# Supplementary material for: DFT and CV data of 4-phenyl-substituted dichloro(bis{2-[1-(phenyl)-1H-1,2,3-triazol-4-yl-κN3]pyridine-κN})iron(II) coordination compounds
Source: Data Brief. 2018 Oct 27;21:1458–71. doi: 10.1016/j.dib.2018.10.085 (PMC6234228; doi:10.1016/j.dib.2018.10.085)
Supplement: Supplementary file 2 — Supplementary material. [file mmc2.zip]

Archive with 84 entries (84 files):
- DIB_DFT_files_Fe/FeCl2L12_CF3_cis1.com
- DIB_DFT_files_Fe/FeCl2L12_CF3_cis1.log
- DIB_DFT_files_Fe/FeCl2L12_CF3_cis2.com
- DIB_DFT_files_Fe/FeCl2L12_CF3_cis2.log
- DIB_DFT_files_Fe/FeCl2L12_CF3_cis3.com
- DIB_DFT_files_Fe/FeCl2L12_CF3_cis3.log
- DIB_DFT_files_Fe/FeCl2L12_CF3_trans1.com
- DIB_DFT_files_Fe/FeCl2L12_CF3_trans1.log
- DIB_DFT_files_Fe/FeCl2L12_CF3_trans2.com
- DIB_DFT_files_Fe/FeCl2L12_CF3_trans2.log
- DIB_DFT_files_Fe/FeCl2L12_Cl_cis1.com
- DIB_DFT_files_Fe/FeCl2L12_Cl_cis1.log
- DIB_DFT_files_Fe/FeCl2L12_Cl_cis2.com
- DIB_DFT_files_Fe/FeCl2L12_Cl_cis2.log
- DIB_DFT_files_Fe/FeCl2L12_Cl_cis3.com
- DIB_DFT_files_Fe/FeCl2L12_Cl_cis3.log
- DIB_DFT_files_Fe/FeCl2L12_Cl_trans1.com
- DIB_DFT_files_Fe/FeCl2L12_Cl_trans1.log
- DIB_DFT_files_Fe/FeCl2L12_Cl_trans2.com
- DIB_DFT_files_Fe/FeCl2L12_Cl_trans2.log
- DIB_DFT_files_Fe/FeCl2L12_CN_cis1.com
- DIB_DFT_files_Fe/FeCl2L12_CN_cis1.log
- DIB_DFT_files_Fe/FeCl2L12_CN_cis2.com
- DIB_DFT_files_Fe/FeCl2L12_CN_cis2.log
- DIB_DFT_files_Fe/FeCl2L12_CN_cis3.com
- DIB_DFT_files_Fe/FeCl2L12_CN_cis3.log
- DIB_DFT_files_Fe/FeCl2L12_CN_trans1.com
- DIB_DFT_files_Fe/FeCl2L12_CN_trans1.log
- DIB_DFT_files_Fe/FeCl2L12_CN_trans2.com
- DIB_DFT_files_Fe/FeCl2L12_CN_trans2.log
- DIB_DFT_files_Fe/FeCl2L12_COOH_cis1.com
- DIB_DFT_files_Fe/FeCl2L12_COOH_cis1.log
- DIB_DFT_files_Fe/FeCl2L12_COOH_cis2.com
- DIB_DFT_files_Fe/FeCl2L12_COOH_cis2.log
- DIB_DFT_files_Fe/FeCl2L12_COOH_cis3.com
- DIB_DFT_files_Fe/FeCl2L12_COOH_cis3.log
- DIB_DFT_files_Fe/FeCl2L12_COOH_trans1.com
- DIB_DFT_files_Fe/FeCl2L12_COOH_trans1.log
- DIB_DFT_files_Fe/FeCl2L12_COOH_trans2.com
- DIB_DFT_files_Fe/FeCl2L12_COOH_trans2.log
- DIB_DFT_files_Fe/FeCl2L12_F_cis1.com
- DIB_DFT_files_Fe/FeCl2L12_F_cis1.log
- DIB_DFT_files_Fe/FeCl2L12_F_cis2.com
- DIB_DFT_files_Fe/FeCl2L12_F_cis2.log
- DIB_DFT_files_Fe/FeCl2L12_F_cis3.com
- DIB_DFT_files_Fe/FeCl2L12_F_cis3.log
- DIB_DFT_files_Fe/FeCl2L12_F_trans1.com
- DIB_DFT_files_Fe/FeCl2L12_F_trans1.log
- DIB_DFT_files_Fe/FeCl2L12_F_trans2.com
- DIB_DFT_files_Fe/FeCl2L12_F_trans2.log
- DIB_DFT_files_Fe/FeCl2L12_H_cis1.com
- DIB_DFT_files_Fe/FeCl2L12_H_cis1.log
- DIB_DFT_files_Fe/FeCl2L12_H_cis2.com
- DIB_DFT_files_Fe/FeCl2L12_H_cis2.log
- DIB_DFT_files_Fe/FeCl2L12_H_cis3.com
- DIB_DFT_files_Fe/FeCl2L12_H_cis3.log
- DIB_DFT_files_Fe/FeCl2L12_H_trans1.com
- DIB_DFT_files_Fe/FeCl2L12_H_trans1.log
- DIB_DFT_files_Fe/FeCl2L12_H_trans1_AIM.inp
- DIB_DFT_files_Fe/FeCl2L12_H_trans1_AIM.out
- DIB_DFT_files_Fe/FeCl2L12_H_trans1_NBO.com
- DIB_DFT_files_Fe/FeCl2L12_H_trans1_NBO.log
- DIB_DFT_files_Fe/FeCl2L12_H_trans2.com
- DIB_DFT_files_Fe/FeCl2L12_H_trans2.log
- DIB_DFT_files_Fe/FeCl2L12_Me_cis1.com
- DIB_DFT_files_Fe/FeCl2L12_Me_cis1.log
- DIB_DFT_files_Fe/FeCl2L12_Me_cis2.com
- DIB_DFT_files_Fe/FeCl2L12_Me_cis2.log
- DIB_DFT_files_Fe/FeCl2L12_Me_cis3.com
- DIB_DFT_files_Fe/FeCl2L12_Me_cis3.log
- DIB_DFT_files_Fe/FeCl2L12_Me_trans1.com
- DIB_DFT_files_Fe/FeCl2L12_Me_trans1.log
- DIB_DFT_files_Fe/FeCl2L12_Me_trans2.com
- DIB_DFT_files_Fe/FeCl2L12_Me_trans2.log
- DIB_DFT_files_Fe/FeCl2L12_OMe_cis1.com
- DIB_DFT_files_Fe/FeCl2L12_OMe_cis1.log
- DIB_DFT_files_Fe/FeCl2L12_OMe_cis2.com
- DIB_DFT_files_Fe/FeCl2L12_OMe_cis2.log
- DIB_DFT_files_Fe/FeCl2L12_OMe_cis3.com
- DIB_DFT_files_Fe/FeCl2L12_OMe_cis3.log
- DIB_DFT_files_Fe/FeCl2L12_OMe_trans1.com
- DIB_DFT_files_Fe/FeCl2L12_OMe_trans1.log
- DIB_DFT_files_Fe/FeCl2L12_OMe_trans2.com
- DIB_DFT_files_Fe/FeCl2L12_OMe_trans2.log
