# Supplementary material for: DFT and CV data of 4-phenyl-substituted dichloro(bis{2-[1-(phenyl)-1H-1,2,3-triazol-4-yl-κN3]pyridine-κN})iron(II) coordination compounds
Source: Data Brief. 2018 Oct 27;21:1458–71. doi: 10.1016/j.dib.2018.10.085 (PMC6234228; doi:10.1016/j.dib.2018.10.085)
Supplement: Supplementary file 2 — Supplementary material. [file mmc2.zip › DIB_DFT_files_Fe/FeCl2L12_CF3_cis1.log]

 Entering Gaussian System, Link 0=g09
 Input=FeCl2L12_CF3_cis1.com
 Output=FeCl2L12_CF3_cis1.log
 Initial command:
 /soft/sl6.3/x86_64/gaussian/g09_d01/g09/l1.exe "/scratch/conradj/558827.ui.FeCl2L12_CF3_cis1/Gau-40734.inp" -scrdir="/scratch/conradj/558827.ui.FeCl2L12_CF3_cis1/"
 Default linda workers:  node0405-ib,node0406-ib
 Default is to use  16 SMP processors on each worker.
 Entering Link 1 = /soft/sl6.3/x86_64/gaussian/g09_d01/g09/l1.exe PID=     40735.
  
 Copyright (c) 1988,1990,1992,1993,1995,1998,2003,2009,2013,
            Gaussian, Inc.  All Rights Reserved.
  
 This is part of the Gaussian(R) 09 program.  It is based on
 the Gaussian(R) 03 system (copyright 2003, Gaussian, Inc.),
 the Gaussian(R) 98 system (copyright 1998, Gaussian, Inc.),
 the Gaussian(R) 94 system (copyright 1995, Gaussian, Inc.),
 the Gaussian 92(TM) system (copyright 1992, Gaussian, Inc.),
 the Gaussian 90(TM) system (copyright 1990, Gaussian, Inc.),
 the Gaussian 88(TM) system (copyright 1988, Gaussian, Inc.),
 the Gaussian 86(TM) system (copyright 1986, Carnegie Mellon
 University), and the Gaussian 82(TM) system (copyright 1983,
 Carnegie Mellon University). Gaussian is a federally registered
 trademark of Gaussian, Inc.
  
 This software contains proprietary and confidential information,
 including trade secrets, belonging to Gaussian, Inc.
  
 This software is provided under written license and may be
 used, copied, transmitted, or stored only in accord with that
 written license.
  
 The following legend is applicable only to US Government
 contracts under FAR:
  
                    RESTRICTED RIGHTS LEGEND
  
 Use, reproduction and disclosure by the US Government is
 subject to restrictions as set forth in subparagraphs (a)
 and (c) of the Commercial Computer Software - Restricted
 Rights clause in FAR 52.227-19.
  
 Gaussian, Inc.
 340 Quinnipiac St., Bldg. 40, Wallingford CT 06492
  
  
 ---------------------------------------------------------------
 Warning -- This program may not be used in any manner that
 competes with the business of Gaussian, Inc. or will provide
 assistance to any competitor of Gaussian, Inc.  The licensee
 of this program is prohibited from giving any competitor of
 Gaussian, Inc. access to this program.  By using this program,
 the user acknowledges that Gaussian, Inc. is engaged in the
 business of creating and licensing software in the field of
 computational chemistry and represents and warrants to the
 licensee that it is not a competitor of Gaussian, Inc. and that
 it will not use this program in any manner prohibited above.
 ---------------------------------------------------------------
  

 Cite this work as:
 Gaussian 09, Revision D.01,
 M. J. Frisch, G. W. Trucks, H. B. Schlegel, G. E. Scuseria, 
 M. A. Robb, J. R. Cheeseman, G. Scalmani, V. Barone, B. Mennucci, 
 G. A. Petersson, H. Nakatsuji, M. Caricato, X. Li, H. P. Hratchian, 
 A. F. Izmaylov, J. Bloino, G. Zheng, J. L. Sonnenberg, M. Hada, 
 M. Ehara, K. Toyota, R. Fukuda, J. Hasegawa, M. Ishida, T. Nakajima, 
 Y. Honda, O. Kitao, H. Nakai, T. Vreven, J. A. Montgomery, Jr., 
 J. E. Peralta, F. Ogliaro, M. Bearpark, J. J. Heyd, E. Brothers, 
 K. N. Kudin, V. N. Staroverov, T. Keith, R. Kobayashi, J. Normand, 
 K. Raghavachari, A. Rendell, J. C. Burant, S. S. Iyengar, J. Tomasi, 
 M. Cossi, N. Rega, J. M. Millam, M. Klene, J. E. Knox, J. B. Cross, 
 V. Bakken, C. Adamo, J. Jaramillo, R. Gomperts, R. E. Stratmann, 
 O. Yazyev, A. J. Austin, R. Cammi, C. Pomelli, J. W. Ochterski, 
 R. L. Martin, K. Morokuma, V. G. Zakrzewski, G. A. Voth, 
 P. Salvador, J. J. Dannenberg, S. Dapprich, A. D. Daniels, 
 O. Farkas, J. B. Foresman, J. V. Ortiz, J. Cioslowski, 
 and D. J. Fox, Gaussian, Inc., Wallingford CT, 2013.
 
 ******************************************
 Gaussian 09:  AS64L-G09RevD.01 24-Apr-2013
                20-Oct-2018 
 ******************************************
 %chk=FeCl2L12_CF3_cis1.chk
 SetLPE:  input flags="-opt 'Tsnet.Node.lindarsharg: ssh' "
 SetLPE:    new flags="-opt 'Tsnet.Node.lindarsharg: ssh'  -nodelist 'node0405-ib node0406-ib'"
 Will use up to    2 processors via Linda.
 ---------------------------------------
 #P b3lyp/6-311G(d,p) opt scf=(conver=8)
 ---------------------------------------
 1/14=-1,18=20,19=15,26=3,38=1/1,3;
 2/9=110,12=2,17=6,18=5,40=1/2;
 3/5=4,6=6,7=101,11=2,16=1,25=1,30=1,71=1,74=-5/1,2,3;
 4//1;
 5/5=2,6=8,38=5/2;
 6/7=2,8=2,9=2,10=2,28=1/1;
 7//1,2,3,16;
 1/14=-1,18=20,19=15,26=3/3(2);
 2/9=110/2;
 99//99;
 2/9=110/2;
 3/5=4,6=6,7=101,11=2,16=1,25=1,30=1,71=1,74=-5/1,2,3;
 4/5=5,16=3,69=1/1;
 5/5=2,6=8,38=5/2;
 7//1,2,3,16;
 1/14=-1,18=20,19=15,26=3/3(-5);
 2/9=110/2;
 6/7=2,8=2,9=2,10=2,19=2,28=1/1;
 99/9=1/99;
 Leave Link    1 at Sat Oct 20 03:05:23 2018, MaxMem=           0 cpu:         1.1
 (Enter /soft/sl6.3/x86_64/gaussian/g09_d01/g09/l101.exe)
 --------
 Comment:
 --------
 Symbolic Z-matrix:
 Charge =  0 Multiplicity = 5
 26                    0.02852   0.38032  -0.06761 
 17                   -0.01259  -1.07391   1.84396 
 7                     0.3382    2.04092   1.56131 
 7                     2.19606   0.66478   0.19274 
 7                     3.19053  -0.00724  -0.29036 
 7                     4.24317   0.20702   0.5276 
 6                    -0.63446   2.71552   2.17719 
 1                    -1.62937   2.58943   1.76659 
 6                    -0.41393   3.51445   3.29333 
 1                    -1.2401    4.03355   3.7623 
 6                     0.88234   3.61643   3.79016 
 1                     1.09472   4.22648   4.66031 
 6                     1.90198   2.91792   3.15773 
 1                     2.92035   2.97386   3.52214 
 6                     1.59094   2.13249   2.0464 
 6                     2.57803   1.3354    1.32496 
 6                     3.9021    1.04234   1.54747 
 1                     4.58208   1.30268   2.33823 
 17                    0.06068  -0.92116  -1.99895 
 7                    -0.37175   2.17151  -1.49565 
 7                    -2.21192   0.72858  -0.14162 
 7                    -3.19126   0.01032   0.30134 
 7                    -4.25434   0.26572  -0.48736 
 6                     0.58272   2.88903  -2.08929 
 1                     1.59342   2.71011  -1.74068 
 6                     0.32282   3.79842  -3.10934 
 1                     1.13411   4.35065  -3.56631 
 6                    -0.99396   3.96838  -3.5253 
 1                    -1.23776   4.66689  -4.31721 
 6                    -1.99561   3.22505  -2.91365 
 1                    -3.02973   3.33618  -3.21596 
 6                    -1.6446    2.3279   -1.9037 
 6                    -2.61446   1.47389  -1.21739 
 6                    -3.93667   1.17749  -1.44922 
 1                    -4.62847   1.47946  -2.21457 
 6                     5.4825   -0.4443    0.27123 
 6                     6.67592   0.12813   0.70497 
 6                     5.47681  -1.65921  -0.41844 
 6                     7.87808  -0.52815   0.46166 
 6                     6.68169  -2.29836  -0.66744 
 6                     7.88301  -1.73918  -0.22407 
 1                     6.67809   1.08588   1.20984 
 1                     4.53685  -2.08157  -0.7463 
 1                     8.80952  -0.09075   0.79472 
 1                     6.68584  -3.24091  -1.20074 
 6                    -5.48143  -0.42381  -0.26654 
 6                    -6.68815   0.1594   -0.64443 
 6                    -5.44721  -1.68547   0.33183 
 6                    -7.87689  -0.53269  -0.43626 
 6                    -6.63892  -2.36096   0.54657 
 6                    -7.854    -1.79049   0.15876 
 1                    -6.71142   1.15124  -1.07795 
 1                    -4.49691  -2.11511   0.61817 
 1                    -8.81899  -0.08855  -0.72776 
 1                    -6.62163  -3.34113   1.00671 
 6                    -9.12895  -2.55117   0.40732 
 6                     9.17146  -2.46576  -0.50126 
 9                     9.35636  -2.6617   -1.82566 
 9                     10.24774  -1.79334  -0.04266 
 9                     9.1875   -3.68736   0.07606 
 9                    -9.09815  -3.77359  -0.16637 
 9                    -9.33949  -2.74819   1.72775 
 9                    -10.21146  -1.90782  -0.07738 
 
 Add virtual bond connecting atoms N3         and Fe1        Dist= 4.43D+00.
 Add virtual bond connecting atoms N4         and Fe1        Dist= 4.16D+00.
 Add virtual bond connecting atoms N20        and Fe1        Dist= 4.39D+00.
 Add virtual bond connecting atoms N21        and Fe1        Dist= 4.29D+00.
 NAtoms=     63 NQM=       63 NQMF=       0 NMMI=      0 NMMIF=      0
                NMic=       0 NMicF=      0.
                    Isotopes and Nuclear Properties:
 (Nuclear quadrupole moments (NQMom) in fm**2, nuclear magnetic moments (NMagM)
  in nuclear magnetons)

  Atom         1           2           3           4           5           6           7           8           9          10
 IAtWgt=          56          35          14          14          14          14          12           1          12           1
 AtmWgt=  55.9349393  34.9688527  14.0030740  14.0030740  14.0030740  14.0030740  12.0000000   1.0078250  12.0000000   1.0078250
 NucSpn=           0           3           2           2           2           2           0           1           0           1
 AtZEff=   0.0000000   0.0000000   0.0000000   0.0000000   0.0000000   0.0000000   0.0000000   0.0000000   0.0000000   0.0000000
 NQMom=    0.0000000  -8.1650000   2.0440000   2.0440000   2.0440000   2.0440000   0.0000000   0.0000000   0.0000000   0.0000000
 NMagM=    0.0000000   0.8218740   0.4037610   0.4037610   0.4037610   0.4037610   0.0000000   2.7928460   0.0000000   2.7928460
 AtZNuc=  26.0000000  17.0000000   7.0000000   7.0000000   7.0000000   7.0000000   6.0000000   1.0000000   6.0000000   1.0000000

  Atom        11          12          13          14          15          16          17          18          19          20
 IAtWgt=          12           1          12           1          12          12          12           1          35          14
 AtmWgt=  12.0000000   1.0078250  12.0000000   1.0078250  12.0000000  12.0000000  12.0000000   1.0078250  34.9688527  14.0030740
 NucSpn=           0           1           0           1           0           0           0           1           3           2
 AtZEff=   0.0000000   0.0000000   0.0000000   0.0000000   0.0000000   0.0000000   0.0000000   0.0000000   0.0000000   0.0000000
 NQMom=    0.0000000   0.0000000   0.0000000   0.0000000   0.0000000   0.0000000   0.0000000   0.0000000  -8.1650000   2.0440000
 NMagM=    0.0000000   2.7928460   0.0000000   2.7928460   0.0000000   0.0000000   0.0000000   2.7928460   0.8218740   0.4037610
 AtZNuc=   6.0000000   1.0000000   6.0000000   1.0000000   6.0000000   6.0000000   6.0000000   1.0000000  17.0000000   7.0000000

  Atom        21          22          23          24          25          26          27          28          29          30
 IAtWgt=          14          14          14          12           1          12           1          12           1          12
 AtmWgt=  14.0030740  14.0030740  14.0030740  12.0000000   1.0078250  12.0000000   1.0078250  12.0000000   1.0078250  12.0000000
 NucSpn=           2           2           2           0           1           0           1           0           1           0
 AtZEff=   0.0000000   0.0000000   0.0000000   0.0000000   0.0000000   0.0000000   0.0000000   0.0000000   0.0000000   0.0000000
 NQMom=    2.0440000   2.0440000   2.0440000   0.0000000   0.0000000   0.0000000   0.0000000   0.0000000   0.0000000   0.0000000
 NMagM=    0.4037610   0.4037610   0.4037610   0.0000000   2.7928460   0.0000000   2.7928460   0.0000000   2.7928460   0.0000000
 AtZNuc=   7.0000000   7.0000000   7.0000000   6.0000000   1.0000000   6.0000000   1.0000000   6.0000000   1.0000000   6.0000000

  Atom        31          32          33          34          35          36          37          38          39          40
 IAtWgt=           1          12          12          12           1          12          12          12          12          12
 AtmWgt=   1.0078250  12.0000000  12.0000000  12.0000000   1.0078250  12.0000000  12.0000000  12.0000000  12.0000000  12.0000000
 NucSpn=           1           0           0           0           1           0           0           0           0           0
 AtZEff=   0.0000000   0.0000000   0.0000000   0.0000000   0.0000000   0.0000000   0.0000000   0.0000000   0.0000000   0.0000000
 NQMom=    0.0000000   0.0000000   0.0000000   0.0000000   0.0000000   0.0000000   0.0000000   0.0000000   0.0000000   0.0000000
 NMagM=    2.7928460   0.0000000   0.0000000   0.0000000   2.7928460   0.0000000   0.0000000   0.0000000   0.0000000   0.0000000
 AtZNuc=   1.0000000   6.0000000   6.0000000   6.0000000   1.0000000   6.0000000   6.0000000   6.0000000   6.0000000   6.0000000

  Atom        41          42          43          44          45          46          47          48          49          50
 IAtWgt=          12           1           1           1           1          12          12          12          12          12
 AtmWgt=  12.0000000   1.0078250   1.0078250   1.0078250   1.0078250  12.0000000  12.0000000  12.0000000  12.0000000  12.0000000
 NucSpn=           0           1           1           1           1           0           0           0           0           0
 AtZEff=   0.0000000   0.0000000   0.0000000   0.0000000   0.0000000   0.0000000   0.0000000   0.0000000   0.0000000   0.0000000
 NQMom=    0.0000000   0.0000000   0.0000000   0.0000000   0.0000000   0.0000000   0.0000000   0.0000000   0.0000000   0.0000000
 NMagM=    0.0000000   2.7928460   2.7928460   2.7928460   2.7928460   0.0000000   0.0000000   0.0000000   0.0000000   0.0000000
 AtZNuc=   6.0000000   1.0000000   1.0000000   1.0000000   1.0000000   6.0000000   6.0000000   6.0000000   6.0000000   6.0000000

  Atom        51          52          53          54          55          56          57          58          59          60
 IAtWgt=          12           1           1           1           1          12          12          19          19          19
 AtmWgt=  12.0000000   1.0078250   1.0078250   1.0078250   1.0078250  12.0000000  12.0000000  18.9984033  18.9984033  18.9984033
 NucSpn=           0           1           1           1           1           0           0           1           1           1
 AtZEff=   0.0000000   0.0000000   0.0000000   0.0000000   0.0000000   0.0000000   0.0000000   0.0000000   0.0000000   0.0000000
 NQMom=    0.0000000   0.0000000   0.0000000   0.0000000   0.0000000   0.0000000   0.0000000   0.0000000   0.0000000   0.0000000
 NMagM=    0.0000000   2.7928460   2.7928460   2.7928460   2.7928460   0.0000000   0.0000000   2.6288670   2.6288670   2.6288670
 AtZNuc=   6.0000000   1.0000000   1.0000000   1.0000000   1.0000000   6.0000000   6.0000000   9.0000000   9.0000000   9.0000000

  Atom        61          62          63
 IAtWgt=          19          19          19
 AtmWgt=  18.9984033  18.9984033  18.9984033
 NucSpn=           1           1           1
 AtZEff=   0.0000000   0.0000000   0.0000000
 NQMom=    0.0000000   0.0000000   0.0000000
 NMagM=    2.6288670   2.6288670   2.6288670
 AtZNuc=   9.0000000   9.0000000   9.0000000
 Leave Link  101 at Sat Oct 20 03:05:23 2018, MaxMem=   838860800 cpu:         4.5
 (Enter /soft/sl6.3/x86_64/gaussian/g09_d01/g09/l103.exe)

 GradGradGradGradGradGradGradGradGradGradGradGradGradGradGradGradGradGrad
 Berny optimization.
 Initialization pass.
                           ----------------------------
                           !    Initial Parameters    !
                           ! (Angstroms and Degrees)  !
 --------------------------                            --------------------------
 ! Name  Definition              Value          Derivative Info.                !
 --------------------------------------------------------------------------------
 ! R1    R(1,2)                  2.4022         estimate D2E/DX2                !
 ! R2    R(1,3)                  2.3467         estimate D2E/DX2                !
 ! R3    R(1,4)                  2.2016         estimate D2E/DX2                !
 ! R4    R(1,19)                 2.3292         estimate D2E/DX2                !
 ! R5    R(1,20)                 2.3255         estimate D2E/DX2                !
 ! R6    R(1,21)                 2.2686         estimate D2E/DX2                !
 ! R7    R(3,7)                  1.3343         estimate D2E/DX2                !
 ! R8    R(3,15)                 1.3465         estimate D2E/DX2                !
 ! R9    R(4,5)                  1.2938         estimate D2E/DX2                !
 ! R10   R(4,16)                 1.3702         estimate D2E/DX2                !
 ! R11   R(5,6)                  1.3502         estimate D2E/DX2                !
 ! R12   R(6,17)                 1.3617         estimate D2E/DX2                !
 ! R13   R(6,36)                 1.4233         estimate D2E/DX2                !
 ! R14   R(7,8)                  1.0837         estimate D2E/DX2                !
 ! R15   R(7,9)                  1.3902         estimate D2E/DX2                !
 ! R16   R(9,10)                 1.0826         estimate D2E/DX2                !
 ! R17   R(9,11)                 1.392          estimate D2E/DX2                !
 ! R18   R(11,12)                1.0837         estimate D2E/DX2                !
 ! R19   R(11,13)                1.3884         estimate D2E/DX2                !
 ! R20   R(13,14)                1.083          estimate D2E/DX2                !
 ! R21   R(13,15)                1.396          estimate D2E/DX2                !
 ! R22   R(15,16)                1.4595         estimate D2E/DX2                !
 ! R23   R(16,17)                1.3743         estimate D2E/DX2                !
 ! R24   R(17,18)                1.0749         estimate D2E/DX2                !
 ! R25   R(20,24)                1.3335         estimate D2E/DX2                !
 ! R26   R(20,32)                1.3458         estimate D2E/DX2                !
 ! R27   R(21,22)                1.2928         estimate D2E/DX2                !
 ! R28   R(21,33)                1.3692         estimate D2E/DX2                !
 ! R29   R(22,23)                1.3481         estimate D2E/DX2                !
 ! R30   R(23,34)                1.3629         estimate D2E/DX2                !
 ! R31   R(23,46)                1.4248         estimate D2E/DX2                !
 ! R32   R(24,25)                1.084          estimate D2E/DX2                !
 ! R33   R(24,26)                1.3911         estimate D2E/DX2                !
 ! R34   R(26,27)                1.0826         estimate D2E/DX2                !
 ! R35   R(26,28)                1.3913         estimate D2E/DX2                !
 ! R36   R(28,29)                1.0837         estimate D2E/DX2                !
 ! R37   R(28,30)                1.3892         estimate D2E/DX2                !
 ! R38   R(30,31)                1.0831         estimate D2E/DX2                !
 ! R39   R(30,32)                1.3957         estimate D2E/DX2                !
 ! R40   R(32,33)                1.4632         estimate D2E/DX2                !
 ! R41   R(33,34)                1.3747         estimate D2E/DX2                !
 ! R42   R(34,35)                1.075          estimate D2E/DX2                !
 ! R43   R(36,37)                1.3929         estimate D2E/DX2                !
 ! R44   R(36,38)                1.397          estimate D2E/DX2                !
 ! R45   R(37,39)                1.3911         estimate D2E/DX2                !
 ! R46   R(37,42)                1.0827         estimate D2E/DX2                !
 ! R47   R(38,40)                1.3865         estimate D2E/DX2                !
 ! R48   R(38,43)                1.0814         estimate D2E/DX2                !
 ! R49   R(39,41)                1.3917         estimate D2E/DX2                !
 ! R50   R(39,44)                1.0816         estimate D2E/DX2                !
 ! R51   R(40,41)                1.3973         estimate D2E/DX2                !
 ! R52   R(40,45)                1.083          estimate D2E/DX2                !
 ! R53   R(41,57)                1.5049         estimate D2E/DX2                !
 ! R54   R(46,47)                1.3925         estimate D2E/DX2                !
 ! R55   R(46,48)                1.3968         estimate D2E/DX2                !
 ! R56   R(47,49)                1.3912         estimate D2E/DX2                !
 ! R57   R(47,52)                1.0827         estimate D2E/DX2                !
 ! R58   R(48,50)                1.3866         estimate D2E/DX2                !
 ! R59   R(48,53)                1.0815         estimate D2E/DX2                !
 ! R60   R(49,51)                1.3916         estimate D2E/DX2                !
 ! R61   R(49,54)                1.0816         estimate D2E/DX2                !
 ! R62   R(50,51)                1.3972         estimate D2E/DX2                !
 ! R63   R(50,55)                1.0829         estimate D2E/DX2                !
 ! R64   R(51,56)                1.5053         estimate D2E/DX2                !
 ! R65   R(56,61)                1.3507         estimate D2E/DX2                !
 ! R66   R(56,62)                1.3515         estimate D2E/DX2                !
 ! R67   R(56,63)                1.3493         estimate D2E/DX2                !
 ! R68   R(57,58)                1.3515         estimate D2E/DX2                !
 ! R69   R(57,59)                1.3494         estimate D2E/DX2                !
 ! R70   R(57,60)                1.3512         estimate D2E/DX2                !
 ! A1    A(2,1,3)               83.0086         estimate D2E/DX2                !
 ! A2    A(2,1,4)               90.0554         estimate D2E/DX2                !
 ! A3    A(2,1,19)             108.7724         estimate D2E/DX2                !
 ! A4    A(2,1,20)             162.1759         estimate D2E/DX2                !
 ! A5    A(2,1,21)              95.8539         estimate D2E/DX2                !
 ! A6    A(3,1,4)               72.3353         estimate D2E/DX2                !
 ! A7    A(3,1,20)              84.4863         estimate D2E/DX2                !
 ! A8    A(3,1,21)              92.5414         estimate D2E/DX2                !
 ! A9    A(4,1,19)              99.0133         estimate D2E/DX2                !
 ! A10   A(4,1,20)              98.1959         estimate D2E/DX2                !
 ! A11   A(4,1,21)             163.0112         estimate D2E/DX2                !
 ! A12   A(19,1,20)             85.6168         estimate D2E/DX2                !
 ! A13   A(19,1,21)             94.1499         estimate D2E/DX2                !
 ! A14   A(20,1,21)             72.0451         estimate D2E/DX2                !
 ! A15   A(1,3,7)              125.588          estimate D2E/DX2                !
 ! A16   A(1,3,15)             114.8959         estimate D2E/DX2                !
 ! A17   A(7,3,15)             118.524          estimate D2E/DX2                !
 ! A18   A(1,4,5)              130.2014         estimate D2E/DX2                !
 ! A19   A(1,4,16)             115.8108         estimate D2E/DX2                !
 ! A20   A(5,4,16)             110.3944         estimate D2E/DX2                !
 ! A21   A(4,5,6)              106.8948         estimate D2E/DX2                !
 ! A22   A(5,6,17)             110.8424         estimate D2E/DX2                !
 ! A23   A(5,6,36)             119.8088         estimate D2E/DX2                !
 ! A24   A(17,6,36)            129.3242         estimate D2E/DX2                !
 ! A25   A(3,7,8)              115.8194         estimate D2E/DX2                !
 ! A26   A(3,7,9)              123.057          estimate D2E/DX2                !
 ! A27   A(8,7,9)              121.1113         estimate D2E/DX2                !
 ! A28   A(7,9,10)             120.1523         estimate D2E/DX2                !
 ! A29   A(7,9,11)             118.4503         estimate D2E/DX2                !
 ! A30   A(10,9,11)            121.3952         estimate D2E/DX2                !
 ! A31   A(9,11,12)            120.6867         estimate D2E/DX2                !
 ! A32   A(9,11,13)            118.9782         estimate D2E/DX2                !
 ! A33   A(12,11,13)           120.3343         estimate D2E/DX2                !
 ! A34   A(11,13,14)           120.7506         estimate D2E/DX2                !
 ! A35   A(11,13,15)           118.8216         estimate D2E/DX2                !
 ! A36   A(14,13,15)           120.4264         estimate D2E/DX2                !
 ! A37   A(3,15,13)            122.1655         estimate D2E/DX2                !
 ! A38   A(3,15,16)            114.4566         estimate D2E/DX2                !
 ! A39   A(13,15,16)           123.3744         estimate D2E/DX2                !
 ! A40   A(4,16,15)            119.1568         estimate D2E/DX2                !
 ! A41   A(4,16,17)            107.3373         estimate D2E/DX2                !
 ! A42   A(15,16,17)           133.476          estimate D2E/DX2                !
 ! A43   A(6,17,16)            104.5296         estimate D2E/DX2                !
 ! A44   A(6,17,18)            122.7591         estimate D2E/DX2                !
 ! A45   A(16,17,18)           132.6053         estimate D2E/DX2                !
 ! A46   A(1,20,24)            124.376          estimate D2E/DX2                !
 ! A47   A(1,20,32)            116.0082         estimate D2E/DX2                !
 ! A48   A(24,20,32)           118.65           estimate D2E/DX2                !
 ! A49   A(1,21,22)            130.6699         estimate D2E/DX2                !
 ! A50   A(1,21,33)            113.5496         estimate D2E/DX2                !
 ! A51   A(22,21,33)           110.4213         estimate D2E/DX2                !
 ! A52   A(21,22,23)           106.9578         estimate D2E/DX2                !
 ! A53   A(22,23,34)           110.8446         estimate D2E/DX2                !
 ! A54   A(22,23,46)           119.7885         estimate D2E/DX2                !
 ! A55   A(34,23,46)           129.3388         estimate D2E/DX2                !
 ! A56   A(20,24,25)           115.8091         estimate D2E/DX2                !
 ! A57   A(20,24,26)           122.9886         estimate D2E/DX2                !
 ! A58   A(25,24,26)           121.1936         estimate D2E/DX2                !
 ! A59   A(24,26,27)           120.1981         estimate D2E/DX2                !
 ! A60   A(24,26,28)           118.4188         estimate D2E/DX2                !
 ! A61   A(27,26,28)           121.3818         estimate D2E/DX2                !
 ! A62   A(26,28,29)           120.6711         estimate D2E/DX2                !
 ! A63   A(26,28,30)           119.0374         estimate D2E/DX2                !
 ! A64   A(29,28,30)           120.2911         estimate D2E/DX2                !
 ! A65   A(28,30,31)           120.7042         estimate D2E/DX2                !
 ! A66   A(28,30,32)           118.7632         estimate D2E/DX2                !
 ! A67   A(31,30,32)           120.5323         estimate D2E/DX2                !
 ! A68   A(20,32,30)           122.1378         estimate D2E/DX2                !
 ! A69   A(20,32,33)           114.6372         estimate D2E/DX2                !
 ! A70   A(30,32,33)           123.2205         estimate D2E/DX2                !
 ! A71   A(21,33,32)           119.4289         estimate D2E/DX2                !
 ! A72   A(21,33,34)           107.3313         estimate D2E/DX2                !
 ! A73   A(32,33,34)           133.1774         estimate D2E/DX2                !
 ! A74   A(23,34,33)           104.4427         estimate D2E/DX2                !
 ! A75   A(23,34,35)           122.7116         estimate D2E/DX2                !
 ! A76   A(33,34,35)           132.7255         estimate D2E/DX2                !
 ! A77   A(6,36,37)            120.1257         estimate D2E/DX2                !
 ! A78   A(6,36,38)            118.9023         estimate D2E/DX2                !
 ! A79   A(37,36,38)           120.972          estimate D2E/DX2                !
 ! A80   A(36,37,39)           119.4786         estimate D2E/DX2                !
 ! A81   A(36,37,42)           120.6959         estimate D2E/DX2                !
 ! A82   A(39,37,42)           119.8133         estimate D2E/DX2                !
 ! A83   A(36,38,40)           119.0795         estimate D2E/DX2                !
 ! A84   A(36,38,43)           119.5296         estimate D2E/DX2                !
 ! A85   A(40,38,43)           121.3909         estimate D2E/DX2                !
 ! A86   A(37,39,41)           119.9849         estimate D2E/DX2                !
 ! A87   A(37,39,44)           119.972          estimate D2E/DX2                !
 ! A88   A(41,39,44)           120.0387         estimate D2E/DX2                !
 ! A89   A(38,40,41)           120.3764         estimate D2E/DX2                !
 ! A90   A(38,40,45)           119.5374         estimate D2E/DX2                !
 ! A91   A(41,40,45)           120.0836         estimate D2E/DX2                !
 ! A92   A(39,41,40)           120.1018         estimate D2E/DX2                !
 ! A93   A(39,41,57)           120.9241         estimate D2E/DX2                !
 ! A94   A(40,41,57)           118.9741         estimate D2E/DX2                !
 ! A95   A(23,46,47)           120.1053         estimate D2E/DX2                !
 ! A96   A(23,46,48)           118.8446         estimate D2E/DX2                !
 ! A97   A(47,46,48)           121.05           estimate D2E/DX2                !
 ! A98   A(46,47,49)           119.4394         estimate D2E/DX2                !
 ! A99   A(46,47,52)           120.7274         estimate D2E/DX2                !
 ! A100  A(49,47,52)           119.8206         estimate D2E/DX2                !
 ! A101  A(46,48,50)           119.0338         estimate D2E/DX2                !
 ! A102  A(46,48,53)           119.5894         estimate D2E/DX2                !
 ! A103  A(50,48,53)           121.3768         estimate D2E/DX2                !
 ! A104  A(47,49,51)           119.971          estimate D2E/DX2                !
 ! A105  A(47,49,54)           119.9784         estimate D2E/DX2                !
 ! A106  A(51,49,54)           120.0477         estimate D2E/DX2                !
 ! A107  A(48,50,51)           120.3669         estimate D2E/DX2                !
 ! A108  A(48,50,55)           119.5388         estimate D2E/DX2                !
 ! A109  A(51,50,55)           120.09           estimate D2E/DX2                !
 ! A110  A(49,51,50)           120.1325         estimate D2E/DX2                !
 ! A111  A(49,51,56)           120.891          estimate D2E/DX2                !
 ! A112  A(50,51,56)           118.9739         estimate D2E/DX2                !
 ! A113  A(51,56,61)           111.5857         estimate D2E/DX2                !
 ! A114  A(51,56,62)           111.5257         estimate D2E/DX2                !
 ! A115  A(51,56,63)           112.287          estimate D2E/DX2                !
 ! A116  A(61,56,62)           106.6533         estimate D2E/DX2                !
 ! A117  A(61,56,63)           107.2919         estimate D2E/DX2                !
 ! A118  A(62,56,63)           107.1866         estimate D2E/DX2                !
 ! A119  A(41,57,58)           111.5684         estimate D2E/DX2                !
 ! A120  A(41,57,59)           112.3141         estimate D2E/DX2                !
 ! A121  A(41,57,60)           111.5889         estimate D2E/DX2                !
 ! A122  A(58,57,59)           107.2272         estimate D2E/DX2                !
 ! A123  A(58,57,60)           106.618          estimate D2E/DX2                !
 ! A124  A(59,57,60)           107.2074         estimate D2E/DX2                !
 ! A125  L(3,1,19,2,-1)        191.7811         estimate D2E/DX2                !
 ! A126  L(3,1,19,2,-2)        188.2652         estimate D2E/DX2                !
 ! D1    D(2,1,3,7)            -89.7962         estimate D2E/DX2                !
 ! D2    D(2,1,3,15)            78.5747         estimate D2E/DX2                !
 ! D3    D(4,1,3,7)            177.907          estimate D2E/DX2                !
 ! D4    D(4,1,3,15)           -13.7221         estimate D2E/DX2                !
 ! D5    D(20,1,3,7)            77.4762         estimate D2E/DX2                !
 ! D6    D(20,1,3,15)         -114.153          estimate D2E/DX2                !
 ! D7    D(21,1,3,7)             5.7941         estimate D2E/DX2                !
 ! D8    D(21,1,3,15)          174.165          estimate D2E/DX2                !
 ! D9    D(2,1,4,5)             89.6414         estimate D2E/DX2                !
 ! D10   D(2,1,4,16)           -66.6436         estimate D2E/DX2                !
 ! D11   D(3,1,4,5)            172.2844         estimate D2E/DX2                !
 ! D12   D(3,1,4,16)            15.9995         estimate D2E/DX2                !
 ! D13   D(19,1,4,5)           -19.384          estimate D2E/DX2                !
 ! D14   D(19,1,4,16)         -175.669          estimate D2E/DX2                !
 ! D15   D(20,1,4,5)          -106.2119         estimate D2E/DX2                !
 ! D16   D(20,1,4,16)           97.5031         estimate D2E/DX2                !
 ! D17   D(21,1,4,5)          -159.7346         estimate D2E/DX2                !
 ! D18   D(21,1,4,16)           43.9804         estimate D2E/DX2                !
 ! D19   D(2,1,20,24)          127.7632         estimate D2E/DX2                !
 ! D20   D(2,1,20,32)          -63.6715         estimate D2E/DX2                !
 ! D21   D(3,1,20,24)           82.168          estimate D2E/DX2                !
 ! D22   D(3,1,20,32)         -109.2667         estimate D2E/DX2                !
 ! D23   D(4,1,20,24)           10.9461         estimate D2E/DX2                !
 ! D24   D(4,1,20,32)          179.5115         estimate D2E/DX2                !
 ! D25   D(19,1,20,24)         -87.5478         estimate D2E/DX2                !
 ! D26   D(19,1,20,32)          81.0176         estimate D2E/DX2                !
 ! D27   D(21,1,20,24)         176.6478         estimate D2E/DX2                !
 ! D28   D(21,1,20,32)         -14.7869         estimate D2E/DX2                !
 ! D29   D(2,1,21,22)          -24.1572         estimate D2E/DX2                !
 ! D30   D(2,1,21,33)         -175.3572         estimate D2E/DX2                !
 ! D31   D(3,1,21,22)         -107.3847         estimate D2E/DX2                !
 ! D32   D(3,1,21,33)          101.4154         estimate D2E/DX2                !
 ! D33   D(4,1,21,22)         -133.9678         estimate D2E/DX2                !
 ! D34   D(4,1,21,33)           74.8322         estimate D2E/DX2                !
 ! D35   D(19,1,21,22)          85.2201         estimate D2E/DX2                !
 ! D36   D(19,1,21,33)         -65.9799         estimate D2E/DX2                !
 ! D37   D(20,1,21,22)         169.2469         estimate D2E/DX2                !
 ! D38   D(20,1,21,33)          18.0469         estimate D2E/DX2                !
 ! D39   D(1,3,7,8)            -10.4231         estimate D2E/DX2                !
 ! D40   D(1,3,7,9)            168.3132         estimate D2E/DX2                !
 ! D41   D(15,3,7,8)          -178.4118         estimate D2E/DX2                !
 ! D42   D(15,3,7,9)             0.3245         estimate D2E/DX2                !
 ! D43   D(1,3,15,13)         -169.9428         estimate D2E/DX2                !
 ! D44   D(1,3,15,16)            9.3928         estimate D2E/DX2                !
 ! D45   D(7,3,15,13)           -0.6957         estimate D2E/DX2                !
 ! D46   D(7,3,15,16)          178.6399         estimate D2E/DX2                !
 ! D47   D(1,4,5,6)           -156.8826         estimate D2E/DX2                !
 ! D48   D(16,4,5,6)             0.3943         estimate D2E/DX2                !
 ! D49   D(1,4,16,15)          -17.6966         estimate D2E/DX2                !
 ! D50   D(1,4,16,17)          160.5784         estimate D2E/DX2                !
 ! D51   D(5,4,16,15)         -178.5658         estimate D2E/DX2                !
 ! D52   D(5,4,16,17)           -0.2907         estimate D2E/DX2                !
 ! D53   D(4,5,6,17)            -0.3588         estimate D2E/DX2                !
 ! D54   D(4,5,6,36)           177.9994         estimate D2E/DX2                !
 ! D55   D(5,6,17,16)            0.1771         estimate D2E/DX2                !
 ! D56   D(5,6,17,18)          176.8641         estimate D2E/DX2                !
 ! D57   D(36,6,17,16)        -177.9813         estimate D2E/DX2                !
 ! D58   D(36,6,17,18)          -1.2943         estimate D2E/DX2                !
 ! D59   D(5,6,36,37)          153.6243         estimate D2E/DX2                !
 ! D60   D(5,6,36,38)          -26.381          estimate D2E/DX2                !
 ! D61   D(17,6,36,37)         -28.3593         estimate D2E/DX2                !
 ! D62   D(17,6,36,38)         151.6354         estimate D2E/DX2                !
 ! D63   D(3,7,9,10)          -179.3818         estimate D2E/DX2                !
 ! D64   D(3,7,9,11)             0.084          estimate D2E/DX2                !
 ! D65   D(8,7,9,10)            -0.7105         estimate D2E/DX2                !
 ! D66   D(8,7,9,11)           178.7553         estimate D2E/DX2                !
 ! D67   D(7,9,11,12)         -179.7957         estimate D2E/DX2                !
 ! D68   D(7,9,11,13)           -0.13           estimate D2E/DX2                !
 ! D69   D(10,9,11,12)          -0.3369         estimate D2E/DX2                !
 ! D70   D(10,9,11,13)         179.3288         estimate D2E/DX2                !
 ! D71   D(9,11,13,14)        -179.7843         estimate D2E/DX2                !
 ! D72   D(9,11,13,15)          -0.2174         estimate D2E/DX2                !
 ! D73   D(12,11,13,14)         -0.1174         estimate D2E/DX2                !
 ! D74   D(12,11,13,15)        179.4495         estimate D2E/DX2                !
 ! D75   D(11,13,15,3)           0.6485         estimate D2E/DX2                !
 ! D76   D(11,13,15,16)       -178.6273         estimate D2E/DX2                !
 ! D77   D(14,13,15,3)        -179.7831         estimate D2E/DX2                !
 ! D78   D(14,13,15,16)          0.9411         estimate D2E/DX2                !
 ! D79   D(3,15,16,4)            4.9111         estimate D2E/DX2                !
 ! D80   D(3,15,16,17)        -172.8196         estimate D2E/DX2                !
 ! D81   D(13,15,16,4)        -175.7624         estimate D2E/DX2                !
 ! D82   D(13,15,16,17)          6.507          estimate D2E/DX2                !
 ! D83   D(4,16,17,6)            0.0615         estimate D2E/DX2                !
 ! D84   D(4,16,17,18)        -176.1526         estimate D2E/DX2                !
 ! D85   D(15,16,17,6)         177.9854         estimate D2E/DX2                !
 ! D86   D(15,16,17,18)          1.7714         estimate D2E/DX2                !
 ! D87   D(1,20,24,25)         -10.3522         estimate D2E/DX2                !
 ! D88   D(1,20,24,26)         168.58           estimate D2E/DX2                !
 ! D89   D(32,20,24,25)       -178.6379         estimate D2E/DX2                !
 ! D90   D(32,20,24,26)          0.2943         estimate D2E/DX2                !
 ! D91   D(1,20,32,30)        -170.0035         estimate D2E/DX2                !
 ! D92   D(1,20,32,33)           9.2479         estimate D2E/DX2                !
 ! D93   D(24,20,32,30)         -0.7494         estimate D2E/DX2                !
 ! D94   D(24,20,32,33)        178.502          estimate D2E/DX2                !
 ! D95   D(1,21,22,23)        -151.385          estimate D2E/DX2                !
 ! D96   D(33,21,22,23)          0.4997         estimate D2E/DX2                !
 ! D97   D(1,21,33,32)         -20.873          estimate D2E/DX2                !
 ! D98   D(1,21,33,34)         156.6237         estimate D2E/DX2                !
 ! D99   D(22,21,33,32)       -177.9246         estimate D2E/DX2                !
 ! D100  D(22,21,33,34)         -0.4278         estimate D2E/DX2                !
 ! D101  D(21,22,23,34)         -0.3929         estimate D2E/DX2                !
 ! D102  D(21,22,23,46)        177.8553         estimate D2E/DX2                !
 ! D103  D(22,23,34,33)          0.1286         estimate D2E/DX2                !
 ! D104  D(22,23,34,35)        176.6057         estimate D2E/DX2                !
 ! D105  D(46,23,34,33)       -177.9055         estimate D2E/DX2                !
 ! D106  D(46,23,34,35)         -1.4285         estimate D2E/DX2                !
 ! D107  D(22,23,46,47)        153.5608         estimate D2E/DX2                !
 ! D108  D(22,23,46,48)        -26.429          estimate D2E/DX2                !
 ! D109  D(34,23,46,47)        -28.5562         estimate D2E/DX2                !
 ! D110  D(34,23,46,48)        151.454          estimate D2E/DX2                !
 ! D111  D(20,24,26,27)       -179.4166         estimate D2E/DX2                !
 ! D112  D(20,24,26,28)          0.179          estimate D2E/DX2                !
 ! D113  D(25,24,26,27)         -0.5403         estimate D2E/DX2                !
 ! D114  D(25,24,26,28)        179.0552         estimate D2E/DX2                !
 ! D115  D(24,26,28,29)       -179.9766         estimate D2E/DX2                !
 ! D116  D(24,26,28,30)         -0.205          estimate D2E/DX2                !
 ! D117  D(27,26,28,29)         -0.3861         estimate D2E/DX2                !
 ! D118  D(27,26,28,30)        179.3856         estimate D2E/DX2                !
 ! D119  D(26,28,30,31)        179.9751         estimate D2E/DX2                !
 ! D120  D(26,28,30,32)         -0.2196         estimate D2E/DX2                !
 ! D121  D(29,28,30,31)         -0.2524         estimate D2E/DX2                !
 ! D122  D(29,28,30,32)        179.553          estimate D2E/DX2                !
 ! D123  D(28,30,32,20)          0.7173         estimate D2E/DX2                !
 ! D124  D(28,30,32,33)       -178.4693         estimate D2E/DX2                !
 ! D125  D(31,30,32,20)       -179.477          estimate D2E/DX2                !
 ! D126  D(31,30,32,33)          1.3364         estimate D2E/DX2                !
 ! D127  D(20,32,33,21)          7.7938         estimate D2E/DX2                !
 ! D128  D(20,32,33,34)       -168.9287         estimate D2E/DX2                !
 ! D129  D(30,32,33,21)       -172.964          estimate D2E/DX2                !
 ! D130  D(30,32,33,34)         10.3136         estimate D2E/DX2                !
 ! D131  D(21,33,34,23)          0.1698         estimate D2E/DX2                !
 ! D132  D(21,33,34,35)       -175.7944         estimate D2E/DX2                !
 ! D133  D(32,33,34,23)        177.1796         estimate D2E/DX2                !
 ! D134  D(32,33,34,35)          1.2155         estimate D2E/DX2                !
 ! D135  D(6,36,37,39)         179.2091         estimate D2E/DX2                !
 ! D136  D(6,36,37,42)          -2.066          estimate D2E/DX2                !
 ! D137  D(38,36,37,39)         -0.7855         estimate D2E/DX2                !
 ! D138  D(38,36,37,42)        177.9394         estimate D2E/DX2                !
 ! D139  D(6,36,38,40)        -179.8518         estimate D2E/DX2                !
 ! D140  D(6,36,38,43)           0.1325         estimate D2E/DX2                !
 ! D141  D(37,36,38,40)          0.1428         estimate D2E/DX2                !
 ! D142  D(37,36,38,43)       -179.8728         estimate D2E/DX2                !
 ! D143  D(36,37,39,41)          0.7497         estimate D2E/DX2                !
 ! D144  D(36,37,39,44)        179.984          estimate D2E/DX2                !
 ! D145  D(42,37,39,41)       -177.9867         estimate D2E/DX2                !
 ! D146  D(42,37,39,44)          1.2476         estimate D2E/DX2                !
 ! D147  D(36,38,40,41)          0.5345         estimate D2E/DX2                !
 ! D148  D(36,38,40,45)        179.9493         estimate D2E/DX2                !
 ! D149  D(43,38,40,41)       -179.4496         estimate D2E/DX2                !
 ! D150  D(43,38,40,45)         -0.0347         estimate D2E/DX2                !
 ! D151  D(37,39,41,40)         -0.0828         estimate D2E/DX2                !
 ! D152  D(37,39,41,57)        179.8738         estimate D2E/DX2                !
 ! D153  D(44,39,41,40)       -179.3166         estimate D2E/DX2                !
 ! D154  D(44,39,41,57)          0.6401         estimate D2E/DX2                !
 ! D155  D(38,40,41,39)         -0.5679         estimate D2E/DX2                !
 ! D156  D(38,40,41,57)        179.4747         estimate D2E/DX2                !
 ! D157  D(45,40,41,39)       -179.9795         estimate D2E/DX2                !
 ! D158  D(45,40,41,57)          0.063          estimate D2E/DX2                !
 ! D159  D(39,41,57,58)       -121.8141         estimate D2E/DX2                !
 ! D160  D(39,41,57,59)         -1.385          estimate D2E/DX2                !
 ! D161  D(39,41,57,60)        119.0331         estimate D2E/DX2                !
 ! D162  D(40,41,57,58)         58.1431         estimate D2E/DX2                !
 ! D163  D(40,41,57,59)        178.5721         estimate D2E/DX2                !
 ! D164  D(40,41,57,60)        -61.0097         estimate D2E/DX2                !
 ! D165  D(23,46,47,49)        179.2697         estimate D2E/DX2                !
 ! D166  D(23,46,47,52)         -2.02           estimate D2E/DX2                !
 ! D167  D(48,46,47,49)         -0.7407         estimate D2E/DX2                !
 ! D168  D(48,46,47,52)        177.9696         estimate D2E/DX2                !
 ! D169  D(23,46,48,50)       -179.8951         estimate D2E/DX2                !
 ! D170  D(23,46,48,53)          0.1404         estimate D2E/DX2                !
 ! D171  D(47,46,48,50)          0.1152         estimate D2E/DX2                !
 ! D172  D(47,46,48,53)       -179.8492         estimate D2E/DX2                !
 ! D173  D(46,47,49,51)          0.712          estimate D2E/DX2                !
 ! D174  D(46,47,49,54)       -179.9111         estimate D2E/DX2                !
 ! D175  D(52,47,49,51)       -178.0101         estimate D2E/DX2                !
 ! D176  D(52,47,49,54)          1.3668         estimate D2E/DX2                !
 ! D177  D(46,48,50,51)          0.5376         estimate D2E/DX2                !
 ! D178  D(46,48,50,55)        179.7849         estimate D2E/DX2                !
 ! D179  D(53,48,50,51)       -179.4986         estimate D2E/DX2                !
 ! D180  D(53,48,50,55)         -0.2514         estimate D2E/DX2                !
 ! D181  D(47,49,51,50)         -0.0696         estimate D2E/DX2                !
 ! D182  D(47,49,51,56)        179.3358         estimate D2E/DX2                !
 ! D183  D(54,49,51,50)       -179.446          estimate D2E/DX2                !
 ! D184  D(54,49,51,56)         -0.0406         estimate D2E/DX2                !
 ! D185  D(48,50,51,49)         -0.564          estimate D2E/DX2                !
 ! D186  D(48,50,51,56)       -179.9807         estimate D2E/DX2                !
 ! D187  D(55,50,51,49)       -179.8071         estimate D2E/DX2                !
 ! D188  D(55,50,51,56)          0.7762         estimate D2E/DX2                !
 ! D189  D(49,51,56,61)        124.1449         estimate D2E/DX2                !
 ! D190  D(49,51,56,62)       -116.6884         estimate D2E/DX2                !
 ! D191  D(49,51,56,63)          3.6393         estimate D2E/DX2                !
 ! D192  D(50,51,56,61)        -56.4429         estimate D2E/DX2                !
 ! D193  D(50,51,56,62)         62.7237         estimate D2E/DX2                !
 ! D194  D(50,51,56,63)       -176.9486         estimate D2E/DX2                !
 --------------------------------------------------------------------------------
 Trust Radius=3.00D-01 FncErr=1.00D-07 GrdErr=1.00D-06
 Number of steps in this run=    378 maximum allowed number of steps=    378.
 GradGradGradGradGradGradGradGradGradGradGradGradGradGradGradGradGradGrad

 Leave Link  103 at Sat Oct 20 03:05:23 2018, MaxMem=   838860800 cpu:         0.4
 (Enter /soft/sl6.3/x86_64/gaussian/g09_d01/g09/l202.exe)
 Stoichiometry    C28H18Cl2F6FeN8(5)
 Framework group  C1[X(C28H18Cl2F6FeN8)]
 Deg. of freedom   183
 Full point group                 C1      NOp   1
 Largest Abelian subgroup         C1      NOp   1
 Largest concise Abelian subgroup C1      NOp   1
                         Standard orientation:                         
 ---------------------------------------------------------------------
 Center     Atomic      Atomic             Coordinates (Angstroms)
 Number     Number       Type             X           Y           Z
 ---------------------------------------------------------------------
      1         26           0        0.028521    0.380319   -0.067607
      2         17           0       -0.012594   -1.073906    1.843957
      3          7           0        0.338202    2.040923    1.561310
      4          7           0        2.196064    0.664782    0.192743
      5          7           0        3.190525   -0.007243   -0.290355
      6          7           0        4.243172    0.207016    0.527601
      7          6           0       -0.634457    2.715523    2.177185
      8          1           0       -1.629370    2.589433    1.766590
      9          6           0       -0.413927    3.514447    3.293327
     10          1           0       -1.240099    4.033547    3.762297
     11          6           0        0.882336    3.616433    3.790160
     12          1           0        1.094720    4.226483    4.660308
     13          6           0        1.901980    2.917920    3.157726
     14          1           0        2.920345    2.973859    3.522138
     15          6           0        1.590943    2.132492    2.046399
     16          6           0        2.578028    1.335400    1.324959
     17          6           0        3.902103    1.042338    1.547465
     18          1           0        4.582076    1.302683    2.338230
     19         17           0        0.060681   -0.921163   -1.998948
     20          7           0       -0.371746    2.171509   -1.495647
     21          7           0       -2.211916    0.728579   -0.141615
     22          7           0       -3.191258    0.010319    0.301344
     23          7           0       -4.254338    0.265716   -0.487358
     24          6           0        0.582717    2.889027   -2.089292
     25          1           0        1.593417    2.710106   -1.740678
     26          6           0        0.322817    3.798424   -3.109336
     27          1           0        1.134113    4.350649   -3.566312
     28          6           0       -0.993960    3.968384   -3.525302
     29          1           0       -1.237763    4.666891   -4.317207
     30          6           0       -1.995609    3.225050   -2.913651
     31          1           0       -3.029734    3.336179   -3.215964
     32          6           0       -1.644599    2.327904   -1.903695
     33          6           0       -2.614462    1.473893   -1.217389
     34          6           0       -3.936666    1.177486   -1.449224
     35          1           0       -4.628473    1.479458   -2.214567
     36          6           0        5.482500   -0.444297    0.271232
     37          6           0        6.675921    0.128132    0.704967
     38          6           0        5.476808   -1.659205   -0.418441
     39          6           0        7.878078   -0.528152    0.461664
     40          6           0        6.681691   -2.298360   -0.667443
     41          6           0        7.883005   -1.739180   -0.224074
     42          1           0        6.678089    1.085880    1.209839
     43          1           0        4.536849   -2.081567   -0.746304
     44          1           0        8.809518   -0.090750    0.794717
     45          1           0        6.685836   -3.240914   -1.200739
     46          6           0       -5.481426   -0.423813   -0.266539
     47          6           0       -6.688150    0.159403   -0.644428
     48          6           0       -5.447205   -1.685467    0.331826
     49          6           0       -7.876889   -0.532688   -0.436259
     50          6           0       -6.638923   -2.360955    0.546572
     51          6           0       -7.853998   -1.790488    0.158763
     52          1           0       -6.711416    1.151236   -1.077946
     53          1           0       -4.496906   -2.115107    0.618168
     54          1           0       -8.818988   -0.088549   -0.727761
     55          1           0       -6.621629   -3.341133    1.006706
     56          6           0       -9.128955   -2.551169    0.407318
     57          6           0        9.171458   -2.465763   -0.501264
     58          9           0        9.356360   -2.661695   -1.825657
     59          9           0       10.247736   -1.793342   -0.042660
     60          9           0        9.187498   -3.687362    0.076055
     61          9           0       -9.098147   -3.773586   -0.166370
     62          9           0       -9.339486   -2.748191    1.727748
     63          9           0      -10.211461   -1.907824   -0.077380
 ---------------------------------------------------------------------
 Rotational constants (GHZ):      0.1074164      0.0221473      0.0209332
 Leave Link  202 at Sat Oct 20 03:05:23 2018, MaxMem=   838860800 cpu:         0.2
 (Enter /soft/sl6.3/x86_64/gaussian/g09_d01/g09/l301.exe)
 Standard basis: 6-311G(d,p) (5D, 7F)
 Ernie: Thresh=  0.10000D-02 Tol=  0.10000D-05 Strict=F.
 There are  1012 symmetry adapted cartesian basis functions of A   symmetry.
 There are   962 symmetry adapted basis functions of A   symmetry.
   962 basis functions,  1667 primitive gaussians,  1012 cartesian basis functions
   180 alpha electrons      176 beta electrons
       nuclear repulsion energy      6286.8982091311 Hartrees.
 IExCor=  402 DFT=T Ex+Corr=B3LYP ExCW=0 ScaHFX=  0.200000
 ScaDFX=  0.800000  0.720000  1.000000  0.810000 ScalE2=  1.000000  1.000000
 IRadAn=      0 IRanWt=     -1 IRanGd=            0 ICorTp=0 IEmpDi=  4
 NAtoms=   63 NActive=   63 NUniq=   63 SFac= 1.00D+00 NAtFMM=   60 NAOKFM=T Big=T
 Integral buffers will be    131072 words long.
 Raffenetti 2 integral format.
 Two-electron integral symmetry is turned on.
 Leave Link  301 at Sat Oct 20 03:05:23 2018, MaxMem=   838860800 cpu:         1.8
 (Enter /soft/sl6.3/x86_64/gaussian/g09_d01/g09/l302.exe)
 NPDir=0 NMtPBC=     1 NCelOv=     1 NCel=       1 NClECP=     1 NCelD=      1
         NCelK=      1 NCelE2=     1 NClLst=     1 CellRange=     0.0.
 One-electron integrals computed using PRISM.
 NBasis=   962 RedAO= T EigKep=  1.66D-04  NBF=   962
 NBsUse=   962 1.00D-06 EigRej= -1.00D+00 NBFU=   962
 Precomputing XC quadrature grid using
 IXCGrd= 4 IRadAn=           0 IRanWt=          -1 IRanGd=           0 AccXCQ= 0.00D+00.
 Generated NRdTot=       0 NPtTot=           0 NUsed=           0 NTot=          32
 NSgBfM=   793   794   808   815   815 MxSgAt=    63 MxSgA2=    63.
 Leave Link  302 at Sat Oct 20 03:05:27 2018, MaxMem=   838860800 cpu:        64.0
 (Enter /soft/sl6.3/x86_64/gaussian/g09_d01/g09/l303.exe)
 DipDrv:  MaxL=1.
 Leave Link  303 at Sat Oct 20 03:05:28 2018, MaxMem=   838860800 cpu:         4.6
 (Enter /soft/sl6.3/x86_64/gaussian/g09_d01/g09/l401.exe)
 ExpMin= 4.19D-02 ExpMax= 2.58D+05 ExpMxC= 8.89D+03 IAcc=2 IRadAn=         4 AccDes= 0.00D+00
 Harris functional with IExCor=  402 and IRadAn=       4 diagonalized for initial guess.
 HarFok:  IExCor=  402 AccDes= 0.00D+00 IRadAn=         4 IDoV= 1 UseB2=F ITyADJ=14
 ICtDFT=  3500011 ScaDFX=  1.000000  1.000000  1.000000  1.000000
 FoFCou: FMM=F IPFlag=           0 FMFlag=      100000 FMFlg1=        2001
         NFxFlg=           0 DoJE=T BraDBF=F KetDBF=T FulRan=T
         wScrn=  0.000000 ICntrl=     500 IOpCl=  0 I1Cent=   200000004 NGrid=           0
         NMat0=    1 NMatS0=      1 NMatT0=    0 NMatD0=    1 NMtDS0=    0 NMtDT0=    0
 Petite list used in FoFCou.
 Harris En= -4299.30691555914    
 JPrj=0 DoOrth=F DoCkMO=F.
 Initial guess <Sx>= 0.0000 <Sy>= 0.0000 <Sz>= 2.0000 <S**2>= 6.0000 S= 2.0000
 Leave Link  401 at Sat Oct 20 03:05:37 2018, MaxMem=   838860800 cpu:       152.4
 (Enter /soft/sl6.3/x86_64/gaussian/g09_d01/g09/l502.exe)
 UHF open shell SCF:
 Using DIIS extrapolation, IDIIS=  1040.
 Integral symmetry usage will be decided dynamically.
 IVT=     3114658 IEndB=     3114658 NGot=   838860800 MDV=   836787939
 LenX=   836787939 LenY=   835762783
 Requested convergence on RMS density matrix=1.00D-08 within 128 cycles.
 Requested convergence on MAX density matrix=1.00D-06.
 Requested convergence on             energy=1.00D-06.
 No special actions if energy rises.
 Fock matrices will be formed incrementally for  20 cycles.

 Cycle   1  Pass 1  IDiag  1:
 FoFJK:  IHMeth= 1 ICntrl=       0 DoSepK=F KAlg= 0 I1Cent=   0 FoldK=F
 IRaf= 540000000 NMat=   1 IRICut=       1 DoRegI=T DoRafI=F ISym2E= 0.
 FoFCou: FMM=T IPFlag=           0 FMFlag=      100000 FMFlg1=        2001
         NFxFlg=           0 DoJE=F BraDBF=F KetDBF=F FulRan=T
         wScrn=  0.000000 ICntrl=       0 IOpCl=  1 I1Cent=           0 NGrid=           0
         NMat0=    1 NMatS0=      1 NMatT0=    0 NMatD0=    1 NMtDS0=    0 NMtDT0=    0
 Symmetry not used in FoFCou.
 FMM levels:  10  Number of levels for PrismC:   9
 E= -4298.81811860490    
 DIIS: error= 3.90D-02 at cycle   1 NSaved=   1.
 NSaved= 1 IEnMin= 1 EnMin= -4298.81811860490     IErMin= 1 ErrMin= 3.90D-02
 ErrMax= 3.90D-02  0.00D+00 EMaxC= 1.00D-01 BMatC= 4.97D+00 BMatP= 4.97D+00
 IDIUse=3 WtCom= 6.10D-01 WtEn= 3.90D-01
 Coeff-Com:  0.100D+01
 Coeff-En:   0.100D+01
 Coeff:      0.100D+01
 Gap=     0.190 Goal=   None    Shift=    0.000
 Gap=     0.120 Goal=   None    Shift=    0.000
 GapD=    0.120 DampG=1.000 DampE=0.250 DampFc=0.2500 IDamp=-1.
 Damping current iteration by 2.50D-01
 RMSDP=1.77D-03 MaxDP=1.45D-01              OVMax= 3.12D-01

 Cycle   2  Pass 1  IDiag  1:
 RMSU=  4.43D-04    CP:  9.97D-01
 E= -4299.11337839082     Delta-E=       -0.295259785926 Rises=F Damp=T
 DIIS: error= 2.10D-02 at cycle   2 NSaved=   2.
 NSaved= 2 IEnMin= 2 EnMin= -4299.11337839082     IErMin= 2 ErrMin= 2.10D-02
 ErrMax= 2.10D-02  0.00D+00 EMaxC= 1.00D-01 BMatC= 1.56D+00 BMatP= 4.97D+00
 IDIUse=3 WtCom= 7.90D-01 WtEn= 2.10D-01
 Coeff-Com: -0.860D+00 0.186D+01
 Coeff-En:   0.000D+00 0.100D+01
 Coeff:     -0.680D+00 0.168D+01
 Gap=     0.141 Goal=   None    Shift=    0.000
 Gap=     0.188 Goal=   None    Shift=    0.000
 RMSDP=8.18D-04 MaxDP=5.67D-02 DE=-2.95D-01 OVMax= 2.39D-01

 Cycle   3  Pass 1  IDiag  1:
 RMSU=  7.52D-04    CP:  9.94D-01  1.72D+00
 E= -4299.59681286503     Delta-E=       -0.483434474205 Rises=F Damp=F
 DIIS: error= 1.04D-02 at cycle   3 NSaved=   3.
 NSaved= 3 IEnMin= 3 EnMin= -4299.59681286503     IErMin= 3 ErrMin= 1.04D-02
 ErrMax= 1.04D-02  0.00D+00 EMaxC= 1.00D-01 BMatC= 3.82D-01 BMatP= 1.56D+00
 IDIUse=3 WtCom= 8.96D-01 WtEn= 1.04D-01
 Coeff-Com: -0.468D+00 0.862D+00 0.606D+00
 Coeff-En:   0.000D+00 0.000D+00 0.100D+01
 Coeff:     -0.419D+00 0.772D+00 0.647D+00
 Gap=     0.164 Goal=   None    Shift=    0.000
 Gap=     0.139 Goal=   None    Shift=    0.000
 RMSDP=6.83D-04 MaxDP=8.31D-02 DE=-4.83D-01 OVMax= 1.35D-01

 Cycle   4  Pass 1  IDiag  1:
 RMSU=  4.91D-04    CP:  9.93D-01  1.88D+00  3.76D-01
 E= -4299.60167800908     Delta-E=       -0.004865144054 Rises=F Damp=F
 DIIS: error= 1.53D-02 at cycle   4 NSaved=   4.
 NSaved= 4 IEnMin= 4 EnMin= -4299.60167800908     IErMin= 3 ErrMin= 1.04D-02
 ErrMax= 1.53D-02  0.00D+00 EMaxC= 1.00D-01 BMatC= 4.92D-01 BMatP= 3.82D-01
 IDIUse=2 WtCom= 0.00D+00 WtEn= 1.00D+00
 Coeff-En:   0.000D+00 0.000D+00 0.488D+00 0.512D+00
 Coeff:      0.000D+00 0.000D+00 0.488D+00 0.512D+00
 Gap=     0.113 Goal=   None    Shift=    0.000
 Gap=     0.138 Goal=   None    Shift=    0.000
 RMSDP=4.41D-04 MaxDP=6.07D-02 DE=-4.87D-03 OVMax= 1.82D-01

 Cycle   5  Pass 1  IDiag  1:
 RMSU=  2.16D-04    CP:  9.93D-01  2.03D+00  6.37D-01  3.37D-01
 E= -4299.64750096894     Delta-E=       -0.045822959861 Rises=F Damp=F
 DIIS: error= 8.46D-03 at cycle   5 NSaved=   5.
 NSaved= 5 IEnMin= 5 EnMin= -4299.64750096894     IErMin= 5 ErrMin= 8.46D-03
 ErrMax= 8.46D-03  0.00D+00 EMaxC= 1.00D-01 BMatC= 1.90D-01 BMatP= 3.82D-01
 IDIUse=3 WtCom= 9.15D-01 WtEn= 8.46D-02
 EnCoef did     6 forward-backward iterations
 Coeff-Com: -0.225D-01 0.458D-01 0.305D+00 0.349D+00 0.323D+00
 Coeff-En:   0.000D+00 0.000D+00 0.167D+00 0.305D+00 0.528D+00
 Coeff:     -0.206D-01 0.419D-01 0.293D+00 0.345D+00 0.340D+00
 Gap=     0.119 Goal=   None    Shift=    0.000
 Gap=     0.087 Goal=   None    Shift=    0.000
 RMSDP=2.38D-04 MaxDP=2.48D-02 DE=-4.58D-02 OVMax= 1.09D-01

 Cycle   6  Pass 1  IDiag  1:
 RMSU=  9.85D-05    CP:  9.93D-01  1.88D+00  6.15D-01  6.33D-01  3.23D-01
 E= -4299.67622983830     Delta-E=       -0.028728869358 Rises=F Damp=F
 DIIS: error= 1.68D-03 at cycle   6 NSaved=   6.
 NSaved= 6 IEnMin= 6 EnMin= -4299.67622983830     IErMin= 6 ErrMin= 1.68D-03
 ErrMax= 1.68D-03  0.00D+00 EMaxC= 1.00D-01 BMatC= 1.05D-02 BMatP= 1.90D-01
 IDIUse=3 WtCom= 9.83D-01 WtEn= 1.68D-02
 Coeff-Com:  0.355D-01-0.540D-01 0.844D-01 0.147D+00 0.253D+00 0.534D+00
 Coeff-En:   0.000D+00 0.000D+00 0.000D+00 0.000D+00 0.264D-01 0.974D+00
 Coeff:      0.349D-01-0.531D-01 0.829D-01 0.145D+00 0.249D+00 0.541D+00
 Gap=     0.108 Goal=   None    Shift=    0.000
 Gap=     0.078 Goal=   None    Shift=    0.000
 RMSDP=6.44D-05 MaxDP=3.87D-03 DE=-2.87D-02 OVMax= 1.99D-02

 Cycle   7  Pass 1  IDiag  1:
 RMSU=  3.87D-05    CP:  9.93D-01  1.90D+00  6.37D-01  6.05D-01  4.56D-01
                    CP:  6.44D-01
 E= -4299.67795846412     Delta-E=       -0.001728625823 Rises=F Damp=F
 DIIS: error= 6.69D-04 at cycle   7 NSaved=   7.
 NSaved= 7 IEnMin= 7 EnMin= -4299.67795846412     IErMin= 7 ErrMin= 6.69D-04
 ErrMax= 6.69D-04  0.00D+00 EMaxC= 1.00D-01 BMatC= 1.48D-03 BMatP= 1.05D-02
 IDIUse=3 WtCom= 9.93D-01 WtEn= 6.69D-03
 Coeff-Com:  0.210D-01-0.333D-01-0.659D-02 0.131D-01 0.805D-01 0.350D+00
 Coeff-Com:  0.576D+00
 Coeff-En:   0.000D+00 0.000D+00 0.000D+00 0.000D+00 0.000D+00 0.141D+00
 Coeff-En:   0.859D+00
 Coeff:      0.209D-01-0.331D-01-0.654D-02 0.130D-01 0.799D-01 0.348D+00
 Coeff:      0.577D+00
 Gap=     0.108 Goal=   None    Shift=    0.000
 Gap=     0.078 Goal=   None    Shift=    0.000
 RMSDP=2.68D-05 MaxDP=2.37D-03 DE=-1.73D-03 OVMax= 5.12D-03

 Cycle   8  Pass 1  IDiag  1:
 RMSU=  1.76D-05    CP:  9.93D-01  1.90D+00  6.36D-01  6.26D-01  4.60D-01
                    CP:  7.33D-01  6.14D-01
 E= -4299.67827350412     Delta-E=       -0.000315039997 Rises=F Damp=F
 DIIS: error= 3.68D-04 at cycle   8 NSaved=   8.
 NSaved= 8 IEnMin= 8 EnMin= -4299.67827350412     IErMin= 8 ErrMin= 3.68D-04
 ErrMax= 3.68D-04  0.00D+00 EMaxC= 1.00D-01 BMatC= 1.92D-04 BMatP= 1.48D-03
 IDIUse=3 WtCom= 9.96D-01 WtEn= 3.68D-03
 Coeff-Com:  0.770D-02-0.125D-01-0.117D-01-0.736D-02 0.185D-01 0.144D+00
 Coeff-Com:  0.341D+00 0.520D+00
 Coeff-En:   0.000D+00 0.000D+00 0.000D+00 0.000D+00 0.000D+00 0.000D+00
 Coeff-En:   0.481D-01 0.952D+00
 Coeff:      0.768D-02-0.124D-01-0.116D-01-0.733D-02 0.184D-01 0.144D+00
 Coeff:      0.340D+00 0.522D+00
 Gap=     0.109 Goal=   None    Shift=    0.000
 Gap=     0.079 Goal=   None    Shift=    0.000
 RMSDP=9.05D-06 MaxDP=5.64D-04 DE=-3.15D-04 OVMax= 3.07D-03

 Cycle   9  Pass 1  IDiag  1:
 RMSU=  6.48D-06    CP:  9.93D-01  1.90D+00  6.36D-01  6.26D-01  4.61D-01
                    CP:  7.53D-01  7.17D-01  7.48D-01
 E= -4299.67831582098     Delta-E=       -0.000042316860 Rises=F Damp=F
 DIIS: error= 1.85D-04 at cycle   9 NSaved=   9.
 NSaved= 9 IEnMin= 9 EnMin= -4299.67831582098     IErMin= 9 ErrMin= 1.85D-04
 ErrMax= 1.85D-04  0.00D+00 EMaxC= 1.00D-01 BMatC= 4.50D-05 BMatP= 1.92D-04
 IDIUse=3 WtCom= 9.98D-01 WtEn= 1.85D-03
 Coeff-Com:  0.166D-02-0.272D-02-0.743D-02-0.748D-02-0.139D-02 0.450D-01
 Coeff-Com:  0.144D+00 0.349D+00 0.479D+00
 Coeff-En:   0.000D+00 0.000D+00 0.000D+00 0.000D+00 0.000D+00 0.000D+00
 Coeff-En:   0.000D+00 0.116D+00 0.884D+00
 Coeff:      0.165D-02-0.272D-02-0.741D-02-0.747D-02-0.139D-02 0.449D-01
 Coeff:      0.144D+00 0.349D+00 0.479D+00
 Gap=     0.109 Goal=   None    Shift=    0.000
 Gap=     0.079 Goal=   None    Shift=    0.000
 RMSDP=4.54D-06 MaxDP=3.14D-04 DE=-4.23D-05 OVMax= 2.32D-03

 Cycle  10  Pass 1  IDiag  1:
 RMSU=  3.10D-06    CP:  9.93D-01  1.90D+00  6.34D-01  6.29D-01  4.60D-01
                    CP:  7.66D-01  7.20D-01  8.41D-01  7.85D-01
 E= -4299.67832883914     Delta-E=       -0.000013018165 Rises=F Damp=F
 DIIS: error= 7.09D-05 at cycle  10 NSaved=  10.
 NSaved=10 IEnMin=10 EnMin= -4299.67832883914     IErMin=10 ErrMin= 7.09D-05
 ErrMax= 7.09D-05  0.00D+00 EMaxC= 1.00D-01 BMatC= 5.14D-06 BMatP= 4.50D-05
 IDIUse=1 WtCom= 1.00D+00 WtEn= 0.00D+00
 Coeff-Com: -0.386D-03 0.595D-03-0.216D-02-0.292D-02-0.392D-02 0.341D-03
 Coeff-Com:  0.234D-01 0.104D+00 0.264D+00 0.617D+00
 Coeff:     -0.386D-03 0.595D-03-0.216D-02-0.292D-02-0.392D-02 0.341D-03
 Coeff:      0.234D-01 0.104D+00 0.264D+00 0.617D+00
 Gap=     0.109 Goal=   None    Shift=    0.000
 Gap=     0.079 Goal=   None    Shift=    0.000
 RMSDP=2.62D-06 MaxDP=3.57D-04 DE=-1.30D-05 OVMax= 2.60D-03

 Cycle  11  Pass 1  IDiag  1:
 RMSU=  1.76D-06    CP:  9.93D-01  1.90D+00  6.34D-01  6.30D-01  4.60D-01
                    CP:  7.68D-01  7.36D-01  8.76D-01  1.00D+00  1.29D+00
 E= -4299.67833324178     Delta-E=       -0.000004402638 Rises=F Damp=F
 DIIS: error= 6.97D-05 at cycle  11 NSaved=  11.
 NSaved=11 IEnMin=11 EnMin= -4299.67833324178     IErMin=11 ErrMin= 6.97D-05
 ErrMax= 6.97D-05  0.00D+00 EMaxC= 1.00D-01 BMatC= 1.95D-06 BMatP= 5.14D-06
 IDIUse=1 WtCom= 1.00D+00 WtEn= 0.00D+00
 Coeff-Com: -0.537D-03 0.857D-03 0.618D-03 0.288D-03-0.167D-02-0.112D-01
 Coeff-Com: -0.227D-01-0.299D-01 0.175D-01 0.329D+00 0.718D+00
 Coeff:     -0.537D-03 0.857D-03 0.618D-03 0.288D-03-0.167D-02-0.112D-01
 Coeff:     -0.227D-01-0.299D-01 0.175D-01 0.329D+00 0.718D+00
 Gap=     0.109 Goal=   None    Shift=    0.000
 Gap=     0.079 Goal=   None    Shift=    0.000
 RMSDP=2.74D-06 MaxDP=4.69D-04 DE=-4.40D-06 OVMax= 3.08D-03

 Cycle  12  Pass 1  IDiag  1:
 RMSU=  1.00D-06    CP:  9.93D-01  1.90D+00  6.34D-01  6.30D-01  4.61D-01
                    CP:  7.70D-01  7.42D-01  9.09D-01  1.18D+00  1.88D+00
                    CP:  1.62D+00
 E= -4299.67833727416     Delta-E=       -0.000004032379 Rises=F Damp=F
 DIIS: error= 6.64D-05 at cycle  12 NSaved=  12.
 NSaved=12 IEnMin=12 EnMin= -4299.67833727416     IErMin=12 ErrMin= 6.64D-05
 ErrMax= 6.64D-05  0.00D+00 EMaxC= 1.00D-01 BMatC= 1.27D-06 BMatP= 1.95D-06
 IDIUse=1 WtCom= 1.00D+00 WtEn= 0.00D+00
 Coeff-Com: -0.128D-03 0.209D-03 0.108D-02 0.124D-02 0.553D-03-0.573D-02
 Coeff-Com: -0.205D-01-0.532D-01-0.866D-01-0.434D-01 0.415D+00 0.791D+00
 Coeff:     -0.128D-03 0.209D-03 0.108D-02 0.124D-02 0.553D-03-0.573D-02
 Coeff:     -0.205D-01-0.532D-01-0.866D-01-0.434D-01 0.415D+00 0.791D+00
 Gap=     0.109 Goal=   None    Shift=    0.000
 Gap=     0.079 Goal=   None    Shift=    0.000
 RMSDP=3.16D-06 MaxDP=5.80D-04 DE=-4.03D-06 OVMax= 3.62D-03

 Cycle  13  Pass 1  IDiag  1:
 RMSU=  6.91D-07    CP:  9.93D-01  1.90D+00  6.34D-01  6.31D-01  4.61D-01
                    CP:  7.71D-01  7.45D-01  9.41D-01  1.38D+00  2.54D+00
                    CP:  2.57D+00  1.72D+00
 E= -4299.67834144290     Delta-E=       -0.000004168734 Rises=F Damp=F
 DIIS: error= 6.36D-05 at cycle  13 NSaved=  13.
 NSaved=13 IEnMin=13 EnMin= -4299.67834144290     IErMin=13 ErrMin= 6.36D-05
 ErrMax= 6.36D-05  0.00D+00 EMaxC= 1.00D-01 BMatC= 1.03D-06 BMatP= 1.27D-06
 IDIUse=1 WtCom= 1.00D+00 WtEn= 0.00D+00
 Coeff-Com:  0.292D-03-0.466D-03 0.165D-03 0.646D-03 0.157D-02 0.674D-02
 Coeff-Com:  0.538D-02-0.140D-01-0.783D-01-0.330D+00-0.301D+00 0.594D+00
 Coeff-Com:  0.111D+01
 Coeff:      0.292D-03-0.466D-03 0.165D-03 0.646D-03 0.157D-02 0.674D-02
 Coeff:      0.538D-02-0.140D-01-0.783D-01-0.330D+00-0.301D+00 0.594D+00
 Coeff:      0.111D+01
 Gap=     0.109 Goal=   None    Shift=    0.000
 Gap=     0.079 Goal=   None    Shift=    0.000
 RMSDP=5.61D-06 MaxDP=1.08D-03 DE=-4.17D-06 OVMax= 6.45D-03

 Cycle  14  Pass 1  IDiag  1:
 RMSU=  3.26D-06    CP:  9.93D-01  1.90D+00  6.34D-01  6.32D-01  4.62D-01
                    CP:  7.74D-01  7.51D-01  9.85D-01  1.69D+00  3.00D+00
                    CP:  3.00D+00  3.00D+00  2.07D+00
 E= -4299.67834795560     Delta-E=       -0.000006512699 Rises=F Damp=F
 DIIS: error= 5.86D-05 at cycle  14 NSaved=  14.
 NSaved=14 IEnMin=14 EnMin= -4299.67834795560     IErMin=14 ErrMin= 5.86D-05
 ErrMax= 5.86D-05  0.00D+00 EMaxC= 1.00D-01 BMatC= 8.30D-07 BMatP= 1.03D-06
 IDIUse=1 WtCom= 1.00D+00 WtEn= 0.00D+00
 Coeff-Com:  0.225D-03-0.371D-03-0.654D-03-0.295D-03 0.585D-03 0.102D-01
 Coeff-Com:  0.186D-01 0.232D-01 0.253D-02-0.211D+00-0.473D+00-0.108D+00
 Coeff-Com:  0.805D+00 0.933D+00
 Coeff:      0.225D-03-0.371D-03-0.654D-03-0.295D-03 0.585D-03 0.102D-01
 Coeff:      0.186D-01 0.232D-01 0.253D-02-0.211D+00-0.473D+00-0.108D+00
 Coeff:      0.805D+00 0.933D+00
 Gap=     0.109 Goal=   None    Shift=    0.000
 Gap=     0.079 Goal=   None    Shift=    0.000
 RMSDP=5.77D-06 MaxDP=1.16D-03 DE=-6.51D-06 OVMax= 6.61D-03

 Cycle  15  Pass 1  IDiag  1:
 RMSU=  1.53D-06    CP:  9.93D-01  1.90D+00  6.33D-01  6.32D-01  4.63D-01
                    CP:  7.75D-01  7.55D-01  1.03D+00  2.00D+00  3.00D+00
                    CP:  3.00D+00  3.00D+00  3.00D+00  2.53D+00
 E= -4299.67835374911     Delta-E=       -0.000005793518 Rises=F Damp=F
 DIIS: error= 5.39D-05 at cycle  15 NSaved=  15.
 NSaved=15 IEnMin=15 EnMin= -4299.67835374911     IErMin=15 ErrMin= 5.39D-05
 ErrMax= 5.39D-05  0.00D+00 EMaxC= 1.00D-01 BMatC= 6.48D-07 BMatP= 8.30D-07
 IDIUse=1 WtCom= 1.00D+00 WtEn= 0.00D+00
 Coeff-Com: -0.594D-04 0.735D-04-0.622D-03-0.521D-03-0.719D-03 0.393D-02
 Coeff-Com:  0.966D-02 0.231D-01 0.529D-01 0.663D-01-0.127D+00-0.465D+00
 Coeff-Com: -0.158D+00 0.626D+00 0.970D+00
 Coeff:     -0.594D-04 0.735D-04-0.622D-03-0.521D-03-0.719D-03 0.393D-02
 Coeff:      0.966D-02 0.231D-01 0.529D-01 0.663D-01-0.127D+00-0.465D+00
 Coeff:     -0.158D+00 0.626D+00 0.970D+00
 Gap=     0.109 Goal=   None    Shift=    0.000
 Gap=     0.079 Goal=   None    Shift=    0.000
 RMSDP=5.83D-06 MaxDP=1.21D-03 DE=-5.79D-06 OVMax= 6.62D-03

 Cycle  16  Pass 1  IDiag  1:
 RMSU=  3.62D-06    CP:  9.93D-01  1.90D+00  6.33D-01  6.33D-01  4.64D-01
                    CP:  7.78D-01  7.58D-01  1.06D+00  2.29D+00  3.00D+00
                    CP:  3.00D+00  3.00D+00  3.00D+00  3.00D+00  2.23D+00
 E= -4299.67835894309     Delta-E=       -0.000005193981 Rises=F Damp=F
 DIIS: error= 5.02D-05 at cycle  16 NSaved=  16.
 NSaved=16 IEnMin=16 EnMin= -4299.67835894309     IErMin=16 ErrMin= 5.02D-05
 ErrMax= 5.02D-05  0.00D+00 EMaxC= 1.00D-01 BMatC= 5.25D-07 BMatP= 6.48D-07
 IDIUse=1 WtCom= 1.00D+00 WtEn= 0.00D+00
 Coeff-Com: -0.136D-03 0.203D-03-0.218D-03-0.210D-03-0.810D-03-0.167D-02
 Coeff-Com: -0.173D-02 0.439D-02 0.304D-01 0.135D+00 0.160D+00-0.225D+00
 Coeff-Com: -0.526D+00-0.894D-01 0.641D+00 0.875D+00
 Coeff:     -0.136D-03 0.203D-03-0.218D-03-0.210D-03-0.810D-03-0.167D-02
 Coeff:     -0.173D-02 0.439D-02 0.304D-01 0.135D+00 0.160D+00-0.225D+00
 Coeff:     -0.526D+00-0.894D-01 0.641D+00 0.875D+00
 Gap=     0.109 Goal=   None    Shift=    0.000
 Gap=     0.079 Goal=   None    Shift=    0.000
 RMSDP=4.98D-06 MaxDP=1.06D-03 DE=-5.19D-06 OVMax= 5.60D-03

 Cycle  17  Pass 1  IDiag  1:
 RMSU=  7.84D-07    CP:  9.93D-01  1.90D+00  6.33D-01  6.34D-01  4.64D-01
                    CP:  7.80D-01  7.60D-01  1.10D+00  2.52D+00  3.00D+00
                    CP:  3.00D+00  3.00D+00  3.00D+00  3.00D+00  3.00D+00
                    CP:  2.19D+00
 E= -4299.67836304811     Delta-E=       -0.000004105012 Rises=F Damp=F
 DIIS: error= 4.83D-05 at cycle  17 NSaved=  17.
 NSaved=17 IEnMin=17 EnMin= -4299.67836304811     IErMin=17 ErrMin= 4.83D-05
 ErrMax= 4.83D-05  0.00D+00 EMaxC= 1.00D-01 BMatC= 4.47D-07 BMatP= 5.25D-07
 IDIUse=1 WtCom= 1.00D+00 WtEn= 0.00D+00
 Coeff-Com:  0.312D-04-0.454D-04 0.175D-03 0.201D-03 0.148D-03-0.258D-02
 Coeff-Com: -0.555D-02-0.121D-01-0.277D-01-0.977D-02 0.161D+00 0.275D+00
 Coeff-Com: -0.147D+00-0.529D+00-0.369D+00 0.514D+00 0.115D+01
 Coeff:      0.312D-04-0.454D-04 0.175D-03 0.201D-03 0.148D-03-0.258D-02
 Coeff:     -0.555D-02-0.121D-01-0.277D-01-0.977D-02 0.161D+00 0.275D+00
 Coeff:     -0.147D+00-0.529D+00-0.369D+00 0.514D+00 0.115D+01
 Gap=     0.109 Goal=   None    Shift=    0.000
 Gap=     0.079 Goal=   None    Shift=    0.000
 RMSDP=5.79D-06 MaxDP=1.23D-03 DE=-4.11D-06 OVMax= 6.45D-03

 Cycle  18  Pass 1  IDiag  1:
 RMSU=  2.33D-06    CP:  9.93D-01  1.90D+00  6.32D-01  6.34D-01  4.64D-01
                    CP:  7.82D-01  7.63D-01  1.14D+00  2.77D+00  3.00D+00
                    CP:  3.00D+00  3.00D+00  3.00D+00  3.00D+00  3.00D+00
                    CP:  3.00D+00  3.00D+00
 E= -4299.67836758092     Delta-E=       -0.000004532814 Rises=F Damp=F
 DIIS: error= 4.60D-05 at cycle  18 NSaved=  18.
 NSaved=18 IEnMin=18 EnMin= -4299.67836758092     IErMin=18 ErrMin= 4.60D-05
 ErrMax= 4.60D-05  0.00D+00 EMaxC= 1.00D-01 BMatC= 4.01D-07 BMatP= 4.47D-07
 IDIUse=1 WtCom= 1.00D+00 WtEn= 0.00D+00
 Coeff-Com:  0.156D-03-0.229D-03 0.233D-03 0.271D-03 0.865D-03 0.977D-03
 Coeff-Com:  0.560D-03-0.768D-02-0.403D-01-0.134D+00-0.663D-01 0.375D+00
 Coeff-Com:  0.382D+00-0.197D+00-0.833D+00-0.518D+00 0.729D+00 0.131D+01
 Coeff:      0.156D-03-0.229D-03 0.233D-03 0.271D-03 0.865D-03 0.977D-03
 Coeff:      0.560D-03-0.768D-02-0.403D-01-0.134D+00-0.663D-01 0.375D+00
 Coeff:      0.382D+00-0.197D+00-0.833D+00-0.518D+00 0.729D+00 0.131D+01
 Gap=     0.109 Goal=   None    Shift=    0.000
 Gap=     0.079 Goal=   None    Shift=    0.000
 RMSDP=7.87D-06 MaxDP=1.66D-03 DE=-4.53D-06 OVMax= 8.72D-03

 Cycle  19  Pass 1  IDiag  1:
 RMSU=  3.41D-06    CP:  9.93D-01  1.90D+00  6.32D-01  6.35D-01  4.64D-01
                    CP:  7.85D-01  7.68D-01  1.19D+00  3.00D+00  3.00D+00
                    CP:  3.00D+00  3.00D+00  3.00D+00  3.00D+00  3.00D+00
                    CP:  3.00D+00  3.00D+00  3.00D+00
 E= -4299.67837333913     Delta-E=       -0.000005758207 Rises=F Damp=F
 DIIS: error= 4.24D-05 at cycle  19 NSaved=  19.
 NSaved=19 IEnMin=19 EnMin= -4299.67837333913     IErMin=19 ErrMin= 4.24D-05
 ErrMax= 4.24D-05  0.00D+00 EMaxC= 1.00D-01 BMatC= 3.76D-07 BMatP= 4.01D-07
 IDIUse=1 WtCom= 1.00D+00 WtEn= 0.00D+00
 Coeff-Com:  0.162D-03-0.238D-03-0.919D-04-0.609D-04 0.953D-03 0.728D-02
 Coeff-Com:  0.135D-01 0.150D-01-0.864D-03-0.172D+00-0.396D+00 0.416D-01
 Coeff-Com:  0.796D+00 0.685D+00-0.546D+00-0.165D+01-0.996D+00 0.179D+01
 Coeff-Com:  0.141D+01
 Coeff:      0.162D-03-0.238D-03-0.919D-04-0.609D-04 0.953D-03 0.728D-02
 Coeff:      0.135D-01 0.150D-01-0.864D-03-0.172D+00-0.396D+00 0.416D-01
 Coeff:      0.796D+00 0.685D+00-0.546D+00-0.165D+01-0.996D+00 0.179D+01
 Coeff:      0.141D+01
 Gap=     0.109 Goal=   None    Shift=    0.000
 Gap=     0.079 Goal=   None    Shift=    0.000
 RMSDP=1.66D-05 MaxDP=3.47D-03 DE=-5.76D-06 OVMax= 1.83D-02

 Cycle  20  Pass 1  IDiag  1:
 RMSU=  1.06D-05    CP:  9.93D-01  1.90D+00  6.31D-01  6.37D-01  4.63D-01
                    CP:  7.91D-01  7.78D-01  1.29D+00  3.00D+00  3.00D+00
                    CP:  3.00D+00  3.00D+00  3.00D+00  3.00D+00  3.00D+00
                    CP:  3.00D+00  3.00D+00  3.00D+00  3.00D+00
 E= -4299.67838382226     Delta-E=       -0.000010483134 Rises=F Damp=F
 DIIS: error= 3.42D-05 at cycle  20 NSaved=  20.
 NSaved=20 IEnMin=20 EnMin= -4299.67838382226     IErMin=20 ErrMin= 3.42D-05
 ErrMax= 3.42D-05  0.00D+00 EMaxC= 1.00D-01 BMatC= 3.24D-07 BMatP= 3.76D-07
 IDIUse=1 WtCom= 1.00D+00 WtEn= 0.00D+00
 Coeff-Com:  0.107D-03-0.163D-03-0.520D-03-0.555D-03 0.450D-03 0.993D-02
 Coeff-Com:  0.211D-01 0.346D-01 0.463D-01-0.946D-01-0.487D+00-0.342D+00
 Coeff-Com:  0.665D+00 0.113D+01 0.207D+00-0.159D+01-0.215D+01 0.786D+00
 Coeff-Com:  0.178D+01 0.982D+00
 Coeff:      0.107D-03-0.163D-03-0.520D-03-0.555D-03 0.450D-03 0.993D-02
 Coeff:      0.211D-01 0.346D-01 0.463D-01-0.946D-01-0.487D+00-0.342D+00
 Coeff:      0.665D+00 0.113D+01 0.207D+00-0.159D+01-0.215D+01 0.786D+00
 Coeff:      0.178D+01 0.982D+00
 Gap=     0.109 Goal=   None    Shift=    0.000
 Gap=     0.079 Goal=   None    Shift=    0.000
 RMSDP=2.29D-05 MaxDP=4.75D-03 DE=-1.05D-05 OVMax= 2.52D-02

 Cycle  21  Pass 1  IDiag  1:
 Restarting incremental Fock formation.
 E= -4299.67839452104     Delta-E=       -0.000010698783 Rises=F Damp=F
 DIIS: error= 2.16D-05 at cycle  21 NSaved=  20.
 NSaved=20 IEnMin=20 EnMin= -4299.67839452104     IErMin=20 ErrMin= 2.16D-05
 ErrMax= 2.16D-05  0.00D+00 EMaxC= 1.00D-01 BMatC= 3.55D-07 BMatP= 3.24D-07
 IDIUse=1 WtCom= 1.00D+00 WtEn= 0.00D+00
 Coeff-Com:  0.212D-04-0.351D-03-0.545D-03 0.171D-03 0.674D-02 0.162D-01
 Coeff-Com:  0.295D-01 0.416D-01-0.496D-01-0.362D+00-0.285D+00 0.454D+00
 Coeff-Com:  0.877D+00 0.201D+00-0.121D+01-0.166D+01 0.625D+00 0.131D+01
 Coeff-Com:  0.706D+00 0.299D+00
 Coeff:      0.212D-04-0.351D-03-0.545D-03 0.171D-03 0.674D-02 0.162D-01
 Coeff:      0.295D-01 0.416D-01-0.496D-01-0.362D+00-0.285D+00 0.454D+00
 Coeff:      0.877D+00 0.201D+00-0.121D+01-0.166D+01 0.625D+00 0.131D+01
 Coeff:      0.706D+00 0.299D+00
 Gap=     0.109 Goal=   None    Shift=    0.000
 Gap=     0.079 Goal=   None    Shift=    0.000
 RMSDP=1.53D-06 MaxDP=3.16D-04 DE=-1.07D-05 OVMax= 1.67D-03

 Cycle  22  Pass 1  IDiag  1:
 RMSU=  1.53D-06    CP:  1.00D+00
 E= -4299.67839512332     Delta-E=       -0.000000602276 Rises=F Damp=F
 DIIS: error= 2.12D-05 at cycle  22 NSaved=  20.
 NSaved=20 IEnMin=20 EnMin= -4299.67839512332     IErMin=20 ErrMin= 2.12D-05
 ErrMax= 2.12D-05  0.00D+00 EMaxC= 1.00D-01 BMatC= 2.23D-07 BMatP= 3.24D-07
 IDIUse=1 WtCom= 1.00D+00 WtEn= 0.00D+00
 Coeff-Com:  0.774D-05-0.290D-05 0.376D-03 0.198D-02 0.415D-02 0.337D-02
 Coeff-Com: -0.913D-02-0.623D-01-0.871D-01 0.932D-01 0.220D+00 0.482D-01
 Coeff-Com: -0.293D+00-0.320D+00 0.104D+00 0.551D+00-0.831D-01-0.633D+00
 Coeff-Com: -0.232D+01 0.378D+01
 Coeff:      0.774D-05-0.290D-05 0.376D-03 0.198D-02 0.415D-02 0.337D-02
 Coeff:     -0.913D-02-0.623D-01-0.871D-01 0.932D-01 0.220D+00 0.482D-01
 Coeff:     -0.293D+00-0.320D+00 0.104D+00 0.551D+00-0.831D-01-0.633D+00
 Coeff:     -0.232D+01 0.378D+01
 Gap=     0.109 Goal=   None    Shift=    0.000
 Gap=     0.079 Goal=   None    Shift=    0.000
 RMSDP=1.33D-05 MaxDP=2.75D-03 DE=-6.02D-07 OVMax= 1.46D-02

 Cycle  23  Pass 1  IDiag  1:
 RMSU=  1.03D-05    CP:  1.00D+00  3.00D+00
 E= -4299.67839922889     Delta-E=       -0.000004105574 Rises=F Damp=F
 DIIS: error= 1.52D-05 at cycle  23 NSaved=  20.
 NSaved=20 IEnMin=20 EnMin= -4299.67839922889     IErMin=20 ErrMin= 1.52D-05
 ErrMax= 1.52D-05  0.00D+00 EMaxC= 1.00D-01 BMatC= 1.28D-07 BMatP= 2.23D-07
 IDIUse=1 WtCom= 1.00D+00 WtEn= 0.00D+00
 Coeff-Com:  0.286D-03 0.192D-03 0.730D-03-0.235D-02-0.130D-01-0.328D-01
 Coeff-Com: -0.950D-01 0.117D-01 0.243D+00 0.199D+00-0.293D+00-0.501D+00
 Coeff-Com:  0.120D+00 0.836D+00 0.239D+00-0.629D+00-0.944D+00-0.308D+01
 Coeff-Com:  0.389D+01 0.105D+01
 Coeff:      0.286D-03 0.192D-03 0.730D-03-0.235D-02-0.130D-01-0.328D-01
 Coeff:     -0.950D-01 0.117D-01 0.243D+00 0.199D+00-0.293D+00-0.501D+00
 Coeff:      0.120D+00 0.836D+00 0.239D+00-0.629D+00-0.944D+00-0.308D+01
 Coeff:      0.389D+01 0.105D+01
 Gap=     0.109 Goal=   None    Shift=    0.000
 Gap=     0.079 Goal=   None    Shift=    0.000
 RMSDP=1.99D-05 MaxDP=4.05D-03 DE=-4.11D-06 OVMax= 2.18D-02

 Cycle  24  Pass 1  IDiag  1:
 RMSU=  9.71D-07    CP:  1.00D+00  3.00D+00  2.93D+00
 E= -4299.67840238467     Delta-E=       -0.000003155772 Rises=F Damp=F
 DIIS: error= 1.29D-05 at cycle  24 NSaved=  20.
 NSaved=20 IEnMin=20 EnMin= -4299.67840238467     IErMin=20 ErrMin= 1.29D-05
 ErrMax= 1.29D-05  0.00D+00 EMaxC= 1.00D-01 BMatC= 9.48D-08 BMatP= 1.28D-07
 IDIUse=1 WtCom= 1.00D+00 WtEn= 0.00D+00
 Coeff-Com: -0.103D-03 0.175D-03-0.101D-02-0.577D-02-0.169D-01-0.659D-01
 Coeff-Com: -0.203D-01 0.177D+00 0.207D+00-0.141D+00-0.472D+00-0.185D+00
 Coeff-Com:  0.468D+00 0.460D+00-0.142D+00-0.406D+00-0.138D+01 0.110D+01
 Coeff-Com:  0.630D+00 0.792D+00
 Coeff:     -0.103D-03 0.175D-03-0.101D-02-0.577D-02-0.169D-01-0.659D-01
 Coeff:     -0.203D-01 0.177D+00 0.207D+00-0.141D+00-0.472D+00-0.185D+00
 Coeff:      0.468D+00 0.460D+00-0.142D+00-0.406D+00-0.138D+01 0.110D+01
 Coeff:      0.630D+00 0.792D+00
 Gap=     0.109 Goal=   None    Shift=    0.000
 Gap=     0.079 Goal=   None    Shift=    0.000
 RMSDP=2.63D-06 MaxDP=5.36D-04 DE=-3.16D-06 OVMax= 2.87D-03

 Cycle  25  Pass 1  IDiag  1:
 RMSU=  1.94D-06    CP:  1.00D+00  3.00D+00  3.00D+00  9.86D-01
 E= -4299.67840258277     Delta-E=       -0.000000198106 Rises=F Damp=F
 DIIS: error= 3.37D-06 at cycle  25 NSaved=  20.
 NSaved=20 IEnMin=20 EnMin= -4299.67840258277     IErMin=20 ErrMin= 3.37D-06
 ErrMax= 3.37D-06  0.00D+00 EMaxC= 1.00D-01 BMatC= 2.60D-08 BMatP= 9.48D-08
 IDIUse=1 WtCom= 1.00D+00 WtEn= 0.00D+00
 Coeff-Com:  0.117D-02 0.802D-03-0.143D-02-0.309D-02-0.359D-01-0.497D-01
 Coeff-Com:  0.255D-01 0.144D+00 0.511D-01-0.162D+00-0.188D+00 0.651D-01
 Coeff-Com:  0.259D+00 0.685D-01-0.889D-01-0.507D+00 0.243D-01 0.286D+00
 Coeff-Com:  0.551D+00 0.560D+00
 Coeff:      0.117D-02 0.802D-03-0.143D-02-0.309D-02-0.359D-01-0.497D-01
 Coeff:      0.255D-01 0.144D+00 0.511D-01-0.162D+00-0.188D+00 0.651D-01
 Coeff:      0.259D+00 0.685D-01-0.889D-01-0.507D+00 0.243D-01 0.286D+00
 Coeff:      0.551D+00 0.560D+00
 Gap=     0.109 Goal=   None    Shift=    0.000
 Gap=     0.079 Goal=   None    Shift=    0.000
 RMSDP=2.88D-06 MaxDP=5.82D-04 DE=-1.98D-07 OVMax= 3.15D-03

 Cycle  26  Pass 1  IDiag  1:
 RMSU=  5.94D-07    CP:  1.00D+00  3.00D+00  3.00D+00  1.12D+00  2.45D+00
 E= -4299.67840269516     Delta-E=       -0.000000112388 Rises=F Damp=F
 DIIS: error= 2.56D-06 at cycle  26 NSaved=  20.
 NSaved=20 IEnMin=20 EnMin= -4299.67840269516     IErMin=20 ErrMin= 2.56D-06
 ErrMax= 2.56D-06  0.00D+00 EMaxC= 1.00D-01 BMatC= 5.15D-09 BMatP= 2.60D-08
 IDIUse=1 WtCom= 1.00D+00 WtEn= 0.00D+00
 Coeff-Com: -0.529D-03-0.181D-02-0.193D-02-0.195D-02 0.114D-01 0.153D-01
 Coeff-Com:  0.431D-02-0.295D-01-0.417D-01-0.521D-03 0.663D-01 0.911D-02
 Coeff-Com:  0.338D-02 0.420D-01 0.151D+00-0.369D+00-0.424D-02 0.152D+00
 Coeff-Com:  0.262D+00 0.734D+00
 Coeff:     -0.529D-03-0.181D-02-0.193D-02-0.195D-02 0.114D-01 0.153D-01
 Coeff:      0.431D-02-0.295D-01-0.417D-01-0.521D-03 0.663D-01 0.911D-02
 Coeff:      0.338D-02 0.420D-01 0.151D+00-0.369D+00-0.424D-02 0.152D+00
 Coeff:      0.262D+00 0.734D+00
 Gap=     0.109 Goal=   None    Shift=    0.000
 Gap=     0.079 Goal=   None    Shift=    0.000
 RMSDP=1.59D-06 MaxDP=3.23D-04 DE=-1.12D-07 OVMax= 1.75D-03

 Cycle  27  Pass 1  IDiag  1:
 RMSU=  5.00D-07    CP:  1.00D+00  3.00D+00  3.00D+00  1.22D+00  3.00D+00
                    CP:  1.49D+00
 E= -4299.67840272238     Delta-E=       -0.000000027218 Rises=F Damp=F
 DIIS: error= 2.40D-06 at cycle  27 NSaved=  20.
 NSaved=20 IEnMin=20 EnMin= -4299.67840272238     IErMin=20 ErrMin= 2.40D-06
 ErrMax= 2.40D-06  0.00D+00 EMaxC= 1.00D-01 BMatC= 2.39D-09 BMatP= 5.15D-09
 IDIUse=1 WtCom= 1.00D+00 WtEn= 0.00D+00
 Coeff-Com:  0.118D-03 0.104D-02 0.379D-02 0.250D-02-0.919D-02-0.874D-02
 Coeff-Com:  0.758D-02 0.195D-01-0.226D-02-0.238D-01-0.325D-01 0.258D-01
 Coeff-Com:  0.755D-01 0.282D+00-0.358D+00-0.806D-01 0.166D-01 0.601D-01
 Coeff-Com:  0.372D+00 0.648D+00
 Coeff:      0.118D-03 0.104D-02 0.379D-02 0.250D-02-0.919D-02-0.874D-02
 Coeff:      0.758D-02 0.195D-01-0.226D-02-0.238D-01-0.325D-01 0.258D-01
 Coeff:      0.755D-01 0.282D+00-0.358D+00-0.806D-01 0.166D-01 0.601D-01
 Coeff:      0.372D+00 0.648D+00
 Gap=     0.109 Goal=   None    Shift=    0.000
 Gap=     0.079 Goal=   None    Shift=    0.000
 RMSDP=5.36D-07 MaxDP=1.07D-04 DE=-2.72D-08 OVMax= 5.90D-04

 Cycle  28  Pass 1  IDiag  1:
 RMSU=  8.35D-08    CP:  1.00D+00  3.00D+00  3.00D+00  1.27D+00  3.00D+00
                    CP:  1.66D+00  2.04D+00
 E= -4299.67840272783     Delta-E=       -0.000000005448 Rises=F Damp=F
 DIIS: error= 2.23D-06 at cycle  28 NSaved=  20.
 NSaved=20 IEnMin=20 EnMin= -4299.67840272783     IErMin=20 ErrMin= 2.23D-06
 ErrMax= 2.23D-06  0.00D+00 EMaxC= 1.00D-01 BMatC= 1.13D-09 BMatP= 2.39D-09
 IDIUse=1 WtCom= 1.00D+00 WtEn= 0.00D+00
 Coeff-Com: -0.254D-03 0.109D-03 0.708D-03-0.100D-02-0.681D-02 0.222D-02
 Coeff-Com:  0.162D-01 0.124D-01-0.779D-02-0.209D-01-0.127D-01-0.397D-02
 Coeff-Com:  0.312D-01 0.481D-01-0.314D-01-0.587D-01-0.726D-01-0.150D+00
 Coeff-Com:  0.280D+00 0.975D+00
 Coeff:     -0.254D-03 0.109D-03 0.708D-03-0.100D-02-0.681D-02 0.222D-02
 Coeff:      0.162D-01 0.124D-01-0.779D-02-0.209D-01-0.127D-01-0.397D-02
 Coeff:      0.312D-01 0.481D-01-0.314D-01-0.587D-01-0.726D-01-0.150D+00
 Coeff:      0.280D+00 0.975D+00
 Gap=     0.109 Goal=   None    Shift=    0.000
 Gap=     0.079 Goal=   None    Shift=    0.000
 RMSDP=1.52D-07 MaxDP=2.24D-05 DE=-5.45D-09 OVMax= 1.72D-04

 Cycle  29  Pass 1  IDiag  1:
 RMSU=  8.63D-08    CP:  1.00D+00  3.00D+00  3.00D+00  1.29D+00  3.00D+00
                    CP:  1.66D+00  2.27D+00  1.39D+00
 E= -4299.67840273165     Delta-E=       -0.000000003824 Rises=F Damp=F
 DIIS: error= 2.01D-06 at cycle  29 NSaved=  20.
 NSaved=20 IEnMin=20 EnMin= -4299.67840273165     IErMin=20 ErrMin= 2.01D-06
 ErrMax= 2.01D-06  0.00D+00 EMaxC= 1.00D-01 BMatC= 8.38D-10 BMatP= 1.13D-09
 IDIUse=1 WtCom= 1.00D+00 WtEn= 0.00D+00
 Coeff-Com:  0.874D-03 0.269D-02 0.267D-02-0.113D-01-0.722D-02 0.502D-02
 Coeff-Com:  0.228D-01 0.184D-01 0.780D-02-0.343D-01-0.628D-01-0.175D+00
 Coeff-Com:  0.288D+00 0.283D-01-0.546D-01-0.108D+00-0.433D+00-0.289D+00
 Coeff-Com:  0.779D+00 0.102D+01
 Coeff:      0.874D-03 0.269D-02 0.267D-02-0.113D-01-0.722D-02 0.502D-02
 Coeff:      0.228D-01 0.184D-01 0.780D-02-0.343D-01-0.628D-01-0.175D+00
 Coeff:      0.288D+00 0.283D-01-0.546D-01-0.108D+00-0.433D+00-0.289D+00
 Coeff:      0.779D+00 0.102D+01
 Gap=     0.109 Goal=   None    Shift=    0.000
 Gap=     0.079 Goal=   None    Shift=    0.000
 RMSDP=1.88D-07 MaxDP=3.04D-05 DE=-3.82D-09 OVMax= 2.15D-04

 Cycle  30  Pass 1  IDiag  1:
 RMSU=  3.57D-08    CP:  1.00D+00  3.00D+00  3.00D+00  1.29D+00  3.00D+00
                    CP:  1.52D+00  2.17D+00  1.86D+00  2.78D+00
 E= -4299.67840273614     Delta-E=       -0.000000004486 Rises=F Damp=F
 DIIS: error= 1.69D-06 at cycle  30 NSaved=  20.
 NSaved=20 IEnMin=20 EnMin= -4299.67840273614     IErMin=20 ErrMin= 1.69D-06
 ErrMax= 1.69D-06  0.00D+00 EMaxC= 1.00D-01 BMatC= 7.55D-10 BMatP= 8.38D-10
 IDIUse=1 WtCom= 1.00D+00 WtEn= 0.00D+00
 Coeff-Com:  0.364D-03 0.303D-02-0.267D-02-0.518D-02-0.743D-02 0.105D-01
 Coeff-Com:  0.230D-01 0.180D-01-0.219D-01-0.416D-01-0.114D+00 0.133D+00
 Coeff-Com:  0.349D-01 0.337D-01-0.141D-01-0.252D+00-0.380D+00 0.207D-01
 Coeff-Com:  0.748D+00 0.814D+00
 Coeff:      0.364D-03 0.303D-02-0.267D-02-0.518D-02-0.743D-02 0.105D-01
 Coeff:      0.230D-01 0.180D-01-0.219D-01-0.416D-01-0.114D+00 0.133D+00
 Coeff:      0.349D-01 0.337D-01-0.141D-01-0.252D+00-0.380D+00 0.207D-01
 Coeff:      0.748D+00 0.814D+00
 Gap=     0.109 Goal=   None    Shift=    0.000
 Gap=     0.079 Goal=   None    Shift=    0.000
 RMSDP=1.28D-07 MaxDP=1.68D-05 DE=-4.49D-09 OVMax= 1.48D-04

 Cycle  31  Pass 1  IDiag  1:
 RMSU=  9.89D-08    CP:  1.00D+00  3.00D+00  3.00D+00  1.30D+00  3.00D+00
                    CP:  1.46D+00  2.14D+00  2.16D+00  3.00D+00  1.46D+00
 E= -4299.67840273887     Delta-E=       -0.000000002739 Rises=F Damp=F
 DIIS: error= 1.40D-06 at cycle  31 NSaved=  20.
 NSaved=20 IEnMin=20 EnMin= -4299.67840273887     IErMin=20 ErrMin= 1.40D-06
 ErrMax= 1.40D-06  0.00D+00 EMaxC= 1.00D-01 BMatC= 5.97D-10 BMatP= 7.55D-10
 IDIUse=1 WtCom= 1.00D+00 WtEn= 0.00D+00
 Coeff-Com: -0.573D-03 0.364D-02 0.158D-02-0.995D-02-0.789D-02 0.760D-02
 Coeff-Com:  0.781D-02 0.656D-02 0.206D-01 0.867D-01-0.181D+00 0.367D-03
 Coeff-Com:  0.115D+00 0.105D+00 0.155D+00-0.133D+00-0.758D+00-0.107D+00
 Coeff-Com:  0.732D+00 0.955D+00
 Coeff:     -0.573D-03 0.364D-02 0.158D-02-0.995D-02-0.789D-02 0.760D-02
 Coeff:      0.781D-02 0.656D-02 0.206D-01 0.867D-01-0.181D+00 0.367D-03
 Coeff:      0.115D+00 0.105D+00 0.155D+00-0.133D+00-0.758D+00-0.107D+00
 Coeff:      0.732D+00 0.955D+00
 Gap=     0.109 Goal=   None    Shift=    0.000
 Gap=     0.079 Goal=   None    Shift=    0.000
 RMSDP=1.58D-07 MaxDP=1.72D-05 DE=-2.74D-09 OVMax= 1.86D-04

 Cycle  32  Pass 1  IDiag  1:
 RMSU=  2.65D-08    CP:  1.00D+00  3.00D+00  3.00D+00  1.33D+00  3.00D+00
                    CP:  1.46D+00  2.30D+00  2.53D+00  3.00D+00  2.12D+00
                    CP:  2.26D+00
 E= -4299.67840274164     Delta-E=       -0.000000002761 Rises=F Damp=F
 DIIS: error= 1.03D-06 at cycle  32 NSaved=  20.
 NSaved=20 IEnMin=20 EnMin= -4299.67840274164     IErMin=20 ErrMin= 1.03D-06
 ErrMax= 1.03D-06  0.00D+00 EMaxC= 1.00D-01 BMatC= 2.31D-10 BMatP= 5.97D-10
 IDIUse=1 WtCom= 1.00D+00 WtEn= 0.00D+00
 Coeff-Com:  0.235D-02 0.125D-02-0.329D-02-0.759D-02-0.105D-02-0.221D-02
 Coeff-Com:  0.111D-01 0.299D-01 0.108D+00-0.182D+00-0.180D-01 0.648D-01
 Coeff-Com:  0.798D-01 0.226D+00 0.805D-01-0.533D+00-0.428D+00 0.103D+00
 Coeff-Com:  0.662D+00 0.806D+00
 Coeff:      0.235D-02 0.125D-02-0.329D-02-0.759D-02-0.105D-02-0.221D-02
 Coeff:      0.111D-01 0.299D-01 0.108D+00-0.182D+00-0.180D-01 0.648D-01
 Coeff:      0.798D-01 0.226D+00 0.805D-01-0.533D+00-0.428D+00 0.103D+00
 Coeff:      0.662D+00 0.806D+00
 Gap=     0.109 Goal=   None    Shift=    0.000
 Gap=     0.079 Goal=   None    Shift=    0.000
 RMSDP=1.03D-07 MaxDP=1.21D-05 DE=-2.76D-09 OVMax= 1.24D-04

 Cycle  33  Pass 1  IDiag  1:
 RMSU=  2.50D-08    CP:  1.00D+00  3.00D+00  3.00D+00  1.35D+00  3.00D+00
                    CP:  1.44D+00  2.35D+00  2.85D+00  3.00D+00  2.57D+00
                    CP:  3.00D+00  1.61D+00
 E= -4299.67840274315     Delta-E=       -0.000000001510 Rises=F Damp=F
 DIIS: error= 8.08D-07 at cycle  33 NSaved=  20.
 NSaved=20 IEnMin=20 EnMin= -4299.67840274315     IErMin=20 ErrMin= 8.08D-07
 ErrMax= 8.08D-07  0.00D+00 EMaxC= 1.00D-01 BMatC= 1.85D-10 BMatP= 2.31D-10
 IDIUse=1 WtCom= 1.00D+00 WtEn= 0.00D+00
 Coeff-Com:  0.163D-02 0.325D-02-0.721D-02-0.107D-01-0.702D-02 0.140D-01
 Coeff-Com:  0.290D-01 0.906D-01-0.116D+00-0.301D-01-0.119D-01 0.193D-01
 Coeff-Com:  0.169D+00 0.199D+00-0.907D-01-0.394D+00-0.364D+00 0.219D-01
 Coeff-Com:  0.692D+00 0.793D+00
 Coeff:      0.163D-02 0.325D-02-0.721D-02-0.107D-01-0.702D-02 0.140D-01
 Coeff:      0.290D-01 0.906D-01-0.116D+00-0.301D-01-0.119D-01 0.193D-01
 Coeff:      0.169D+00 0.199D+00-0.907D-01-0.394D+00-0.364D+00 0.219D-01
 Coeff:      0.692D+00 0.793D+00
 Gap=     0.109 Goal=   None    Shift=    0.000
 Gap=     0.079 Goal=   None    Shift=    0.000
 RMSDP=1.07D-07 MaxDP=1.16D-05 DE=-1.51D-09 OVMax= 1.28D-04

 Cycle  34  Pass 1  IDiag  1:
 RMSU=  5.36D-08    CP:  1.00D+00  3.00D+00  3.00D+00  1.36D+00  3.00D+00
                    CP:  1.42D+00  2.46D+00  3.00D+00  3.00D+00  3.00D+00
                    CP:  3.00D+00  2.53D+00  3.00D+00
 E= -4299.67840274423     Delta-E=       -0.000000001080 Rises=F Damp=F
 DIIS: error= 6.16D-07 at cycle  34 NSaved=  20.
 NSaved=20 IEnMin=20 EnMin= -4299.67840274423     IErMin=20 ErrMin= 6.16D-07
 ErrMax= 6.16D-07  0.00D+00 EMaxC= 1.00D-01 BMatC= 9.78D-11 BMatP= 1.85D-10
 IDIUse=1 WtCom= 1.00D+00 WtEn= 0.00D+00
 Coeff-Com:  0.322D-02-0.653D-03-0.733D-02-0.561D-02 0.165D-02 0.204D-02
 Coeff-Com: -0.871D-02 0.532D-01-0.107D-01-0.683D-01-0.498D-01-0.534D-01
 Coeff-Com:  0.995D-01 0.369D+00 0.151D-01-0.327D+00-0.487D+00-0.231D+00
 Coeff-Com:  0.450D+00 0.126D+01
 Coeff:      0.322D-02-0.653D-03-0.733D-02-0.561D-02 0.165D-02 0.204D-02
 Coeff:     -0.871D-02 0.532D-01-0.107D-01-0.683D-01-0.498D-01-0.534D-01
 Coeff:      0.995D-01 0.369D+00 0.151D-01-0.327D+00-0.487D+00-0.231D+00
 Coeff:      0.450D+00 0.126D+01
 Gap=     0.109 Goal=   None    Shift=    0.000
 Gap=     0.079 Goal=   None    Shift=    0.000
 RMSDP=1.18D-07 MaxDP=1.29D-05 DE=-1.08D-09 OVMax= 1.41D-04

 Cycle  35  Pass 1  IDiag  1:
 RMSU=  7.25D-08    CP:  1.00D+00  3.00D+00  3.00D+00  1.36D+00  3.00D+00
                    CP:  1.39D+00  2.52D+00  3.00D+00  3.00D+00  3.00D+00
                    CP:  3.00D+00  3.00D+00  3.00D+00  2.50D+00
 E= -4299.67840274522     Delta-E=       -0.000000000993 Rises=F Damp=F
 DIIS: error= 3.71D-07 at cycle  35 NSaved=  20.
 NSaved=20 IEnMin=20 EnMin= -4299.67840274522     IErMin=20 ErrMin= 3.71D-07
 ErrMax= 3.71D-07  0.00D+00 EMaxC= 1.00D-01 BMatC= 6.19D-11 BMatP= 9.78D-11
 IDIUse=1 WtCom= 1.00D+00 WtEn= 0.00D+00
 Coeff-Com:  0.382D-02 0.236D-02-0.397D-02-0.844D-02-0.126D-01-0.543D-01
 Coeff-Com:  0.973D-01 0.123D-01-0.394D-01-0.368D-01-0.920D-01-0.502D-02
 Coeff-Com:  0.257D+00 0.152D+00-0.115D-01-0.300D+00-0.632D+00-0.250D+00
 Coeff-Com:  0.940D+00 0.982D+00
 Coeff:      0.382D-02 0.236D-02-0.397D-02-0.844D-02-0.126D-01-0.543D-01
 Coeff:      0.973D-01 0.123D-01-0.394D-01-0.368D-01-0.920D-01-0.502D-02
 Coeff:      0.257D+00 0.152D+00-0.115D-01-0.300D+00-0.632D+00-0.250D+00
 Coeff:      0.940D+00 0.982D+00
 Gap=     0.109 Goal=   None    Shift=    0.000
 Gap=     0.079 Goal=   None    Shift=    0.000
 RMSDP=1.05D-07 MaxDP=1.17D-05 DE=-9.93D-10 OVMax= 1.25D-04

 Cycle  36  Pass 1  IDiag  1:
 RMSU=  4.86D-08    CP:  1.00D+00  3.00D+00  3.00D+00  1.37D+00  3.00D+00
                    CP:  1.37D+00  2.54D+00  3.00D+00  3.00D+00  3.00D+00
                    CP:  3.00D+00  3.00D+00  3.00D+00  3.00D+00  2.00D+00
 E= -4299.67840274570     Delta-E=       -0.000000000477 Rises=F Damp=F
 DIIS: error= 1.47D-07 at cycle  36 NSaved=  20.
 NSaved=20 IEnMin=20 EnMin= -4299.67840274570     IErMin=20 ErrMin= 1.47D-07
 ErrMax= 1.47D-07  0.00D+00 EMaxC= 1.00D-01 BMatC= 5.02D-11 BMatP= 6.19D-11
 IDIUse=1 WtCom= 1.00D+00 WtEn= 0.00D+00
 Coeff-Com:  0.309D-02 0.142D-02-0.406D-02-0.815D-02-0.360D-01 0.399D-01
 Coeff-Com:  0.144D-01 0.350D-02 0.204D-02-0.125D-01-0.299D-01-0.158D-01
 Coeff-Com:  0.398D-01 0.129D+00 0.573D-01-0.292D+00-0.344D+00 0.583D-01
 Coeff-Com:  0.678D+00 0.716D+00
 Coeff:      0.309D-02 0.142D-02-0.406D-02-0.815D-02-0.360D-01 0.399D-01
 Coeff:      0.144D-01 0.350D-02 0.204D-02-0.125D-01-0.299D-01-0.158D-01
 Coeff:      0.398D-01 0.129D+00 0.573D-01-0.292D+00-0.344D+00 0.583D-01
 Coeff:      0.678D+00 0.716D+00
 Gap=     0.109 Goal=   None    Shift=    0.000
 Gap=     0.079 Goal=   None    Shift=    0.000
 RMSDP=4.66D-08 MaxDP=8.35D-06 DE=-4.77D-10 OVMax= 5.13D-05

 Cycle  37  Pass 1  IDiag  1:
 RMSU=  6.88D-09    CP:  1.00D+00  3.00D+00  3.00D+00  1.37D+00  3.00D+00
                    CP:  1.35D+00  2.50D+00  3.00D+00  3.00D+00  3.00D+00
                    CP:  3.00D+00  3.00D+00  3.00D+00  3.00D+00  2.40D+00
                    CP:  1.51D+00
 E= -4299.67840274580     Delta-E=       -0.000000000102 Rises=F Damp=F
 DIIS: error= 1.18D-07 at cycle  37 NSaved=  20.
 NSaved=20 IEnMin=20 EnMin= -4299.67840274580     IErMin=20 ErrMin= 1.18D-07
 ErrMax= 1.18D-07  0.00D+00 EMaxC= 1.00D-01 BMatC= 1.40D-11 BMatP= 5.02D-11
 IDIUse=1 WtCom= 1.00D+00 WtEn= 0.00D+00
 Coeff-Com:  0.213D-02 0.374D-04-0.326D-02-0.172D-01 0.122D-01 0.754D-02
 Coeff-Com:  0.777D-02 0.560D-02-0.818D-03-0.363D-01-0.591D-01 0.243D-01
 Coeff-Com:  0.122D+00 0.113D+00-0.808D-01-0.203D+00-0.179D+00 0.206D+00
 Coeff-Com:  0.442D+00 0.637D+00
 Coeff:      0.213D-02 0.374D-04-0.326D-02-0.172D-01 0.122D-01 0.754D-02
 Coeff:      0.777D-02 0.560D-02-0.818D-03-0.363D-01-0.591D-01 0.243D-01
 Coeff:      0.122D+00 0.113D+00-0.808D-01-0.203D+00-0.179D+00 0.206D+00
 Coeff:      0.442D+00 0.637D+00
 Gap=     0.109 Goal=   None    Shift=    0.000
 Gap=     0.079 Goal=   None    Shift=    0.000
 RMSDP=1.75D-08 MaxDP=3.21D-06 DE=-1.02D-10 OVMax= 1.88D-05

 Cycle  38  Pass 1  IDiag  1:
 RMSU=  3.16D-09    CP:  1.00D+00  3.00D+00  3.00D+00  1.37D+00  3.00D+00
                    CP:  1.34D+00  2.48D+00  3.00D+00  3.00D+00  3.00D+00
                    CP:  3.00D+00  3.00D+00  3.00D+00  3.00D+00  2.54D+00
                    CP:  1.68D+00  1.17D+00
 E= -4299.67840274575     Delta-E=        0.000000000047 Rises=F Damp=F
 DIIS: error= 4.60D-08 at cycle  38 NSaved=  20.
 NSaved=20 IEnMin=19 EnMin= -4299.67840274580     IErMin=20 ErrMin= 4.60D-08
 ErrMax= 4.60D-08  0.00D+00 EMaxC= 1.00D-01 BMatC= 3.64D-12 BMatP= 1.40D-11
 IDIUse=1 WtCom= 1.00D+00 WtEn= 0.00D+00
 Coeff-Com:  0.851D-03 0.109D-02 0.291D-02-0.904D-02 0.160D-04 0.543D-02
 Coeff-Com:  0.603D-02 0.134D-01-0.103D-01-0.560D-01-0.156D-01 0.536D-01
 Coeff-Com:  0.843D-01 0.383D-01-0.536D-01-0.157D+00-0.578D-01 0.119D+00
 Coeff-Com:  0.435D+00 0.599D+00
 Coeff:      0.851D-03 0.109D-02 0.291D-02-0.904D-02 0.160D-04 0.543D-02
 Coeff:      0.603D-02 0.134D-01-0.103D-01-0.560D-01-0.156D-01 0.536D-01
 Coeff:      0.843D-01 0.383D-01-0.536D-01-0.157D+00-0.578D-01 0.119D+00
 Coeff:      0.435D+00 0.599D+00
 Gap=     0.109 Goal=   None    Shift=    0.000
 Gap=     0.079 Goal=   None    Shift=    0.000
 RMSDP=9.41D-09 MaxDP=1.51D-06 DE= 4.73D-11 OVMax= 1.12D-05

 Cycle  39  Pass 1  IDiag  1:
 RMSU=  1.92D-09    CP:  1.00D+00  3.00D+00  3.00D+00  1.37D+00  3.00D+00
                    CP:  1.34D+00  2.49D+00  3.00D+00  3.00D+00  3.00D+00
                    CP:  3.00D+00  3.00D+00  3.00D+00  3.00D+00  2.61D+00
                    CP:  1.77D+00  1.22D+00  1.08D+00
 E= -4299.67840274575     Delta-E=       -0.000000000004 Rises=F Damp=F
 DIIS: error= 1.70D-08 at cycle  39 NSaved=  20.
 NSaved=20 IEnMin=18 EnMin= -4299.67840274580     IErMin=20 ErrMin= 1.70D-08
 ErrMax= 1.70D-08  0.00D+00 EMaxC= 1.00D-01 BMatC= 1.15D-12 BMatP= 3.64D-12
 IDIUse=1 WtCom= 1.00D+00 WtEn= 0.00D+00
 Coeff-Com:  0.273D-04 0.200D-02-0.172D-02-0.964D-03 0.416D-03 0.188D-03
 Coeff-Com: -0.147D-02-0.386D-02-0.104D-01-0.360D-05 0.100D-01 0.191D-01
 Coeff-Com:  0.300D-01 0.125D-02-0.477D-01-0.758D-01-0.330D-01 0.115D+00
 Coeff-Com:  0.349D+00 0.647D+00
 Coeff:      0.273D-04 0.200D-02-0.172D-02-0.964D-03 0.416D-03 0.188D-03
 Coeff:     -0.147D-02-0.386D-02-0.104D-01-0.360D-05 0.100D-01 0.191D-01
 Coeff:      0.300D-01 0.125D-02-0.477D-01-0.758D-01-0.330D-01 0.115D+00
 Coeff:      0.349D+00 0.647D+00
 Gap=     0.109 Goal=   None    Shift=    0.000
 Gap=     0.079 Goal=   None    Shift=    0.000
 RMSDP=5.70D-09 MaxDP=8.52D-07 DE=-3.64D-12 OVMax= 6.71D-06

 SCF Done:  E(UB3LYP) =  -4299.67840275     A.U. after   39 cycles
            NFock= 39  Conv=0.57D-08     -V/T= 2.0024
 <Sx>= 0.0000 <Sy>= 0.0000 <Sz>= 2.0000 <S**2>= 6.0239 S= 2.0048
 <L.S>= 0.000000000000E+00
 KE= 4.289442525889D+03 PE=-2.272875195255D+04 EE= 7.852732814779D+03
 Annihilation of the first spin contaminant:
 S**2 before annihilation     6.0239,   after     6.0001
 Leave Link  502 at Sat Oct 20 03:48:09 2018, MaxMem=   838860800 cpu:     39144.3
 (Enter /soft/sl6.3/x86_64/gaussian/g09_d01/g09/l601.exe)
 Copying SCF densities to generalized density rwf, IOpCl= 1 IROHF=0.

 **********************************************************************

            Population analysis using the SCF density.

 **********************************************************************

 Orbital symmetries:
 Alpha Orbitals:
       Occupied  (A) (A) (A) (A) (A) (A) (A) (A) (A) (A) (A) (A)
                 (A) (A) (A) (A) (A) (A) (A) (A) (A) (A) (A) (A)
                 (A) (A) (A) (A) (A) (A) (A) (A) (A) (A) (A) (A)
                 (A) (A) (A) (A) (A) (A) (A) (A) (A) (A) (A) (A)
                 (A) (A) (A) (A) (A) (A) (A) (A) (A) (A) (A) (A)
                 (A) (A) (A) (A) (A) (A) (A) (A) (A) (A) (A) (A)
                 (A) (A) (A) (A) (A) (A) (A) (A) (A) (A) (A) (A)
                 (A) (A) (A) (A) (A) (A) (A) (A) (A) (A) (A) (A)
                 (A) (A) (A) (A) (A) (A) (A) (A) (A) (A) (A) (A)
                 (A) (A) (A) (A) (A) (A) (A) (A) (A) (A) (A) (A)
                 (A) (A) (A) (A) (A) (A) (A) (A) (A) (A) (A) (A)
                 (A) (A) (A) (A) (A) (A) (A) (A) (A) (A) (A) (A)
                 (A) (A) (A) (A) (A) (A) (A) (A) (A) (A) (A) (A)
                 (A) (A) (A) (A) (A) (A) (A) (A) (A) (A) (A) (A)
                 (A) (A) (A) (A) (A) (A) (A) (A) (A) (A) (A) (A)
       Virtual   (A) (A) (A) (A) (A) (A) (A) (A) (A) (A) (A) (A)
                 (A) (A) (A) (A) (A) (A) (A) (A) (A) (A) (A) (A)
                 (A) (A) (A) (A) (A) (A) (A) (A) (A) (A) (A) (A)
                 (A) (A) (A) (A) (A) (A) (A) (A) (A) (A) (A) (A)
                 (A) (A) (A) (A) (A) (A) (A) (A) (A) (A) (A) (A)
                 (A) (A) (A) (A) (A) (A) (A) (A) (A) (A) (A) (A)
                 (A) (A) (A) (A) (A) (A) (A) (A) (A) (A) (A) (A)
                 (A) (A) (A) (A) (A) (A) (A) (A) (A) (A) (A) (A)
                 (A) (A) (A) (A) (A) (A) (A) (A) (A) (A) (A) (A)
                 (A) (A) (A) (A) (A) (A) (A) (A) (A) (A) (A) (A)
                 (A) (A) (A) (A) (A) (A) (A) (A) (A) (A) (A) (A)
                 (A) (A) (A) (A) (A) (A) (A) (A) (A) (A) (A) (A)
                 (A) (A) (A) (A) (A) (A) (A) (A) (A) (A) (A) (A)
                 (A) (A) (A) (A) (A) (A) (A) (A) (A) (A) (A) (A)
                 (A) (A) (A) (A) (A) (A) (A) (A) (A) (A) (A) (A)
                 (A) (A) (A) (A) (A) (A) (A) (A) (A) (A) (A) (A)
                 (A) (A) (A) (A) (A) (A) (A) (A) (A) (A) (A) (A)
                 (A) (A) (A) (A) (A) (A) (A) (A) (A) (A) (A) (A)
                 (A) (A) (A) (A) (A) (A) (A) (A) (A) (A) (A) (A)
                 (A) (A) (A) (A) (A) (A) (A) (A) (A) (A) (A) (A)
                 (A) (A) (A) (A) (A) (A) (A) (A) (A) (A) (A) (A)
                 (A) (A) (A) (A) (A) (A) (A) (A) (A) (A) (A) (A)
                 (A) (A) (A) (A) (A) (A) (A) (A) (A) (A) (A) (A)
                 (A) (A) (A) (A) (A) (A) (A) (A) (A) (A) (A) (A)
                 (A) (A) (A) (A) (A) (A) (A) (A) (A) (A) (A) (A)
                 (A) (A) (A) (A) (A) (A) (A) (A) (A) (A) (A) (A)
                 (A) (A) (A) (A) (A) (A) (A) (A) (A) (A) (A) (A)
                 (A) (A) (A) (A) (A) (A) (A) (A) (A) (A) (A) (A)
                 (A) (A) (A) (A) (A) (A) (A) (A) (A) (A) (A) (A)
                 (A) (A) (A) (A) (A) (A) (A) (A) (A) (A) (A) (A)
                 (A) (A) (A) (A) (A) (A) (A) (A) (A) (A) (A) (A)
                 (A) (A) (A) (A) (A) (A) (A) (A) (A) (A) (A) (A)
                 (A) (A) (A) (A) (A) (A) (A) (A) (A) (A) (A) (A)
                 (A) (A) (A) (A) (A) (A) (A) (A) (A) (A) (A) (A)
                 (A) (A) (A) (A) (A) (A) (A) (A) (A) (A) (A) (A)
                 (A) (A) (A) (A) (A) (A) (A) (A) (A) (A) (A) (A)
                 (A) (A) (A) (A) (A) (A) (A) (A) (A) (A) (A) (A)
                 (A) (A) (A) (A) (A) (A) (A) (A) (A) (A) (A) (A)
                 (A) (A) (A) (A) (A) (A) (A) (A) (A) (A) (A) (A)
                 (A) (A) (A) (A) (A) (A) (A) (A) (A) (A) (A) (A)
                 (A) (A) (A) (A) (A) (A) (A) (A) (A) (A) (A) (A)
                 (A) (A) (A) (A) (A) (A) (A) (A) (A) (A) (A) (A)
                 (A) (A) (A) (A) (A) (A) (A) (A) (A) (A) (A) (A)
                 (A) (A) (A) (A) (A) (A) (A) (A) (A) (A) (A) (A)
                 (A) (A) (A) (A) (A) (A) (A) (A) (A) (A) (A) (A)
                 (A) (A) (A) (A) (A) (A) (A) (A) (A) (A) (A) (A)
                 (A) (A) (A) (A) (A) (A) (A) (A) (A) (A) (A) (A)
                 (A) (A) (A) (A) (A) (A) (A) (A) (A) (A) (A) (A)
                 (A) (A) (A) (A) (A) (A) (A) (A) (A) (A) (A) (A)
                 (A) (A) (A) (A) (A) (A) (A) (A) (A) (A) (A) (A)
                 (A) (A) (A) (A) (A) (A) (A) (A) (A) (A) (A) (A)
                 (A) (A) (A) (A) (A) (A) (A) (A) (A) (A) (A) (A)
                 (A) (A) (A) (A) (A) (A) (A) (A) (A) (A) (A) (A)
                 (A) (A) (A) (A) (A) (A) (A) (A) (A) (A) (A) (A)
                 (A) (A) (A) (A) (A) (A) (A) (A) (A) (A) (A) (A)
                 (A) (A) (A) (A) (A) (A) (A) (A) (A) (A) (A) (A)
                 (A) (A) (A) (A) (A) (A) (A) (A) (A) (A) (A) (A)
                 (A) (A) (A) (A) (A) (A) (A) (A) (A) (A) (A) (A)
                 (A) (A) (A) (A) (A) (A) (A) (A) (A) (A) (A) (A)
                 (A) (A) (A) (A) (A) (A) (A) (A) (A) (A) (A) (A)
                 (A) (A) (A) (A) (A) (A) (A) (A) (A) (A) (A) (A)
                 (A) (A) (A) (A) (A) (A) (A) (A) (A) (A) (A) (A)
                 (A) (A) (A) (A) (A) (A) (A) (A) (A) (A) (A) (A)
                 (A) (A) (A) (A) (A) (A) (A) (A) (A) (A) (A) (A)
                 (A) (A) (A) (A) (A) (A) (A) (A) (A) (A) (A) (A)
                 (A) (A)
 Beta  Orbitals:
       Occupied  (A) (A) (A) (A) (A) (A) (A) (A) (A) (A) (A) (A)
                 (A) (A) (A) (A) (A) (A) (A) (A) (A) (A) (A) (A)
                 (A) (A) (A) (A) (A) (A) (A) (A) (A) (A) (A) (A)
                 (A) (A) (A) (A) (A) (A) (A) (A) (A) (A) (A) (A)
                 (A) (A) (A) (A) (A) (A) (A) (A) (A) (A) (A) (A)
                 (A) (A) (A) (A) (A) (A) (A) (A) (A) (A) (A) (A)
                 (A) (A) (A) (A) (A) (A) (A) (A) (A) (A) (A) (A)
                 (A) (A) (A) (A) (A) (A) (A) (A) (A) (A) (A) (A)
                 (A) (A) (A) (A) (A) (A) (A) (A) (A) (A) (A) (A)
                 (A) (A) (A) (A) (A) (A) (A) (A) (A) (A) (A) (A)
                 (A) (A) (A) (A) (A) (A) (A) (A) (A) (A) (A) (A)
                 (A) (A) (A) (A) (A) (A) (A) (A) (A) (A) (A) (A)
                 (A) (A) (A) (A) (A) (A) (A) (A) (A) (A) (A) (A)
                 (A) (A) (A) (A) (A) (A) (A) (A) (A) (A) (A) (A)
                 (A) (A) (A) (A) (A) (A) (A) (A)
       Virtual   (A) (A) (A) (A) (A) (A) (A) (A) (A) (A) (A) (A)
                 (A) (A) (A) (A) (A) (A) (A) (A) (A) (A) (A) (A)
                 (A) (A) (A) (A) (A) (A) (A) (A) (A) (A) (A) (A)
                 (A) (A) (A) (A) (A) (A) (A) (A) (A) (A) (A) (A)
                 (A) (A) (A) (A) (A) (A) (A) (A) (A) (A) (A) (A)
                 (A) (A) (A) (A) (A) (A) (A) (A) (A) (A) (A) (A)
                 (A) (A) (A) (A) (A) (A) (A) (A) (A) (A) (A) (A)
                 (A) (A) (A) (A) (A) (A) (A) (A) (A) (A) (A) (A)
                 (A) (A) (A) (A) (A) (A) (A) (A) (A) (A) (A) (A)
                 (A) (A) (A) (A) (A) (A) (A) (A) (A) (A) (A) (A)
                 (A) (A) (A) (A) (A) (A) (A) (A) (A) (A) (A) (A)
                 (A) (A) (A) (A) (A) (A) (A) (A) (A) (A) (A) (A)
                 (A) (A) (A) (A) (A) (A) (A) (A) (A) (A) (A) (A)
                 (A) (A) (A) (A) (A) (A) (A) (A) (A) (A) (A) (A)
                 (A) (A) (A) (A) (A) (A) (A) (A) (A) (A) (A) (A)
                 (A) (A) (A) (A) (A) (A) (A) (A) (A) (A) (A) (A)
                 (A) (A) (A) (A) (A) (A) (A) (A) (A) (A) (A) (A)
                 (A) (A) (A) (A) (A) (A) (A) (A) (A) (A) (A) (A)
                 (A) (A) (A) (A) (A) (A) (A) (A) (A) (A) (A) (A)
                 (A) (A) (A) (A) (A) (A) (A) (A) (A) (A) (A) (A)
                 (A) (A) (A) (A) (A) (A) (A) (A) (A) (A) (A) (A)
                 (A) (A) (A) (A) (A) (A) (A) (A) (A) (A) (A) (A)
                 (A) (A) (A) (A) (A) (A) (A) (A) (A) (A) (A) (A)
                 (A) (A) (A) (A) (A) (A) (A) (A) (A) (A) (A) (A)
                 (A) (A) (A) (A) (A) (A) (A) (A) (A) (A) (A) (A)
                 (A) (A) (A) (A) (A) (A) (A) (A) (A) (A) (A) (A)
                 (A) (A) (A) (A) (A) (A) (A) (A) (A) (A) (A) (A)
                 (A) (A) (A) (A) (A) (A) (A) (A) (A) (A) (A) (A)
                 (A) (A) (A) (A) (A) (A) (A) (A) (A) (A) (A) (A)
                 (A) (A) (A) (A) (A) (A) (A) (A) (A) (A) (A) (A)
                 (A) (A) (A) (A) (A) (A) (A) (A) (A) (A) (A) (A)
                 (A) (A) (A) (A) (A) (A) (A) (A) (A) (A) (A) (A)
                 (A) (A) (A) (A) (A) (A) (A) (A) (A) (A) (A) (A)
                 (A) (A) (A) (A) (A) (A) (A) (A) (A) (A) (A) (A)
                 (A) (A) (A) (A) (A) (A) (A) (A) (A) (A) (A) (A)
                 (A) (A) (A) (A) (A) (A) (A) (A) (A) (A) (A) (A)
                 (A) (A) (A) (A) (A) (A) (A) (A) (A) (A) (A) (A)
                 (A) (A) (A) (A) (A) (A) (A) (A) (A) (A) (A) (A)
                 (A) (A) (A) (A) (A) (A) (A) (A) (A) (A) (A) (A)
                 (A) (A) (A) (A) (A) (A) (A) (A) (A) (A) (A) (A)
                 (A) (A) (A) (A) (A) (A) (A) (A) (A) (A) (A) (A)
                 (A) (A) (A) (A) (A) (A) (A) (A) (A) (A) (A) (A)
                 (A) (A) (A) (A) (A) (A) (A) (A) (A) (A) (A) (A)
                 (A) (A) (A) (A) (A) (A) (A) (A) (A) (A) (A) (A)
                 (A) (A) (A) (A) (A) (A) (A) (A) (A) (A) (A) (A)
                 (A) (A) (A) (A) (A) (A) (A) (A) (A) (A) (A) (A)
                 (A) (A) (A) (A) (A) (A) (A) (A) (A) (A) (A) (A)
                 (A) (A) (A) (A) (A) (A) (A) (A) (A) (A) (A) (A)
                 (A) (A) (A) (A) (A) (A) (A) (A) (A) (A) (A) (A)
                 (A) (A) (A) (A) (A) (A) (A) (A) (A) (A) (A) (A)
                 (A) (A) (A) (A) (A) (A) (A) (A) (A) (A) (A) (A)
                 (A) (A) (A) (A) (A) (A) (A) (A) (A) (A) (A) (A)
                 (A) (A) (A) (A) (A) (A) (A) (A) (A) (A) (A) (A)
                 (A) (A) (A) (A) (A) (A) (A) (A) (A) (A) (A) (A)
                 (A) (A) (A) (A) (A) (A) (A) (A) (A) (A) (A) (A)
                 (A) (A) (A) (A) (A) (A) (A) (A) (A) (A) (A) (A)
                 (A) (A) (A) (A) (A) (A) (A) (A) (A) (A) (A) (A)
                 (A) (A) (A) (A) (A) (A) (A) (A) (A) (A) (A) (A)
                 (A) (A) (A) (A) (A) (A) (A) (A) (A) (A) (A) (A)
                 (A) (A) (A) (A) (A) (A) (A) (A) (A) (A) (A) (A)
                 (A) (A) (A) (A) (A) (A) (A) (A) (A) (A) (A) (A)
                 (A) (A) (A) (A) (A) (A) (A) (A) (A) (A) (A) (A)
                 (A) (A) (A) (A) (A) (A) (A) (A) (A) (A) (A) (A)
                 (A) (A) (A) (A) (A) (A) (A) (A) (A) (A) (A) (A)
                 (A) (A) (A) (A) (A) (A) (A) (A) (A) (A) (A) (A)
                 (A) (A) (A) (A) (A) (A)
 The electronic state is 5-A.
 Alpha  occ. eigenvalues -- -256.01990-101.42692-101.40835 -29.99181 -25.87886
 Alpha  occ. eigenvalues --  -25.85210 -25.84915 -24.71517 -24.71375 -24.70857
 Alpha  occ. eigenvalues --  -24.70783 -24.70688 -24.70652 -14.44784 -14.44360
 Alpha  occ. eigenvalues --  -14.40347 -14.39808 -14.37817 -14.37705 -14.35110
 Alpha  occ. eigenvalues --  -14.34854 -10.43475 -10.43318 -10.26504 -10.26263
 Alpha  occ. eigenvalues --  -10.25570 -10.25528 -10.25191 -10.25175 -10.24220
 Alpha  occ. eigenvalues --  -10.23804 -10.23677 -10.23364 -10.22494 -10.22276
 Alpha  occ. eigenvalues --  -10.22139 -10.22083 -10.21869 -10.21839 -10.21769
 Alpha  occ. eigenvalues --  -10.21661 -10.21553 -10.21531 -10.21336 -10.21190
 Alpha  occ. eigenvalues --  -10.21153 -10.20929 -10.20926 -10.20589  -9.34131
 Alpha  occ. eigenvalues --   -9.32263  -7.10159  -7.09886  -7.09853  -7.08296
 Alpha  occ. eigenvalues --   -7.08018  -7.07962  -3.50249  -2.31905  -2.26454
 Alpha  occ. eigenvalues --   -2.25917  -1.32221  -1.32068  -1.23577  -1.23427
 Alpha  occ. eigenvalues --   -1.23027  -1.22872  -1.14481  -1.14024  -0.98977
 Alpha  occ. eigenvalues --   -0.98625  -0.96888  -0.96593  -0.90096  -0.89870
 Alpha  occ. eigenvalues --   -0.86221  -0.85852  -0.83973  -0.83633  -0.81864
 Alpha  occ. eigenvalues --   -0.81633  -0.79922  -0.79640  -0.78971  -0.78685
 Alpha  occ. eigenvalues --   -0.73676  -0.73476  -0.70015  -0.69822  -0.69658
 Alpha  occ. eigenvalues --   -0.68548  -0.68363  -0.67582  -0.66659  -0.66375
 Alpha  occ. eigenvalues --   -0.66040  -0.65781  -0.63833  -0.63535  -0.62335
 Alpha  occ. eigenvalues --   -0.62088  -0.59980  -0.59943  -0.59823  -0.59780
 Alpha  occ. eigenvalues --   -0.59500  -0.59277  -0.59085  -0.58821  -0.55449
 Alpha  occ. eigenvalues --   -0.55131  -0.52976  -0.52657  -0.52173  -0.51810
 Alpha  occ. eigenvalues --   -0.50896  -0.50602  -0.50428  -0.50078  -0.49456
 Alpha  occ. eigenvalues --   -0.49166  -0.48887  -0.48670  -0.47800  -0.47657
 Alpha  occ. eigenvalues --   -0.47548  -0.47366  -0.46885  -0.46725  -0.46589
 Alpha  occ. eigenvalues --   -0.46487  -0.45309  -0.45080  -0.44712  -0.44557
 Alpha  occ. eigenvalues --   -0.44303  -0.44174  -0.44014  -0.43561  -0.43403
 Alpha  occ. eigenvalues --   -0.43250  -0.41850  -0.41753  -0.41609  -0.41386
 Alpha  occ. eigenvalues --   -0.40828  -0.40641  -0.40160  -0.39378  -0.39174
 Alpha  occ. eigenvalues --   -0.39171  -0.38981  -0.38561  -0.36356  -0.36022
 Alpha  occ. eigenvalues --   -0.35838  -0.35124  -0.33844  -0.33582  -0.33230
 Alpha  occ. eigenvalues --   -0.32998  -0.32609  -0.31780  -0.31408  -0.31222
 Alpha  occ. eigenvalues --   -0.29718  -0.29526  -0.29359  -0.29041  -0.28946
 Alpha  occ. eigenvalues --   -0.27515  -0.26745  -0.26652  -0.26052  -0.22260
 Alpha  occ. eigenvalues --   -0.22088  -0.21600  -0.20246  -0.20037  -0.19152
 Alpha virt. eigenvalues --   -0.08254  -0.07964  -0.07178  -0.06797  -0.05427
 Alpha virt. eigenvalues --   -0.04989  -0.04888  -0.04671  -0.02133  -0.01789
 Alpha virt. eigenvalues --    0.01256   0.01574   0.02858   0.03120   0.03339
 Alpha virt. eigenvalues --    0.03789   0.04777   0.05028   0.06363   0.06584
 Alpha virt. eigenvalues --    0.06963   0.07364   0.08444   0.08818   0.09093
 Alpha virt. eigenvalues --    0.09460   0.09690   0.10424   0.10778   0.11406
 Alpha virt. eigenvalues --    0.11873   0.12338   0.12417   0.12878   0.12904
 Alpha virt. eigenvalues --    0.14165   0.14387   0.14988   0.15774   0.16032
 Alpha virt. eigenvalues --    0.16263   0.16753   0.17000   0.17876   0.18920
 Alpha virt. eigenvalues --    0.19073   0.19077   0.19237   0.20409   0.20568
 Alpha virt. eigenvalues --    0.20892   0.21119   0.21260   0.21381   0.22905
 Alpha virt. eigenvalues --    0.23488   0.24071   0.24399   0.24746   0.25128
 Alpha virt. eigenvalues --    0.25762   0.25893   0.26088   0.26608   0.27006
 Alpha virt. eigenvalues --    0.27853   0.28182   0.28677   0.29237   0.30060
 Alpha virt. eigenvalues --    0.30604   0.31427   0.32003   0.32204   0.32470
 Alpha virt. eigenvalues --    0.32681   0.33265   0.33371   0.33903   0.34257
 Alpha virt. eigenvalues --    0.34651   0.34784   0.34956   0.35127   0.35195
 Alpha virt. eigenvalues --    0.35477   0.35537   0.35951   0.36355   0.36484
 Alpha virt. eigenvalues --    0.36776   0.36989   0.37104   0.37301   0.38043
 Alpha virt. eigenvalues --    0.38234   0.38329   0.38676   0.38732   0.39159
 Alpha virt. eigenvalues --    0.39717   0.39847   0.39962   0.40286   0.40340
 Alpha virt. eigenvalues --    0.40514   0.41046   0.41152   0.41540   0.41759
 Alpha virt. eigenvalues --    0.41964   0.42350   0.42695   0.43032   0.43164
 Alpha virt. eigenvalues --    0.43784   0.44513   0.44738   0.45743   0.46666
 Alpha virt. eigenvalues --    0.46948   0.47191   0.47439   0.47523   0.48066
 Alpha virt. eigenvalues --    0.48252   0.48469   0.49160   0.49442   0.49747
 Alpha virt. eigenvalues --    0.50243   0.51096   0.51347   0.51872   0.52026
 Alpha virt. eigenvalues --    0.52385   0.52545   0.52653   0.52975   0.53392
 Alpha virt. eigenvalues --    0.54062   0.54269   0.54832   0.55301   0.55455
 Alpha virt. eigenvalues --    0.56026   0.56385   0.56627   0.57261   0.57509
 Alpha virt. eigenvalues --    0.57763   0.58179   0.58485   0.59031   0.59155
 Alpha virt. eigenvalues --    0.59364   0.59490   0.59683   0.59894   0.60313
 Alpha virt. eigenvalues --    0.60380   0.60705   0.60851   0.61736   0.61997
 Alpha virt. eigenvalues --    0.62898   0.63480   0.64172   0.64360   0.64923
 Alpha virt. eigenvalues --    0.65676   0.65866   0.66262   0.66432   0.67259
 Alpha virt. eigenvalues --    0.67728   0.67968   0.68244   0.69034   0.69793
 Alpha virt. eigenvalues --    0.70345   0.70489   0.70989   0.71606   0.71775
 Alpha virt. eigenvalues --    0.72118   0.72780   0.73351   0.73868   0.74139
 Alpha virt. eigenvalues --    0.74923   0.75259   0.75643   0.76422   0.76667
 Alpha virt. eigenvalues --    0.77183   0.77292   0.77378   0.78688   0.79103
 Alpha virt. eigenvalues --    0.79161   0.79589   0.80641   0.80864   0.81225
 Alpha virt. eigenvalues --    0.81793   0.82379   0.83116   0.83659   0.84045
 Alpha virt. eigenvalues --    0.84416   0.85734   0.85955   0.86308   0.86702
 Alpha virt. eigenvalues --    0.87347   0.87762   0.88201   0.88733   0.88868
 Alpha virt. eigenvalues --    0.89409   0.89737   0.90228   0.90791   0.90962
 Alpha virt. eigenvalues --    0.91443   0.91623   0.92111   0.92360   0.93143
 Alpha virt. eigenvalues --    0.93507   0.93828   0.93984   0.94431   0.94898
 Alpha virt. eigenvalues --    0.95949   0.96442   0.96757   0.97141   0.97459
 Alpha virt. eigenvalues --    0.97868   0.98106   0.98394   0.98510   0.98751
 Alpha virt. eigenvalues --    0.99028   0.99491   0.99536   1.00031   1.00413
 Alpha virt. eigenvalues --    1.00698   1.01460   1.01716   1.02033   1.02183
 Alpha virt. eigenvalues --    1.02366   1.02600   1.03143   1.03477   1.04486
 Alpha virt. eigenvalues --    1.04703   1.04859   1.04913   1.06442   1.06633
 Alpha virt. eigenvalues --    1.06896   1.07523   1.08323   1.09703   1.10456
 Alpha virt. eigenvalues --    1.11074   1.11339   1.12589   1.12715   1.13564
 Alpha virt. eigenvalues --    1.13988   1.15123   1.15168   1.15752   1.15921
 Alpha virt. eigenvalues --    1.15994   1.16950   1.17348   1.17700   1.18360
 Alpha virt. eigenvalues --    1.18882   1.19802   1.20166   1.20768   1.21684
 Alpha virt. eigenvalues --    1.21820   1.21954   1.22318   1.23648   1.23700
 Alpha virt. eigenvalues --    1.23799   1.23904   1.25872   1.27434   1.28019
 Alpha virt. eigenvalues --    1.28879   1.29623   1.29863   1.30077   1.30839
 Alpha virt. eigenvalues --    1.31386   1.32125   1.32967   1.33381   1.34748
 Alpha virt. eigenvalues --    1.35924   1.36052   1.37304   1.37932   1.39373
 Alpha virt. eigenvalues --    1.40404   1.41164   1.41357   1.41579   1.41676
 Alpha virt. eigenvalues --    1.41810   1.43501   1.43633   1.43915   1.45112
 Alpha virt. eigenvalues --    1.45642   1.46137   1.46788   1.47001   1.47743
 Alpha virt. eigenvalues --    1.48970   1.49740   1.50256   1.50583   1.50792
 Alpha virt. eigenvalues --    1.50961   1.51166   1.51229   1.51867   1.52141
 Alpha virt. eigenvalues --    1.52634   1.52982   1.53739   1.54444   1.55426
 Alpha virt. eigenvalues --    1.55959   1.55977   1.56482   1.56638   1.57217
 Alpha virt. eigenvalues --    1.57742   1.58805   1.58944   1.59376   1.59687
 Alpha virt. eigenvalues --    1.60472   1.60709   1.61558   1.62040   1.62295
 Alpha virt. eigenvalues --    1.62677   1.63038   1.64745   1.65363   1.66165
 Alpha virt. eigenvalues --    1.66810   1.67657   1.67899   1.68209   1.68860
 Alpha virt. eigenvalues --    1.69724   1.69803   1.70999   1.71559   1.71600
 Alpha virt. eigenvalues --    1.71916   1.72221   1.72487   1.72709   1.73267
 Alpha virt. eigenvalues --    1.73554   1.73753   1.74986   1.75411   1.75893
 Alpha virt. eigenvalues --    1.76116   1.77163   1.77833   1.78368   1.78962
 Alpha virt. eigenvalues --    1.79301   1.79555   1.80484   1.81102   1.81433
 Alpha virt. eigenvalues --    1.81641   1.84204   1.84484   1.85875   1.86944
 Alpha virt. eigenvalues --    1.87153   1.87597   1.88005   1.88078   1.88299
 Alpha virt. eigenvalues --    1.88481   1.88703   1.88791   1.89272   1.89504
 Alpha virt. eigenvalues --    1.89678   1.89998   1.90643   1.90729   1.91621
 Alpha virt. eigenvalues --    1.91847   1.92713   1.93298   1.94093   1.94478
 Alpha virt. eigenvalues --    1.95487   1.95971   1.96866   1.97172   1.97241
 Alpha virt. eigenvalues --    1.98229   1.98778   1.99351   1.99849   2.00171
 Alpha virt. eigenvalues --    2.00317   2.01231   2.02838   2.03148   2.04414
 Alpha virt. eigenvalues --    2.04591   2.04981   2.05135   2.05439   2.05689
 Alpha virt. eigenvalues --    2.10014   2.10249   2.11338   2.12201   2.13506
 Alpha virt. eigenvalues --    2.14120   2.15302   2.15783   2.16364   2.17321
 Alpha virt. eigenvalues --    2.17701   2.18738   2.19969   2.20224   2.22158
 Alpha virt. eigenvalues --    2.22896   2.23503   2.24903   2.26054   2.26778
 Alpha virt. eigenvalues --    2.27030   2.27359   2.27619   2.27937   2.28121
 Alpha virt. eigenvalues --    2.28465   2.28707   2.29079   2.29333   2.29453
 Alpha virt. eigenvalues --    2.30121   2.32838   2.33688   2.34984   2.35075
 Alpha virt. eigenvalues --    2.35249   2.35692   2.37519   2.37858   2.38322
 Alpha virt. eigenvalues --    2.40374   2.40628   2.41013   2.41277   2.42017
 Alpha virt. eigenvalues --    2.43248   2.45976   2.46273   2.48128   2.48692
 Alpha virt. eigenvalues --    2.51126   2.51390   2.53928   2.54492   2.55202
 Alpha virt. eigenvalues --    2.56133   2.56348   2.56839   2.57495   2.57610
 Alpha virt. eigenvalues --    2.57924   2.58099   2.58795   2.59034   2.59292
 Alpha virt. eigenvalues --    2.59350   2.60200   2.60743   2.61219   2.61462
 Alpha virt. eigenvalues --    2.61585   2.62071   2.62325   2.62748   2.63262
 Alpha virt. eigenvalues --    2.63537   2.63579   2.63955   2.64153   2.64334
 Alpha virt. eigenvalues --    2.64775   2.65096   2.65217   2.65338   2.66368
 Alpha virt. eigenvalues --    2.66750   2.67604   2.67947   2.68148   2.68417
 Alpha virt. eigenvalues --    2.69560   2.69872   2.70795   2.70911   2.71150
 Alpha virt. eigenvalues --    2.71526   2.71861   2.72573   2.73320   2.74362
 Alpha virt. eigenvalues --    2.74477   2.74938   2.76660   2.77012   2.77226
 Alpha virt. eigenvalues --    2.77579   2.79697   2.80227   2.82468   2.83355
 Alpha virt. eigenvalues --    2.83560   2.84618   2.84923   2.85321   2.85779
 Alpha virt. eigenvalues --    2.85855   2.86128   2.86881   2.87456   2.88018
 Alpha virt. eigenvalues --    2.88134   2.88462   2.88631   2.90326   2.90549
 Alpha virt. eigenvalues --    2.91478   2.91733   2.92804   2.94116   2.94360
 Alpha virt. eigenvalues --    2.94388   2.95149   2.96028   2.96181   2.97191
 Alpha virt. eigenvalues --    3.00128   3.00810   3.02493   3.02799   3.02965
 Alpha virt. eigenvalues --    3.04231   3.06378   3.07459   3.11906   3.12419
 Alpha virt. eigenvalues --    3.13697   3.14456   3.14927   3.16986   3.20776
 Alpha virt. eigenvalues --    3.22648   3.24556   3.25836   3.30313   3.30567
 Alpha virt. eigenvalues --    3.32278   3.32575   3.32784   3.33342   3.35346
 Alpha virt. eigenvalues --    3.36906   3.37468   3.39941   3.40532   3.42759
 Alpha virt. eigenvalues --    3.42853   3.43019   3.43393   3.44055   3.44865
 Alpha virt. eigenvalues --    3.45178   3.45432   3.54114   3.56775   3.57748
 Alpha virt. eigenvalues --    3.58031   3.59476   3.60178   3.62530   3.63484
 Alpha virt. eigenvalues --    3.69146   3.70418   3.70536   3.70676   3.72039
 Alpha virt. eigenvalues --    3.72577   3.74302   3.74435   3.74701   3.74877
 Alpha virt. eigenvalues --    3.74987   3.75025   3.75339   3.75483   3.76237
 Alpha virt. eigenvalues --    3.76368   3.77761   3.77910   3.83277   3.83480
 Alpha virt. eigenvalues --    3.83918   3.84176   3.84512   3.87076   3.87700
 Alpha virt. eigenvalues --    3.89912   3.90799   3.91058   3.91075   3.91153
 Alpha virt. eigenvalues --    3.92625   3.92805   3.95654   3.95965   3.96186
 Alpha virt. eigenvalues --    3.97438   3.98473   3.98871   4.01041   4.01486
 Alpha virt. eigenvalues --    4.02271   4.04076   4.08675   4.08870   4.09738
 Alpha virt. eigenvalues --    4.10070   4.12027   4.12986   4.15097   4.16017
 Alpha virt. eigenvalues --    4.16093   4.16483   4.20103   4.20219   4.25173
 Alpha virt. eigenvalues --    4.26021   4.38447   4.46370   4.46987   4.49862
 Alpha virt. eigenvalues --    4.60624   4.60807   4.63390   4.63927   4.76635
 Alpha virt. eigenvalues --    4.76747   4.78027   4.78168   4.78803   4.79345
 Alpha virt. eigenvalues --    4.80945   4.81166   5.07270   5.07912   5.21130
 Alpha virt. eigenvalues --    5.21525   5.59207   5.60405   5.61739   5.68121
 Alpha virt. eigenvalues --    5.72411   5.88767   5.96610   6.05542   6.05664
 Alpha virt. eigenvalues --    6.08922   6.09037   6.14386   6.14542   6.14592
 Alpha virt. eigenvalues --    6.14725   6.17013   6.17183   6.19883   6.20036
 Alpha virt. eigenvalues --    6.26320   6.26494   6.57365   6.57422   6.61069
 Alpha virt. eigenvalues --    6.61197   7.85106   7.89985   8.02393   9.55143
 Alpha virt. eigenvalues --    9.76911  23.37585  23.37781  23.51421  23.51698
 Alpha virt. eigenvalues --   23.59023  23.59318  23.74591  23.75336  23.85362
 Alpha virt. eigenvalues --   23.85929  23.86668  23.86955  23.90324  23.90501
 Alpha virt. eigenvalues --   23.96159  23.96505  24.01726  24.01893  24.04964
 Alpha virt. eigenvalues --   24.05492  24.07721  24.07957  24.10114  24.10786
 Alpha virt. eigenvalues --   24.12543  24.13067  24.15029  24.15257  25.58551
 Alpha virt. eigenvalues --   25.62429  25.66547  25.67977  25.79868  25.89078
 Alpha virt. eigenvalues --   26.27137  33.77734  33.81772  33.91235  35.34802
 Alpha virt. eigenvalues --   35.35333  35.46714  35.47083  35.58172  35.58914
 Alpha virt. eigenvalues --   35.62879  35.63210  66.69366  66.69485  66.72737
 Alpha virt. eigenvalues --   66.72884  66.79953  66.80117 147.15519 215.47792
 Alpha virt. eigenvalues --  215.73944 776.98813
  Beta  occ. eigenvalues -- -256.02011-101.42599-101.40775 -29.91494 -25.80596
  Beta  occ. eigenvalues --  -25.79364 -25.79203 -24.71517 -24.71375 -24.70857
  Beta  occ. eigenvalues --  -24.70783 -24.70688 -24.70652 -14.44771 -14.44354
  Beta  occ. eigenvalues --  -14.40330 -14.39839 -14.37727 -14.37585 -14.34992
  Beta  occ. eigenvalues --  -14.34738 -10.43475 -10.43318 -10.26504 -10.26261
  Beta  occ. eigenvalues --  -10.25574 -10.25531 -10.25195 -10.25169 -10.24212
  Beta  occ. eigenvalues --  -10.23806 -10.23680 -10.23366 -10.22493 -10.22276
  Beta  occ. eigenvalues --  -10.22140 -10.22082 -10.21869 -10.21839 -10.21774
  Beta  occ. eigenvalues --  -10.21661 -10.21549 -10.21531 -10.21336 -10.21186
  Beta  occ. eigenvalues --  -10.21152 -10.20926 -10.20925 -10.20586  -9.34041
  Beta  occ. eigenvalues --   -9.32204  -7.10005  -7.09762  -7.09738  -7.08171
  Beta  occ. eigenvalues --   -7.07929  -7.07926  -3.31893  -2.09326  -2.08549
  Beta  occ. eigenvalues --   -2.08308  -1.32221  -1.32068  -1.23577  -1.23427
  Beta  occ. eigenvalues --   -1.23027  -1.22873  -1.14431  -1.13998  -0.98884
  Beta  occ. eigenvalues --   -0.98531  -0.96830  -0.96528  -0.90087  -0.89859
  Beta  occ. eigenvalues --   -0.86194  -0.85850  -0.83937  -0.83601  -0.81851
  Beta  occ. eigenvalues --   -0.81619  -0.79911  -0.79634  -0.78961  -0.78678
  Beta  occ. eigenvalues --   -0.73657  -0.73453  -0.69991  -0.69708  -0.69168
  Beta  occ. eigenvalues --   -0.68501  -0.68317  -0.67196  -0.66630  -0.66344
  Beta  occ. eigenvalues --   -0.66025  -0.65770  -0.63801  -0.63497  -0.62304
  Beta  occ. eigenvalues --   -0.62058  -0.59979  -0.59939  -0.59823  -0.59775
  Beta  occ. eigenvalues --   -0.59488  -0.59270  -0.59064  -0.58796  -0.55405
  Beta  occ. eigenvalues --   -0.55083  -0.52943  -0.52618  -0.52132  -0.51820
  Beta  occ. eigenvalues --   -0.50875  -0.50579  -0.50376  -0.50026  -0.49436
  Beta  occ. eigenvalues --   -0.49161  -0.48878  -0.48660  -0.47800  -0.47657
  Beta  occ. eigenvalues --   -0.47545  -0.47365  -0.46870  -0.46722  -0.46577
  Beta  occ. eigenvalues --   -0.46481  -0.45300  -0.45072  -0.44550  -0.44462
  Beta  occ. eigenvalues --   -0.44220  -0.44128  -0.43947  -0.43488  -0.43396
  Beta  occ. eigenvalues --   -0.43243  -0.41754  -0.41609  -0.41573  -0.41315
  Beta  occ. eigenvalues --   -0.40752  -0.40414  -0.39380  -0.39318  -0.39172
  Beta  occ. eigenvalues --   -0.39117  -0.38908  -0.38218  -0.36182  -0.35921
  Beta  occ. eigenvalues --   -0.34313  -0.33092  -0.32821  -0.32618  -0.32382
  Beta  occ. eigenvalues --   -0.32027  -0.31646  -0.30727  -0.29705  -0.29503
  Beta  occ. eigenvalues --   -0.29129  -0.28870  -0.26683  -0.26327  -0.26169
  Beta  occ. eigenvalues --   -0.23918  -0.22547  -0.22462  -0.21428  -0.20184
  Beta  occ. eigenvalues --   -0.16199
  Beta virt. eigenvalues --   -0.08268  -0.08003  -0.07482  -0.06784  -0.05457
  Beta virt. eigenvalues --   -0.05097  -0.04889  -0.04672  -0.02608  -0.01863
  Beta virt. eigenvalues --   -0.01400  -0.00737   0.00403   0.01239   0.01608
  Beta virt. eigenvalues --    0.02814   0.02963   0.03230   0.03857   0.04728
  Beta virt. eigenvalues --    0.04993   0.05051   0.06380   0.06593   0.06991
  Beta virt. eigenvalues --    0.07381   0.08477   0.08868   0.09212   0.09473
  Beta virt. eigenvalues --    0.09697   0.10458   0.10803   0.11414   0.11997
  Beta virt. eigenvalues --    0.12399   0.12558   0.12967   0.13008   0.14347
  Beta virt. eigenvalues --    0.14556   0.15041   0.16052   0.16092   0.16301
  Beta virt. eigenvalues --    0.16820   0.17128   0.18575   0.18925   0.19080
  Beta virt. eigenvalues --    0.19089   0.19248   0.20627   0.20957   0.21007
  Beta virt. eigenvalues --    0.21283   0.21375   0.21568   0.22927   0.23535
  Beta virt. eigenvalues --    0.24104   0.24432   0.24820   0.25320   0.25851
  Beta virt. eigenvalues --    0.25969   0.26204   0.26650   0.27180   0.27952
  Beta virt. eigenvalues --    0.28264   0.28846   0.29346   0.30227   0.30673
  Beta virt. eigenvalues --    0.31491   0.32029   0.32351   0.32568   0.32847
  Beta virt. eigenvalues --    0.33350   0.33482   0.33926   0.34286   0.34730
  Beta virt. eigenvalues --    0.34844   0.34999   0.35160   0.35230   0.35517
  Beta virt. eigenvalues --    0.35804   0.35971   0.36393   0.36533   0.36796
  Beta virt. eigenvalues --    0.37000   0.37150   0.37334   0.38294   0.38311
  Beta virt. eigenvalues --    0.38372   0.38721   0.38772   0.39172   0.39764
  Beta virt. eigenvalues --    0.39900   0.40006   0.40300   0.40375   0.40542
  Beta virt. eigenvalues --    0.41087   0.41178   0.41591   0.41793   0.41990
  Beta virt. eigenvalues --    0.42404   0.42749   0.43094   0.43274   0.43825
  Beta virt. eigenvalues --    0.44533   0.44775   0.45781   0.46715   0.47009
  Beta virt. eigenvalues --    0.47225   0.47509   0.47567   0.48197   0.48413
  Beta virt. eigenvalues --    0.48548   0.49203   0.49637   0.49828   0.50333
  Beta virt. eigenvalues --    0.51115   0.51415   0.51964   0.52140   0.52439
  Beta virt. eigenvalues --    0.52602   0.52983   0.53163   0.53563   0.54314
  Beta virt. eigenvalues --    0.54329   0.54912   0.55372   0.55875   0.56114
  Beta virt. eigenvalues --    0.56404   0.56875   0.57279   0.57524   0.57789
  Beta virt. eigenvalues --    0.58307   0.58592   0.59136   0.59173   0.59420
  Beta virt. eigenvalues --    0.59629   0.59737   0.59927   0.60377   0.60570
  Beta virt. eigenvalues --    0.60841   0.60914   0.61978   0.62050   0.62981
  Beta virt. eigenvalues --    0.63577   0.64215   0.64509   0.64992   0.65828
  Beta virt. eigenvalues --    0.65950   0.66380   0.66624   0.67592   0.67908
  Beta virt. eigenvalues --    0.68070   0.68413   0.69169   0.70297   0.70453
  Beta virt. eigenvalues --    0.70641   0.71159   0.71718   0.71865   0.72282
  Beta virt. eigenvalues --    0.73190   0.73516   0.73977   0.74213   0.75038
  Beta virt. eigenvalues --    0.75390   0.75891   0.76450   0.76677   0.77231
  Beta virt. eigenvalues --    0.77360   0.77417   0.78751   0.79191   0.79242
  Beta virt. eigenvalues --    0.79776   0.80757   0.80896   0.81323   0.81828
  Beta virt. eigenvalues --    0.82519   0.83357   0.83710   0.84474   0.84780
  Beta virt. eigenvalues --    0.85810   0.86053   0.86400   0.86745   0.87559
  Beta virt. eigenvalues --    0.87954   0.88373   0.88747   0.88966   0.89749
  Beta virt. eigenvalues --    0.89813   0.90268   0.91065   0.91098   0.91773
  Beta virt. eigenvalues --    0.92115   0.92469   0.93282   0.93607   0.93979
  Beta virt. eigenvalues --    0.94041   0.94608   0.94912   0.95548   0.96249
  Beta virt. eigenvalues --    0.96604   0.97143   0.97415   0.97718   0.97934
  Beta virt. eigenvalues --    0.98276   0.98525   0.98726   0.98840   0.99328
  Beta virt. eigenvalues --    0.99658   0.99704   1.00178   1.00607   1.00849
  Beta virt. eigenvalues --    1.01576   1.01833   1.02091   1.02298   1.02432
  Beta virt. eigenvalues --    1.02736   1.03332   1.03617   1.04540   1.04738
  Beta virt. eigenvalues --    1.05051   1.05105   1.06530   1.06693   1.06989
  Beta virt. eigenvalues --    1.07623   1.08402   1.09835   1.10527   1.11217
  Beta virt. eigenvalues --    1.11380   1.12599   1.12720   1.13705   1.14375
  Beta virt. eigenvalues --    1.15265   1.15349   1.15767   1.15945   1.16016
  Beta virt. eigenvalues --    1.17089   1.17739   1.17759   1.19003   1.19827
  Beta virt. eigenvalues --    1.20224   1.20638   1.21140   1.21840   1.22038
  Beta virt. eigenvalues --    1.22398   1.22888   1.23687   1.23722   1.23804
  Beta virt. eigenvalues --    1.23936   1.26109   1.27552   1.28034   1.28951
  Beta virt. eigenvalues --    1.29808   1.30021   1.30294   1.31173   1.31557
  Beta virt. eigenvalues --    1.32543   1.33714   1.34248   1.35708   1.36073
  Beta virt. eigenvalues --    1.36885   1.37820   1.39733   1.40401   1.41258
  Beta virt. eigenvalues --    1.41508   1.41581   1.41643   1.41826   1.42009
  Beta virt. eigenvalues --    1.43574   1.43956   1.44435   1.45410   1.46280
  Beta virt. eigenvalues --    1.46618   1.46982   1.48106   1.49411   1.49837
  Beta virt. eigenvalues --    1.50252   1.50396   1.50700   1.50901   1.51105
  Beta virt. eigenvalues --    1.51313   1.51505   1.51969   1.52512   1.52925
  Beta virt. eigenvalues --    1.53254   1.54329   1.54699   1.55625   1.56047
  Beta virt. eigenvalues --    1.56288   1.56825   1.57105   1.57684   1.57961
  Beta virt. eigenvalues --    1.58857   1.59337   1.59498   1.59837   1.60534
  Beta virt. eigenvalues --    1.61056   1.61684   1.62167   1.62326   1.62808
  Beta virt. eigenvalues --    1.63154   1.64952   1.65494   1.66331   1.66994
  Beta virt. eigenvalues --    1.67806   1.68069   1.68385   1.69242   1.69833
  Beta virt. eigenvalues --    1.70073   1.71331   1.71646   1.71836   1.72036
  Beta virt. eigenvalues --    1.72290   1.72819   1.72957   1.73461   1.73769
  Beta virt. eigenvalues --    1.73838   1.75079   1.75538   1.75906   1.76123
  Beta virt. eigenvalues --    1.77555   1.78105   1.79067   1.79428   1.79682
  Beta virt. eigenvalues --    1.80608   1.80919   1.81441   1.82168   1.82760
  Beta virt. eigenvalues --    1.84788   1.85531   1.86170   1.86991   1.87229
  Beta virt. eigenvalues --    1.87679   1.88075   1.88226   1.88372   1.88581
  Beta virt. eigenvalues --    1.88736   1.89316   1.89470   1.89553   1.89782
  Beta virt. eigenvalues --    1.90093   1.90974   1.91104   1.91816   1.92050
  Beta virt. eigenvalues --    1.93624   1.93854   1.94188   1.94705   1.95563
  Beta virt. eigenvalues --    1.96275   1.96951   1.97259   1.97444   1.98258
  Beta virt. eigenvalues --    1.98896   1.99559   1.99906   2.00226   2.00428
  Beta virt. eigenvalues --    2.01960   2.02879   2.03176   2.04499   2.04740
  Beta virt. eigenvalues --    2.05018   2.05174   2.05570   2.05782   2.10036
  Beta virt. eigenvalues --    2.10267   2.11376   2.12260   2.13580   2.14184
  Beta virt. eigenvalues --    2.15362   2.15844   2.16416   2.17360   2.17743
  Beta virt. eigenvalues --    2.18841   2.20006   2.20264   2.22269   2.23021
  Beta virt. eigenvalues --    2.23615   2.25137   2.26263   2.26865   2.27132
  Beta virt. eigenvalues --    2.27448   2.27734   2.27983   2.28232   2.28652
  Beta virt. eigenvalues --    2.28746   2.29380   2.29450   2.30134   2.30585
  Beta virt. eigenvalues --    2.32889   2.33830   2.35026   2.35153   2.35310
  Beta virt. eigenvalues --    2.35780   2.37585   2.37915   2.39447   2.40615
  Beta virt. eigenvalues --    2.40847   2.41130   2.41471   2.42104   2.43300
  Beta virt. eigenvalues --    2.46047   2.46367   2.48164   2.48855   2.51157
  Beta virt. eigenvalues --    2.51403   2.54006   2.54572   2.55343   2.56188
  Beta virt. eigenvalues --    2.56381   2.56870   2.57577   2.57675   2.57955
  Beta virt. eigenvalues --    2.58145   2.58887   2.59048   2.59306   2.59405
  Beta virt. eigenvalues --    2.60288   2.60782   2.61269   2.61529   2.61620
  Beta virt. eigenvalues --    2.62117   2.62345   2.62793   2.63389   2.63587
  Beta virt. eigenvalues --    2.63624   2.63990   2.64187   2.64374   2.64844
  Beta virt. eigenvalues --    2.65134   2.65331   2.65398   2.66414   2.66811
  Beta virt. eigenvalues --    2.67638   2.67982   2.68229   2.68510   2.69608
  Beta virt. eigenvalues --    2.69911   2.70919   2.70996   2.71177   2.71612
  Beta virt. eigenvalues --    2.71986   2.72695   2.73400   2.74694   2.74929
  Beta virt. eigenvalues --    2.75232   2.76779   2.77088   2.77357   2.77610
  Beta virt. eigenvalues --    2.79995   2.80311   2.83395   2.83592   2.85453
  Beta virt. eigenvalues --    2.85640   2.85985   2.86226   2.87406   2.87769
  Beta virt. eigenvalues --    2.88136   2.88745   2.90696   2.90987   2.91327
  Beta virt. eigenvalues --    2.91545   2.91674   2.92692   2.94021   2.94142
  Beta virt. eigenvalues --    2.94364   2.94453   2.94874   2.95251   2.95873
  Beta virt. eigenvalues --    2.96639   2.97593   2.97677   3.01111   3.02454
  Beta virt. eigenvalues --    3.02546   3.02849   3.03054   3.04701   3.05951
  Beta virt. eigenvalues --    3.07181   3.08948   3.12066   3.12694   3.14251
  Beta virt. eigenvalues --    3.14560   3.15080   3.17488   3.20930   3.22729
  Beta virt. eigenvalues --    3.25087   3.25943   3.30333   3.30595   3.32290
  Beta virt. eigenvalues --    3.32582   3.32861   3.33447   3.36864   3.37464
  Beta virt. eigenvalues --    3.39750   3.40336   3.42551   3.42812   3.43011
  Beta virt. eigenvalues --    3.43400   3.43646   3.44120   3.45178   3.45384
  Beta virt. eigenvalues --    3.45518   3.54230   3.56885   3.57762   3.58030
  Beta virt. eigenvalues --    3.59510   3.60204   3.62590   3.63596   3.69281
  Beta virt. eigenvalues --    3.70536   3.70582   3.70677   3.72156   3.72697
  Beta virt. eigenvalues --    3.74302   3.74435   3.74712   3.74878   3.75001
  Beta virt. eigenvalues --    3.75029   3.75339   3.75483   3.76238   3.76369
  Beta virt. eigenvalues --    3.77762   3.77910   3.83314   3.83608   3.83978
  Beta virt. eigenvalues --    3.84225   3.84553   3.87108   3.87740   3.90022
  Beta virt. eigenvalues --    3.90804   3.91061   3.91077   3.91153   3.92627
  Beta virt. eigenvalues --    3.92805   3.95672   3.95967   3.96199   3.97468
  Beta virt. eigenvalues --    3.98529   3.98906   4.01127   4.01539   4.02310
  Beta virt. eigenvalues --    4.04130   4.08677   4.08871   4.09758   4.10074
  Beta virt. eigenvalues --    4.12067   4.13002   4.15118   4.16017   4.16095
  Beta virt. eigenvalues --    4.16521   4.20104   4.20220   4.25199   4.26044
  Beta virt. eigenvalues --    4.38724   4.46617   4.47041   4.49978   4.60630
  Beta virt. eigenvalues --    4.60812   4.63521   4.64174   4.76635   4.76747
  Beta virt. eigenvalues --    4.78027   4.78168   4.78862   4.79388   4.80947
  Beta virt. eigenvalues --    4.81168   5.07284   5.07920   5.21202   5.21595
  Beta virt. eigenvalues --    5.59911   5.60507   5.74845   5.79544   5.81947
  Beta virt. eigenvalues --    6.01739   6.05541   6.05662   6.08922   6.09037
  Beta virt. eigenvalues --    6.09981   6.14386   6.14542   6.14593   6.14725
  Beta virt. eigenvalues --    6.17013   6.17183   6.19883   6.20036   6.26321
  Beta virt. eigenvalues --    6.26494   6.57365   6.57422   6.61069   6.61197
  Beta virt. eigenvalues --    7.98407   8.01402   8.13395   9.55302   9.77060
  Beta virt. eigenvalues --   23.37585  23.37781  23.51422  23.51698  23.59026
  Beta virt. eigenvalues --   23.59319  23.74594  23.75338  23.85361  23.85928
  Beta virt. eigenvalues --   23.86669  23.86956  23.90325  23.90501  23.96158
  Beta virt. eigenvalues --   23.96503  24.01727  24.01893  24.04966  24.05494
  Beta virt. eigenvalues --   24.07722  24.07957  24.10117  24.10789  24.12545
  Beta virt. eigenvalues --   24.13067  24.15030  24.15257  25.58759  25.62561
  Beta virt. eigenvalues --   25.66695  25.68045  25.82289  25.89470  26.35376
  Beta virt. eigenvalues --   33.87610  33.90235  33.99429  35.34839  35.35343
  Beta virt. eigenvalues --   35.46730  35.47086  35.58266  35.59011  35.62997
  Beta virt. eigenvalues --   35.63334  66.69366  66.69485  66.72737  66.72884
  Beta virt. eigenvalues --   66.79953  66.80117 147.19486 215.47864 215.74015
  Beta virt. eigenvalues --  776.99583
          Condensed to atoms (all electrons):
          Atomic-Atomic Spin Densities.
 Mulliken charges and spin densities:
               1          2
     1  Fe   1.380583   3.752434
     2  Cl  -0.755376   0.063975
     3  N   -0.526443   0.021440
     4  N   -0.410356   0.020084
     5  N    0.036476  -0.017338
     6  N   -0.352266   0.001284
     7  C    0.154655  -0.001525
     8  H    0.116269   0.001839
     9  C   -0.174436   0.000945
    10  H    0.109089   0.000677
    11  C    0.000027  -0.003317
    12  H    0.110671   0.000137
    13  C   -0.087605   0.001890
    14  H    0.097633   0.000324
    15  C    0.226945   0.001554
    16  C    0.097121  -0.001365
    17  C    0.145653   0.004635
    18  H    0.135614  -0.000151
    19  Cl  -0.712544   0.101592
    20  N   -0.515620   0.019695
    21  N   -0.394817   0.010023
    22  N    0.047315   0.007533
    23  N   -0.350678   0.003629
    24  C    0.149158  -0.002698
    25  H    0.119572   0.001924
    26  C   -0.176141   0.001670
    27  H    0.111275   0.000665
    28  C    0.002055  -0.000746
    29  H    0.112203  -0.000033
    30  C   -0.092362   0.001519
    31  H    0.098787   0.000443
    32  C    0.223858   0.002077
    33  C    0.083329   0.005745
    34  C    0.142735  -0.002280
    35  H    0.136856   0.000152
    36  C    0.226412   0.000800
    37  C   -0.098198  -0.000346
    38  C   -0.045458  -0.000330
    39  C   -0.041622   0.000103
    40  C   -0.025228   0.000134
    41  C   -0.282479  -0.000367
    42  H    0.112420   0.000011
    43  H    0.164729   0.000047
    44  H    0.115741   0.000006
    45  H    0.122668  -0.000009
    46  C    0.223983   0.000143
    47  C   -0.096838   0.000622
    48  C   -0.044484   0.000820
    49  C   -0.041332  -0.000318
    50  C   -0.024895  -0.000465
    51  C   -0.282164   0.000726
    52  H    0.112910  -0.000019
    53  H    0.166963  -0.000028
    54  H    0.116416   0.000022
    55  H    0.123928   0.000022
    56  C    0.729162  -0.000019
    57  C    0.728938  -0.000005
    58  F   -0.206885  -0.000013
    59  F   -0.213490  -0.000001
    60  F   -0.205804  -0.000003
    61  F   -0.205456   0.000016
    62  F   -0.206064   0.000015
    63  F   -0.213107   0.000002
 Sum of Mulliken charges =   0.00000   4.00000
 Mulliken charges and spin densities with hydrogens summed into heavy atoms:
               1          2
     1  Fe   1.380583   3.752434
     2  Cl  -0.755376   0.063975
     3  N   -0.526443   0.021440
     4  N   -0.410356   0.020084
     5  N    0.036476  -0.017338
     6  N   -0.352266   0.001284
     7  C    0.270924   0.000314
     9  C   -0.065348   0.001622
    11  C    0.110699  -0.003181
    13  C    0.010028   0.002214
    15  C    0.226945   0.001554
    16  C    0.097121  -0.001365
    17  C    0.281267   0.004485
    19  Cl  -0.712544   0.101592
    20  N   -0.515620   0.019695
    21  N   -0.394817   0.010023
    22  N    0.047315   0.007533
    23  N   -0.350678   0.003629
    24  C    0.268730  -0.000773
    26  C   -0.064866   0.002335
    28  C    0.114258  -0.000780
    30  C    0.006424   0.001962
    32  C    0.223858   0.002077
    33  C    0.083329   0.005745
    34  C    0.279591  -0.002128
    36  C    0.226412   0.000800
    37  C    0.014222  -0.000334
    38  C    0.119272  -0.000283
    39  C    0.074119   0.000109
    40  C    0.097441   0.000126
    41  C   -0.282479  -0.000367
    46  C    0.223983   0.000143
    47  C    0.016072   0.000603
    48  C    0.122479   0.000792
    49  C    0.075084  -0.000296
    50  C    0.099032  -0.000443
    51  C   -0.282164   0.000726
    56  C    0.729162  -0.000019
    57  C    0.728938  -0.000005
    58  F   -0.206885  -0.000013
    59  F   -0.213490  -0.000001
    60  F   -0.205804  -0.000003
    61  F   -0.205456   0.000016
    62  F   -0.206064   0.000015
    63  F   -0.213107   0.000002
 Electronic spatial extent (au):  <R**2>=          46857.0246
 Charge=              0.0000 electrons
 Dipole moment (field-independent basis, Debye):
    X=             -0.5576    Y=             15.0673    Z=              0.0034  Tot=             15.0776
 Quadrupole moment (field-independent basis, Debye-Ang):
   XX=           -252.1503   YY=           -256.1175   ZZ=           -269.6850
   XY=             -1.3155   XZ=             30.2944   YZ=              0.3439
 Traceless Quadrupole moment (field-independent basis, Debye-Ang):
   XX=              7.1673   YY=              3.2001   ZZ=            -10.3674
   XY=             -1.3155   XZ=             30.2944   YZ=              0.3439
 Octapole moment (field-independent basis, Debye-Ang**2):
  XXX=            -26.5872  YYY=             -3.3281  ZZZ=             12.0195  XYY=             -6.7609
  XXY=            277.0134  XXZ=              5.5366  XZZ=              5.2618  YZZ=            122.7446
  YYZ=            -15.5397  XYZ=             55.3271
 Hexadecapole moment (field-independent basis, Debye-Ang**3):
 XXXX=         -50330.2851 YYYY=          -7122.6351 ZZZZ=          -4394.9436 XXXY=            -19.4598
 XXXZ=           1142.1669 YYYX=             -1.7192 YYYZ=            -64.8045 ZZZX=             -9.3043
 ZZZY=             39.9195 XXYY=          -9272.7948 XXZZ=          -8311.4562 YYZZ=          -1521.2670
 XXYZ=             -4.9948 YYXZ=            -58.3457 ZZXY=             -2.5430
 N-N= 6.286898209131D+03 E-N=-2.272875195905D+04  KE= 4.289442525889D+03
                          Isotropic Fermi Contact Couplings
        Atom                 a.u.       MegaHertz       Gauss      10(-4) cm-1
     1  Fe(57)            -0.54437     -19.73866      -7.04324      -6.58411
     2  Cl(35)             0.05066       5.55327       1.98155       1.85237
     3  N(14)              0.06980       5.63824       2.01186       1.88072
     4  N(14)              0.08669       7.00258       2.49870       2.33581
     5  N(14)              0.00960       0.77583       0.27684       0.25879
     6  N(14)              0.00905       0.73133       0.26096       0.24395
     7  C(13)              0.00012       0.03501       0.01249       0.01168
     8  H(1)               0.00041       0.45265       0.16152       0.15099
     9  C(13)              0.00191       0.53759       0.19182       0.17932
    10  H(1)               0.00018       0.19596       0.06992       0.06536
    11  C(13)             -0.00007      -0.02036      -0.00727      -0.00679
    12  H(1)               0.00003       0.03355       0.01197       0.01119
    13  C(13)              0.00171       0.48042       0.17143       0.16025
    14  H(1)               0.00014       0.15458       0.05516       0.05156
    15  C(13)             -0.00104      -0.29213      -0.10424      -0.09744
    16  C(13)             -0.00071      -0.20029      -0.07147      -0.06681
    17  C(13)              0.00082       0.23159       0.08264       0.07725
    18  H(1)               0.00005       0.05464       0.01950       0.01823
    19  Cl(35)             0.05510       6.03973       2.15512       2.01464
    20  N(14)              0.07191       5.80880       2.07272       1.93761
    21  N(14)              0.07291       5.88957       2.10155       1.96455
    22  N(14)              0.00721       0.58229       0.20778       0.19423
    23  N(14)              0.00765       0.61812       0.22056       0.20618
    24  C(13)             -0.00227      -0.63757      -0.22750      -0.21267
    25  H(1)               0.00036       0.40650       0.14505       0.13559
    26  C(13)              0.00153       0.42946       0.15324       0.14325
    27  H(1)               0.00014       0.15707       0.05605       0.05239
    28  C(13)              0.00007       0.01933       0.00690       0.00645
    29  H(1)              -0.00001      -0.01433      -0.00511      -0.00478
    30  C(13)              0.00156       0.43770       0.15618       0.14600
    31  H(1)               0.00013       0.14332       0.05114       0.04781
    32  C(13)             -0.00204      -0.57224      -0.20419      -0.19088
    33  C(13)             -0.00010      -0.02886      -0.01030      -0.00963
    34  C(13)              0.00020       0.05707       0.02036       0.01904
    35  H(1)               0.00010       0.11122       0.03969       0.03710
    36  C(13)              0.00069       0.19403       0.06924       0.06472
    37  C(13)              0.00002       0.00658       0.00235       0.00219
    38  C(13)              0.00000      -0.00061      -0.00022      -0.00020
    39  C(13)              0.00006       0.01797       0.00641       0.00599
    40  C(13)              0.00004       0.01203       0.00429       0.00401
    41  C(13)             -0.00004      -0.01015      -0.00362      -0.00338
    42  H(1)               0.00001       0.01280       0.00457       0.00427
    43  H(1)               0.00001       0.00870       0.00311       0.00290
    44  H(1)               0.00000       0.00331       0.00118       0.00110
    45  H(1)               0.00000      -0.00313      -0.00112      -0.00105
    46  C(13)              0.00027       0.07674       0.02738       0.02560
    47  C(13)              0.00015       0.04301       0.01535       0.01435
    48  C(13)              0.00004       0.01216       0.00434       0.00406
    49  C(13)              0.00000      -0.00136      -0.00049      -0.00045
    50  C(13)             -0.00005      -0.01365      -0.00487      -0.00455
    51  C(13)              0.00005       0.01476       0.00527       0.00492
    52  H(1)               0.00000      -0.00099      -0.00035      -0.00033
    53  H(1)              -0.00001      -0.00909      -0.00324      -0.00303
    54  H(1)               0.00001       0.00699       0.00249       0.00233
    55  H(1)               0.00001       0.00732       0.00261       0.00244
    56  C(13)             -0.00003      -0.00817      -0.00292      -0.00273
    57  C(13)              0.00001       0.00411       0.00147       0.00137
    58  F(19)             -0.00003      -0.02788      -0.00995      -0.00930
    59  F(19)              0.00000       0.00177       0.00063       0.00059
    60  F(19)             -0.00001      -0.01554      -0.00554      -0.00518
    61  F(19)              0.00002       0.01993       0.00711       0.00665
    62  F(19)              0.00002       0.02238       0.00799       0.00747
    63  F(19)              0.00000      -0.00092      -0.00033      -0.00031
 --------------------------------------------------------
       Center         ----  Spin Dipole Couplings  ----
                      3XX-RR        3YY-RR        3ZZ-RR
 --------------------------------------------------------
     1   Atom       -0.939382      0.587343      0.352039
     2   Atom       -0.259787      0.106500      0.153287
     3   Atom       -0.075114      0.008606      0.066508
     4   Atom        0.118172     -0.078480     -0.039691
     5   Atom        0.047501     -0.034693     -0.012807
     6   Atom        0.014606     -0.012511     -0.002095
     7   Atom       -0.010175      0.003952      0.006223
     8   Atom       -0.003436      0.005006     -0.001570
     9   Atom       -0.006366      0.002181      0.004185
    10   Atom       -0.003011      0.001262      0.001749
    11   Atom       -0.002517     -0.000761      0.003278
    12   Atom       -0.002054      0.000267      0.001787
    13   Atom       -0.004053      0.000849      0.003204
    14   Atom       -0.000260     -0.001165      0.001425
    15   Atom        0.000767     -0.005874      0.005108
    16   Atom        0.020069     -0.021005      0.000936
    17   Atom        0.010385     -0.005770     -0.004616
    18   Atom        0.005193     -0.003771     -0.001422
    19   Atom       -0.078890     -0.020797      0.099686
    20   Atom       -0.074156      0.035889      0.038267
    21   Atom        0.118719     -0.075741     -0.042978
    22   Atom        0.022957     -0.011783     -0.011174
    23   Atom        0.011411     -0.007642     -0.003770
    24   Atom       -0.011655      0.010304      0.001351
    25   Atom       -0.004670      0.008257     -0.003587
    26   Atom       -0.006978      0.004448      0.002531
    27   Atom       -0.003187      0.002311      0.000876
    28   Atom       -0.003781      0.001948      0.001832
    29   Atom       -0.002188      0.001109      0.001079
    30   Atom       -0.003634      0.002940      0.000694
    31   Atom        0.000131     -0.000268      0.000137
    32   Atom        0.000654      0.000075     -0.000729
    33   Atom        0.018391     -0.013782     -0.004610
    34   Atom        0.013466     -0.008512     -0.004953
    35   Atom        0.005526     -0.003522     -0.002004
    36   Atom        0.007454     -0.003483     -0.003972
    37   Atom        0.004050     -0.001991     -0.002058
    38   Atom        0.004892     -0.001549     -0.003343
    39   Atom        0.002252     -0.001036     -0.001216
    40   Atom        0.002392     -0.000932     -0.001460
    41   Atom        0.002141     -0.000817     -0.001324
    42   Atom        0.003459     -0.001733     -0.001726
    43   Atom        0.005302     -0.001464     -0.003838
    44   Atom        0.001663     -0.000841     -0.000822
    45   Atom        0.001657     -0.000445     -0.001212
    46   Atom        0.007525     -0.003319     -0.004206
    47   Atom        0.003587     -0.002165     -0.001422
    48   Atom        0.004235     -0.002096     -0.002139
    49   Atom        0.002463     -0.001010     -0.001452
    50   Atom        0.002643     -0.000804     -0.001839
    51   Atom        0.001537     -0.001043     -0.000495
    52   Atom        0.003462     -0.001716     -0.001745
    53   Atom        0.005143     -0.001244     -0.003899
    54   Atom        0.001681     -0.000837     -0.000844
    55   Atom        0.001631     -0.000401     -0.001230
    56   Atom        0.001143     -0.000492     -0.000651
    57   Atom        0.001165     -0.000510     -0.000656
    58   Atom        0.000975     -0.000444     -0.000531
    59   Atom        0.000972     -0.000426     -0.000546
    60   Atom        0.000908     -0.000348     -0.000560
    61   Atom        0.000860     -0.000196     -0.000664
    62   Atom        0.000964     -0.000404     -0.000560
    63   Atom        0.000946     -0.000442     -0.000504
 --------------------------------------------------------
                        XY            XZ            YZ
 --------------------------------------------------------
     1   Atom       -0.535910     -0.713528      1.637607
     2   Atom       -0.060244     -0.052365     -0.158571
     3   Atom        0.023816      0.030537      0.109934
     4   Atom        0.001013      0.070575     -0.009917
     5   Atom       -0.030123      0.007183      0.029820
     6   Atom       -0.008951      0.010555      0.000420
     7   Atom       -0.008523     -0.009789      0.025701
     8   Atom       -0.015865     -0.013254      0.017587
     9   Atom       -0.000821     -0.000763      0.010452
    10   Atom       -0.001766     -0.001804      0.005233
    11   Atom        0.000822      0.002197      0.008878
    12   Atom        0.000731      0.000979      0.003453
    13   Atom        0.004993      0.005869      0.008035
    14   Atom        0.003230      0.004494      0.003921
    15   Atom        0.011403      0.021066      0.022062
    16   Atom        0.011362      0.022224      0.013419
    17   Atom        0.004680      0.006591     -0.001147
    18   Atom        0.001961      0.005052      0.000966
    19   Atom        0.017418      0.020795      0.149838
    20   Atom       -0.031666      0.031789     -0.106394
    21   Atom       -0.006422      0.050632     -0.000878
    22   Atom        0.004363     -0.010073      0.011882
    23   Atom        0.002168      0.005090      0.005916
    24   Atom        0.007887     -0.008132     -0.024160
    25   Atom        0.016631     -0.011912     -0.017436
    26   Atom        0.000407     -0.000535     -0.009002
    27   Atom        0.001824     -0.001576     -0.005301
    28   Atom       -0.001855      0.001891     -0.006915
    29   Atom       -0.001043      0.001057     -0.003632
    30   Atom       -0.005924      0.005323     -0.007832
    31   Atom       -0.003884      0.004142     -0.003957
    32   Atom       -0.014731      0.018597     -0.019590
    33   Atom       -0.016875      0.015448     -0.006269
    34   Atom       -0.003033      0.006928     -0.003681
    35   Atom       -0.002184      0.004309     -0.001191
    36   Atom       -0.001801     -0.000282      0.000453
    37   Atom        0.000142      0.000124      0.000219
    38   Atom       -0.002688     -0.000767      0.000125
    39   Atom       -0.000513      0.000404     -0.000140
    40   Atom       -0.001615     -0.000326      0.000089
    41   Atom       -0.000891      0.000087      0.000320
    42   Atom        0.000563      0.000997      0.000063
    43   Atom       -0.005017     -0.001212      0.000706
    44   Atom       -0.000130      0.000251     -0.000014
    45   Atom       -0.001581     -0.000480      0.000261
    46   Atom        0.001939     -0.000087     -0.000620
    47   Atom        0.000051      0.000219      0.000432
    48   Atom        0.002864     -0.000710      0.000135
    49   Atom        0.000499      0.000254     -0.000126
    50   Atom        0.001678     -0.000316     -0.000393
    51   Atom        0.000797     -0.000208      0.000465
    52   Atom       -0.000652      0.000808     -0.000111
    53   Atom        0.005092     -0.001389     -0.000803
    54   Atom        0.000142      0.000182      0.000004
    55   Atom        0.001623     -0.000472     -0.000264
    56   Atom        0.000582     -0.000110     -0.000028
    57   Atom       -0.000542     -0.000103      0.000054
    58   Atom       -0.000417     -0.000207      0.000009
    59   Atom       -0.000311     -0.000005      0.000004
    60   Atom       -0.000626      0.000028     -0.000024
    61   Atom        0.000788     -0.000016     -0.000039
    62   Atom        0.000613     -0.000379     -0.000173
    63   Atom        0.000317     -0.000006      0.000019
 --------------------------------------------------------


 ---------------------------------------------------------------------------------
              Anisotropic Spin Dipole Couplings in Principal Axis System
 ---------------------------------------------------------------------------------

       Atom             a.u.   MegaHertz   Gauss  10(-4) cm-1        Axes

              Baa    -1.3253   -22.944    -8.187    -7.653  0.6869 -0.3519  0.6358
     1 Fe(57) Bbb    -1.0216   -17.686    -6.311    -5.899  0.6791  0.6224 -0.3892
              Bcc     2.3468    40.630    14.498    13.553 -0.2587  0.6992  0.6665
 
              Baa    -0.2848   -14.907    -5.319    -4.973  0.9541  0.2263  0.1959
     2 Cl(35) Bbb    -0.0054    -0.280    -0.100    -0.093 -0.2993  0.7224  0.6233
              Bcc     0.2902    15.187     5.419     5.066 -0.0005 -0.6534  0.7570
 
              Baa    -0.0816    -3.146    -1.122    -1.049  0.9857 -0.1318 -0.1054
     3 N(14)  Bbb    -0.0761    -2.936    -1.048    -0.979  0.0395  0.7873 -0.6153
              Bcc     0.1577     6.081     2.170     2.029  0.1641  0.6023  0.7812
 
              Baa    -0.0839    -3.235    -1.154    -1.079 -0.1647  0.8731  0.4589
     4 N(14)  Bbb    -0.0613    -2.363    -0.843    -0.788 -0.3172 -0.4874  0.8135
              Bcc     0.1452     5.598     1.998     1.867  0.9340 -0.0116  0.3572
 
              Baa    -0.0631    -2.435    -0.869    -0.812  0.2557  0.8153 -0.5195
     5 N(14)  Bbb     0.0057     0.219     0.078     0.073  0.2000  0.4811  0.8535
              Bcc     0.0575     2.216     0.791     0.739  0.9458 -0.3221 -0.0400
 
              Baa    -0.0163    -0.627    -0.224    -0.209  0.3573  0.8869 -0.2927
     6 N(14)  Bbb    -0.0053    -0.205    -0.073    -0.068 -0.2817  0.4011  0.8717
              Bcc     0.0216     0.832     0.297     0.277  0.8905 -0.2291  0.3931
 
              Baa    -0.0207    -2.776    -0.991    -0.926 -0.0837  0.7053 -0.7040
     7 C(13)  Bbb    -0.0139    -1.863    -0.665    -0.621  0.9568  0.2542  0.1409
              Bcc     0.0346     4.639     1.655     1.547 -0.2783  0.6618  0.6961
 
              Baa    -0.0162    -8.632    -3.080    -2.879  0.0765 -0.6024  0.7946
     8 H(1)   Bbb    -0.0156    -8.310    -2.965    -2.772  0.8588  0.4446  0.2544
              Bcc     0.0318    16.942     6.045     5.651 -0.5065  0.6629  0.5513
 
              Baa    -0.0073    -0.983    -0.351    -0.328  0.1043  0.7398 -0.6647
     9 C(13)  Bbb    -0.0064    -0.861    -0.307    -0.287  0.9930 -0.0402  0.1111
              Bcc     0.0137     1.844     0.658     0.615 -0.0554  0.6717  0.7388
 
              Baa    -0.0037    -1.996    -0.712    -0.666  0.2549  0.7404 -0.6219
    10 H(1)   Bbb    -0.0036    -1.930    -0.689    -0.644  0.9376 -0.0319  0.3463
              Bcc     0.0074     3.926     1.401     1.310 -0.2365  0.6714  0.7023
 
              Baa    -0.0079    -1.067    -0.381    -0.356  0.1397  0.7632 -0.6309
    11 C(13)  Bbb    -0.0028    -0.374    -0.134    -0.125  0.9762 -0.2131 -0.0416
              Bcc     0.0107     1.441     0.514     0.481  0.1662  0.6100  0.7748
 
              Baa    -0.0025    -1.343    -0.479    -0.448  0.1699  0.7494 -0.6399
    12 H(1)   Bbb    -0.0023    -1.208    -0.431    -0.403  0.9696 -0.2430 -0.0272
              Bcc     0.0048     2.551     0.910     0.851  0.1759  0.6159  0.7679
 
              Baa    -0.0074    -0.997    -0.356    -0.333  0.9151 -0.2315 -0.3301
    13 C(13)  Bbb    -0.0061    -0.818    -0.292    -0.273 -0.0367  0.7674 -0.6401
              Bcc     0.0135     1.815     0.648     0.605  0.4015  0.5979  0.6938
 
              Baa    -0.0040    -2.137    -0.762    -0.713 -0.3593 -0.5898  0.7232
    14 H(1)   Bbb    -0.0040    -2.119    -0.756    -0.707  0.7483 -0.6452 -0.1544
              Bcc     0.0080     4.256     1.519     1.420  0.5577  0.4857  0.6732
 
              Baa    -0.0243    -3.265    -1.165    -1.089 -0.2873 -0.6564  0.6976
    15 C(13)  Bbb    -0.0133    -1.781    -0.636    -0.594  0.7897 -0.5745 -0.2154
              Bcc     0.0376     5.046     1.801     1.683  0.5421  0.4889  0.6834
 
              Baa    -0.0274    -3.675    -1.311    -1.226 -0.0253  0.9109 -0.4118
    16 C(13)  Bbb    -0.0121    -1.618    -0.577    -0.540 -0.6127  0.3114  0.7264
              Bcc     0.0394     5.293     1.889     1.765  0.7899  0.2706  0.5502
 
              Baa    -0.0095    -1.279    -0.456    -0.427 -0.3712  0.6610  0.6522
    17 C(13)  Bbb    -0.0042    -0.559    -0.200    -0.187  0.0789  0.7223 -0.6871
              Bcc     0.0137     1.838     0.656     0.613  0.9252  0.2036  0.3202
 
              Baa    -0.0042    -2.263    -0.807    -0.755 -0.4374  0.7216  0.5367
    18 H(1)   Bbb    -0.0041    -2.176    -0.776    -0.726 -0.2415 -0.6691  0.7028
              Bcc     0.0083     4.438     1.584     1.480  0.8662  0.1778  0.4669
 
              Baa    -0.1222    -6.398    -2.283    -2.134 -0.0677  0.8298 -0.5539
    19 Cl(35) Bbb    -0.0813    -4.254    -1.518    -1.419  0.9932  0.0031 -0.1167
              Bcc     0.2035    10.652     3.801     3.553  0.0951  0.5580  0.8243
 
              Baa    -0.0830    -3.203    -1.143    -1.068  0.9809  0.1449 -0.1299
    20 N(14)  Bbb    -0.0693    -2.674    -0.954    -0.892 -0.0114  0.7093  0.7048
              Bcc     0.1524     5.876     2.097     1.960  0.1943 -0.6898  0.6974
 
              Baa    -0.0760    -2.931    -1.046    -0.978  0.0433  0.9983 -0.0399
    21 N(14)  Bbb    -0.0575    -2.217    -0.791    -0.739 -0.2741  0.0503  0.9604
              Bcc     0.1335     5.147     1.837     1.717  0.9607 -0.0307  0.2758
 
              Baa    -0.0255    -0.984    -0.351    -0.328  0.2077 -0.6768  0.7063
    22 N(14)  Bbb    -0.0002    -0.009    -0.003    -0.003  0.1488  0.7355  0.6610
              Bcc     0.0257     0.993     0.354     0.331  0.9668  0.0322 -0.2534
 
              Baa    -0.0120    -0.463    -0.165    -0.154  0.0583  0.7933 -0.6061
    23 N(14)  Bbb    -0.0017    -0.065    -0.023    -0.022 -0.3769  0.5797  0.7224
              Bcc     0.0137     0.528     0.188     0.176  0.9244  0.1863  0.3328
 
              Baa    -0.0190    -2.556    -0.912    -0.853  0.2426  0.5769  0.7800
    24 C(13)  Bbb    -0.0142    -1.903    -0.679    -0.635  0.9391 -0.3415 -0.0395
              Bcc     0.0332     4.459     1.591     1.487  0.2436  0.7420 -0.6246
 
              Baa    -0.0161    -8.579    -3.061    -2.862 -0.0656  0.6104  0.7894
    25 H(1)   Bbb    -0.0160    -8.560    -3.055    -2.855  0.8715 -0.3502  0.3432
              Bcc     0.0321    17.140     6.116     5.717  0.4859  0.7105 -0.5090
 
              Baa    -0.0070    -0.941    -0.336    -0.314  0.9957  0.0327  0.0866
    26 C(13)  Bbb    -0.0056    -0.745    -0.266    -0.249 -0.0862  0.6685  0.7387
              Bcc     0.0126     1.686     0.602     0.562  0.0338  0.7430 -0.6684
 
              Baa    -0.0038    -2.007    -0.716    -0.669 -0.3875  0.6696  0.6337
    27 H(1)   Bbb    -0.0037    -1.988    -0.709    -0.663  0.8952  0.1090  0.4322
              Bcc     0.0075     3.995     1.425     1.332  0.2203  0.7347 -0.6416
 
              Baa    -0.0050    -0.675    -0.241    -0.225 -0.0495  0.6965  0.7158
    28 C(13)  Bbb    -0.0043    -0.579    -0.207    -0.193  0.9790  0.1758 -0.1034
              Bcc     0.0093     1.253     0.447     0.418 -0.1978  0.6957 -0.6906
 
              Baa    -0.0025    -1.356    -0.484    -0.452 -0.2457  0.6476  0.7213
    29 H(1)   Bbb    -0.0025    -1.328    -0.474    -0.443  0.9482  0.3152  0.0400
              Bcc     0.0050     2.684     0.958     0.895 -0.2015  0.6938 -0.6914
 
              Baa    -0.0074    -0.988    -0.352    -0.329  0.9018  0.2513 -0.3516
    30 C(13)  Bbb    -0.0061    -0.816    -0.291    -0.272  0.0903  0.6860  0.7219
              Bcc     0.0134     1.804     0.644     0.602 -0.4226  0.6828 -0.5960
 
              Baa    -0.0040    -2.156    -0.769    -0.719 -0.3126  0.5153  0.7980
    31 H(1)   Bbb    -0.0040    -2.110    -0.753    -0.704  0.7481  0.6512 -0.1275
              Bcc     0.0080     4.266     1.522     1.423  0.5853 -0.5571  0.5891
 
              Baa    -0.0210    -2.823    -1.007    -0.942 -0.3437  0.4986  0.7958
    32 C(13)  Bbb    -0.0143    -1.917    -0.684    -0.639  0.7514  0.6542 -0.0854
              Bcc     0.0353     4.740     1.691     1.581  0.5632 -0.5686  0.5995
 
              Baa    -0.0210    -2.821    -1.006    -0.941  0.4035  0.9145 -0.0305
    33 C(13)  Bbb    -0.0120    -1.608    -0.574    -0.537 -0.3596  0.1891  0.9137
              Bcc     0.0330     4.429     1.580     1.477  0.8414 -0.3577  0.4051
 
              Baa    -0.0109    -1.462    -0.522    -0.488 -0.0631  0.8137  0.5779
    34 C(13)  Bbb    -0.0056    -0.745    -0.266    -0.248 -0.3612 -0.5584  0.7468
              Bcc     0.0164     2.207     0.787     0.736  0.9304 -0.1616  0.3291
 
              Baa    -0.0042    -2.237    -0.798    -0.746 -0.1019  0.7756  0.6229
    35 H(1)   Bbb    -0.0038    -2.041    -0.728    -0.681 -0.4468 -0.5952  0.6679
              Bcc     0.0080     4.277     1.526     1.427  0.8888 -0.2102  0.4072
 
              Baa    -0.0043    -0.576    -0.206    -0.192 -0.0741 -0.6071  0.7912
    36 C(13)  Bbb    -0.0035    -0.464    -0.166    -0.155  0.1442  0.7785  0.6109
              Bcc     0.0078     1.040     0.371     0.347  0.9868 -0.1594 -0.0299
 
              Baa    -0.0022    -0.301    -0.108    -0.101 -0.0003 -0.6511  0.7590
    37 C(13)  Bbb    -0.0018    -0.243    -0.087    -0.081 -0.0321  0.7586  0.6507
              Bcc     0.0041     0.544     0.194     0.182  0.9995  0.0242  0.0211
 
              Baa    -0.0034    -0.460    -0.164    -0.153  0.1293  0.1196  0.9844
    38 C(13)  Bbb    -0.0025    -0.336    -0.120    -0.112  0.3232  0.9334 -0.1559
              Bcc     0.0059     0.796     0.284     0.265  0.9374 -0.3383 -0.0821
 
              Baa    -0.0013    -0.174    -0.062    -0.058 -0.0467  0.3974  0.9165
    39 C(13)  Bbb    -0.0011    -0.145    -0.052    -0.048  0.1857  0.9049 -0.3829
              Bcc     0.0024     0.319     0.114     0.107  0.9815 -0.1523  0.1161
 
              Baa    -0.0016    -0.215    -0.077    -0.072  0.3776  0.8688  0.3203
    40 C(13)  Bbb    -0.0015    -0.197    -0.070    -0.066 -0.0558 -0.3239  0.9444
              Bcc     0.0031     0.412     0.147     0.138  0.9243 -0.3744 -0.0738
 
              Baa    -0.0016    -0.208    -0.074    -0.069 -0.1506 -0.5432  0.8260
    41 C(13)  Bbb    -0.0008    -0.113    -0.040    -0.038  0.2216  0.7957  0.5637
              Bcc     0.0024     0.321     0.114     0.107  0.9634 -0.2680 -0.0006
 
              Baa    -0.0019    -1.026    -0.366    -0.342 -0.2037  0.2939  0.9339
    42 H(1)   Bbb    -0.0018    -0.949    -0.339    -0.317 -0.0434  0.9502 -0.3085
              Bcc     0.0037     1.976     0.705     0.659  0.9781  0.1034  0.1808
 
              Baa    -0.0042    -2.215    -0.790    -0.739  0.4074  0.8489 -0.3369
    43 H(1)   Bbb    -0.0040    -2.125    -0.758    -0.709  0.2559  0.2480  0.9343
              Bcc     0.0081     4.340     1.549     1.448  0.8767 -0.4668 -0.1162
 
              Baa    -0.0008    -0.453    -0.162    -0.151 -0.0213  0.7849  0.6193
    44 H(1)   Bbb    -0.0008    -0.451    -0.161    -0.151 -0.1097 -0.6175  0.7788
              Bcc     0.0017     0.904     0.323     0.302  0.9937 -0.0513  0.0993
 
              Baa    -0.0013    -0.691    -0.247    -0.231  0.3060  0.7495 -0.5871
    45 H(1)   Bbb    -0.0013    -0.687    -0.245    -0.229  0.3816  0.4685  0.7968
              Bcc     0.0026     1.378     0.492     0.460  0.8722 -0.4678 -0.1426
 
              Baa    -0.0046    -0.616    -0.220    -0.205 -0.0792  0.5322  0.8429
    46 C(13)  Bbb    -0.0033    -0.440    -0.157    -0.147 -0.1531  0.8290 -0.5379
              Bcc     0.0079     1.055     0.377     0.352  0.9850  0.1717 -0.0159
 
              Baa    -0.0024    -0.317    -0.113    -0.106  0.0076  0.9083 -0.4182
    47 C(13)  Bbb    -0.0012    -0.166    -0.059    -0.055 -0.0457  0.4180  0.9073
              Bcc     0.0036     0.483     0.172     0.161  0.9989  0.0122  0.0447
 
              Baa    -0.0033    -0.446    -0.159    -0.149 -0.3619  0.8771 -0.3158
    48 C(13)  Bbb    -0.0021    -0.277    -0.099    -0.092 -0.0406  0.3236  0.9453
              Bcc     0.0054     0.723     0.258     0.241  0.9313  0.3549 -0.0815
 
              Baa    -0.0015    -0.205    -0.073    -0.068 -0.1012  0.3292  0.9388
    49 C(13)  Bbb    -0.0010    -0.137    -0.049    -0.046 -0.1091  0.9343 -0.3393
              Bcc     0.0025     0.342     0.122     0.114  0.9889  0.1368  0.0586
 
              Baa    -0.0020    -0.268    -0.095    -0.089 -0.0945  0.4301  0.8978
    50 C(13)  Bbb    -0.0014    -0.184    -0.066    -0.061 -0.3768  0.8193 -0.4322
              Bcc     0.0034     0.451     0.161     0.151  0.9215  0.3792 -0.0846
 
              Baa    -0.0015    -0.204    -0.073    -0.068 -0.2544  0.8599 -0.4426
    51 C(13)  Bbb    -0.0002    -0.033    -0.012    -0.011 -0.0897  0.4347  0.8961
              Bcc     0.0018     0.237     0.085     0.079  0.9629  0.2677 -0.0335
 
              Baa    -0.0019    -0.998    -0.356    -0.333 -0.1291  0.1571  0.9791
    52 H(1)   Bbb    -0.0018    -0.958    -0.342    -0.320  0.1429  0.9800 -0.1384
              Bcc     0.0037     1.956     0.698     0.652  0.9813 -0.1220  0.1490
 
              Baa    -0.0041    -2.201    -0.785    -0.734 -0.1002  0.4274  0.8985
    53 H(1)   Bbb    -0.0040    -2.160    -0.771    -0.720 -0.4877  0.7660 -0.4188
              Bcc     0.0082     4.361     1.556     1.455  0.8672  0.4802 -0.1317
 
              Baa    -0.0009    -0.459    -0.164    -0.153 -0.0874  0.3839  0.9192
    54 H(1)   Bbb    -0.0008    -0.449    -0.160    -0.150 -0.0241  0.9217 -0.3873
              Bcc     0.0017     0.908     0.324     0.303  0.9959  0.0560  0.0712
 
              Baa    -0.0013    -0.697    -0.249    -0.233 -0.0380  0.3418  0.9390
    55 H(1)   Bbb    -0.0013    -0.693    -0.247    -0.231 -0.4982  0.8081 -0.3143
              Bcc     0.0026     1.391     0.496     0.464  0.8662  0.4797 -0.1396
 
              Baa    -0.0007    -0.091    -0.033    -0.030 -0.3068  0.9069 -0.2887
    56 C(13)  Bbb    -0.0007    -0.088    -0.031    -0.029 -0.0361  0.2920  0.9557
              Bcc     0.0013     0.179     0.064     0.060  0.9511  0.3037 -0.0568
 
              Baa    -0.0007    -0.092    -0.033    -0.031  0.1805  0.7415 -0.6462
    57 C(13)  Bbb    -0.0006    -0.086    -0.031    -0.029  0.2257  0.6083  0.7610
              Bcc     0.0013     0.179     0.064     0.060  0.9573 -0.2832 -0.0575
 
              Baa    -0.0006    -0.302    -0.108    -0.101  0.2674  0.6646  0.6977
    58 F(19)  Bbb    -0.0005    -0.257    -0.092    -0.086 -0.0983 -0.7015  0.7059
              Bcc     0.0011     0.559     0.200     0.187  0.9586 -0.2573 -0.1223
 
              Baa    -0.0005    -0.274    -0.098    -0.092 -0.0063 -0.0476  0.9988
    59 F(19)  Bbb    -0.0005    -0.247    -0.088    -0.082  0.2078  0.9770  0.0478
              Bcc     0.0010     0.521     0.186     0.174  0.9781 -0.2079 -0.0037
 
              Baa    -0.0006    -0.306    -0.109    -0.102  0.3676  0.9017  0.2274
    60 F(19)  Bbb    -0.0006    -0.281    -0.100    -0.094 -0.1052 -0.2026  0.9736
              Bcc     0.0012     0.586     0.209     0.196  0.9240 -0.3819  0.0204
 
              Baa    -0.0007    -0.340    -0.121    -0.113 -0.1794  0.3680  0.9124
    61 F(19)  Bbb    -0.0006    -0.304    -0.108    -0.101 -0.4357  0.8018 -0.4091
              Bcc     0.0013     0.644     0.230     0.215  0.8820  0.4709 -0.0165
 
              Baa    -0.0007    -0.338    -0.121    -0.113 -0.0536  0.6251  0.7787
    62 F(19)  Bbb    -0.0006    -0.311    -0.111    -0.104 -0.4105  0.6971 -0.5878
              Bcc     0.0013     0.649     0.232     0.216  0.9103  0.3511 -0.2192
 
              Baa    -0.0005    -0.265    -0.095    -0.088 -0.1639  0.7501 -0.6408
    63 F(19)  Bbb    -0.0005    -0.245    -0.087    -0.082 -0.1355  0.6263  0.7677
              Bcc     0.0010     0.510     0.182     0.170  0.9771  0.2126 -0.0010
 

 ---------------------------------------------------------------------------------

 No NMR shielding tensors so no spin-rotation constants.
 Leave Link  601 at Sat Oct 20 03:48:14 2018, MaxMem=   838860800 cpu:        71.8
 (Enter /soft/sl6.3/x86_64/gaussian/g09_d01/g09/l701.exe)
 Compute integral first derivatives.
 ... and contract with generalized density number  0.
 Leave Link  701 at Sat Oct 20 03:48:18 2018, MaxMem=   838860800 cpu:        55.0
 (Enter /soft/sl6.3/x86_64/gaussian/g09_d01/g09/l702.exe)
 L702 exits ... SP integral derivatives will be done elsewhere.
 Leave Link  702 at Sat Oct 20 03:48:19 2018, MaxMem=   838860800 cpu:         0.6
 (Enter /soft/sl6.3/x86_64/gaussian/g09_d01/g09/l703.exe)
 Compute integral first derivatives, UseDBF=F ICtDFT=           0.
 Integral derivatives from FoFJK, PRISM(SPDF).
 Calling FoFJK, ICntrl=      2127 FMM=T ISym2X=0 I1Cent= 0 IOpClX= 1 NMat=1 NMatS=1 NMatT=0.
 FoFJK:  IHMeth= 1 ICntrl=    2127 DoSepK=F KAlg= 0 I1Cent=   0 FoldK=F
 IRaf=         0 NMat=   1 IRICut=       1 DoRegI=T DoRafI=F ISym2E= 0.
 FoFCou: FMM=T IPFlag=           0 FMFlag=      100000 FMFlg1=        2001
         NFxFlg=           0 DoJE=F BraDBF=F KetDBF=F FulRan=T
         wScrn=  0.000000 ICntrl=    2127 IOpCl=  1 I1Cent=           0 NGrid=           0
         NMat0=    1 NMatS0=      1 NMatT0=    0 NMatD0=    1 NMtDS0=    0 NMtDT0=    0
 Symmetry not used in FoFCou.
 FMM levels:  10  Number of levels for PrismC:   9
 Leave Link  703 at Sat Oct 20 03:50:23 2018, MaxMem=   838860800 cpu:      1884.7
 (Enter /soft/sl6.3/x86_64/gaussian/g09_d01/g09/l716.exe)
 Dipole        =-2.19361039D-01 5.92791404D+00 1.34845269D-03
 ***** Axes restored to original set *****
 -------------------------------------------------------------------
 Center     Atomic                   Forces (Hartrees/Bohr)
 Number     Number              X              Y              Z
 -------------------------------------------------------------------
      1       26           0.000008004    0.000002967    0.000021451
      2       17           0.000005463    0.000000661   -0.000005609
      3        7          -0.000003504    0.000006806   -0.000005393
      4        7           0.000000746   -0.000004343   -0.000001967
      5        7          -0.000008780   -0.000002434   -0.000003589
      6        7           0.000007343    0.000000647    0.000012716
      7        6          -0.000000199    0.000000354   -0.000001405
      8        1          -0.000000045    0.000002492   -0.000003240
      9        6           0.000000126    0.000003221   -0.000001901
     10        1          -0.000000775    0.000002847   -0.000003095
     11        6          -0.000000750    0.000002680   -0.000002738
     12        1          -0.000000375    0.000003927   -0.000002883
     13        6          -0.000000228    0.000001280   -0.000001723
     14        1          -0.000000639    0.000003247   -0.000001188
     15        6           0.000002878   -0.000002621   -0.000000834
     16        6          -0.000004103    0.000003919   -0.000003097
     17        6           0.000002982   -0.000001103   -0.000004180
     18        1          -0.000000488    0.000000292    0.000000651
     19       17          -0.000001162   -0.000001951   -0.000000741
     20        7          -0.000005005   -0.000001511   -0.000000834
     21        7          -0.000009390    0.000001111   -0.000008099
     22        7          -0.000007179    0.000000531   -0.000000357
     23        7           0.000004608   -0.000001220    0.000002533
     24        6           0.000003908   -0.000003744   -0.000001200
     25        1           0.000000412   -0.000001019   -0.000001489
     26        6           0.000002627   -0.000003409   -0.000002440
     27        1           0.000001061   -0.000003308   -0.000003079
     28        6           0.000000087   -0.000003270   -0.000003227
     29        1           0.000001848   -0.000003378   -0.000003976
     30        6           0.000000573   -0.000001989   -0.000004035
     31        1           0.000001674   -0.000002292   -0.000002840
     32        6           0.000002862    0.000000746   -0.000005066
     33        6           0.000003592   -0.000004269    0.000003774
     34        6          -0.000001167    0.000002269   -0.000005405
     35        1           0.000000693   -0.000000643   -0.000001884
     36        6          -0.000002508    0.000005092    0.000002745
     37        6          -0.000003294   -0.000000754    0.000000811
     38        6           0.000001118   -0.000001578    0.000004244
     39        6           0.000001656   -0.000002919    0.000005250
     40        6          -0.000002802   -0.000002760    0.000001589
     41        6          -0.000000882    0.000000940    0.000001939
     42        1          -0.000000478    0.000000405    0.000001361
     43        1          -0.000000733   -0.000001065    0.000003162
     44        1          -0.000000892   -0.000001115    0.000001731
     45        1           0.000000366   -0.000000949    0.000004627
     46        6           0.000005379   -0.000000952   -0.000000147
     47        6          -0.000001922   -0.000000085    0.000000096
     48        6           0.000000385    0.000005497   -0.000002013
     49        6           0.000002595    0.000004845   -0.000003535
     50        6          -0.000003694   -0.000001250    0.000001764
     51        6          -0.000000303    0.000002324   -0.000000500
     52        1           0.000000729   -0.000000077   -0.000002667
     53        1          -0.000000365    0.000000377    0.000001440
     54        1           0.000000467   -0.000000503   -0.000000774
     55        1          -0.000000222    0.000002419    0.000001382
     56        6          -0.000006457   -0.000000314    0.000001537
     57        6           0.000003317   -0.000005064    0.000006825
     58        9          -0.000001280   -0.000003917    0.000004344
     59        9           0.000000589   -0.000001731    0.000003690
     60        9           0.000000239    0.000000813    0.000005834
     61        9           0.000001193    0.000001369    0.000002088
     62        9           0.000000052    0.000002640   -0.000000354
     63        9           0.000000050    0.000000820   -0.000000081
 -------------------------------------------------------------------
 Cartesian Forces:  Max     0.000021451 RMS     0.000003512
 Leave Link  716 at Sat Oct 20 03:50:23 2018, MaxMem=   838860800 cpu:         1.0
 (Enter /soft/sl6.3/x86_64/gaussian/g09_d01/g09/l103.exe)

 GradGradGradGradGradGradGradGradGradGradGradGradGradGradGradGradGradGrad
 Berny optimization.
 FormGI is forming the generalized inverse of G from B-inverse, IUseBI=4.
 GSVD:  received Info=                   1 from GESDD.
 Internal  Forces:  Max     0.000009724 RMS     0.000001524
 Search for a local minimum.
 Step number   1 out of a maximum of  378
 All quantities printed in internal units (Hartrees-Bohrs-Radians)
 RMS Force = .15238D-05 SwitMx=.10000D-02 MixMth= 2
 Mixed Optimization -- En-DIIS/RFO-DIIS
 Second derivative matrix not updated -- first step.
 ITU=  0
     Eigenvalues ---    0.00696   0.00700   0.00730   0.00837   0.00853
     Eigenvalues ---    0.01031   0.01230   0.01363   0.01364   0.01383
     Eigenvalues ---    0.01401   0.01579   0.01580   0.01613   0.01807
     Eigenvalues ---    0.01819   0.01850   0.01887   0.01904   0.01928
     Eigenvalues ---    0.01930   0.02035   0.02088   0.02092   0.02149
     Eigenvalues ---    0.02151   0.02175   0.02176   0.02184   0.02186
     Eigenvalues ---    0.02193   0.02195   0.02196   0.02197   0.02201
     Eigenvalues ---    0.02201   0.02203   0.02203   0.02205   0.02206
     Eigenvalues ---    0.02206   0.02209   0.02219   0.02221   0.02221
     Eigenvalues ---    0.02223   0.02226   0.02232   0.02332   0.02332
     Eigenvalues ---    0.02334   0.02341   0.02403   0.02405   0.04577
     Eigenvalues ---    0.07171   0.07796   0.08249   0.08658   0.09380
     Eigenvalues ---    0.10075   0.10124   0.10661   0.10666   0.10861
     Eigenvalues ---    0.10862   0.10866   0.11862   0.15150   0.15938
     Eigenvalues ---    0.15945   0.15996   0.15996   0.15996   0.15997
     Eigenvalues ---    0.15999   0.15999   0.15999   0.15999   0.15999
     Eigenvalues ---    0.16000   0.16000   0.16000   0.16000   0.16000
     Eigenvalues ---    0.16000   0.16000   0.19905   0.21035   0.21808
     Eigenvalues ---    0.22000   0.22000   0.22000   0.22000   0.22536
     Eigenvalues ---    0.22546   0.22974   0.22983   0.22984   0.23766
     Eigenvalues ---    0.23849   0.23999   0.24000   0.24123   0.24147
     Eigenvalues ---    0.24460   0.24533   0.24986   0.24988   0.24999
     Eigenvalues ---    0.25000   0.25000   0.25000   0.25000   0.25000
     Eigenvalues ---    0.25000   0.25000   0.25000   0.25000   0.31828
     Eigenvalues ---    0.31864   0.34374   0.35206   0.35515   0.35548
     Eigenvalues ---    0.35550   0.35555   0.35620   0.35629   0.35638
     Eigenvalues ---    0.35641   0.35672   0.35673   0.35684   0.35686
     Eigenvalues ---    0.35804   0.35806   0.35813   0.35827   0.36610
     Eigenvalues ---    0.36615   0.41129   0.41298   0.41751   0.41963
     Eigenvalues ---    0.42432   0.42452   0.42588   0.42617   0.42692
     Eigenvalues ---    0.42697   0.44089   0.44119   0.46321   0.46341
     Eigenvalues ---    0.46541   0.46576   0.46695   0.46732   0.46740
     Eigenvalues ---    0.46829   0.47002   0.47015   0.47238   0.47310
     Eigenvalues ---    0.47634   0.47652   0.50452   0.50547   0.51848
     Eigenvalues ---    0.51931   0.53578   0.53900   0.54694   0.54700
     Eigenvalues ---    0.54758   0.54874   0.55152   0.55168   0.56916
     Eigenvalues ---    0.57072   0.65686   0.65903
 RFO step:  Lambda= 0.00000000D+00 EMin= 6.95827906D-03
 Linear search not attempted -- first point.
 Iteration  1 RMS(Cart)=  0.00012598 RMS(Int)=  0.00000001
 Iteration  2 RMS(Cart)=  0.00000001 RMS(Int)=  0.00000000
 ITry= 1 IFail=0 DXMaxC= 8.27D-04 DCOld= 1.00D+10 DXMaxT= 3.00D-01 DXLimC= 3.00D+00 Rises=F
 Variable       Old X    -DE/DX   Delta X   Delta X   Delta X     New X
                                 (Linear)    (Quad)   (Total)
    R1        4.53949  -0.00001   0.00000  -0.00006  -0.00006   4.53943
    R2        4.43457   0.00000   0.00000  -0.00003  -0.00003   4.43454
    R3        4.16038   0.00000   0.00000  -0.00004  -0.00004   4.16034
    R4        4.40147   0.00000   0.00000   0.00002   0.00002   4.40148
    R5        4.39453   0.00000   0.00000  -0.00001  -0.00001   4.39452
    R6        4.28694   0.00001   0.00000   0.00011   0.00011   4.28705
    R7        2.52153   0.00000   0.00000   0.00000   0.00000   2.52153
    R8        2.54451   0.00000   0.00000   0.00000   0.00000   2.54452
    R9        2.44495   0.00000   0.00000   0.00000   0.00000   2.44495
   R10        2.58936   0.00000   0.00000   0.00000   0.00000   2.58936
   R11        2.55150   0.00001   0.00000   0.00002   0.00002   2.55151
   R12        2.57323  -0.00001   0.00000  -0.00001  -0.00001   2.57322
   R13        2.68970   0.00000   0.00000  -0.00001  -0.00001   2.68970
   R14        2.04784   0.00000   0.00000   0.00000   0.00000   2.04784
   R15        2.62712   0.00000   0.00000   0.00000   0.00000   2.62712
   R16        2.04576   0.00000   0.00000   0.00000   0.00000   2.04576
   R17        2.63042   0.00000   0.00000   0.00000   0.00000   2.63042
   R18        2.04791   0.00000   0.00000   0.00000   0.00000   2.04791
   R19        2.62364   0.00000   0.00000   0.00000   0.00000   2.62364
   R20        2.04666   0.00000   0.00000   0.00000   0.00000   2.04666
   R21        2.63797   0.00000   0.00000   0.00000   0.00000   2.63797
   R22        2.75807   0.00000   0.00000   0.00000   0.00000   2.75807
   R23        2.59696   0.00000   0.00000   0.00000   0.00000   2.59696
   R24        2.03130   0.00000   0.00000   0.00000   0.00000   2.03130
   R25        2.51997   0.00000   0.00000   0.00000   0.00000   2.51997
   R26        2.54315   0.00000   0.00000   0.00000   0.00000   2.54315
   R27        2.44296   0.00000   0.00000   0.00000   0.00000   2.44296
   R28        2.58749   0.00000   0.00000   0.00000   0.00000   2.58749
   R29        2.54757   0.00000   0.00000  -0.00001  -0.00001   2.54756
   R30        2.57546   0.00000   0.00000   0.00000   0.00000   2.57546
   R31        2.69242   0.00000   0.00000  -0.00001  -0.00001   2.69241
   R32        2.04847   0.00000   0.00000   0.00000   0.00000   2.04846
   R33        2.62872   0.00000   0.00000   0.00000   0.00000   2.62872
   R34        2.04578   0.00000   0.00000   0.00000   0.00000   2.04578
   R35        2.62924   0.00000   0.00000   0.00000   0.00000   2.62925
   R36        2.04795   0.00000   0.00000   0.00000   0.00000   2.04795
   R37        2.62527   0.00000   0.00000   0.00000   0.00000   2.62527
   R38        2.04681   0.00000   0.00000   0.00000   0.00000   2.04681
   R39        2.63757   0.00000   0.00000   0.00000   0.00000   2.63757
   R40        2.76507   0.00000   0.00000   0.00000   0.00000   2.76507
   R41        2.59783   0.00000   0.00000   0.00000   0.00000   2.59782
   R42        2.03138   0.00000   0.00000   0.00000   0.00000   2.03138
   R43        2.63212   0.00000   0.00000   0.00000   0.00000   2.63212
   R44        2.64000   0.00000   0.00000   0.00000   0.00000   2.64000
   R45        2.62875   0.00000   0.00000   0.00001   0.00001   2.62876
   R46        2.04596   0.00000   0.00000   0.00000   0.00000   2.04596
   R47        2.62002   0.00000   0.00000   0.00000   0.00000   2.62003
   R48        2.04353   0.00000   0.00000   0.00000   0.00000   2.04353
   R49        2.62995   0.00000   0.00000   0.00000   0.00000   2.62995
   R50        2.04390   0.00000   0.00000   0.00000   0.00000   2.04390
   R51        2.64049   0.00000   0.00000   0.00000   0.00000   2.64050
   R52        2.04652   0.00000   0.00000   0.00000   0.00000   2.04652
   R53        2.84394   0.00000   0.00000   0.00001   0.00001   2.84395
   R54        2.63149   0.00000   0.00000   0.00000   0.00000   2.63149
   R55        2.63952   0.00000   0.00000  -0.00001  -0.00001   2.63952
   R56        2.62898   0.00000   0.00000   0.00000   0.00000   2.62898
   R57        2.04598   0.00000   0.00000   0.00000   0.00000   2.04598
   R58        2.62025   0.00000   0.00000   0.00001   0.00001   2.62025
   R59        2.04375   0.00000   0.00000   0.00000   0.00000   2.04375
   R60        2.62980   0.00000   0.00000   0.00001   0.00001   2.62981
   R61        2.04386   0.00000   0.00000   0.00000   0.00000   2.04386
   R62        2.64037   0.00000   0.00000   0.00000   0.00000   2.64037
   R63        2.04647   0.00000   0.00000   0.00000   0.00000   2.04647
   R64        2.84461   0.00000   0.00000   0.00001   0.00001   2.84462
   R65        2.55244   0.00000   0.00000   0.00000   0.00000   2.55244
   R66        2.55405   0.00000   0.00000   0.00000   0.00000   2.55405
   R67        2.54983   0.00000   0.00000   0.00000   0.00000   2.54983
   R68        2.55399   0.00000   0.00000   0.00000   0.00000   2.55400
   R69        2.54997   0.00000   0.00000   0.00000   0.00000   2.54997
   R70        2.55348   0.00000   0.00000   0.00000   0.00000   2.55348
    A1        1.44877   0.00000   0.00000   0.00004   0.00004   1.44881
    A2        1.57176   0.00000   0.00000  -0.00002  -0.00002   1.57175
    A3        1.89844   0.00000   0.00000  -0.00001  -0.00001   1.89843
    A4        2.83050   0.00001   0.00000   0.00005   0.00005   2.83055
    A5        1.67297   0.00001   0.00000   0.00006   0.00006   1.67303
    A6        1.26249   0.00000   0.00000   0.00002   0.00002   1.26251
    A7        1.47456   0.00000   0.00000  -0.00002  -0.00002   1.47455
    A8        1.61515   0.00000   0.00000   0.00002   0.00002   1.61517
    A9        1.72811   0.00000   0.00000  -0.00001  -0.00001   1.72810
   A10        1.71384   0.00000   0.00000  -0.00002  -0.00002   1.71383
   A11        2.84508   0.00000   0.00000   0.00001   0.00001   2.84510
   A12        1.49430   0.00000   0.00000  -0.00002  -0.00002   1.49428
   A13        1.64323   0.00000   0.00000  -0.00003  -0.00003   1.64319
   A14        1.25742   0.00000   0.00000  -0.00001  -0.00001   1.25741
   A15        2.19192   0.00000   0.00000   0.00000   0.00000   2.19192
   A16        2.00531   0.00000   0.00000  -0.00001  -0.00001   2.00530
   A17        2.06863   0.00000   0.00000   0.00000   0.00000   2.06864
   A18        2.27244   0.00000   0.00000   0.00001   0.00001   2.27245
   A19        2.02128   0.00000   0.00000   0.00000   0.00000   2.02128
   A20        1.92675   0.00000   0.00000   0.00000   0.00000   1.92675
   A21        1.86567   0.00000   0.00000   0.00000   0.00000   1.86566
   A22        1.93456   0.00000   0.00000   0.00000   0.00000   1.93456
   A23        2.09106   0.00000   0.00000   0.00000   0.00000   2.09106
   A24        2.25713   0.00000   0.00000   0.00000   0.00000   2.25714
   A25        2.02143   0.00000   0.00000   0.00000   0.00000   2.02143
   A26        2.14775   0.00000   0.00000   0.00000   0.00000   2.14775
   A27        2.11379   0.00000   0.00000   0.00000   0.00000   2.11379
   A28        2.09705   0.00000   0.00000   0.00000   0.00000   2.09705
   A29        2.06735   0.00000   0.00000   0.00000   0.00000   2.06735
   A30        2.11875   0.00000   0.00000   0.00000   0.00000   2.11875
   A31        2.10638   0.00000   0.00000   0.00000   0.00000   2.10638
   A32        2.07656   0.00000   0.00000   0.00000   0.00000   2.07656
   A33        2.10023   0.00000   0.00000   0.00000   0.00000   2.10023
   A34        2.10750   0.00000   0.00000   0.00000   0.00000   2.10749
   A35        2.07383   0.00000   0.00000   0.00000   0.00000   2.07383
   A36        2.10184   0.00000   0.00000   0.00000   0.00000   2.10184
   A37        2.13219   0.00000   0.00000   0.00000   0.00000   2.13219
   A38        1.99764   0.00000   0.00000   0.00000   0.00000   1.99765
   A39        2.15329   0.00000   0.00000   0.00000   0.00000   2.15329
   A40        2.07968   0.00000   0.00000   0.00001   0.00001   2.07968
   A41        1.87339   0.00000   0.00000   0.00000   0.00000   1.87339
   A42        2.32960   0.00000   0.00000  -0.00001  -0.00001   2.32959
   A43        1.82439   0.00000   0.00000   0.00000   0.00000   1.82439
   A44        2.14255   0.00000   0.00000   0.00000   0.00000   2.14255
   A45        2.31440   0.00000   0.00000   0.00000   0.00000   2.31440
   A46        2.17077   0.00000   0.00000  -0.00003  -0.00003   2.17074
   A47        2.02473   0.00000   0.00000   0.00002   0.00002   2.02475
   A48        2.07083   0.00000   0.00000   0.00000   0.00000   2.07083
   A49        2.28062   0.00000   0.00000   0.00002   0.00002   2.28064
   A50        1.98181   0.00000   0.00000  -0.00002  -0.00002   1.98179
   A51        1.92721   0.00000   0.00000   0.00000   0.00000   1.92722
   A52        1.86677   0.00000   0.00000  -0.00001  -0.00001   1.86676
   A53        1.93460   0.00000   0.00000   0.00001   0.00001   1.93461
   A54        2.09070   0.00000   0.00000   0.00000   0.00000   2.09070
   A55        2.25739   0.00000   0.00000  -0.00001  -0.00001   2.25738
   A56        2.02125   0.00000   0.00000   0.00000   0.00000   2.02125
   A57        2.14656   0.00000   0.00000   0.00000   0.00000   2.14655
   A58        2.11523   0.00000   0.00000   0.00000   0.00000   2.11523
   A59        2.09785   0.00000   0.00000   0.00000   0.00000   2.09785
   A60        2.06680   0.00000   0.00000   0.00000   0.00000   2.06680
   A61        2.11851   0.00000   0.00000   0.00000   0.00000   2.11851
   A62        2.10611   0.00000   0.00000   0.00000   0.00000   2.10611
   A63        2.07759   0.00000   0.00000   0.00000   0.00000   2.07759
   A64        2.09948   0.00000   0.00000   0.00000   0.00000   2.09948
   A65        2.10669   0.00000   0.00000   0.00000   0.00000   2.10669
   A66        2.07281   0.00000   0.00000   0.00000   0.00000   2.07281
   A67        2.10369   0.00000   0.00000   0.00000   0.00000   2.10369
   A68        2.13171   0.00000   0.00000   0.00000   0.00000   2.13171
   A69        2.00080   0.00000   0.00000   0.00000   0.00000   2.00080
   A70        2.15060   0.00000   0.00000   0.00000   0.00000   2.15060
   A71        2.08443   0.00000   0.00000   0.00001   0.00001   2.08444
   A72        1.87328   0.00000   0.00000   0.00000   0.00000   1.87329
   A73        2.32438   0.00000   0.00000  -0.00001  -0.00001   2.32437
   A74        1.82287   0.00000   0.00000  -0.00001  -0.00001   1.82286
   A75        2.14172   0.00000   0.00000   0.00001   0.00001   2.14173
   A76        2.31650   0.00000   0.00000   0.00000   0.00000   2.31650
   A77        2.09659   0.00000   0.00000   0.00001   0.00001   2.09660
   A78        2.07524   0.00000   0.00000   0.00000   0.00000   2.07523
   A79        2.11136   0.00000   0.00000   0.00000   0.00000   2.11136
   A80        2.08529   0.00000   0.00000   0.00000   0.00000   2.08530
   A81        2.10654   0.00000   0.00000   0.00000   0.00000   2.10654
   A82        2.09114   0.00000   0.00000   0.00000   0.00000   2.09114
   A83        2.07833   0.00000   0.00000   0.00001   0.00001   2.07833
   A84        2.08619   0.00000   0.00000  -0.00001  -0.00001   2.08618
   A85        2.11867   0.00000   0.00000   0.00000   0.00000   2.11867
   A86        2.09413   0.00000   0.00000   0.00000   0.00000   2.09414
   A87        2.09391   0.00000   0.00000   0.00000   0.00000   2.09391
   A88        2.09507   0.00000   0.00000   0.00000   0.00000   2.09507
   A89        2.10096   0.00000   0.00000   0.00000   0.00000   2.10096
   A90        2.08632   0.00000   0.00000   0.00000   0.00000   2.08632
   A91        2.09586   0.00000   0.00000   0.00000   0.00000   2.09585
   A92        2.09617   0.00000   0.00000  -0.00001  -0.00001   2.09617
   A93        2.11052   0.00000   0.00000   0.00000   0.00000   2.11053
   A94        2.07649   0.00000   0.00000   0.00000   0.00000   2.07649
   A95        2.09623   0.00000   0.00000   0.00000   0.00000   2.09623
   A96        2.07423   0.00000   0.00000   0.00001   0.00001   2.07424
   A97        2.11272   0.00000   0.00000  -0.00001  -0.00001   2.11272
   A98        2.08461   0.00000   0.00000   0.00000   0.00000   2.08462
   A99        2.10709   0.00000   0.00000   0.00000   0.00000   2.10709
   A100       2.09126   0.00000   0.00000   0.00000   0.00000   2.09126
   A101       2.07753   0.00000   0.00000   0.00000   0.00000   2.07754
   A102       2.08723   0.00000   0.00000   0.00000   0.00000   2.08723
   A103       2.11842   0.00000   0.00000  -0.00001  -0.00001   2.11842
   A104       2.09389   0.00000   0.00000   0.00000   0.00000   2.09389
   A105       2.09402   0.00000   0.00000   0.00001   0.00001   2.09402
   A106       2.09523   0.00000   0.00000  -0.00001  -0.00001   2.09522
   A107       2.10080   0.00000   0.00000   0.00000   0.00000   2.10080
   A108       2.08635   0.00000   0.00000   0.00000   0.00000   2.08634
   A109       2.09597   0.00000   0.00000   0.00000   0.00000   2.09597
   A110       2.09671   0.00000   0.00000  -0.00001  -0.00001   2.09670
   A111       2.10995   0.00001   0.00000   0.00002   0.00002   2.10997
   A112       2.07649   0.00000   0.00000  -0.00001  -0.00001   2.07647
   A113       1.94754   0.00000   0.00000  -0.00001  -0.00001   1.94752
   A114       1.94649   0.00000   0.00000  -0.00001  -0.00001   1.94648
   A115       1.95978   0.00000   0.00000   0.00001   0.00001   1.95979
   A116       1.86145   0.00000   0.00000   0.00000   0.00000   1.86145
   A117       1.87260   0.00000   0.00000   0.00001   0.00001   1.87260
   A118       1.87076   0.00000   0.00000   0.00001   0.00001   1.87076
   A119       1.94724   0.00000   0.00000  -0.00001  -0.00001   1.94723
   A120       1.96025   0.00000   0.00000   0.00001   0.00001   1.96026
   A121       1.94759   0.00000   0.00000   0.00000   0.00000   1.94759
   A122       1.87147   0.00000   0.00000   0.00000   0.00000   1.87147
   A123       1.86083   0.00000   0.00000   0.00000   0.00000   1.86083
   A124       1.87112   0.00000   0.00000   0.00000   0.00000   1.87112
   A125       3.34721   0.00000   0.00000   0.00003   0.00003   3.34724
   A126       3.28585   0.00000   0.00000   0.00000   0.00000   3.28585
    D1       -1.56724   0.00000   0.00000   0.00001   0.00001  -1.56723
    D2        1.37139  -0.00001   0.00000  -0.00004  -0.00004   1.37134
    D3        3.10506   0.00000   0.00000   0.00004   0.00004   3.10510
    D4       -0.23950   0.00000   0.00000  -0.00001  -0.00001  -0.23951
    D5        1.35221   0.00000   0.00000   0.00005   0.00005   1.35227
    D6       -1.99235   0.00000   0.00000   0.00000   0.00000  -1.99234
    D7        0.10113   0.00000   0.00000   0.00007   0.00007   0.10120
    D8        3.03975   0.00000   0.00000   0.00002   0.00002   3.03977
    D9        1.56454   0.00000   0.00000  -0.00005  -0.00005   1.56449
   D10       -1.16315   0.00000   0.00000  -0.00007  -0.00007  -1.16322
   D11        3.00693   0.00000   0.00000   0.00000   0.00000   3.00693
   D12        0.27924   0.00000   0.00000  -0.00002  -0.00002   0.27922
   D13       -0.33831   0.00000   0.00000  -0.00003  -0.00003  -0.33835
   D14       -3.06600   0.00000   0.00000  -0.00005  -0.00005  -3.06605
   D15       -1.85375   0.00000   0.00000  -0.00001  -0.00001  -1.85376
   D16        1.70175   0.00000   0.00000  -0.00003  -0.00003   1.70172
   D17       -2.78790   0.00000   0.00000   0.00014   0.00014  -2.78776
   D18        0.76760   0.00000   0.00000   0.00012   0.00012   0.76772
   D19        2.22989   0.00000   0.00000  -0.00005  -0.00005   2.22983
   D20       -1.11128   0.00000   0.00000  -0.00011  -0.00011  -1.11138
   D21        1.43410   0.00000   0.00000   0.00000   0.00000   1.43410
   D22       -1.90706   0.00000   0.00000  -0.00005  -0.00005  -1.90712
   D23        0.19105   0.00000   0.00000  -0.00001  -0.00001   0.19103
   D24        3.13307   0.00000   0.00000  -0.00007  -0.00007   3.13300
   D25       -1.52800   0.00000   0.00000   0.00000   0.00000  -1.52800
   D26        1.41402   0.00000   0.00000  -0.00005  -0.00005   1.41397
   D27        3.08309   0.00000   0.00000   0.00002   0.00002   3.08311
   D28       -0.25808   0.00000   0.00000  -0.00003  -0.00003  -0.25811
   D29       -0.42162   0.00000   0.00000   0.00002   0.00002  -0.42160
   D30       -3.06056   0.00000   0.00000   0.00003   0.00003  -3.06053
   D31       -1.87422   0.00000   0.00000  -0.00002  -0.00002  -1.87424
   D32        1.77003   0.00000   0.00000  -0.00002  -0.00002   1.77002
   D33       -2.33818   0.00000   0.00000  -0.00016  -0.00016  -2.33834
   D34        1.30607   0.00000   0.00000  -0.00015  -0.00015   1.30592
   D35        1.48737   0.00000   0.00000   0.00001   0.00001   1.48738
   D36       -1.15157   0.00000   0.00000   0.00002   0.00002  -1.15155
   D37        2.95392   0.00000   0.00000   0.00000   0.00000   2.95392
   D38        0.31498   0.00000   0.00000   0.00001   0.00001   0.31499
   D39       -0.18192   0.00000   0.00000  -0.00006  -0.00006  -0.18197
   D40        2.93762   0.00000   0.00000  -0.00005  -0.00005   2.93757
   D41       -3.11387   0.00000   0.00000   0.00000   0.00000  -3.11388
   D42        0.00566   0.00000   0.00000   0.00000   0.00000   0.00567
   D43       -2.96606   0.00000   0.00000   0.00003   0.00003  -2.96603
   D44        0.16394   0.00000   0.00000   0.00004   0.00004   0.16397
   D45       -0.01214   0.00000   0.00000  -0.00002  -0.00002  -0.01216
   D46        3.11786   0.00000   0.00000  -0.00001  -0.00001   3.11785
   D47       -2.73812   0.00000   0.00000  -0.00003  -0.00003  -2.73815
   D48        0.00688   0.00000   0.00000  -0.00001  -0.00001   0.00687
   D49       -0.30886   0.00000   0.00000   0.00005   0.00005  -0.30881
   D50        2.80262   0.00000   0.00000   0.00003   0.00003   2.80265
   D51       -3.11656   0.00000   0.00000   0.00004   0.00004  -3.11652
   D52       -0.00507   0.00000   0.00000   0.00001   0.00001  -0.00507
   D53       -0.00626   0.00000   0.00000   0.00002   0.00002  -0.00625
   D54        3.10668   0.00000   0.00000   0.00006   0.00006   3.10673
   D55        0.00309   0.00000   0.00000  -0.00001  -0.00001   0.00308
   D56        3.08686   0.00000   0.00000  -0.00002  -0.00002   3.08684
   D57       -3.10636   0.00000   0.00000  -0.00006  -0.00006  -3.10642
   D58       -0.02259   0.00000   0.00000  -0.00007  -0.00007  -0.02266
   D59        2.68125   0.00000   0.00000  -0.00003  -0.00003   2.68122
   D60       -0.46044   0.00000   0.00000  -0.00002  -0.00002  -0.46046
   D61       -0.49496   0.00000   0.00000   0.00002   0.00002  -0.49494
   D62        2.64654   0.00000   0.00000   0.00003   0.00003   2.64657
   D63       -3.13080   0.00000   0.00000   0.00001   0.00001  -3.13079
   D64        0.00147   0.00000   0.00000   0.00001   0.00001   0.00147
   D65       -0.01240   0.00000   0.00000   0.00002   0.00002  -0.01238
   D66        3.11987   0.00000   0.00000   0.00002   0.00002   3.11988
   D67       -3.13803   0.00000   0.00000  -0.00001  -0.00001  -3.13803
   D68       -0.00227   0.00000   0.00000  -0.00001  -0.00001  -0.00228
   D69       -0.00588   0.00000   0.00000  -0.00001  -0.00001  -0.00589
   D70        3.12988   0.00000   0.00000  -0.00001  -0.00001   3.12987
   D71       -3.13783   0.00000   0.00000  -0.00001  -0.00001  -3.13783
   D72       -0.00379   0.00000   0.00000   0.00000   0.00000  -0.00380
   D73       -0.00205   0.00000   0.00000   0.00000   0.00000  -0.00205
   D74        3.13199   0.00000   0.00000   0.00000   0.00000   3.13198
   D75        0.01132   0.00000   0.00000   0.00002   0.00002   0.01134
   D76       -3.11763   0.00000   0.00000   0.00001   0.00001  -3.11763
   D77       -3.13781   0.00000   0.00000   0.00002   0.00002  -3.13779
   D78        0.01643   0.00000   0.00000   0.00001   0.00001   0.01643
   D79        0.08571   0.00000   0.00000  -0.00006  -0.00006   0.08565
   D80       -3.01627   0.00000   0.00000  -0.00002  -0.00002  -3.01630
   D81       -3.06763   0.00000   0.00000  -0.00005  -0.00005  -3.06769
   D82        0.11357   0.00000   0.00000  -0.00002  -0.00002   0.11355
   D83        0.00107   0.00000   0.00000   0.00000   0.00000   0.00107
   D84       -3.07444   0.00000   0.00000   0.00001   0.00001  -3.07443
   D85        3.10643   0.00000   0.00000  -0.00003  -0.00003   3.10640
   D86        0.03092   0.00000   0.00000  -0.00002  -0.00002   0.03089
   D87       -0.18068   0.00000   0.00000  -0.00005  -0.00005  -0.18073
   D88        2.94228   0.00000   0.00000  -0.00005  -0.00005   2.94223
   D89       -3.11782   0.00000   0.00000   0.00000   0.00000  -3.11782
   D90        0.00514   0.00000   0.00000   0.00000   0.00000   0.00514
   D91       -2.96712   0.00000   0.00000   0.00005   0.00005  -2.96707
   D92        0.16141   0.00000   0.00000   0.00004   0.00004   0.16145
   D93       -0.01308   0.00000   0.00000  -0.00001  -0.00001  -0.01309
   D94        3.11545   0.00000   0.00000  -0.00001  -0.00001   3.11544
   D95       -2.64217   0.00000   0.00000   0.00002   0.00002  -2.64214
   D96        0.00872   0.00000   0.00000   0.00001   0.00001   0.00873
   D97       -0.36430   0.00000   0.00000   0.00001   0.00001  -0.36430
   D98        2.73360   0.00000   0.00000   0.00000   0.00000   2.73360
   D99       -3.10537   0.00000   0.00000   0.00001   0.00001  -3.10536
   D100      -0.00747   0.00000   0.00000   0.00000   0.00000  -0.00747
   D101      -0.00686   0.00000   0.00000  -0.00002  -0.00002  -0.00688
   D102       3.10416   0.00000   0.00000  -0.00002  -0.00002   3.10414
   D103       0.00224   0.00000   0.00000   0.00002   0.00002   0.00227
   D104       3.08235   0.00000   0.00000   0.00001   0.00001   3.08236
   D105      -3.10504   0.00000   0.00000   0.00002   0.00002  -3.10501
   D106      -0.02493   0.00000   0.00000   0.00001   0.00001  -0.02492
   D107       2.68014   0.00000   0.00000   0.00000   0.00000   2.68014
   D108      -0.46127   0.00000   0.00000   0.00000   0.00000  -0.46127
   D109      -0.49840   0.00000   0.00000   0.00000   0.00000  -0.49840
   D110       2.64337   0.00000   0.00000   0.00000   0.00000   2.64337
   D111      -3.13141   0.00000   0.00000   0.00000   0.00000  -3.13141
   D112       0.00312   0.00000   0.00000   0.00000   0.00000   0.00313
   D113      -0.00943   0.00000   0.00000   0.00000   0.00000  -0.00943
   D114       3.12510   0.00000   0.00000   0.00000   0.00000   3.12510
   D115      -3.14118   0.00000   0.00000   0.00000   0.00000  -3.14118
   D116      -0.00358   0.00000   0.00000   0.00000   0.00000  -0.00358
   D117      -0.00674   0.00000   0.00000   0.00000   0.00000  -0.00674
   D118       3.13087   0.00000   0.00000   0.00000   0.00000   3.13087
   D119       3.14116   0.00000   0.00000   0.00000   0.00000   3.14116
   D120      -0.00383   0.00000   0.00000   0.00000   0.00000  -0.00384
   D121      -0.00440   0.00000   0.00000   0.00000   0.00000  -0.00441
   D122       3.13379   0.00000   0.00000   0.00000   0.00000   3.13379
   D123       0.01252   0.00000   0.00000   0.00001   0.00001   0.01253
   D124      -3.11488   0.00000   0.00000   0.00001   0.00001  -3.11486
   D125      -3.13246   0.00000   0.00000   0.00000   0.00000  -3.13246
   D126       0.02332   0.00000   0.00000   0.00001   0.00001   0.02333
   D127       0.13603   0.00000   0.00000  -0.00002  -0.00002   0.13600
   D128      -2.94836   0.00000   0.00000  -0.00002  -0.00002  -2.94838
   D129      -3.01879   0.00000   0.00000  -0.00003  -0.00003  -3.01882
   D130       0.18001   0.00000   0.00000  -0.00002  -0.00002   0.17998
   D131       0.00296   0.00000   0.00000  -0.00001  -0.00001   0.00295
   D132      -3.06819   0.00000   0.00000   0.00000   0.00000  -3.06819
   D133       3.09237   0.00000   0.00000  -0.00002  -0.00002   3.09235
   D134       0.02121   0.00000   0.00000  -0.00001  -0.00001   0.02121
   D135       3.12779   0.00000   0.00000   0.00000   0.00000   3.12779
   D136      -0.03606   0.00000   0.00000   0.00001   0.00001  -0.03605
   D137      -0.01371   0.00000   0.00000   0.00000   0.00000  -0.01371
   D138       3.10563   0.00000   0.00000   0.00000   0.00000   3.10563
   D139      -3.13901   0.00000   0.00000  -0.00002  -0.00002  -3.13902
   D140       0.00231   0.00000   0.00000   0.00000   0.00000   0.00231
   D141       0.00249   0.00000   0.00000  -0.00001  -0.00001   0.00248
   D142      -3.13937   0.00000   0.00000   0.00001   0.00001  -3.13937
   D143       0.01308   0.00000   0.00000   0.00001   0.00001   0.01310
   D144       3.14131   0.00000   0.00000   0.00000   0.00000   3.14131
   D145      -3.10645   0.00000   0.00000   0.00001   0.00001  -3.10645
   D146       0.02177   0.00000   0.00000  -0.00001  -0.00001   0.02177
   D147       0.00933   0.00000   0.00000   0.00001   0.00001   0.00934
   D148       3.14071   0.00000   0.00000   0.00002   0.00002   3.14073
   D149      -3.13199   0.00000   0.00000   0.00000   0.00000  -3.13199
   D150      -0.00061   0.00000   0.00000   0.00000   0.00000  -0.00061
   D151      -0.00145   0.00000   0.00000  -0.00001  -0.00001  -0.00146
   D152       3.13939   0.00000   0.00000   0.00001   0.00001   3.13940
   D153      -3.12966   0.00000   0.00000   0.00000   0.00000  -3.12966
   D154       0.01117   0.00000   0.00000   0.00003   0.00003   0.01120
   D155      -0.00991   0.00000   0.00000   0.00000   0.00000  -0.00991
   D156       3.13242   0.00000   0.00000  -0.00002  -0.00002   3.13240
   D157      -3.14123   0.00000   0.00000  -0.00001  -0.00001  -3.14124
   D158       0.00110   0.00000   0.00000  -0.00003  -0.00003   0.00107
   D159      -2.12606   0.00000   0.00000  -0.00020  -0.00020  -2.12626
   D160      -0.02417   0.00000   0.00000  -0.00020  -0.00020  -0.02437
   D161       2.07752   0.00000   0.00000  -0.00020  -0.00020   2.07732
   D162       1.01479   0.00000   0.00000  -0.00018  -0.00018   1.01461
   D163       3.11667   0.00000   0.00000  -0.00017  -0.00017   3.11650
   D164      -1.06482   0.00000   0.00000  -0.00017  -0.00017  -1.06499
   D165       3.12885   0.00000   0.00000  -0.00001  -0.00001   3.12884
   D166      -0.03525   0.00000   0.00000   0.00001   0.00001  -0.03524
   D167      -0.01293   0.00000   0.00000   0.00000   0.00000  -0.01293
   D168       3.10616   0.00000   0.00000   0.00001   0.00001   3.10617
   D169      -3.13976   0.00000   0.00000   0.00000   0.00000  -3.13977
   D170       0.00245   0.00000   0.00000   0.00000   0.00000   0.00245
   D171       0.00201   0.00000   0.00000  -0.00001  -0.00001   0.00201
   D172      -3.13896   0.00000   0.00000   0.00000   0.00000  -3.13896
   D173       0.01243   0.00000   0.00000   0.00001   0.00001   0.01244
   D174      -3.14004   0.00000   0.00000   0.00000   0.00000  -3.14004
   D175      -3.10686   0.00000   0.00000   0.00000   0.00000  -3.10687
   D176       0.02386   0.00000   0.00000  -0.00001  -0.00001   0.02384
   D177       0.00938   0.00000   0.00000   0.00001   0.00001   0.00939
   D178       3.13784   0.00000   0.00000   0.00000   0.00000   3.13784
   D179      -3.13284   0.00000   0.00000   0.00000   0.00000  -3.13284
   D180      -0.00439   0.00000   0.00000   0.00000   0.00000  -0.00439
   D181      -0.00121   0.00000   0.00000  -0.00001  -0.00001  -0.00122
   D182       3.13000   0.00000   0.00000   0.00000   0.00000   3.13000
   D183      -3.13192   0.00000   0.00000   0.00000   0.00000  -3.13192
   D184      -0.00071   0.00000   0.00000   0.00001   0.00001  -0.00070
   D185      -0.00984   0.00000   0.00000   0.00000   0.00000  -0.00984
   D186      -3.14126   0.00000   0.00000  -0.00001  -0.00001  -3.14126
   D187      -3.13823   0.00000   0.00000   0.00000   0.00000  -3.13822
   D188       0.01355   0.00000   0.00000   0.00000   0.00000   0.01354
   D189       2.16674   0.00000   0.00000   0.00004   0.00004   2.16677
   D190      -2.03660   0.00000   0.00000   0.00002   0.00002  -2.03658
   D191       0.06352   0.00000   0.00000   0.00003   0.00003   0.06355
   D192      -0.98512   0.00000   0.00000   0.00004   0.00004  -0.98507
   D193       1.09474   0.00000   0.00000   0.00003   0.00003   1.09476
   D194      -3.08834   0.00000   0.00000   0.00004   0.00004  -3.08830
         Item               Value     Threshold  Converged?
 Maximum Force            0.000010     0.000450     YES
 RMS     Force            0.000002     0.000300     YES
 Maximum Displacement     0.000827     0.001800     YES
 RMS     Displacement     0.000126     0.001200     YES
 Predicted change in Energy=-4.563899D-09
 Optimization completed.
    -- Stationary point found.
                           ----------------------------
                           !   Optimized Parameters   !
                           ! (Angstroms and Degrees)  !
 --------------------------                            --------------------------
 ! Name  Definition              Value          Derivative Info.                !
 --------------------------------------------------------------------------------
 ! R1    R(1,2)                  2.4022         -DE/DX =    0.0                 !
 ! R2    R(1,3)                  2.3467         -DE/DX =    0.0                 !
 ! R3    R(1,4)                  2.2016         -DE/DX =    0.0                 !
 ! R4    R(1,19)                 2.3292         -DE/DX =    0.0                 !
 ! R5    R(1,20)                 2.3255         -DE/DX =    0.0                 !
 ! R6    R(1,21)                 2.2686         -DE/DX =    0.0                 !
 ! R7    R(3,7)                  1.3343         -DE/DX =    0.0                 !
 ! R8    R(3,15)                 1.3465         -DE/DX =    0.0                 !
 ! R9    R(4,5)                  1.2938         -DE/DX =    0.0                 !
 ! R10   R(4,16)                 1.3702         -DE/DX =    0.0                 !
 ! R11   R(5,6)                  1.3502         -DE/DX =    0.0                 !
 ! R12   R(6,17)                 1.3617         -DE/DX =    0.0                 !
 ! R13   R(6,36)                 1.4233         -DE/DX =    0.0                 !
 ! R14   R(7,8)                  1.0837         -DE/DX =    0.0                 !
 ! R15   R(7,9)                  1.3902         -DE/DX =    0.0                 !
 ! R16   R(9,10)                 1.0826         -DE/DX =    0.0                 !
 ! R17   R(9,11)                 1.392          -DE/DX =    0.0                 !
 ! R18   R(11,12)                1.0837         -DE/DX =    0.0                 !
 ! R19   R(11,13)                1.3884         -DE/DX =    0.0                 !
 ! R20   R(13,14)                1.083          -DE/DX =    0.0                 !
 ! R21   R(13,15)                1.396          -DE/DX =    0.0                 !
 ! R22   R(15,16)                1.4595         -DE/DX =    0.0                 !
 ! R23   R(16,17)                1.3743         -DE/DX =    0.0                 !
 ! R24   R(17,18)                1.0749         -DE/DX =    0.0                 !
 ! R25   R(20,24)                1.3335         -DE/DX =    0.0                 !
 ! R26   R(20,32)                1.3458         -DE/DX =    0.0                 !
 ! R27   R(21,22)                1.2928         -DE/DX =    0.0                 !
 ! R28   R(21,33)                1.3692         -DE/DX =    0.0                 !
 ! R29   R(22,23)                1.3481         -DE/DX =    0.0                 !
 ! R30   R(23,34)                1.3629         -DE/DX =    0.0                 !
 ! R31   R(23,46)                1.4248         -DE/DX =    0.0                 !
 ! R32   R(24,25)                1.084          -DE/DX =    0.0                 !
 ! R33   R(24,26)                1.3911         -DE/DX =    0.0                 !
 ! R34   R(26,27)                1.0826         -DE/DX =    0.0                 !
 ! R35   R(26,28)                1.3913         -DE/DX =    0.0                 !
 ! R36   R(28,29)                1.0837         -DE/DX =    0.0                 !
 ! R37   R(28,30)                1.3892         -DE/DX =    0.0                 !
 ! R38   R(30,31)                1.0831         -DE/DX =    0.0                 !
 ! R39   R(30,32)                1.3957         -DE/DX =    0.0                 !
 ! R40   R(32,33)                1.4632         -DE/DX =    0.0                 !
 ! R41   R(33,34)                1.3747         -DE/DX =    0.0                 !
 ! R42   R(34,35)                1.075          -DE/DX =    0.0                 !
 ! R43   R(36,37)                1.3929         -DE/DX =    0.0                 !
 ! R44   R(36,38)                1.397          -DE/DX =    0.0                 !
 ! R45   R(37,39)                1.3911         -DE/DX =    0.0                 !
 ! R46   R(37,42)                1.0827         -DE/DX =    0.0                 !
 ! R47   R(38,40)                1.3865         -DE/DX =    0.0                 !
 ! R48   R(38,43)                1.0814         -DE/DX =    0.0                 !
 ! R49   R(39,41)                1.3917         -DE/DX =    0.0                 !
 ! R50   R(39,44)                1.0816         -DE/DX =    0.0                 !
 ! R51   R(40,41)                1.3973         -DE/DX =    0.0                 !
 ! R52   R(40,45)                1.083          -DE/DX =    0.0                 !
 ! R53   R(41,57)                1.5049         -DE/DX =    0.0                 !
 ! R54   R(46,47)                1.3925         -DE/DX =    0.0                 !
 ! R55   R(46,48)                1.3968         -DE/DX =    0.0                 !
 ! R56   R(47,49)                1.3912         -DE/DX =    0.0                 !
 ! R57   R(47,52)                1.0827         -DE/DX =    0.0                 !
 ! R58   R(48,50)                1.3866         -DE/DX =    0.0                 !
 ! R59   R(48,53)                1.0815         -DE/DX =    0.0                 !
 ! R60   R(49,51)                1.3916         -DE/DX =    0.0                 !
 ! R61   R(49,54)                1.0816         -DE/DX =    0.0                 !
 ! R62   R(50,51)                1.3972         -DE/DX =    0.0                 !
 ! R63   R(50,55)                1.0829         -DE/DX =    0.0                 !
 ! R64   R(51,56)                1.5053         -DE/DX =    0.0                 !
 ! R65   R(56,61)                1.3507         -DE/DX =    0.0                 !
 ! R66   R(56,62)                1.3515         -DE/DX =    0.0                 !
 ! R67   R(56,63)                1.3493         -DE/DX =    0.0                 !
 ! R68   R(57,58)                1.3515         -DE/DX =    0.0                 !
 ! R69   R(57,59)                1.3494         -DE/DX =    0.0                 !
 ! R70   R(57,60)                1.3512         -DE/DX =    0.0                 !
 ! A1    A(2,1,3)               83.0086         -DE/DX =    0.0                 !
 ! A2    A(2,1,4)               90.0554         -DE/DX =    0.0                 !
 ! A3    A(2,1,19)             108.7724         -DE/DX =    0.0                 !
 ! A4    A(2,1,20)             162.1759         -DE/DX =    0.0                 !
 ! A5    A(2,1,21)              95.8539         -DE/DX =    0.0                 !
 ! A6    A(3,1,4)               72.3353         -DE/DX =    0.0                 !
 ! A7    A(3,1,20)              84.4863         -DE/DX =    0.0                 !
 ! A8    A(3,1,21)              92.5414         -DE/DX =    0.0                 !
 ! A9    A(4,1,19)              99.0133         -DE/DX =    0.0                 !
 ! A10   A(4,1,20)              98.1959         -DE/DX =    0.0                 !
 ! A11   A(4,1,21)             163.0112         -DE/DX =    0.0                 !
 ! A12   A(19,1,20)             85.6168         -DE/DX =    0.0                 !
 ! A13   A(19,1,21)             94.1499         -DE/DX =    0.0                 !
 ! A14   A(20,1,21)             72.0451         -DE/DX =    0.0                 !
 ! A15   A(1,3,7)              125.588          -DE/DX =    0.0                 !
 ! A16   A(1,3,15)             114.8959         -DE/DX =    0.0                 !
 ! A17   A(7,3,15)             118.524          -DE/DX =    0.0                 !
 ! A18   A(1,4,5)              130.2014         -DE/DX =    0.0                 !
 ! A19   A(1,4,16)             115.8108         -DE/DX =    0.0                 !
 ! A20   A(5,4,16)             110.3944         -DE/DX =    0.0                 !
 ! A21   A(4,5,6)              106.8948         -DE/DX =    0.0                 !
 ! A22   A(5,6,17)             110.8424         -DE/DX =    0.0                 !
 ! A23   A(5,6,36)             119.8088         -DE/DX =    0.0                 !
 ! A24   A(17,6,36)            129.3242         -DE/DX =    0.0                 !
 ! A25   A(3,7,8)              115.8194         -DE/DX =    0.0                 !
 ! A26   A(3,7,9)              123.057          -DE/DX =    0.0                 !
 ! A27   A(8,7,9)              121.1113         -DE/DX =    0.0                 !
 ! A28   A(7,9,10)             120.1523         -DE/DX =    0.0                 !
 ! A29   A(7,9,11)             118.4503         -DE/DX =    0.0                 !
 ! A30   A(10,9,11)            121.3952         -DE/DX =    0.0                 !
 ! A31   A(9,11,12)            120.6867         -DE/DX =    0.0                 !
 ! A32   A(9,11,13)            118.9782         -DE/DX =    0.0                 !
 ! A33   A(12,11,13)           120.3343         -DE/DX =    0.0                 !
 ! A34   A(11,13,14)           120.7506         -DE/DX =    0.0                 !
 ! A35   A(11,13,15)           118.8216         -DE/DX =    0.0                 !
 ! A36   A(14,13,15)           120.4264         -DE/DX =    0.0                 !
 ! A37   A(3,15,13)            122.1655         -DE/DX =    0.0                 !
 ! A38   A(3,15,16)            114.4566         -DE/DX =    0.0                 !
 ! A39   A(13,15,16)           123.3744         -DE/DX =    0.0                 !
 ! A40   A(4,16,15)            119.1568         -DE/DX =    0.0                 !
 ! A41   A(4,16,17)            107.3373         -DE/DX =    0.0                 !
 ! A42   A(15,16,17)           133.476          -DE/DX =    0.0                 !
 ! A43   A(6,17,16)            104.5296         -DE/DX =    0.0                 !
 ! A44   A(6,17,18)            122.7591         -DE/DX =    0.0                 !
 ! A45   A(16,17,18)           132.6053         -DE/DX =    0.0                 !
 ! A46   A(1,20,24)            124.376          -DE/DX =    0.0                 !
 ! A47   A(1,20,32)            116.0082         -DE/DX =    0.0                 !
 ! A48   A(24,20,32)           118.65           -DE/DX =    0.0                 !
 ! A49   A(1,21,22)            130.6699         -DE/DX =    0.0                 !
 ! A50   A(1,21,33)            113.5496         -DE/DX =    0.0                 !
 ! A51   A(22,21,33)           110.4213         -DE/DX =    0.0                 !
 ! A52   A(21,22,23)           106.9578         -DE/DX =    0.0                 !
 ! A53   A(22,23,34)           110.8446         -DE/DX =    0.0                 !
 ! A54   A(22,23,46)           119.7885         -DE/DX =    0.0                 !
 ! A55   A(34,23,46)           129.3388         -DE/DX =    0.0                 !
 ! A56   A(20,24,25)           115.8091         -DE/DX =    0.0                 !
 ! A57   A(20,24,26)           122.9886         -DE/DX =    0.0                 !
 ! A58   A(25,24,26)           121.1936         -DE/DX =    0.0                 !
 ! A59   A(24,26,27)           120.1981         -DE/DX =    0.0                 !
 ! A60   A(24,26,28)           118.4188         -DE/DX =    0.0                 !
 ! A61   A(27,26,28)           121.3818         -DE/DX =    0.0                 !
 ! A62   A(26,28,29)           120.6711         -DE/DX =    0.0                 !
 ! A63   A(26,28,30)           119.0374         -DE/DX =    0.0                 !
 ! A64   A(29,28,30)           120.2911         -DE/DX =    0.0                 !
 ! A65   A(28,30,31)           120.7042         -DE/DX =    0.0                 !
 ! A66   A(28,30,32)           118.7632         -DE/DX =    0.0                 !
 ! A67   A(31,30,32)           120.5323         -DE/DX =    0.0                 !
 ! A68   A(20,32,30)           122.1378         -DE/DX =    0.0                 !
 ! A69   A(20,32,33)           114.6372         -DE/DX =    0.0                 !
 ! A70   A(30,32,33)           123.2205         -DE/DX =    0.0                 !
 ! A71   A(21,33,32)           119.4289         -DE/DX =    0.0                 !
 ! A72   A(21,33,34)           107.3313         -DE/DX =    0.0                 !
 ! A73   A(32,33,34)           133.1774         -DE/DX =    0.0                 !
 ! A74   A(23,34,33)           104.4427         -DE/DX =    0.0                 !
 ! A75   A(23,34,35)           122.7116         -DE/DX =    0.0                 !
 ! A76   A(33,34,35)           132.7255         -DE/DX =    0.0                 !
 ! A77   A(6,36,37)            120.1257         -DE/DX =    0.0                 !
 ! A78   A(6,36,38)            118.9023         -DE/DX =    0.0                 !
 ! A79   A(37,36,38)           120.972          -DE/DX =    0.0                 !
 ! A80   A(36,37,39)           119.4786         -DE/DX =    0.0                 !
 ! A81   A(36,37,42)           120.6959         -DE/DX =    0.0                 !
 ! A82   A(39,37,42)           119.8133         -DE/DX =    0.0                 !
 ! A83   A(36,38,40)           119.0795         -DE/DX =    0.0                 !
 ! A84   A(36,38,43)           119.5296         -DE/DX =    0.0                 !
 ! A85   A(40,38,43)           121.3909         -DE/DX =    0.0                 !
 ! A86   A(37,39,41)           119.9849         -DE/DX =    0.0                 !
 ! A87   A(37,39,44)           119.972          -DE/DX =    0.0                 !
 ! A88   A(41,39,44)           120.0387         -DE/DX =    0.0                 !
 ! A89   A(38,40,41)           120.3764         -DE/DX =    0.0                 !
 ! A90   A(38,40,45)           119.5374         -DE/DX =    0.0                 !
 ! A91   A(41,40,45)           120.0836         -DE/DX =    0.0                 !
 ! A92   A(39,41,40)           120.1018         -DE/DX =    0.0                 !
 ! A93   A(39,41,57)           120.9241         -DE/DX =    0.0                 !
 ! A94   A(40,41,57)           118.9741         -DE/DX =    0.0                 !
 ! A95   A(23,46,47)           120.1053         -DE/DX =    0.0                 !
 ! A96   A(23,46,48)           118.8446         -DE/DX =    0.0                 !
 ! A97   A(47,46,48)           121.05           -DE/DX =    0.0                 !
 ! A98   A(46,47,49)           119.4394         -DE/DX =    0.0                 !
 ! A99   A(46,47,52)           120.7274         -DE/DX =    0.0                 !
 ! A100  A(49,47,52)           119.8206         -DE/DX =    0.0                 !
 ! A101  A(46,48,50)           119.0338         -DE/DX =    0.0                 !
 ! A102  A(46,48,53)           119.5894         -DE/DX =    0.0                 !
 ! A103  A(50,48,53)           121.3768         -DE/DX =    0.0                 !
 ! A104  A(47,49,51)           119.971          -DE/DX =    0.0                 !
 ! A105  A(47,49,54)           119.9784         -DE/DX =    0.0                 !
 ! A106  A(51,49,54)           120.0477         -DE/DX =    0.0                 !
 ! A107  A(48,50,51)           120.3669         -DE/DX =    0.0                 !
 ! A108  A(48,50,55)           119.5388         -DE/DX =    0.0                 !
 ! A109  A(51,50,55)           120.09           -DE/DX =    0.0                 !
 ! A110  A(49,51,50)           120.1325         -DE/DX =    0.0                 !
 ! A111  A(49,51,56)           120.891          -DE/DX =    0.0                 !
 ! A112  A(50,51,56)           118.9739         -DE/DX =    0.0                 !
 ! A113  A(51,56,61)           111.5857         -DE/DX =    0.0                 !
 ! A114  A(51,56,62)           111.5257         -DE/DX =    0.0                 !
 ! A115  A(51,56,63)           112.287          -DE/DX =    0.0                 !
 ! A116  A(61,56,62)           106.6533         -DE/DX =    0.0                 !
 ! A117  A(61,56,63)           107.2919         -DE/DX =    0.0                 !
 ! A118  A(62,56,63)           107.1866         -DE/DX =    0.0                 !
 ! A119  A(41,57,58)           111.5684         -DE/DX =    0.0                 !
 ! A120  A(41,57,59)           112.3141         -DE/DX =    0.0                 !
 ! A121  A(41,57,60)           111.5889         -DE/DX =    0.0                 !
 ! A122  A(58,57,59)           107.2272         -DE/DX =    0.0                 !
 ! A123  A(58,57,60)           106.618          -DE/DX =    0.0                 !
 ! A124  A(59,57,60)           107.2074         -DE/DX =    0.0                 !
 ! A125  L(3,1,19,2,-1)        191.7811         -DE/DX =    0.0                 !
 ! A126  L(3,1,19,2,-2)        188.2652         -DE/DX =    0.0                 !
 ! D1    D(2,1,3,7)            -89.7962         -DE/DX =    0.0                 !
 ! D2    D(2,1,3,15)            78.5747         -DE/DX =    0.0                 !
 ! D3    D(4,1,3,7)            177.907          -DE/DX =    0.0                 !
 ! D4    D(4,1,3,15)           -13.7221         -DE/DX =    0.0                 !
 ! D5    D(20,1,3,7)            77.4762         -DE/DX =    0.0                 !
 ! D6    D(20,1,3,15)         -114.153          -DE/DX =    0.0                 !
 ! D7    D(21,1,3,7)             5.7941         -DE/DX =    0.0                 !
 ! D8    D(21,1,3,15)          174.165          -DE/DX =    0.0                 !
 ! D9    D(2,1,4,5)             89.6414         -DE/DX =    0.0                 !
 ! D10   D(2,1,4,16)           -66.6436         -DE/DX =    0.0                 !
 ! D11   D(3,1,4,5)            172.2844         -DE/DX =    0.0                 !
 ! D12   D(3,1,4,16)            15.9995         -DE/DX =    0.0                 !
 ! D13   D(19,1,4,5)           -19.384          -DE/DX =    0.0                 !
 ! D14   D(19,1,4,16)         -175.669          -DE/DX =    0.0                 !
 ! D15   D(20,1,4,5)          -106.2119         -DE/DX =    0.0                 !
 ! D16   D(20,1,4,16)           97.5031         -DE/DX =    0.0                 !
 ! D17   D(21,1,4,5)          -159.7346         -DE/DX =    0.0                 !
 ! D18   D(21,1,4,16)           43.9804         -DE/DX =    0.0                 !
 ! D19   D(2,1,20,24)          127.7632         -DE/DX =    0.0                 !
 ! D20   D(2,1,20,32)          -63.6715         -DE/DX =    0.0                 !
 ! D21   D(3,1,20,24)           82.168          -DE/DX =    0.0                 !
 ! D22   D(3,1,20,32)         -109.2667         -DE/DX =    0.0                 !
 ! D23   D(4,1,20,24)           10.9461         -DE/DX =    0.0                 !
 ! D24   D(4,1,20,32)          179.5115         -DE/DX =    0.0                 !
 ! D25   D(19,1,20,24)         -87.5478         -DE/DX =    0.0                 !
 ! D26   D(19,1,20,32)          81.0176         -DE/DX =    0.0                 !
 ! D27   D(21,1,20,24)         176.6478         -DE/DX =    0.0                 !
 ! D28   D(21,1,20,32)         -14.7869         -DE/DX =    0.0                 !
 ! D29   D(2,1,21,22)          -24.1572         -DE/DX =    0.0                 !
 ! D30   D(2,1,21,33)         -175.3572         -DE/DX =    0.0                 !
 ! D31   D(3,1,21,22)         -107.3847         -DE/DX =    0.0                 !
 ! D32   D(3,1,21,33)          101.4154         -DE/DX =    0.0                 !
 ! D33   D(4,1,21,22)         -133.9678         -DE/DX =    0.0                 !
 ! D34   D(4,1,21,33)           74.8322         -DE/DX =    0.0                 !
 ! D35   D(19,1,21,22)          85.2201         -DE/DX =    0.0                 !
 ! D36   D(19,1,21,33)         -65.9799         -DE/DX =    0.0                 !
 ! D37   D(20,1,21,22)         169.2469         -DE/DX =    0.0                 !
 ! D38   D(20,1,21,33)          18.0469         -DE/DX =    0.0                 !
 ! D39   D(1,3,7,8)            -10.4231         -DE/DX =    0.0                 !
 ! D40   D(1,3,7,9)            168.3132         -DE/DX =    0.0                 !
 ! D41   D(15,3,7,8)          -178.4118         -DE/DX =    0.0                 !
 ! D42   D(15,3,7,9)             0.3245         -DE/DX =    0.0                 !
 ! D43   D(1,3,15,13)         -169.9428         -DE/DX =    0.0                 !
 ! D44   D(1,3,15,16)            9.3928         -DE/DX =    0.0                 !
 ! D45   D(7,3,15,13)           -0.6957         -DE/DX =    0.0                 !
 ! D46   D(7,3,15,16)          178.6399         -DE/DX =    0.0                 !
 ! D47   D(1,4,5,6)           -156.8826         -DE/DX =    0.0                 !
 ! D48   D(16,4,5,6)             0.3943         -DE/DX =    0.0                 !
 ! D49   D(1,4,16,15)          -17.6966         -DE/DX =    0.0                 !
 ! D50   D(1,4,16,17)          160.5784         -DE/DX =    0.0                 !
 ! D51   D(5,4,16,15)         -178.5658         -DE/DX =    0.0                 !
 ! D52   D(5,4,16,17)           -0.2907         -DE/DX =    0.0                 !
 ! D53   D(4,5,6,17)            -0.3588         -DE/DX =    0.0                 !
 ! D54   D(4,5,6,36)           177.9994         -DE/DX =    0.0                 !
 ! D55   D(5,6,17,16)            0.1771         -DE/DX =    0.0                 !
 ! D56   D(5,6,17,18)          176.8641         -DE/DX =    0.0                 !
 ! D57   D(36,6,17,16)        -177.9813         -DE/DX =    0.0                 !
 ! D58   D(36,6,17,18)          -1.2943         -DE/DX =    0.0                 !
 ! D59   D(5,6,36,37)          153.6243         -DE/DX =    0.0                 !
 ! D60   D(5,6,36,38)          -26.381          -DE/DX =    0.0                 !
 ! D61   D(17,6,36,37)         -28.3593         -DE/DX =    0.0                 !
 ! D62   D(17,6,36,38)         151.6354         -DE/DX =    0.0                 !
 ! D63   D(3,7,9,10)          -179.3818         -DE/DX =    0.0                 !
 ! D64   D(3,7,9,11)             0.084          -DE/DX =    0.0                 !
 ! D65   D(8,7,9,10)            -0.7105         -DE/DX =    0.0                 !
 ! D66   D(8,7,9,11)           178.7553         -DE/DX =    0.0                 !
 ! D67   D(7,9,11,12)         -179.7957         -DE/DX =    0.0                 !
 ! D68   D(7,9,11,13)           -0.13           -DE/DX =    0.0                 !
 ! D69   D(10,9,11,12)          -0.3369         -DE/DX =    0.0                 !
 ! D70   D(10,9,11,13)         179.3288         -DE/DX =    0.0                 !
 ! D71   D(9,11,13,14)        -179.7843         -DE/DX =    0.0                 !
 ! D72   D(9,11,13,15)          -0.2174         -DE/DX =    0.0                 !
 ! D73   D(12,11,13,14)         -0.1174         -DE/DX =    0.0                 !
 ! D74   D(12,11,13,15)        179.4495         -DE/DX =    0.0                 !
 ! D75   D(11,13,15,3)           0.6485         -DE/DX =    0.0                 !
 ! D76   D(11,13,15,16)       -178.6273         -DE/DX =    0.0                 !
 ! D77   D(14,13,15,3)        -179.7831         -DE/DX =    0.0                 !
 ! D78   D(14,13,15,16)          0.9411         -DE/DX =    0.0                 !
 ! D79   D(3,15,16,4)            4.9111         -DE/DX =    0.0                 !
 ! D80   D(3,15,16,17)        -172.8196         -DE/DX =    0.0                 !
 ! D81   D(13,15,16,4)        -175.7624         -DE/DX =    0.0                 !
 ! D82   D(13,15,16,17)          6.507          -DE/DX =    0.0                 !
 ! D83   D(4,16,17,6)            0.0615         -DE/DX =    0.0                 !
 ! D84   D(4,16,17,18)        -176.1526         -DE/DX =    0.0                 !
 ! D85   D(15,16,17,6)         177.9854         -DE/DX =    0.0                 !
 ! D86   D(15,16,17,18)          1.7714         -DE/DX =    0.0                 !
 ! D87   D(1,20,24,25)         -10.3522         -DE/DX =    0.0                 !
 ! D88   D(1,20,24,26)         168.58           -DE/DX =    0.0                 !
 ! D89   D(32,20,24,25)       -178.6379         -DE/DX =    0.0                 !
 ! D90   D(32,20,24,26)          0.2943         -DE/DX =    0.0                 !
 ! D91   D(1,20,32,30)        -170.0035         -DE/DX =    0.0                 !
 ! D92   D(1,20,32,33)           9.2479         -DE/DX =    0.0                 !
 ! D93   D(24,20,32,30)         -0.7494         -DE/DX =    0.0                 !
 ! D94   D(24,20,32,33)        178.502          -DE/DX =    0.0                 !
 ! D95   D(1,21,22,23)        -151.385          -DE/DX =    0.0                 !
 ! D96   D(33,21,22,23)          0.4997         -DE/DX =    0.0                 !
 ! D97   D(1,21,33,32)         -20.873          -DE/DX =    0.0                 !
 ! D98   D(1,21,33,34)         156.6237         -DE/DX =    0.0                 !
 ! D99   D(22,21,33,32)       -177.9246         -DE/DX =    0.0                 !
 ! D100  D(22,21,33,34)         -0.4278         -DE/DX =    0.0                 !
 ! D101  D(21,22,23,34)         -0.3929         -DE/DX =    0.0                 !
 ! D102  D(21,22,23,46)        177.8553         -DE/DX =    0.0                 !
 ! D103  D(22,23,34,33)          0.1286         -DE/DX =    0.0                 !
 ! D104  D(22,23,34,35)        176.6057         -DE/DX =    0.0                 !
 ! D105  D(46,23,34,33)       -177.9055         -DE/DX =    0.0                 !
 ! D106  D(46,23,34,35)         -1.4285         -DE/DX =    0.0                 !
 ! D107  D(22,23,46,47)        153.5608         -DE/DX =    0.0                 !
 ! D108  D(22,23,46,48)        -26.429          -DE/DX =    0.0                 !
 ! D109  D(34,23,46,47)        -28.5562         -DE/DX =    0.0                 !
 ! D110  D(34,23,46,48)        151.454          -DE/DX =    0.0                 !
 ! D111  D(20,24,26,27)       -179.4166         -DE/DX =    0.0                 !
 ! D112  D(20,24,26,28)          0.179          -DE/DX =    0.0                 !
 ! D113  D(25,24,26,27)         -0.5403         -DE/DX =    0.0                 !
 ! D114  D(25,24,26,28)        179.0552         -DE/DX =    0.0                 !
 ! D115  D(24,26,28,29)       -179.9766         -DE/DX =    0.0                 !
 ! D116  D(24,26,28,30)         -0.205          -DE/DX =    0.0                 !
 ! D117  D(27,26,28,29)         -0.3861         -DE/DX =    0.0                 !
 ! D118  D(27,26,28,30)        179.3856         -DE/DX =    0.0                 !
 ! D119  D(26,28,30,31)        179.9751         -DE/DX =    0.0                 !
 ! D120  D(26,28,30,32)         -0.2196         -DE/DX =    0.0                 !
 ! D121  D(29,28,30,31)         -0.2524         -DE/DX =    0.0                 !
 ! D122  D(29,28,30,32)        179.553          -DE/DX =    0.0                 !
 ! D123  D(28,30,32,20)          0.7173         -DE/DX =    0.0                 !
 ! D124  D(28,30,32,33)       -178.4693         -DE/DX =    0.0                 !
 ! D125  D(31,30,32,20)       -179.477          -DE/DX =    0.0                 !
 ! D126  D(31,30,32,33)          1.3364         -DE/DX =    0.0                 !
 ! D127  D(20,32,33,21)          7.7938         -DE/DX =    0.0                 !
 ! D128  D(20,32,33,34)       -168.9287         -DE/DX =    0.0                 !
 ! D129  D(30,32,33,21)       -172.964          -DE/DX =    0.0                 !
 ! D130  D(30,32,33,34)         10.3136         -DE/DX =    0.0                 !
 ! D131  D(21,33,34,23)          0.1698         -DE/DX =    0.0                 !
 ! D132  D(21,33,34,35)       -175.7944         -DE/DX =    0.0                 !
 ! D133  D(32,33,34,23)        177.1796         -DE/DX =    0.0                 !
 ! D134  D(32,33,34,35)          1.2155         -DE/DX =    0.0                 !
 ! D135  D(6,36,37,39)         179.2091         -DE/DX =    0.0                 !
 ! D136  D(6,36,37,42)          -2.066          -DE/DX =    0.0                 !
 ! D137  D(38,36,37,39)         -0.7855         -DE/DX =    0.0                 !
 ! D138  D(38,36,37,42)        177.9394         -DE/DX =    0.0                 !
 ! D139  D(6,36,38,40)        -179.8518         -DE/DX =    0.0                 !
 ! D140  D(6,36,38,43)           0.1325         -DE/DX =    0.0                 !
 ! D141  D(37,36,38,40)          0.1428         -DE/DX =    0.0                 !
 ! D142  D(37,36,38,43)       -179.8728         -DE/DX =    0.0                 !
 ! D143  D(36,37,39,41)          0.7497         -DE/DX =    0.0                 !
 ! D144  D(36,37,39,44)        179.984          -DE/DX =    0.0                 !
 ! D145  D(42,37,39,41)       -177.9867         -DE/DX =    0.0                 !
 ! D146  D(42,37,39,44)          1.2476         -DE/DX =    0.0                 !
 ! D147  D(36,38,40,41)          0.5345         -DE/DX =    0.0                 !
 ! D148  D(36,38,40,45)        179.9493         -DE/DX =    0.0                 !
 ! D149  D(43,38,40,41)       -179.4496         -DE/DX =    0.0                 !
 ! D150  D(43,38,40,45)         -0.0347         -DE/DX =    0.0                 !
 ! D151  D(37,39,41,40)         -0.0828         -DE/DX =    0.0                 !
 ! D152  D(37,39,41,57)        179.8738         -DE/DX =    0.0                 !
 ! D153  D(44,39,41,40)       -179.3166         -DE/DX =    0.0                 !
 ! D154  D(44,39,41,57)          0.6401         -DE/DX =    0.0                 !
 ! D155  D(38,40,41,39)         -0.5679         -DE/DX =    0.0                 !
 ! D156  D(38,40,41,57)        179.4747         -DE/DX =    0.0                 !
 ! D157  D(45,40,41,39)       -179.9795         -DE/DX =    0.0                 !
 ! D158  D(45,40,41,57)          0.063          -DE/DX =    0.0                 !
 ! D159  D(39,41,57,58)       -121.8141         -DE/DX =    0.0                 !
 ! D160  D(39,41,57,59)         -1.385          -DE/DX =    0.0                 !
 ! D161  D(39,41,57,60)        119.0331         -DE/DX =    0.0                 !
 ! D162  D(40,41,57,58)         58.1431         -DE/DX =    0.0                 !
 ! D163  D(40,41,57,59)        178.5721         -DE/DX =    0.0                 !
 ! D164  D(40,41,57,60)        -61.0097         -DE/DX =    0.0                 !
 ! D165  D(23,46,47,49)        179.2697         -DE/DX =    0.0                 !
 ! D166  D(23,46,47,52)         -2.02           -DE/DX =    0.0                 !
 ! D167  D(48,46,47,49)         -0.7407         -DE/DX =    0.0                 !
 ! D168  D(48,46,47,52)        177.9696         -DE/DX =    0.0                 !
 ! D169  D(23,46,48,50)       -179.8951         -DE/DX =    0.0                 !
 ! D170  D(23,46,48,53)          0.1404         -DE/DX =    0.0                 !
 ! D171  D(47,46,48,50)          0.1152         -DE/DX =    0.0                 !
 ! D172  D(47,46,48,53)       -179.8492         -DE/DX =    0.0                 !
 ! D173  D(46,47,49,51)          0.712          -DE/DX =    0.0                 !
 ! D174  D(46,47,49,54)       -179.9111         -DE/DX =    0.0                 !
 ! D175  D(52,47,49,51)       -178.0101         -DE/DX =    0.0                 !
 ! D176  D(52,47,49,54)          1.3668         -DE/DX =    0.0                 !
 ! D177  D(46,48,50,51)          0.5376         -DE/DX =    0.0                 !
 ! D178  D(46,48,50,55)        179.7849         -DE/DX =    0.0                 !
 ! D179  D(53,48,50,51)       -179.4986         -DE/DX =    0.0                 !
 ! D180  D(53,48,50,55)         -0.2514         -DE/DX =    0.0                 !
 ! D181  D(47,49,51,50)         -0.0696         -DE/DX =    0.0                 !
 ! D182  D(47,49,51,56)        179.3358         -DE/DX =    0.0                 !
 ! D183  D(54,49,51,50)       -179.446          -DE/DX =    0.0                 !
 ! D184  D(54,49,51,56)         -0.0406         -DE/DX =    0.0                 !
 ! D185  D(48,50,51,49)         -0.564          -DE/DX =    0.0                 !
 ! D186  D(48,50,51,56)       -179.9807         -DE/DX =    0.0                 !
 ! D187  D(55,50,51,49)       -179.8071         -DE/DX =    0.0                 !
 ! D188  D(55,50,51,56)          0.7762         -DE/DX =    0.0                 !
 ! D189  D(49,51,56,61)        124.1449         -DE/DX =    0.0                 !
 ! D190  D(49,51,56,62)       -116.6884         -DE/DX =    0.0                 !
 ! D191  D(49,51,56,63)          3.6393         -DE/DX =    0.0                 !
 ! D192  D(50,51,56,61)        -56.4429         -DE/DX =    0.0                 !
 ! D193  D(50,51,56,62)         62.7237         -DE/DX =    0.0                 !
 ! D194  D(50,51,56,63)       -176.9486         -DE/DX =    0.0                 !
 --------------------------------------------------------------------------------
 Lowest energy point so far.  Saving SCF results.
 GradGradGradGradGradGradGradGradGradGradGradGradGradGradGradGradGradGrad

 Largest change from initial coordinates is atom   56       0.000 Angstoms.
 Leave Link  103 at Sat Oct 20 03:50:50 2018, MaxMem=   838860800 cpu:       358.1
 (Enter /soft/sl6.3/x86_64/gaussian/g09_d01/g09/l202.exe)
 Stoichiometry    C28H18Cl2F6FeN8(5)
 Framework group  C1[X(C28H18Cl2F6FeN8)]
 Deg. of freedom   183
 Full point group                 C1      NOp   1
 RotChk:  IX=0 Diff= 7.10D-16
 Largest Abelian subgroup         C1      NOp   1
 Largest concise Abelian subgroup C1      NOp   1
                         Standard orientation:                         
 ---------------------------------------------------------------------
 Center     Atomic      Atomic             Coordinates (Angstroms)
 Number     Number       Type             X           Y           Z
 ---------------------------------------------------------------------
      1         26           0        0.028521    0.380319   -0.067607
      2         17           0       -0.012594   -1.073906    1.843957
      3          7           0        0.338202    2.040923    1.561310
      4          7           0        2.196064    0.664782    0.192743
      5          7           0        3.190525   -0.007243   -0.290355
      6          7           0        4.243172    0.207016    0.527601
      7          6           0       -0.634457    2.715523    2.177185
      8          1           0       -1.629370    2.589433    1.766590
      9          6           0       -0.413927    3.514447    3.293327
     10          1           0       -1.240099    4.033547    3.762297
     11          6           0        0.882336    3.616433    3.790160
     12          1           0        1.094720    4.226483    4.660308
     13          6           0        1.901980    2.917920    3.157726
     14          1           0        2.920345    2.973859    3.522138
     15          6           0        1.590943    2.132492    2.046399
     16          6           0        2.578028    1.335400    1.324959
     17          6           0        3.902103    1.042338    1.547465
     18          1           0        4.582076    1.302683    2.338230
     19         17           0        0.060681   -0.921163   -1.998948
     20          7           0       -0.371746    2.171509   -1.495647
     21          7           0       -2.211916    0.728579   -0.141615
     22          7           0       -3.191258    0.010319    0.301344
     23          7           0       -4.254338    0.265716   -0.487358
     24          6           0        0.582717    2.889027   -2.089292
     25          1           0        1.593417    2.710106   -1.740678
     26          6           0        0.322817    3.798424   -3.109336
     27          1           0        1.134113    4.350649   -3.566312
     28          6           0       -0.993960    3.968384   -3.525302
     29          1           0       -1.237763    4.666891   -4.317207
     30          6           0       -1.995609    3.225050   -2.913651
     31          1           0       -3.029734    3.336179   -3.215964
     32          6           0       -1.644599    2.327904   -1.903695
     33          6           0       -2.614462    1.473893   -1.217389
     34          6           0       -3.936666    1.177486   -1.449224
     35          1           0       -4.628473    1.479458   -2.214567
     36          6           0        5.482500   -0.444297    0.271232
     37          6           0        6.675921    0.128132    0.704967
     38          6           0        5.476808   -1.659205   -0.418441
     39          6           0        7.878078   -0.528152    0.461664
     40          6           0        6.681691   -2.298360   -0.667443
     41          6           0        7.883005   -1.739180   -0.224074
     42          1           0        6.678089    1.085880    1.209839
     43          1           0        4.536849   -2.081567   -0.746304
     44          1           0        8.809518   -0.090750    0.794717
     45          1           0        6.685836   -3.240914   -1.200739
     46          6           0       -5.481426   -0.423813   -0.266539
     47          6           0       -6.688150    0.159403   -0.644428
     48          6           0       -5.447205   -1.685467    0.331826
     49          6           0       -7.876889   -0.532688   -0.436259
     50          6           0       -6.638923   -2.360955    0.546572
     51          6           0       -7.853998   -1.790488    0.158763
     52          1           0       -6.711416    1.151236   -1.077946
     53          1           0       -4.496906   -2.115107    0.618168
     54          1           0       -8.818988   -0.088549   -0.727761
     55          1           0       -6.621629   -3.341133    1.006706
     56          6           0       -9.128955   -2.551169    0.407318
     57          6           0        9.171458   -2.465763   -0.501264
     58          9           0        9.356360   -2.661695   -1.825657
     59          9           0       10.247736   -1.793342   -0.042660
     60          9           0        9.187498   -3.687362    0.076055
     61          9           0       -9.098147   -3.773586   -0.166370
     62          9           0       -9.339486   -2.748191    1.727748
     63          9           0      -10.211461   -1.907824   -0.077380
 ---------------------------------------------------------------------
 Rotational constants (GHZ):      0.1074164      0.0221473      0.0209332
 Leave Link  202 at Sat Oct 20 03:50:50 2018, MaxMem=   838860800 cpu:         0.3
 (Enter /soft/sl6.3/x86_64/gaussian/g09_d01/g09/l9999.exe)
 1\1\GINC-NODE0406\FOpt\UB3LYP\6-311G(d,p)\C28H18Cl2F6Fe1N8(5)\CONRADJ\
 20-Oct-2018\0\\#P b3lyp/6-311G(d,p) opt scf=(conver=8)\\Comment:\\0,5\
 Fe,0.028521,0.380319,-0.067607\Cl,-0.012594,-1.073906,1.843957\N,0.338
 202,2.040923,1.56131\N,2.196064,0.664782,0.192743\N,3.190525,-0.007243
 ,-0.290355\N,4.243172,0.207016,0.527601\C,-0.634457,2.715523,2.177185\
 H,-1.62937,2.589433,1.76659\C,-0.413927,3.514447,3.293327\H,-1.240099,
 4.033547,3.762297\C,0.882336,3.616433,3.79016\H,1.09472,4.226483,4.660
 308\C,1.90198,2.91792,3.157726\H,2.920345,2.973859,3.522138\C,1.590943
 ,2.132492,2.046399\C,2.578028,1.3354,1.324959\C,3.902103,1.042338,1.54
 7465\H,4.582076,1.302683,2.33823\Cl,0.060681,-0.921163,-1.998948\N,-0.
 371746,2.171509,-1.495647\N,-2.211916,0.728579,-0.141615\N,-3.191258,0
 .010319,0.301344\N,-4.254338,0.265716,-0.487358\C,0.582717,2.889027,-2
 .089292\H,1.593417,2.710106,-1.740678\C,0.322817,3.798424,-3.109336\H,
 1.134113,4.350649,-3.566312\C,-0.99396,3.968384,-3.525302\H,-1.237763,
 4.666891,-4.317207\C,-1.995609,3.22505,-2.913651\H,-3.029734,3.336179,
 -3.215964\C,-1.644599,2.327904,-1.903695\C,-2.614462,1.473893,-1.21738
 9\C,-3.936666,1.177486,-1.449224\H,-4.628473,1.479458,-2.214567\C,5.48
 25,-0.444297,0.271232\C,6.675921,0.128132,0.704967\C,5.476808,-1.65920
 5,-0.418441\C,7.878078,-0.528152,0.461664\C,6.681691,-2.29836,-0.66744
 3\C,7.883005,-1.73918,-0.224074\H,6.678089,1.08588,1.209839\H,4.536849
 ,-2.081567,-0.746304\H,8.809518,-0.09075,0.794717\H,6.685836,-3.240914
 ,-1.200739\C,-5.481426,-0.423813,-0.266539\C,-6.68815,0.159403,-0.6444
 28\C,-5.447205,-1.685467,0.331826\C,-7.876889,-0.532688,-0.436259\C,-6
 .638923,-2.360955,0.546572\C,-7.853998,-1.790488,0.158763\H,-6.711416,
 1.151236,-1.077946\H,-4.496906,-2.115107,0.618168\H,-8.818988,-0.08854
 9,-0.727761\H,-6.621629,-3.341133,1.006706\C,-9.128955,-2.551169,0.407
 318\C,9.171458,-2.465763,-0.501264\F,9.35636,-2.661695,-1.825657\F,10.
 247736,-1.793342,-0.04266\F,9.187498,-3.687362,0.076055\F,-9.098147,-3
 .773586,-0.16637\F,-9.339486,-2.748191,1.727748\F,-10.211461,-1.907824
 ,-0.07738\\Version=AS64L-G09RevD.01\State=5-A\HF=-4299.6784027\S2=6.02
 392\S2-1=0.\S2A=6.000081\RMSD=5.697e-09\RMSF=3.512e-06\Dipole=-0.21936
 1,5.927914,0.0013485\Quadrupole=5.3287152,2.3791957,-7.7079109,-0.9780
 683,22.5231257,0.2556603\PG=C01 [X(C28H18Cl2F6Fe1N8)]\\@


0EVERYBODY IS IGNORANT, ONLY ON DIFFERENT SUBJECTS.
0          WILL ROGERS
 Job cpu time:       0 days 11 hours 35 minutes 53.5 seconds.
 File lengths (MBytes):  RWF=    858 Int=      0 D2E=      0 Chk=     76 Scr=      1
 Normal termination of Gaussian 09 at Sat Oct 20 03:50:51 2018.
