# Supplementary material for: DFT and CV data of 4-phenyl-substituted dichloro(bis{2-[1-(phenyl)-1H-1,2,3-triazol-4-yl-κN3]pyridine-κN})iron(II) coordination compounds
Source: Data Brief. 2018 Oct 27;21:1458–71. doi: 10.1016/j.dib.2018.10.085 (PMC6234228; doi:10.1016/j.dib.2018.10.085)
Supplement: Supplementary file 2 — Supplementary material. [file mmc2.zip › DIB_DFT_files_Fe/FeCl2L12_CF3_cis2.log]

 Entering Gaussian System, Link 0=g09
 Input=FeCl2L12_CF3_cis2.com
 Output=FeCl2L12_CF3_cis2.log
 Initial command:
 /soft/sl6.3/x86_64/gaussian/g09_d01/g09/l1.exe "/scratch/conradj/558828.ui.FeCl2L12_CF3_cis2/Gau-40964.inp" -scrdir="/scratch/conradj/558828.ui.FeCl2L12_CF3_cis2/"
 Default linda workers:  node0405-ib,node0406-ib
 Default is to use  16 SMP processors on each worker.
 Entering Link 1 = /soft/sl6.3/x86_64/gaussian/g09_d01/g09/l1.exe PID=     40965.
  
 Copyright (c) 1988,1990,1992,1993,1995,1998,2003,2009,2013,
            Gaussian, Inc.  All Rights Reserved.
  
 This is part of the Gaussian(R) 09 program.  It is based on
 the Gaussian(R) 03 system (copyright 2003, Gaussian, Inc.),
 the Gaussian(R) 98 system (copyright 1998, Gaussian, Inc.),
 the Gaussian(R) 94 system (copyright 1995, Gaussian, Inc.),
 the Gaussian 92(TM) system (copyright 1992, Gaussian, Inc.),
 the Gaussian 90(TM) system (copyright 1990, Gaussian, Inc.),
 the Gaussian 88(TM) system (copyright 1988, Gaussian, Inc.),
 the Gaussian 86(TM) system (copyright 1986, Carnegie Mellon
 University), and the Gaussian 82(TM) system (copyright 1983,
 Carnegie Mellon University). Gaussian is a federally registered
 trademark of Gaussian, Inc.
  
 This software contains proprietary and confidential information,
 including trade secrets, belonging to Gaussian, Inc.
  
 This software is provided under written license and may be
 used, copied, transmitted, or stored only in accord with that
 written license.
  
 The following legend is applicable only to US Government
 contracts under FAR:
  
                    RESTRICTED RIGHTS LEGEND
  
 Use, reproduction and disclosure by the US Government is
 subject to restrictions as set forth in subparagraphs (a)
 and (c) of the Commercial Computer Software - Restricted
 Rights clause in FAR 52.227-19.
  
 Gaussian, Inc.
 340 Quinnipiac St., Bldg. 40, Wallingford CT 06492
  
  
 ---------------------------------------------------------------
 Warning -- This program may not be used in any manner that
 competes with the business of Gaussian, Inc. or will provide
 assistance to any competitor of Gaussian, Inc.  The licensee
 of this program is prohibited from giving any competitor of
 Gaussian, Inc. access to this program.  By using this program,
 the user acknowledges that Gaussian, Inc. is engaged in the
 business of creating and licensing software in the field of
 computational chemistry and represents and warrants to the
 licensee that it is not a competitor of Gaussian, Inc. and that
 it will not use this program in any manner prohibited above.
 ---------------------------------------------------------------
  

 Cite this work as:
 Gaussian 09, Revision D.01,
 M. J. Frisch, G. W. Trucks, H. B. Schlegel, G. E. Scuseria, 
 M. A. Robb, J. R. Cheeseman, G. Scalmani, V. Barone, B. Mennucci, 
 G. A. Petersson, H. Nakatsuji, M. Caricato, X. Li, H. P. Hratchian, 
 A. F. Izmaylov, J. Bloino, G. Zheng, J. L. Sonnenberg, M. Hada, 
 M. Ehara, K. Toyota, R. Fukuda, J. Hasegawa, M. Ishida, T. Nakajima, 
 Y. Honda, O. Kitao, H. Nakai, T. Vreven, J. A. Montgomery, Jr., 
 J. E. Peralta, F. Ogliaro, M. Bearpark, J. J. Heyd, E. Brothers, 
 K. N. Kudin, V. N. Staroverov, T. Keith, R. Kobayashi, J. Normand, 
 K. Raghavachari, A. Rendell, J. C. Burant, S. S. Iyengar, J. Tomasi, 
 M. Cossi, N. Rega, J. M. Millam, M. Klene, J. E. Knox, J. B. Cross, 
 V. Bakken, C. Adamo, J. Jaramillo, R. Gomperts, R. E. Stratmann, 
 O. Yazyev, A. J. Austin, R. Cammi, C. Pomelli, J. W. Ochterski, 
 R. L. Martin, K. Morokuma, V. G. Zakrzewski, G. A. Voth, 
 P. Salvador, J. J. Dannenberg, S. Dapprich, A. D. Daniels, 
 O. Farkas, J. B. Foresman, J. V. Ortiz, J. Cioslowski, 
 and D. J. Fox, Gaussian, Inc., Wallingford CT, 2013.
 
 ******************************************
 Gaussian 09:  AS64L-G09RevD.01 24-Apr-2013
                20-Oct-2018 
 ******************************************
 %chk=FeCl2L12_CF3_cis2.chk
 SetLPE:  input flags="-opt 'Tsnet.Node.lindarsharg: ssh' "
 SetLPE:    new flags="-opt 'Tsnet.Node.lindarsharg: ssh'  -nodelist 'node0405-ib node0406-ib'"
 Will use up to    2 processors via Linda.
 ---------------------------------------
 #P b3lyp/6-311G(d,p) opt scf=(conver=8)
 ---------------------------------------
 1/14=-1,18=20,19=15,26=3,38=1/1,3;
 2/9=110,12=2,17=6,18=5,40=1/2;
 3/5=4,6=6,7=101,11=2,16=1,25=1,30=1,71=1,74=-5/1,2,3;
 4//1;
 5/5=2,6=8,38=5/2;
 6/7=2,8=2,9=2,10=2,28=1/1;
 7//1,2,3,16;
 1/14=-1,18=20,19=15,26=3/3(2);
 2/9=110/2;
 99//99;
 2/9=110/2;
 3/5=4,6=6,7=101,11=2,16=1,25=1,30=1,71=1,74=-5/1,2,3;
 4/5=5,16=3,69=1/1;
 5/5=2,6=8,38=5/2;
 7//1,2,3,16;
 1/14=-1,18=20,19=15,26=3/3(-5);
 2/9=110/2;
 6/7=2,8=2,9=2,10=2,19=2,28=1/1;
 99/9=1/99;
 Leave Link    1 at Sat Oct 20 03:05:25 2018, MaxMem=           0 cpu:         1.3
 (Enter /soft/sl6.3/x86_64/gaussian/g09_d01/g09/l101.exe)
 --------
 Comment:
 --------
 Symbolic Z-matrix:
 Charge =  0 Multiplicity = 5
 26                   -0.09995  -2.32866  -0.53625 
 17                   -0.09253  -1.49458  -2.70732 
 7                    -1.91345  -3.65991  -0.93438 
 7                    -1.97241  -1.04801  -0.20612 
 7                    -2.17458   0.20111   0.05028 
 7                    -3.46188   0.46563  -0.26837 
 6                    -1.79826  -4.94188  -1.29642 
 1                    -0.80707  -5.36632  -1.16849 
 6                    -2.87065  -5.67008  -1.80467 
 1                    -2.73247  -6.70486  -2.09111 
 6                    -4.10243  -5.03945  -1.94162 
 1                    -4.95721  -5.5757   -2.33749 
 6                    -4.22511  -3.70485  -1.57128 
 1                    -5.17049  -3.18653  -1.67521 
 6                    -3.10268  -3.04264  -1.07487 
 6                    -3.11443  -1.63119  -0.68325 
 6                    -4.08288  -0.65551  -0.72845 
 1                    -5.09979  -0.65108  -1.07748 
 17                    1.35621  -4.26972  -0.32095 
 7                    -0.19973  -2.5179    1.80266 
 7                     1.4654   -1.04651   0.28263 
 7                     2.38825  -0.35501  -0.29904 
 7                     3.27167   0.00472   0.65811 
 6                    -1.06915  -3.2576    2.49315 
 1                    -1.84805  -3.73774   1.91171 
 6                    -0.99025  -3.43423   3.86958 
 1                    -1.71696  -4.05163   4.38215 
 6                     0.04499  -2.80831   4.55888 
 1                     0.14363  -2.92335   5.63197 
 6                     0.95593  -2.0375    3.8502 
 1                     1.77362  -1.5412    4.35817 
 6                     0.80476  -1.91664   2.46677 
 6                     1.71839  -1.15046   1.62489 
 6                     2.88849  -0.47321   1.87398 
 1                     3.47427  -0.336     2.76477 
 6                    -3.97904   1.78431  -0.13225 
 6                    -5.3196    1.97578   0.20105 
 6                    -3.12811   2.87071  -0.33367 
 6                    -5.81609   3.26784   0.31743 
 6                    -3.63029   4.15887  -0.20197 
 6                    -4.9728    4.36009   0.11832 
 1                    -5.96503   1.12783   0.39266 
 1                    -2.09272   2.69537  -0.5915 
 1                    -6.85279   3.42643   0.58467 
 1                    -2.97719   5.00847  -0.3528 
 6                     4.43113   0.75067   0.30567 
 6                     5.05451   1.56384   1.25221 
 6                     4.92542   0.65671  -0.9956 
 6                     6.19438   2.27368   0.89785 
 6                     6.05854   1.38037  -1.34306 
 6                     6.69796   2.18366  -0.39916 
 1                     4.64512   1.66473   2.24933 
 1                     4.41864   0.02703  -1.71389 
 1                     6.6795    2.91364   1.62354 
 1                     6.44608   1.31767  -2.35143 
 6                    -5.53133   5.75538   0.20418 
 6                     7.9602    2.92022  -0.75714 
 9                    -4.58665   6.65976   0.53257 
 9                    -6.06355   6.15065  -0.97432 
 9                    -6.51535   5.84462   1.12515 
 9                     8.04908   3.16447  -2.07974 
 9                     8.04579   4.10882  -0.11906 
 9                     9.06209   2.21513  -0.41141 
 
 Add virtual bond connecting atoms N21        and Fe1        Dist= 4.12D+00.
 Add virtual bond connecting atoms N3         and Fe1        Dist= 4.32D+00.
 Add virtual bond connecting atoms N4         and Fe1        Dist= 4.33D+00.
 NAtoms=     63 NQM=       63 NQMF=       0 NMMI=      0 NMMIF=      0
                NMic=       0 NMicF=      0.
                    Isotopes and Nuclear Properties:
 (Nuclear quadrupole moments (NQMom) in fm**2, nuclear magnetic moments (NMagM)
  in nuclear magnetons)

  Atom         1           2           3           4           5           6           7           8           9          10
 IAtWgt=          56          35          14          14          14          14          12           1          12           1
 AtmWgt=  55.9349393  34.9688527  14.0030740  14.0030740  14.0030740  14.0030740  12.0000000   1.0078250  12.0000000   1.0078250
 NucSpn=           0           3           2           2           2           2           0           1           0           1
 AtZEff=   0.0000000   0.0000000   0.0000000   0.0000000   0.0000000   0.0000000   0.0000000   0.0000000   0.0000000   0.0000000
 NQMom=    0.0000000  -8.1650000   2.0440000   2.0440000   2.0440000   2.0440000   0.0000000   0.0000000   0.0000000   0.0000000
 NMagM=    0.0000000   0.8218740   0.4037610   0.4037610   0.4037610   0.4037610   0.0000000   2.7928460   0.0000000   2.7928460
 AtZNuc=  26.0000000  17.0000000   7.0000000   7.0000000   7.0000000   7.0000000   6.0000000   1.0000000   6.0000000   1.0000000

  Atom        11          12          13          14          15          16          17          18          19          20
 IAtWgt=          12           1          12           1          12          12          12           1          35          14
 AtmWgt=  12.0000000   1.0078250  12.0000000   1.0078250  12.0000000  12.0000000  12.0000000   1.0078250  34.9688527  14.0030740
 NucSpn=           0           1           0           1           0           0           0           1           3           2
 AtZEff=   0.0000000   0.0000000   0.0000000   0.0000000   0.0000000   0.0000000   0.0000000   0.0000000   0.0000000   0.0000000
 NQMom=    0.0000000   0.0000000   0.0000000   0.0000000   0.0000000   0.0000000   0.0000000   0.0000000  -8.1650000   2.0440000
 NMagM=    0.0000000   2.7928460   0.0000000   2.7928460   0.0000000   0.0000000   0.0000000   2.7928460   0.8218740   0.4037610
 AtZNuc=   6.0000000   1.0000000   6.0000000   1.0000000   6.0000000   6.0000000   6.0000000   1.0000000  17.0000000   7.0000000

  Atom        21          22          23          24          25          26          27          28          29          30
 IAtWgt=          14          14          14          12           1          12           1          12           1          12
 AtmWgt=  14.0030740  14.0030740  14.0030740  12.0000000   1.0078250  12.0000000   1.0078250  12.0000000   1.0078250  12.0000000
 NucSpn=           2           2           2           0           1           0           1           0           1           0
 AtZEff=   0.0000000   0.0000000   0.0000000   0.0000000   0.0000000   0.0000000   0.0000000   0.0000000   0.0000000   0.0000000
 NQMom=    2.0440000   2.0440000   2.0440000   0.0000000   0.0000000   0.0000000   0.0000000   0.0000000   0.0000000   0.0000000
 NMagM=    0.4037610   0.4037610   0.4037610   0.0000000   2.7928460   0.0000000   2.7928460   0.0000000   2.7928460   0.0000000
 AtZNuc=   7.0000000   7.0000000   7.0000000   6.0000000   1.0000000   6.0000000   1.0000000   6.0000000   1.0000000   6.0000000

  Atom        31          32          33          34          35          36          37          38          39          40
 IAtWgt=           1          12          12          12           1          12          12          12          12          12
 AtmWgt=   1.0078250  12.0000000  12.0000000  12.0000000   1.0078250  12.0000000  12.0000000  12.0000000  12.0000000  12.0000000
 NucSpn=           1           0           0           0           1           0           0           0           0           0
 AtZEff=   0.0000000   0.0000000   0.0000000   0.0000000   0.0000000   0.0000000   0.0000000   0.0000000   0.0000000   0.0000000
 NQMom=    0.0000000   0.0000000   0.0000000   0.0000000   0.0000000   0.0000000   0.0000000   0.0000000   0.0000000   0.0000000
 NMagM=    2.7928460   0.0000000   0.0000000   0.0000000   2.7928460   0.0000000   0.0000000   0.0000000   0.0000000   0.0000000
 AtZNuc=   1.0000000   6.0000000   6.0000000   6.0000000   1.0000000   6.0000000   6.0000000   6.0000000   6.0000000   6.0000000

  Atom        41          42          43          44          45          46          47          48          49          50
 IAtWgt=          12           1           1           1           1          12          12          12          12          12
 AtmWgt=  12.0000000   1.0078250   1.0078250   1.0078250   1.0078250  12.0000000  12.0000000  12.0000000  12.0000000  12.0000000
 NucSpn=           0           1           1           1           1           0           0           0           0           0
 AtZEff=   0.0000000   0.0000000   0.0000000   0.0000000   0.0000000   0.0000000   0.0000000   0.0000000   0.0000000   0.0000000
 NQMom=    0.0000000   0.0000000   0.0000000   0.0000000   0.0000000   0.0000000   0.0000000   0.0000000   0.0000000   0.0000000
 NMagM=    0.0000000   2.7928460   2.7928460   2.7928460   2.7928460   0.0000000   0.0000000   0.0000000   0.0000000   0.0000000
 AtZNuc=   6.0000000   1.0000000   1.0000000   1.0000000   1.0000000   6.0000000   6.0000000   6.0000000   6.0000000   6.0000000

  Atom        51          52          53          54          55          56          57          58          59          60
 IAtWgt=          12           1           1           1           1          12          12          19          19          19
 AtmWgt=  12.0000000   1.0078250   1.0078250   1.0078250   1.0078250  12.0000000  12.0000000  18.9984033  18.9984033  18.9984033
 NucSpn=           0           1           1           1           1           0           0           1           1           1
 AtZEff=   0.0000000   0.0000000   0.0000000   0.0000000   0.0000000   0.0000000   0.0000000   0.0000000   0.0000000   0.0000000
 NQMom=    0.0000000   0.0000000   0.0000000   0.0000000   0.0000000   0.0000000   0.0000000   0.0000000   0.0000000   0.0000000
 NMagM=    0.0000000   2.7928460   2.7928460   2.7928460   2.7928460   0.0000000   0.0000000   2.6288670   2.6288670   2.6288670
 AtZNuc=   6.0000000   1.0000000   1.0000000   1.0000000   1.0000000   6.0000000   6.0000000   9.0000000   9.0000000   9.0000000

  Atom        61          62          63
 IAtWgt=          19          19          19
 AtmWgt=  18.9984033  18.9984033  18.9984033
 NucSpn=           1           1           1
 AtZEff=   0.0000000   0.0000000   0.0000000
 NQMom=    0.0000000   0.0000000   0.0000000
 NMagM=    2.6288670   2.6288670   2.6288670
 AtZNuc=   9.0000000   9.0000000   9.0000000
 Leave Link  101 at Sat Oct 20 03:05:25 2018, MaxMem=   838860800 cpu:         5.1
 (Enter /soft/sl6.3/x86_64/gaussian/g09_d01/g09/l103.exe)

 GradGradGradGradGradGradGradGradGradGradGradGradGradGradGradGradGradGrad
 Berny optimization.
 Initialization pass.
                           ----------------------------
                           !    Initial Parameters    !
                           ! (Angstroms and Degrees)  !
 --------------------------                            --------------------------
 ! Name  Definition              Value          Derivative Info.                !
 --------------------------------------------------------------------------------
 ! R1    R(1,2)                  2.3258         estimate D2E/DX2                !
 ! R2    R(1,3)                  2.2846         estimate D2E/DX2                !
 ! R3    R(1,4)                  2.2924         estimate D2E/DX2                !
 ! R4    R(1,19)                 2.4361         estimate D2E/DX2                !
 ! R5    R(1,21)                 2.1828         estimate D2E/DX2                !
 ! R6    R(3,7)                  1.3371         estimate D2E/DX2                !
 ! R7    R(3,15)                 1.3472         estimate D2E/DX2                !
 ! R8    R(4,5)                  1.2911         estimate D2E/DX2                !
 ! R9    R(4,16)                 1.3682         estimate D2E/DX2                !
 ! R10   R(5,6)                  1.3523         estimate D2E/DX2                !
 ! R11   R(6,17)                 1.3617         estimate D2E/DX2                !
 ! R12   R(6,36)                 1.423          estimate D2E/DX2                !
 ! R13   R(7,8)                  1.0858         estimate D2E/DX2                !
 ! R14   R(7,9)                  1.3923         estimate D2E/DX2                !
 ! R15   R(9,10)                 1.0825         estimate D2E/DX2                !
 ! R16   R(9,11)                 1.3906         estimate D2E/DX2                !
 ! R17   R(11,12)                1.0839         estimate D2E/DX2                !
 ! R18   R(11,13)                1.3905         estimate D2E/DX2                !
 ! R19   R(13,14)                1.0831         estimate D2E/DX2                !
 ! R20   R(13,15)                1.3946         estimate D2E/DX2                !
 ! R21   R(15,16)                1.4648         estimate D2E/DX2                !
 ! R22   R(16,17)                1.3755         estimate D2E/DX2                !
 ! R23   R(17,18)                1.0752         estimate D2E/DX2                !
 ! R24   R(20,24)                1.3341         estimate D2E/DX2                !
 ! R25   R(20,32)                1.3459         estimate D2E/DX2                !
 ! R26   R(21,22)                1.2916         estimate D2E/DX2                !
 ! R27   R(21,33)                1.3698         estimate D2E/DX2                !
 ! R28   R(22,23)                1.3513         estimate D2E/DX2                !
 ! R29   R(23,34)                1.3615         estimate D2E/DX2                !
 ! R30   R(23,46)                1.423          estimate D2E/DX2                !
 ! R31   R(24,25)                1.0841         estimate D2E/DX2                !
 ! R32   R(24,26)                1.39           estimate D2E/DX2                !
 ! R33   R(26,27)                1.0826         estimate D2E/DX2                !
 ! R34   R(26,28)                1.3923         estimate D2E/DX2                !
 ! R35   R(28,29)                1.0837         estimate D2E/DX2                !
 ! R36   R(28,30)                1.3879         estimate D2E/DX2                !
 ! R37   R(30,31)                1.083          estimate D2E/DX2                !
 ! R38   R(30,32)                1.3969         estimate D2E/DX2                !
 ! R39   R(32,33)                1.4596         estimate D2E/DX2                !
 ! R40   R(33,34)                1.3747         estimate D2E/DX2                !
 ! R41   R(34,35)                1.0749         estimate D2E/DX2                !
 ! R42   R(36,37)                1.3946         estimate D2E/DX2                !
 ! R43   R(36,38)                1.3946         estimate D2E/DX2                !
 ! R44   R(37,39)                1.389          estimate D2E/DX2                !
 ! R45   R(37,42)                1.0827         estimate D2E/DX2                !
 ! R46   R(38,40)                1.3888         estimate D2E/DX2                !
 ! R47   R(38,43)                1.0813         estimate D2E/DX2                !
 ! R48   R(39,41)                1.3942         estimate D2E/DX2                !
 ! R49   R(39,44)                1.0823         estimate D2E/DX2                !
 ! R50   R(40,41)                1.3948         estimate D2E/DX2                !
 ! R51   R(40,45)                1.0822         estimate D2E/DX2                !
 ! R52   R(41,56)                1.5054         estimate D2E/DX2                !
 ! R53   R(46,47)                1.3949         estimate D2E/DX2                !
 ! R54   R(46,48)                1.3952         estimate D2E/DX2                !
 ! R55   R(47,49)                1.3888         estimate D2E/DX2                !
 ! R56   R(47,52)                1.0826         estimate D2E/DX2                !
 ! R57   R(48,50)                1.3887         estimate D2E/DX2                !
 ! R58   R(48,53)                1.0813         estimate D2E/DX2                !
 ! R59   R(49,51)                1.3943         estimate D2E/DX2                !
 ! R60   R(49,54)                1.0824         estimate D2E/DX2                !
 ! R61   R(50,51)                1.3947         estimate D2E/DX2                !
 ! R62   R(50,55)                1.0821         estimate D2E/DX2                !
 ! R63   R(51,57)                1.5046         estimate D2E/DX2                !
 ! R64   R(56,58)                1.3484         estimate D2E/DX2                !
 ! R65   R(56,59)                1.3522         estimate D2E/DX2                !
 ! R66   R(56,60)                1.3507         estimate D2E/DX2                !
 ! R67   R(57,61)                1.3479         estimate D2E/DX2                !
 ! R68   R(57,62)                1.3518         estimate D2E/DX2                !
 ! R69   R(57,63)                1.3531         estimate D2E/DX2                !
 ! A1    A(2,1,3)               92.799          estimate D2E/DX2                !
 ! A2    A(2,1,4)               86.3702         estimate D2E/DX2                !
 ! A3    A(2,1,19)             111.4903         estimate D2E/DX2                !
 ! A4    A(2,1,21)              97.889          estimate D2E/DX2                !
 ! A5    A(3,1,4)               72.6777         estimate D2E/DX2                !
 ! A6    A(3,1,19)              91.4664         estimate D2E/DX2                !
 ! A7    A(4,1,19)             157.021          estimate D2E/DX2                !
 ! A8    A(4,1,21)             101.7467         estimate D2E/DX2                !
 ! A9    A(19,1,21)             90.3557         estimate D2E/DX2                !
 ! A10   A(1,3,7)              122.5127         estimate D2E/DX2                !
 ! A11   A(1,3,15)             116.8643         estimate D2E/DX2                !
 ! A12   A(7,3,15)             119.1502         estimate D2E/DX2                !
 ! A13   A(1,4,5)              134.1864         estimate D2E/DX2                !
 ! A14   A(1,4,16)             113.169          estimate D2E/DX2                !
 ! A15   A(5,4,16)             110.5442         estimate D2E/DX2                !
 ! A16   A(4,5,6)              106.949          estimate D2E/DX2                !
 ! A17   A(5,6,17)             110.6523         estimate D2E/DX2                !
 ! A18   A(5,6,36)             120.3113         estimate D2E/DX2                !
 ! A19   A(17,6,36)            129.0174         estimate D2E/DX2                !
 ! A20   A(3,7,8)              114.931          estimate D2E/DX2                !
 ! A21   A(3,7,9)              122.2723         estimate D2E/DX2                !
 ! A22   A(8,7,9)              122.796          estimate D2E/DX2                !
 ! A23   A(7,9,10)             119.8819         estimate D2E/DX2                !
 ! A24   A(7,9,11)             118.7513         estimate D2E/DX2                !
 ! A25   A(10,9,11)            121.3652         estimate D2E/DX2                !
 ! A26   A(9,11,12)            120.673          estimate D2E/DX2                !
 ! A27   A(9,11,13)            119.1571         estimate D2E/DX2                !
 ! A28   A(12,11,13)           120.1688         estimate D2E/DX2                !
 ! A29   A(11,13,14)           120.7143         estimate D2E/DX2                !
 ! A30   A(11,13,15)           118.6576         estimate D2E/DX2                !
 ! A31   A(14,13,15)           120.6253         estimate D2E/DX2                !
 ! A32   A(3,15,13)            122.0069         estimate D2E/DX2                !
 ! A33   A(3,15,16)            114.8783         estimate D2E/DX2                !
 ! A34   A(13,15,16)           123.1108         estimate D2E/DX2                !
 ! A35   A(4,16,15)            119.8177         estimate D2E/DX2                !
 ! A36   A(4,16,17)            107.2662         estimate D2E/DX2                !
 ! A37   A(15,16,17)           132.8722         estimate D2E/DX2                !
 ! A38   A(6,17,16)            104.5855         estimate D2E/DX2                !
 ! A39   A(6,17,18)            122.5221         estimate D2E/DX2                !
 ! A40   A(16,17,18)           132.8085         estimate D2E/DX2                !
 ! A41   A(24,20,32)           118.5991         estimate D2E/DX2                !
 ! A42   A(1,21,22)            131.1412         estimate D2E/DX2                !
 ! A43   A(1,21,33)            117.0947         estimate D2E/DX2                !
 ! A44   A(22,21,33)           110.4846         estimate D2E/DX2                !
 ! A45   A(21,22,23)           106.8967         estimate D2E/DX2                !
 ! A46   A(22,23,34)           110.8013         estimate D2E/DX2                !
 ! A47   A(22,23,46)           119.7877         estimate D2E/DX2                !
 ! A48   A(34,23,46)           129.3846         estimate D2E/DX2                !
 ! A49   A(20,24,25)           115.8615         estimate D2E/DX2                !
 ! A50   A(20,24,26)           123.0928         estimate D2E/DX2                !
 ! A51   A(25,24,26)           121.0383         estimate D2E/DX2                !
 ! A52   A(24,26,27)           120.2134         estimate D2E/DX2                !
 ! A53   A(24,26,28)           118.3805         estimate D2E/DX2                !
 ! A54   A(27,26,28)           121.4045         estimate D2E/DX2                !
 ! A55   A(26,28,29)           120.6743         estimate D2E/DX2                !
 ! A56   A(26,28,30)           119.0054         estimate D2E/DX2                !
 ! A57   A(29,28,30)           120.3196         estimate D2E/DX2                !
 ! A58   A(28,30,31)           120.7009         estimate D2E/DX2                !
 ! A59   A(28,30,32)           118.8636         estimate D2E/DX2                !
 ! A60   A(31,30,32)           120.4349         estimate D2E/DX2                !
 ! A61   A(20,32,30)           122.0573         estimate D2E/DX2                !
 ! A62   A(20,32,33)           114.6483         estimate D2E/DX2                !
 ! A63   A(30,32,33)           123.2909         estimate D2E/DX2                !
 ! A64   A(21,33,32)           119.3004         estimate D2E/DX2                !
 ! A65   A(21,33,34)           107.2993         estimate D2E/DX2                !
 ! A66   A(32,33,34)           133.3818         estimate D2E/DX2                !
 ! A67   A(23,34,33)           104.5175         estimate D2E/DX2                !
 ! A68   A(23,34,35)           122.8125         estimate D2E/DX2                !
 ! A69   A(33,34,35)           132.6002         estimate D2E/DX2                !
 ! A70   A(6,36,37)            119.9635         estimate D2E/DX2                !
 ! A71   A(6,36,38)            119.1004         estimate D2E/DX2                !
 ! A72   A(37,36,38)           120.936          estimate D2E/DX2                !
 ! A73   A(36,37,39)           119.4274         estimate D2E/DX2                !
 ! A74   A(36,37,42)           120.5165         estimate D2E/DX2                !
 ! A75   A(39,37,42)           120.0384         estimate D2E/DX2                !
 ! A76   A(36,38,40)           119.2234         estimate D2E/DX2                !
 ! A77   A(36,38,43)           119.4952         estimate D2E/DX2                !
 ! A78   A(40,38,43)           121.2811         estimate D2E/DX2                !
 ! A79   A(37,39,41)           120.0373         estimate D2E/DX2                !
 ! A80   A(37,39,44)           119.9583         estimate D2E/DX2                !
 ! A81   A(41,39,44)           119.9901         estimate D2E/DX2                !
 ! A82   A(38,40,41)           120.2396         estimate D2E/DX2                !
 ! A83   A(38,40,45)           119.7846         estimate D2E/DX2                !
 ! A84   A(41,40,45)           119.9754         estimate D2E/DX2                !
 ! A85   A(39,41,40)           120.1299         estimate D2E/DX2                !
 ! A86   A(39,41,56)           119.5753         estimate D2E/DX2                !
 ! A87   A(40,41,56)           120.2609         estimate D2E/DX2                !
 ! A88   A(23,46,47)           120.109          estimate D2E/DX2                !
 ! A89   A(23,46,48)           118.9714         estimate D2E/DX2                !
 ! A90   A(47,46,48)           120.9194         estimate D2E/DX2                !
 ! A91   A(46,47,49)           119.4468         estimate D2E/DX2                !
 ! A92   A(46,47,52)           120.685          estimate D2E/DX2                !
 ! A93   A(49,47,52)           119.8512         estimate D2E/DX2                !
 ! A94   A(46,48,50)           119.1683         estimate D2E/DX2                !
 ! A95   A(46,48,53)           119.5211         estimate D2E/DX2                !
 ! A96   A(50,48,53)           121.3102         estimate D2E/DX2                !
 ! A97   A(47,49,51)           120.0532         estimate D2E/DX2                !
 ! A98   A(47,49,54)           119.9341         estimate D2E/DX2                !
 ! A99   A(51,49,54)           119.9997         estimate D2E/DX2                !
 ! A100  A(48,50,51)           120.3257         estimate D2E/DX2                !
 ! A101  A(48,50,55)           119.6829         estimate D2E/DX2                !
 ! A102  A(51,50,55)           119.9913         estimate D2E/DX2                !
 ! A103  A(49,51,50)           120.0788         estimate D2E/DX2                !
 ! A104  A(49,51,57)           119.5191         estimate D2E/DX2                !
 ! A105  A(50,51,57)           120.3679         estimate D2E/DX2                !
 ! A106  A(41,56,58)           112.0619         estimate D2E/DX2                !
 ! A107  A(41,56,59)           111.5472         estimate D2E/DX2                !
 ! A108  A(41,56,60)           111.742          estimate D2E/DX2                !
 ! A109  A(58,56,59)           106.9753         estimate D2E/DX2                !
 ! A110  A(58,56,60)           107.4594         estimate D2E/DX2                !
 ! A111  A(59,56,60)           106.7504         estimate D2E/DX2                !
 ! A112  A(51,57,61)           112.1774         estimate D2E/DX2                !
 ! A113  A(51,57,62)           111.7928         estimate D2E/DX2                !
 ! A114  A(51,57,63)           111.5479         estimate D2E/DX2                !
 ! A115  A(61,57,62)           107.4378         estimate D2E/DX2                !
 ! A116  A(61,57,63)           106.9447         estimate D2E/DX2                !
 ! A117  A(62,57,63)           106.6202         estimate D2E/DX2                !
 ! A118  L(3,1,21,2,-1)        190.6879         estimate D2E/DX2                !
 ! A119  L(3,1,21,2,-2)        173.8046         estimate D2E/DX2                !
 ! D1    D(2,1,3,7)             94.396          estimate D2E/DX2                !
 ! D2    D(2,1,3,15)           -71.623          estimate D2E/DX2                !
 ! D3    D(4,1,3,7)            179.7128         estimate D2E/DX2                !
 ! D4    D(4,1,3,15)            13.6939         estimate D2E/DX2                !
 ! D5    D(19,1,3,7)           -17.2057         estimate D2E/DX2                !
 ! D6    D(19,1,3,15)          176.7753         estimate D2E/DX2                !
 ! D7    D(7,3,21,22)           80.5446         estimate D2E/DX2                !
 ! D8    D(7,3,21,33)          -87.5951         estimate D2E/DX2                !
 ! D9    D(15,3,21,22)         -92.0562         estimate D2E/DX2                !
 ! D10   D(15,3,21,33)          99.8041         estimate D2E/DX2                !
 ! D11   D(2,1,4,5)            -80.5943         estimate D2E/DX2                !
 ! D12   D(2,1,4,16)            80.9009         estimate D2E/DX2                !
 ! D13   D(3,1,4,5)           -174.668          estimate D2E/DX2                !
 ! D14   D(3,1,4,16)           -13.1728         estimate D2E/DX2                !
 ! D15   D(19,1,4,5)           137.1568         estimate D2E/DX2                !
 ! D16   D(19,1,4,16)          -61.348          estimate D2E/DX2                !
 ! D17   D(21,1,4,5)            16.7182         estimate D2E/DX2                !
 ! D18   D(21,1,4,16)          178.2134         estimate D2E/DX2                !
 ! D19   D(2,1,21,22)          -19.0789         estimate D2E/DX2                !
 ! D20   D(2,1,21,33)          175.2407         estimate D2E/DX2                !
 ! D21   D(4,1,21,22)         -106.9889         estimate D2E/DX2                !
 ! D22   D(4,1,21,33)           87.3307         estimate D2E/DX2                !
 ! D23   D(19,1,21,22)          92.6805         estimate D2E/DX2                !
 ! D24   D(19,1,21,33)         -72.9998         estimate D2E/DX2                !
 ! D25   D(1,3,7,8)             13.3818         estimate D2E/DX2                !
 ! D26   D(1,3,7,9)           -166.3133         estimate D2E/DX2                !
 ! D27   D(15,3,7,8)           179.0945         estimate D2E/DX2                !
 ! D28   D(15,3,7,9)            -0.6005         estimate D2E/DX2                !
 ! D29   D(1,3,15,13)          167.3511         estimate D2E/DX2                !
 ! D30   D(1,3,15,16)          -11.9389         estimate D2E/DX2                !
 ! D31   D(7,3,15,13)            0.8415         estimate D2E/DX2                !
 ! D32   D(7,3,15,16)         -178.4485         estimate D2E/DX2                !
 ! D33   D(1,4,5,6)            161.2983         estimate D2E/DX2                !
 ! D34   D(16,4,5,6)            -0.5458         estimate D2E/DX2                !
 ! D35   D(1,4,16,15)           12.4139         estimate D2E/DX2                !
 ! D36   D(1,4,16,17)         -165.4784         estimate D2E/DX2                !
 ! D37   D(5,4,16,15)          178.3476         estimate D2E/DX2                !
 ! D38   D(5,4,16,17)            0.4553         estimate D2E/DX2                !
 ! D39   D(4,5,6,17)             0.4407         estimate D2E/DX2                !
 ! D40   D(4,5,6,36)          -178.1088         estimate D2E/DX2                !
 ! D41   D(5,6,17,16)           -0.1592         estimate D2E/DX2                !
 ! D42   D(5,6,17,18)         -177.2199         estimate D2E/DX2                !
 ! D43   D(36,6,17,16)         178.2291         estimate D2E/DX2                !
 ! D44   D(36,6,17,18)           1.1684         estimate D2E/DX2                !
 ! D45   D(5,6,36,37)         -147.8965         estimate D2E/DX2                !
 ! D46   D(5,6,36,38)           31.9743         estimate D2E/DX2                !
 ! D47   D(17,6,36,37)          33.8505         estimate D2E/DX2                !
 ! D48   D(17,6,36,38)        -146.2787         estimate D2E/DX2                !
 ! D49   D(3,7,9,10)           179.6479         estimate D2E/DX2                !
 ! D50   D(3,7,9,11)             0.1106         estimate D2E/DX2                !
 ! D51   D(8,7,9,10)            -0.0231         estimate D2E/DX2                !
 ! D52   D(8,7,9,11)          -179.5605         estimate D2E/DX2                !
 ! D53   D(7,9,11,12)          179.7594         estimate D2E/DX2                !
 ! D54   D(7,9,11,13)            0.1483         estimate D2E/DX2                !
 ! D55   D(10,9,11,12)           0.2291         estimate D2E/DX2                !
 ! D56   D(10,9,11,13)        -179.382          estimate D2E/DX2                !
 ! D57   D(9,11,13,14)         179.4758         estimate D2E/DX2                !
 ! D58   D(9,11,13,15)           0.0782         estimate D2E/DX2                !
 ! D59   D(12,11,13,14)         -0.1373         estimate D2E/DX2                !
 ! D60   D(12,11,13,15)       -179.5348         estimate D2E/DX2                !
 ! D61   D(11,13,15,3)          -0.5839         estimate D2E/DX2                !
 ! D62   D(11,13,15,16)        178.6471         estimate D2E/DX2                !
 ! D63   D(14,13,15,3)        -179.982          estimate D2E/DX2                !
 ! D64   D(14,13,15,16)         -0.751          estimate D2E/DX2                !
 ! D65   D(3,15,16,4)           -0.6016         estimate D2E/DX2                !
 ! D66   D(3,15,16,17)         176.6516         estimate D2E/DX2                !
 ! D67   D(13,15,16,4)        -179.8828         estimate D2E/DX2                !
 ! D68   D(13,15,16,17)         -2.6296         estimate D2E/DX2                !
 ! D69   D(4,16,17,6)           -0.1663         estimate D2E/DX2                !
 ! D70   D(4,16,17,18)         176.455          estimate D2E/DX2                !
 ! D71   D(15,16,17,6)        -177.6709         estimate D2E/DX2                !
 ! D72   D(15,16,17,18)         -1.0496         estimate D2E/DX2                !
 ! D73   D(32,20,24,25)       -178.7955         estimate D2E/DX2                !
 ! D74   D(32,20,24,26)          0.2241         estimate D2E/DX2                !
 ! D75   D(24,20,32,30)         -0.4328         estimate D2E/DX2                !
 ! D76   D(24,20,32,33)        178.9108         estimate D2E/DX2                !
 ! D77   D(1,21,22,23)        -166.171          estimate D2E/DX2                !
 ! D78   D(33,21,22,23)          0.2344         estimate D2E/DX2                !
 ! D79   D(1,21,33,32)         -10.3549         estimate D2E/DX2                !
 ! D80   D(1,21,33,34)         168.2867         estimate D2E/DX2                !
 ! D81   D(22,21,33,32)       -178.886          estimate D2E/DX2                !
 ! D82   D(22,21,33,34)         -0.2444         estimate D2E/DX2                !
 ! D83   D(21,22,23,34)         -0.1395         estimate D2E/DX2                !
 ! D84   D(21,22,23,46)        178.1635         estimate D2E/DX2                !
 ! D85   D(22,23,34,33)         -0.0094         estimate D2E/DX2                !
 ! D86   D(22,23,34,35)        177.3017         estimate D2E/DX2                !
 ! D87   D(46,23,34,33)       -178.1037         estimate D2E/DX2                !
 ! D88   D(46,23,34,35)         -0.7926         estimate D2E/DX2                !
 ! D89   D(22,23,46,47)        154.7044         estimate D2E/DX2                !
 ! D90   D(22,23,46,48)        -25.0949         estimate D2E/DX2                !
 ! D91   D(34,23,46,47)        -27.3483         estimate D2E/DX2                !
 ! D92   D(34,23,46,48)        152.8524         estimate D2E/DX2                !
 ! D93   D(20,24,26,27)       -179.5036         estimate D2E/DX2                !
 ! D94   D(20,24,26,28)          0.0437         estimate D2E/DX2                !
 ! D95   D(25,24,26,27)         -0.5333         estimate D2E/DX2                !
 ! D96   D(25,24,26,28)        179.014          estimate D2E/DX2                !
 ! D97   D(24,26,28,29)       -179.8032         estimate D2E/DX2                !
 ! D98   D(24,26,28,30)         -0.1069         estimate D2E/DX2                !
 ! D99   D(27,26,28,29)         -0.2615         estimate D2E/DX2                !
 ! D100  D(27,26,28,30)        179.4347         estimate D2E/DX2                !
 ! D101  D(26,28,30,31)       -179.7927         estimate D2E/DX2                !
 ! D102  D(26,28,30,32)         -0.0892         estimate D2E/DX2                !
 ! D103  D(29,28,30,31)         -0.0953         estimate D2E/DX2                !
 ! D104  D(29,28,30,32)        179.6082         estimate D2E/DX2                !
 ! D105  D(28,30,32,20)          0.3693         estimate D2E/DX2                !
 ! D106  D(28,30,32,33)       -178.917          estimate D2E/DX2                !
 ! D107  D(31,30,32,20)       -179.9264         estimate D2E/DX2                !
 ! D108  D(31,30,32,33)          0.7873         estimate D2E/DX2                !
 ! D109  D(20,32,33,21)          3.0116         estimate D2E/DX2                !
 ! D110  D(20,32,33,34)       -175.2039         estimate D2E/DX2                !
 ! D111  D(30,32,33,21)       -177.6539         estimate D2E/DX2                !
 ! D112  D(30,32,33,34)          4.1306         estimate D2E/DX2                !
 ! D113  D(21,33,34,23)          0.1465         estimate D2E/DX2                !
 ! D114  D(21,33,34,35)       -176.7831         estimate D2E/DX2                !
 ! D115  D(32,33,34,23)        178.5166         estimate D2E/DX2                !
 ! D116  D(32,33,34,35)          1.587          estimate D2E/DX2                !
 ! D117  D(6,36,37,39)        -179.3359         estimate D2E/DX2                !
 ! D118  D(6,36,37,42)           2.1966         estimate D2E/DX2                !
 ! D119  D(38,36,37,39)          0.7957         estimate D2E/DX2                !
 ! D120  D(38,36,37,42)       -177.6718         estimate D2E/DX2                !
 ! D121  D(6,36,38,40)         179.9759         estimate D2E/DX2                !
 ! D122  D(6,36,38,43)           0.1406         estimate D2E/DX2                !
 ! D123  D(37,36,38,40)         -0.1546         estimate D2E/DX2                !
 ! D124  D(37,36,38,43)       -179.9899         estimate D2E/DX2                !
 ! D125  D(36,37,39,41)         -0.8085         estimate D2E/DX2                !
 ! D126  D(36,37,39,44)       -179.434          estimate D2E/DX2                !
 ! D127  D(42,37,39,41)        177.6664         estimate D2E/DX2                !
 ! D128  D(42,37,39,44)         -0.9591         estimate D2E/DX2                !
 ! D129  D(36,38,40,41)         -0.4723         estimate D2E/DX2                !
 ! D130  D(36,38,40,45)        179.7833         estimate D2E/DX2                !
 ! D131  D(43,38,40,41)        179.3599         estimate D2E/DX2                !
 ! D132  D(43,38,40,45)         -0.3845         estimate D2E/DX2                !
 ! D133  D(37,39,41,40)          0.1916         estimate D2E/DX2                !
 ! D134  D(37,39,41,56)        178.079          estimate D2E/DX2                !
 ! D135  D(44,39,41,40)        178.8167         estimate D2E/DX2                !
 ! D136  D(44,39,41,56)         -3.296          estimate D2E/DX2                !
 ! D137  D(38,40,41,39)          0.4566         estimate D2E/DX2                !
 ! D138  D(38,40,41,56)       -177.4162         estimate D2E/DX2                !
 ! D139  D(45,40,41,39)       -179.7995         estimate D2E/DX2                !
 ! D140  D(45,40,41,56)          2.3277         estimate D2E/DX2                !
 ! D141  D(39,41,56,58)        154.7541         estimate D2E/DX2                !
 ! D142  D(39,41,56,59)        -85.3302         estimate D2E/DX2                !
 ! D143  D(39,41,56,60)         34.08           estimate D2E/DX2                !
 ! D144  D(40,41,56,58)        -27.3614         estimate D2E/DX2                !
 ! D145  D(40,41,56,59)         92.5544         estimate D2E/DX2                !
 ! D146  D(40,41,56,60)       -148.0354         estimate D2E/DX2                !
 ! D147  D(23,46,47,49)        179.2491         estimate D2E/DX2                !
 ! D148  D(23,46,47,52)         -2.2523         estimate D2E/DX2                !
 ! D149  D(48,46,47,49)         -0.9556         estimate D2E/DX2                !
 ! D150  D(48,46,47,52)        177.543          estimate D2E/DX2                !
 ! D151  D(23,46,48,50)       -179.8448         estimate D2E/DX2                !
 ! D152  D(23,46,48,53)          0.4018         estimate D2E/DX2                !
 ! D153  D(47,46,48,50)          0.3576         estimate D2E/DX2                !
 ! D154  D(47,46,48,53)       -179.3958         estimate D2E/DX2                !
 ! D155  D(46,47,49,51)          0.7826         estimate D2E/DX2                !
 ! D156  D(46,47,49,54)        179.4725         estimate D2E/DX2                !
 ! D157  D(52,47,49,51)       -177.7287         estimate D2E/DX2                !
 ! D158  D(52,47,49,54)          0.9612         estimate D2E/DX2                !
 ! D159  D(46,48,50,51)          0.4119         estimate D2E/DX2                !
 ! D160  D(46,48,50,55)       -179.6837         estimate D2E/DX2                !
 ! D161  D(53,48,50,51)       -179.8392         estimate D2E/DX2                !
 ! D162  D(53,48,50,55)          0.0652         estimate D2E/DX2                !
 ! D163  D(47,49,51,50)         -0.0253         estimate D2E/DX2                !
 ! D164  D(47,49,51,57)       -177.9066         estimate D2E/DX2                !
 ! D165  D(54,49,51,50)       -178.7143         estimate D2E/DX2                !
 ! D166  D(54,49,51,57)          3.4044         estimate D2E/DX2                !
 ! D167  D(48,50,51,49)         -0.5796         estimate D2E/DX2                !
 ! D168  D(48,50,51,57)        177.2835         estimate D2E/DX2                !
 ! D169  D(55,50,51,49)        179.5163         estimate D2E/DX2                !
 ! D170  D(55,50,51,57)         -2.6206         estimate D2E/DX2                !
 ! D171  D(49,51,57,61)       -156.4902         estimate D2E/DX2                !
 ! D172  D(49,51,57,62)        -35.7263         estimate D2E/DX2                !
 ! D173  D(49,51,57,63)         83.5531         estimate D2E/DX2                !
 ! D174  D(50,51,57,61)         25.6348         estimate D2E/DX2                !
 ! D175  D(50,51,57,62)        146.3987         estimate D2E/DX2                !
 ! D176  D(50,51,57,63)        -94.3219         estimate D2E/DX2                !
 --------------------------------------------------------------------------------
 Trust Radius=3.00D-01 FncErr=1.00D-07 GrdErr=1.00D-06
 Number of steps in this run=    374 maximum allowed number of steps=    378.
 GradGradGradGradGradGradGradGradGradGradGradGradGradGradGradGradGradGrad

 Leave Link  103 at Sat Oct 20 03:05:25 2018, MaxMem=   838860800 cpu:         0.4
 (Enter /soft/sl6.3/x86_64/gaussian/g09_d01/g09/l202.exe)
 Stoichiometry    C28H18Cl2F6FeN8(5)
 Framework group  C1[X(C28H18Cl2F6FeN8)]
 Deg. of freedom   183
 Full point group                 C1      NOp   1
 Largest Abelian subgroup         C1      NOp   1
 Largest concise Abelian subgroup C1      NOp   1
                         Standard orientation:                         
 ---------------------------------------------------------------------
 Center     Atomic      Atomic             Coordinates (Angstroms)
 Number     Number       Type             X           Y           Z
 ---------------------------------------------------------------------
      1         26           0       -0.099953   -2.328661   -0.536251
      2         17           0       -0.092533   -1.494579   -2.707321
      3          7           0       -1.913447   -3.659911   -0.934377
      4          7           0       -1.972406   -1.048007   -0.206124
      5          7           0       -2.174582    0.201111    0.050283
      6          7           0       -3.461879    0.465626   -0.268365
      7          6           0       -1.798263   -4.941876   -1.296423
      8          1           0       -0.807072   -5.366321   -1.168494
      9          6           0       -2.870645   -5.670083   -1.804667
     10          1           0       -2.732473   -6.704861   -2.091108
     11          6           0       -4.102433   -5.039448   -1.941616
     12          1           0       -4.957209   -5.575697   -2.337493
     13          6           0       -4.225109   -3.704846   -1.571283
     14          1           0       -5.170492   -3.186530   -1.675213
     15          6           0       -3.102676   -3.042635   -1.074869
     16          6           0       -3.114431   -1.631186   -0.683249
     17          6           0       -4.082878   -0.655514   -0.728454
     18          1           0       -5.099790   -0.651078   -1.077482
     19         17           0        1.356207   -4.269718   -0.320952
     20          7           0       -0.199733   -2.517900    1.802664
     21          7           0        1.465402   -1.046513    0.282630
     22          7           0        2.388249   -0.355012   -0.299043
     23          7           0        3.271673    0.004715    0.658114
     24          6           0       -1.069153   -3.257596    2.493150
     25          1           0       -1.848054   -3.737740    1.911710
     26          6           0       -0.990254   -3.434227    3.869578
     27          1           0       -1.716961   -4.051629    4.382147
     28          6           0        0.044989   -2.808310    4.558879
     29          1           0        0.143634   -2.923352    5.631973
     30          6           0        0.955925   -2.037501    3.850195
     31          1           0        1.773621   -1.541195    4.358172
     32          6           0        0.804756   -1.916641    2.466766
     33          6           0        1.718392   -1.150455    1.624887
     34          6           0        2.888492   -0.473212    1.873980
     35          1           0        3.474269   -0.335996    2.764770
     36          6           0       -3.979035    1.784305   -0.132252
     37          6           0       -5.319604    1.975782    0.201047
     38          6           0       -3.128110    2.870712   -0.333670
     39          6           0       -5.816086    3.267837    0.317431
     40          6           0       -3.630289    4.158867   -0.201971
     41          6           0       -4.972795    4.360088    0.118316
     42          1           0       -5.965031    1.127831    0.392658
     43          1           0       -2.092717    2.695365   -0.591496
     44          1           0       -6.852793    3.426430    0.584668
     45          1           0       -2.977191    5.008473   -0.352800
     46          6           0        4.431126    0.750670    0.305670
     47          6           0        5.054507    1.563842    1.252212
     48          6           0        4.925417    0.656711   -0.995599
     49          6           0        6.194379    2.273683    0.897854
     50          6           0        6.058544    1.380372   -1.343062
     51          6           0        6.697961    2.183658   -0.399161
     52          1           0        4.645123    1.664729    2.249326
     53          1           0        4.418641    0.027029   -1.713891
     54          1           0        6.679500    2.913638    1.623537
     55          1           0        6.446077    1.317668   -2.351431
     56          6           0       -5.531333    5.755383    0.204183
     57          6           0        7.960202    2.920222   -0.757141
     58          9           0       -4.586652    6.659756    0.532574
     59          9           0       -6.063549    6.150652   -0.974317
     60          9           0       -6.515349    5.844622    1.125145
     61          9           0        8.049079    3.164474   -2.079743
     62          9           0        8.045790    4.108820   -0.119055
     63          9           0        9.062095    2.215131   -0.411410
 ---------------------------------------------------------------------
 Rotational constants (GHZ):      0.0548215      0.0344880      0.0245785
 Leave Link  202 at Sat Oct 20 03:05:25 2018, MaxMem=   838860800 cpu:         0.2
 (Enter /soft/sl6.3/x86_64/gaussian/g09_d01/g09/l301.exe)
 Standard basis: 6-311G(d,p) (5D, 7F)
 Ernie: Thresh=  0.10000D-02 Tol=  0.10000D-05 Strict=F.
 There are  1012 symmetry adapted cartesian basis functions of A   symmetry.
 There are   962 symmetry adapted basis functions of A   symmetry.
   962 basis functions,  1667 primitive gaussians,  1012 cartesian basis functions
   180 alpha electrons      176 beta electrons
       nuclear repulsion energy      6349.4368807563 Hartrees.
 IExCor=  402 DFT=T Ex+Corr=B3LYP ExCW=0 ScaHFX=  0.200000
 ScaDFX=  0.800000  0.720000  1.000000  0.810000 ScalE2=  1.000000  1.000000
 IRadAn=      0 IRanWt=     -1 IRanGd=            0 ICorTp=0 IEmpDi=  4
 NAtoms=   63 NActive=   63 NUniq=   63 SFac= 1.00D+00 NAtFMM=   60 NAOKFM=T Big=T
 Integral buffers will be    131072 words long.
 Raffenetti 2 integral format.
 Two-electron integral symmetry is turned on.
 Leave Link  301 at Sat Oct 20 03:05:26 2018, MaxMem=   838860800 cpu:         1.2
 (Enter /soft/sl6.3/x86_64/gaussian/g09_d01/g09/l302.exe)
 NPDir=0 NMtPBC=     1 NCelOv=     1 NCel=       1 NClECP=     1 NCelD=      1
         NCelK=      1 NCelE2=     1 NClLst=     1 CellRange=     0.0.
 One-electron integrals computed using PRISM.
 NBasis=   962 RedAO= T EigKep=  1.67D-04  NBF=   962
 NBsUse=   962 1.00D-06 EigRej= -1.00D+00 NBFU=   962
 Precomputing XC quadrature grid using
 IXCGrd= 4 IRadAn=           0 IRanWt=          -1 IRanGd=           0 AccXCQ= 0.00D+00.
 Generated NRdTot=       0 NPtTot=           0 NUsed=           0 NTot=          32
 NSgBfM=   870   872   872   874   875 MxSgAt=    63 MxSgA2=    63.
 Leave Link  302 at Sat Oct 20 03:05:30 2018, MaxMem=   838860800 cpu:        69.5
 (Enter /soft/sl6.3/x86_64/gaussian/g09_d01/g09/l303.exe)
 DipDrv:  MaxL=1.
 Leave Link  303 at Sat Oct 20 03:05:30 2018, MaxMem=   838860800 cpu:         4.9
 (Enter /soft/sl6.3/x86_64/gaussian/g09_d01/g09/l401.exe)
 ExpMin= 4.19D-02 ExpMax= 2.58D+05 ExpMxC= 8.89D+03 IAcc=2 IRadAn=         4 AccDes= 0.00D+00
 Harris functional with IExCor=  402 and IRadAn=       4 diagonalized for initial guess.
 HarFok:  IExCor=  402 AccDes= 0.00D+00 IRadAn=         4 IDoV= 1 UseB2=F ITyADJ=14
 ICtDFT=  3500011 ScaDFX=  1.000000  1.000000  1.000000  1.000000
 FoFCou: FMM=F IPFlag=           0 FMFlag=      100000 FMFlg1=        2001
         NFxFlg=           0 DoJE=T BraDBF=F KetDBF=T FulRan=T
         wScrn=  0.000000 ICntrl=     500 IOpCl=  0 I1Cent=   200000004 NGrid=           0
         NMat0=    1 NMatS0=      1 NMatT0=    0 NMatD0=    1 NMtDS0=    0 NMtDT0=    0
 Petite list used in FoFCou.
 Harris En= -4299.30895506488    
 JPrj=0 DoOrth=F DoCkMO=F.
 Initial guess <Sx>= 0.0000 <Sy>= 0.0000 <Sz>= 2.0000 <S**2>= 6.0000 S= 2.0000
 Leave Link  401 at Sat Oct 20 03:05:40 2018, MaxMem=   838860800 cpu:       151.5
 (Enter /soft/sl6.3/x86_64/gaussian/g09_d01/g09/l502.exe)
 UHF open shell SCF:
 Using DIIS extrapolation, IDIIS=  1040.
 Integral symmetry usage will be decided dynamically.
 IVT=     3114658 IEndB=     3114658 NGot=   838860800 MDV=   836787939
 LenX=   836787939 LenY=   835762783
 Requested convergence on RMS density matrix=1.00D-08 within 128 cycles.
 Requested convergence on MAX density matrix=1.00D-06.
 Requested convergence on             energy=1.00D-06.
 No special actions if energy rises.
 Fock matrices will be formed incrementally for  20 cycles.

 Cycle   1  Pass 1  IDiag  1:
 FoFJK:  IHMeth= 1 ICntrl=       0 DoSepK=F KAlg= 0 I1Cent=   0 FoldK=F
 IRaf= 540000000 NMat=   1 IRICut=       1 DoRegI=T DoRafI=F ISym2E= 0.
 FoFCou: FMM=T IPFlag=           0 FMFlag=      100000 FMFlg1=        2001
         NFxFlg=           0 DoJE=F BraDBF=F KetDBF=F FulRan=T
         wScrn=  0.000000 ICntrl=       0 IOpCl=  1 I1Cent=           0 NGrid=           0
         NMat0=    1 NMatS0=      1 NMatT0=    0 NMatD0=    1 NMtDS0=    0 NMtDT0=    0
 Symmetry not used in FoFCou.
 FMM levels:  10  Number of levels for PrismC:   9
 E= -4298.81810712917    
 DIIS: error= 3.45D-02 at cycle   1 NSaved=   1.
 NSaved= 1 IEnMin= 1 EnMin= -4298.81810712917     IErMin= 1 ErrMin= 3.45D-02
 ErrMax= 3.45D-02  0.00D+00 EMaxC= 1.00D-01 BMatC= 4.99D+00 BMatP= 4.99D+00
 IDIUse=3 WtCom= 6.55D-01 WtEn= 3.45D-01
 Coeff-Com:  0.100D+01
 Coeff-En:   0.100D+01
 Coeff:      0.100D+01
 Gap=     0.175 Goal=   None    Shift=    0.000
 Gap=     0.122 Goal=   None    Shift=    0.000
 GapD=    0.122 DampG=1.000 DampE=0.250 DampFc=0.2500 IDamp=-1.
 Damping current iteration by 2.50D-01
 RMSDP=1.79D-03 MaxDP=1.45D-01              OVMax= 3.54D-01

 Cycle   2  Pass 1  IDiag  1:
 RMSU=  4.47D-04    CP:  9.97D-01
 E= -4299.11483250638     Delta-E=       -0.296725377209 Rises=F Damp=T
 DIIS: error= 1.87D-02 at cycle   2 NSaved=   2.
 NSaved= 2 IEnMin= 2 EnMin= -4299.11483250638     IErMin= 2 ErrMin= 1.87D-02
 ErrMax= 1.87D-02  0.00D+00 EMaxC= 1.00D-01 BMatC= 1.56D+00 BMatP= 4.99D+00
 IDIUse=3 WtCom= 8.13D-01 WtEn= 1.87D-01
 Coeff-Com: -0.844D+00 0.184D+01
 Coeff-En:   0.000D+00 0.100D+01
 Coeff:     -0.686D+00 0.169D+01
 Gap=     0.255 Goal=   None    Shift=    0.000
 Gap=     0.261 Goal=   None    Shift=    0.000
 RMSDP=8.47D-04 MaxDP=5.26D-02 DE=-2.97D-01 OVMax= 2.55D-01

 Cycle   3  Pass 1  IDiag  1:
 RMSU=  7.97D-04    CP:  9.93D-01  1.64D+00
 E= -4299.58361059635     Delta-E=       -0.468778089969 Rises=F Damp=F
 DIIS: error= 1.01D-02 at cycle   3 NSaved=   3.
 NSaved= 3 IEnMin= 3 EnMin= -4299.58361059635     IErMin= 3 ErrMin= 1.01D-02
 ErrMax= 1.01D-02  0.00D+00 EMaxC= 1.00D-01 BMatC= 4.85D-01 BMatP= 1.56D+00
 IDIUse=3 WtCom= 8.99D-01 WtEn= 1.01D-01
 Coeff-Com: -0.505D+00 0.928D+00 0.577D+00
 Coeff-En:   0.000D+00 0.000D+00 0.100D+01
 Coeff:     -0.454D+00 0.834D+00 0.620D+00
 Gap=     0.186 Goal=   None    Shift=    0.000
 Gap=     0.146 Goal=   None    Shift=    0.000
 RMSDP=7.65D-04 MaxDP=8.89D-02 DE=-4.69D-01 OVMax= 1.65D-01

 Cycle   4  Pass 1  IDiag  1:
 RMSU=  5.25D-04    CP:  9.93D-01  1.82D+00  3.11D-01
 E= -4299.59289948664     Delta-E=       -0.009288890295 Rises=F Damp=F
 DIIS: error= 1.65D-02 at cycle   4 NSaved=   4.
 NSaved= 4 IEnMin= 4 EnMin= -4299.59289948664     IErMin= 3 ErrMin= 1.01D-02
 ErrMax= 1.65D-02  0.00D+00 EMaxC= 1.00D-01 BMatC= 6.12D-01 BMatP= 4.85D-01
 IDIUse=2 WtCom= 0.00D+00 WtEn= 1.00D+00
 Coeff-En:   0.000D+00 0.000D+00 0.481D+00 0.519D+00
 Coeff:      0.000D+00 0.000D+00 0.481D+00 0.519D+00
 Gap=     0.121 Goal=   None    Shift=    0.000
 Gap=     0.176 Goal=   None    Shift=    0.000
 RMSDP=5.12D-04 MaxDP=6.65D-02 DE=-9.29D-03 OVMax= 2.08D-01

 Cycle   5  Pass 1  IDiag  1:
 RMSU=  2.52D-04    CP:  9.93D-01  2.02D+00  6.14D-01  3.08D-01
 E= -4299.64359397153     Delta-E=       -0.050694484886 Rises=F Damp=F
 DIIS: error= 7.86D-03 at cycle   5 NSaved=   5.
 NSaved= 5 IEnMin= 5 EnMin= -4299.64359397153     IErMin= 5 ErrMin= 7.86D-03
 ErrMax= 7.86D-03  0.00D+00 EMaxC= 1.00D-01 BMatC= 2.53D-01 BMatP= 4.85D-01
 IDIUse=3 WtCom= 9.21D-01 WtEn= 7.86D-02
 EnCoef did     6 forward-backward iterations
 Coeff-Com: -0.285D-01 0.552D-01 0.305D+00 0.352D+00 0.316D+00
 Coeff-En:   0.000D+00 0.000D+00 0.187D+00 0.328D+00 0.486D+00
 Coeff:     -0.263D-01 0.509D-01 0.295D+00 0.351D+00 0.330D+00
 Gap=     0.128 Goal=   None    Shift=    0.000
 Gap=     0.087 Goal=   None    Shift=    0.000
 RMSDP=2.83D-04 MaxDP=2.58D-02 DE=-5.07D-02 OVMax= 1.33D-01

 Cycle   6  Pass 1  IDiag  1:
 RMSU=  1.09D-04    CP:  9.92D-01  1.82D+00  5.73D-01  6.30D-01  3.07D-01
 E= -4299.68360696498     Delta-E=       -0.040012993453 Rises=F Damp=F
 DIIS: error= 1.75D-03 at cycle   6 NSaved=   6.
 NSaved= 6 IEnMin= 6 EnMin= -4299.68360696498     IErMin= 6 ErrMin= 1.75D-03
 ErrMax= 1.75D-03  0.00D+00 EMaxC= 1.00D-01 BMatC= 1.14D-02 BMatP= 2.53D-01
 IDIUse=3 WtCom= 9.83D-01 WtEn= 1.75D-02
 Coeff-Com:  0.438D-01-0.672D-01 0.675D-01 0.131D+00 0.238D+00 0.587D+00
 Coeff-En:   0.000D+00 0.000D+00 0.000D+00 0.000D+00 0.514D-02 0.995D+00
 Coeff:      0.430D-01-0.661D-01 0.663D-01 0.129D+00 0.234D+00 0.594D+00
 Gap=     0.114 Goal=   None    Shift=    0.000
 Gap=     0.078 Goal=   None    Shift=    0.000
 RMSDP=7.16D-05 MaxDP=3.76D-03 DE=-4.00D-02 OVMax= 1.87D-02

 Cycle   7  Pass 1  IDiag  1:
 RMSU=  4.57D-05    CP:  9.92D-01  1.85D+00  5.99D-01  6.09D-01  4.40D-01
                    CP:  6.87D-01
 E= -4299.68543290947     Delta-E=       -0.001825944484 Rises=F Damp=F
 DIIS: error= 8.14D-04 at cycle   7 NSaved=   7.
 NSaved= 7 IEnMin= 7 EnMin= -4299.68543290947     IErMin= 7 ErrMin= 8.14D-04
 ErrMax= 8.14D-04  0.00D+00 EMaxC= 1.00D-01 BMatC= 2.09D-03 BMatP= 1.14D-02
 IDIUse=3 WtCom= 9.92D-01 WtEn= 8.14D-03
 Coeff-Com:  0.244D-01-0.383D-01-0.106D-01 0.672D-02 0.748D-01 0.385D+00
 Coeff-Com:  0.558D+00
 Coeff-En:   0.000D+00 0.000D+00 0.000D+00 0.000D+00 0.000D+00 0.178D+00
 Coeff-En:   0.822D+00
 Coeff:      0.242D-01-0.380D-01-0.105D-01 0.667D-02 0.742D-01 0.384D+00
 Coeff:      0.560D+00
 Gap=     0.114 Goal=   None    Shift=    0.000
 Gap=     0.079 Goal=   None    Shift=    0.000
 RMSDP=3.00D-05 MaxDP=2.11D-03 DE=-1.83D-03 OVMax= 6.98D-03

 Cycle   8  Pass 1  IDiag  1:
 RMSU=  2.11D-05    CP:  9.92D-01  1.85D+00  5.95D-01  6.27D-01  4.40D-01
                    CP:  7.73D-01  6.46D-01
 E= -4299.68587477329     Delta-E=       -0.000441863824 Rises=F Damp=F
 DIIS: error= 3.18D-04 at cycle   8 NSaved=   8.
 NSaved= 8 IEnMin= 8 EnMin= -4299.68587477329     IErMin= 8 ErrMin= 3.18D-04
 ErrMax= 3.18D-04  0.00D+00 EMaxC= 1.00D-01 BMatC= 2.56D-04 BMatP= 2.09D-03
 IDIUse=3 WtCom= 9.97D-01 WtEn= 3.18D-03
 Coeff-Com:  0.916D-02-0.146D-01-0.112D-01-0.811D-02 0.200D-01 0.168D+00
 Coeff-Com:  0.336D+00 0.502D+00
 Coeff-En:   0.000D+00 0.000D+00 0.000D+00 0.000D+00 0.000D+00 0.000D+00
 Coeff-En:   0.442D-01 0.956D+00
 Coeff:      0.914D-02-0.145D-01-0.112D-01-0.809D-02 0.199D-01 0.167D+00
 Coeff:      0.335D+00 0.503D+00
 Gap=     0.114 Goal=   None    Shift=    0.000
 Gap=     0.080 Goal=   None    Shift=    0.000
 RMSDP=1.05D-05 MaxDP=6.62D-04 DE=-4.42D-04 OVMax= 3.83D-03

 Cycle   9  Pass 1  IDiag  1:
 RMSU=  7.48D-06    CP:  9.92D-01  1.85D+00  5.95D-01  6.26D-01  4.38D-01
                    CP:  7.98D-01  7.43D-01  7.54D-01
 E= -4299.68593249239     Delta-E=       -0.000057719095 Rises=F Damp=F
 DIIS: error= 1.39D-04 at cycle   9 NSaved=   9.
 NSaved= 9 IEnMin= 9 EnMin= -4299.68593249239     IErMin= 9 ErrMin= 1.39D-04
 ErrMax= 1.39D-04  0.00D+00 EMaxC= 1.00D-01 BMatC= 5.12D-05 BMatP= 2.56D-04
 IDIUse=3 WtCom= 9.99D-01 WtEn= 1.39D-03
 Coeff-Com:  0.201D-02-0.315D-02-0.613D-02-0.691D-02 0.508D-03 0.521D-01
 Coeff-Com:  0.138D+00 0.332D+00 0.491D+00
 Coeff-En:   0.000D+00 0.000D+00 0.000D+00 0.000D+00 0.000D+00 0.000D+00
 Coeff-En:   0.000D+00 0.931D-01 0.907D+00
 Coeff:      0.201D-02-0.315D-02-0.612D-02-0.690D-02 0.507D-03 0.520D-01
 Coeff:      0.138D+00 0.331D+00 0.492D+00
 Gap=     0.115 Goal=   None    Shift=    0.000
 Gap=     0.080 Goal=   None    Shift=    0.000
 RMSDP=5.10D-06 MaxDP=4.02D-04 DE=-5.77D-05 OVMax= 2.94D-03

 Cycle  10  Pass 1  IDiag  1:
 RMSU=  3.53D-06    CP:  9.92D-01  1.85D+00  5.93D-01  6.29D-01  4.36D-01
                    CP:  8.11D-01  7.50D-01  8.38D-01  8.49D-01
 E= -4299.68594701297     Delta-E=       -0.000014520583 Rises=F Damp=F
 DIIS: error= 7.19D-05 at cycle  10 NSaved=  10.
 NSaved=10 IEnMin=10 EnMin= -4299.68594701297     IErMin=10 ErrMin= 7.19D-05
 ErrMax= 7.19D-05  0.00D+00 EMaxC= 1.00D-01 BMatC= 6.71D-06 BMatP= 5.12D-05
 IDIUse=1 WtCom= 1.00D+00 WtEn= 0.00D+00
 Coeff-Com: -0.369D-03 0.619D-03-0.144D-02-0.268D-02-0.287D-02-0.141D-03
 Coeff-Com:  0.221D-01 0.102D+00 0.275D+00 0.608D+00
 Coeff:     -0.369D-03 0.619D-03-0.144D-02-0.268D-02-0.287D-02-0.141D-03
 Coeff:      0.221D-01 0.102D+00 0.275D+00 0.608D+00
 Gap=     0.114 Goal=   None    Shift=    0.000
 Gap=     0.080 Goal=   None    Shift=    0.000
 RMSDP=3.15D-06 MaxDP=4.51D-04 DE=-1.45D-05 OVMax= 2.99D-03

 Cycle  11  Pass 1  IDiag  1:
 RMSU=  1.99D-06    CP:  9.92D-01  1.85D+00  5.93D-01  6.30D-01  4.35D-01
                    CP:  8.14D-01  7.71D-01  8.85D-01  1.08D+00  1.27D+00
 E= -4299.68595215007     Delta-E=       -0.000005137101 Rises=F Damp=F
 DIIS: error= 6.90D-05 at cycle  11 NSaved=  11.
 NSaved=11 IEnMin=11 EnMin= -4299.68595215007     IErMin=11 ErrMin= 6.90D-05
 ErrMax= 6.90D-05  0.00D+00 EMaxC= 1.00D-01 BMatC= 2.51D-06 BMatP= 6.71D-06
 IDIUse=1 WtCom= 1.00D+00 WtEn= 0.00D+00
 Coeff-Com: -0.522D-03 0.841D-03 0.690D-03 0.828D-04-0.138D-02-0.134D-01
 Coeff-Com: -0.198D-01-0.184D-01 0.301D-01 0.331D+00 0.691D+00
 Coeff:     -0.522D-03 0.841D-03 0.690D-03 0.828D-04-0.138D-02-0.134D-01
 Coeff:     -0.198D-01-0.184D-01 0.301D-01 0.331D+00 0.691D+00
 Gap=     0.114 Goal=   None    Shift=    0.000
 Gap=     0.080 Goal=   None    Shift=    0.000
 RMSDP=3.10D-06 MaxDP=4.74D-04 DE=-5.14D-06 OVMax= 3.36D-03

 Cycle  12  Pass 1  IDiag  1:
 RMSU=  1.14D-06    CP:  9.92D-01  1.85D+00  5.93D-01  6.30D-01  4.35D-01
                    CP:  8.16D-01  7.82D-01  9.21D-01  1.26D+00  1.82D+00
                    CP:  1.62D+00
 E= -4299.68595659672     Delta-E=       -0.000004446645 Rises=F Damp=F
 DIIS: error= 6.58D-05 at cycle  12 NSaved=  12.
 NSaved=12 IEnMin=12 EnMin= -4299.68595659672     IErMin=12 ErrMin= 6.58D-05
 ErrMax= 6.58D-05  0.00D+00 EMaxC= 1.00D-01 BMatC= 1.53D-06 BMatP= 2.51D-06
 IDIUse=1 WtCom= 1.00D+00 WtEn= 0.00D+00
 Coeff-Com: -0.122D-03 0.197D-03 0.867D-03 0.821D-03 0.284D-03-0.748D-02
 Coeff-Com: -0.171D-01-0.388D-01-0.658D-01 0.832D-02 0.410D+00 0.709D+00
 Coeff:     -0.122D-03 0.197D-03 0.867D-03 0.821D-03 0.284D-03-0.748D-02
 Coeff:     -0.171D-01-0.388D-01-0.658D-01 0.832D-02 0.410D+00 0.709D+00
 Gap=     0.114 Goal=   None    Shift=    0.000
 Gap=     0.080 Goal=   None    Shift=    0.000
 RMSDP=3.23D-06 MaxDP=4.86D-04 DE=-4.45D-06 OVMax= 3.59D-03

 Cycle  13  Pass 1  IDiag  1:
 RMSU=  7.13D-07    CP:  9.92D-01  1.85D+00  5.92D-01  6.30D-01  4.35D-01
                    CP:  8.17D-01  7.89D-01  9.53D-01  1.44D+00  2.37D+00
                    CP:  2.51D+00  1.69D+00
 E= -4299.68596092298     Delta-E=       -0.000004326261 Rises=F Damp=F
 DIIS: error= 6.26D-05 at cycle  13 NSaved=  13.
 NSaved=13 IEnMin=13 EnMin= -4299.68596092298     IErMin=13 ErrMin= 6.26D-05
 ErrMax= 6.26D-05  0.00D+00 EMaxC= 1.00D-01 BMatC= 1.19D-06 BMatP= 1.53D-06
 IDIUse=1 WtCom= 1.00D+00 WtEn= 0.00D+00
 Coeff-Com:  0.258D-03-0.407D-03 0.351D-04 0.388D-03 0.110D-02 0.580D-02
 Coeff-Com:  0.482D-02-0.946D-02-0.601D-01-0.233D+00-0.230D+00 0.442D+00
 Coeff-Com:  0.108D+01
 Coeff:      0.258D-03-0.407D-03 0.351D-04 0.388D-03 0.110D-02 0.580D-02
 Coeff:      0.482D-02-0.946D-02-0.601D-01-0.233D+00-0.230D+00 0.442D+00
 Coeff:      0.108D+01
 Gap=     0.114 Goal=   None    Shift=    0.000
 Gap=     0.080 Goal=   None    Shift=    0.000
 RMSDP=5.61D-06 MaxDP=8.06D-04 DE=-4.33D-06 OVMax= 6.28D-03

 Cycle  14  Pass 1  IDiag  1:
 RMSU=  2.56D-06    CP:  9.92D-01  1.85D+00  5.92D-01  6.31D-01  4.35D-01
                    CP:  8.20D-01  7.99D-01  9.95D-01  1.73D+00  3.00D+00
                    CP:  3.00D+00  3.00D+00  2.07D+00
 E= -4299.68596791204     Delta-E=       -0.000006989063 Rises=F Damp=F
 DIIS: error= 5.72D-05 at cycle  14 NSaved=  14.
 NSaved=14 IEnMin=14 EnMin= -4299.68596791204     IErMin=14 ErrMin= 5.72D-05
 ErrMax= 5.72D-05  0.00D+00 EMaxC= 1.00D-01 BMatC= 1.04D-06 BMatP= 1.19D-06
 IDIUse=1 WtCom= 1.00D+00 WtEn= 0.00D+00
 Coeff-Com:  0.223D-03-0.360D-03-0.636D-03-0.297D-03 0.485D-03 0.110D-01
 Coeff-Com:  0.173D-01 0.210D-01 0.963D-02-0.158D+00-0.439D+00-0.239D+00
 Coeff-Com:  0.729D+00 0.105D+01
 Coeff:      0.223D-03-0.360D-03-0.636D-03-0.297D-03 0.485D-03 0.110D-01
 Coeff:      0.173D-01 0.210D-01 0.963D-02-0.158D+00-0.439D+00-0.239D+00
 Coeff:      0.729D+00 0.105D+01
 Gap=     0.114 Goal=   None    Shift=    0.000
 Gap=     0.080 Goal=   None    Shift=    0.000
 RMSDP=7.01D-06 MaxDP=9.50D-04 DE=-6.99D-06 OVMax= 7.86D-03

 Cycle  15  Pass 1  IDiag  1:
 RMSU=  2.68D-06    CP:  9.92D-01  1.85D+00  5.91D-01  6.32D-01  4.35D-01
                    CP:  8.22D-01  8.08D-01  1.04D+00  2.07D+00  3.00D+00
                    CP:  3.00D+00  3.00D+00  3.00D+00  3.00D+00
 E= -4299.68597595945     Delta-E=       -0.000008047413 Rises=F Damp=F
 DIIS: error= 5.11D-05 at cycle  15 NSaved=  15.
 NSaved=15 IEnMin=15 EnMin= -4299.68597595945     IErMin=15 ErrMin= 5.11D-05
 ErrMax= 5.11D-05  0.00D+00 EMaxC= 1.00D-01 BMatC= 8.97D-07 BMatP= 1.04D-06
 IDIUse=1 WtCom= 1.00D+00 WtEn= 0.00D+00
 Coeff-Com: -0.920D-04 0.124D-03-0.642D-03-0.556D-03-0.821D-03 0.437D-02
 Coeff-Com:  0.986D-02 0.265D-01 0.763D-01 0.133D+00-0.978D-01-0.705D+00
 Coeff-Com: -0.591D+00 0.838D+00 0.131D+01
 Coeff:     -0.920D-04 0.124D-03-0.642D-03-0.556D-03-0.821D-03 0.437D-02
 Coeff:      0.986D-02 0.265D-01 0.763D-01 0.133D+00-0.978D-01-0.705D+00
 Coeff:     -0.591D+00 0.838D+00 0.131D+01
 Gap=     0.114 Goal=   None    Shift=    0.000
 Gap=     0.080 Goal=   None    Shift=    0.000
 RMSDP=1.13D-05 MaxDP=1.43D-03 DE=-8.05D-06 OVMax= 1.26D-02

 Cycle  16  Pass 1  IDiag  1:
 RMSU=  8.24D-06    CP:  9.92D-01  1.85D+00  5.90D-01  6.33D-01  4.35D-01
                    CP:  8.26D-01  8.18D-01  1.10D+00  2.60D+00  3.00D+00
                    CP:  3.00D+00  3.00D+00  3.00D+00  3.00D+00  3.00D+00
 E= -4299.68598752767     Delta-E=       -0.000011568216 Rises=F Damp=F
 DIIS: error= 4.22D-05 at cycle  16 NSaved=  16.
 NSaved=16 IEnMin=16 EnMin= -4299.68598752767     IErMin=16 ErrMin= 4.22D-05
 ErrMax= 4.22D-05  0.00D+00 EMaxC= 1.00D-01 BMatC= 7.32D-07 BMatP= 8.97D-07
 IDIUse=1 WtCom= 1.00D+00 WtEn= 0.00D+00
 Coeff-Com: -0.173D-03 0.262D-03-0.214D-03-0.263D-03-0.952D-03-0.337D-02
 Coeff-Com: -0.283D-02 0.757D-02 0.475D-01 0.200D+00 0.253D+00-0.337D+00
 Coeff-Com: -0.103D+01-0.172D+00 0.106D+01 0.978D+00
 Coeff:     -0.173D-03 0.262D-03-0.214D-03-0.263D-03-0.952D-03-0.337D-02
 Coeff:     -0.283D-02 0.757D-02 0.475D-01 0.200D+00 0.253D+00-0.337D+00
 Coeff:     -0.103D+01-0.172D+00 0.106D+01 0.978D+00
 Gap=     0.114 Goal=   None    Shift=    0.000
 Gap=     0.080 Goal=   None    Shift=    0.000
 RMSDP=1.13D-05 MaxDP=1.36D-03 DE=-1.16D-05 OVMax= 1.26D-02

 Cycle  17  Pass 1  IDiag  1:
 RMSU=  5.44D-06    CP:  9.92D-01  1.85D+00  5.89D-01  6.35D-01  4.35D-01
                    CP:  8.30D-01  8.28D-01  1.17D+00  3.00D+00  3.00D+00
                    CP:  3.00D+00  3.00D+00  3.00D+00  3.00D+00  3.00D+00
                    CP:  2.08D+00
 E= -4299.68599757535     Delta-E=       -0.000010047686 Rises=F Damp=F
 DIIS: error= 3.95D-05 at cycle  17 NSaved=  17.
 NSaved=17 IEnMin=17 EnMin= -4299.68599757535     IErMin=17 ErrMin= 3.95D-05
 ErrMax= 3.95D-05  0.00D+00 EMaxC= 1.00D-01 BMatC= 5.75D-07 BMatP= 7.32D-07
 IDIUse=1 WtCom= 1.00D+00 WtEn= 0.00D+00
 Coeff-Com:  0.897D-04-0.128D-03 0.165D-03 0.108D-03 0.214D-03-0.367D-02
 Coeff-Com: -0.526D-02-0.932D-02-0.317D-01-0.379D-02 0.210D+00 0.368D+00
 Coeff-Com: -0.198D+00-0.781D+00-0.283D+00 0.668D+00 0.107D+01
 Coeff:      0.897D-04-0.128D-03 0.165D-03 0.108D-03 0.214D-03-0.367D-02
 Coeff:     -0.526D-02-0.932D-02-0.317D-01-0.379D-02 0.210D+00 0.368D+00
 Coeff:     -0.198D+00-0.781D+00-0.283D+00 0.668D+00 0.107D+01
 Gap=     0.114 Goal=   None    Shift=    0.000
 Gap=     0.080 Goal=   None    Shift=    0.000
 RMSDP=1.05D-05 MaxDP=1.34D-03 DE=-1.00D-05 OVMax= 1.17D-02

 Cycle  18  Pass 1  IDiag  1:
 RMSU=  2.90D-06    CP:  9.92D-01  1.85D+00  5.88D-01  6.36D-01  4.35D-01
                    CP:  8.33D-01  8.38D-01  1.23D+00  3.00D+00  3.00D+00
                    CP:  3.00D+00  3.00D+00  3.00D+00  3.00D+00  3.00D+00
                    CP:  3.00D+00  2.01D+00
 E= -4299.68600583717     Delta-E=       -0.000008261817 Rises=F Damp=F
 DIIS: error= 3.77D-05 at cycle  18 NSaved=  18.
 NSaved=18 IEnMin=18 EnMin= -4299.68600583717     IErMin=18 ErrMin= 3.77D-05
 ErrMax= 3.77D-05  0.00D+00 EMaxC= 1.00D-01 BMatC= 4.61D-07 BMatP= 5.75D-07
 IDIUse=1 WtCom= 1.00D+00 WtEn= 0.00D+00
 Coeff-Com:  0.247D-03-0.355D-03 0.215D-03 0.176D-03 0.106D-02 0.209D-02
 Coeff-Com:  0.271D-02-0.553D-02-0.504D-01-0.163D+00-0.114D+00 0.485D+00
 Coeff-Com:  0.744D+00-0.288D+00-0.111D+01-0.442D+00 0.679D+00 0.126D+01
 Coeff:      0.247D-03-0.355D-03 0.215D-03 0.176D-03 0.106D-02 0.209D-02
 Coeff:      0.271D-02-0.553D-02-0.504D-01-0.163D+00-0.114D+00 0.485D+00
 Coeff:      0.744D+00-0.288D+00-0.111D+01-0.442D+00 0.679D+00 0.126D+01
 Gap=     0.114 Goal=   None    Shift=    0.000
 Gap=     0.080 Goal=   None    Shift=    0.000
 RMSDP=1.22D-05 MaxDP=1.63D-03 DE=-8.26D-06 OVMax= 1.36D-02

 Cycle  19  Pass 1  IDiag  1:
 RMSU=  8.39D-06    CP:  9.92D-01  1.85D+00  5.87D-01  6.38D-01  4.34D-01
                    CP:  8.37D-01  8.48D-01  1.29D+00  3.00D+00  3.00D+00
                    CP:  3.00D+00  3.00D+00  3.00D+00  3.00D+00  3.00D+00
                    CP:  3.00D+00  3.00D+00  3.00D+00
 E= -4299.68601420171     Delta-E=       -0.000008364539 Rises=F Damp=F
 DIIS: error= 3.69D-05 at cycle  19 NSaved=  19.
 NSaved=19 IEnMin=19 EnMin= -4299.68601420171     IErMin=19 ErrMin= 3.69D-05
 ErrMax= 3.69D-05  0.00D+00 EMaxC= 1.00D-01 BMatC= 4.10D-07 BMatP= 4.61D-07
 IDIUse=1 WtCom= 1.00D+00 WtEn= 0.00D+00
 Coeff-Com:  0.144D-03-0.203D-03-0.494D-05 0.824D-05 0.878D-03 0.728D-02
 Coeff-Com:  0.106D-01 0.728D-02-0.110D-01-0.159D+00-0.360D+00 0.964D-01
 Coeff-Com:  0.102D+01 0.551D+00-0.920D+00-0.119D+01-0.421D+00 0.134D+01
 Coeff-Com:  0.103D+01
 Coeff:      0.144D-03-0.203D-03-0.494D-05 0.824D-05 0.878D-03 0.728D-02
 Coeff:      0.106D-01 0.728D-02-0.110D-01-0.159D+00-0.360D+00 0.964D-01
 Coeff:      0.102D+01 0.551D+00-0.920D+00-0.119D+01-0.421D+00 0.134D+01
 Coeff:      0.103D+01
 Gap=     0.114 Goal=   None    Shift=    0.000
 Gap=     0.080 Goal=   None    Shift=    0.000
 RMSDP=1.53D-05 MaxDP=2.12D-03 DE=-8.36D-06 OVMax= 1.71D-02

 Cycle  20  Pass 1  IDiag  1:
 RMSU=  1.01D-05    CP:  9.92D-01  1.85D+00  5.86D-01  6.40D-01  4.32D-01
                    CP:  8.40D-01  8.58D-01  1.37D+00  3.00D+00  3.00D+00
                    CP:  3.00D+00  3.00D+00  3.00D+00  3.00D+00  3.00D+00
                    CP:  3.00D+00  3.00D+00  3.00D+00  2.34D+00
 E= -4299.68602279715     Delta-E=       -0.000008595434 Rises=F Damp=F
 DIIS: error= 3.43D-05 at cycle  20 NSaved=  20.
 NSaved=20 IEnMin=20 EnMin= -4299.68602279715     IErMin=20 ErrMin= 3.43D-05
 ErrMax= 3.43D-05  0.00D+00 EMaxC= 1.00D-01 BMatC= 3.12D-07 BMatP= 4.10D-07
 IDIUse=1 WtCom= 1.00D+00 WtEn= 0.00D+00
 Coeff-Com:  0.230D-04-0.350D-04-0.239D-03-0.175D-03 0.269D-03 0.715D-02
 Coeff-Com:  0.109D-01 0.131D-01 0.213D-01-0.676D-01-0.301D+00-0.192D+00
 Coeff-Com:  0.580D+00 0.707D+00-0.220D+00-0.865D+00-0.836D+00 0.442D+00
 Coeff-Com:  0.939D+00 0.763D+00
 Coeff:      0.230D-04-0.350D-04-0.239D-03-0.175D-03 0.269D-03 0.715D-02
 Coeff:      0.109D-01 0.131D-01 0.213D-01-0.676D-01-0.301D+00-0.192D+00
 Coeff:      0.580D+00 0.707D+00-0.220D+00-0.865D+00-0.836D+00 0.442D+00
 Coeff:      0.939D+00 0.763D+00
 Gap=     0.114 Goal=   None    Shift=    0.000
 Gap=     0.080 Goal=   None    Shift=    0.000
 RMSDP=1.16D-05 MaxDP=1.68D-03 DE=-8.60D-06 OVMax= 1.30D-02

 Cycle  21  Pass 1  IDiag  1:
 Restarting incremental Fock formation.
 E= -4299.68602796652     Delta-E=       -0.000005169375 Rises=F Damp=F
 DIIS: error= 3.11D-05 at cycle  21 NSaved=  20.
 NSaved=20 IEnMin=20 EnMin= -4299.68602796652     IErMin=20 ErrMin= 3.11D-05
 ErrMax= 3.11D-05  0.00D+00 EMaxC= 1.00D-01 BMatC= 2.02D-07 BMatP= 3.12D-07
 IDIUse=1 WtCom= 1.00D+00 WtEn= 0.00D+00
 Coeff-Com:  0.163D-05-0.245D-03-0.242D-03-0.558D-04 0.334D-02 0.645D-02
 Coeff-Com:  0.116D-01 0.229D-01 0.754D-02-0.946D-01-0.165D+00 0.393D-01
 Coeff-Com:  0.320D+00 0.177D+00-0.186D+00-0.408D+00-0.139D+00 0.200D+00
 Coeff-Com:  0.377D+00 0.830D+00
 Coeff:      0.163D-05-0.245D-03-0.242D-03-0.558D-04 0.334D-02 0.645D-02
 Coeff:      0.116D-01 0.229D-01 0.754D-02-0.946D-01-0.165D+00 0.393D-01
 Coeff:      0.320D+00 0.177D+00-0.186D+00-0.408D+00-0.139D+00 0.200D+00
 Coeff:      0.377D+00 0.830D+00
 Gap=     0.114 Goal=   None    Shift=    0.000
 Gap=     0.080 Goal=   None    Shift=    0.000
 RMSDP=5.03D-06 MaxDP=7.98D-04 DE=-5.17D-06 OVMax= 5.72D-03

 Cycle  22  Pass 1  IDiag  1:
 RMSU=  5.03D-06    CP:  1.00D+00
 E= -4299.68603006825     Delta-E=       -0.000002101726 Rises=F Damp=F
 DIIS: error= 2.86D-05 at cycle  22 NSaved=  20.
 NSaved=20 IEnMin=20 EnMin= -4299.68603006825     IErMin=20 ErrMin= 2.86D-05
 ErrMax= 2.86D-05  0.00D+00 EMaxC= 1.00D-01 BMatC= 1.62D-07 BMatP= 2.02D-07
 IDIUse=1 WtCom= 1.00D+00 WtEn= 0.00D+00
 Coeff-Com: -0.178D-04-0.608D-05-0.268D-03-0.351D-02-0.444D-02-0.352D-02
 Coeff-Com: -0.545D-02 0.583D-01 0.204D+00 0.698D-01-0.497D+00-0.422D+00
 Coeff-Com:  0.299D+00 0.653D+00 0.509D+00-0.437D+00-0.764D+00-0.592D+00
 Coeff-Com:  0.319D+00 0.162D+01
 Coeff:     -0.178D-04-0.608D-05-0.268D-03-0.351D-02-0.444D-02-0.352D-02
 Coeff:     -0.545D-02 0.583D-01 0.204D+00 0.698D-01-0.497D+00-0.422D+00
 Coeff:      0.299D+00 0.653D+00 0.509D+00-0.437D+00-0.764D+00-0.592D+00
 Coeff:      0.319D+00 0.162D+01
 Gap=     0.114 Goal=   None    Shift=    0.000
 Gap=     0.080 Goal=   None    Shift=    0.000
 RMSDP=8.94D-06 MaxDP=1.47D-03 DE=-2.10D-06 OVMax= 1.02D-02

 Cycle  23  Pass 1  IDiag  1:
 RMSU=  6.55D-07    CP:  1.00D+00  2.77D+00
 E= -4299.68603334996     Delta-E=       -0.000003281715 Rises=F Damp=F
 DIIS: error= 2.40D-05 at cycle  23 NSaved=  20.
 NSaved=20 IEnMin=20 EnMin= -4299.68603334996     IErMin=20 ErrMin= 2.40D-05
 ErrMax= 2.40D-05  0.00D+00 EMaxC= 1.00D-01 BMatC= 1.48D-07 BMatP= 1.62D-07
 IDIUse=1 WtCom= 1.00D+00 WtEn= 0.00D+00
 Coeff-Com:  0.125D-03-0.275D-03-0.401D-02-0.709D-02-0.121D-01-0.247D-01
 Coeff-Com:  0.448D-02 0.184D+00 0.203D+00-0.288D+00-0.556D+00-0.214D-01
 Coeff-Com:  0.603D+00 0.728D+00-0.163D+00-0.717D+00-0.754D+00-0.609D+00
 Coeff-Com:  0.134D+01 0.110D+01
 Coeff:      0.125D-03-0.275D-03-0.401D-02-0.709D-02-0.121D-01-0.247D-01
 Coeff:      0.448D-02 0.184D+00 0.203D+00-0.288D+00-0.556D+00-0.214D-01
 Coeff:      0.603D+00 0.728D+00-0.163D+00-0.717D+00-0.754D+00-0.609D+00
 Coeff:      0.134D+01 0.110D+01
 Gap=     0.114 Goal=   None    Shift=    0.000
 Gap=     0.080 Goal=   None    Shift=    0.000
 RMSDP=9.82D-06 MaxDP=1.64D-03 DE=-3.28D-06 OVMax= 1.12D-02

 Cycle  24  Pass 1  IDiag  1:
 RMSU=  8.63D-06    CP:  1.00D+00  3.00D+00  2.63D+00
 E= -4299.68603613236     Delta-E=       -0.000002782395 Rises=F Damp=F
 DIIS: error= 1.88D-05 at cycle  24 NSaved=  20.
 NSaved=20 IEnMin=20 EnMin= -4299.68603613236     IErMin=20 ErrMin= 1.88D-05
 ErrMax= 1.88D-05  0.00D+00 EMaxC= 1.00D-01 BMatC= 8.58D-08 BMatP= 1.48D-07
 IDIUse=1 WtCom= 1.00D+00 WtEn= 0.00D+00
 Coeff-Com: -0.147D-04 0.336D-04-0.416D-03-0.318D-02-0.123D-01-0.443D-01
 Coeff-Com: -0.218D-01 0.139D+00 0.202D+00-0.873D-01-0.337D+00-0.982D-01
 Coeff-Com:  0.213D+00 0.298D+00-0.168D-02-0.160D+00-0.540D+00-0.284D+00
 Coeff-Com:  0.580D+00 0.116D+01
 Coeff:     -0.147D-04 0.336D-04-0.416D-03-0.318D-02-0.123D-01-0.443D-01
 Coeff:     -0.218D-01 0.139D+00 0.202D+00-0.873D-01-0.337D+00-0.982D-01
 Coeff:      0.213D+00 0.298D+00-0.168D-02-0.160D+00-0.540D+00-0.284D+00
 Coeff:      0.580D+00 0.116D+01
 Gap=     0.114 Goal=   None    Shift=    0.000
 Gap=     0.080 Goal=   None    Shift=    0.000
 RMSDP=6.21D-06 MaxDP=1.11D-03 DE=-2.78D-06 OVMax= 7.24D-03

 Cycle  25  Pass 1  IDiag  1:
 RMSU=  1.54D-06    CP:  1.00D+00  3.00D+00  3.00D+00  1.69D+00
 E= -4299.68603764576     Delta-E=       -0.000001513406 Rises=F Damp=F
 DIIS: error= 1.41D-05 at cycle  25 NSaved=  20.
 NSaved=20 IEnMin=20 EnMin= -4299.68603764576     IErMin=20 ErrMin= 1.41D-05
 ErrMax= 1.41D-05  0.00D+00 EMaxC= 1.00D-01 BMatC= 6.86D-08 BMatP= 8.58D-08
 IDIUse=1 WtCom= 1.00D+00 WtEn= 0.00D+00
 Coeff-Com:  0.889D-03 0.104D-02 0.188D-02 0.102D-01 0.494D-02-0.612D-01
 Coeff-Com: -0.929D-01 0.680D-01 0.223D+00 0.123D-01-0.205D+00-0.202D+00
 Coeff-Com:  0.149D+00 0.259D+00 0.207D+00-0.127D+00-0.869D+00-0.123D+00
 Coeff-Com:  0.948D+00 0.795D+00
 Coeff:      0.889D-03 0.104D-02 0.188D-02 0.102D-01 0.494D-02-0.612D-01
 Coeff:     -0.929D-01 0.680D-01 0.223D+00 0.123D-01-0.205D+00-0.202D+00
 Coeff:      0.149D+00 0.259D+00 0.207D+00-0.127D+00-0.869D+00-0.123D+00
 Coeff:      0.948D+00 0.795D+00
 Gap=     0.114 Goal=   None    Shift=    0.000
 Gap=     0.080 Goal=   None    Shift=    0.000
 RMSDP=5.78D-06 MaxDP=1.05D-03 DE=-1.51D-06 OVMax= 6.77D-03

 Cycle  26  Pass 1  IDiag  1:
 RMSU=  3.67D-07    CP:  1.00D+00  3.00D+00  3.00D+00  2.33D+00  2.10D+00
 E= -4299.68603866907     Delta-E=       -0.000001023309 Rises=F Damp=F
 DIIS: error= 9.78D-06 at cycle  26 NSaved=  20.
 NSaved=20 IEnMin=20 EnMin= -4299.68603866907     IErMin=20 ErrMin= 9.78D-06
 ErrMax= 9.78D-06  0.00D+00 EMaxC= 1.00D-01 BMatC= 3.34D-08 BMatP= 6.86D-08
 IDIUse=1 WtCom= 1.00D+00 WtEn= 0.00D+00
 Coeff-Com:  0.123D-02 0.451D-02 0.131D-01 0.306D-01 0.513D-03-0.744D-01
 Coeff-Com: -0.508D-01 0.950D-01 0.106D+00-0.899D-01-0.222D+00-0.657D-01
 Coeff-Com:  0.208D+00 0.284D+00 0.348D+00-0.362D+00-0.516D+00-0.373D+00
 Coeff-Com:  0.266D+00 0.140D+01
 Coeff:      0.123D-02 0.451D-02 0.131D-01 0.306D-01 0.513D-03-0.744D-01
 Coeff:     -0.508D-01 0.950D-01 0.106D+00-0.899D-01-0.222D+00-0.657D-01
 Coeff:      0.208D+00 0.284D+00 0.348D+00-0.362D+00-0.516D+00-0.373D+00
 Coeff:      0.266D+00 0.140D+01
 Gap=     0.114 Goal=   None    Shift=    0.000
 Gap=     0.080 Goal=   None    Shift=    0.000
 RMSDP=5.50D-06 MaxDP=1.01D-03 DE=-1.02D-06 OVMax= 6.44D-03

 Cycle  27  Pass 1  IDiag  1:
 RMSU=  5.42D-07    CP:  1.00D+00  3.00D+00  3.00D+00  2.93D+00  3.00D+00
                    CP:  2.07D+00
 E= -4299.68603929873     Delta-E=       -0.000000629656 Rises=F Damp=F
 DIIS: error= 5.64D-06 at cycle  27 NSaved=  20.
 NSaved=20 IEnMin=20 EnMin= -4299.68603929873     IErMin=20 ErrMin= 5.64D-06
 ErrMax= 5.64D-06  0.00D+00 EMaxC= 1.00D-01 BMatC= 2.28D-08 BMatP= 3.34D-08
 IDIUse=1 WtCom= 1.00D+00 WtEn= 0.00D+00
 Coeff-Com:  0.349D-03 0.560D-03 0.760D-05-0.901D-02-0.155D-02 0.410D-01
 Coeff-Com:  0.448D-01-0.219D-03-0.967D-01-0.146D+00-0.720D-02 0.139D+00
 Coeff-Com:  0.124D+00 0.115D+00 0.122D+00-0.171D+00-0.653D+00-0.190D+00
 Coeff-Com:  0.938D+00 0.751D+00
 Coeff:      0.349D-03 0.560D-03 0.760D-05-0.901D-02-0.155D-02 0.410D-01
 Coeff:      0.448D-01-0.219D-03-0.967D-01-0.146D+00-0.720D-02 0.139D+00
 Coeff:      0.124D+00 0.115D+00 0.122D+00-0.171D+00-0.653D+00-0.190D+00
 Coeff:      0.938D+00 0.751D+00
 Gap=     0.114 Goal=   None    Shift=    0.000
 Gap=     0.080 Goal=   None    Shift=    0.000
 RMSDP=2.39D-06 MaxDP=4.45D-04 DE=-6.30D-07 OVMax= 2.82D-03

 Cycle  28  Pass 1  IDiag  1:
 RMSU=  1.67D-06    CP:  1.00D+00  3.00D+00  3.00D+00  3.00D+00  3.00D+00
                    CP:  2.55D+00  2.41D+00
 E= -4299.68603946554     Delta-E=       -0.000000166810 Rises=F Damp=F
 DIIS: error= 3.62D-06 at cycle  28 NSaved=  20.
 NSaved=20 IEnMin=20 EnMin= -4299.68603946554     IErMin=20 ErrMin= 3.62D-06
 ErrMax= 3.62D-06  0.00D+00 EMaxC= 1.00D-01 BMatC= 1.77D-08 BMatP= 2.28D-08
 IDIUse=1 WtCom= 1.00D+00 WtEn= 0.00D+00
 Coeff-Com: -0.343D-02-0.474D-02 0.182D-01 0.324D-01-0.258D-01-0.722D-01
 Coeff-Com:  0.990D-02 0.721D-01 0.507D-01-0.487D-01-0.880D-01-0.130D+00
 Coeff-Com: -0.100D+00 0.571D+00 0.185D+00-0.630D+00-0.407D+00 0.257D+00
 Coeff-Com:  0.672D+00 0.644D+00
 Coeff:     -0.343D-02-0.474D-02 0.182D-01 0.324D-01-0.258D-01-0.722D-01
 Coeff:      0.990D-02 0.721D-01 0.507D-01-0.487D-01-0.880D-01-0.130D+00
 Coeff:     -0.100D+00 0.571D+00 0.185D+00-0.630D+00-0.407D+00 0.257D+00
 Coeff:      0.672D+00 0.644D+00
 Gap=     0.114 Goal=   None    Shift=    0.000
 Gap=     0.080 Goal=   None    Shift=    0.000
 RMSDP=1.85D-06 MaxDP=3.44D-04 DE=-1.67D-07 OVMax= 2.18D-03

 Cycle  29  Pass 1  IDiag  1:
 RMSU=  3.71D-07    CP:  1.00D+00  3.00D+00  3.00D+00  3.00D+00  3.00D+00
                    CP:  2.93D+00  3.00D+00  2.04D+00
 E= -4299.68603954237     Delta-E=       -0.000000076834 Rises=F Damp=F
 DIIS: error= 2.30D-06 at cycle  29 NSaved=  20.
 NSaved=20 IEnMin=20 EnMin= -4299.68603954237     IErMin=20 ErrMin= 2.30D-06
 ErrMax= 2.30D-06  0.00D+00 EMaxC= 1.00D-01 BMatC= 4.53D-09 BMatP= 1.77D-08
 IDIUse=1 WtCom= 1.00D+00 WtEn= 0.00D+00
 Coeff-Com: -0.865D-03 0.515D-02 0.940D-02-0.936D-02-0.252D-01-0.990D-02
 Coeff-Com:  0.308D-01 0.480D-01 0.160D-01-0.583D-01-0.106D+00-0.151D+00
 Coeff-Com:  0.254D+00 0.196D+00-0.104D+00-0.159D+00-0.224D+00 0.165D+00
 Coeff-Com:  0.360D+00 0.764D+00
 Coeff:     -0.865D-03 0.515D-02 0.940D-02-0.936D-02-0.252D-01-0.990D-02
 Coeff:      0.308D-01 0.480D-01 0.160D-01-0.583D-01-0.106D+00-0.151D+00
 Coeff:      0.254D+00 0.196D+00-0.104D+00-0.159D+00-0.224D+00 0.165D+00
 Coeff:      0.360D+00 0.764D+00
 Gap=     0.114 Goal=   None    Shift=    0.000
 Gap=     0.080 Goal=   None    Shift=    0.000
 RMSDP=7.64D-07 MaxDP=1.43D-04 DE=-7.68D-08 OVMax= 9.05D-04

 Cycle  30  Pass 1  IDiag  1:
 RMSU=  1.46D-07    CP:  1.00D+00  3.00D+00  3.00D+00  3.00D+00  3.00D+00
                    CP:  3.00D+00  3.00D+00  2.46D+00  1.66D+00
 E= -4299.68603956192     Delta-E=       -0.000000019543 Rises=F Damp=F
 DIIS: error= 1.57D-06 at cycle  30 NSaved=  20.
 NSaved=20 IEnMin=20 EnMin= -4299.68603956192     IErMin=20 ErrMin= 1.57D-06
 ErrMax= 1.57D-06  0.00D+00 EMaxC= 1.00D-01 BMatC= 1.64D-09 BMatP= 4.53D-09
 IDIUse=1 WtCom= 1.00D+00 WtEn= 0.00D+00
 Coeff-Com: -0.101D-01-0.131D-01 0.185D-01 0.314D-01-0.139D-01-0.378D-01
 Coeff-Com: -0.152D-01 0.350D-01 0.340D-01 0.382D-01 0.123D-01-0.188D+00
 Coeff-Com: -0.356D-01 0.235D+00 0.125D+00-0.156D+00-0.302D+00-0.207D+00
 Coeff-Com:  0.286D+00 0.116D+01
 Coeff:     -0.101D-01-0.131D-01 0.185D-01 0.314D-01-0.139D-01-0.378D-01
 Coeff:     -0.152D-01 0.350D-01 0.340D-01 0.382D-01 0.123D-01-0.188D+00
 Coeff:     -0.356D-01 0.235D+00 0.125D+00-0.156D+00-0.302D+00-0.207D+00
 Coeff:      0.286D+00 0.116D+01
 Gap=     0.114 Goal=   None    Shift=    0.000
 Gap=     0.080 Goal=   None    Shift=    0.000
 RMSDP=7.10D-07 MaxDP=1.29D-04 DE=-1.95D-08 OVMax= 8.30D-04

 Cycle  31  Pass 1  IDiag  1:
 RMSU=  1.24D-07    CP:  1.00D+00  3.00D+00  3.00D+00  3.00D+00  3.00D+00
                    CP:  3.00D+00  3.00D+00  2.85D+00  2.39D+00  1.57D+00
 E= -4299.68603957304     Delta-E=       -0.000000011121 Rises=F Damp=F
 DIIS: error= 9.28D-07 at cycle  31 NSaved=  20.
 NSaved=20 IEnMin=20 EnMin= -4299.68603957304     IErMin=20 ErrMin= 9.28D-07
 ErrMax= 9.28D-07  0.00D+00 EMaxC= 1.00D-01 BMatC= 6.76D-10 BMatP= 1.64D-09
 IDIUse=1 WtCom= 1.00D+00 WtEn= 0.00D+00
 Coeff-Com: -0.160D-02 0.179D-02 0.432D-02-0.611D-04-0.122D-01-0.106D-01
 Coeff-Com:  0.293D-02 0.232D-01 0.357D-01 0.399D-01-0.102D+00-0.664D-01
 Coeff-Com:  0.655D-01 0.819D-01 0.587D-01-0.143D+00-0.176D+00-0.171D+00
 Coeff-Com:  0.364D+00 0.101D+01
 Coeff:     -0.160D-02 0.179D-02 0.432D-02-0.611D-04-0.122D-01-0.106D-01
 Coeff:      0.293D-02 0.232D-01 0.357D-01 0.399D-01-0.102D+00-0.664D-01
 Coeff:      0.655D-01 0.819D-01 0.587D-01-0.143D+00-0.176D+00-0.171D+00
 Coeff:      0.364D+00 0.101D+01
 Gap=     0.114 Goal=   None    Shift=    0.000
 Gap=     0.080 Goal=   None    Shift=    0.000
 RMSDP=1.60D-07 MaxDP=2.67D-05 DE=-1.11D-08 OVMax= 1.89D-04

 Cycle  32  Pass 1  IDiag  1:
 RMSU=  5.45D-08    CP:  1.00D+00  3.00D+00  3.00D+00  3.00D+00  3.00D+00
                    CP:  3.00D+00  3.00D+00  2.91D+00  2.60D+00  2.00D+00
                    CP:  1.31D+00
 E= -4299.68603957578     Delta-E=       -0.000000002743 Rises=F Damp=F
 DIIS: error= 6.01D-07 at cycle  32 NSaved=  20.
 NSaved=20 IEnMin=20 EnMin= -4299.68603957578     IErMin=20 ErrMin= 6.01D-07
 ErrMax= 6.01D-07  0.00D+00 EMaxC= 1.00D-01 BMatC= 5.40D-10 BMatP= 6.76D-10
 IDIUse=1 WtCom= 1.00D+00 WtEn= 0.00D+00
 Coeff-Com:  0.297D-02 0.107D-02 0.158D-02-0.737D-02-0.119D-01-0.802D-02
 Coeff-Com:  0.178D-01 0.342D-01 0.558D-01-0.615D-01-0.792D-01-0.126D-01
 Coeff-Com:  0.537D-01 0.131D+00-0.419D-01-0.115D+00-0.275D+00-0.269D-01
 Coeff-Com:  0.712D+00 0.630D+00
 Coeff:      0.297D-02 0.107D-02 0.158D-02-0.737D-02-0.119D-01-0.802D-02
 Coeff:      0.178D-01 0.342D-01 0.558D-01-0.615D-01-0.792D-01-0.126D-01
 Coeff:      0.537D-01 0.131D+00-0.419D-01-0.115D+00-0.275D+00-0.269D-01
 Coeff:      0.712D+00 0.630D+00
 Gap=     0.114 Goal=   None    Shift=    0.000
 Gap=     0.080 Goal=   None    Shift=    0.000
 RMSDP=9.79D-08 MaxDP=1.57D-05 DE=-2.74D-09 OVMax= 1.15D-04

 Cycle  33  Pass 1  IDiag  1:
 RMSU=  1.76D-08    CP:  1.00D+00  3.00D+00  3.00D+00  3.00D+00  3.00D+00
                    CP:  3.00D+00  3.00D+00  2.95D+00  2.72D+00  2.23D+00
                    CP:  1.58D+00  1.57D+00
 E= -4299.68603957702     Delta-E=       -0.000000001241 Rises=F Damp=F
 DIIS: error= 4.11D-07 at cycle  33 NSaved=  20.
 NSaved=20 IEnMin=20 EnMin= -4299.68603957702     IErMin=20 ErrMin= 4.11D-07
 ErrMax= 4.11D-07  0.00D+00 EMaxC= 1.00D-01 BMatC= 2.18D-10 BMatP= 5.40D-10
 IDIUse=1 WtCom= 1.00D+00 WtEn= 0.00D+00
 Coeff-Com:  0.354D-03 0.385D-02 0.377D-02-0.296D-02-0.134D-01-0.418D-02
 Coeff-Com:  0.562D-02 0.267D-01 0.123D-01-0.270D-01-0.482D-01-0.167D-03
 Coeff-Com:  0.586D-01 0.672D-01 0.261D-01-0.104D+00-0.294D+00-0.944D-01
 Coeff-Com:  0.404D+00 0.980D+00
 Coeff:      0.354D-03 0.385D-02 0.377D-02-0.296D-02-0.134D-01-0.418D-02
 Coeff:      0.562D-02 0.267D-01 0.123D-01-0.270D-01-0.482D-01-0.167D-03
 Coeff:      0.586D-01 0.672D-01 0.261D-01-0.104D+00-0.294D+00-0.944D-01
 Coeff:      0.404D+00 0.980D+00
 Gap=     0.114 Goal=   None    Shift=    0.000
 Gap=     0.080 Goal=   None    Shift=    0.000
 RMSDP=7.79D-08 MaxDP=9.68D-06 DE=-1.24D-09 OVMax= 8.96D-05

 Cycle  34  Pass 1  IDiag  1:
 RMSU=  2.05D-08    CP:  1.00D+00  3.00D+00  3.00D+00  3.00D+00  3.00D+00
                    CP:  3.00D+00  3.00D+00  2.97D+00  2.80D+00  2.42D+00
                    CP:  1.81D+00  2.42D+00  1.74D+00
 E= -4299.68603957783     Delta-E=       -0.000000000809 Rises=F Damp=F
 DIIS: error= 2.20D-07 at cycle  34 NSaved=  20.
 NSaved=20 IEnMin=20 EnMin= -4299.68603957783     IErMin=20 ErrMin= 2.20D-07
 ErrMax= 2.20D-07  0.00D+00 EMaxC= 1.00D-01 BMatC= 1.49D-10 BMatP= 2.18D-10
 IDIUse=1 WtCom= 1.00D+00 WtEn= 0.00D+00
 Coeff-Com:  0.229D-02 0.722D-02 0.207D-02-0.117D-01-0.131D-01-0.108D-01
 Coeff-Com:  0.132D-03 0.501D-01 0.159D-01-0.512D-01-0.368D-01 0.264D-03
 Coeff-Com:  0.879D-01 0.731D-01 0.202D-01-0.206D+00-0.407D+00 0.285D-01
 Coeff-Com:  0.787D+00 0.662D+00
 Coeff:      0.229D-02 0.722D-02 0.207D-02-0.117D-01-0.131D-01-0.108D-01
 Coeff:      0.132D-03 0.501D-01 0.159D-01-0.512D-01-0.368D-01 0.264D-03
 Coeff:      0.879D-01 0.731D-01 0.202D-01-0.206D+00-0.407D+00 0.285D-01
 Coeff:      0.787D+00 0.662D+00
 Gap=     0.114 Goal=   None    Shift=    0.000
 Gap=     0.080 Goal=   None    Shift=    0.000
 RMSDP=4.74D-08 MaxDP=6.91D-06 DE=-8.09D-10 OVMax= 5.21D-05

 Cycle  35  Pass 1  IDiag  1:
 RMSU=  1.34D-08    CP:  1.00D+00  3.00D+00  3.00D+00  3.00D+00  3.00D+00
                    CP:  3.00D+00  3.00D+00  2.96D+00  2.82D+00  2.58D+00
                    CP:  1.87D+00  3.00D+00  2.39D+00  1.22D+00
 E= -4299.68603957810     Delta-E=       -0.000000000273 Rises=F Damp=F
 DIIS: error= 1.18D-07 at cycle  35 NSaved=  20.
 NSaved=20 IEnMin=20 EnMin= -4299.68603957810     IErMin=20 ErrMin= 1.18D-07
 ErrMax= 1.18D-07  0.00D+00 EMaxC= 1.00D-01 BMatC= 3.28D-11 BMatP= 1.49D-10
 IDIUse=1 WtCom= 1.00D+00 WtEn= 0.00D+00
 Coeff-Com:  0.123D-02 0.106D-02-0.274D-02-0.252D-02 0.402D-03 0.495D-02
 Coeff-Com: -0.294D-02 0.118D-02 0.698D-02-0.629D-02-0.203D-01 0.528D-02
 Coeff-Com:  0.132D-01 0.487D-01 0.121D-01-0.117D+00-0.102D+00-0.377D-02
 Coeff-Com:  0.215D+00 0.947D+00
 Coeff:      0.123D-02 0.106D-02-0.274D-02-0.252D-02 0.402D-03 0.495D-02
 Coeff:     -0.294D-02 0.118D-02 0.698D-02-0.629D-02-0.203D-01 0.528D-02
 Coeff:      0.132D-01 0.487D-01 0.121D-01-0.117D+00-0.102D+00-0.377D-02
 Coeff:      0.215D+00 0.947D+00
 Gap=     0.114 Goal=   None    Shift=    0.000
 Gap=     0.080 Goal=   None    Shift=    0.000
 RMSDP=6.06D-08 MaxDP=1.07D-05 DE=-2.73D-10 OVMax= 7.02D-05

 Cycle  36  Pass 1  IDiag  1:
 RMSU=  8.19D-09    CP:  1.00D+00  3.00D+00  3.00D+00  3.00D+00  3.00D+00
                    CP:  3.00D+00  3.00D+00  2.99D+00  2.88D+00  2.61D+00
                    CP:  1.97D+00  3.00D+00  2.67D+00  1.52D+00  1.22D+00
 E= -4299.68603957810     Delta-E=       -0.000000000002 Rises=F Damp=F
 DIIS: error= 6.61D-08 at cycle  36 NSaved=  20.
 NSaved=20 IEnMin=20 EnMin= -4299.68603957810     IErMin=20 ErrMin= 6.61D-08
 ErrMax= 6.61D-08  0.00D+00 EMaxC= 1.00D-01 BMatC= 1.27D-11 BMatP= 3.28D-11
 IDIUse=1 WtCom= 1.00D+00 WtEn= 0.00D+00
 Coeff-Com:  0.788D-03 0.100D-02-0.252D-03 0.419D-03 0.103D-02-0.125D-01
 Coeff-Com: -0.146D-03 0.219D-01 0.400D-02-0.235D-01-0.132D-01-0.106D-02
 Coeff-Com:  0.384D-01 0.372D-01-0.168D-01-0.703D-01-0.154D+00-0.259D-01
 Coeff-Com:  0.543D+00 0.670D+00
 Coeff:      0.788D-03 0.100D-02-0.252D-03 0.419D-03 0.103D-02-0.125D-01
 Coeff:     -0.146D-03 0.219D-01 0.400D-02-0.235D-01-0.132D-01-0.106D-02
 Coeff:      0.384D-01 0.372D-01-0.168D-01-0.703D-01-0.154D+00-0.259D-01
 Coeff:      0.543D+00 0.670D+00
 Gap=     0.114 Goal=   None    Shift=    0.000
 Gap=     0.080 Goal=   None    Shift=    0.000
 RMSDP=2.24D-08 MaxDP=2.78D-06 DE=-1.82D-12 OVMax= 2.42D-05

 Cycle  37  Pass 1  IDiag  1:
 RMSU=  1.14D-08    CP:  1.00D+00  3.00D+00  3.00D+00  3.00D+00  3.00D+00
                    CP:  3.00D+00  3.00D+00  2.98D+00  2.87D+00  2.69D+00
                    CP:  1.93D+00  3.00D+00  2.80D+00  1.60D+00  1.68D+00
                    CP:  1.45D+00
 E= -4299.68603957809     Delta-E=        0.000000000011 Rises=F Damp=F
 DIIS: error= 4.09D-08 at cycle  37 NSaved=  20.
 NSaved=20 IEnMin=19 EnMin= -4299.68603957810     IErMin=20 ErrMin= 4.09D-08
 ErrMax= 4.09D-08  0.00D+00 EMaxC= 1.00D-01 BMatC= 4.98D-12 BMatP= 1.27D-11
 IDIUse=1 WtCom= 1.00D+00 WtEn= 0.00D+00
 Coeff-Com:  0.574D-03 0.243D-03 0.743D-03 0.183D-02-0.751D-02-0.232D-02
 Coeff-Com:  0.110D-01 0.439D-02-0.841D-02-0.749D-02-0.293D-02 0.919D-02
 Coeff-Com:  0.116D-01 0.235D-01-0.952D-02-0.788D-01-0.794D-01 0.112D-01
 Coeff-Com:  0.415D+00 0.707D+00
 Coeff:      0.574D-03 0.243D-03 0.743D-03 0.183D-02-0.751D-02-0.232D-02
 Coeff:      0.110D-01 0.439D-02-0.841D-02-0.749D-02-0.293D-02 0.919D-02
 Coeff:      0.116D-01 0.235D-01-0.952D-02-0.788D-01-0.794D-01 0.112D-01
 Coeff:      0.415D+00 0.707D+00
 Gap=     0.114 Goal=   None    Shift=    0.000
 Gap=     0.080 Goal=   None    Shift=    0.000
 RMSDP=5.26D-09 MaxDP=6.59D-07 DE= 1.09D-11 OVMax= 5.87D-06

 SCF Done:  E(UB3LYP) =  -4299.68603958     A.U. after   37 cycles
            NFock= 37  Conv=0.53D-08     -V/T= 2.0024
 <Sx>= 0.0000 <Sy>= 0.0000 <Sz>= 2.0000 <S**2>= 6.0219 S= 2.0044
 <L.S>= 0.000000000000E+00
 KE= 4.289449716053D+03 PE=-2.285348578015D+04 EE= 7.914913143759D+03
 Annihilation of the first spin contaminant:
 S**2 before annihilation     6.0219,   after     6.0001
 Leave Link  502 at Sat Oct 20 03:49:50 2018, MaxMem=   838860800 cpu:     39452.2
 (Enter /soft/sl6.3/x86_64/gaussian/g09_d01/g09/l601.exe)
 Copying SCF densities to generalized density rwf, IOpCl= 1 IROHF=0.

 **********************************************************************

            Population analysis using the SCF density.

 **********************************************************************

 Orbital symmetries:
 Alpha Orbitals:
       Occupied  (A) (A) (A) (A) (A) (A) (A) (A) (A) (A) (A) (A)
                 (A) (A) (A) (A) (A) (A) (A) (A) (A) (A) (A) (A)
                 (A) (A) (A) (A) (A) (A) (A) (A) (A) (A) (A) (A)
                 (A) (A) (A) (A) (A) (A) (A) (A) (A) (A) (A) (A)
                 (A) (A) (A) (A) (A) (A) (A) (A) (A) (A) (A) (A)
                 (A) (A) (A) (A) (A) (A) (A) (A) (A) (A) (A) (A)
                 (A) (A) (A) (A) (A) (A) (A) (A) (A) (A) (A) (A)
                 (A) (A) (A) (A) (A) (A) (A) (A) (A) (A) (A) (A)
                 (A) (A) (A) (A) (A) (A) (A) (A) (A) (A) (A) (A)
                 (A) (A) (A) (A) (A) (A) (A) (A) (A) (A) (A) (A)
                 (A) (A) (A) (A) (A) (A) (A) (A) (A) (A) (A) (A)
                 (A) (A) (A) (A) (A) (A) (A) (A) (A) (A) (A) (A)
                 (A) (A) (A) (A) (A) (A) (A) (A) (A) (A) (A) (A)
                 (A) (A) (A) (A) (A) (A) (A) (A) (A) (A) (A) (A)
                 (A) (A) (A) (A) (A) (A) (A) (A) (A) (A) (A) (A)
       Virtual   (A) (A) (A) (A) (A) (A) (A) (A) (A) (A) (A) (A)
                 (A) (A) (A) (A) (A) (A) (A) (A) (A) (A) (A) (A)
                 (A) (A) (A) (A) (A) (A) (A) (A) (A) (A) (A) (A)
                 (A) (A) (A) (A) (A) (A) (A) (A) (A) (A) (A) (A)
                 (A) (A) (A) (A) (A) (A) (A) (A) (A) (A) (A) (A)
                 (A) (A) (A) (A) (A) (A) (A) (A) (A) (A) (A) (A)
                 (A) (A) (A) (A) (A) (A) (A) (A) (A) (A) (A) (A)
                 (A) (A) (A) (A) (A) (A) (A) (A) (A) (A) (A) (A)
                 (A) (A) (A) (A) (A) (A) (A) (A) (A) (A) (A) (A)
                 (A) (A) (A) (A) (A) (A) (A) (A) (A) (A) (A) (A)
                 (A) (A) (A) (A) (A) (A) (A) (A) (A) (A) (A) (A)
                 (A) (A) (A) (A) (A) (A) (A) (A) (A) (A) (A) (A)
                 (A) (A) (A) (A) (A) (A) (A) (A) (A) (A) (A) (A)
                 (A) (A) (A) (A) (A) (A) (A) (A) (A) (A) (A) (A)
                 (A) (A) (A) (A) (A) (A) (A) (A) (A) (A) (A) (A)
                 (A) (A) (A) (A) (A) (A) (A) (A) (A) (A) (A) (A)
                 (A) (A) (A) (A) (A) (A) (A) (A) (A) (A) (A) (A)
                 (A) (A) (A) (A) (A) (A) (A) (A) (A) (A) (A) (A)
                 (A) (A) (A) (A) (A) (A) (A) (A) (A) (A) (A) (A)
                 (A) (A) (A) (A) (A) (A) (A) (A) (A) (A) (A) (A)
                 (A) (A) (A) (A) (A) (A) (A) (A) (A) (A) (A) (A)
                 (A) (A) (A) (A) (A) (A) (A) (A) (A) (A) (A) (A)
                 (A) (A) (A) (A) (A) (A) (A) (A) (A) (A) (A) (A)
                 (A) (A) (A) (A) (A) (A) (A) (A) (A) (A) (A) (A)
                 (A) (A) (A) (A) (A) (A) (A) (A) (A) (A) (A) (A)
                 (A) (A) (A) (A) (A) (A) (A) (A) (A) (A) (A) (A)
                 (A) (A) (A) (A) (A) (A) (A) (A) (A) (A) (A) (A)
                 (A) (A) (A) (A) (A) (A) (A) (A) (A) (A) (A) (A)
                 (A) (A) (A) (A) (A) (A) (A) (A) (A) (A) (A) (A)
                 (A) (A) (A) (A) (A) (A) (A) (A) (A) (A) (A) (A)
                 (A) (A) (A) (A) (A) (A) (A) (A) (A) (A) (A) (A)
                 (A) (A) (A) (A) (A) (A) (A) (A) (A) (A) (A) (A)
                 (A) (A) (A) (A) (A) (A) (A) (A) (A) (A) (A) (A)
                 (A) (A) (A) (A) (A) (A) (A) (A) (A) (A) (A) (A)
                 (A) (A) (A) (A) (A) (A) (A) (A) (A) (A) (A) (A)
                 (A) (A) (A) (A) (A) (A) (A) (A) (A) (A) (A) (A)
                 (A) (A) (A) (A) (A) (A) (A) (A) (A) (A) (A) (A)
                 (A) (A) (A) (A) (A) (A) (A) (A) (A) (A) (A) (A)
                 (A) (A) (A) (A) (A) (A) (A) (A) (A) (A) (A) (A)
                 (A) (A) (A) (A) (A) (A) (A) (A) (A) (A) (A) (A)
                 (A) (A) (A) (A) (A) (A) (A) (A) (A) (A) (A) (A)
                 (A) (A) (A) (A) (A) (A) (A) (A) (A) (A) (A) (A)
                 (A) (A) (A) (A) (A) (A) (A) (A) (A) (A) (A) (A)
                 (A) (A) (A) (A) (A) (A) (A) (A) (A) (A) (A) (A)
                 (A) (A) (A) (A) (A) (A) (A) (A) (A) (A) (A) (A)
                 (A) (A) (A) (A) (A) (A) (A) (A) (A) (A) (A) (A)
                 (A) (A) (A) (A) (A) (A) (A) (A) (A) (A) (A) (A)
                 (A) (A) (A) (A) (A) (A) (A) (A) (A) (A) (A) (A)
                 (A) (A) (A) (A) (A) (A) (A) (A) (A) (A) (A) (A)
                 (A) (A) (A) (A) (A) (A) (A) (A) (A) (A) (A) (A)
                 (A) (A) (A) (A) (A) (A) (A) (A) (A) (A) (A) (A)
                 (A) (A) (A) (A) (A) (A) (A) (A) (A) (A) (A) (A)
                 (A) (A) (A) (A) (A) (A) (A) (A) (A) (A) (A) (A)
                 (A) (A) (A) (A) (A) (A) (A) (A) (A) (A) (A) (A)
                 (A) (A) (A) (A) (A) (A) (A) (A) (A) (A) (A) (A)
                 (A) (A) (A) (A) (A) (A) (A) (A) (A) (A) (A) (A)
                 (A) (A) (A) (A) (A) (A) (A) (A) (A) (A) (A) (A)
                 (A) (A) (A) (A) (A) (A) (A) (A) (A) (A) (A) (A)
                 (A) (A) (A) (A) (A) (A) (A) (A) (A) (A) (A) (A)
                 (A) (A) (A) (A) (A) (A) (A) (A) (A) (A) (A) (A)
                 (A) (A) (A) (A) (A) (A) (A) (A) (A) (A) (A) (A)
                 (A) (A) (A) (A) (A) (A) (A) (A) (A) (A) (A) (A)
                 (A) (A) (A) (A) (A) (A) (A) (A) (A) (A) (A) (A)
                 (A) (A) (A) (A) (A) (A) (A) (A) (A) (A) (A) (A)
                 (A) (A) (A) (A) (A) (A) (A) (A) (A) (A) (A) (A)
                 (A) (A)
 Beta  Orbitals:
       Occupied  (A) (A) (A) (A) (A) (A) (A) (A) (A) (A) (A) (A)
                 (A) (A) (A) (A) (A) (A) (A) (A) (A) (A) (A) (A)
                 (A) (A) (A) (A) (A) (A) (A) (A) (A) (A) (A) (A)
                 (A) (A) (A) (A) (A) (A) (A) (A) (A) (A) (A) (A)
                 (A) (A) (A) (A) (A) (A) (A) (A) (A) (A) (A) (A)
                 (A) (A) (A) (A) (A) (A) (A) (A) (A) (A) (A) (A)
                 (A) (A) (A) (A) (A) (A) (A) (A) (A) (A) (A) (A)
                 (A) (A) (A) (A) (A) (A) (A) (A) (A) (A) (A) (A)
                 (A) (A) (A) (A) (A) (A) (A) (A) (A) (A) (A) (A)
                 (A) (A) (A) (A) (A) (A) (A) (A) (A) (A) (A) (A)
                 (A) (A) (A) (A) (A) (A) (A) (A) (A) (A) (A) (A)
                 (A) (A) (A) (A) (A) (A) (A) (A) (A) (A) (A) (A)
                 (A) (A) (A) (A) (A) (A) (A) (A) (A) (A) (A) (A)
                 (A) (A) (A) (A) (A) (A) (A) (A) (A) (A) (A) (A)
                 (A) (A) (A) (A) (A) (A) (A) (A)
       Virtual   (A) (A) (A) (A) (A) (A) (A) (A) (A) (A) (A) (A)
                 (A) (A) (A) (A) (A) (A) (A) (A) (A) (A) (A) (A)
                 (A) (A) (A) (A) (A) (A) (A) (A) (A) (A) (A) (A)
                 (A) (A) (A) (A) (A) (A) (A) (A) (A) (A) (A) (A)
                 (A) (A) (A) (A) (A) (A) (A) (A) (A) (A) (A) (A)
                 (A) (A) (A) (A) (A) (A) (A) (A) (A) (A) (A) (A)
                 (A) (A) (A) (A) (A) (A) (A) (A) (A) (A) (A) (A)
                 (A) (A) (A) (A) (A) (A) (A) (A) (A) (A) (A) (A)
                 (A) (A) (A) (A) (A) (A) (A) (A) (A) (A) (A) (A)
                 (A) (A) (A) (A) (A) (A) (A) (A) (A) (A) (A) (A)
                 (A) (A) (A) (A) (A) (A) (A) (A) (A) (A) (A) (A)
                 (A) (A) (A) (A) (A) (A) (A) (A) (A) (A) (A) (A)
                 (A) (A) (A) (A) (A) (A) (A) (A) (A) (A) (A) (A)
                 (A) (A) (A) (A) (A) (A) (A) (A) (A) (A) (A) (A)
                 (A) (A) (A) (A) (A) (A) (A) (A) (A) (A) (A) (A)
                 (A) (A) (A) (A) (A) (A) (A) (A) (A) (A) (A) (A)
                 (A) (A) (A) (A) (A) (A) (A) (A) (A) (A) (A) (A)
                 (A) (A) (A) (A) (A) (A) (A) (A) (A) (A) (A) (A)
                 (A) (A) (A) (A) (A) (A) (A) (A) (A) (A) (A) (A)
                 (A) (A) (A) (A) (A) (A) (A) (A) (A) (A) (A) (A)
                 (A) (A) (A) (A) (A) (A) (A) (A) (A) (A) (A) (A)
                 (A) (A) (A) (A) (A) (A) (A) (A) (A) (A) (A) (A)
                 (A) (A) (A) (A) (A) (A) (A) (A) (A) (A) (A) (A)
                 (A) (A) (A) (A) (A) (A) (A) (A) (A) (A) (A) (A)
                 (A) (A) (A) (A) (A) (A) (A) (A) (A) (A) (A) (A)
                 (A) (A) (A) (A) (A) (A) (A) (A) (A) (A) (A) (A)
                 (A) (A) (A) (A) (A) (A) (A) (A) (A) (A) (A) (A)
                 (A) (A) (A) (A) (A) (A) (A) (A) (A) (A) (A) (A)
                 (A) (A) (A) (A) (A) (A) (A) (A) (A) (A) (A) (A)
                 (A) (A) (A) (A) (A) (A) (A) (A) (A) (A) (A) (A)
                 (A) (A) (A) (A) (A) (A) (A) (A) (A) (A) (A) (A)
                 (A) (A) (A) (A) (A) (A) (A) (A) (A) (A) (A) (A)
                 (A) (A) (A) (A) (A) (A) (A) (A) (A) (A) (A) (A)
                 (A) (A) (A) (A) (A) (A) (A) (A) (A) (A) (A) (A)
                 (A) (A) (A) (A) (A) (A) (A) (A) (A) (A) (A) (A)
                 (A) (A) (A) (A) (A) (A) (A) (A) (A) (A) (A) (A)
                 (A) (A) (A) (A) (A) (A) (A) (A) (A) (A) (A) (A)
                 (A) (A) (A) (A) (A) (A) (A) (A) (A) (A) (A) (A)
                 (A) (A) (A) (A) (A) (A) (A) (A) (A) (A) (A) (A)
                 (A) (A) (A) (A) (A) (A) (A) (A) (A) (A) (A) (A)
                 (A) (A) (A) (A) (A) (A) (A) (A) (A) (A) (A) (A)
                 (A) (A) (A) (A) (A) (A) (A) (A) (A) (A) (A) (A)
                 (A) (A) (A) (A) (A) (A) (A) (A) (A) (A) (A) (A)
                 (A) (A) (A) (A) (A) (A) (A) (A) (A) (A) (A) (A)
                 (A) (A) (A) (A) (A) (A) (A) (A) (A) (A) (A) (A)
                 (A) (A) (A) (A) (A) (A) (A) (A) (A) (A) (A) (A)
                 (A) (A) (A) (A) (A) (A) (A) (A) (A) (A) (A) (A)
                 (A) (A) (A) (A) (A) (A) (A) (A) (A) (A) (A) (A)
                 (A) (A) (A) (A) (A) (A) (A) (A) (A) (A) (A) (A)
                 (A) (A) (A) (A) (A) (A) (A) (A) (A) (A) (A) (A)
                 (A) (A) (A) (A) (A) (A) (A) (A) (A) (A) (A) (A)
                 (A) (A) (A) (A) (A) (A) (A) (A) (A) (A) (A) (A)
                 (A) (A) (A) (A) (A) (A) (A) (A) (A) (A) (A) (A)
                 (A) (A) (A) (A) (A) (A) (A) (A) (A) (A) (A) (A)
                 (A) (A) (A) (A) (A) (A) (A) (A) (A) (A) (A) (A)
                 (A) (A) (A) (A) (A) (A) (A) (A) (A) (A) (A) (A)
                 (A) (A) (A) (A) (A) (A) (A) (A) (A) (A) (A) (A)
                 (A) (A) (A) (A) (A) (A) (A) (A) (A) (A) (A) (A)
                 (A) (A) (A) (A) (A) (A) (A) (A) (A) (A) (A) (A)
                 (A) (A) (A) (A) (A) (A) (A) (A) (A) (A) (A) (A)
                 (A) (A) (A) (A) (A) (A) (A) (A) (A) (A) (A) (A)
                 (A) (A) (A) (A) (A) (A) (A) (A) (A) (A) (A) (A)
                 (A) (A) (A) (A) (A) (A) (A) (A) (A) (A) (A) (A)
                 (A) (A) (A) (A) (A) (A) (A) (A) (A) (A) (A) (A)
                 (A) (A) (A) (A) (A) (A) (A) (A) (A) (A) (A) (A)
                 (A) (A) (A) (A) (A) (A)
 The electronic state is 5-A.
 Alpha  occ. eigenvalues -- -256.01884-101.42799-101.41718 -29.99067 -25.87744
 Alpha  occ. eigenvalues --  -25.85213 -25.84715 -24.71981 -24.71892 -24.71322
 Alpha  occ. eigenvalues --  -24.71116 -24.70998 -24.70447 -14.44972 -14.44177
 Alpha  occ. eigenvalues --  -14.40626 -14.39595 -14.37931 -14.37514 -14.34830
 Alpha  occ. eigenvalues --  -14.34690 -10.44163 -10.43262 -10.27133 -10.26179
 Alpha  occ. eigenvalues --  -10.25685 -10.25247 -10.25196 -10.25055 -10.24260
 Alpha  occ. eigenvalues --  -10.23655 -10.23450 -10.23223 -10.22732 -10.22580
 Alpha  occ. eigenvalues --  -10.22344 -10.22322 -10.22184 -10.22024 -10.21802
 Alpha  occ. eigenvalues --  -10.21773 -10.21620 -10.21615 -10.21223 -10.21197
 Alpha  occ. eigenvalues --  -10.21093 -10.20822 -10.20644 -10.20085  -9.34239
 Alpha  occ. eigenvalues --   -9.33149  -7.10266  -7.09992  -7.09968  -7.09161
 Alpha  occ. eigenvalues --   -7.08898  -7.08876  -3.50162  -2.31784  -2.26673
 Alpha  occ. eigenvalues --   -2.25573  -1.32900  -1.32007  -1.24249  -1.23724
 Alpha  occ. eigenvalues --   -1.23365  -1.22826  -1.14620  -1.13855  -0.98674
 Alpha  occ. eigenvalues --   -0.98489  -0.97059  -0.96487  -0.90760  -0.89782
 Alpha  occ. eigenvalues --   -0.86202  -0.85728  -0.83663  -0.83393  -0.82374
 Alpha  occ. eigenvalues --   -0.81552  -0.80301  -0.79583  -0.78884  -0.78637
 Alpha  occ. eigenvalues --   -0.74194  -0.73387  -0.69940  -0.69896  -0.69610
 Alpha  occ. eigenvalues --   -0.68868  -0.68619  -0.68215  -0.66428  -0.66373
 Alpha  occ. eigenvalues --   -0.66267  -0.65726  -0.63894  -0.63458  -0.62605
 Alpha  occ. eigenvalues --   -0.61997  -0.60709  -0.60549  -0.60140  -0.59822
 Alpha  occ. eigenvalues --   -0.59631  -0.59326  -0.59227  -0.58756  -0.55179
 Alpha  occ. eigenvalues --   -0.54925  -0.52947  -0.52578  -0.52411  -0.51646
 Alpha  occ. eigenvalues --   -0.50627  -0.50553  -0.50170  -0.50025  -0.49800
 Alpha  occ. eigenvalues --   -0.49456  -0.49159  -0.48614  -0.48399  -0.48156
 Alpha  occ. eigenvalues --   -0.47563  -0.47549  -0.47286  -0.46683  -0.46439
 Alpha  occ. eigenvalues --   -0.46392  -0.45580  -0.44982  -0.44942  -0.44467
 Alpha  occ. eigenvalues --   -0.44198  -0.44152  -0.44052  -0.43838  -0.43609
 Alpha  occ. eigenvalues --   -0.43188  -0.42452  -0.42047  -0.41581  -0.41327
 Alpha  occ. eigenvalues --   -0.40669  -0.40484  -0.40052  -0.39843  -0.39757
 Alpha  occ. eigenvalues --   -0.39161  -0.38999  -0.38956  -0.36567  -0.35909
 Alpha  occ. eigenvalues --   -0.35856  -0.34602  -0.33891  -0.33325  -0.33083
 Alpha  occ. eigenvalues --   -0.32715  -0.32453  -0.32094  -0.31506  -0.30951
 Alpha  occ. eigenvalues --   -0.30508  -0.29580  -0.29491  -0.29394  -0.28827
 Alpha  occ. eigenvalues --   -0.27674  -0.26625  -0.26445  -0.25855  -0.22136
 Alpha  occ. eigenvalues --   -0.22077  -0.21658  -0.21214  -0.20800  -0.19861
 Alpha virt. eigenvalues --   -0.08486  -0.07871  -0.07017  -0.06686  -0.05715
 Alpha virt. eigenvalues --   -0.05120  -0.04786  -0.04597  -0.02727  -0.01570
 Alpha virt. eigenvalues --    0.01226   0.01588   0.02885   0.03145   0.03788
 Alpha virt. eigenvalues --    0.03945   0.04727   0.05003   0.06034   0.06584
 Alpha virt. eigenvalues --    0.07144   0.07680   0.08532   0.08701   0.08943
 Alpha virt. eigenvalues --    0.09185   0.09882   0.09970   0.10895   0.11321
 Alpha virt. eigenvalues --    0.11771   0.12642   0.12960   0.13118   0.13427
 Alpha virt. eigenvalues --    0.14411   0.14963   0.14974   0.15542   0.16179
 Alpha virt. eigenvalues --    0.16320   0.16496   0.16945   0.17504   0.18134
 Alpha virt. eigenvalues --    0.18371   0.18920   0.19276   0.20223   0.20526
 Alpha virt. eigenvalues --    0.20738   0.21233   0.21402   0.22104   0.22778
 Alpha virt. eigenvalues --    0.23525   0.23939   0.24708   0.25026   0.25396
 Alpha virt. eigenvalues --    0.25548   0.26046   0.26332   0.27146   0.27407
 Alpha virt. eigenvalues --    0.27892   0.28235   0.28649   0.29398   0.30368
 Alpha virt. eigenvalues --    0.30426   0.31109   0.31622   0.31823   0.32136
 Alpha virt. eigenvalues --    0.32691   0.33358   0.33596   0.33854   0.34157
 Alpha virt. eigenvalues --    0.34353   0.34600   0.34846   0.35130   0.35355
 Alpha virt. eigenvalues --    0.35517   0.35651   0.35940   0.36284   0.36426
 Alpha virt. eigenvalues --    0.36788   0.36998   0.37300   0.37473   0.37812
 Alpha virt. eigenvalues --    0.38250   0.38333   0.38519   0.38594   0.39144
 Alpha virt. eigenvalues --    0.39310   0.39568   0.39675   0.40229   0.40348
 Alpha virt. eigenvalues --    0.40522   0.40627   0.40986   0.41451   0.41693
 Alpha virt. eigenvalues --    0.42027   0.42476   0.42625   0.43087   0.43298
 Alpha virt. eigenvalues --    0.44139   0.44368   0.44645   0.45166   0.46074
 Alpha virt. eigenvalues --    0.46624   0.46925   0.47237   0.47323   0.48089
 Alpha virt. eigenvalues --    0.48163   0.48699   0.48779   0.49498   0.49738
 Alpha virt. eigenvalues --    0.50362   0.50653   0.51195   0.51548   0.51753
 Alpha virt. eigenvalues --    0.51962   0.52607   0.52802   0.53484   0.53921
 Alpha virt. eigenvalues --    0.54404   0.54592   0.54996   0.55260   0.55780
 Alpha virt. eigenvalues --    0.56231   0.56673   0.57132   0.57267   0.57492
 Alpha virt. eigenvalues --    0.57887   0.57937   0.58340   0.58672   0.58831
 Alpha virt. eigenvalues --    0.58914   0.59144   0.59551   0.59608   0.60093
 Alpha virt. eigenvalues --    0.60266   0.60542   0.60758   0.60991   0.62354
 Alpha virt. eigenvalues --    0.62542   0.63031   0.63746   0.64570   0.64823
 Alpha virt. eigenvalues --    0.65267   0.65777   0.66169   0.66661   0.66918
 Alpha virt. eigenvalues --    0.67125   0.67590   0.68385   0.68613   0.69097
 Alpha virt. eigenvalues --    0.70454   0.70686   0.71145   0.71431   0.72143
 Alpha virt. eigenvalues --    0.72281   0.72831   0.73333   0.74183   0.74709
 Alpha virt. eigenvalues --    0.74842   0.75277   0.75988   0.76434   0.76742
 Alpha virt. eigenvalues --    0.76970   0.77187   0.77743   0.77954   0.78833
 Alpha virt. eigenvalues --    0.78989   0.79342   0.79801   0.80253   0.81030
 Alpha virt. eigenvalues --    0.81666   0.82487   0.83044   0.83473   0.83978
 Alpha virt. eigenvalues --    0.84211   0.84684   0.85190   0.85462   0.86691
 Alpha virt. eigenvalues --    0.87045   0.87489   0.87878   0.88248   0.88323
 Alpha virt. eigenvalues --    0.88860   0.89870   0.90377   0.90719   0.91004
 Alpha virt. eigenvalues --    0.91605   0.91810   0.92551   0.92931   0.93345
 Alpha virt. eigenvalues --    0.93776   0.93997   0.94390   0.94701   0.95097
 Alpha virt. eigenvalues --    0.95534   0.95581   0.96494   0.96582   0.97012
 Alpha virt. eigenvalues --    0.97163   0.97521   0.97979   0.98281   0.98309
 Alpha virt. eigenvalues --    0.98894   0.99089   0.99484   0.99745   1.00324
 Alpha virt. eigenvalues --    1.00515   1.01245   1.01525   1.01596   1.02340
 Alpha virt. eigenvalues --    1.02484   1.02828   1.03415   1.03713   1.04136
 Alpha virt. eigenvalues --    1.04442   1.04766   1.04954   1.06086   1.07163
 Alpha virt. eigenvalues --    1.07233   1.07499   1.08342   1.09103   1.10328
 Alpha virt. eigenvalues --    1.10653   1.11912   1.12963   1.13075   1.13780
 Alpha virt. eigenvalues --    1.14823   1.15156   1.15220   1.15454   1.15793
 Alpha virt. eigenvalues --    1.16029   1.16658   1.17556   1.17794   1.18085
 Alpha virt. eigenvalues --    1.18512   1.18903   1.19289   1.19692   1.21017
 Alpha virt. eigenvalues --    1.21497   1.21796   1.22807   1.23027   1.23643
 Alpha virt. eigenvalues --    1.24696   1.25064   1.26431   1.27035   1.27296
 Alpha virt. eigenvalues --    1.27610   1.28884   1.29994   1.30419   1.31026
 Alpha virt. eigenvalues --    1.31950   1.33106   1.33233   1.33763   1.34797
 Alpha virt. eigenvalues --    1.36109   1.36578   1.37137   1.37858   1.38381
 Alpha virt. eigenvalues --    1.39711   1.40790   1.40931   1.41283   1.41584
 Alpha virt. eigenvalues --    1.42434   1.43545   1.43762   1.44218   1.45028
 Alpha virt. eigenvalues --    1.45413   1.46157   1.46394   1.47077   1.47699
 Alpha virt. eigenvalues --    1.49485   1.49819   1.50017   1.50256   1.50778
 Alpha virt. eigenvalues --    1.50877   1.51186   1.51435   1.51774   1.52253
 Alpha virt. eigenvalues --    1.52458   1.52769   1.54442   1.54751   1.55335
 Alpha virt. eigenvalues --    1.55686   1.56114   1.56199   1.56667   1.57385
 Alpha virt. eigenvalues --    1.58634   1.58732   1.59763   1.60180   1.60645
 Alpha virt. eigenvalues --    1.61132   1.61362   1.62153   1.62429   1.63309
 Alpha virt. eigenvalues --    1.63702   1.63739   1.64380   1.64949   1.65525
 Alpha virt. eigenvalues --    1.65673   1.66568   1.67137   1.67981   1.68924
 Alpha virt. eigenvalues --    1.69041   1.69926   1.69996   1.70234   1.71314
 Alpha virt. eigenvalues --    1.72190   1.72537   1.72757   1.73424   1.73545
 Alpha virt. eigenvalues --    1.73841   1.74098   1.74474   1.74766   1.75533
 Alpha virt. eigenvalues --    1.76309   1.77139   1.77832   1.78639   1.78865
 Alpha virt. eigenvalues --    1.79172   1.80199   1.80567   1.82174   1.82415
 Alpha virt. eigenvalues --    1.83088   1.83136   1.83649   1.84527   1.85366
 Alpha virt. eigenvalues --    1.86042   1.86485   1.87210   1.87269   1.87592
 Alpha virt. eigenvalues --    1.87674   1.88160   1.89121   1.89536   1.89721
 Alpha virt. eigenvalues --    1.90141   1.90203   1.90922   1.91524   1.91897
 Alpha virt. eigenvalues --    1.92535   1.93262   1.94008   1.94805   1.95323
 Alpha virt. eigenvalues --    1.95702   1.96423   1.97760   1.98101   1.98499
 Alpha virt. eigenvalues --    1.98800   1.98962   1.99390   1.99810   1.99995
 Alpha virt. eigenvalues --    2.00881   2.01626   2.03060   2.03543   2.04011
 Alpha virt. eigenvalues --    2.04451   2.04888   2.05329   2.05698   2.05766
 Alpha virt. eigenvalues --    2.09165   2.10122   2.11604   2.11741   2.13069
 Alpha virt. eigenvalues --    2.13434   2.15300   2.15688   2.16932   2.17209
 Alpha virt. eigenvalues --    2.17463   2.18049   2.19867   2.20714   2.22268
 Alpha virt. eigenvalues --    2.22528   2.23719   2.24756   2.25658   2.25994
 Alpha virt. eigenvalues --    2.26698   2.26941   2.27332   2.27470   2.28109
 Alpha virt. eigenvalues --    2.28294   2.28538   2.28892   2.29233   2.29917
 Alpha virt. eigenvalues --    2.30312   2.32589   2.33081   2.33514   2.34213
 Alpha virt. eigenvalues --    2.35476   2.35825   2.37249   2.38087   2.38542
 Alpha virt. eigenvalues --    2.39648   2.40369   2.40817   2.41510   2.42387
 Alpha virt. eigenvalues --    2.43477   2.46160   2.46293   2.48141   2.48529
 Alpha virt. eigenvalues --    2.50905   2.51622   2.54399   2.54559   2.55089
 Alpha virt. eigenvalues --    2.56210   2.56546   2.56574   2.57344   2.57522
 Alpha virt. eigenvalues --    2.57921   2.58196   2.58459   2.59133   2.59177
 Alpha virt. eigenvalues --    2.59360   2.59869   2.60543   2.60701   2.60817
 Alpha virt. eigenvalues --    2.61037   2.61316   2.61650   2.62048   2.62635
 Alpha virt. eigenvalues --    2.62960   2.63220   2.63441   2.63820   2.64065
 Alpha virt. eigenvalues --    2.64160   2.65013   2.65565   2.65823   2.66332
 Alpha virt. eigenvalues --    2.66915   2.67346   2.67651   2.68176   2.68341
 Alpha virt. eigenvalues --    2.69345   2.70050   2.70224   2.70610   2.70868
 Alpha virt. eigenvalues --    2.71470   2.72080   2.72404   2.73317   2.74533
 Alpha virt. eigenvalues --    2.75055   2.75788   2.76185   2.77244   2.77627
 Alpha virt. eigenvalues --    2.78065   2.79367   2.80753   2.82221   2.82732
 Alpha virt. eigenvalues --    2.83495   2.84468   2.84799   2.85026   2.85763
 Alpha virt. eigenvalues --    2.85930   2.86365   2.86451   2.87161   2.87771
 Alpha virt. eigenvalues --    2.88094   2.88446   2.88977   2.90048   2.90353
 Alpha virt. eigenvalues --    2.91107   2.91893   2.93199   2.93435   2.94323
 Alpha virt. eigenvalues --    2.94797   2.95179   2.95643   2.96189   2.97478
 Alpha virt. eigenvalues --    2.99850   3.00903   3.02147   3.02853   3.03263
 Alpha virt. eigenvalues --    3.04334   3.05954   3.07388   3.11524   3.12606
 Alpha virt. eigenvalues --    3.13362   3.14139   3.14934   3.15429   3.21468
 Alpha virt. eigenvalues --    3.22495   3.24218   3.25517   3.29205   3.30101
 Alpha virt. eigenvalues --    3.31832   3.32802   3.32848   3.33415   3.35546
 Alpha virt. eigenvalues --    3.36818   3.38166   3.40467   3.40734   3.41995
 Alpha virt. eigenvalues --    3.42799   3.43091   3.43329   3.44272   3.44455
 Alpha virt. eigenvalues --    3.44897   3.45399   3.55222   3.55939   3.56893
 Alpha virt. eigenvalues --    3.57644   3.58302   3.59124   3.61464   3.63340
 Alpha virt. eigenvalues --    3.69721   3.70067   3.70307   3.70947   3.72737
 Alpha virt. eigenvalues --    3.72892   3.74082   3.74182   3.74273   3.74845
 Alpha virt. eigenvalues --    3.74898   3.74980   3.75086   3.75757   3.76219
 Alpha virt. eigenvalues --    3.76740   3.77038   3.77645   3.81831   3.82643
 Alpha virt. eigenvalues --    3.83734   3.84504   3.86344   3.87223   3.87689
 Alpha virt. eigenvalues --    3.88415   3.90180   3.91020   3.91073   3.91388
 Alpha virt. eigenvalues --    3.91852   3.92362   3.94892   3.95254   3.96158
 Alpha virt. eigenvalues --    3.97544   3.98493   3.99006   4.00651   4.02256
 Alpha virt. eigenvalues --    4.02857   4.03916   4.07712   4.08534   4.09128
 Alpha virt. eigenvalues --    4.09676   4.11819   4.13020   4.14900   4.16005
 Alpha virt. eigenvalues --    4.16323   4.16922   4.19036   4.19838   4.25448
 Alpha virt. eigenvalues --    4.25546   4.40423   4.45928   4.47606   4.49380
 Alpha virt. eigenvalues --    4.59891   4.60579   4.61427   4.64425   4.76335
 Alpha virt. eigenvalues --    4.77071   4.77129   4.77939   4.78147   4.79946
 Alpha virt. eigenvalues --    4.80249   4.81256   5.06738   5.08269   5.21438
 Alpha virt. eigenvalues --    5.21880   5.59568   5.60273   5.61561   5.68028
 Alpha virt. eigenvalues --    5.72613   5.88097   5.99142   6.06483   6.07261
 Alpha virt. eigenvalues --    6.09594   6.10410   6.12922   6.13914   6.13977
 Alpha virt. eigenvalues --    6.14855   6.15181   6.16074   6.18927   6.19826
 Alpha virt. eigenvalues --    6.24514   6.25466   6.57209   6.57773   6.59544
 Alpha virt. eigenvalues --    6.60468   7.84312   7.91545   8.06105   9.57996
 Alpha virt. eigenvalues --    9.74302  23.36741  23.37788  23.50587  23.51647
 Alpha virt. eigenvalues --   23.59149  23.59437  23.74847  23.75576  23.85585
 Alpha virt. eigenvalues --   23.86007  23.86188  23.87132  23.89568  23.90588
 Alpha virt. eigenvalues --   23.96353  23.96870  24.00966  24.01915  24.05392
 Alpha virt. eigenvalues --   24.05547  24.06912  24.08046  24.09724  24.10777
 Alpha virt. eigenvalues --   24.13011  24.13134  24.14262  24.15324  25.55264
 Alpha virt. eigenvalues --   25.63261  25.66607  25.72770  25.76599  25.90927
 Alpha virt. eigenvalues --   26.27136  33.77136  33.83082  33.94076  35.34693
 Alpha virt. eigenvalues --   35.35548  35.46255  35.47247  35.58421  35.59004
 Alpha virt. eigenvalues --   35.63213  35.63432  66.70067  66.70832  66.71233
 Alpha virt. eigenvalues --   66.72205  66.78305  66.79217 147.15688 215.51097
 Alpha virt. eigenvalues --  215.70789 776.98981
  Beta  occ. eigenvalues -- -256.01906-101.42702-101.41660 -29.91374 -25.80470
  Beta  occ. eigenvalues --  -25.79285 -25.79053 -24.71981 -24.71892 -24.71322
  Beta  occ. eigenvalues --  -24.71116 -24.70998 -24.70447 -14.44961 -14.44172
  Beta  occ. eigenvalues --  -14.40619 -14.39634 -14.37818 -14.37386 -14.34713
  Beta  occ. eigenvalues --  -14.34586 -10.44163 -10.43262 -10.27133 -10.26177
  Beta  occ. eigenvalues --  -10.25685 -10.25242 -10.25201 -10.25048 -10.24259
  Beta  occ. eigenvalues --  -10.23659 -10.23453 -10.23223 -10.22731 -10.22580
  Beta  occ. eigenvalues --  -10.22340 -10.22322 -10.22185 -10.22023 -10.21808
  Beta  occ. eigenvalues --  -10.21773 -10.21615 -10.21614 -10.21222 -10.21192
  Beta  occ. eigenvalues --  -10.21093 -10.20823 -10.20640 -10.20085  -9.34145
  Beta  occ. eigenvalues --   -9.33092  -7.10107  -7.09860  -7.09848  -7.09035
  Beta  occ. eigenvalues --   -7.08842  -7.08814  -3.31791  -2.09235  -2.08466
  Beta  occ. eigenvalues --   -2.08187  -1.32900  -1.32007  -1.24249  -1.23724
  Beta  occ. eigenvalues --   -1.23365  -1.22826  -1.14572  -1.13830  -0.98581
  Beta  occ. eigenvalues --   -0.98405  -0.96990  -0.96421  -0.90748  -0.89771
  Beta  occ. eigenvalues --   -0.86182  -0.85731  -0.83632  -0.83357  -0.82357
  Beta  occ. eigenvalues --   -0.81536  -0.80297  -0.79576  -0.78865  -0.78632
  Beta  occ. eigenvalues --   -0.74172  -0.73364  -0.69888  -0.69641  -0.69290
  Beta  occ. eigenvalues --   -0.68803  -0.68362  -0.68060  -0.66409  -0.66346
  Beta  occ. eigenvalues --   -0.66234  -0.65714  -0.63857  -0.63421  -0.62572
  Beta  occ. eigenvalues --   -0.61966  -0.60709  -0.60547  -0.60137  -0.59822
  Beta  occ. eigenvalues --   -0.59628  -0.59296  -0.59215  -0.58733  -0.55132
  Beta  occ. eigenvalues --   -0.54876  -0.52918  -0.52535  -0.52378  -0.51667
  Beta  occ. eigenvalues --   -0.50612  -0.50529  -0.50135  -0.49969  -0.49774
  Beta  occ. eigenvalues --   -0.49435  -0.49154  -0.48601  -0.48398  -0.48155
  Beta  occ. eigenvalues --   -0.47562  -0.47546  -0.47286  -0.46666  -0.46434
  Beta  occ. eigenvalues --   -0.46380  -0.45567  -0.44976  -0.44935  -0.44296
  Beta  occ. eigenvalues --   -0.44158  -0.44093  -0.43919  -0.43809  -0.43429
  Beta  occ. eigenvalues --   -0.43185  -0.42452  -0.41980  -0.41580  -0.41208
  Beta  occ. eigenvalues --   -0.40458  -0.40276  -0.39997  -0.39759  -0.39289
  Beta  occ. eigenvalues --   -0.39014  -0.38968  -0.38230  -0.36320  -0.35802
  Beta  occ. eigenvalues --   -0.34336  -0.32988  -0.32722  -0.32522  -0.31987
  Beta  occ. eigenvalues --   -0.31868  -0.31456  -0.30894  -0.30465  -0.29597
  Beta  occ. eigenvalues --   -0.29446  -0.28760  -0.26580  -0.26222  -0.26196
  Beta  occ. eigenvalues --   -0.24458  -0.22751  -0.22467  -0.22220  -0.20999
  Beta  occ. eigenvalues --   -0.16552
  Beta virt. eigenvalues --   -0.08505  -0.07907  -0.07376  -0.06625  -0.05723
  Beta virt. eigenvalues --   -0.05211  -0.04830  -0.04599  -0.02928  -0.01742
  Beta virt. eigenvalues --   -0.01341  -0.00554   0.00360   0.01234   0.01630
  Beta virt. eigenvalues --    0.02911   0.03241   0.03527   0.04049   0.04518
  Beta virt. eigenvalues --    0.04915   0.05064   0.06041   0.06600   0.07175
  Beta virt. eigenvalues --    0.07703   0.08545   0.08735   0.08974   0.09284
  Beta virt. eigenvalues --    0.09901   0.10006   0.10968   0.11383   0.11907
  Beta virt. eigenvalues --    0.12700   0.13045   0.13216   0.13513   0.14568
  Beta virt. eigenvalues --    0.14989   0.15080   0.15579   0.16330   0.16457
  Beta virt. eigenvalues --    0.16730   0.17124   0.18139   0.18217   0.18429
  Beta virt. eigenvalues --    0.18929   0.19285   0.20270   0.20654   0.21020
  Beta virt. eigenvalues --    0.21303   0.21445   0.22570   0.22841   0.23612
  Beta virt. eigenvalues --    0.24008   0.24725   0.25183   0.25414   0.25600
  Beta virt. eigenvalues --    0.26105   0.26466   0.27213   0.27590   0.28008
  Beta virt. eigenvalues --    0.28424   0.28770   0.29465   0.30445   0.30509
  Beta virt. eigenvalues --    0.31184   0.31799   0.31914   0.32212   0.32842
  Beta virt. eigenvalues --    0.33456   0.33680   0.33956   0.34182   0.34480
  Beta virt. eigenvalues --    0.34636   0.34892   0.35174   0.35412   0.35556
  Beta virt. eigenvalues --    0.35676   0.36089   0.36295   0.36490   0.36831
  Beta virt. eigenvalues --    0.37021   0.37351   0.37503   0.37879   0.38285
  Beta virt. eigenvalues --    0.38383   0.38580   0.38762   0.39162   0.39366
  Beta virt. eigenvalues --    0.39626   0.39688   0.40239   0.40366   0.40602
  Beta virt. eigenvalues --    0.40696   0.41027   0.41489   0.41732   0.42083
  Beta virt. eigenvalues --    0.42509   0.42666   0.43156   0.43461   0.44182
  Beta virt. eigenvalues --    0.44394   0.44702   0.45270   0.46164   0.46661
  Beta virt. eigenvalues --    0.46981   0.47276   0.47394   0.48142   0.48219
  Beta virt. eigenvalues --    0.48768   0.48883   0.49613   0.49800   0.50414
  Beta virt. eigenvalues --    0.50671   0.51284   0.51623   0.51817   0.52087
  Beta virt. eigenvalues --    0.52669   0.52932   0.53684   0.54221   0.54591
  Beta virt. eigenvalues --    0.54783   0.55189   0.55414   0.55920   0.56387
  Beta virt. eigenvalues --    0.56743   0.57189   0.57357   0.57599   0.57897
  Beta virt. eigenvalues --    0.57989   0.58448   0.58807   0.58947   0.58994
  Beta virt. eigenvalues --    0.59352   0.59575   0.59725   0.60108   0.60312
  Beta virt. eigenvalues --    0.60661   0.60848   0.61093   0.62489   0.62776
  Beta virt. eigenvalues --    0.63178   0.63868   0.64678   0.64909   0.65319
  Beta virt. eigenvalues --    0.65871   0.66395   0.66925   0.67081   0.67287
  Beta virt. eigenvalues --    0.67939   0.68412   0.68708   0.69195   0.70616
  Beta virt. eigenvalues --    0.70767   0.71256   0.71502   0.72316   0.72528
  Beta virt. eigenvalues --    0.72896   0.73533   0.74470   0.74865   0.74946
  Beta virt. eigenvalues --    0.75447   0.76002   0.76515   0.76947   0.77028
  Beta virt. eigenvalues --    0.77305   0.77824   0.78098   0.78905   0.79044
  Beta virt. eigenvalues --    0.79394   0.80016   0.80403   0.81139   0.81747
  Beta virt. eigenvalues --    0.82605   0.83286   0.83609   0.84101   0.84328
  Beta virt. eigenvalues --    0.84821   0.85431   0.85749   0.86971   0.87092
  Beta virt. eigenvalues --    0.87510   0.87962   0.88346   0.88416   0.88974
  Beta virt. eigenvalues --    0.90389   0.90731   0.91084   0.91508   0.91800
  Beta virt. eigenvalues --    0.91941   0.92618   0.93364   0.93676   0.94203
  Beta virt. eigenvalues --    0.94562   0.95085   0.95297   0.95599   0.95699
  Beta virt. eigenvalues --    0.96070   0.96546   0.96840   0.97245   0.97456
  Beta virt. eigenvalues --    0.97741   0.98126   0.98524   0.98617   0.99005
  Beta virt. eigenvalues --    0.99298   0.99625   0.99842   1.00390   1.00757
  Beta virt. eigenvalues --    1.01451   1.01655   1.01767   1.02554   1.02668
  Beta virt. eigenvalues --    1.02965   1.03550   1.03793   1.04261   1.04578
  Beta virt. eigenvalues --    1.04794   1.05199   1.06146   1.07197   1.07277
  Beta virt. eigenvalues --    1.07543   1.08387   1.09208   1.10400   1.10734
  Beta virt. eigenvalues --    1.12003   1.12979   1.13327   1.13784   1.14881
  Beta virt. eigenvalues --    1.15263   1.15397   1.15526   1.15818   1.16380
  Beta virt. eigenvalues --    1.17214   1.17665   1.18044   1.18319   1.18615
  Beta virt. eigenvalues --    1.19154   1.19740   1.20276   1.21033   1.21717
  Beta virt. eigenvalues --    1.22076   1.23002   1.23726   1.24475   1.25182
  Beta virt. eigenvalues --    1.25507   1.26762   1.27087   1.27319   1.27719
  Beta virt. eigenvalues --    1.29108   1.30056   1.30529   1.31116   1.32004
  Beta virt. eigenvalues --    1.33581   1.33756   1.34589   1.35825   1.36858
  Beta virt. eigenvalues --    1.37312   1.37808   1.38643   1.39306   1.40596
  Beta virt. eigenvalues --    1.40983   1.41309   1.41514   1.41757   1.42454
  Beta virt. eigenvalues --    1.43675   1.43860   1.44863   1.45841   1.46062
  Beta virt. eigenvalues --    1.46314   1.47204   1.48323   1.49171   1.49719
  Beta virt. eigenvalues --    1.50078   1.50261   1.50426   1.50914   1.51101
  Beta virt. eigenvalues --    1.51527   1.51617   1.52047   1.52453   1.52693
  Beta virt. eigenvalues --    1.53662   1.54475   1.54967   1.55432   1.55741
  Beta virt. eigenvalues --    1.56183   1.56439   1.56738   1.57452   1.58778
  Beta virt. eigenvalues --    1.59040   1.60000   1.60558   1.61010   1.61305
  Beta virt. eigenvalues --    1.61530   1.62192   1.62633   1.63518   1.63764
  Beta virt. eigenvalues --    1.64106   1.64528   1.65048   1.65640   1.65997
  Beta virt. eigenvalues --    1.66738   1.67253   1.68583   1.69023   1.69150
  Beta virt. eigenvalues --    1.69960   1.70168   1.70466   1.71624   1.72302
  Beta virt. eigenvalues --    1.72596   1.72979   1.73492   1.73576   1.74113
  Beta virt. eigenvalues --    1.74274   1.74711   1.75133   1.75728   1.76463
  Beta virt. eigenvalues --    1.77774   1.78218   1.79030   1.79097   1.79793
  Beta virt. eigenvalues --    1.80741   1.81659   1.82311   1.82583   1.83212
  Beta virt. eigenvalues --    1.83804   1.84572   1.85216   1.85853   1.86176
  Beta virt. eigenvalues --    1.86498   1.87312   1.87419   1.87655   1.87926
  Beta virt. eigenvalues --    1.88305   1.89340   1.89656   1.90039   1.90241
  Beta virt. eigenvalues --    1.90890   1.91082   1.91792   1.92367   1.92692
  Beta virt. eigenvalues --    1.93912   1.94228   1.95218   1.95477   1.96166
  Beta virt. eigenvalues --    1.96666   1.97899   1.98153   1.98551   1.98855
  Beta virt. eigenvalues --    1.99010   1.99520   1.99951   2.00137   2.01033
  Beta virt. eigenvalues --    2.02329   2.03113   2.03636   2.04056   2.04561
  Beta virt. eigenvalues --    2.04924   2.05419   2.05801   2.06236   2.09169
  Beta virt. eigenvalues --    2.10124   2.11632   2.11775   2.13155   2.13509
  Beta virt. eigenvalues --    2.15363   2.15753   2.17026   2.17269   2.17571
  Beta virt. eigenvalues --    2.18149   2.19892   2.20734   2.22389   2.22637
  Beta virt. eigenvalues --    2.23981   2.24918   2.25818   2.26189   2.26792
  Beta virt. eigenvalues --    2.27091   2.27511   2.27559   2.28329   2.28357
  Beta virt. eigenvalues --    2.28668   2.29291   2.29616   2.30149   2.30532
  Beta virt. eigenvalues --    2.32691   2.33126   2.33647   2.34267   2.35557
  Beta virt. eigenvalues --    2.35880   2.37379   2.38332   2.39129   2.40141
  Beta virt. eigenvalues --    2.40487   2.40867   2.41753   2.42480   2.43608
  Beta virt. eigenvalues --    2.46258   2.46392   2.48253   2.48587   2.50923
  Beta virt. eigenvalues --    2.51628   2.54455   2.54604   2.55201   2.56285
  Beta virt. eigenvalues --    2.56575   2.56636   2.57404   2.57572   2.57960
  Beta virt. eigenvalues --    2.58238   2.58503   2.59152   2.59233   2.59454
  Beta virt. eigenvalues --    2.59932   2.60561   2.60748   2.60843   2.61110
  Beta virt. eigenvalues --    2.61400   2.61666   2.62085   2.62785   2.62987
  Beta virt. eigenvalues --    2.63242   2.63533   2.63857   2.64107   2.64227
  Beta virt. eigenvalues --    2.65109   2.65592   2.65870   2.66426   2.66977
  Beta virt. eigenvalues --    2.67393   2.67681   2.68255   2.68400   2.69385
  Beta virt. eigenvalues --    2.70117   2.70265   2.70648   2.70907   2.71579
  Beta virt. eigenvalues --    2.72207   2.72509   2.73725   2.74600   2.75479
  Beta virt. eigenvalues --    2.76004   2.76373   2.77304   2.77720   2.78269
  Beta virt. eigenvalues --    2.79539   2.80812   2.82795   2.83530   2.84942
  Beta virt. eigenvalues --    2.85774   2.86158   2.86512   2.86825   2.87399
  Beta virt. eigenvalues --    2.87948   2.88780   2.89857   2.90966   2.91131
  Beta virt. eigenvalues --    2.91479   2.91755   2.92432   2.93366   2.93785
  Beta virt. eigenvalues --    2.94158   2.94771   2.95130   2.95540   2.95697
  Beta virt. eigenvalues --    2.96739   2.97716   2.98788   3.00725   3.02227
  Beta virt. eigenvalues --    3.02432   3.02967   3.03311   3.04622   3.05937
  Beta virt. eigenvalues --    3.07496   3.08291   3.11675   3.12831   3.13428
  Beta virt. eigenvalues --    3.14249   3.15494   3.16131   3.21624   3.22662
  Beta virt. eigenvalues --    3.24488   3.25752   3.29220   3.30137   3.31868
  Beta virt. eigenvalues --    3.32816   3.33029   3.33668   3.36894   3.37500
  Beta virt. eigenvalues --    3.39887   3.40675   3.41986   3.42399   3.43094
  Beta virt. eigenvalues --    3.43319   3.44163   3.44319   3.44566   3.45386
  Beta virt. eigenvalues --    3.45801   3.55332   3.56057   3.56925   3.57636
  Beta virt. eigenvalues --    3.58332   3.59135   3.61524   3.63438   3.69909
  Beta virt. eigenvalues --    3.70070   3.70413   3.70947   3.72855   3.72939
  Beta virt. eigenvalues --    3.74084   3.74190   3.74309   3.74872   3.74899
  Beta virt. eigenvalues --    3.74986   3.75090   3.75757   3.76221   3.76740
  Beta virt. eigenvalues --    3.77039   3.77645   3.81886   3.82688   3.83778
  Beta virt. eigenvalues --    3.84542   3.86408   3.87305   3.87765   3.88482
  Beta virt. eigenvalues --    3.90186   3.91021   3.91076   3.91390   3.91853
  Beta virt. eigenvalues --    3.92362   3.94896   3.95278   3.96165   3.97615
  Beta virt. eigenvalues --    3.98504   3.99027   4.00725   4.02322   4.02897
  Beta virt. eigenvalues --    4.03974   4.07716   4.08545   4.09129   4.09680
  Beta virt. eigenvalues --    4.11857   4.13044   4.14947   4.16010   4.16362
  Beta virt. eigenvalues --    4.16940   4.19036   4.19839   4.25472   4.25577
  Beta virt. eigenvalues --    4.40676   4.46220   4.47670   4.49465   4.59906
  Beta virt. eigenvalues --    4.60632   4.61522   4.64657   4.76335   4.77071
  Beta virt. eigenvalues --    4.77129   4.77939   4.78207   4.79965   4.80291
  Beta virt. eigenvalues --    4.81259   5.06749   5.08276   5.21510   5.21953
  Beta virt. eigenvalues --    5.59659   5.60570   5.75043   5.79800   5.81757
  Beta virt. eigenvalues --    6.01171   6.06482   6.07261   6.09594   6.10410
  Beta virt. eigenvalues --    6.12513   6.12927   6.13914   6.13977   6.14855
  Beta virt. eigenvalues --    6.15181   6.16074   6.18927   6.19826   6.24515
  Beta virt. eigenvalues --    6.25466   6.57209   6.57773   6.59544   6.60468
  Beta virt. eigenvalues --    7.97823   8.02750   8.17110   9.58165   9.74449
  Beta virt. eigenvalues --   23.36741  23.37788  23.50587  23.51647  23.59152
  Beta virt. eigenvalues --   23.59437  23.74850  23.75577  23.85587  23.86006
  Beta virt. eigenvalues --   23.86189  23.87132  23.89568  23.90588  23.96351
  Beta virt. eigenvalues --   23.96875  24.00966  24.01915  24.05394  24.05549
  Beta virt. eigenvalues --   24.06912  24.08046  24.09725  24.10779  24.13011
  Beta virt. eigenvalues --   24.13137  24.14262  24.15324  25.55434  25.63414
  Beta virt. eigenvalues --   25.66768  25.72832  25.78913  25.91279  26.35544
  Beta virt. eigenvalues --   33.87152  33.91392  34.02305  35.34728  35.35556
  Beta virt. eigenvalues --   35.46269  35.47247  35.58520  35.59106  35.63338
  Beta virt. eigenvalues --   35.63549  66.70067  66.70832  66.71234  66.72205
  Beta virt. eigenvalues --   66.78305  66.79216 147.19659 215.51170 215.70861
  Beta virt. eigenvalues --  776.99751
          Condensed to atoms (all electrons):
          Atomic-Atomic Spin Densities.
 Mulliken charges and spin densities:
               1          2
     1  Fe   1.380507   3.755139
     2  Cl  -0.711189   0.106417
     3  N   -0.538625   0.014427
     4  N   -0.375983   0.015339
     5  N    0.008358   0.002860
     6  N   -0.351632   0.002578
     7  C    0.141760   0.002312
     8  H    0.183652   0.000339
     9  C   -0.180046  -0.001300
    10  H    0.116204   0.000672
    11  C    0.003807   0.003716
    12  H    0.111349  -0.000291
    13  C   -0.098406  -0.001173
    14  H    0.096205   0.000659
    15  C    0.219946   0.007619
    16  C    0.085275   0.000907
    17  C    0.149983  -0.000067
    18  H    0.136255   0.000044
    19  Cl  -0.760592   0.059880
    20  N   -0.522182   0.021822
    21  N   -0.408695   0.021740
    22  N    0.040762  -0.020688
    23  N   -0.355243   0.001066
    24  C    0.145811  -0.002171
    25  H    0.117508   0.001916
    26  C   -0.177359   0.001198
    27  H    0.108504   0.000670
    28  C    0.000362  -0.004143
    29  H    0.110608   0.000184
    30  C   -0.087277   0.002180
    31  H    0.098091   0.000362
    32  C    0.228180   0.001116
    33  C    0.116367  -0.001777
    34  C    0.140365   0.005464
    35  H    0.134200  -0.000150
    36  C    0.214260   0.000596
    37  C   -0.090041   0.000249
    38  C   -0.045334   0.000543
    39  C   -0.033949  -0.000118
    40  C   -0.035941  -0.000289
    41  C   -0.278339   0.000422
    42  H    0.117739   0.000001
    43  H    0.148066  -0.000034
    44  H    0.118242   0.000015
    45  H    0.123369   0.000013
    46  C    0.230915   0.000991
    47  C   -0.097218  -0.000523
    48  C   -0.050179  -0.000656
    49  C   -0.035271   0.000212
    50  C   -0.036823   0.000298
    51  C   -0.278421  -0.000640
    52  H    0.113351   0.000025
    53  H    0.162554   0.000062
    54  H    0.115080   0.000004
    55  H    0.124469  -0.000015
    56  C    0.726029  -0.000010
    57  C    0.725337   0.000000
    58  F   -0.206835   0.000003
    59  F   -0.204035   0.000013
    60  F   -0.209683   0.000003
    61  F   -0.206369  -0.000007
    62  F   -0.211493  -0.000010
    63  F   -0.206311  -0.000013
 Sum of Mulliken charges =   0.00000   4.00000
 Mulliken charges and spin densities with hydrogens summed into heavy atoms:
               1          2
     1  Fe   1.380507   3.755139
     2  Cl  -0.711189   0.106417
     3  N   -0.538625   0.014427
     4  N   -0.375983   0.015339
     5  N    0.008358   0.002860
     6  N   -0.351632   0.002578
     7  C    0.325413   0.002651
     9  C   -0.063842  -0.000629
    11  C    0.115157   0.003425
    13  C   -0.002201  -0.000514
    15  C    0.219946   0.007619
    16  C    0.085275   0.000907
    17  C    0.286238  -0.000023
    19  Cl  -0.760592   0.059880
    20  N   -0.522182   0.021822
    21  N   -0.408695   0.021740
    22  N    0.040762  -0.020688
    23  N   -0.355243   0.001066
    24  C    0.263318  -0.000255
    26  C   -0.068855   0.001868
    28  C    0.110970  -0.003959
    30  C    0.010814   0.002541
    32  C    0.228180   0.001116
    33  C    0.116367  -0.001777
    34  C    0.274566   0.005314
    36  C    0.214260   0.000596
    37  C    0.027697   0.000250
    38  C    0.102732   0.000510
    39  C    0.084293  -0.000103
    40  C    0.087428  -0.000276
    41  C   -0.278339   0.000422
    46  C    0.230915   0.000991
    47  C    0.016133  -0.000498
    48  C    0.112376  -0.000594
    49  C    0.079809   0.000216
    50  C    0.087646   0.000283
    51  C   -0.278421  -0.000640
    56  C    0.726029  -0.000010
    57  C    0.725337   0.000000
    58  F   -0.206835   0.000003
    59  F   -0.204035   0.000013
    60  F   -0.209683   0.000003
    61  F   -0.206369  -0.000007
    62  F   -0.211493  -0.000010
    63  F   -0.206311  -0.000013
 Electronic spatial extent (au):  <R**2>=          40517.1275
 Charge=              0.0000 electrons
 Dipole moment (field-independent basis, Debye):
    X=             -8.9005    Y=              1.7517    Z=              9.8637  Tot=             13.4007
 Quadrupole moment (field-independent basis, Debye-Ang):
   XX=           -244.8102   YY=           -297.1071   ZZ=           -266.7109
   XY=             42.1124   XZ=             21.0931   YZ=             -9.5014
 Traceless Quadrupole moment (field-independent basis, Debye-Ang):
   XX=             24.7325   YY=            -27.5643   ZZ=              2.8318
   XY=             42.1124   XZ=             21.0931   YZ=             -9.5014
 Octapole moment (field-independent basis, Debye-Ang**2):
  XXX=           -341.8391  YYY=            -13.3432  ZZZ=            144.7108  XYY=           -124.1848
  XXY=           -162.5264  XXZ=              1.1951  XZZ=             60.3168  YZZ=            -10.0057
  YYZ=            -15.7199  XYZ=            -15.4483
 Hexadecapole moment (field-independent basis, Debye-Ang**3):
 XXXX=         -29855.3413 YYYY=         -17474.5132 ZZZZ=          -4154.6049 XXXY=           -134.0628
 XXXZ=            292.8356 YYYX=           1364.8240 YYYZ=            254.0618 ZZZX=            -96.0457
 ZZZY=           -357.7826 XXYY=          -8337.7398 XXZZ=          -5303.0465 YYZZ=          -3374.9880
 XXYZ=            360.2521 YYXZ=            240.0784 ZZXY=            137.7560
 N-N= 6.349436880756D+03 E-N=-2.285348578547D+04  KE= 4.289449716053D+03
                          Isotropic Fermi Contact Couplings
        Atom                 a.u.       MegaHertz       Gauss      10(-4) cm-1
     1  Fe(57)            -0.55894     -20.26709      -7.23180      -6.76037
     2  Cl(35)             0.05504       6.03321       2.15280       2.01246
     3  N(14)              0.06796       5.48972       1.95887       1.83117
     4  N(14)              0.08283       6.69095       2.38750       2.23186
     5  N(14)              0.00862       0.69664       0.24858       0.23237
     6  N(14)              0.00854       0.69010       0.24624       0.23019
     7  C(13)             -0.00084      -0.23529      -0.08396      -0.07848
     8  H(1)               0.00028       0.31500       0.11240       0.10507
     9  C(13)              0.00106       0.29852       0.10652       0.09957
    10  H(1)               0.00013       0.14086       0.05026       0.04699
    11  C(13)              0.00041       0.11458       0.04089       0.03822
    12  H(1)              -0.00007      -0.07729      -0.02758      -0.02578
    13  C(13)              0.00146       0.41125       0.14675       0.13718
    14  H(1)               0.00020       0.21847       0.07795       0.07287
    15  C(13)             -0.00104      -0.29165      -0.10407      -0.09728
    16  C(13)             -0.00072      -0.20236      -0.07221      -0.06750
    17  C(13)              0.00045       0.12645       0.04512       0.04218
    18  H(1)               0.00003       0.03549       0.01267       0.01184
    19  Cl(35)             0.05033       5.51678       1.96853       1.84020
    20  N(14)              0.07008       5.66108       2.02002       1.88833
    21  N(14)              0.08899       7.18843       2.56501       2.39780
    22  N(14)              0.00947       0.76461       0.27283       0.25505
    23  N(14)              0.00965       0.77910       0.27800       0.25988
    24  C(13)              0.00006       0.01649       0.00588       0.00550
    25  H(1)               0.00044       0.49403       0.17628       0.16479
    26  C(13)              0.00198       0.55647       0.19856       0.18562
    27  H(1)               0.00017       0.18999       0.06779       0.06337
    28  C(13)             -0.00011      -0.02966      -0.01058      -0.00989
    29  H(1)               0.00004       0.04691       0.01674       0.01565
    30  C(13)              0.00183       0.51455       0.18360       0.17163
    31  H(1)               0.00014       0.15906       0.05676       0.05306
    32  C(13)             -0.00101      -0.28418      -0.10140      -0.09479
    33  C(13)             -0.00052      -0.14704      -0.05247      -0.04905
    34  C(13)              0.00094       0.26359       0.09406       0.08792
    35  H(1)               0.00005       0.05299       0.01891       0.01768
    36  C(13)              0.00048       0.13602       0.04853       0.04537
    37  C(13)              0.00013       0.03540       0.01263       0.01181
    38  C(13)              0.00002       0.00506       0.00180       0.00169
    39  C(13)              0.00003       0.00807       0.00288       0.00269
    40  C(13)             -0.00002      -0.00676      -0.00241      -0.00226
    41  C(13)              0.00003       0.00826       0.00295       0.00275
    42  H(1)               0.00000       0.00519       0.00185       0.00173
    43  H(1)               0.00000      -0.00297      -0.00106      -0.00099
    44  H(1)               0.00000       0.00549       0.00196       0.00183
    45  H(1)               0.00000       0.00472       0.00168       0.00157
    46  C(13)              0.00075       0.21211       0.07569       0.07075
    47  C(13)              0.00007       0.02050       0.00732       0.00684
    48  C(13)             -0.00003      -0.00792      -0.00283      -0.00264
    49  C(13)              0.00010       0.02783       0.00993       0.00928
    50  C(13)              0.00006       0.01779       0.00635       0.00593
    51  C(13)             -0.00005      -0.01454      -0.00519      -0.00485
    52  H(1)               0.00001       0.01658       0.00592       0.00553
    53  H(1)               0.00001       0.01500       0.00535       0.00500
    54  H(1)               0.00000       0.00238       0.00085       0.00079
    55  H(1)               0.00000      -0.00559      -0.00199      -0.00186
    56  C(13)             -0.00002      -0.00444      -0.00158      -0.00148
    57  C(13)              0.00003       0.00830       0.00296       0.00277
    58  F(19)              0.00000       0.00378       0.00135       0.00126
    59  F(19)              0.00002       0.01634       0.00583       0.00545
    60  F(19)              0.00001       0.00600       0.00214       0.00200
    61  F(19)             -0.00001      -0.01012      -0.00361      -0.00338
    62  F(19)             -0.00001      -0.00653      -0.00233      -0.00218
    63  F(19)             -0.00003      -0.03658      -0.01305      -0.01220
 --------------------------------------------------------
       Center         ----  Spin Dipole Couplings  ----
                      3XX-RR        3YY-RR        3ZZ-RR
 --------------------------------------------------------
     1   Atom       -0.791070     -0.780710      1.571780
     2   Atom       -0.078185     -0.098328      0.176513
     3   Atom        0.064394     -0.012895     -0.051498
     4   Atom        0.079532     -0.018762     -0.060770
     5   Atom       -0.003533      0.013665     -0.010132
     6   Atom        0.005443      0.000271     -0.005715
     7   Atom       -0.005552      0.015455     -0.009903
     8   Atom       -0.014143      0.029717     -0.015574
     9   Atom        0.002677      0.004733     -0.007410
    10   Atom       -0.000972      0.003953     -0.002981
    11   Atom        0.002454     -0.002221     -0.000233
    12   Atom        0.002357     -0.000496     -0.001861
    13   Atom        0.011326     -0.003570     -0.007755
    14   Atom        0.007209     -0.003624     -0.003586
    15   Atom        0.030403     -0.014736     -0.015667
    16   Atom        0.032241     -0.015192     -0.017049
    17   Atom        0.011709     -0.004088     -0.007620
    18   Atom        0.006587     -0.002720     -0.003867
    19   Atom       -0.033698      0.132400     -0.098702
    20   Atom       -0.080105     -0.075756      0.155861
    21   Atom        0.069939     -0.030642     -0.039297
    22   Atom        0.029057     -0.037174      0.008117
    23   Atom        0.014366     -0.010474     -0.003891
    24   Atom       -0.012018     -0.012021      0.024040
    25   Atom       -0.002469     -0.007150      0.009619
    26   Atom       -0.006241     -0.006014      0.012255
    27   Atom       -0.002644     -0.002584      0.005228
    28   Atom       -0.004500     -0.006400      0.010900
    29   Atom       -0.002284     -0.002333      0.004617
    30   Atom       -0.005950     -0.006445      0.012395
    31   Atom       -0.002402     -0.003684      0.006086
    32   Atom       -0.010354     -0.020457      0.030810
    33   Atom       -0.001024     -0.016246      0.017271
    34   Atom        0.002799     -0.000089     -0.002710
    35   Atom        0.001553     -0.002333      0.000781
    36   Atom        0.000964      0.002893     -0.003858
    37   Atom        0.001227      0.000186     -0.001414
    38   Atom       -0.000965      0.003121     -0.002156
    39   Atom        0.000625      0.000646     -0.001271
    40   Atom       -0.000368      0.002075     -0.001707
    41   Atom       -0.000193      0.000757     -0.000564
    42   Atom        0.002173     -0.000447     -0.001726
    43   Atom       -0.002209      0.005880     -0.003671
    44   Atom        0.000583      0.000210     -0.000793
    45   Atom       -0.000729      0.001929     -0.001200
    46   Atom        0.003166      0.000304     -0.003470
    47   Atom        0.000942      0.000455     -0.001398
    48   Atom        0.003347     -0.000446     -0.002901
    49   Atom        0.001311     -0.000136     -0.001175
    50   Atom        0.001815     -0.000270     -0.001545
    51   Atom        0.001254     -0.000534     -0.000720
    52   Atom        0.000878      0.000105     -0.000984
    53   Atom        0.005021     -0.001627     -0.003393
    54   Atom        0.000644      0.000048     -0.000692
    55   Atom        0.001483     -0.000420     -0.001063
    56   Atom       -0.000060      0.000676     -0.000616
    57   Atom        0.000691     -0.000060     -0.000630
    58   Atom       -0.000260      0.000808     -0.000548
    59   Atom       -0.000014      0.000601     -0.000588
    60   Atom        0.000071      0.000414     -0.000485
    61   Atom        0.000553     -0.000002     -0.000551
    62   Atom        0.000419      0.000105     -0.000523
    63   Atom        0.000610     -0.000143     -0.000467
 --------------------------------------------------------
                        XY            XZ            YZ
 --------------------------------------------------------
     1   Atom        0.223257     -0.381035     -1.450420
     2   Atom        0.021383      0.008224     -0.085079
     3   Atom        0.096890      0.058123      0.037694
     4   Atom       -0.094903      0.012791     -0.004660
     5   Atom       -0.021462     -0.003843      0.004012
     6   Atom       -0.012604      0.003557     -0.002064
     7   Atom        0.020884      0.004304      0.011604
     8   Atom        0.010656      0.002422      0.010077
     9   Atom        0.009366      0.003839      0.004580
    10   Atom        0.004656      0.001695      0.002781
    11   Atom        0.006515      0.001791      0.000509
    12   Atom        0.003501      0.001947      0.001270
    13   Atom        0.006765      0.004619      0.002153
    14   Atom        0.001911      0.002508      0.000454
    15   Atom        0.008578      0.009680     -0.000657
    16   Atom       -0.011314      0.004666      0.002128
    17   Atom       -0.008064      0.000866      0.000908
    18   Atom       -0.003494      0.001140     -0.000278
    19   Atom       -0.242765     -0.068774     -0.056233
    20   Atom       -0.003681      0.012162     -0.027971
    21   Atom        0.070386      0.085695      0.042248
    22   Atom        0.058547      0.004855     -0.012389
    23   Atom        0.012372      0.010117     -0.001211
    24   Atom        0.009177     -0.013667     -0.015168
    25   Atom        0.010945     -0.018375     -0.014719
    26   Atom        0.001083     -0.003209     -0.004009
    27   Atom        0.001083     -0.002944     -0.003111
    28   Atom        0.002992      0.000945     -0.001966
    29   Atom        0.000117      0.000323     -0.000679
    30   Atom       -0.000450      0.003998      0.001654
    31   Atom        0.000689      0.003956      0.001734
    32   Atom        0.008171      0.016938      0.006545
    33   Atom        0.018196      0.026007      0.009882
    34   Atom        0.004448      0.008299      0.006491
    35   Atom        0.003080      0.005359      0.002955
    36   Atom       -0.005200     -0.000920      0.001170
    37   Atom       -0.002753     -0.000637      0.000592
    38   Atom       -0.003439      0.000003      0.000363
    39   Atom       -0.001746     -0.000277      0.000151
    40   Atom       -0.001843     -0.000187      0.000188
    41   Atom       -0.001467      0.000015      0.000224
    42   Atom       -0.002334     -0.000687      0.000356
    43   Atom       -0.003728     -0.000014     -0.000036
    44   Atom       -0.001213     -0.000246      0.000206
    45   Atom       -0.001225     -0.000046      0.000101
    46   Atom        0.005572      0.000680      0.000556
    47   Atom        0.003046      0.000916      0.001077
    48   Atom        0.004029     -0.000985      0.000129
    49   Atom        0.001466      0.000556      0.000400
    50   Atom        0.001844     -0.000359     -0.000336
    51   Atom        0.001968     -0.000074      0.000261
    52   Atom        0.002277      0.001553      0.001373
    53   Atom        0.004630     -0.002094     -0.001166
    54   Atom        0.001149      0.000484      0.000374
    55   Atom        0.001525     -0.000735     -0.000413
    56   Atom       -0.000878     -0.000089      0.000140
    57   Atom        0.000929     -0.000039     -0.000019
    58   Atom       -0.000674     -0.000084      0.000140
    59   Atom       -0.000846      0.000067     -0.000097
    60   Atom       -0.000750     -0.000150      0.000192
    61   Atom        0.000832     -0.000149     -0.000160
    62   Atom        0.000705     -0.000032     -0.000013
    63   Atom        0.000630      0.000025      0.000009
 --------------------------------------------------------


 ---------------------------------------------------------------------------------
              Anisotropic Spin Dipole Couplings in Principal Axis System
 ---------------------------------------------------------------------------------

       Atom             a.u.   MegaHertz   Gauss  10(-4) cm-1        Axes

              Baa    -1.4741   -25.521    -9.107    -8.513 -0.0595  0.9041  0.4231
     1 Fe(57) Bbb    -0.8510   -14.733    -5.257    -4.914  0.9884 -0.0060  0.1518
              Bcc     2.3251    40.254    14.364    13.427 -0.1398 -0.4272  0.8933
 
              Baa    -0.1322    -6.918    -2.468    -2.308 -0.3893  0.8853  0.2544
     2 Cl(35) Bbb    -0.0686    -3.588    -1.280    -1.197  0.9211  0.3764  0.0998
              Bcc     0.2007    10.506     3.749     3.504  0.0074 -0.2731  0.9619
 
              Baa    -0.0790    -3.047    -1.087    -1.016 -0.6141  0.7325  0.2938
     3 N(14)  Bbb    -0.0745    -2.872    -1.025    -0.958 -0.0788 -0.4273  0.9007
              Bcc     0.1535     5.919     2.112     1.974  0.7853  0.5299  0.3201
 
              Baa    -0.0770    -2.968    -1.059    -0.990  0.5211  0.8362 -0.1711
     4 N(14)  Bbb    -0.0612    -2.360    -0.842    -0.787  0.0326  0.1808  0.9830
              Bcc     0.1382     5.328     1.901     1.777  0.8529 -0.5178  0.0670
 
              Baa    -0.0182    -0.701    -0.250    -0.234  0.8299  0.5436  0.1254
     5 N(14)  Bbb    -0.0108    -0.416    -0.148    -0.139 -0.0272 -0.1851  0.9823
              Bcc     0.0290     1.117     0.398     0.372 -0.5573  0.8187  0.1388
 
              Baa    -0.0101    -0.390    -0.139    -0.130  0.6433  0.7466 -0.1696
     6 N(14)  Bbb    -0.0063    -0.245    -0.087    -0.082 -0.0297  0.2457  0.9689
              Bcc     0.0165     0.635     0.227     0.212  0.7650 -0.6183  0.1802
 
              Baa    -0.0194    -2.597    -0.927    -0.866  0.7447 -0.5652  0.3549
     7 C(13)  Bbb    -0.0125    -1.679    -0.599    -0.560 -0.4506 -0.0336  0.8921
              Bcc     0.0319     4.276     1.526     1.426  0.4923  0.8243  0.2797
 
              Baa    -0.0177    -9.463    -3.377    -3.156 -0.1294 -0.1781  0.9755
     8 H(1)   Bbb    -0.0166    -8.850    -3.158    -2.952  0.9669 -0.2409  0.0842
              Bcc     0.0343    18.312     6.534     6.108  0.2199  0.9541  0.2034
 
              Baa    -0.0090    -1.212    -0.432    -0.404 -0.1306 -0.2318  0.9639
     9 C(13)  Bbb    -0.0057    -0.766    -0.273    -0.255  0.7550 -0.6534 -0.0548
              Bcc     0.0147     1.978     0.706     0.660  0.6425  0.7207  0.2604
 
              Baa    -0.0040    -2.119    -0.756    -0.707 -0.2217 -0.2043  0.9535
    10 H(1)   Bbb    -0.0038    -2.014    -0.719    -0.672  0.8407 -0.5355  0.0807
              Bcc     0.0077     4.133     1.475     1.379  0.4941  0.8194  0.2905
 
              Baa    -0.0069    -0.921    -0.329    -0.307 -0.5827  0.8071  0.0954
    11 C(13)  Bbb    -0.0006    -0.078    -0.028    -0.026 -0.1280 -0.2071  0.9699
              Bcc     0.0074     0.999     0.356     0.333  0.8026  0.5529  0.2239
 
              Baa    -0.0029    -1.523    -0.543    -0.508 -0.5835  0.8037  0.1166
    12 H(1)   Bbb    -0.0026    -1.385    -0.494    -0.462 -0.1816 -0.2691  0.9458
              Bcc     0.0054     2.908     1.038     0.970  0.7915  0.5307  0.3030
 
              Baa    -0.0089    -1.198    -0.428    -0.400 -0.1572 -0.1909  0.9689
    13 C(13)  Bbb    -0.0061    -0.824    -0.294    -0.275 -0.3855  0.9152  0.1177
              Bcc     0.0151     2.022     0.722     0.675  0.9092  0.3550  0.2175
 
              Baa    -0.0041    -2.211    -0.789    -0.738 -0.1878 -0.1564  0.9697
    14 H(1)   Bbb    -0.0039    -2.107    -0.752    -0.703 -0.1937  0.9737  0.1196
              Bcc     0.0081     4.318     1.541     1.440  0.9629  0.1653  0.2132
 
              Baa    -0.0193    -2.591    -0.924    -0.864 -0.2511  0.5825  0.7731
    15 C(13)  Bbb    -0.0145    -1.941    -0.693    -0.647 -0.0213  0.7952 -0.6060
              Bcc     0.0338     4.532     1.617     1.512  0.9677  0.1686  0.1872
 
              Baa    -0.0207    -2.773    -0.989    -0.925  0.2099  0.6996 -0.6830
    16 C(13)  Bbb    -0.0145    -1.940    -0.692    -0.647  0.0925  0.6812  0.7262
              Bcc     0.0351     4.713     1.682     1.572  0.9733 -0.2156  0.0783
 
              Baa    -0.0087    -1.171    -0.418    -0.391 -0.2776 -0.6251  0.7295
    17 C(13)  Bbb    -0.0064    -0.856    -0.305    -0.286  0.2696  0.6781  0.6837
              Bcc     0.0151     2.027     0.723     0.676  0.9221 -0.3865  0.0197
 
              Baa    -0.0040    -2.157    -0.770    -0.720 -0.2455 -0.4702  0.8477
    18 H(1)   Bbb    -0.0038    -2.041    -0.728    -0.681  0.2197  0.8248  0.5211
              Bcc     0.0079     4.199     1.498     1.401  0.9442 -0.3141  0.0992
 
              Baa    -0.2569   -13.446    -4.798    -4.485  0.7067  0.5113  0.4889
    19 Cl(35) Bbb    -0.0491    -2.570    -0.917    -0.857 -0.4060 -0.2728  0.8722
              Bcc     0.3060    16.016     5.715     5.342 -0.5794  0.8149 -0.0148
 
              Baa    -0.0823    -3.174    -1.132    -1.059  0.8214  0.5698  0.0250
    20 N(14)  Bbb    -0.0776    -2.991    -1.067    -0.998 -0.5680  0.8132  0.1270
              Bcc     0.1598     6.165     2.200     2.056  0.0521 -0.1185  0.9916
 
              Baa    -0.0867    -3.345    -1.194    -1.116 -0.4273 -0.1370  0.8937
    21 N(14)  Bbb    -0.0668    -2.574    -0.919    -0.859 -0.4245  0.9031 -0.0646
              Bcc     0.1535     5.920     2.112     1.975  0.7982  0.4070  0.4440
 
              Baa    -0.0734    -2.832    -1.011    -0.945 -0.4953  0.8540  0.1592
    22 N(14)  Bbb     0.0102     0.392     0.140     0.131  0.1131 -0.1183  0.9865
              Bcc     0.0633     2.441     0.871     0.814  0.8613  0.5067 -0.0380
 
              Baa    -0.0177    -0.683    -0.244    -0.228 -0.4359  0.8109  0.3903
    23 N(14)  Bbb    -0.0048    -0.186    -0.067    -0.062 -0.1387 -0.4890  0.8612
              Bcc     0.0225     0.869     0.310     0.290  0.8892  0.3213  0.3256
 
              Baa    -0.0212    -2.851    -1.017    -0.951 -0.6687  0.7420  0.0467
    24 C(13)  Bbb    -0.0138    -1.850    -0.660    -0.617  0.6695  0.5736  0.4719
              Bcc     0.0350     4.701     1.678     1.568 -0.3234 -0.3469  0.8804
 
              Baa    -0.0160    -8.545    -3.049    -2.850  0.7192 -0.6838  0.1229
    25 H(1)   Bbb    -0.0156    -8.315    -2.967    -2.774  0.4472  0.5911  0.6713
              Bcc     0.0316    16.860     6.016     5.624 -0.5317 -0.4278  0.7309
 
              Baa    -0.0072    -0.970    -0.346    -0.324 -0.6771  0.7348  0.0397
    26 C(13)  Bbb    -0.0064    -0.864    -0.308    -0.288  0.7168  0.6463  0.2617
              Bcc     0.0137     1.834     0.654     0.612 -0.1666 -0.2057  0.9643
 
              Baa    -0.0037    -1.977    -0.705    -0.659 -0.5352  0.8368  0.1150
    27 H(1)   Bbb    -0.0036    -1.921    -0.685    -0.641  0.7894  0.4471  0.4207
              Bcc     0.0073     3.897     1.391     1.300 -0.3007 -0.3160  0.8999
 
              Baa    -0.0088    -1.184    -0.422    -0.395 -0.5816  0.8062  0.1083
    28 C(13)  Bbb    -0.0023    -0.312    -0.111    -0.104  0.8125  0.5823  0.0285
              Bcc     0.0111     1.496     0.534     0.499  0.0401 -0.1045  0.9937
 
              Baa    -0.0025    -1.336    -0.477    -0.446 -0.5804  0.8078  0.1034
    29 H(1)   Bbb    -0.0022    -1.169    -0.417    -0.390  0.8131  0.5818  0.0194
              Bcc     0.0047     2.506     0.894     0.836  0.0445 -0.0954  0.9945
 
              Baa    -0.0075    -1.001    -0.357    -0.334  0.7296  0.6536 -0.2014
    30 C(13)  Bbb    -0.0059    -0.790    -0.282    -0.264 -0.6538  0.7529  0.0749
              Bcc     0.0133     1.791     0.639     0.597  0.2006  0.0770  0.9766
 
              Baa    -0.0040    -2.126    -0.759    -0.709 -0.2696  0.9611 -0.0596
    31 H(1)   Bbb    -0.0040    -2.112    -0.754    -0.704  0.8924  0.2261 -0.3905
              Bcc     0.0079     4.238     1.512     1.414  0.3618  0.1584  0.9187
 
              Baa    -0.0252    -3.378    -1.205    -1.127 -0.5370  0.8411  0.0641
    32 C(13)  Bbb    -0.0131    -1.755    -0.626    -0.585  0.7685  0.5192 -0.3740
              Bcc     0.0383     5.133     1.832     1.712  0.3479  0.1516  0.9252
 
              Baa    -0.0297    -3.983    -1.421    -1.329 -0.6515  0.7298  0.2072
    33 C(13)  Bbb    -0.0121    -1.624    -0.580    -0.542 -0.4812 -0.6087  0.6308
              Bcc     0.0418     5.607     2.001     1.870  0.5865  0.3112  0.7477
 
              Baa    -0.0098    -1.309    -0.467    -0.437 -0.4201 -0.3647  0.8310
    34 C(13)  Bbb    -0.0033    -0.444    -0.158    -0.148 -0.6172  0.7861  0.0329
              Bcc     0.0131     1.753     0.626     0.585  0.6652  0.4990  0.5554
 
              Baa    -0.0042    -2.256    -0.805    -0.752 -0.5552 -0.3047  0.7739
    35 H(1)   Bbb    -0.0040    -2.151    -0.768    -0.718 -0.4822  0.8760 -0.0010
              Bcc     0.0083     4.407     1.572     1.470  0.6777  0.3737  0.6333
 
              Baa    -0.0041    -0.544    -0.194    -0.182  0.0389 -0.1375  0.9897
    36 C(13)  Bbb    -0.0034    -0.451    -0.161    -0.150  0.7728  0.6321  0.0574
              Bcc     0.0074     0.995     0.355     0.332 -0.6335  0.7626  0.1308
 
              Baa    -0.0021    -0.282    -0.101    -0.094  0.6248  0.7757 -0.0890
    37 C(13)  Bbb    -0.0016    -0.209    -0.075    -0.070  0.1870 -0.0379  0.9816
              Bcc     0.0037     0.491     0.175     0.164  0.7580 -0.6300 -0.1687
 
              Baa    -0.0030    -0.398    -0.142    -0.133  0.8430  0.4897 -0.2226
    38 C(13)  Bbb    -0.0021    -0.286    -0.102    -0.095  0.2146  0.0733  0.9739
              Bcc     0.0051     0.683     0.244     0.228 -0.4933  0.8688  0.0433
 
              Baa    -0.0013    -0.179    -0.064    -0.060  0.3181  0.2101  0.9245
    39 C(13)  Bbb    -0.0011    -0.144    -0.051    -0.048  0.6348  0.6770 -0.3723
              Bcc     0.0024     0.323     0.115     0.108 -0.7041  0.7053  0.0820
 
              Baa    -0.0017    -0.233    -0.083    -0.078  0.1977  0.0473  0.9791
    40 C(13)  Bbb    -0.0013    -0.180    -0.064    -0.060  0.8584  0.4739 -0.1963
              Bcc     0.0031     0.413     0.147     0.138 -0.4733  0.8793  0.0531
 
              Baa    -0.0013    -0.173    -0.062    -0.058  0.7866  0.5855 -0.1964
    41 C(13)  Bbb    -0.0005    -0.073    -0.026    -0.024  0.2008  0.0582  0.9779
              Bcc     0.0018     0.246     0.088     0.082 -0.5839  0.8086  0.0718
 
              Baa    -0.0019    -0.996    -0.355    -0.332  0.4007  0.4604  0.7921
    42 H(1)   Bbb    -0.0018    -0.952    -0.340    -0.317  0.3299  0.7341 -0.5936
              Bcc     0.0037     1.948     0.695     0.650  0.8547 -0.4992 -0.1423
 
              Baa    -0.0037    -1.971    -0.703    -0.657  0.6220  0.2451  0.7436
    43 H(1)   Bbb    -0.0036    -1.943    -0.693    -0.648  0.6933  0.2689 -0.6686
              Bcc     0.0073     3.914     1.397     1.306 -0.3638  0.9315 -0.0026
 
              Baa    -0.0008    -0.447    -0.159    -0.149  0.3933  0.2831  0.8747
    44 H(1)   Bbb    -0.0008    -0.442    -0.158    -0.147  0.5280  0.7094 -0.4670
              Bcc     0.0017     0.889     0.317     0.296  0.7527 -0.6455 -0.1295
 
              Baa    -0.0012    -0.647    -0.231    -0.216  0.7477  0.2722  0.6056
    45 H(1)   Bbb    -0.0012    -0.640    -0.228    -0.213 -0.5555 -0.2432  0.7952
              Bcc     0.0024     1.286     0.459     0.429 -0.3637  0.9310  0.0306
 
              Baa    -0.0040    -0.539    -0.192    -0.180 -0.6094  0.7915 -0.0470
    46 C(13)  Bbb    -0.0035    -0.475    -0.169    -0.158 -0.0916 -0.0114  0.9957
              Bcc     0.0076     1.014     0.362     0.338  0.7876  0.6111  0.0794
 
              Baa    -0.0024    -0.322    -0.115    -0.107 -0.6166  0.7492 -0.2418
    47 C(13)  Bbb    -0.0017    -0.230    -0.082    -0.077 -0.3452  0.0187  0.9383
              Bcc     0.0041     0.552     0.197     0.184  0.7075  0.6621  0.2471
 
              Baa    -0.0036    -0.486    -0.173    -0.162  0.4311 -0.5756  0.6948
    48 C(13)  Bbb    -0.0023    -0.315    -0.113    -0.105 -0.3177  0.6239  0.7140
              Bcc     0.0060     0.801     0.286     0.267  0.8445  0.5286 -0.0861
 
              Baa    -0.0013    -0.177    -0.063    -0.059 -0.0706 -0.2407  0.9680
    49 C(13)  Bbb    -0.0010    -0.139    -0.050    -0.047 -0.5496  0.8193  0.1636
              Bcc     0.0024     0.316     0.113     0.105  0.8325  0.5205  0.1901
 
              Baa    -0.0016    -0.220    -0.078    -0.073 -0.0906  0.3513  0.9319
    50 C(13)  Bbb    -0.0013    -0.175    -0.063    -0.058 -0.5064  0.7894 -0.3469
              Bcc     0.0029     0.395     0.141     0.132  0.8575  0.5033 -0.1064
 
              Baa    -0.0019    -0.250    -0.089    -0.083 -0.5245  0.8219 -0.2221
    51 C(13)  Bbb    -0.0007    -0.089    -0.032    -0.030 -0.1407  0.1736  0.9747
              Bcc     0.0025     0.339     0.121     0.113  0.8397  0.5425  0.0246
 
              Baa    -0.0019    -1.022    -0.365    -0.341 -0.0255 -0.5418  0.8401
    52 H(1)   Bbb    -0.0018    -0.960    -0.343    -0.320  0.7168 -0.5957 -0.3624
              Bcc     0.0037     1.982     0.707     0.661  0.6968  0.5930  0.4035
 
              Baa    -0.0040    -2.159    -0.770    -0.720 -0.3134  0.8258  0.4689
    53 H(1)   Bbb    -0.0039    -2.059    -0.735    -0.687  0.3813 -0.3428  0.8586
              Bcc     0.0079     4.217     1.505     1.407  0.8697  0.4479 -0.2074
 
              Baa    -0.0008    -0.453    -0.162    -0.151 -0.2515 -0.0796  0.9646
    54 H(1)   Bbb    -0.0008    -0.449    -0.160    -0.150 -0.5914  0.8015 -0.0881
              Bcc     0.0017     0.902     0.322     0.301  0.7662  0.5926  0.2486
 
              Baa    -0.0013    -0.677    -0.242    -0.226 -0.3132  0.8068  0.5011
    55 H(1)   Bbb    -0.0013    -0.671    -0.240    -0.224  0.4213 -0.3548  0.8346
              Bcc     0.0025     1.349     0.481     0.450  0.8511  0.4725 -0.2288
 
              Baa    -0.0006    -0.087    -0.031    -0.029  0.8007  0.5560 -0.2232
    56 C(13)  Bbb    -0.0006    -0.084    -0.030    -0.028  0.2338  0.0530  0.9708
              Bcc     0.0013     0.171     0.061     0.057 -0.5516  0.8295  0.0875
 
              Baa    -0.0007    -0.092    -0.033    -0.031 -0.5577  0.8225 -0.1119
    57 C(13)  Bbb    -0.0006    -0.085    -0.030    -0.028 -0.0446  0.1049  0.9935
              Bcc     0.0013     0.177     0.063     0.059  0.8289  0.5590 -0.0219
 
              Baa    -0.0006    -0.298    -0.106    -0.099  0.8201  0.3489  0.4535
    58 F(19)  Bbb    -0.0006    -0.279    -0.100    -0.093 -0.3728 -0.2753  0.8861
              Bcc     0.0011     0.577     0.206     0.193 -0.4340  0.8958  0.0957
 
              Baa    -0.0006    -0.304    -0.109    -0.102  0.8090  0.5760  0.1170
    59 F(19)  Bbb    -0.0006    -0.299    -0.107    -0.100 -0.1335 -0.0137  0.9909
              Bcc     0.0012     0.603     0.215     0.201 -0.5724  0.8173 -0.0658
 
              Baa    -0.0005    -0.265    -0.095    -0.088  0.6513  0.6103 -0.4509
    60 F(19)  Bbb    -0.0005    -0.262    -0.094    -0.088  0.4438  0.1756  0.8788
              Bcc     0.0011     0.528     0.188     0.176 -0.6155  0.7724  0.1565
 
              Baa    -0.0006    -0.318    -0.114    -0.106 -0.4087  0.6894  0.5981
    61 F(19)  Bbb    -0.0005    -0.274    -0.098    -0.091  0.4331 -0.4303  0.7920
              Bcc     0.0012     0.592     0.211     0.197  0.8033  0.5827 -0.1228
 
              Baa    -0.0005    -0.264    -0.094    -0.088  0.1151 -0.1086  0.9874
    62 F(19)  Bbb    -0.0005    -0.231    -0.082    -0.077 -0.6151  0.7727  0.1567
              Bcc     0.0010     0.495     0.177     0.165  0.7800  0.6254 -0.0221
 
              Baa    -0.0005    -0.252    -0.090    -0.084 -0.4909  0.8600  0.1394
    63 F(19)  Bbb    -0.0005    -0.234    -0.084    -0.078  0.0532 -0.1301  0.9901
              Bcc     0.0010     0.486     0.173     0.162  0.8696  0.4935  0.0181
 

 ---------------------------------------------------------------------------------

 No NMR shielding tensors so no spin-rotation constants.
 Leave Link  601 at Sat Oct 20 03:49:55 2018, MaxMem=   838860800 cpu:        78.5
 (Enter /soft/sl6.3/x86_64/gaussian/g09_d01/g09/l701.exe)
 Compute integral first derivatives.
 ... and contract with generalized density number  0.
 Leave Link  701 at Sat Oct 20 03:49:59 2018, MaxMem=   838860800 cpu:        43.3
 (Enter /soft/sl6.3/x86_64/gaussian/g09_d01/g09/l702.exe)
 L702 exits ... SP integral derivatives will be done elsewhere.
 Leave Link  702 at Sat Oct 20 03:49:59 2018, MaxMem=   838860800 cpu:         0.7
 (Enter /soft/sl6.3/x86_64/gaussian/g09_d01/g09/l703.exe)
 Compute integral first derivatives, UseDBF=F ICtDFT=           0.
 Integral derivatives from FoFJK, PRISM(SPDF).
 Calling FoFJK, ICntrl=      2127 FMM=T ISym2X=0 I1Cent= 0 IOpClX= 1 NMat=1 NMatS=1 NMatT=0.
 FoFJK:  IHMeth= 1 ICntrl=    2127 DoSepK=F KAlg= 0 I1Cent=   0 FoldK=F
 IRaf=         0 NMat=   1 IRICut=       1 DoRegI=T DoRafI=F ISym2E= 0.
 FoFCou: FMM=T IPFlag=           0 FMFlag=      100000 FMFlg1=        2001
         NFxFlg=           0 DoJE=F BraDBF=F KetDBF=F FulRan=T
         wScrn=  0.000000 ICntrl=    2127 IOpCl=  1 I1Cent=           0 NGrid=           0
         NMat0=    1 NMatS0=      1 NMatT0=    0 NMatD0=    1 NMtDS0=    0 NMtDT0=    0
 Symmetry not used in FoFCou.
 FMM levels:  10  Number of levels for PrismC:   9
 Leave Link  703 at Sat Oct 20 03:51:57 2018, MaxMem=   838860800 cpu:      1853.1
 (Enter /soft/sl6.3/x86_64/gaussian/g09_d01/g09/l716.exe)
 Dipole        =-3.50173814D+00 6.89154506D-01 3.88066455D+00
 ***** Axes restored to original set *****
 -------------------------------------------------------------------
 Center     Atomic                   Forces (Hartrees/Bohr)
 Number     Number              X              Y              Z
 -------------------------------------------------------------------
      1       26           0.000004444   -0.000005186   -0.000000140
      2       17          -0.000000648    0.000000464   -0.000000771
      3        7          -0.000000558    0.000001685   -0.000000811
      4        7          -0.000000318    0.000002753    0.000002893
      5        7           0.000001408   -0.000001303   -0.000001858
      6        7          -0.000002313   -0.000001012    0.000001671
      7        6           0.000001796    0.000000160    0.000000010
      8        1           0.000000706    0.000000107   -0.000000887
      9        6           0.000001886   -0.000000960   -0.000000509
     10        1           0.000001130   -0.000000113   -0.000000510
     11        6           0.000001171    0.000000135   -0.000000353
     12        1           0.000000825   -0.000000850   -0.000000648
     13        6           0.000000286   -0.000001169   -0.000000460
     14        1           0.000000711   -0.000000797   -0.000000451
     15        6           0.000000583   -0.000000765    0.000000099
     16        6           0.000000306   -0.000000963   -0.000000454
     17        6           0.000000314    0.000000067   -0.000001344
     18        1           0.000000710   -0.000000976    0.000000148
     19       17          -0.000000534    0.000001775   -0.000000795
     20        7           0.000001225   -0.000000045   -0.000000614
     21        7           0.000000006   -0.000001423    0.000001602
     22        7           0.000000665    0.000001714   -0.000001683
     23        7          -0.000001065    0.000000304    0.000000273
     24        6           0.000000862   -0.000000472   -0.000000761
     25        1           0.000000644   -0.000000567   -0.000000535
     26        6           0.000000557   -0.000000680    0.000000188
     27        1           0.000000799   -0.000000650   -0.000000373
     28        6           0.000000405   -0.000000738    0.000000212
     29        1           0.000000635   -0.000000431   -0.000000689
     30        6           0.000001268    0.000000482    0.000000180
     31        1           0.000000218   -0.000000254   -0.000000318
     32        6          -0.000001176   -0.000000066   -0.000000676
     33        6           0.000000330    0.000001617    0.000000323
     34        6           0.000000616    0.000000401    0.000000098
     35        1           0.000000412    0.000000243   -0.000000270
     36        6           0.000000094   -0.000000088   -0.000000030
     37        6          -0.000000769   -0.000000889    0.000000090
     38        6           0.000000195   -0.000002217    0.000000331
     39        6          -0.000001867   -0.000001343    0.000000914
     40        6          -0.000001768    0.000001131    0.000000533
     41        6          -0.000000044   -0.000000388    0.000000242
     42        1          -0.000000001   -0.000001246    0.000000327
     43        1          -0.000001132   -0.000000258    0.000000381
     44        1          -0.000000445   -0.000001523    0.000000306
     45        1          -0.000001366   -0.000000923    0.000000648
     46        6           0.000000521    0.000001831   -0.000000901
     47        6          -0.000000289    0.000000308    0.000000112
     48        6          -0.000001052    0.000000302    0.000001486
     49        6          -0.000000322    0.000001478    0.000001607
     50        6           0.000001067    0.000001769   -0.000000405
     51        6          -0.000000907    0.000003280   -0.000001156
     52        1          -0.000000709    0.000000787    0.000000096
     53        1          -0.000000211    0.000001030   -0.000000351
     54        1          -0.000000917    0.000001536   -0.000000371
     55        1          -0.000000748    0.000001913    0.000000176
     56        6          -0.000000904   -0.000000578    0.000000562
     57        6           0.000001659    0.000000361   -0.000000433
     58        9          -0.000001445   -0.000001402    0.000000870
     59        9          -0.000001546   -0.000001605    0.000001077
     60        9          -0.000001092   -0.000001658    0.000000361
     61        9          -0.000000178    0.000002074   -0.000000883
     62        9          -0.000002456   -0.000000106   -0.000000688
     63        9          -0.000001673    0.000003936    0.000003314
 -------------------------------------------------------------------
 Cartesian Forces:  Max     0.000005186 RMS     0.000001186
 Leave Link  716 at Sat Oct 20 03:51:58 2018, MaxMem=   838860800 cpu:         1.0
 (Enter /soft/sl6.3/x86_64/gaussian/g09_d01/g09/l103.exe)

 GradGradGradGradGradGradGradGradGradGradGradGradGradGradGradGradGradGrad
 Berny optimization.
 FormGI is forming the generalized inverse of G from B-inverse, IUseBI=4.
 GSVD:  received Info=                   1 from GESDD.
 Internal  Forces:  Max     0.000003899 RMS     0.000000883
 Search for a local minimum.
 Step number   1 out of a maximum of  374
 All quantities printed in internal units (Hartrees-Bohrs-Radians)
 RMS Force = .88342D-06 SwitMx=.10000D-02 MixMth= 2
 Mixed Optimization -- En-DIIS/RFO-DIIS
 Second derivative matrix not updated -- first step.
 ITU=  0
     Eigenvalues ---    0.00230   0.00695   0.00705   0.00864   0.00943
     Eigenvalues ---    0.01021   0.01300   0.01306   0.01387   0.01388
     Eigenvalues ---    0.01531   0.01581   0.01585   0.01801   0.01828
     Eigenvalues ---    0.01885   0.01898   0.01931   0.01934   0.01958
     Eigenvalues ---    0.02078   0.02088   0.02158   0.02161   0.02176
     Eigenvalues ---    0.02177   0.02178   0.02185   0.02186   0.02186
     Eigenvalues ---    0.02198   0.02199   0.02199   0.02200   0.02200
     Eigenvalues ---    0.02201   0.02204   0.02205   0.02207   0.02208
     Eigenvalues ---    0.02209   0.02210   0.02211   0.02214   0.02222
     Eigenvalues ---    0.02225   0.02233   0.02281   0.02308   0.02325
     Eigenvalues ---    0.02331   0.02340   0.02370   0.02426   0.03807
     Eigenvalues ---    0.08037   0.08073   0.08629   0.09290   0.09409
     Eigenvalues ---    0.10200   0.10672   0.10698   0.10844   0.10846
     Eigenvalues ---    0.12804   0.14333   0.15955   0.15964   0.15993
     Eigenvalues ---    0.15994   0.15997   0.15997   0.15999   0.15999
     Eigenvalues ---    0.15999   0.16000   0.16000   0.16000   0.16000
     Eigenvalues ---    0.16000   0.16000   0.16000   0.16000   0.16000
     Eigenvalues ---    0.16729   0.22000   0.22000   0.22000   0.22000
     Eigenvalues ---    0.22423   0.22474   0.22980   0.22981   0.23288
     Eigenvalues ---    0.23781   0.23823   0.23995   0.23995   0.24046
     Eigenvalues ---    0.24204   0.24423   0.24450   0.24760   0.24865
     Eigenvalues ---    0.24983   0.24983   0.24987   0.24987   0.24990
     Eigenvalues ---    0.24999   0.25000   0.25000   0.25000   0.25000
     Eigenvalues ---    0.25000   0.25000   0.25000   0.25000   0.31819
     Eigenvalues ---    0.31896   0.35102   0.35302   0.35502   0.35523
     Eigenvalues ---    0.35546   0.35617   0.35629   0.35666   0.35682
     Eigenvalues ---    0.35683   0.35688   0.35711   0.35720   0.35732
     Eigenvalues ---    0.35743   0.35835   0.35835   0.36587   0.36614
     Eigenvalues ---    0.37010   0.41706   0.42008   0.42014   0.42468
     Eigenvalues ---    0.42494   0.42675   0.42711   0.42713   0.42727
     Eigenvalues ---    0.44045   0.44852   0.45356   0.46494   0.46506
     Eigenvalues ---    0.46513   0.46560   0.46675   0.46682   0.46716
     Eigenvalues ---    0.46897   0.46898   0.46919   0.47147   0.47355
     Eigenvalues ---    0.47503   0.47540   0.50625   0.51740   0.51942
     Eigenvalues ---    0.53253   0.53456   0.54361   0.54369   0.54563
     Eigenvalues ---    0.54649   0.54870   0.55366   0.55471   0.56349
     Eigenvalues ---    0.57154   0.66367   0.66419
 RFO step:  Lambda=-1.18615040D-08 EMin= 2.30000000D-03
 Linear search not attempted -- first point.
 Iteration  1 RMS(Cart)=  0.00052587 RMS(Int)=  0.00000009
 Iteration  2 RMS(Cart)=  0.00000012 RMS(Int)=  0.00000000
 ITry= 1 IFail=0 DXMaxC= 2.31D-03 DCOld= 1.00D+10 DXMaxT= 3.00D-01 DXLimC= 3.00D+00 Rises=F
 Variable       Old X    -DE/DX   Delta X   Delta X   Delta X     New X
                                 (Linear)    (Quad)   (Total)
    R1        4.39510   0.00000   0.00000   0.00001   0.00001   4.39511
    R2        4.31731   0.00000   0.00000   0.00000   0.00000   4.31730
    R3        4.33203   0.00000   0.00000   0.00003   0.00003   4.33205
    R4        4.60351   0.00000   0.00000  -0.00002  -0.00002   4.60349
    R5        4.12498   0.00000   0.00000   0.00000   0.00000   4.12497
    R6        2.52671   0.00000   0.00000   0.00000   0.00000   2.52671
    R7        2.54590   0.00000   0.00000   0.00000   0.00000   2.54590
    R8        2.43981   0.00000   0.00000   0.00000   0.00000   2.43981
    R9        2.58552   0.00000   0.00000   0.00000   0.00000   2.58552
   R10        2.55542   0.00000   0.00000   0.00000   0.00000   2.55543
   R11        2.57327   0.00000   0.00000   0.00000   0.00000   2.57327
   R12        2.68906   0.00000   0.00000   0.00000   0.00000   2.68906
   R13        2.05188   0.00000   0.00000   0.00000   0.00000   2.05188
   R14        2.63113   0.00000   0.00000   0.00000   0.00000   2.63113
   R15        2.04572   0.00000   0.00000   0.00000   0.00000   2.04571
   R16        2.62785   0.00000   0.00000   0.00000   0.00000   2.62785
   R17        2.04835   0.00000   0.00000   0.00000   0.00000   2.04835
   R18        2.62757   0.00000   0.00000   0.00000   0.00000   2.62757
   R19        2.04685   0.00000   0.00000   0.00000   0.00000   2.04685
   R20        2.63534   0.00000   0.00000   0.00000   0.00000   2.63534
   R21        2.76811   0.00000   0.00000   0.00000   0.00000   2.76811
   R22        2.59923   0.00000   0.00000   0.00000   0.00000   2.59923
   R23        2.03174   0.00000   0.00000   0.00000   0.00000   2.03174
   R24        2.52108   0.00000   0.00000   0.00000   0.00000   2.52108
   R25        2.54345   0.00000   0.00000   0.00000   0.00000   2.54345
   R26        2.44072   0.00000   0.00000   0.00000   0.00000   2.44072
   R27        2.58862   0.00000   0.00000   0.00000   0.00000   2.58862
   R28        2.55357   0.00000   0.00000   0.00000   0.00000   2.55357
   R29        2.57279   0.00000   0.00000   0.00000   0.00000   2.57279
   R30        2.68913   0.00000   0.00000   0.00000   0.00000   2.68913
   R31        2.04867   0.00000   0.00000   0.00000   0.00000   2.04867
   R32        2.62664   0.00000   0.00000   0.00000   0.00000   2.62664
   R33        2.04581   0.00000   0.00000   0.00000   0.00000   2.04581
   R34        2.63116   0.00000   0.00000   0.00000   0.00000   2.63116
   R35        2.04798   0.00000   0.00000   0.00000   0.00000   2.04797
   R36        2.62269   0.00000   0.00000   0.00000   0.00000   2.62270
   R37        2.04666   0.00000   0.00000   0.00000   0.00000   2.04666
   R38        2.63976   0.00000   0.00000   0.00000   0.00000   2.63976
   R39        2.75831   0.00000   0.00000   0.00000   0.00000   2.75831
   R40        2.59783   0.00000   0.00000   0.00000   0.00000   2.59783
   R41        2.03132   0.00000   0.00000   0.00000   0.00000   2.03132
   R42        2.63539   0.00000   0.00000   0.00000   0.00000   2.63539
   R43        2.63542   0.00000   0.00000   0.00000   0.00000   2.63542
   R44        2.62491   0.00000   0.00000   0.00000   0.00000   2.62491
   R45        2.04607   0.00000   0.00000   0.00000   0.00000   2.04607
   R46        2.62452   0.00000   0.00000   0.00000   0.00000   2.62453
   R47        2.04340   0.00000   0.00000   0.00000   0.00000   2.04340
   R48        2.63466   0.00000   0.00000   0.00000   0.00000   2.63466
   R49        2.04521   0.00000   0.00000   0.00000   0.00000   2.04521
   R50        2.63574   0.00000   0.00000   0.00000   0.00000   2.63574
   R51        2.04503   0.00000   0.00000   0.00000   0.00000   2.04503
   R52        2.84477   0.00000   0.00000   0.00000   0.00000   2.84476
   R53        2.63601   0.00000   0.00000   0.00000   0.00000   2.63601
   R54        2.63646   0.00000   0.00000   0.00000   0.00000   2.63646
   R55        2.62444   0.00000   0.00000   0.00000   0.00000   2.62444
   R56        2.04581   0.00000   0.00000   0.00000   0.00000   2.04581
   R57        2.62420   0.00000   0.00000   0.00000   0.00000   2.62420
   R58        2.04341   0.00000   0.00000   0.00000   0.00000   2.04341
   R59        2.63476   0.00000   0.00000   0.00000   0.00000   2.63476
   R60        2.04536   0.00000   0.00000   0.00000   0.00000   2.04536
   R61        2.63552   0.00000   0.00000   0.00000   0.00000   2.63552
   R62        2.04486   0.00000   0.00000   0.00000   0.00000   2.04486
   R63        2.84335   0.00000   0.00000   0.00000   0.00000   2.84335
   R64        2.54809   0.00000   0.00000   0.00000   0.00000   2.54809
   R65        2.55522   0.00000   0.00000   0.00000   0.00000   2.55522
   R66        2.55248   0.00000   0.00000   0.00000   0.00000   2.55247
   R67        2.54716   0.00000   0.00000   0.00000   0.00000   2.54716
   R68        2.55445   0.00000   0.00000   0.00000   0.00000   2.55444
   R69        2.55697   0.00000   0.00000   0.00000   0.00000   2.55697
    A1        1.61965   0.00000   0.00000  -0.00001  -0.00001   1.61964
    A2        1.50744   0.00000   0.00000   0.00000   0.00000   1.50745
    A3        1.94587   0.00000   0.00000   0.00000   0.00000   1.94588
    A4        1.70849   0.00000   0.00000   0.00000   0.00000   1.70849
    A5        1.26847   0.00000   0.00000  -0.00001  -0.00001   1.26846
    A6        1.59639   0.00000   0.00000   0.00001   0.00001   1.59640
    A7        2.74053   0.00000   0.00000   0.00000   0.00000   2.74053
    A8        1.77581   0.00000   0.00000  -0.00003  -0.00003   1.77579
    A9        1.57700   0.00000   0.00000   0.00002   0.00002   1.57702
   A10        2.13825   0.00000   0.00000  -0.00001  -0.00001   2.13825
   A11        2.03967   0.00000   0.00000   0.00000   0.00000   2.03967
   A12        2.07956   0.00000   0.00000   0.00000   0.00000   2.07956
   A13        2.34199   0.00000   0.00000   0.00000   0.00000   2.34200
   A14        1.97517   0.00000   0.00000   0.00000   0.00000   1.97517
   A15        1.92936   0.00000   0.00000   0.00000   0.00000   1.92936
   A16        1.86661   0.00000   0.00000   0.00000   0.00000   1.86661
   A17        1.93125   0.00000   0.00000   0.00000   0.00000   1.93125
   A18        2.09983   0.00000   0.00000   0.00000   0.00000   2.09983
   A19        2.25178   0.00000   0.00000   0.00000   0.00000   2.25178
   A20        2.00592   0.00000   0.00000   0.00000   0.00000   2.00593
   A21        2.13405   0.00000   0.00000   0.00000   0.00000   2.13405
   A22        2.14319   0.00000   0.00000   0.00000   0.00000   2.14319
   A23        2.09233   0.00000   0.00000   0.00000   0.00000   2.09234
   A24        2.07260   0.00000   0.00000   0.00000   0.00000   2.07260
   A25        2.11822   0.00000   0.00000   0.00000   0.00000   2.11822
   A26        2.10614   0.00000   0.00000   0.00000   0.00000   2.10614
   A27        2.07968   0.00000   0.00000   0.00000   0.00000   2.07968
   A28        2.09734   0.00000   0.00000   0.00000   0.00000   2.09734
   A29        2.10686   0.00000   0.00000   0.00000   0.00000   2.10686
   A30        2.07097   0.00000   0.00000   0.00000   0.00000   2.07097
   A31        2.10531   0.00000   0.00000   0.00000   0.00000   2.10531
   A32        2.12942   0.00000   0.00000   0.00000   0.00000   2.12942
   A33        2.00500   0.00000   0.00000   0.00000   0.00000   2.00500
   A34        2.14869   0.00000   0.00000   0.00000   0.00000   2.14869
   A35        2.09121   0.00000   0.00000   0.00000   0.00000   2.09121
   A36        1.87215   0.00000   0.00000   0.00000   0.00000   1.87215
   A37        2.31906   0.00000   0.00000   0.00000   0.00000   2.31906
   A38        1.82536   0.00000   0.00000   0.00000   0.00000   1.82536
   A39        2.13841   0.00000   0.00000   0.00000   0.00000   2.13842
   A40        2.31795   0.00000   0.00000   0.00000   0.00000   2.31795
   A41        2.06995   0.00000   0.00000   0.00000   0.00000   2.06995
   A42        2.28885   0.00000   0.00000   0.00001   0.00001   2.28886
   A43        2.04369   0.00000   0.00000   0.00001   0.00001   2.04369
   A44        1.92832   0.00000   0.00000   0.00001   0.00001   1.92833
   A45        1.86570   0.00000   0.00000  -0.00001  -0.00001   1.86569
   A46        1.93385   0.00000   0.00000   0.00000   0.00000   1.93385
   A47        2.09069   0.00000   0.00000   0.00001   0.00001   2.09070
   A48        2.25819   0.00000   0.00000  -0.00001  -0.00001   2.25818
   A49        2.02217   0.00000   0.00000   0.00000   0.00000   2.02216
   A50        2.14837   0.00000   0.00000   0.00000   0.00000   2.14837
   A51        2.11252   0.00000   0.00000   0.00000   0.00000   2.11252
   A52        2.09812   0.00000   0.00000   0.00000   0.00000   2.09812
   A53        2.06613   0.00000   0.00000   0.00000   0.00000   2.06613
   A54        2.11891   0.00000   0.00000   0.00000   0.00000   2.11891
   A55        2.10616   0.00000   0.00000   0.00000   0.00000   2.10616
   A56        2.07704   0.00000   0.00000   0.00000   0.00000   2.07704
   A57        2.09997   0.00000   0.00000   0.00000   0.00000   2.09997
   A58        2.10663   0.00000   0.00000   0.00000   0.00000   2.10663
   A59        2.07456   0.00000   0.00000   0.00000   0.00000   2.07456
   A60        2.10199   0.00000   0.00000   0.00000   0.00000   2.10199
   A61        2.13030   0.00000   0.00000   0.00000   0.00000   2.13030
   A62        2.00099   0.00000   0.00000  -0.00001  -0.00001   2.00099
   A63        2.15183   0.00000   0.00000   0.00000   0.00000   2.15184
   A64        2.08219   0.00000   0.00000  -0.00001  -0.00001   2.08218
   A65        1.87273   0.00000   0.00000   0.00000   0.00000   1.87272
   A66        2.32795   0.00000   0.00000   0.00001   0.00001   2.32796
   A67        1.82417   0.00000   0.00000   0.00000   0.00000   1.82417
   A68        2.14348   0.00000   0.00000   0.00000   0.00000   2.14348
   A69        2.31431   0.00000   0.00000   0.00000   0.00000   2.31431
   A70        2.09376   0.00000   0.00000   0.00000   0.00000   2.09376
   A71        2.07869   0.00000   0.00000   0.00000   0.00000   2.07870
   A72        2.11073   0.00000   0.00000   0.00000   0.00000   2.11073
   A73        2.08440   0.00000   0.00000   0.00000   0.00000   2.08440
   A74        2.10341   0.00000   0.00000   0.00000   0.00000   2.10341
   A75        2.09507   0.00000   0.00000   0.00000   0.00000   2.09507
   A76        2.08084   0.00000   0.00000   0.00000   0.00000   2.08084
   A77        2.08559   0.00000   0.00000   0.00000   0.00000   2.08559
   A78        2.11676   0.00000   0.00000   0.00000   0.00000   2.11676
   A79        2.09505   0.00000   0.00000   0.00000   0.00000   2.09504
   A80        2.09367   0.00000   0.00000   0.00000   0.00000   2.09367
   A81        2.09422   0.00000   0.00000   0.00000   0.00000   2.09422
   A82        2.09858   0.00000   0.00000   0.00000   0.00000   2.09858
   A83        2.09064   0.00000   0.00000   0.00000   0.00000   2.09063
   A84        2.09397   0.00000   0.00000   0.00000   0.00000   2.09397
   A85        2.09666   0.00000   0.00000   0.00000   0.00000   2.09666
   A86        2.08698   0.00000   0.00000   0.00000   0.00000   2.08698
   A87        2.09895   0.00000   0.00000   0.00000   0.00000   2.09895
   A88        2.09630   0.00000   0.00000  -0.00001  -0.00001   2.09629
   A89        2.07644   0.00000   0.00000   0.00001   0.00001   2.07645
   A90        2.11044   0.00000   0.00000   0.00000   0.00000   2.11044
   A91        2.08474   0.00000   0.00000   0.00000   0.00000   2.08474
   A92        2.10635   0.00000   0.00000   0.00000   0.00000   2.10635
   A93        2.09180   0.00000   0.00000   0.00000   0.00000   2.09180
   A94        2.07988   0.00000   0.00000   0.00000   0.00000   2.07988
   A95        2.08604   0.00000   0.00000   0.00000   0.00000   2.08604
   A96        2.11726   0.00000   0.00000   0.00000   0.00000   2.11726
   A97        2.09532   0.00000   0.00000   0.00000   0.00000   2.09532
   A98        2.09325   0.00000   0.00000   0.00000   0.00000   2.09325
   A99        2.09439   0.00000   0.00000   0.00000   0.00000   2.09439
   A100       2.10008   0.00000   0.00000   0.00000   0.00000   2.10008
   A101       2.08886   0.00000   0.00000   0.00000   0.00000   2.08886
   A102       2.09424   0.00000   0.00000   0.00000   0.00000   2.09424
   A103       2.09577   0.00000   0.00000   0.00000   0.00000   2.09577
   A104       2.08600   0.00000   0.00000  -0.00001  -0.00001   2.08599
   A105       2.10082   0.00000   0.00000   0.00001   0.00001   2.10083
   A106       1.95585   0.00000   0.00000   0.00000   0.00000   1.95585
   A107       1.94687   0.00000   0.00000   0.00000   0.00000   1.94687
   A108       1.95027   0.00000   0.00000   0.00000   0.00000   1.95026
   A109       1.86707   0.00000   0.00000   0.00000   0.00000   1.86707
   A110       1.87552   0.00000   0.00000   0.00000   0.00000   1.87552
   A111       1.86315   0.00000   0.00000   0.00000   0.00000   1.86315
   A112       1.95786   0.00000   0.00000   0.00001   0.00001   1.95788
   A113       1.95115   0.00000   0.00000  -0.00002  -0.00002   1.95114
   A114       1.94688   0.00000   0.00000   0.00000   0.00000   1.94688
   A115       1.87514   0.00000   0.00000   0.00000   0.00000   1.87514
   A116       1.86654   0.00000   0.00000   0.00002   0.00002   1.86655
   A117       1.86087   0.00000   0.00000  -0.00001  -0.00001   1.86086
   A118       3.32813   0.00000   0.00000  -0.00001  -0.00001   3.32813
   A119       3.03346   0.00000   0.00000  -0.00003  -0.00003   3.03343
    D1        1.64752   0.00000   0.00000   0.00002   0.00002   1.64754
    D2       -1.25006   0.00000   0.00000   0.00002   0.00002  -1.25004
    D3        3.13658   0.00000   0.00000   0.00002   0.00002   3.13660
    D4        0.23900   0.00000   0.00000   0.00002   0.00002   0.23902
    D5       -0.30030   0.00000   0.00000   0.00001   0.00001  -0.30028
    D6        3.08531   0.00000   0.00000   0.00001   0.00001   3.08532
    D7        1.40577   0.00000   0.00000  -0.00024  -0.00024   1.40553
    D8       -1.52882   0.00000   0.00000  -0.00037  -0.00037  -1.52919
    D9       -1.60668   0.00000   0.00000  -0.00024  -0.00024  -1.60693
   D10        1.74191   0.00000   0.00000  -0.00037  -0.00037   1.74154
   D11       -1.40664   0.00000   0.00000  -0.00002  -0.00002  -1.40666
   D12        1.41199   0.00000   0.00000  -0.00002  -0.00002   1.41196
   D13       -3.04853   0.00000   0.00000  -0.00001  -0.00001  -3.04855
   D14       -0.22991   0.00000   0.00000  -0.00001  -0.00001  -0.22992
   D15        2.39384   0.00000   0.00000  -0.00004  -0.00004   2.39379
   D16       -1.07072   0.00000   0.00000  -0.00005  -0.00005  -1.07077
   D17        0.29179   0.00000   0.00000  -0.00002  -0.00002   0.29177
   D18        3.11041   0.00000   0.00000  -0.00002  -0.00002   3.11039
   D19       -0.33299   0.00000   0.00000  -0.00025  -0.00025  -0.33324
   D20        3.05853   0.00000   0.00000  -0.00040  -0.00040   3.05813
   D21       -1.86731   0.00000   0.00000  -0.00025  -0.00025  -1.86756
   D22        1.52421   0.00000   0.00000  -0.00040  -0.00040   1.52381
   D23        1.61758   0.00000   0.00000  -0.00024  -0.00024   1.61734
   D24       -1.27409   0.00000   0.00000  -0.00039  -0.00039  -1.27448
   D25        0.23356   0.00000   0.00000   0.00000   0.00000   0.23355
   D26       -2.90271   0.00000   0.00000   0.00001   0.00001  -2.90271
   D27        3.12579   0.00000   0.00000   0.00000   0.00000   3.12579
   D28       -0.01048   0.00000   0.00000   0.00001   0.00001  -0.01047
   D29        2.92083   0.00000   0.00000  -0.00001  -0.00001   2.92082
   D30       -0.20837   0.00000   0.00000  -0.00002  -0.00002  -0.20840
   D31        0.01469   0.00000   0.00000  -0.00001  -0.00001   0.01468
   D32       -3.11451   0.00000   0.00000  -0.00003  -0.00003  -3.11454
   D33        2.81519   0.00000   0.00000   0.00004   0.00004   2.81522
   D34       -0.00953   0.00000   0.00000   0.00004   0.00004  -0.00949
   D35        0.21666   0.00000   0.00000   0.00001   0.00001   0.21667
   D36       -2.88814   0.00000   0.00000  -0.00001  -0.00001  -2.88815
   D37        3.11275   0.00000   0.00000   0.00001   0.00001   3.11276
   D38        0.00795   0.00000   0.00000  -0.00001  -0.00001   0.00794
   D39        0.00769   0.00000   0.00000  -0.00005  -0.00005   0.00764
   D40       -3.10859   0.00000   0.00000  -0.00006  -0.00006  -3.10864
   D41       -0.00278   0.00000   0.00000   0.00005   0.00005  -0.00273
   D42       -3.09307   0.00000   0.00000   0.00001   0.00001  -3.09306
   D43        3.11068   0.00000   0.00000   0.00005   0.00005   3.11074
   D44        0.02039   0.00000   0.00000   0.00001   0.00001   0.02041
   D45       -2.58128   0.00000   0.00000   0.00003   0.00003  -2.58126
   D46        0.55806   0.00000   0.00000   0.00001   0.00001   0.55806
   D47        0.59080   0.00000   0.00000   0.00002   0.00002   0.59082
   D48       -2.55305   0.00000   0.00000   0.00000   0.00000  -2.55304
   D49        3.13545   0.00000   0.00000   0.00000   0.00000   3.13545
   D50        0.00193   0.00000   0.00000   0.00000   0.00000   0.00193
   D51       -0.00040   0.00000   0.00000   0.00001   0.00001  -0.00040
   D52       -3.13392   0.00000   0.00000   0.00001   0.00001  -3.13391
   D53        3.13739   0.00000   0.00000   0.00000   0.00000   3.13739
   D54        0.00259   0.00000   0.00000  -0.00001  -0.00001   0.00258
   D55        0.00400   0.00000   0.00000   0.00000   0.00000   0.00400
   D56       -3.13081   0.00000   0.00000   0.00000   0.00000  -3.13081
   D57        3.13244   0.00000   0.00000   0.00001   0.00001   3.13245
   D58        0.00137   0.00000   0.00000   0.00000   0.00000   0.00137
   D59       -0.00240   0.00000   0.00000   0.00000   0.00000  -0.00240
   D60       -3.13347   0.00000   0.00000   0.00000   0.00000  -3.13347
   D61       -0.01019   0.00000   0.00000   0.00000   0.00000  -0.01019
   D62        3.11798   0.00000   0.00000   0.00002   0.00002   3.11800
   D63       -3.14128   0.00000   0.00000   0.00000   0.00000  -3.14128
   D64       -0.01311   0.00000   0.00000   0.00002   0.00002  -0.01309
   D65       -0.01050   0.00000   0.00000   0.00001   0.00001  -0.01049
   D66        3.08315   0.00000   0.00000   0.00003   0.00003   3.08318
   D67       -3.13955   0.00000   0.00000  -0.00001  -0.00001  -3.13955
   D68       -0.04589   0.00000   0.00000   0.00001   0.00001  -0.04588
   D69       -0.00290   0.00000   0.00000  -0.00002  -0.00002  -0.00293
   D70        3.07972   0.00000   0.00000   0.00002   0.00002   3.07974
   D71       -3.10094   0.00000   0.00000  -0.00004  -0.00004  -3.10099
   D72       -0.01832   0.00000   0.00000   0.00000   0.00000  -0.01832
   D73       -3.12057   0.00000   0.00000   0.00000   0.00000  -3.12057
   D74        0.00391   0.00000   0.00000   0.00000   0.00000   0.00391
   D75       -0.00755   0.00000   0.00000   0.00001   0.00001  -0.00755
   D76        3.12258   0.00000   0.00000  -0.00001  -0.00001   3.12257
   D77       -2.90023   0.00000   0.00000  -0.00015  -0.00015  -2.90039
   D78        0.00409   0.00000   0.00000  -0.00002  -0.00002   0.00407
   D79       -0.18073   0.00000   0.00000   0.00011   0.00011  -0.18062
   D80        2.93716   0.00000   0.00000   0.00014   0.00014   2.93729
   D81       -3.12215   0.00000   0.00000  -0.00001  -0.00001  -3.12216
   D82       -0.00427   0.00000   0.00000   0.00002   0.00002  -0.00425
   D83       -0.00243   0.00000   0.00000   0.00001   0.00001  -0.00242
   D84        3.10954   0.00000   0.00000   0.00006   0.00006   3.10960
   D85       -0.00016   0.00000   0.00000   0.00000   0.00000  -0.00016
   D86        3.09450   0.00000   0.00000   0.00001   0.00001   3.09451
   D87       -3.10850   0.00000   0.00000  -0.00006  -0.00006  -3.10855
   D88       -0.01383   0.00000   0.00000  -0.00005  -0.00005  -0.01388
   D89        2.70010   0.00000   0.00000  -0.00026  -0.00026   2.69984
   D90       -0.43799   0.00000   0.00000  -0.00025  -0.00025  -0.43824
   D91       -0.47732   0.00000   0.00000  -0.00020  -0.00020  -0.47752
   D92        2.66778   0.00000   0.00000  -0.00019  -0.00019   2.66759
   D93       -3.13293   0.00000   0.00000   0.00000   0.00000  -3.13293
   D94        0.00076   0.00000   0.00000   0.00000   0.00000   0.00076
   D95       -0.00931   0.00000   0.00000   0.00000   0.00000  -0.00931
   D96        3.12438   0.00000   0.00000   0.00000   0.00000   3.12438
   D97       -3.13816   0.00000   0.00000   0.00001   0.00001  -3.13815
   D98       -0.00187   0.00000   0.00000   0.00000   0.00000  -0.00186
   D99       -0.00456   0.00000   0.00000   0.00000   0.00000  -0.00456
   D100       3.13173   0.00000   0.00000   0.00000   0.00000   3.13173
   D101      -3.13797   0.00000   0.00000   0.00001   0.00001  -3.13797
   D102      -0.00156   0.00000   0.00000   0.00000   0.00000  -0.00155
   D103      -0.00166   0.00000   0.00000   0.00000   0.00000  -0.00166
   D104       3.13475   0.00000   0.00000   0.00000   0.00000   3.13476
   D105       0.00645   0.00000   0.00000  -0.00001  -0.00001   0.00644
   D106      -3.12269   0.00000   0.00000   0.00001   0.00001  -3.12268
   D107      -3.14031   0.00000   0.00000  -0.00001  -0.00001  -3.14032
   D108       0.01374   0.00000   0.00000   0.00001   0.00001   0.01375
   D109       0.05256   0.00000   0.00000   0.00003   0.00003   0.05259
   D110      -3.05789   0.00000   0.00000   0.00000   0.00000  -3.05788
   D111      -3.10065   0.00000   0.00000   0.00001   0.00001  -3.10063
   D112       0.07209   0.00000   0.00000  -0.00002  -0.00002   0.07208
   D113       0.00256   0.00000   0.00000  -0.00001  -0.00001   0.00255
   D114      -3.08545   0.00000   0.00000  -0.00002  -0.00002  -3.08546
   D115       3.11570   0.00000   0.00000   0.00002   0.00002   3.11572
   D116       0.02770   0.00000   0.00000   0.00001   0.00001   0.02771
   D117      -3.13000   0.00000   0.00000  -0.00002  -0.00002  -3.13003
   D118       0.03834   0.00000   0.00000  -0.00001  -0.00001   0.03833
   D119       0.01389   0.00000   0.00000   0.00000   0.00000   0.01388
   D120      -3.10096   0.00000   0.00000   0.00001   0.00001  -3.10095
   D121       3.14117   0.00000   0.00000   0.00002   0.00002   3.14119
   D122       0.00245   0.00000   0.00000   0.00002   0.00002   0.00247
   D123      -0.00270   0.00000   0.00000   0.00000   0.00000  -0.00270
   D124      -3.14142   0.00000   0.00000   0.00000   0.00000  -3.14142
   D125      -0.01411   0.00000   0.00000   0.00000   0.00000  -0.01411
   D126      -3.13171   0.00000   0.00000   0.00001   0.00001  -3.13171
   D127       3.10086   0.00000   0.00000  -0.00001  -0.00001   3.10085
   D128      -0.01674   0.00000   0.00000  -0.00001  -0.00001  -0.01675
   D129      -0.00824   0.00000   0.00000   0.00001   0.00001  -0.00824
   D130       3.13781   0.00000   0.00000   0.00000   0.00000   3.13781
   D131       3.13042   0.00000   0.00000   0.00001   0.00001   3.13043
   D132      -0.00671   0.00000   0.00000   0.00000   0.00000  -0.00671
   D133       0.00334   0.00000   0.00000   0.00000   0.00000   0.00335
   D134       3.10806   0.00000   0.00000   0.00001   0.00001   3.10807
   D135       3.12094   0.00000   0.00000   0.00000   0.00000   3.12094
   D136      -0.05753   0.00000   0.00000   0.00000   0.00000  -0.05752
   D137       0.00797   0.00000   0.00000  -0.00001  -0.00001   0.00796
   D138      -3.09650   0.00000   0.00000  -0.00001  -0.00001  -3.09651
   D139      -3.13809   0.00000   0.00000   0.00000   0.00000  -3.13809
   D140       0.04063   0.00000   0.00000   0.00000   0.00000   0.04062
   D141       2.70097   0.00000   0.00000   0.00000   0.00000   2.70097
   D142      -1.48929   0.00000   0.00000   0.00001   0.00001  -1.48929
   D143       0.59481   0.00000   0.00000   0.00000   0.00000   0.59481
   D144      -0.47755   0.00000   0.00000   0.00001   0.00001  -0.47754
   D145       1.61538   0.00000   0.00000   0.00001   0.00001   1.61539
   D146      -2.58371   0.00000   0.00000   0.00001   0.00001  -2.58370
   D147       3.12849   0.00000   0.00000   0.00004   0.00004   3.12853
   D148      -0.03931   0.00000   0.00000   0.00000   0.00000  -0.03931
   D149      -0.01668   0.00000   0.00000   0.00003   0.00003  -0.01664
   D150       3.09871   0.00000   0.00000  -0.00001  -0.00001   3.09870
   D151      -3.13888   0.00000   0.00000   0.00002   0.00002  -3.13887
   D152       0.00701   0.00000   0.00000  -0.00001  -0.00001   0.00700
   D153       0.00624   0.00000   0.00000   0.00002   0.00002   0.00626
   D154      -3.13105   0.00000   0.00000   0.00000   0.00000  -3.13105
   D155       0.01366   0.00000   0.00000  -0.00006  -0.00006   0.01360
   D156       3.13239   0.00000   0.00000  -0.00003  -0.00003   3.13235
   D157      -3.10195   0.00000   0.00000  -0.00001  -0.00001  -3.10197
   D158       0.01678   0.00000   0.00000   0.00001   0.00001   0.01679
   D159       0.00719   0.00000   0.00000  -0.00005  -0.00005   0.00714
   D160      -3.13607   0.00000   0.00000  -0.00002  -0.00002  -3.13609
   D161      -3.13879   0.00000   0.00000  -0.00003  -0.00003  -3.13881
   D162       0.00114   0.00000   0.00000   0.00001   0.00001   0.00115
   D163      -0.00044   0.00000   0.00000   0.00003   0.00003  -0.00041
   D164      -3.10506   0.00000   0.00000   0.00005   0.00005  -3.10501
   D165      -3.11915   0.00000   0.00000   0.00000   0.00000  -3.11915
   D166       0.05942   0.00000   0.00000   0.00002   0.00002   0.05944
   D167      -0.01012   0.00000   0.00000   0.00003   0.00003  -0.01009
   D168       3.09418   0.00000   0.00000   0.00001   0.00001   3.09419
   D169       3.13315   0.00000   0.00000  -0.00001  -0.00001   3.13314
   D170      -0.04574   0.00000   0.00000  -0.00003  -0.00003  -0.04577
   D171      -2.73127   0.00000   0.00000  -0.00027  -0.00027  -2.73153
   D172      -0.62354   0.00000   0.00000  -0.00027  -0.00027  -0.62381
   D173       1.45828   0.00000   0.00000  -0.00029  -0.00029   1.45799
   D174       0.44741   0.00000   0.00000  -0.00024  -0.00024   0.44717
   D175       2.55514   0.00000   0.00000  -0.00025  -0.00025   2.55489
   D176      -1.64623   0.00000   0.00000  -0.00027  -0.00027  -1.64650
         Item               Value     Threshold  Converged?
 Maximum Force            0.000004     0.000450     YES
 RMS     Force            0.000001     0.000300     YES
 Maximum Displacement     0.002315     0.001800     NO 
 RMS     Displacement     0.000526     0.001200     YES
 Predicted change in Energy=-5.930765D-09
 Optimization completed on the basis of negligible forces.
    -- Stationary point found.
                           ----------------------------
                           !   Optimized Parameters   !
                           ! (Angstroms and Degrees)  !
 --------------------------                            --------------------------
 ! Name  Definition              Value          Derivative Info.                !
 --------------------------------------------------------------------------------
 ! R1    R(1,2)                  2.3258         -DE/DX =    0.0                 !
 ! R2    R(1,3)                  2.2846         -DE/DX =    0.0                 !
 ! R3    R(1,4)                  2.2924         -DE/DX =    0.0                 !
 ! R4    R(1,19)                 2.4361         -DE/DX =    0.0                 !
 ! R5    R(1,21)                 2.1828         -DE/DX =    0.0                 !
 ! R6    R(3,7)                  1.3371         -DE/DX =    0.0                 !
 ! R7    R(3,15)                 1.3472         -DE/DX =    0.0                 !
 ! R8    R(4,5)                  1.2911         -DE/DX =    0.0                 !
 ! R9    R(4,16)                 1.3682         -DE/DX =    0.0                 !
 ! R10   R(5,6)                  1.3523         -DE/DX =    0.0                 !
 ! R11   R(6,17)                 1.3617         -DE/DX =    0.0                 !
 ! R12   R(6,36)                 1.423          -DE/DX =    0.0                 !
 ! R13   R(7,8)                  1.0858         -DE/DX =    0.0                 !
 ! R14   R(7,9)                  1.3923         -DE/DX =    0.0                 !
 ! R15   R(9,10)                 1.0825         -DE/DX =    0.0                 !
 ! R16   R(9,11)                 1.3906         -DE/DX =    0.0                 !
 ! R17   R(11,12)                1.0839         -DE/DX =    0.0                 !
 ! R18   R(11,13)                1.3905         -DE/DX =    0.0                 !
 ! R19   R(13,14)                1.0831         -DE/DX =    0.0                 !
 ! R20   R(13,15)                1.3946         -DE/DX =    0.0                 !
 ! R21   R(15,16)                1.4648         -DE/DX =    0.0                 !
 ! R22   R(16,17)                1.3755         -DE/DX =    0.0                 !
 ! R23   R(17,18)                1.0752         -DE/DX =    0.0                 !
 ! R24   R(20,24)                1.3341         -DE/DX =    0.0                 !
 ! R25   R(20,32)                1.3459         -DE/DX =    0.0                 !
 ! R26   R(21,22)                1.2916         -DE/DX =    0.0                 !
 ! R27   R(21,33)                1.3698         -DE/DX =    0.0                 !
 ! R28   R(22,23)                1.3513         -DE/DX =    0.0                 !
 ! R29   R(23,34)                1.3615         -DE/DX =    0.0                 !
 ! R30   R(23,46)                1.423          -DE/DX =    0.0                 !
 ! R31   R(24,25)                1.0841         -DE/DX =    0.0                 !
 ! R32   R(24,26)                1.39           -DE/DX =    0.0                 !
 ! R33   R(26,27)                1.0826         -DE/DX =    0.0                 !
 ! R34   R(26,28)                1.3923         -DE/DX =    0.0                 !
 ! R35   R(28,29)                1.0837         -DE/DX =    0.0                 !
 ! R36   R(28,30)                1.3879         -DE/DX =    0.0                 !
 ! R37   R(30,31)                1.083          -DE/DX =    0.0                 !
 ! R38   R(30,32)                1.3969         -DE/DX =    0.0                 !
 ! R39   R(32,33)                1.4596         -DE/DX =    0.0                 !
 ! R40   R(33,34)                1.3747         -DE/DX =    0.0                 !
 ! R41   R(34,35)                1.0749         -DE/DX =    0.0                 !
 ! R42   R(36,37)                1.3946         -DE/DX =    0.0                 !
 ! R43   R(36,38)                1.3946         -DE/DX =    0.0                 !
 ! R44   R(37,39)                1.389          -DE/DX =    0.0                 !
 ! R45   R(37,42)                1.0827         -DE/DX =    0.0                 !
 ! R46   R(38,40)                1.3888         -DE/DX =    0.0                 !
 ! R47   R(38,43)                1.0813         -DE/DX =    0.0                 !
 ! R48   R(39,41)                1.3942         -DE/DX =    0.0                 !
 ! R49   R(39,44)                1.0823         -DE/DX =    0.0                 !
 ! R50   R(40,41)                1.3948         -DE/DX =    0.0                 !
 ! R51   R(40,45)                1.0822         -DE/DX =    0.0                 !
 ! R52   R(41,56)                1.5054         -DE/DX =    0.0                 !
 ! R53   R(46,47)                1.3949         -DE/DX =    0.0                 !
 ! R54   R(46,48)                1.3952         -DE/DX =    0.0                 !
 ! R55   R(47,49)                1.3888         -DE/DX =    0.0                 !
 ! R56   R(47,52)                1.0826         -DE/DX =    0.0                 !
 ! R57   R(48,50)                1.3887         -DE/DX =    0.0                 !
 ! R58   R(48,53)                1.0813         -DE/DX =    0.0                 !
 ! R59   R(49,51)                1.3943         -DE/DX =    0.0                 !
 ! R60   R(49,54)                1.0824         -DE/DX =    0.0                 !
 ! R61   R(50,51)                1.3947         -DE/DX =    0.0                 !
 ! R62   R(50,55)                1.0821         -DE/DX =    0.0                 !
 ! R63   R(51,57)                1.5046         -DE/DX =    0.0                 !
 ! R64   R(56,58)                1.3484         -DE/DX =    0.0                 !
 ! R65   R(56,59)                1.3522         -DE/DX =    0.0                 !
 ! R66   R(56,60)                1.3507         -DE/DX =    0.0                 !
 ! R67   R(57,61)                1.3479         -DE/DX =    0.0                 !
 ! R68   R(57,62)                1.3518         -DE/DX =    0.0                 !
 ! R69   R(57,63)                1.3531         -DE/DX =    0.0                 !
 ! A1    A(2,1,3)               92.799          -DE/DX =    0.0                 !
 ! A2    A(2,1,4)               86.3702         -DE/DX =    0.0                 !
 ! A3    A(2,1,19)             111.4903         -DE/DX =    0.0                 !
 ! A4    A(2,1,21)              97.889          -DE/DX =    0.0                 !
 ! A5    A(3,1,4)               72.6777         -DE/DX =    0.0                 !
 ! A6    A(3,1,19)              91.4664         -DE/DX =    0.0                 !
 ! A7    A(4,1,19)             157.021          -DE/DX =    0.0                 !
 ! A8    A(4,1,21)             101.7467         -DE/DX =    0.0                 !
 ! A9    A(19,1,21)             90.3557         -DE/DX =    0.0                 !
 ! A10   A(1,3,7)              122.5127         -DE/DX =    0.0                 !
 ! A11   A(1,3,15)             116.8643         -DE/DX =    0.0                 !
 ! A12   A(7,3,15)             119.1502         -DE/DX =    0.0                 !
 ! A13   A(1,4,5)              134.1864         -DE/DX =    0.0                 !
 ! A14   A(1,4,16)             113.169          -DE/DX =    0.0                 !
 ! A15   A(5,4,16)             110.5442         -DE/DX =    0.0                 !
 ! A16   A(4,5,6)              106.949          -DE/DX =    0.0                 !
 ! A17   A(5,6,17)             110.6523         -DE/DX =    0.0                 !
 ! A18   A(5,6,36)             120.3113         -DE/DX =    0.0                 !
 ! A19   A(17,6,36)            129.0174         -DE/DX =    0.0                 !
 ! A20   A(3,7,8)              114.931          -DE/DX =    0.0                 !
 ! A21   A(3,7,9)              122.2723         -DE/DX =    0.0                 !
 ! A22   A(8,7,9)              122.796          -DE/DX =    0.0                 !
 ! A23   A(7,9,10)             119.8819         -DE/DX =    0.0                 !
 ! A24   A(7,9,11)             118.7513         -DE/DX =    0.0                 !
 ! A25   A(10,9,11)            121.3652         -DE/DX =    0.0                 !
 ! A26   A(9,11,12)            120.673          -DE/DX =    0.0                 !
 ! A27   A(9,11,13)            119.1571         -DE/DX =    0.0                 !
 ! A28   A(12,11,13)           120.1688         -DE/DX =    0.0                 !
 ! A29   A(11,13,14)           120.7143         -DE/DX =    0.0                 !
 ! A30   A(11,13,15)           118.6576         -DE/DX =    0.0                 !
 ! A31   A(14,13,15)           120.6253         -DE/DX =    0.0                 !
 ! A32   A(3,15,13)            122.0069         -DE/DX =    0.0                 !
 ! A33   A(3,15,16)            114.8783         -DE/DX =    0.0                 !
 ! A34   A(13,15,16)           123.1108         -DE/DX =    0.0                 !
 ! A35   A(4,16,15)            119.8177         -DE/DX =    0.0                 !
 ! A36   A(4,16,17)            107.2662         -DE/DX =    0.0                 !
 ! A37   A(15,16,17)           132.8722         -DE/DX =    0.0                 !
 ! A38   A(6,17,16)            104.5855         -DE/DX =    0.0                 !
 ! A39   A(6,17,18)            122.5221         -DE/DX =    0.0                 !
 ! A40   A(16,17,18)           132.8085         -DE/DX =    0.0                 !
 ! A41   A(24,20,32)           118.5991         -DE/DX =    0.0                 !
 ! A42   A(1,21,22)            131.1412         -DE/DX =    0.0                 !
 ! A43   A(1,21,33)            117.0947         -DE/DX =    0.0                 !
 ! A44   A(22,21,33)           110.4846         -DE/DX =    0.0                 !
 ! A45   A(21,22,23)           106.8967         -DE/DX =    0.0                 !
 ! A46   A(22,23,34)           110.8013         -DE/DX =    0.0                 !
 ! A47   A(22,23,46)           119.7877         -DE/DX =    0.0                 !
 ! A48   A(34,23,46)           129.3846         -DE/DX =    0.0                 !
 ! A49   A(20,24,25)           115.8615         -DE/DX =    0.0                 !
 ! A50   A(20,24,26)           123.0928         -DE/DX =    0.0                 !
 ! A51   A(25,24,26)           121.0383         -DE/DX =    0.0                 !
 ! A52   A(24,26,27)           120.2134         -DE/DX =    0.0                 !
 ! A53   A(24,26,28)           118.3805         -DE/DX =    0.0                 !
 ! A54   A(27,26,28)           121.4045         -DE/DX =    0.0                 !
 ! A55   A(26,28,29)           120.6743         -DE/DX =    0.0                 !
 ! A56   A(26,28,30)           119.0054         -DE/DX =    0.0                 !
 ! A57   A(29,28,30)           120.3196         -DE/DX =    0.0                 !
 ! A58   A(28,30,31)           120.7009         -DE/DX =    0.0                 !
 ! A59   A(28,30,32)           118.8636         -DE/DX =    0.0                 !
 ! A60   A(31,30,32)           120.4349         -DE/DX =    0.0                 !
 ! A61   A(20,32,30)           122.0573         -DE/DX =    0.0                 !
 ! A62   A(20,32,33)           114.6483         -DE/DX =    0.0                 !
 ! A63   A(30,32,33)           123.2909         -DE/DX =    0.0                 !
 ! A64   A(21,33,32)           119.3004         -DE/DX =    0.0                 !
 ! A65   A(21,33,34)           107.2993         -DE/DX =    0.0                 !
 ! A66   A(32,33,34)           133.3818         -DE/DX =    0.0                 !
 ! A67   A(23,34,33)           104.5175         -DE/DX =    0.0                 !
 ! A68   A(23,34,35)           122.8125         -DE/DX =    0.0                 !
 ! A69   A(33,34,35)           132.6002         -DE/DX =    0.0                 !
 ! A70   A(6,36,37)            119.9635         -DE/DX =    0.0                 !
 ! A71   A(6,36,38)            119.1004         -DE/DX =    0.0                 !
 ! A72   A(37,36,38)           120.936          -DE/DX =    0.0                 !
 ! A73   A(36,37,39)           119.4274         -DE/DX =    0.0                 !
 ! A74   A(36,37,42)           120.5165         -DE/DX =    0.0                 !
 ! A75   A(39,37,42)           120.0384         -DE/DX =    0.0                 !
 ! A76   A(36,38,40)           119.2234         -DE/DX =    0.0                 !
 ! A77   A(36,38,43)           119.4952         -DE/DX =    0.0                 !
 ! A78   A(40,38,43)           121.2811         -DE/DX =    0.0                 !
 ! A79   A(37,39,41)           120.0373         -DE/DX =    0.0                 !
 ! A80   A(37,39,44)           119.9583         -DE/DX =    0.0                 !
 ! A81   A(41,39,44)           119.9901         -DE/DX =    0.0                 !
 ! A82   A(38,40,41)           120.2396         -DE/DX =    0.0                 !
 ! A83   A(38,40,45)           119.7846         -DE/DX =    0.0                 !
 ! A84   A(41,40,45)           119.9754         -DE/DX =    0.0                 !
 ! A85   A(39,41,40)           120.1299         -DE/DX =    0.0                 !
 ! A86   A(39,41,56)           119.5753         -DE/DX =    0.0                 !
 ! A87   A(40,41,56)           120.2609         -DE/DX =    0.0                 !
 ! A88   A(23,46,47)           120.109          -DE/DX =    0.0                 !
 ! A89   A(23,46,48)           118.9714         -DE/DX =    0.0                 !
 ! A90   A(47,46,48)           120.9194         -DE/DX =    0.0                 !
 ! A91   A(46,47,49)           119.4468         -DE/DX =    0.0                 !
 ! A92   A(46,47,52)           120.685          -DE/DX =    0.0                 !
 ! A93   A(49,47,52)           119.8512         -DE/DX =    0.0                 !
 ! A94   A(46,48,50)           119.1683         -DE/DX =    0.0                 !
 ! A95   A(46,48,53)           119.5211         -DE/DX =    0.0                 !
 ! A96   A(50,48,53)           121.3102         -DE/DX =    0.0                 !
 ! A97   A(47,49,51)           120.0532         -DE/DX =    0.0                 !
 ! A98   A(47,49,54)           119.9341         -DE/DX =    0.0                 !
 ! A99   A(51,49,54)           119.9997         -DE/DX =    0.0                 !
 ! A100  A(48,50,51)           120.3257         -DE/DX =    0.0                 !
 ! A101  A(48,50,55)           119.6829         -DE/DX =    0.0                 !
 ! A102  A(51,50,55)           119.9913         -DE/DX =    0.0                 !
 ! A103  A(49,51,50)           120.0788         -DE/DX =    0.0                 !
 ! A104  A(49,51,57)           119.5191         -DE/DX =    0.0                 !
 ! A105  A(50,51,57)           120.3679         -DE/DX =    0.0                 !
 ! A106  A(41,56,58)           112.0619         -DE/DX =    0.0                 !
 ! A107  A(41,56,59)           111.5472         -DE/DX =    0.0                 !
 ! A108  A(41,56,60)           111.742          -DE/DX =    0.0                 !
 ! A109  A(58,56,59)           106.9753         -DE/DX =    0.0                 !
 ! A110  A(58,56,60)           107.4594         -DE/DX =    0.0                 !
 ! A111  A(59,56,60)           106.7504         -DE/DX =    0.0                 !
 ! A112  A(51,57,61)           112.1774         -DE/DX =    0.0                 !
 ! A113  A(51,57,62)           111.7928         -DE/DX =    0.0                 !
 ! A114  A(51,57,63)           111.5479         -DE/DX =    0.0                 !
 ! A115  A(61,57,62)           107.4378         -DE/DX =    0.0                 !
 ! A116  A(61,57,63)           106.9447         -DE/DX =    0.0                 !
 ! A117  A(62,57,63)           106.6202         -DE/DX =    0.0                 !
 ! A118  L(3,1,21,2,-1)        190.6879         -DE/DX =    0.0                 !
 ! A119  L(3,1,21,2,-2)        173.8046         -DE/DX =    0.0                 !
 ! D1    D(2,1,3,7)             94.396          -DE/DX =    0.0                 !
 ! D2    D(2,1,3,15)           -71.623          -DE/DX =    0.0                 !
 ! D3    D(4,1,3,7)            179.7128         -DE/DX =    0.0                 !
 ! D4    D(4,1,3,15)            13.6939         -DE/DX =    0.0                 !
 ! D5    D(19,1,3,7)           -17.2057         -DE/DX =    0.0                 !
 ! D6    D(19,1,3,15)          176.7753         -DE/DX =    0.0                 !
 ! D7    D(7,3,21,22)           80.5446         -DE/DX =    0.0                 !
 ! D8    D(7,3,21,33)          -87.5951         -DE/DX =    0.0                 !
 ! D9    D(15,3,21,22)         -92.0562         -DE/DX =    0.0                 !
 ! D10   D(15,3,21,33)          99.8041         -DE/DX =    0.0                 !
 ! D11   D(2,1,4,5)            -80.5943         -DE/DX =    0.0                 !
 ! D12   D(2,1,4,16)            80.9009         -DE/DX =    0.0                 !
 ! D13   D(3,1,4,5)           -174.668          -DE/DX =    0.0                 !
 ! D14   D(3,1,4,16)           -13.1728         -DE/DX =    0.0                 !
 ! D15   D(19,1,4,5)           137.1568         -DE/DX =    0.0                 !
 ! D16   D(19,1,4,16)          -61.348          -DE/DX =    0.0                 !
 ! D17   D(21,1,4,5)            16.7182         -DE/DX =    0.0                 !
 ! D18   D(21,1,4,16)          178.2134         -DE/DX =    0.0                 !
 ! D19   D(2,1,21,22)          -19.0789         -DE/DX =    0.0                 !
 ! D20   D(2,1,21,33)          175.2407         -DE/DX =    0.0                 !
 ! D21   D(4,1,21,22)         -106.9889         -DE/DX =    0.0                 !
 ! D22   D(4,1,21,33)           87.3307         -DE/DX =    0.0                 !
 ! D23   D(19,1,21,22)          92.6805         -DE/DX =    0.0                 !
 ! D24   D(19,1,21,33)         -72.9998         -DE/DX =    0.0                 !
 ! D25   D(1,3,7,8)             13.3818         -DE/DX =    0.0                 !
 ! D26   D(1,3,7,9)           -166.3133         -DE/DX =    0.0                 !
 ! D27   D(15,3,7,8)           179.0945         -DE/DX =    0.0                 !
 ! D28   D(15,3,7,9)            -0.6005         -DE/DX =    0.0                 !
 ! D29   D(1,3,15,13)          167.3511         -DE/DX =    0.0                 !
 ! D30   D(1,3,15,16)          -11.9389         -DE/DX =    0.0                 !
 ! D31   D(7,3,15,13)            0.8415         -DE/DX =    0.0                 !
 ! D32   D(7,3,15,16)         -178.4485         -DE/DX =    0.0                 !
 ! D33   D(1,4,5,6)            161.2983         -DE/DX =    0.0                 !
 ! D34   D(16,4,5,6)            -0.5458         -DE/DX =    0.0                 !
 ! D35   D(1,4,16,15)           12.4139         -DE/DX =    0.0                 !
 ! D36   D(1,4,16,17)         -165.4784         -DE/DX =    0.0                 !
 ! D37   D(5,4,16,15)          178.3476         -DE/DX =    0.0                 !
 ! D38   D(5,4,16,17)            0.4553         -DE/DX =    0.0                 !
 ! D39   D(4,5,6,17)             0.4407         -DE/DX =    0.0                 !
 ! D40   D(4,5,6,36)          -178.1088         -DE/DX =    0.0                 !
 ! D41   D(5,6,17,16)           -0.1592         -DE/DX =    0.0                 !
 ! D42   D(5,6,17,18)         -177.2199         -DE/DX =    0.0                 !
 ! D43   D(36,6,17,16)         178.2291         -DE/DX =    0.0                 !
 ! D44   D(36,6,17,18)           1.1684         -DE/DX =    0.0                 !
 ! D45   D(5,6,36,37)         -147.8965         -DE/DX =    0.0                 !
 ! D46   D(5,6,36,38)           31.9743         -DE/DX =    0.0                 !
 ! D47   D(17,6,36,37)          33.8505         -DE/DX =    0.0                 !
 ! D48   D(17,6,36,38)        -146.2787         -DE/DX =    0.0                 !
 ! D49   D(3,7,9,10)           179.6479         -DE/DX =    0.0                 !
 ! D50   D(3,7,9,11)             0.1106         -DE/DX =    0.0                 !
 ! D51   D(8,7,9,10)            -0.0231         -DE/DX =    0.0                 !
 ! D52   D(8,7,9,11)          -179.5605         -DE/DX =    0.0                 !
 ! D53   D(7,9,11,12)          179.7594         -DE/DX =    0.0                 !
 ! D54   D(7,9,11,13)            0.1483         -DE/DX =    0.0                 !
 ! D55   D(10,9,11,12)           0.2291         -DE/DX =    0.0                 !
 ! D56   D(10,9,11,13)        -179.382          -DE/DX =    0.0                 !
 ! D57   D(9,11,13,14)         179.4758         -DE/DX =    0.0                 !
 ! D58   D(9,11,13,15)           0.0782         -DE/DX =    0.0                 !
 ! D59   D(12,11,13,14)         -0.1373         -DE/DX =    0.0                 !
 ! D60   D(12,11,13,15)       -179.5348         -DE/DX =    0.0                 !
 ! D61   D(11,13,15,3)          -0.5839         -DE/DX =    0.0                 !
 ! D62   D(11,13,15,16)        178.6471         -DE/DX =    0.0                 !
 ! D63   D(14,13,15,3)        -179.982          -DE/DX =    0.0                 !
 ! D64   D(14,13,15,16)         -0.751          -DE/DX =    0.0                 !
 ! D65   D(3,15,16,4)           -0.6016         -DE/DX =    0.0                 !
 ! D66   D(3,15,16,17)         176.6516         -DE/DX =    0.0                 !
 ! D67   D(13,15,16,4)        -179.8828         -DE/DX =    0.0                 !
 ! D68   D(13,15,16,17)         -2.6296         -DE/DX =    0.0                 !
 ! D69   D(4,16,17,6)           -0.1663         -DE/DX =    0.0                 !
 ! D70   D(4,16,17,18)         176.455          -DE/DX =    0.0                 !
 ! D71   D(15,16,17,6)        -177.6709         -DE/DX =    0.0                 !
 ! D72   D(15,16,17,18)         -1.0496         -DE/DX =    0.0                 !
 ! D73   D(32,20,24,25)       -178.7955         -DE/DX =    0.0                 !
 ! D74   D(32,20,24,26)          0.2241         -DE/DX =    0.0                 !
 ! D75   D(24,20,32,30)         -0.4328         -DE/DX =    0.0                 !
 ! D76   D(24,20,32,33)        178.9108         -DE/DX =    0.0                 !
 ! D77   D(1,21,22,23)        -166.171          -DE/DX =    0.0                 !
 ! D78   D(33,21,22,23)          0.2344         -DE/DX =    0.0                 !
 ! D79   D(1,21,33,32)         -10.3549         -DE/DX =    0.0                 !
 ! D80   D(1,21,33,34)         168.2867         -DE/DX =    0.0                 !
 ! D81   D(22,21,33,32)       -178.886          -DE/DX =    0.0                 !
 ! D82   D(22,21,33,34)         -0.2444         -DE/DX =    0.0                 !
 ! D83   D(21,22,23,34)         -0.1395         -DE/DX =    0.0                 !
 ! D84   D(21,22,23,46)        178.1635         -DE/DX =    0.0                 !
 ! D85   D(22,23,34,33)         -0.0094         -DE/DX =    0.0                 !
 ! D86   D(22,23,34,35)        177.3017         -DE/DX =    0.0                 !
 ! D87   D(46,23,34,33)       -178.1037         -DE/DX =    0.0                 !
 ! D88   D(46,23,34,35)         -0.7926         -DE/DX =    0.0                 !
 ! D89   D(22,23,46,47)        154.7044         -DE/DX =    0.0                 !
 ! D90   D(22,23,46,48)        -25.0949         -DE/DX =    0.0                 !
 ! D91   D(34,23,46,47)        -27.3483         -DE/DX =    0.0                 !
 ! D92   D(34,23,46,48)        152.8524         -DE/DX =    0.0                 !
 ! D93   D(20,24,26,27)       -179.5036         -DE/DX =    0.0                 !
 ! D94   D(20,24,26,28)          0.0437         -DE/DX =    0.0                 !
 ! D95   D(25,24,26,27)         -0.5333         -DE/DX =    0.0                 !
 ! D96   D(25,24,26,28)        179.014          -DE/DX =    0.0                 !
 ! D97   D(24,26,28,29)       -179.8032         -DE/DX =    0.0                 !
 ! D98   D(24,26,28,30)         -0.1069         -DE/DX =    0.0                 !
 ! D99   D(27,26,28,29)         -0.2615         -DE/DX =    0.0                 !
 ! D100  D(27,26,28,30)        179.4347         -DE/DX =    0.0                 !
 ! D101  D(26,28,30,31)       -179.7927         -DE/DX =    0.0                 !
 ! D102  D(26,28,30,32)         -0.0892         -DE/DX =    0.0                 !
 ! D103  D(29,28,30,31)         -0.0953         -DE/DX =    0.0                 !
 ! D104  D(29,28,30,32)        179.6082         -DE/DX =    0.0                 !
 ! D105  D(28,30,32,20)          0.3693         -DE/DX =    0.0                 !
 ! D106  D(28,30,32,33)       -178.917          -DE/DX =    0.0                 !
 ! D107  D(31,30,32,20)       -179.9264         -DE/DX =    0.0                 !
 ! D108  D(31,30,32,33)          0.7873         -DE/DX =    0.0                 !
 ! D109  D(20,32,33,21)          3.0116         -DE/DX =    0.0                 !
 ! D110  D(20,32,33,34)       -175.2039         -DE/DX =    0.0                 !
 ! D111  D(30,32,33,21)       -177.6539         -DE/DX =    0.0                 !
 ! D112  D(30,32,33,34)          4.1306         -DE/DX =    0.0                 !
 ! D113  D(21,33,34,23)          0.1465         -DE/DX =    0.0                 !
 ! D114  D(21,33,34,35)       -176.7831         -DE/DX =    0.0                 !
 ! D115  D(32,33,34,23)        178.5166         -DE/DX =    0.0                 !
 ! D116  D(32,33,34,35)          1.587          -DE/DX =    0.0                 !
 ! D117  D(6,36,37,39)        -179.3359         -DE/DX =    0.0                 !
 ! D118  D(6,36,37,42)           2.1966         -DE/DX =    0.0                 !
 ! D119  D(38,36,37,39)          0.7957         -DE/DX =    0.0                 !
 ! D120  D(38,36,37,42)       -177.6718         -DE/DX =    0.0                 !
 ! D121  D(6,36,38,40)         179.9759         -DE/DX =    0.0                 !
 ! D122  D(6,36,38,43)           0.1406         -DE/DX =    0.0                 !
 ! D123  D(37,36,38,40)         -0.1546         -DE/DX =    0.0                 !
 ! D124  D(37,36,38,43)       -179.9899         -DE/DX =    0.0                 !
 ! D125  D(36,37,39,41)         -0.8085         -DE/DX =    0.0                 !
 ! D126  D(36,37,39,44)       -179.434          -DE/DX =    0.0                 !
 ! D127  D(42,37,39,41)        177.6664         -DE/DX =    0.0                 !
 ! D128  D(42,37,39,44)         -0.9591         -DE/DX =    0.0                 !
 ! D129  D(36,38,40,41)         -0.4723         -DE/DX =    0.0                 !
 ! D130  D(36,38,40,45)        179.7833         -DE/DX =    0.0                 !
 ! D131  D(43,38,40,41)        179.3599         -DE/DX =    0.0                 !
 ! D132  D(43,38,40,45)         -0.3845         -DE/DX =    0.0                 !
 ! D133  D(37,39,41,40)          0.1916         -DE/DX =    0.0                 !
 ! D134  D(37,39,41,56)        178.079          -DE/DX =    0.0                 !
 ! D135  D(44,39,41,40)        178.8167         -DE/DX =    0.0                 !
 ! D136  D(44,39,41,56)         -3.296          -DE/DX =    0.0                 !
 ! D137  D(38,40,41,39)          0.4566         -DE/DX =    0.0                 !
 ! D138  D(38,40,41,56)       -177.4162         -DE/DX =    0.0                 !
 ! D139  D(45,40,41,39)       -179.7995         -DE/DX =    0.0                 !
 ! D140  D(45,40,41,56)          2.3277         -DE/DX =    0.0                 !
 ! D141  D(39,41,56,58)        154.7541         -DE/DX =    0.0                 !
 ! D142  D(39,41,56,59)        -85.3302         -DE/DX =    0.0                 !
 ! D143  D(39,41,56,60)         34.08           -DE/DX =    0.0                 !
 ! D144  D(40,41,56,58)        -27.3614         -DE/DX =    0.0                 !
 ! D145  D(40,41,56,59)         92.5544         -DE/DX =    0.0                 !
 ! D146  D(40,41,56,60)       -148.0354         -DE/DX =    0.0                 !
 ! D147  D(23,46,47,49)        179.2491         -DE/DX =    0.0                 !
 ! D148  D(23,46,47,52)         -2.2523         -DE/DX =    0.0                 !
 ! D149  D(48,46,47,49)         -0.9556         -DE/DX =    0.0                 !
 ! D150  D(48,46,47,52)        177.543          -DE/DX =    0.0                 !
 ! D151  D(23,46,48,50)       -179.8448         -DE/DX =    0.0                 !
 ! D152  D(23,46,48,53)          0.4018         -DE/DX =    0.0                 !
 ! D153  D(47,46,48,50)          0.3576         -DE/DX =    0.0                 !
 ! D154  D(47,46,48,53)       -179.3958         -DE/DX =    0.0                 !
 ! D155  D(46,47,49,51)          0.7826         -DE/DX =    0.0                 !
 ! D156  D(46,47,49,54)        179.4725         -DE/DX =    0.0                 !
 ! D157  D(52,47,49,51)       -177.7287         -DE/DX =    0.0                 !
 ! D158  D(52,47,49,54)          0.9612         -DE/DX =    0.0                 !
 ! D159  D(46,48,50,51)          0.4119         -DE/DX =    0.0                 !
 ! D160  D(46,48,50,55)       -179.6837         -DE/DX =    0.0                 !
 ! D161  D(53,48,50,51)       -179.8392         -DE/DX =    0.0                 !
 ! D162  D(53,48,50,55)          0.0652         -DE/DX =    0.0                 !
 ! D163  D(47,49,51,50)         -0.0253         -DE/DX =    0.0                 !
 ! D164  D(47,49,51,57)       -177.9066         -DE/DX =    0.0                 !
 ! D165  D(54,49,51,50)       -178.7143         -DE/DX =    0.0                 !
 ! D166  D(54,49,51,57)          3.4044         -DE/DX =    0.0                 !
 ! D167  D(48,50,51,49)         -0.5796         -DE/DX =    0.0                 !
 ! D168  D(48,50,51,57)        177.2835         -DE/DX =    0.0                 !
 ! D169  D(55,50,51,49)        179.5163         -DE/DX =    0.0                 !
 ! D170  D(55,50,51,57)         -2.6206         -DE/DX =    0.0                 !
 ! D171  D(49,51,57,61)       -156.4902         -DE/DX =    0.0                 !
 ! D172  D(49,51,57,62)        -35.7263         -DE/DX =    0.0                 !
 ! D173  D(49,51,57,63)         83.5531         -DE/DX =    0.0                 !
 ! D174  D(50,51,57,61)         25.6348         -DE/DX =    0.0                 !
 ! D175  D(50,51,57,62)        146.3987         -DE/DX =    0.0                 !
 ! D176  D(50,51,57,63)        -94.3219         -DE/DX =    0.0                 !
 --------------------------------------------------------------------------------
 Lowest energy point so far.  Saving SCF results.
 GradGradGradGradGradGradGradGradGradGradGradGradGradGradGradGradGradGrad

 Largest change from initial coordinates is atom   12       0.000 Angstoms.
 Leave Link  103 at Sat Oct 20 03:52:22 2018, MaxMem=   838860800 cpu:       297.1
 (Enter /soft/sl6.3/x86_64/gaussian/g09_d01/g09/l202.exe)
 Stoichiometry    C28H18Cl2F6FeN8(5)
 Framework group  C1[X(C28H18Cl2F6FeN8)]
 Deg. of freedom   183
 Full point group                 C1      NOp   1
 RotChk:  IX=0 Diff= 8.64D-16
 Largest Abelian subgroup         C1      NOp   1
 Largest concise Abelian subgroup C1      NOp   1
                         Standard orientation:                         
 ---------------------------------------------------------------------
 Center     Atomic      Atomic             Coordinates (Angstroms)
 Number     Number       Type             X           Y           Z
 ---------------------------------------------------------------------
      1         26           0       -0.099953   -2.328661   -0.536251
      2         17           0       -0.092533   -1.494579   -2.707321
      3          7           0       -1.913447   -3.659911   -0.934377
      4          7           0       -1.972406   -1.048007   -0.206124
      5          7           0       -2.174582    0.201111    0.050283
      6          7           0       -3.461879    0.465626   -0.268365
      7          6           0       -1.798263   -4.941876   -1.296423
      8          1           0       -0.807072   -5.366321   -1.168494
      9          6           0       -2.870645   -5.670083   -1.804667
     10          1           0       -2.732473   -6.704861   -2.091108
     11          6           0       -4.102433   -5.039448   -1.941616
     12          1           0       -4.957209   -5.575697   -2.337493
     13          6           0       -4.225109   -3.704846   -1.571283
     14          1           0       -5.170492   -3.186530   -1.675213
     15          6           0       -3.102676   -3.042635   -1.074869
     16          6           0       -3.114431   -1.631186   -0.683249
     17          6           0       -4.082878   -0.655514   -0.728454
     18          1           0       -5.099790   -0.651078   -1.077482
     19         17           0        1.356207   -4.269718   -0.320952
     20          7           0       -0.199733   -2.517900    1.802664
     21          7           0        1.465402   -1.046513    0.282630
     22          7           0        2.388249   -0.355012   -0.299043
     23          7           0        3.271673    0.004715    0.658114
     24          6           0       -1.069153   -3.257596    2.493150
     25          1           0       -1.848054   -3.737740    1.911710
     26          6           0       -0.990254   -3.434227    3.869578
     27          1           0       -1.716961   -4.051629    4.382147
     28          6           0        0.044989   -2.808310    4.558879
     29          1           0        0.143634   -2.923352    5.631973
     30          6           0        0.955925   -2.037501    3.850195
     31          1           0        1.773621   -1.541195    4.358172
     32          6           0        0.804756   -1.916641    2.466766
     33          6           0        1.718392   -1.150455    1.624887
     34          6           0        2.888492   -0.473212    1.873980
     35          1           0        3.474269   -0.335996    2.764770
     36          6           0       -3.979035    1.784305   -0.132252
     37          6           0       -5.319604    1.975782    0.201047
     38          6           0       -3.128110    2.870712   -0.333670
     39          6           0       -5.816086    3.267837    0.317431
     40          6           0       -3.630289    4.158867   -0.201971
     41          6           0       -4.972795    4.360088    0.118316
     42          1           0       -5.965031    1.127831    0.392658
     43          1           0       -2.092717    2.695365   -0.591496
     44          1           0       -6.852793    3.426430    0.584668
     45          1           0       -2.977191    5.008473   -0.352800
     46          6           0        4.431126    0.750670    0.305670
     47          6           0        5.054507    1.563842    1.252212
     48          6           0        4.925417    0.656711   -0.995599
     49          6           0        6.194379    2.273683    0.897854
     50          6           0        6.058544    1.380372   -1.343062
     51          6           0        6.697961    2.183658   -0.399161
     52          1           0        4.645123    1.664729    2.249326
     53          1           0        4.418641    0.027029   -1.713891
     54          1           0        6.679500    2.913638    1.623537
     55          1           0        6.446077    1.317668   -2.351431
     56          6           0       -5.531333    5.755383    0.204183
     57          6           0        7.960202    2.920222   -0.757141
     58          9           0       -4.586652    6.659756    0.532574
     59          9           0       -6.063549    6.150652   -0.974317
     60          9           0       -6.515349    5.844622    1.125145
     61          9           0        8.049079    3.164474   -2.079743
     62          9           0        8.045790    4.108820   -0.119055
     63          9           0        9.062095    2.215131   -0.411410
 ---------------------------------------------------------------------
 Rotational constants (GHZ):      0.0548215      0.0344880      0.0245785
 Leave Link  202 at Sat Oct 20 03:52:22 2018, MaxMem=   838860800 cpu:         1.0
 (Enter /soft/sl6.3/x86_64/gaussian/g09_d01/g09/l9999.exe)
 1\1\GINC-NODE0406\FOpt\UB3LYP\6-311G(d,p)\C28H18Cl2F6Fe1N8(5)\CONRADJ\
 20-Oct-2018\0\\#P b3lyp/6-311G(d,p) opt scf=(conver=8)\\Comment:\\0,5\
 Fe,-0.099953,-2.328661,-0.536251\Cl,-0.092533,-1.494579,-2.707321\N,-1
 .913447,-3.659911,-0.934377\N,-1.972406,-1.048007,-0.206124\N,-2.17458
 2,0.201111,0.050283\N,-3.461879,0.465626,-0.268365\C,-1.798263,-4.9418
 76,-1.296423\H,-0.807072,-5.366321,-1.168494\C,-2.870645,-5.670083,-1.
 804667\H,-2.732473,-6.704861,-2.091108\C,-4.102433,-5.039448,-1.941616
 \H,-4.957209,-5.575697,-2.337493\C,-4.225109,-3.704846,-1.571283\H,-5.
 170492,-3.18653,-1.675213\C,-3.102676,-3.042635,-1.074869\C,-3.114431,
 -1.631186,-0.683249\C,-4.082878,-0.655514,-0.728454\H,-5.09979,-0.6510
 78,-1.077482\Cl,1.356207,-4.269718,-0.320952\N,-0.199733,-2.5179,1.802
 664\N,1.465402,-1.046513,0.28263\N,2.388249,-0.355012,-0.299043\N,3.27
 1673,0.004715,0.658114\C,-1.069153,-3.257596,2.49315\H,-1.848054,-3.73
 774,1.91171\C,-0.990254,-3.434227,3.869578\H,-1.716961,-4.051629,4.382
 147\C,0.044989,-2.80831,4.558879\H,0.143634,-2.923352,5.631973\C,0.955
 925,-2.037501,3.850195\H,1.773621,-1.541195,4.358172\C,0.804756,-1.916
 641,2.466766\C,1.718392,-1.150455,1.624887\C,2.888492,-0.473212,1.8739
 8\H,3.474269,-0.335996,2.76477\C,-3.979035,1.784305,-0.132252\C,-5.319
 604,1.975782,0.201047\C,-3.12811,2.870712,-0.33367\C,-5.816086,3.26783
 7,0.317431\C,-3.630289,4.158867,-0.201971\C,-4.972795,4.360088,0.11831
 6\H,-5.965031,1.127831,0.392658\H,-2.092717,2.695365,-0.591496\H,-6.85
 2793,3.42643,0.584668\H,-2.977191,5.008473,-0.3528\C,4.431126,0.75067,
 0.30567\C,5.054507,1.563842,1.252212\C,4.925417,0.656711,-0.995599\C,6
 .194379,2.273683,0.897854\C,6.058544,1.380372,-1.343062\C,6.697961,2.1
 83658,-0.399161\H,4.645123,1.664729,2.249326\H,4.418641,0.027029,-1.71
 3891\H,6.6795,2.913638,1.623537\H,6.446077,1.317668,-2.351431\C,-5.531
 333,5.755383,0.204183\C,7.960202,2.920222,-0.757141\F,-4.586652,6.6597
 56,0.532574\F,-6.063549,6.150652,-0.974317\F,-6.515349,5.844622,1.1251
 45\F,8.049079,3.164474,-2.079743\F,8.04579,4.10882,-0.119055\F,9.06209
 5,2.215131,-0.41141\\Version=AS64L-G09RevD.01\State=5-A\HF=-4299.68603
 96\S2=6.021919\S2-1=0.\S2A=6.000072\RMSD=5.259e-09\RMSF=1.186e-06\Dipo
 le=-3.5017381,0.6891545,3.8806645\Quadrupole=18.3880445,-20.4934143,2.
 1053698,31.3095644,15.6822053,-7.0640469\PG=C01 [X(C28H18Cl2F6Fe1N8)]\
 \@


 YOU WILL NEVER "FIND" TIME FOR ANYTHING.
 IF YOU WANT TIME, YOU MUST MAKE IT.

                        -- CHARLES BIXTON
 Job cpu time:       0 days 11 hours 39 minutes 29.4 seconds.
 File lengths (MBytes):  RWF=    858 Int=      0 D2E=      0 Chk=     75 Scr=      1
 Normal termination of Gaussian 09 at Sat Oct 20 03:52:22 2018.
