# Supplementary material for: DFT and CV data of 4-phenyl-substituted dichloro(bis{2-[1-(phenyl)-1H-1,2,3-triazol-4-yl-κN3]pyridine-κN})iron(II) coordination compounds
Source: Data Brief. 2018 Oct 27;21:1458–71. doi: 10.1016/j.dib.2018.10.085 (PMC6234228; doi:10.1016/j.dib.2018.10.085)
Supplement: Supplementary file 2 — Supplementary material. [file mmc2.zip › DIB_DFT_files_Fe/FeCl2L12_CF3_cis3.log]

 Entering Gaussian System, Link 0=g09
 Input=FeCl2L12_CF3_cis3.com
 Output=FeCl2L12_CF3_cis3.log
 Initial command:
 /soft/sl6.3/x86_64/gaussian/g09_d01/g09/l1.exe "/scratch/conradj/558829.ui.FeCl2L12_CF3_cis3/Gau-27678.inp" -scrdir="/scratch/conradj/558829.ui.FeCl2L12_CF3_cis3/"
 Default linda workers:  node0404-ib,node0405-ib
 Default is to use  16 SMP processors on each worker.
 Entering Link 1 = /soft/sl6.3/x86_64/gaussian/g09_d01/g09/l1.exe PID=     27679.
  
 Copyright (c) 1988,1990,1992,1993,1995,1998,2003,2009,2013,
            Gaussian, Inc.  All Rights Reserved.
  
 This is part of the Gaussian(R) 09 program.  It is based on
 the Gaussian(R) 03 system (copyright 2003, Gaussian, Inc.),
 the Gaussian(R) 98 system (copyright 1998, Gaussian, Inc.),
 the Gaussian(R) 94 system (copyright 1995, Gaussian, Inc.),
 the Gaussian 92(TM) system (copyright 1992, Gaussian, Inc.),
 the Gaussian 90(TM) system (copyright 1990, Gaussian, Inc.),
 the Gaussian 88(TM) system (copyright 1988, Gaussian, Inc.),
 the Gaussian 86(TM) system (copyright 1986, Carnegie Mellon
 University), and the Gaussian 82(TM) system (copyright 1983,
 Carnegie Mellon University). Gaussian is a federally registered
 trademark of Gaussian, Inc.
  
 This software contains proprietary and confidential information,
 including trade secrets, belonging to Gaussian, Inc.
  
 This software is provided under written license and may be
 used, copied, transmitted, or stored only in accord with that
 written license.
  
 The following legend is applicable only to US Government
 contracts under FAR:
  
                    RESTRICTED RIGHTS LEGEND
  
 Use, reproduction and disclosure by the US Government is
 subject to restrictions as set forth in subparagraphs (a)
 and (c) of the Commercial Computer Software - Restricted
 Rights clause in FAR 52.227-19.
  
 Gaussian, Inc.
 340 Quinnipiac St., Bldg. 40, Wallingford CT 06492
  
  
 ---------------------------------------------------------------
 Warning -- This program may not be used in any manner that
 competes with the business of Gaussian, Inc. or will provide
 assistance to any competitor of Gaussian, Inc.  The licensee
 of this program is prohibited from giving any competitor of
 Gaussian, Inc. access to this program.  By using this program,
 the user acknowledges that Gaussian, Inc. is engaged in the
 business of creating and licensing software in the field of
 computational chemistry and represents and warrants to the
 licensee that it is not a competitor of Gaussian, Inc. and that
 it will not use this program in any manner prohibited above.
 ---------------------------------------------------------------
  

 Cite this work as:
 Gaussian 09, Revision D.01,
 M. J. Frisch, G. W. Trucks, H. B. Schlegel, G. E. Scuseria, 
 M. A. Robb, J. R. Cheeseman, G. Scalmani, V. Barone, B. Mennucci, 
 G. A. Petersson, H. Nakatsuji, M. Caricato, X. Li, H. P. Hratchian, 
 A. F. Izmaylov, J. Bloino, G. Zheng, J. L. Sonnenberg, M. Hada, 
 M. Ehara, K. Toyota, R. Fukuda, J. Hasegawa, M. Ishida, T. Nakajima, 
 Y. Honda, O. Kitao, H. Nakai, T. Vreven, J. A. Montgomery, Jr., 
 J. E. Peralta, F. Ogliaro, M. Bearpark, J. J. Heyd, E. Brothers, 
 K. N. Kudin, V. N. Staroverov, T. Keith, R. Kobayashi, J. Normand, 
 K. Raghavachari, A. Rendell, J. C. Burant, S. S. Iyengar, J. Tomasi, 
 M. Cossi, N. Rega, J. M. Millam, M. Klene, J. E. Knox, J. B. Cross, 
 V. Bakken, C. Adamo, J. Jaramillo, R. Gomperts, R. E. Stratmann, 
 O. Yazyev, A. J. Austin, R. Cammi, C. Pomelli, J. W. Ochterski, 
 R. L. Martin, K. Morokuma, V. G. Zakrzewski, G. A. Voth, 
 P. Salvador, J. J. Dannenberg, S. Dapprich, A. D. Daniels, 
 O. Farkas, J. B. Foresman, J. V. Ortiz, J. Cioslowski, 
 and D. J. Fox, Gaussian, Inc., Wallingford CT, 2013.
 
 ******************************************
 Gaussian 09:  AS64L-G09RevD.01 24-Apr-2013
                20-Oct-2018 
 ******************************************
 %chk=FeCl2L12_CF3_cis3.chk
 SetLPE:  input flags="-opt 'Tsnet.Node.lindarsharg: ssh' "
 SetLPE:    new flags="-opt 'Tsnet.Node.lindarsharg: ssh'  -nodelist 'node0404-ib node0405-ib'"
 Will use up to    2 processors via Linda.
 ---------------------------------------
 #P b3lyp/6-311G(d,p) opt scf=(conver=8)
 ---------------------------------------
 1/14=-1,18=20,19=15,26=3,38=1/1,3;
 2/9=110,12=2,17=6,18=5,40=1/2;
 3/5=4,6=6,7=101,11=2,16=1,25=1,30=1,71=1,74=-5/1,2,3;
 4//1;
 5/5=2,6=8,38=5/2;
 6/7=2,8=2,9=2,10=2,28=1/1;
 7//1,2,3,16;
 1/14=-1,18=20,19=15,26=3/3(2);
 2/9=110/2;
 99//99;
 2/9=110/2;
 3/5=4,6=6,7=101,11=2,16=1,25=1,30=1,71=1,74=-5/1,2,3;
 4/5=5,16=3,69=1/1;
 5/5=2,6=8,38=5/2;
 7//1,2,3,16;
 1/14=-1,18=20,19=15,26=3/3(-5);
 2/9=110/2;
 6/7=2,8=2,9=2,10=2,19=2,28=1/1;
 99/9=1/99;
 Leave Link    1 at Sat Oct 20 03:09:27 2018, MaxMem=           0 cpu:         1.0
 (Enter /soft/sl6.3/x86_64/gaussian/g09_d01/g09/l101.exe)
 --------
 Comment:
 --------
 Symbolic Z-matrix:
 Charge =  0 Multiplicity = 5
 26                   -0.00211  -2.8483    0.10041 
 17                   -1.97184  -4.20335  -0.01522 
 7                     0.08631  -2.82539  -2.14534 
 7                    -1.37818  -1.14795  -0.59358 
 7                    -2.16132  -0.2984   -0.01864 
 7                    -2.90021   0.27913  -0.99351 
 6                     0.8393   -3.67862  -2.84759 
 1                     1.5123   -4.29262  -2.259 
 6                     0.76717  -3.77131  -4.23388 
 1                     1.39407  -4.48019  -4.75965 
 6                    -0.12463  -2.94933  -4.91483 
 1                    -0.20955  -2.99823  -5.99425 
 6                    -0.91286  -2.064    -4.18989 
 1                    -1.61993  -1.41464  -4.69152 
 6                    -0.78154  -2.03146  -2.80152 
 6                    -1.5717   -1.14245  -1.94782 
 6                    -2.55863  -0.22231  -2.21321 
 1                    -3.01037   0.11706  -3.1275 
 17                    2.00249  -4.11875   0.31969 
 7                    -0.14948  -2.60654   2.33075 
 7                     1.33564  -1.06617   0.65666 
 7                     2.14628  -0.28807   0.02171 
 7                     2.85776   0.38498   0.95463 
 6                    -0.91587  -3.39251   3.09421 
 1                    -1.5562   -4.07932   2.55115 
 6                    -0.89715  -3.32943   4.48406 
 1                    -1.53229  -3.98877   5.06181 
 6                    -0.0489   -2.41664   5.10165 
 1                    -0.00692  -2.34318   6.18224 
 6                     0.75048  -1.598     4.31287 
 1                     1.42216  -0.8787    4.76539 
 6                     0.67552  -1.72356   2.92559 
 6                     1.48445  -0.91777   2.00846 
 6                     2.473     0.01785   2.2084 
 1                     2.94492   0.40301   3.09424 
 6                    -3.87514   1.26275  -0.66849 
 6                    -4.97632   1.45649  -1.50131 
 6                    -3.71338   2.02602   0.48884 
 6                    -5.91294   2.43272  -1.18255 
 6                    -4.66019   2.98943   0.80583 
 6                    -5.75648   3.20111  -0.03124 
 1                    -5.12057   0.83781  -2.3775 
 1                    -2.85595   1.85335   1.12367 
 1                    -6.76752   2.59127  -1.82706 
 1                    -4.53847   3.59066   1.69768 
 6                     3.86437   1.30947   0.56018 
 6                     4.14241   2.42011   1.35679 
 6                     4.55841   1.09079  -0.62973 
 6                     5.13446   3.31027   0.96574 
 6                     5.539     1.99351  -1.01954 
 6                     5.83229   3.10011  -0.22272 
 1                     3.57495   2.60462   2.26014 
 1                     4.32415   0.22302  -1.23059 
 1                     5.34954   4.17978   1.57327 
 1                     6.07919   1.83499  -1.94376 
 6                    -6.7958    4.22257   0.34502 
 6                     6.93364   4.04773  -0.61613 
 9                    -7.71203   3.71068   1.19695 
 9                    -7.47077   4.67686  -0.73156 
 9                    -6.24695   5.2924    0.95976 
 9                     7.12887   4.07071  -1.95032 
 9                     8.11271   3.70204  -0.05149 
 9                     6.66982   5.31276  -0.22305 
 
 Add virtual bond connecting atoms N3         and Fe1        Dist= 4.25D+00.
 Add virtual bond connecting atoms N4         and Fe1        Dist= 4.34D+00.
 Add virtual bond connecting atoms N20        and Fe1        Dist= 4.25D+00.
 Add virtual bond connecting atoms N21        and Fe1        Dist= 4.34D+00.
 NAtoms=     63 NQM=       63 NQMF=       0 NMMI=      0 NMMIF=      0
                NMic=       0 NMicF=      0.
                    Isotopes and Nuclear Properties:
 (Nuclear quadrupole moments (NQMom) in fm**2, nuclear magnetic moments (NMagM)
  in nuclear magnetons)

  Atom         1           2           3           4           5           6           7           8           9          10
 IAtWgt=          56          35          14          14          14          14          12           1          12           1
 AtmWgt=  55.9349393  34.9688527  14.0030740  14.0030740  14.0030740  14.0030740  12.0000000   1.0078250  12.0000000   1.0078250
 NucSpn=           0           3           2           2           2           2           0           1           0           1
 AtZEff=   0.0000000   0.0000000   0.0000000   0.0000000   0.0000000   0.0000000   0.0000000   0.0000000   0.0000000   0.0000000
 NQMom=    0.0000000  -8.1650000   2.0440000   2.0440000   2.0440000   2.0440000   0.0000000   0.0000000   0.0000000   0.0000000
 NMagM=    0.0000000   0.8218740   0.4037610   0.4037610   0.4037610   0.4037610   0.0000000   2.7928460   0.0000000   2.7928460
 AtZNuc=  26.0000000  17.0000000   7.0000000   7.0000000   7.0000000   7.0000000   6.0000000   1.0000000   6.0000000   1.0000000

  Atom        11          12          13          14          15          16          17          18          19          20
 IAtWgt=          12           1          12           1          12          12          12           1          35          14
 AtmWgt=  12.0000000   1.0078250  12.0000000   1.0078250  12.0000000  12.0000000  12.0000000   1.0078250  34.9688527  14.0030740
 NucSpn=           0           1           0           1           0           0           0           1           3           2
 AtZEff=   0.0000000   0.0000000   0.0000000   0.0000000   0.0000000   0.0000000   0.0000000   0.0000000   0.0000000   0.0000000
 NQMom=    0.0000000   0.0000000   0.0000000   0.0000000   0.0000000   0.0000000   0.0000000   0.0000000  -8.1650000   2.0440000
 NMagM=    0.0000000   2.7928460   0.0000000   2.7928460   0.0000000   0.0000000   0.0000000   2.7928460   0.8218740   0.4037610
 AtZNuc=   6.0000000   1.0000000   6.0000000   1.0000000   6.0000000   6.0000000   6.0000000   1.0000000  17.0000000   7.0000000

  Atom        21          22          23          24          25          26          27          28          29          30
 IAtWgt=          14          14          14          12           1          12           1          12           1          12
 AtmWgt=  14.0030740  14.0030740  14.0030740  12.0000000   1.0078250  12.0000000   1.0078250  12.0000000   1.0078250  12.0000000
 NucSpn=           2           2           2           0           1           0           1           0           1           0
 AtZEff=   0.0000000   0.0000000   0.0000000   0.0000000   0.0000000   0.0000000   0.0000000   0.0000000   0.0000000   0.0000000
 NQMom=    2.0440000   2.0440000   2.0440000   0.0000000   0.0000000   0.0000000   0.0000000   0.0000000   0.0000000   0.0000000
 NMagM=    0.4037610   0.4037610   0.4037610   0.0000000   2.7928460   0.0000000   2.7928460   0.0000000   2.7928460   0.0000000
 AtZNuc=   7.0000000   7.0000000   7.0000000   6.0000000   1.0000000   6.0000000   1.0000000   6.0000000   1.0000000   6.0000000

  Atom        31          32          33          34          35          36          37          38          39          40
 IAtWgt=           1          12          12          12           1          12          12          12          12          12
 AtmWgt=   1.0078250  12.0000000  12.0000000  12.0000000   1.0078250  12.0000000  12.0000000  12.0000000  12.0000000  12.0000000
 NucSpn=           1           0           0           0           1           0           0           0           0           0
 AtZEff=   0.0000000   0.0000000   0.0000000   0.0000000   0.0000000   0.0000000   0.0000000   0.0000000   0.0000000   0.0000000
 NQMom=    0.0000000   0.0000000   0.0000000   0.0000000   0.0000000   0.0000000   0.0000000   0.0000000   0.0000000   0.0000000
 NMagM=    2.7928460   0.0000000   0.0000000   0.0000000   2.7928460   0.0000000   0.0000000   0.0000000   0.0000000   0.0000000
 AtZNuc=   1.0000000   6.0000000   6.0000000   6.0000000   1.0000000   6.0000000   6.0000000   6.0000000   6.0000000   6.0000000

  Atom        41          42          43          44          45          46          47          48          49          50
 IAtWgt=          12           1           1           1           1          12          12          12          12          12
 AtmWgt=  12.0000000   1.0078250   1.0078250   1.0078250   1.0078250  12.0000000  12.0000000  12.0000000  12.0000000  12.0000000
 NucSpn=           0           1           1           1           1           0           0           0           0           0
 AtZEff=   0.0000000   0.0000000   0.0000000   0.0000000   0.0000000   0.0000000   0.0000000   0.0000000   0.0000000   0.0000000
 NQMom=    0.0000000   0.0000000   0.0000000   0.0000000   0.0000000   0.0000000   0.0000000   0.0000000   0.0000000   0.0000000
 NMagM=    0.0000000   2.7928460   2.7928460   2.7928460   2.7928460   0.0000000   0.0000000   0.0000000   0.0000000   0.0000000
 AtZNuc=   6.0000000   1.0000000   1.0000000   1.0000000   1.0000000   6.0000000   6.0000000   6.0000000   6.0000000   6.0000000

  Atom        51          52          53          54          55          56          57          58          59          60
 IAtWgt=          12           1           1           1           1          12          12          19          19          19
 AtmWgt=  12.0000000   1.0078250   1.0078250   1.0078250   1.0078250  12.0000000  12.0000000  18.9984033  18.9984033  18.9984033
 NucSpn=           0           1           1           1           1           0           0           1           1           1
 AtZEff=   0.0000000   0.0000000   0.0000000   0.0000000   0.0000000   0.0000000   0.0000000   0.0000000   0.0000000   0.0000000
 NQMom=    0.0000000   0.0000000   0.0000000   0.0000000   0.0000000   0.0000000   0.0000000   0.0000000   0.0000000   0.0000000
 NMagM=    0.0000000   2.7928460   2.7928460   2.7928460   2.7928460   0.0000000   0.0000000   2.6288670   2.6288670   2.6288670
 AtZNuc=   6.0000000   1.0000000   1.0000000   1.0000000   1.0000000   6.0000000   6.0000000   9.0000000   9.0000000   9.0000000

  Atom        61          62          63
 IAtWgt=          19          19          19
 AtmWgt=  18.9984033  18.9984033  18.9984033
 NucSpn=           1           1           1
 AtZEff=   0.0000000   0.0000000   0.0000000
 NQMom=    0.0000000   0.0000000   0.0000000
 NMagM=    2.6288670   2.6288670   2.6288670
 AtZNuc=   9.0000000   9.0000000   9.0000000
 Leave Link  101 at Sat Oct 20 03:09:27 2018, MaxMem=   838860800 cpu:         4.2
 (Enter /soft/sl6.3/x86_64/gaussian/g09_d01/g09/l103.exe)

 GradGradGradGradGradGradGradGradGradGradGradGradGradGradGradGradGradGrad
 Berny optimization.
 Initialization pass.
                           ----------------------------
                           !    Initial Parameters    !
                           ! (Angstroms and Degrees)  !
 --------------------------                            --------------------------
 ! Name  Definition              Value          Derivative Info.                !
 --------------------------------------------------------------------------------
 ! R1    R(1,2)                  2.3936         estimate D2E/DX2                !
 ! R2    R(1,3)                  2.2476         estimate D2E/DX2                !
 ! R3    R(1,4)                  2.2949         estimate D2E/DX2                !
 ! R4    R(1,19)                 2.3834         estimate D2E/DX2                !
 ! R5    R(1,20)                 2.2482         estimate D2E/DX2                !
 ! R6    R(1,21)                 2.2967         estimate D2E/DX2                !
 ! R7    R(3,7)                  1.3372         estimate D2E/DX2                !
 ! R8    R(3,15)                 1.3469         estimate D2E/DX2                !
 ! R9    R(4,5)                  1.2906         estimate D2E/DX2                !
 ! R10   R(4,16)                 1.368          estimate D2E/DX2                !
 ! R11   R(5,6)                  1.3527         estimate D2E/DX2                !
 ! R12   R(6,17)                 1.3623         estimate D2E/DX2                !
 ! R13   R(6,36)                 1.4225         estimate D2E/DX2                !
 ! R14   R(7,8)                  1.0846         estimate D2E/DX2                !
 ! R15   R(7,9)                  1.3913         estimate D2E/DX2                !
 ! R16   R(9,10)                 1.0826         estimate D2E/DX2                !
 ! R17   R(9,11)                 1.3909         estimate D2E/DX2                !
 ! R18   R(11,12)                1.0839         estimate D2E/DX2                !
 ! R19   R(11,13)                1.3895         estimate D2E/DX2                !
 ! R20   R(13,14)                1.0832         estimate D2E/DX2                !
 ! R21   R(13,15)                1.3949         estimate D2E/DX2                !
 ! R22   R(15,16)                1.4641         estimate D2E/DX2                !
 ! R23   R(16,17)                1.3752         estimate D2E/DX2                !
 ! R24   R(17,18)                1.0748         estimate D2E/DX2                !
 ! R25   R(20,24)                1.3372         estimate D2E/DX2                !
 ! R26   R(20,32)                1.3469         estimate D2E/DX2                !
 ! R27   R(21,22)                1.2906         estimate D2E/DX2                !
 ! R28   R(21,33)                1.368          estimate D2E/DX2                !
 ! R29   R(22,23)                1.3526         estimate D2E/DX2                !
 ! R30   R(23,34)                1.3619         estimate D2E/DX2                !
 ! R31   R(23,46)                1.4225         estimate D2E/DX2                !
 ! R32   R(24,25)                1.0847         estimate D2E/DX2                !
 ! R33   R(24,26)                1.3914         estimate D2E/DX2                !
 ! R34   R(26,27)                1.0826         estimate D2E/DX2                !
 ! R35   R(26,28)                1.3907         estimate D2E/DX2                !
 ! R36   R(28,29)                1.0839         estimate D2E/DX2                !
 ! R37   R(28,30)                1.3897         estimate D2E/DX2                !
 ! R38   R(30,31)                1.0832         estimate D2E/DX2                !
 ! R39   R(30,32)                1.395          estimate D2E/DX2                !
 ! R40   R(32,33)                1.4645         estimate D2E/DX2                !
 ! R41   R(33,34)                1.3757         estimate D2E/DX2                !
 ! R42   R(34,35)                1.0751         estimate D2E/DX2                !
 ! R43   R(36,37)                1.3942         estimate D2E/DX2                !
 ! R44   R(36,38)                1.3958         estimate D2E/DX2                !
 ! R45   R(37,39)                1.3899         estimate D2E/DX2                !
 ! R46   R(37,42)                1.0823         estimate D2E/DX2                !
 ! R47   R(38,40)                1.3875         estimate D2E/DX2                !
 ! R48   R(38,43)                1.0807         estimate D2E/DX2                !
 ! R49   R(39,41)                1.393          estimate D2E/DX2                !
 ! R50   R(39,44)                1.0821         estimate D2E/DX2                !
 ! R51   R(40,41)                1.3955         estimate D2E/DX2                !
 ! R52   R(40,45)                1.0824         estimate D2E/DX2                !
 ! R53   R(41,56)                1.505          estimate D2E/DX2                !
 ! R54   R(46,47)                1.3948         estimate D2E/DX2                !
 ! R55   R(46,48)                1.3948         estimate D2E/DX2                !
 ! R56   R(47,49)                1.3891         estimate D2E/DX2                !
 ! R57   R(47,52)                1.0826         estimate D2E/DX2                !
 ! R58   R(48,50)                1.3887         estimate D2E/DX2                !
 ! R59   R(48,53)                1.0812         estimate D2E/DX2                !
 ! R60   R(49,51)                1.3941         estimate D2E/DX2                !
 ! R61   R(49,54)                1.0823         estimate D2E/DX2                !
 ! R62   R(50,51)                1.3948         estimate D2E/DX2                !
 ! R63   R(50,55)                1.0822         estimate D2E/DX2                !
 ! R64   R(51,57)                1.5052         estimate D2E/DX2                !
 ! R65   R(56,58)                1.3518         estimate D2E/DX2                !
 ! R66   R(56,59)                1.3494         estimate D2E/DX2                !
 ! R67   R(56,60)                1.3504         estimate D2E/DX2                !
 ! R68   R(57,61)                1.3486         estimate D2E/DX2                !
 ! R69   R(57,62)                1.3522         estimate D2E/DX2                !
 ! R70   R(57,63)                1.3507         estimate D2E/DX2                !
 ! A1    A(2,1,3)               89.4199         estimate D2E/DX2                !
 ! A2    A(2,1,4)               84.917          estimate D2E/DX2                !
 ! A3    A(2,1,19)             113.254          estimate D2E/DX2                !
 ! A4    A(2,1,20)              93.145          estimate D2E/DX2                !
 ! A5    A(2,1,21)             158.4788         estimate D2E/DX2                !
 ! A6    A(3,1,4)               73.3738         estimate D2E/DX2                !
 ! A7    A(3,1,19)              93.6849         estimate D2E/DX2                !
 ! A8    A(3,1,21)             102.1907         estimate D2E/DX2                !
 ! A9    A(4,1,19)             157.9882         estimate D2E/DX2                !
 ! A10   A(4,1,20)             100.4295         estimate D2E/DX2                !
 ! A11   A(4,1,21)              81.2326         estimate D2E/DX2                !
 ! A12   A(19,1,20)             91.2137         estimate D2E/DX2                !
 ! A13   A(19,1,21)             84.3438         estimate D2E/DX2                !
 ! A14   A(20,1,21)             73.4098         estimate D2E/DX2                !
 ! A15   A(1,3,7)              122.7091         estimate D2E/DX2                !
 ! A16   A(1,3,15)             117.8689         estimate D2E/DX2                !
 ! A17   A(7,3,15)             118.8873         estimate D2E/DX2                !
 ! A18   A(1,4,5)              135.7974         estimate D2E/DX2                !
 ! A19   A(1,4,16)             112.779          estimate D2E/DX2                !
 ! A20   A(5,4,16)             110.6411         estimate D2E/DX2                !
 ! A21   A(4,5,6)              106.9448         estimate D2E/DX2                !
 ! A22   A(5,6,17)             110.5561         estimate D2E/DX2                !
 ! A23   A(5,6,36)             120.3248         estimate D2E/DX2                !
 ! A24   A(17,6,36)            129.1189         estimate D2E/DX2                !
 ! A25   A(3,7,8)              115.1904         estimate D2E/DX2                !
 ! A26   A(3,7,9)              122.4524         estimate D2E/DX2                !
 ! A27   A(8,7,9)              122.3571         estimate D2E/DX2                !
 ! A28   A(7,9,10)             119.8372         estimate D2E/DX2                !
 ! A29   A(7,9,11)             118.7962         estimate D2E/DX2                !
 ! A30   A(10,9,11)            121.3649         estimate D2E/DX2                !
 ! A31   A(9,11,12)            120.7396         estimate D2E/DX2                !
 ! A32   A(9,11,13)            119.0013         estimate D2E/DX2                !
 ! A33   A(12,11,13)           120.2586         estimate D2E/DX2                !
 ! A34   A(11,13,14)           120.708          estimate D2E/DX2                !
 ! A35   A(11,13,15)           118.7334         estimate D2E/DX2                !
 ! A36   A(14,13,15)           120.5579         estimate D2E/DX2                !
 ! A37   A(3,15,13)            122.1278         estimate D2E/DX2                !
 ! A38   A(3,15,16)            114.9358         estimate D2E/DX2                !
 ! A39   A(13,15,16)           122.9362         estimate D2E/DX2                !
 ! A40   A(4,16,15)            119.8968         estimate D2E/DX2                !
 ! A41   A(4,16,17)            107.1731         estimate D2E/DX2                !
 ! A42   A(15,16,17)           132.9292         estimate D2E/DX2                !
 ! A43   A(6,17,16)            104.6823         estimate D2E/DX2                !
 ! A44   A(6,17,18)            122.685          estimate D2E/DX2                !
 ! A45   A(16,17,18)           132.6163         estimate D2E/DX2                !
 ! A46   A(1,20,24)            122.7364         estimate D2E/DX2                !
 ! A47   A(1,20,32)            117.935          estimate D2E/DX2                !
 ! A48   A(24,20,32)           118.9633         estimate D2E/DX2                !
 ! A49   A(1,21,22)            135.6014         estimate D2E/DX2                !
 ! A50   A(1,21,33)            112.7583         estimate D2E/DX2                !
 ! A51   A(22,21,33)           110.6347         estimate D2E/DX2                !
 ! A52   A(21,22,23)           106.9208         estimate D2E/DX2                !
 ! A53   A(22,23,34)           110.6233         estimate D2E/DX2                !
 ! A54   A(22,23,46)           120.2881         estimate D2E/DX2                !
 ! A55   A(34,23,46)           129.0788         estimate D2E/DX2                !
 ! A56   A(20,24,25)           115.129          estimate D2E/DX2                !
 ! A57   A(20,24,26)           122.4095         estimate D2E/DX2                !
 ! A58   A(25,24,26)           122.4609         estimate D2E/DX2                !
 ! A59   A(24,26,27)           119.841          estimate D2E/DX2                !
 ! A60   A(24,26,28)           118.7859         estimate D2E/DX2                !
 ! A61   A(27,26,28)           121.3722         estimate D2E/DX2                !
 ! A62   A(26,28,29)           120.7191         estimate D2E/DX2                !
 ! A63   A(26,28,30)           119.0393         estimate D2E/DX2                !
 ! A64   A(29,28,30)           120.2415         estimate D2E/DX2                !
 ! A65   A(28,30,31)           120.7122         estimate D2E/DX2                !
 ! A66   A(28,30,32)           118.7192         estimate D2E/DX2                !
 ! A67   A(31,30,32)           120.5682         estimate D2E/DX2                !
 ! A68   A(20,32,30)           122.082          estimate D2E/DX2                !
 ! A69   A(20,32,33)           114.9901         estimate D2E/DX2                !
 ! A70   A(30,32,33)           122.9274         estimate D2E/DX2                !
 ! A71   A(21,33,32)           119.9362         estimate D2E/DX2                !
 ! A72   A(21,33,34)           107.1904         estimate D2E/DX2                !
 ! A73   A(32,33,34)           132.8506         estimate D2E/DX2                !
 ! A74   A(23,34,33)           104.6282         estimate D2E/DX2                !
 ! A75   A(23,34,35)           122.5463         estimate D2E/DX2                !
 ! A76   A(33,34,35)           132.7526         estimate D2E/DX2                !
 ! A77   A(6,36,37)            120.0606         estimate D2E/DX2                !
 ! A78   A(6,36,38)            119.2185         estimate D2E/DX2                !
 ! A79   A(37,36,38)           120.721          estimate D2E/DX2                !
 ! A80   A(36,37,39)           119.5285         estimate D2E/DX2                !
 ! A81   A(36,37,42)           120.6276         estimate D2E/DX2                !
 ! A82   A(39,37,42)           119.8252         estimate D2E/DX2                !
 ! A83   A(36,38,40)           119.3447         estimate D2E/DX2                !
 ! A84   A(36,38,43)           119.448          estimate D2E/DX2                !
 ! A85   A(40,38,43)           121.2068         estimate D2E/DX2                !
 ! A86   A(37,39,41)           120.0854         estimate D2E/DX2                !
 ! A87   A(37,39,44)           119.9019         estimate D2E/DX2                !
 ! A88   A(41,39,44)           120.0117         estimate D2E/DX2                !
 ! A89   A(38,40,41)           120.2899         estimate D2E/DX2                !
 ! A90   A(38,40,45)           119.8131         estimate D2E/DX2                !
 ! A91   A(41,40,45)           119.8888         estimate D2E/DX2                !
 ! A92   A(39,41,40)           120.0224         estimate D2E/DX2                !
 ! A93   A(39,41,56)           120.228          estimate D2E/DX2                !
 ! A94   A(40,41,56)           119.7024         estimate D2E/DX2                !
 ! A95   A(23,46,47)           120.0128         estimate D2E/DX2                !
 ! A96   A(23,46,48)           119.1295         estimate D2E/DX2                !
 ! A97   A(47,46,48)           120.8571         estimate D2E/DX2                !
 ! A98   A(46,47,49)           119.4637         estimate D2E/DX2                !
 ! A99   A(46,47,52)           120.5156         estimate D2E/DX2                !
 ! A100  A(49,47,52)           120.0021         estimate D2E/DX2                !
 ! A101  A(46,48,50)           119.2703         estimate D2E/DX2                !
 ! A102  A(46,48,53)           119.4815         estimate D2E/DX2                !
 ! A103  A(50,48,53)           121.2482         estimate D2E/DX2                !
 ! A104  A(47,49,51)           120.0576         estimate D2E/DX2                !
 ! A105  A(47,49,54)           119.9167         estimate D2E/DX2                !
 ! A106  A(51,49,54)           120.0107         estimate D2E/DX2                !
 ! A107  A(48,50,51)           120.2553         estimate D2E/DX2                !
 ! A108  A(48,50,55)           119.8011         estimate D2E/DX2                !
 ! A109  A(51,50,55)           119.9433         estimate D2E/DX2                !
 ! A110  A(49,51,50)           120.0895         estimate D2E/DX2                !
 ! A111  A(49,51,57)           119.613          estimate D2E/DX2                !
 ! A112  A(50,51,57)           120.2656         estimate D2E/DX2                !
 ! A113  A(41,56,58)           111.6303         estimate D2E/DX2                !
 ! A114  A(41,56,59)           111.9896         estimate D2E/DX2                !
 ! A115  A(41,56,60)           111.7659         estimate D2E/DX2                !
 ! A116  A(58,56,59)           106.933          estimate D2E/DX2                !
 ! A117  A(58,56,60)           106.7726         estimate D2E/DX2                !
 ! A118  A(59,56,60)           107.443          estimate D2E/DX2                !
 ! A119  A(51,57,61)           112.0375         estimate D2E/DX2                !
 ! A120  A(51,57,62)           111.5868         estimate D2E/DX2                !
 ! A121  A(51,57,63)           111.7555         estimate D2E/DX2                !
 ! A122  A(61,57,62)           106.932          estimate D2E/DX2                !
 ! A123  A(61,57,63)           107.4709         estimate D2E/DX2                !
 ! A124  A(62,57,63)           106.7514         estimate D2E/DX2                !
 ! A125  L(3,1,20,2,-1)        182.5649         estimate D2E/DX2                !
 ! A126  L(3,1,20,2,-2)        186.4383         estimate D2E/DX2                !
 ! D1    D(2,1,3,7)            -95.6109         estimate D2E/DX2                !
 ! D2    D(2,1,3,15)            75.9004         estimate D2E/DX2                !
 ! D3    D(4,1,3,7)            179.5208         estimate D2E/DX2                !
 ! D4    D(4,1,3,15)            -8.968          estimate D2E/DX2                !
 ! D5    D(19,1,3,7)            17.6547         estimate D2E/DX2                !
 ! D6    D(19,1,3,15)         -170.8341         estimate D2E/DX2                !
 ! D7    D(21,1,3,7)           102.6563         estimate D2E/DX2                !
 ! D8    D(21,1,3,15)          -85.8324         estimate D2E/DX2                !
 ! D9    D(7,3,20,24)          -82.5659         estimate D2E/DX2                !
 ! D10   D(7,3,20,32)           93.7749         estimate D2E/DX2                !
 ! D11   D(15,3,20,24)          91.0509         estimate D2E/DX2                !
 ! D12   D(15,3,20,32)         -92.6083         estimate D2E/DX2                !
 ! D13   D(2,1,4,5)             86.5606         estimate D2E/DX2                !
 ! D14   D(2,1,4,16)           -82.0097         estimate D2E/DX2                !
 ! D15   D(3,1,4,5)            177.4747         estimate D2E/DX2                !
 ! D16   D(3,1,4,16)             8.9044         estimate D2E/DX2                !
 ! D17   D(19,1,4,5)          -126.5597         estimate D2E/DX2                !
 ! D18   D(19,1,4,16)           64.87           estimate D2E/DX2                !
 ! D19   D(20,1,4,5)            -5.7107         estimate D2E/DX2                !
 ! D20   D(20,1,4,16)         -174.2811         estimate D2E/DX2                !
 ! D21   D(21,1,4,5)           -76.9182         estimate D2E/DX2                !
 ! D22   D(21,1,4,16)          114.5114         estimate D2E/DX2                !
 ! D23   D(2,1,20,24)           16.2138         estimate D2E/DX2                !
 ! D24   D(2,1,20,32)         -170.8043         estimate D2E/DX2                !
 ! D25   D(4,1,20,24)          101.619          estimate D2E/DX2                !
 ! D26   D(4,1,20,32)          -85.3991         estimate D2E/DX2                !
 ! D27   D(19,1,20,24)         -97.1554         estimate D2E/DX2                !
 ! D28   D(19,1,20,32)          75.8264         estimate D2E/DX2                !
 ! D29   D(21,1,20,24)         179.1123         estimate D2E/DX2                !
 ! D30   D(21,1,20,32)          -7.9058         estimate D2E/DX2                !
 ! D31   D(2,1,21,22)         -131.3961         estimate D2E/DX2                !
 ! D32   D(2,1,21,33)           61.5387         estimate D2E/DX2                !
 ! D33   D(3,1,21,22)          -10.0897         estimate D2E/DX2                !
 ! D34   D(3,1,21,33)         -177.155          estimate D2E/DX2                !
 ! D35   D(4,1,21,22)          -80.8509         estimate D2E/DX2                !
 ! D36   D(4,1,21,33)          112.0838         estimate D2E/DX2                !
 ! D37   D(19,1,21,22)          82.471          estimate D2E/DX2                !
 ! D38   D(19,1,21,33)         -84.5943         estimate D2E/DX2                !
 ! D39   D(20,1,21,22)         175.4355         estimate D2E/DX2                !
 ! D40   D(20,1,21,33)           8.3702         estimate D2E/DX2                !
 ! D41   D(1,3,7,8)             -8.2185         estimate D2E/DX2                !
 ! D42   D(1,3,7,9)            171.8894         estimate D2E/DX2                !
 ! D43   D(15,3,7,8)          -179.6472         estimate D2E/DX2                !
 ! D44   D(15,3,7,9)             0.4607         estimate D2E/DX2                !
 ! D45   D(1,3,15,13)         -172.3188         estimate D2E/DX2                !
 ! D46   D(1,3,15,16)            7.5075         estimate D2E/DX2                !
 ! D47   D(7,3,15,13)           -0.4742         estimate D2E/DX2                !
 ! D48   D(7,3,15,16)          179.3521         estimate D2E/DX2                !
 ! D49   D(1,4,5,6)           -168.2164         estimate D2E/DX2                !
 ! D50   D(16,4,5,6)             0.5247         estimate D2E/DX2                !
 ! D51   D(1,4,16,15)           -8.6677         estimate D2E/DX2                !
 ! D52   D(1,4,16,17)          171.0393         estimate D2E/DX2                !
 ! D53   D(5,4,16,15)          179.8224         estimate D2E/DX2                !
 ! D54   D(5,4,16,17)           -0.4707         estimate D2E/DX2                !
 ! D55   D(4,5,6,17)            -0.3887         estimate D2E/DX2                !
 ! D56   D(4,5,6,36)           179.4588         estimate D2E/DX2                !
 ! D57   D(5,6,17,16)            0.0995         estimate D2E/DX2                !
 ! D58   D(5,6,17,18)         -178.5978         estimate D2E/DX2                !
 ! D59   D(36,6,17,16)        -179.7308         estimate D2E/DX2                !
 ! D60   D(36,6,17,18)           1.5719         estimate D2E/DX2                !
 ! D61   D(5,6,36,37)         -153.4588         estimate D2E/DX2                !
 ! D62   D(5,6,36,38)           26.5595         estimate D2E/DX2                !
 ! D63   D(17,6,36,37)          26.3572         estimate D2E/DX2                !
 ! D64   D(17,6,36,38)        -153.6245         estimate D2E/DX2                !
 ! D65   D(3,7,9,10)          -179.7622         estimate D2E/DX2                !
 ! D66   D(3,7,9,11)            -0.2302         estimate D2E/DX2                !
 ! D67   D(8,7,9,10)             0.3534         estimate D2E/DX2                !
 ! D68   D(8,7,9,11)           179.8854         estimate D2E/DX2                !
 ! D69   D(7,9,11,12)         -179.7475         estimate D2E/DX2                !
 ! D70   D(7,9,11,13)            0.005          estimate D2E/DX2                !
 ! D71   D(10,9,11,12)          -0.2229         estimate D2E/DX2                !
 ! D72   D(10,9,11,13)         179.5295         estimate D2E/DX2                !
 ! D73   D(9,11,13,14)        -179.7013         estimate D2E/DX2                !
 ! D74   D(9,11,13,15)          -0.0191         estimate D2E/DX2                !
 ! D75   D(12,11,13,14)          0.0524         estimate D2E/DX2                !
 ! D76   D(12,11,13,15)        179.7346         estimate D2E/DX2                !
 ! D77   D(11,13,15,3)           0.2575         estimate D2E/DX2                !
 ! D78   D(11,13,15,16)       -179.5548         estimate D2E/DX2                !
 ! D79   D(14,13,15,3)         179.9402         estimate D2E/DX2                !
 ! D80   D(14,13,15,16)          0.1279         estimate D2E/DX2                !
 ! D81   D(3,15,16,4)            1.1312         estimate D2E/DX2                !
 ! D82   D(3,15,16,17)        -178.4864         estimate D2E/DX2                !
 ! D83   D(13,15,16,4)        -179.0441         estimate D2E/DX2                !
 ! D84   D(13,15,16,17)          1.3383         estimate D2E/DX2                !
 ! D85   D(4,16,17,6)            0.2108         estimate D2E/DX2                !
 ! D86   D(4,16,17,18)         178.7209         estimate D2E/DX2                !
 ! D87   D(15,16,17,6)         179.8639         estimate D2E/DX2                !
 ! D88   D(15,16,17,18)         -1.6261         estimate D2E/DX2                !
 ! D89   D(1,20,24,25)          -7.1127         estimate D2E/DX2                !
 ! D90   D(1,20,24,26)         173.1549         estimate D2E/DX2                !
 ! D91   D(32,20,24,25)        179.9743         estimate D2E/DX2                !
 ! D92   D(32,20,24,26)          0.242          estimate D2E/DX2                !
 ! D93   D(1,20,32,30)        -173.6083         estimate D2E/DX2                !
 ! D94   D(1,20,32,33)           6.1239         estimate D2E/DX2                !
 ! D95   D(24,20,32,30)         -0.3543         estimate D2E/DX2                !
 ! D96   D(24,20,32,33)        179.3779         estimate D2E/DX2                !
 ! D97   D(1,21,22,23)        -166.763          estimate D2E/DX2                !
 ! D98   D(33,21,22,23)          0.4949         estimate D2E/DX2                !
 ! D99   D(1,21,33,32)          -8.6448         estimate D2E/DX2                !
 ! D100  D(1,21,33,34)         169.8345         estimate D2E/DX2                !
 ! D101  D(22,21,33,32)       -179.0113         estimate D2E/DX2                !
 ! D102  D(22,21,33,34)         -0.532          estimate D2E/DX2                !
 ! D103  D(21,22,23,34)         -0.2761         estimate D2E/DX2                !
 ! D104  D(21,22,23,46)        178.6806         estimate D2E/DX2                !
 ! D105  D(22,23,34,33)         -0.0469         estimate D2E/DX2                !
 ! D106  D(22,23,34,35)        177.2103         estimate D2E/DX2                !
 ! D107  D(46,23,34,33)       -178.8864         estimate D2E/DX2                !
 ! D108  D(46,23,34,35)         -1.6292         estimate D2E/DX2                !
 ! D109  D(22,23,46,47)        149.2714         estimate D2E/DX2                !
 ! D110  D(22,23,46,48)        -30.4575         estimate D2E/DX2                !
 ! D111  D(34,23,46,47)        -31.9864         estimate D2E/DX2                !
 ! D112  D(34,23,46,48)        148.2847         estimate D2E/DX2                !
 ! D113  D(20,24,26,27)       -179.7379         estimate D2E/DX2                !
 ! D114  D(20,24,26,28)         -0.0877         estimate D2E/DX2                !
 ! D115  D(25,24,26,27)          0.5493         estimate D2E/DX2                !
 ! D116  D(25,24,26,28)       -179.8005         estimate D2E/DX2                !
 ! D117  D(24,26,28,29)       -179.8111         estimate D2E/DX2                !
 ! D118  D(24,26,28,30)          0.0398         estimate D2E/DX2                !
 ! D119  D(27,26,28,29)         -0.1666         estimate D2E/DX2                !
 ! D120  D(27,26,28,30)        179.6844         estimate D2E/DX2                !
 ! D121  D(26,28,30,31)       -179.8997         estimate D2E/DX2                !
 ! D122  D(26,28,30,32)         -0.1453         estimate D2E/DX2                !
 ! D123  D(29,28,30,31)         -0.048          estimate D2E/DX2                !
 ! D124  D(29,28,30,32)        179.7064         estimate D2E/DX2                !
 ! D125  D(28,30,32,20)          0.3088         estimate D2E/DX2                !
 ! D126  D(28,30,32,33)       -179.402          estimate D2E/DX2                !
 ! D127  D(31,30,32,20)       -179.9365         estimate D2E/DX2                !
 ! D128  D(31,30,32,33)          0.3527         estimate D2E/DX2                !
 ! D129  D(20,32,33,21)          2.0293         estimate D2E/DX2                !
 ! D130  D(20,32,33,34)       -175.9889         estimate D2E/DX2                !
 ! D131  D(30,32,33,21)       -178.241          estimate D2E/DX2                !
 ! D132  D(30,32,33,34)          3.7408         estimate D2E/DX2                !
 ! D133  D(21,33,34,23)          0.3345         estimate D2E/DX2                !
 ! D134  D(21,33,34,35)       -176.5164         estimate D2E/DX2                !
 ! D135  D(32,33,34,23)        178.5369         estimate D2E/DX2                !
 ! D136  D(32,33,34,35)          1.686          estimate D2E/DX2                !
 ! D137  D(6,36,37,39)        -179.1512         estimate D2E/DX2                !
 ! D138  D(6,36,37,42)           2.4194         estimate D2E/DX2                !
 ! D139  D(38,36,37,39)          0.8302         estimate D2E/DX2                !
 ! D140  D(38,36,37,42)       -177.5992         estimate D2E/DX2                !
 ! D141  D(6,36,38,40)         179.7701         estimate D2E/DX2                !
 ! D142  D(6,36,38,43)          -0.4908         estimate D2E/DX2                !
 ! D143  D(37,36,38,40)         -0.2115         estimate D2E/DX2                !
 ! D144  D(37,36,38,43)        179.5276         estimate D2E/DX2                !
 ! D145  D(36,37,39,41)         -0.6425         estimate D2E/DX2                !
 ! D146  D(36,37,39,44)        179.7228         estimate D2E/DX2                !
 ! D147  D(42,37,39,41)        177.7996         estimate D2E/DX2                !
 ! D148  D(42,37,39,44)         -1.8351         estimate D2E/DX2                !
 ! D149  D(36,38,40,41)         -0.5949         estimate D2E/DX2                !
 ! D150  D(36,38,40,45)       -179.5518         estimate D2E/DX2                !
 ! D151  D(43,38,40,41)        179.6708         estimate D2E/DX2                !
 ! D152  D(43,38,40,45)          0.7139         estimate D2E/DX2                !
 ! D153  D(37,39,41,40)         -0.1546         estimate D2E/DX2                !
 ! D154  D(37,39,41,56)       -177.6477         estimate D2E/DX2                !
 ! D155  D(44,39,41,40)        179.4797         estimate D2E/DX2                !
 ! D156  D(44,39,41,56)          1.9866         estimate D2E/DX2                !
 ! D157  D(38,40,41,39)          0.7805         estimate D2E/DX2                !
 ! D158  D(38,40,41,56)        178.2869         estimate D2E/DX2                !
 ! D159  D(45,40,41,39)        179.7366         estimate D2E/DX2                !
 ! D160  D(45,40,41,56)         -2.757          estimate D2E/DX2                !
 ! D161  D(39,41,56,58)         93.5904         estimate D2E/DX2                !
 ! D162  D(39,41,56,59)        -26.2792         estimate D2E/DX2                !
 ! D163  D(39,41,56,60)       -146.8982         estimate D2E/DX2                !
 ! D164  D(40,41,56,58)        -83.9108         estimate D2E/DX2                !
 ! D165  D(40,41,56,59)        156.2196         estimate D2E/DX2                !
 ! D166  D(40,41,56,60)         35.6006         estimate D2E/DX2                !
 ! D167  D(23,46,47,49)        179.5279         estimate D2E/DX2                !
 ! D168  D(23,46,47,52)         -2.0381         estimate D2E/DX2                !
 ! D169  D(48,46,47,49)         -0.7479         estimate D2E/DX2                !
 ! D170  D(48,46,47,52)        177.6861         estimate D2E/DX2                !
 ! D171  D(23,46,48,50)        179.8156         estimate D2E/DX2                !
 ! D172  D(23,46,48,53)         -0.215          estimate D2E/DX2                !
 ! D173  D(47,46,48,50)          0.089          estimate D2E/DX2                !
 ! D174  D(47,46,48,53)       -179.9416         estimate D2E/DX2                !
 ! D175  D(46,47,49,51)          0.801          estimate D2E/DX2                !
 ! D176  D(46,47,49,54)        179.3939         estimate D2E/DX2                !
 ! D177  D(52,47,49,51)       -177.6412         estimate D2E/DX2                !
 ! D178  D(52,47,49,54)          0.9517         estimate D2E/DX2                !
 ! D179  D(46,48,50,51)          0.5161         estimate D2E/DX2                !
 ! D180  D(46,48,50,55)       -179.6803         estimate D2E/DX2                !
 ! D181  D(53,48,50,51)       -179.4527         estimate D2E/DX2                !
 ! D182  D(53,48,50,55)          0.3509         estimate D2E/DX2                !
 ! D183  D(47,49,51,50)         -0.2049         estimate D2E/DX2                !
 ! D184  D(47,49,51,57)       -178.1555         estimate D2E/DX2                !
 ! D185  D(54,49,51,50)       -178.7964         estimate D2E/DX2                !
 ! D186  D(54,49,51,57)          3.253          estimate D2E/DX2                !
 ! D187  D(48,50,51,49)         -0.4614         estimate D2E/DX2                !
 ! D188  D(48,50,51,57)        177.4757         estimate D2E/DX2                !
 ! D189  D(55,50,51,49)        179.7353         estimate D2E/DX2                !
 ! D190  D(55,50,51,57)         -2.3277         estimate D2E/DX2                !
 ! D191  D(49,51,57,61)       -154.5826         estimate D2E/DX2                !
 ! D192  D(49,51,57,62)         85.5463         estimate D2E/DX2                !
 ! D193  D(49,51,57,63)        -33.9013         estimate D2E/DX2                !
 ! D194  D(50,51,57,61)         27.4705         estimate D2E/DX2                !
 ! D195  D(50,51,57,62)        -92.4006         estimate D2E/DX2                !
 ! D196  D(50,51,57,63)        148.1518         estimate D2E/DX2                !
 --------------------------------------------------------------------------------
 Trust Radius=3.00D-01 FncErr=1.00D-07 GrdErr=1.00D-06
 Number of steps in this run=    378 maximum allowed number of steps=    378.
 GradGradGradGradGradGradGradGradGradGradGradGradGradGradGradGradGradGrad

 Leave Link  103 at Sat Oct 20 03:09:28 2018, MaxMem=   838860800 cpu:         0.4
 (Enter /soft/sl6.3/x86_64/gaussian/g09_d01/g09/l202.exe)
 Stoichiometry    C28H18Cl2F6FeN8(5)
 Framework group  C1[X(C28H18Cl2F6FeN8)]
 Deg. of freedom   183
 Full point group                 C1      NOp   1
 Largest Abelian subgroup         C1      NOp   1
 Largest concise Abelian subgroup C1      NOp   1
                         Standard orientation:                         
 ---------------------------------------------------------------------
 Center     Atomic      Atomic             Coordinates (Angstroms)
 Number     Number       Type             X           Y           Z
 ---------------------------------------------------------------------
      1         26           0       -0.002112   -2.848299    0.100414
      2         17           0       -1.971835   -4.203347   -0.015223
      3          7           0        0.086314   -2.825385   -2.145337
      4          7           0       -1.378176   -1.147953   -0.593581
      5          7           0       -2.161316   -0.298402   -0.018644
      6          7           0       -2.900209    0.279133   -0.993509
      7          6           0        0.839300   -3.678619   -2.847590
      8          1           0        1.512301   -4.292620   -2.259002
      9          6           0        0.767167   -3.771308   -4.233878
     10          1           0        1.394067   -4.480193   -4.759649
     11          6           0       -0.124628   -2.949328   -4.914832
     12          1           0       -0.209550   -2.998234   -5.994251
     13          6           0       -0.912861   -2.064000   -4.189885
     14          1           0       -1.619931   -1.414639   -4.691523
     15          6           0       -0.781535   -2.031462   -2.801523
     16          6           0       -1.571704   -1.142452   -1.947819
     17          6           0       -2.558625   -0.222309   -2.213207
     18          1           0       -3.010371    0.117060   -3.127497
     19         17           0        2.002486   -4.118753    0.319688
     20          7           0       -0.149478   -2.606536    2.330752
     21          7           0        1.335639   -1.066168    0.656663
     22          7           0        2.146279   -0.288067    0.021713
     23          7           0        2.857756    0.384978    0.954634
     24          6           0       -0.915866   -3.392508    3.094213
     25          1           0       -1.556196   -4.079320    2.551149
     26          6           0       -0.897153   -3.329432    4.484057
     27          1           0       -1.532294   -3.988767    5.061807
     28          6           0       -0.048896   -2.416643    5.101652
     29          1           0       -0.006922   -2.343176    6.182244
     30          6           0        0.750481   -1.597996    4.312865
     31          1           0        1.422157   -0.878698    4.765391
     32          6           0        0.675516   -1.723562    2.925587
     33          6           0        1.484449   -0.917772    2.008456
     34          6           0        2.473002    0.017850    2.208398
     35          1           0        2.944916    0.403006    3.094245
     36          6           0       -3.875137    1.262751   -0.668486
     37          6           0       -4.976318    1.456492   -1.501308
     38          6           0       -3.713375    2.026023    0.488836
     39          6           0       -5.912941    2.432722   -1.182551
     40          6           0       -4.660194    2.989432    0.805834
     41          6           0       -5.756484    3.201114   -0.031241
     42          1           0       -5.120575    0.837809   -2.377499
     43          1           0       -2.855951    1.853349    1.123670
     44          1           0       -6.767520    2.591269   -1.827062
     45          1           0       -4.538467    3.590658    1.697678
     46          6           0        3.864370    1.309473    0.560180
     47          6           0        4.142412    2.420110    1.356789
     48          6           0        4.558410    1.090792   -0.629727
     49          6           0        5.134461    3.310272    0.965740
     50          6           0        5.538996    1.993512   -1.019540
     51          6           0        5.832285    3.100105   -0.222720
     52          1           0        3.574945    2.604617    2.260137
     53          1           0        4.324150    0.223022   -1.230586
     54          1           0        5.349544    4.179777    1.573272
     55          1           0        6.079189    1.834988   -1.943760
     56          6           0       -6.795799    4.222566    0.345020
     57          6           0        6.933642    4.047729   -0.616126
     58          9           0       -7.712026    3.710682    1.196945
     59          9           0       -7.470769    4.676856   -0.731562
     60          9           0       -6.246952    5.292403    0.959763
     61          9           0        7.128869    4.070709   -1.950323
     62          9           0        8.112705    3.702039   -0.051485
     63          9           0        6.669823    5.312759   -0.223053
 ---------------------------------------------------------------------
 Rotational constants (GHZ):      0.0542260      0.0347683      0.0275910
 Leave Link  202 at Sat Oct 20 03:09:28 2018, MaxMem=   838860800 cpu:         0.1
 (Enter /soft/sl6.3/x86_64/gaussian/g09_d01/g09/l301.exe)
 Standard basis: 6-311G(d,p) (5D, 7F)
 Ernie: Thresh=  0.10000D-02 Tol=  0.10000D-05 Strict=F.
 There are  1012 symmetry adapted cartesian basis functions of A   symmetry.
 There are   962 symmetry adapted basis functions of A   symmetry.
   962 basis functions,  1667 primitive gaussians,  1012 cartesian basis functions
   180 alpha electrons      176 beta electrons
       nuclear repulsion energy      6388.4410441593 Hartrees.
 IExCor=  402 DFT=T Ex+Corr=B3LYP ExCW=0 ScaHFX=  0.200000
 ScaDFX=  0.800000  0.720000  1.000000  0.810000 ScalE2=  1.000000  1.000000
 IRadAn=      0 IRanWt=     -1 IRanGd=            0 ICorTp=0 IEmpDi=  4
 NAtoms=   63 NActive=   63 NUniq=   63 SFac= 1.00D+00 NAtFMM=   60 NAOKFM=T Big=T
 Integral buffers will be    131072 words long.
 Raffenetti 2 integral format.
 Two-electron integral symmetry is turned on.
 Leave Link  301 at Sat Oct 20 03:09:28 2018, MaxMem=   838860800 cpu:         1.0
 (Enter /soft/sl6.3/x86_64/gaussian/g09_d01/g09/l302.exe)
 NPDir=0 NMtPBC=     1 NCelOv=     1 NCel=       1 NClECP=     1 NCelD=      1
         NCelK=      1 NCelE2=     1 NClLst=     1 CellRange=     0.0.
 One-electron integrals computed using PRISM.
 NBasis=   962 RedAO= T EigKep=  1.67D-04  NBF=   962
 NBsUse=   962 1.00D-06 EigRej= -1.00D+00 NBFU=   962
 Precomputing XC quadrature grid using
 IXCGrd= 4 IRadAn=           0 IRanWt=          -1 IRanGd=           0 AccXCQ= 0.00D+00.
 Generated NRdTot=       0 NPtTot=           0 NUsed=           0 NTot=          32
 NSgBfM=   860   864   865   869   869 MxSgAt=    63 MxSgA2=    63.
 Leave Link  302 at Sat Oct 20 03:09:31 2018, MaxMem=   838860800 cpu:        53.9
 (Enter /soft/sl6.3/x86_64/gaussian/g09_d01/g09/l303.exe)
 DipDrv:  MaxL=1.
 Leave Link  303 at Sat Oct 20 03:09:31 2018, MaxMem=   838860800 cpu:         3.6
 (Enter /soft/sl6.3/x86_64/gaussian/g09_d01/g09/l401.exe)
 ExpMin= 4.19D-02 ExpMax= 2.58D+05 ExpMxC= 8.89D+03 IAcc=2 IRadAn=         4 AccDes= 0.00D+00
 Harris functional with IExCor=  402 and IRadAn=       4 diagonalized for initial guess.
 HarFok:  IExCor=  402 AccDes= 0.00D+00 IRadAn=         4 IDoV= 1 UseB2=F ITyADJ=14
 ICtDFT=  3500011 ScaDFX=  1.000000  1.000000  1.000000  1.000000
 FoFCou: FMM=F IPFlag=           0 FMFlag=      100000 FMFlg1=        2001
         NFxFlg=           0 DoJE=T BraDBF=F KetDBF=T FulRan=T
         wScrn=  0.000000 ICntrl=     500 IOpCl=  0 I1Cent=   200000004 NGrid=           0
         NMat0=    1 NMatS0=      1 NMatT0=    0 NMatD0=    1 NMtDS0=    0 NMtDT0=    0
 Petite list used in FoFCou.
 Harris En= -4299.30710844130    
 JPrj=0 DoOrth=F DoCkMO=F.
 Initial guess <Sx>= 0.0000 <Sy>= 0.0000 <Sz>= 2.0000 <S**2>= 6.0000 S= 2.0000
 Leave Link  401 at Sat Oct 20 03:09:38 2018, MaxMem=   838860800 cpu:       101.1
 (Enter /soft/sl6.3/x86_64/gaussian/g09_d01/g09/l502.exe)
 UHF open shell SCF:
 Using DIIS extrapolation, IDIIS=  1040.
 Integral symmetry usage will be decided dynamically.
 IVT=     3114658 IEndB=     3114658 NGot=   838860800 MDV=   836787939
 LenX=   836787939 LenY=   835762783
 Requested convergence on RMS density matrix=1.00D-08 within 128 cycles.
 Requested convergence on MAX density matrix=1.00D-06.
 Requested convergence on             energy=1.00D-06.
 No special actions if energy rises.
 Fock matrices will be formed incrementally for  20 cycles.

 Cycle   1  Pass 1  IDiag  1:
 FoFJK:  IHMeth= 1 ICntrl=       0 DoSepK=F KAlg= 0 I1Cent=   0 FoldK=F
 IRaf= 550000000 NMat=   1 IRICut=       1 DoRegI=T DoRafI=F ISym2E= 0.
 FoFCou: FMM=T IPFlag=           0 FMFlag=      100000 FMFlg1=        2001
         NFxFlg=           0 DoJE=F BraDBF=F KetDBF=F FulRan=T
         wScrn=  0.000000 ICntrl=       0 IOpCl=  1 I1Cent=           0 NGrid=           0
         NMat0=    1 NMatS0=      1 NMatT0=    0 NMatD0=    1 NMtDS0=    0 NMtDT0=    0
 Symmetry not used in FoFCou.
 FMM levels:  10  Number of levels for PrismC:   9
 E= -4298.84515427351    
 DIIS: error= 4.12D-02 at cycle   1 NSaved=   1.
 NSaved= 1 IEnMin= 1 EnMin= -4298.84515427351     IErMin= 1 ErrMin= 4.12D-02
 ErrMax= 4.12D-02  0.00D+00 EMaxC= 1.00D-01 BMatC= 4.91D+00 BMatP= 4.91D+00
 IDIUse=3 WtCom= 5.88D-01 WtEn= 4.12D-01
 Coeff-Com:  0.100D+01
 Coeff-En:   0.100D+01
 Coeff:      0.100D+01
 Gap=     0.190 Goal=   None    Shift=    0.000
 Gap=     0.122 Goal=   None    Shift=    0.000
 GapD=    0.122 DampG=1.000 DampE=0.250 DampFc=0.2500 IDamp=-1.
 Damping current iteration by 2.50D-01
 RMSDP=1.77D-03 MaxDP=1.45D-01              OVMax= 3.09D-01

 Cycle   2  Pass 1  IDiag  1:
 RMSU=  4.41D-04    CP:  9.97D-01
 E= -4299.13683237382     Delta-E=       -0.291678100308 Rises=F Damp=T
 DIIS: error= 2.22D-02 at cycle   2 NSaved=   2.
 NSaved= 2 IEnMin= 2 EnMin= -4299.13683237382     IErMin= 2 ErrMin= 2.22D-02
 ErrMax= 2.22D-02  0.00D+00 EMaxC= 1.00D-01 BMatC= 1.56D+00 BMatP= 4.91D+00
 IDIUse=3 WtCom= 7.78D-01 WtEn= 2.22D-01
 Coeff-Com: -0.882D+00 0.188D+01
 Coeff-En:   0.000D+00 0.100D+01
 Coeff:     -0.686D+00 0.169D+01
 Gap=     0.139 Goal=   None    Shift=    0.000
 Gap=     0.101 Goal=   None    Shift=    0.000
 RMSDP=7.41D-04 MaxDP=4.54D-02 DE=-2.92D-01 OVMax= 2.36D-01

 Cycle   3  Pass 1  IDiag  1:
 RMSU=  6.66D-04    CP:  9.92D-01  1.73D+00
 E= -4299.62678718251     Delta-E=       -0.489954808692 Rises=F Damp=F
 DIIS: error= 9.15D-03 at cycle   3 NSaved=   3.
 NSaved= 3 IEnMin= 3 EnMin= -4299.62678718251     IErMin= 3 ErrMin= 9.15D-03
 ErrMax= 9.15D-03  0.00D+00 EMaxC= 1.00D-01 BMatC= 2.65D-01 BMatP= 1.56D+00
 IDIUse=3 WtCom= 9.08D-01 WtEn= 9.15D-02
 Coeff-Com: -0.420D+00 0.769D+00 0.652D+00
 Coeff-En:   0.000D+00 0.000D+00 0.100D+01
 Coeff:     -0.382D+00 0.699D+00 0.683D+00
 Gap=     0.141 Goal=   None    Shift=    0.000
 Gap=     0.104 Goal=   None    Shift=    0.000
 RMSDP=5.22D-04 MaxDP=4.49D-02 DE=-4.90D-01 OVMax= 7.58D-02

 Cycle   4  Pass 1  IDiag  1:
 RMSU=  3.94D-04    CP:  9.93D-01  1.86D+00  4.94D-01
 E= -4299.64694703662     Delta-E=       -0.020159854108 Rises=F Damp=F
 DIIS: error= 8.36D-03 at cycle   4 NSaved=   4.
 NSaved= 4 IEnMin= 4 EnMin= -4299.64694703662     IErMin= 4 ErrMin= 8.36D-03
 ErrMax= 8.36D-03  0.00D+00 EMaxC= 1.00D-01 BMatC= 2.03D-01 BMatP= 2.65D-01
 IDIUse=3 WtCom= 9.16D-01 WtEn= 8.36D-02
 Coeff-Com: -0.170D+00 0.292D+00 0.473D+00 0.406D+00
 Coeff-En:   0.000D+00 0.000D+00 0.423D+00 0.577D+00
 Coeff:     -0.156D+00 0.267D+00 0.469D+00 0.420D+00
 Gap=     0.119 Goal=   None    Shift=    0.000
 Gap=     0.078 Goal=   None    Shift=    0.000
 RMSDP=2.38D-04 MaxDP=2.06D-02 DE=-2.02D-02 OVMax= 5.14D-02

 Cycle   5  Pass 1  IDiag  1:
 RMSU=  1.06D-04    CP:  9.93D-01  1.84D+00  6.80D-01  5.60D-01
 E= -4299.68940242187     Delta-E=       -0.042455385248 Rises=F Damp=F
 DIIS: error= 2.50D-03 at cycle   5 NSaved=   5.
 NSaved= 5 IEnMin= 5 EnMin= -4299.68940242187     IErMin= 5 ErrMin= 2.50D-03
 ErrMax= 2.50D-03  0.00D+00 EMaxC= 1.00D-01 BMatC= 1.35D-02 BMatP= 2.03D-01
 IDIUse=3 WtCom= 9.75D-01 WtEn= 2.50D-02
 Coeff-Com: -0.393D-01 0.592D-01 0.205D+00 0.250D+00 0.526D+00
 Coeff-En:   0.000D+00 0.000D+00 0.000D+00 0.000D+00 0.100D+01
 Coeff:     -0.383D-01 0.577D-01 0.200D+00 0.243D+00 0.538D+00
 Gap=     0.124 Goal=   None    Shift=    0.000
 Gap=     0.087 Goal=   None    Shift=    0.000
 RMSDP=7.87D-05 MaxDP=7.97D-03 DE=-4.25D-02 OVMax= 2.35D-02

 Cycle   6  Pass 1  IDiag  1:
 RMSU=  6.31D-05    CP:  9.92D-01  1.82D+00  6.80D-01  6.49D-01  7.22D-01
 E= -4299.69131510842     Delta-E=       -0.001912686554 Rises=F Damp=F
 DIIS: error= 1.28D-03 at cycle   6 NSaved=   6.
 NSaved= 6 IEnMin= 6 EnMin= -4299.69131510842     IErMin= 6 ErrMin= 1.28D-03
 ErrMax= 1.28D-03  0.00D+00 EMaxC= 1.00D-01 BMatC= 2.39D-03 BMatP= 1.35D-02
 IDIUse=3 WtCom= 9.87D-01 WtEn= 1.28D-02
 Coeff-Com: -0.438D-02 0.394D-02 0.630D-01 0.958D-01 0.349D+00 0.493D+00
 Coeff-En:   0.000D+00 0.000D+00 0.000D+00 0.000D+00 0.111D+00 0.889D+00
 Coeff:     -0.433D-02 0.389D-02 0.622D-01 0.946D-01 0.346D+00 0.498D+00
 Gap=     0.119 Goal=   None    Shift=    0.000
 Gap=     0.079 Goal=   None    Shift=    0.000
 RMSDP=3.44D-05 MaxDP=2.73D-03 DE=-1.91D-03 OVMax= 1.07D-02

 Cycle   7  Pass 1  IDiag  1:
 RMSU=  1.85D-05    CP:  9.92D-01  1.84D+00  6.94D-01  6.34D-01  7.65D-01
                    CP:  6.00D-01
 E= -4299.69163327756     Delta-E=       -0.000318169139 Rises=F Damp=F
 DIIS: error= 4.39D-04 at cycle   7 NSaved=   7.
 NSaved= 7 IEnMin= 7 EnMin= -4299.69163327756     IErMin= 7 ErrMin= 4.39D-04
 ErrMax= 4.39D-04  0.00D+00 EMaxC= 1.00D-01 BMatC= 4.49D-04 BMatP= 2.39D-03
 IDIUse=3 WtCom= 9.96D-01 WtEn= 4.39D-03
 Coeff-Com:  0.359D-02-0.767D-02 0.906D-02 0.228D-01 0.148D+00 0.345D+00
 Coeff-Com:  0.479D+00
 Coeff-En:   0.000D+00 0.000D+00 0.000D+00 0.000D+00 0.000D+00 0.133D+00
 Coeff-En:   0.867D+00
 Coeff:      0.358D-02-0.763D-02 0.902D-02 0.227D-01 0.148D+00 0.344D+00
 Coeff:      0.480D+00
 Gap=     0.120 Goal=   None    Shift=    0.000
 Gap=     0.081 Goal=   None    Shift=    0.000
 RMSDP=1.51D-05 MaxDP=1.96D-03 DE=-3.18D-04 OVMax= 3.25D-03

 Cycle   8  Pass 1  IDiag  1:
 RMSU=  7.98D-06    CP:  9.92D-01  1.84D+00  6.91D-01  6.50D-01  7.99D-01
                    CP:  6.77D-01  5.25D-01
 E= -4299.69170992328     Delta-E=       -0.000076645725 Rises=F Damp=F
 DIIS: error= 1.18D-04 at cycle   8 NSaved=   8.
 NSaved= 8 IEnMin= 8 EnMin= -4299.69170992328     IErMin= 8 ErrMin= 1.18D-04
 ErrMax= 1.18D-04  0.00D+00 EMaxC= 1.00D-01 BMatC= 4.29D-05 BMatP= 4.49D-04
 IDIUse=3 WtCom= 9.99D-01 WtEn= 1.18D-03
 Coeff-Com:  0.327D-02-0.567D-02-0.788D-02-0.543D-02 0.187D-01 0.109D+00
 Coeff-Com:  0.269D+00 0.619D+00
 Coeff-En:   0.000D+00 0.000D+00 0.000D+00 0.000D+00 0.000D+00 0.000D+00
 Coeff-En:   0.449D-01 0.955D+00
 Coeff:      0.327D-02-0.566D-02-0.787D-02-0.542D-02 0.187D-01 0.109D+00
 Coeff:      0.269D+00 0.620D+00
 Gap=     0.120 Goal=   None    Shift=    0.000
 Gap=     0.081 Goal=   None    Shift=    0.000
 RMSDP=4.55D-06 MaxDP=2.42D-04 DE=-7.66D-05 OVMax= 9.28D-04

 Cycle   9  Pass 1  IDiag  1:
 RMSU=  3.09D-06    CP:  9.92D-01  1.84D+00  6.92D-01  6.51D-01  8.03D-01
                    CP:  6.93D-01  6.58D-01  7.84D-01
 E= -4299.69171729011     Delta-E=       -0.000007366829 Rises=F Damp=F
 DIIS: error= 9.61D-05 at cycle   9 NSaved=   9.
 NSaved= 9 IEnMin= 9 EnMin= -4299.69171729011     IErMin= 9 ErrMin= 9.61D-05
 ErrMax= 9.61D-05  0.00D+00 EMaxC= 1.00D-01 BMatC= 1.66D-05 BMatP= 4.29D-05
 IDIUse=1 WtCom= 1.00D+00 WtEn= 0.00D+00
 Coeff-Com:  0.175D-02-0.271D-02-0.730D-02-0.782D-02-0.126D-01 0.234D-01
 Coeff-Com:  0.106D+00 0.433D+00 0.466D+00
 Coeff:      0.175D-02-0.271D-02-0.730D-02-0.782D-02-0.126D-01 0.234D-01
 Coeff:      0.106D+00 0.433D+00 0.466D+00
 Gap=     0.120 Goal=   None    Shift=    0.000
 Gap=     0.081 Goal=   None    Shift=    0.000
 RMSDP=2.54D-06 MaxDP=2.03D-04 DE=-7.37D-06 OVMax= 5.42D-04

 Cycle  10  Pass 1  IDiag  1:
 RMSU=  1.26D-06    CP:  9.92D-01  1.84D+00  6.91D-01  6.54D-01  8.10D-01
                    CP:  7.04D-01  6.45D-01  9.22D-01  5.90D-01
 E= -4299.69172120503     Delta-E=       -0.000003914920 Rises=F Damp=F
 DIIS: error= 2.53D-05 at cycle  10 NSaved=  10.
 NSaved=10 IEnMin=10 EnMin= -4299.69172120503     IErMin=10 ErrMin= 2.53D-05
 ErrMax= 2.53D-05  0.00D+00 EMaxC= 1.00D-01 BMatC= 1.45D-06 BMatP= 1.66D-05
 IDIUse=1 WtCom= 1.00D+00 WtEn= 0.00D+00
 Coeff-Com:  0.406D-03-0.541D-03-0.265D-02-0.327D-02-0.100D-01-0.276D-02
 Coeff-Com:  0.166D-01 0.147D+00 0.270D+00 0.585D+00
 Coeff:      0.406D-03-0.541D-03-0.265D-02-0.327D-02-0.100D-01-0.276D-02
 Coeff:      0.166D-01 0.147D+00 0.270D+00 0.585D+00
 Gap=     0.120 Goal=   None    Shift=    0.000
 Gap=     0.081 Goal=   None    Shift=    0.000
 RMSDP=8.17D-07 MaxDP=5.78D-05 DE=-3.91D-06 OVMax= 2.74D-04

 Cycle  11  Pass 1  IDiag  1:
 RMSU=  5.89D-07    CP:  9.92D-01  1.84D+00  6.92D-01  6.54D-01  8.09D-01
                    CP:  7.06D-01  6.59D-01  9.32D-01  7.01D-01  8.26D-01
 E= -4299.69172160201     Delta-E=       -0.000000396980 Rises=F Damp=F
 DIIS: error= 1.03D-05 at cycle  11 NSaved=  11.
 NSaved=11 IEnMin=11 EnMin= -4299.69172160201     IErMin=11 ErrMin= 1.03D-05
 ErrMax= 1.03D-05  0.00D+00 EMaxC= 1.00D-01 BMatC= 2.69D-07 BMatP= 1.45D-06
 IDIUse=1 WtCom= 1.00D+00 WtEn= 0.00D+00
 Coeff-Com: -0.135D-03 0.258D-03 0.647D-04-0.111D-03-0.288D-02-0.575D-02
 Coeff-Com: -0.128D-01-0.964D-02 0.478D-01 0.322D+00 0.661D+00
 Coeff:     -0.135D-03 0.258D-03 0.647D-04-0.111D-03-0.288D-02-0.575D-02
 Coeff:     -0.128D-01-0.964D-02 0.478D-01 0.322D+00 0.661D+00
 Gap=     0.120 Goal=   None    Shift=    0.000
 Gap=     0.081 Goal=   None    Shift=    0.000
 RMSDP=4.62D-07 MaxDP=4.25D-05 DE=-3.97D-07 OVMax= 3.04D-04

 Cycle  12  Pass 1  IDiag  1:
 RMSU=  3.45D-07    CP:  9.92D-01  1.84D+00  6.92D-01  6.54D-01  8.09D-01
                    CP:  7.06D-01  6.62D-01  9.47D-01  7.37D-01  1.01D+00
                    CP:  1.09D+00
 E= -4299.69172174781     Delta-E=       -0.000000145796 Rises=F Damp=F
 DIIS: error= 7.18D-06 at cycle  12 NSaved=  12.
 NSaved=12 IEnMin=12 EnMin= -4299.69172174781     IErMin=12 ErrMin= 7.18D-06
 ErrMax= 7.18D-06  0.00D+00 EMaxC= 1.00D-01 BMatC= 7.39D-08 BMatP= 2.69D-07
 IDIUse=1 WtCom= 1.00D+00 WtEn= 0.00D+00
 Coeff-Com: -0.170D-03 0.264D-03 0.692D-03 0.767D-03 0.103D-02-0.239D-02
 Coeff-Com: -0.109D-01-0.395D-01-0.398D-01 0.300D-01 0.341D+00 0.719D+00
 Coeff:     -0.170D-03 0.264D-03 0.692D-03 0.767D-03 0.103D-02-0.239D-02
 Coeff:     -0.109D-01-0.395D-01-0.398D-01 0.300D-01 0.341D+00 0.719D+00
 Gap=     0.120 Goal=   None    Shift=    0.000
 Gap=     0.081 Goal=   None    Shift=    0.000
 RMSDP=3.72D-07 MaxDP=4.67D-05 DE=-1.46D-07 OVMax= 3.19D-04

 Cycle  13  Pass 1  IDiag  1:
 RMSU=  2.13D-07    CP:  9.92D-01  1.84D+00  6.92D-01  6.54D-01  8.10D-01
                    CP:  7.06D-01  6.63D-01  9.56D-01  7.62D-01  1.13D+00
                    CP:  1.44D+00  1.33D+00
 E= -4299.69172182413     Delta-E=       -0.000000076325 Rises=F Damp=F
 DIIS: error= 6.33D-06 at cycle  13 NSaved=  13.
 NSaved=13 IEnMin=13 EnMin= -4299.69172182413     IErMin=13 ErrMin= 6.33D-06
 ErrMax= 6.33D-06  0.00D+00 EMaxC= 1.00D-01 BMatC= 3.60D-08 BMatP= 7.39D-08
 IDIUse=1 WtCom= 1.00D+00 WtEn= 0.00D+00
 Coeff-Com: -0.448D-04 0.522D-04 0.364D-03 0.478D-03 0.173D-02 0.681D-03
 Coeff-Com: -0.152D-02-0.202D-01-0.436D-01-0.109D+00-0.465D-01 0.457D+00
 Coeff-Com:  0.760D+00
 Coeff:     -0.448D-04 0.522D-04 0.364D-03 0.478D-03 0.173D-02 0.681D-03
 Coeff:     -0.152D-02-0.202D-01-0.436D-01-0.109D+00-0.465D-01 0.457D+00
 Coeff:      0.760D+00
 Gap=     0.120 Goal=   None    Shift=    0.000
 Gap=     0.081 Goal=   None    Shift=    0.000
 RMSDP=3.84D-07 MaxDP=5.66D-05 DE=-7.63D-08 OVMax= 3.73D-04

 Cycle  14  Pass 1  IDiag  1:
 RMSU=  1.50D-07    CP:  9.92D-01  1.84D+00  6.92D-01  6.54D-01  8.10D-01
                    CP:  7.06D-01  6.65D-01  9.61D-01  7.80D-01  1.24D+00
                    CP:  1.78D+00  1.99D+00  1.39D+00
 E= -4299.69172188350     Delta-E=       -0.000000059365 Rises=F Damp=F
 DIIS: error= 6.10D-06 at cycle  14 NSaved=  14.
 NSaved=14 IEnMin=14 EnMin= -4299.69172188350     IErMin=14 ErrMin= 6.10D-06
 ErrMax= 6.10D-06  0.00D+00 EMaxC= 1.00D-01 BMatC= 1.71D-08 BMatP= 3.60D-08
 IDIUse=1 WtCom= 1.00D+00 WtEn= 0.00D+00
 Coeff-Com:  0.284D-04-0.544D-04-0.403D-05 0.285D-04 0.713D-03 0.126D-02
 Coeff-Com:  0.288D-02 0.122D-02-0.123D-01-0.765D-01-0.148D+00 0.155D-01
 Coeff-Com:  0.463D+00 0.753D+00
 Coeff:      0.284D-04-0.544D-04-0.403D-05 0.285D-04 0.713D-03 0.126D-02
 Coeff:      0.288D-02 0.122D-02-0.123D-01-0.765D-01-0.148D+00 0.155D-01
 Coeff:      0.463D+00 0.753D+00
 Gap=     0.120 Goal=   None    Shift=    0.000
 Gap=     0.081 Goal=   None    Shift=    0.000
 RMSDP=3.49D-07 MaxDP=5.70D-05 DE=-5.94D-08 OVMax= 3.62D-04

 Cycle  15  Pass 1  IDiag  1:
 RMSU=  9.37D-08    CP:  9.92D-01  1.84D+00  6.92D-01  6.54D-01  8.10D-01
                    CP:  7.06D-01  6.67D-01  9.65D-01  7.95D-01  1.33D+00
                    CP:  2.06D+00  2.54D+00  2.16D+00  1.57D+00
 E= -4299.69172192526     Delta-E=       -0.000000041764 Rises=F Damp=F
 DIIS: error= 5.90D-06 at cycle  15 NSaved=  15.
 NSaved=15 IEnMin=15 EnMin= -4299.69172192526     IErMin=15 ErrMin= 5.90D-06
 ErrMax= 5.90D-06  0.00D+00 EMaxC= 1.00D-01 BMatC= 9.87D-09 BMatP= 1.71D-08
 IDIUse=1 WtCom= 1.00D+00 WtEn= 0.00D+00
 Coeff-Com:  0.272D-04-0.401D-04-0.133D-03-0.162D-03-0.332D-03 0.436D-03
 Coeff-Com:  0.174D-02 0.848D-02 0.119D-01 0.718D-02-0.582D-01-0.196D+00
 Coeff-Com: -0.740D-01 0.419D+00 0.880D+00
 Coeff:      0.272D-04-0.401D-04-0.133D-03-0.162D-03-0.332D-03 0.436D-03
 Coeff:      0.174D-02 0.848D-02 0.119D-01 0.718D-02-0.582D-01-0.196D+00
 Coeff:     -0.740D-01 0.419D+00 0.880D+00
 Gap=     0.120 Goal=   None    Shift=    0.000
 Gap=     0.081 Goal=   None    Shift=    0.000
 RMSDP=3.79D-07 MaxDP=6.65D-05 DE=-4.18D-08 OVMax= 4.09D-04

 Cycle  16  Pass 1  IDiag  1:
 RMSU=  8.23D-08    CP:  9.92D-01  1.84D+00  6.92D-01  6.54D-01  8.10D-01
                    CP:  7.06D-01  6.68D-01  9.68D-01  8.07D-01  1.41D+00
                    CP:  2.33D+00  3.00D+00  2.98D+00  2.60D+00  1.70D+00
 E= -4299.69172196396     Delta-E=       -0.000000038701 Rises=F Damp=F
 DIIS: error= 5.67D-06 at cycle  16 NSaved=  16.
 NSaved=16 IEnMin=16 EnMin= -4299.69172196396     IErMin=16 ErrMin= 5.67D-06
 ErrMax= 5.67D-06  0.00D+00 EMaxC= 1.00D-01 BMatC= 7.76D-09 BMatP= 9.87D-09
 IDIUse=1 WtCom= 1.00D+00 WtEn= 0.00D+00
 Coeff-Com:  0.648D-05-0.460D-05-0.932D-04-0.121D-03-0.532D-03-0.162D-03
 Coeff-Com: -0.203D-04 0.541D-02 0.127D-01 0.343D-01 0.189D-01-0.142D+00
 Coeff-Com: -0.229D+00-0.830D-02 0.599D+00 0.710D+00
 Coeff:      0.648D-05-0.460D-05-0.932D-04-0.121D-03-0.532D-03-0.162D-03
 Coeff:     -0.203D-04 0.541D-02 0.127D-01 0.343D-01 0.189D-01-0.142D+00
 Coeff:     -0.229D+00-0.830D-02 0.599D+00 0.710D+00
 Gap=     0.120 Goal=   None    Shift=    0.000
 Gap=     0.081 Goal=   None    Shift=    0.000
 RMSDP=3.21D-07 MaxDP=5.85D-05 DE=-3.87D-08 OVMax= 3.52D-04

 Cycle  17  Pass 1  IDiag  1:
 RMSU=  2.02D-07    CP:  9.92D-01  1.84D+00  6.92D-01  6.54D-01  8.10D-01
                    CP:  7.06D-01  6.69D-01  9.71D-01  8.18D-01  1.47D+00
                    CP:  2.54D+00  3.00D+00  3.00D+00  3.00D+00  2.71D+00
                    CP:  2.55D+00
 E= -4299.69172199417     Delta-E=       -0.000000030213 Rises=F Damp=F
 DIIS: error= 5.47D-06 at cycle  17 NSaved=  17.
 NSaved=17 IEnMin=17 EnMin= -4299.69172199417     IErMin=17 ErrMin= 5.47D-06
 ErrMax= 5.47D-06  0.00D+00 EMaxC= 1.00D-01 BMatC= 6.04D-09 BMatP= 7.76D-09
 IDIUse=1 WtCom= 1.00D+00 WtEn= 0.00D+00
 Coeff-Com: -0.120D-04 0.197D-04 0.326D-04 0.400D-04-0.670D-04-0.373D-03
 Coeff-Com: -0.108D-02-0.246D-02-0.118D-02 0.131D-01 0.439D-01 0.452D-01
 Coeff-Com: -0.744D-01-0.253D+00-0.186D+00 0.368D+00 0.105D+01
 Coeff:     -0.120D-04 0.197D-04 0.326D-04 0.400D-04-0.670D-04-0.373D-03
 Coeff:     -0.108D-02-0.246D-02-0.118D-02 0.131D-01 0.439D-01 0.452D-01
 Coeff:     -0.744D-01-0.253D+00-0.186D+00 0.368D+00 0.105D+01
 Gap=     0.120 Goal=   None    Shift=    0.000
 Gap=     0.081 Goal=   None    Shift=    0.000
 RMSDP=4.25D-07 MaxDP=7.94D-05 DE=-3.02D-08 OVMax= 4.68D-04

 Cycle  18  Pass 1  IDiag  1:
 RMSU=  2.16D-07    CP:  9.92D-01  1.84D+00  6.92D-01  6.54D-01  8.10D-01
                    CP:  7.06D-01  6.70D-01  9.74D-01  8.29D-01  1.54D+00
                    CP:  2.80D+00  3.00D+00  3.00D+00  3.00D+00  3.00D+00
                    CP:  3.00D+00  2.39D+00
 E= -4299.69172203183     Delta-E=       -0.000000037657 Rises=F Damp=F
 DIIS: error= 5.22D-06 at cycle  18 NSaved=  18.
 NSaved=18 IEnMin=18 EnMin= -4299.69172203183     IErMin=18 ErrMin= 5.22D-06
 ErrMax= 5.22D-06  0.00D+00 EMaxC= 1.00D-01 BMatC= 5.47D-09 BMatP= 6.04D-09
 IDIUse=1 WtCom= 1.00D+00 WtEn= 0.00D+00
 Coeff-Com: -0.177D-04 0.238D-04 0.123D-03 0.153D-03 0.458D-03-0.149D-03
 Coeff-Com: -0.822D-03-0.685D-02-0.120D-01-0.182D-01 0.191D-01 0.153D+00
 Coeff-Com:  0.128D+00-0.181D+00-0.624D+00-0.311D+00 0.772D+00 0.108D+01
 Coeff:     -0.177D-04 0.238D-04 0.123D-03 0.153D-03 0.458D-03-0.149D-03
 Coeff:     -0.822D-03-0.685D-02-0.120D-01-0.182D-01 0.191D-01 0.153D+00
 Coeff:      0.128D+00-0.181D+00-0.624D+00-0.311D+00 0.772D+00 0.108D+01
 Gap=     0.120 Goal=   None    Shift=    0.000
 Gap=     0.081 Goal=   None    Shift=    0.000
 RMSDP=5.87D-07 MaxDP=1.11D-04 DE=-3.77D-08 OVMax= 6.48D-04

 Cycle  19  Pass 1  IDiag  1:
 RMSU=  2.80D-07    CP:  9.92D-01  1.84D+00  6.92D-01  6.54D-01  8.11D-01
                    CP:  7.06D-01  6.71D-01  9.78D-01  8.45D-01  1.64D+00
                    CP:  3.00D+00  3.00D+00  3.00D+00  3.00D+00  3.00D+00
                    CP:  3.00D+00  3.00D+00  2.70D+00
 E= -4299.69172208088     Delta-E=       -0.000000049053 Rises=F Damp=F
 DIIS: error= 4.88D-06 at cycle  19 NSaved=  19.
 NSaved=19 IEnMin=19 EnMin= -4299.69172208088     IErMin=19 ErrMin= 4.88D-06
 ErrMax= 4.88D-06  0.00D+00 EMaxC= 1.00D-01 BMatC= 4.85D-09 BMatP= 5.47D-09
 IDIUse=1 WtCom= 1.00D+00 WtEn= 0.00D+00
 Coeff-Com: -0.812D-05 0.854D-05 0.873D-04 0.105D-03 0.465D-03 0.210D-03
 Coeff-Com:  0.108D-03-0.394D-02-0.906D-02-0.274D-01-0.228D-01 0.831D-01
 Coeff-Com:  0.176D+00 0.848D-01-0.331D+00-0.605D+00-0.369D+00 0.855D+00
 Coeff-Com:  0.117D+01
 Coeff:     -0.812D-05 0.854D-05 0.873D-04 0.105D-03 0.465D-03 0.210D-03
 Coeff:      0.108D-03-0.394D-02-0.906D-02-0.274D-01-0.228D-01 0.831D-01
 Coeff:      0.176D+00 0.848D-01-0.331D+00-0.605D+00-0.369D+00 0.855D+00
 Coeff:      0.117D+01
 Gap=     0.120 Goal=   None    Shift=    0.000
 Gap=     0.081 Goal=   None    Shift=    0.000
 RMSDP=8.19D-07 MaxDP=1.56D-04 DE=-4.91D-08 OVMax= 9.04D-04

 Cycle  20  Pass 1  IDiag  1:
 RMSU=  4.78D-07    CP:  9.92D-01  1.84D+00  6.92D-01  6.54D-01  8.11D-01
                    CP:  7.06D-01  6.72D-01  9.84D-01  8.66D-01  1.77D+00
                    CP:  3.00D+00  3.00D+00  3.00D+00  3.00D+00  3.00D+00
                    CP:  3.00D+00  3.00D+00  3.00D+00  3.00D+00
 E= -4299.69172214409     Delta-E=       -0.000000063203 Rises=F Damp=F
 DIIS: error= 4.42D-06 at cycle  20 NSaved=  20.
 NSaved=20 IEnMin=20 EnMin= -4299.69172214409     IErMin=20 ErrMin= 4.42D-06
 ErrMax= 4.42D-06  0.00D+00 EMaxC= 1.00D-01 BMatC= 4.55D-09 BMatP= 4.85D-09
 IDIUse=1 WtCom= 1.00D+00 WtEn= 0.00D+00
 Coeff-Com:  0.128D-04-0.202D-04-0.577D-04-0.786D-04-0.328D-04 0.473D-03
 Coeff-Com:  0.116D-02 0.409D-02 0.467D-02-0.125D-01-0.582D-01-0.101D+00
 Coeff-Com:  0.652D-01 0.364D+00 0.436D+00-0.380D+00-0.160D+01-0.396D+00
 Coeff-Com:  0.155D+01 0.112D+01
 Coeff:      0.128D-04-0.202D-04-0.577D-04-0.786D-04-0.328D-04 0.473D-03
 Coeff:      0.116D-02 0.409D-02 0.467D-02-0.125D-01-0.582D-01-0.101D+00
 Coeff:      0.652D-01 0.364D+00 0.436D+00-0.380D+00-0.160D+01-0.396D+00
 Coeff:      0.155D+01 0.112D+01
 Gap=     0.120 Goal=   None    Shift=    0.000
 Gap=     0.081 Goal=   None    Shift=    0.000
 RMSDP=1.41D-06 MaxDP=2.70D-04 DE=-6.32D-08 OVMax= 1.56D-03

 Cycle  21  Pass 1  IDiag  1:
 Restarting incremental Fock formation.
 E= -4299.69172224394     Delta-E=       -0.000000099850 Rises=F Damp=F
 DIIS: error= 3.63D-06 at cycle  21 NSaved=  20.
 NSaved=20 IEnMin=20 EnMin= -4299.69172224394     IErMin=20 ErrMin= 3.63D-06
 ErrMax= 3.63D-06  0.00D+00 EMaxC= 1.00D-01 BMatC= 3.32D-09 BMatP= 4.55D-09
 IDIUse=1 WtCom= 1.00D+00 WtEn= 0.00D+00
 Coeff-Com:  0.339D-05-0.516D-04-0.788D-04-0.263D-03-0.243D-04 0.342D-03
 Coeff-Com:  0.327D-02 0.672D-02 0.106D-01-0.148D-01-0.966D-01-0.787D-01
 Coeff-Com:  0.144D+00 0.444D+00 0.189D+00-0.672D+00-0.829D+00 0.117D+00
 Coeff-Com:  0.684D+00 0.109D+01
 Coeff:      0.339D-05-0.516D-04-0.788D-04-0.263D-03-0.243D-04 0.342D-03
 Coeff:      0.327D-02 0.672D-02 0.106D-01-0.148D-01-0.966D-01-0.787D-01
 Coeff:      0.144D+00 0.444D+00 0.189D+00-0.672D+00-0.829D+00 0.117D+00
 Coeff:      0.684D+00 0.109D+01
 Gap=     0.120 Goal=   None    Shift=    0.000
 Gap=     0.081 Goal=   None    Shift=    0.000
 RMSDP=1.19D-06 MaxDP=2.27D-04 DE=-9.98D-08 OVMax= 1.31D-03

 Cycle  22  Pass 1  IDiag  1:
 RMSU=  1.19D-06    CP:  1.00D+00
 E= -4299.69172231227     Delta-E=       -0.000000068336 Rises=F Damp=F
 DIIS: error= 3.00D-06 at cycle  22 NSaved=  20.
 NSaved=20 IEnMin=20 EnMin= -4299.69172231227     IErMin=20 ErrMin= 3.00D-06
 ErrMax= 3.00D-06  0.00D+00 EMaxC= 1.00D-01 BMatC= 2.76D-09 BMatP= 3.32D-09
 IDIUse=1 WtCom= 1.00D+00 WtEn= 0.00D+00
 Coeff-Com: -0.117D-04-0.123D-04-0.173D-03-0.518D-03-0.292D-03-0.481D-03
 Coeff-Com:  0.177D-02 0.268D-01 0.484D-01 0.246D-01-0.171D+00-0.281D+00
 Coeff-Com: -0.829D-01 0.641D+00 0.127D+01-0.247D+00-0.171D+01-0.820D+00
 Coeff-Com:  0.855D+00 0.144D+01
 Coeff:     -0.117D-04-0.123D-04-0.173D-03-0.518D-03-0.292D-03-0.481D-03
 Coeff:      0.177D-02 0.268D-01 0.484D-01 0.246D-01-0.171D+00-0.281D+00
 Coeff:     -0.829D-01 0.641D+00 0.127D+01-0.247D+00-0.171D+01-0.820D+00
 Coeff:      0.855D+00 0.144D+01
 Gap=     0.120 Goal=   None    Shift=    0.000
 Gap=     0.081 Goal=   None    Shift=    0.000
 RMSDP=1.68D-06 MaxDP=3.21D-04 DE=-6.83D-08 OVMax= 1.85D-03

 Cycle  23  Pass 1  IDiag  1:
 RMSU=  9.35D-08    CP:  1.00D+00  2.41D+00
 E= -4299.69172239151     Delta-E=       -0.000000079239 Rises=F Damp=F
 DIIS: error= 2.14D-06 at cycle  23 NSaved=  20.
 NSaved=20 IEnMin=20 EnMin= -4299.69172239151     IErMin=20 ErrMin= 2.14D-06
 ErrMax= 2.14D-06  0.00D+00 EMaxC= 1.00D-01 BMatC= 1.75D-09 BMatP= 2.76D-09
 IDIUse=1 WtCom= 1.00D+00 WtEn= 0.00D+00
 Coeff-Com:  0.752D-05-0.827D-04-0.373D-03-0.547D-03-0.130D-02-0.126D-02
 Coeff-Com:  0.107D-01 0.421D-01 0.694D-01-0.522D-01-0.271D+00-0.346D+00
 Coeff-Com:  0.230D+00 0.117D+01 0.543D+00-0.945D+00-0.104D+01-0.626D+00
 Coeff-Com:  0.753D+00 0.146D+01
 Coeff:      0.752D-05-0.827D-04-0.373D-03-0.547D-03-0.130D-02-0.126D-02
 Coeff:      0.107D-01 0.421D-01 0.694D-01-0.522D-01-0.271D+00-0.346D+00
 Coeff:      0.230D+00 0.117D+01 0.543D+00-0.945D+00-0.104D+01-0.626D+00
 Coeff:      0.753D+00 0.146D+01
 Gap=     0.120 Goal=   None    Shift=    0.000
 Gap=     0.081 Goal=   None    Shift=    0.000
 RMSDP=1.88D-06 MaxDP=3.59D-04 DE=-7.92D-08 OVMax= 2.08D-03

 Cycle  24  Pass 1  IDiag  1:
 RMSU=  1.17D-06    CP:  1.00D+00  3.00D+00  2.73D+00
 E= -4299.69172245449     Delta-E=       -0.000000062981 Rises=F Damp=F
 DIIS: error= 1.24D-06 at cycle  24 NSaved=  20.
 NSaved=20 IEnMin=20 EnMin= -4299.69172245449     IErMin=20 ErrMin= 1.24D-06
 ErrMax= 1.24D-06  0.00D+00 EMaxC= 1.00D-01 BMatC= 1.25D-09 BMatP= 1.75D-09
 IDIUse=1 WtCom= 1.00D+00 WtEn= 0.00D+00
 Coeff-Com:  0.515D-04 0.202D-03-0.163D-03-0.427D-03-0.325D-02-0.213D-01
 Coeff-Com: -0.168D-01 0.406D-01 0.150D+00 0.549D-01-0.262D+00-0.489D+00
 Coeff-Com: -0.198D+00 0.776D+00 0.832D+00-0.126D+00-0.139D+01-0.713D+00
 Coeff-Com:  0.134D+01 0.103D+01
 Coeff:      0.515D-04 0.202D-03-0.163D-03-0.427D-03-0.325D-02-0.213D-01
 Coeff:     -0.168D-01 0.406D-01 0.150D+00 0.549D-01-0.262D+00-0.489D+00
 Coeff:     -0.198D+00 0.776D+00 0.832D+00-0.126D+00-0.139D+01-0.713D+00
 Coeff:      0.134D+01 0.103D+01
 Gap=     0.120 Goal=   None    Shift=    0.000
 Gap=     0.081 Goal=   None    Shift=    0.000
 RMSDP=1.82D-06 MaxDP=3.46D-04 DE=-6.30D-08 OVMax= 2.01D-03

 Cycle  25  Pass 1  IDiag  1:
 RMSU=  1.67D-07    CP:  1.00D+00  3.00D+00  3.00D+00  2.54D+00
 E= -4299.69172248837     Delta-E=       -0.000000033873 Rises=F Damp=F
 DIIS: error= 7.74D-07 at cycle  25 NSaved=  20.
 NSaved=20 IEnMin=20 EnMin= -4299.69172248837     IErMin=20 ErrMin= 7.74D-07
 ErrMax= 7.74D-07  0.00D+00 EMaxC= 1.00D-01 BMatC= 4.65D-10 BMatP= 1.25D-09
 IDIUse=1 WtCom= 1.00D+00 WtEn= 0.00D+00
 Coeff-Com:  0.127D-03-0.176D-03 0.394D-04-0.980D-04-0.716D-02-0.840D-02
 Coeff-Com: -0.185D-03 0.621D-01 0.552D-01-0.422D-01-0.238D+00-0.308D+00
 Coeff-Com:  0.200D+00 0.631D+00 0.231D+00-0.584D+00-0.686D+00 0.284D+00
 Coeff-Com:  0.649D+00 0.762D+00
 Coeff:      0.127D-03-0.176D-03 0.394D-04-0.980D-04-0.716D-02-0.840D-02
 Coeff:     -0.185D-03 0.621D-01 0.552D-01-0.422D-01-0.238D+00-0.308D+00
 Coeff:      0.200D+00 0.631D+00 0.231D+00-0.584D+00-0.686D+00 0.284D+00
 Coeff:      0.649D+00 0.762D+00
 Gap=     0.120 Goal=   None    Shift=    0.000
 Gap=     0.081 Goal=   None    Shift=    0.000
 RMSDP=8.05D-07 MaxDP=1.53D-04 DE=-3.39D-08 OVMax= 8.91D-04

 Cycle  26  Pass 1  IDiag  1:
 RMSU=  2.61D-07    CP:  1.00D+00  3.00D+00  3.00D+00  3.00D+00  1.59D+00
 E= -4299.69172249467     Delta-E=       -0.000000006305 Rises=F Damp=F
 DIIS: error= 5.69D-07 at cycle  26 NSaved=  20.
 NSaved=20 IEnMin=20 EnMin= -4299.69172249467     IErMin=20 ErrMin= 5.69D-07
 ErrMax= 5.69D-07  0.00D+00 EMaxC= 1.00D-01 BMatC= 1.79D-10 BMatP= 4.65D-10
 IDIUse=1 WtCom= 1.00D+00 WtEn= 0.00D+00
 Coeff-Com:  0.884D-04 0.974D-04 0.296D-03-0.229D-02-0.953D-02-0.126D-01
 Coeff-Com:  0.164D-01 0.598D-01 0.573D-01-0.626D-01-0.254D+00-0.131D+00
 Coeff-Com:  0.247D+00 0.267D+00 0.113D+00-0.243D+00-0.306D+00 0.592D-01
 Coeff-Com:  0.451D+00 0.749D+00
 Coeff:      0.884D-04 0.974D-04 0.296D-03-0.229D-02-0.953D-02-0.126D-01
 Coeff:      0.164D-01 0.598D-01 0.573D-01-0.626D-01-0.254D+00-0.131D+00
 Coeff:      0.247D+00 0.267D+00 0.113D+00-0.243D+00-0.306D+00 0.592D-01
 Coeff:      0.451D+00 0.749D+00
 Gap=     0.120 Goal=   None    Shift=    0.000
 Gap=     0.081 Goal=   None    Shift=    0.000
 RMSDP=2.85D-07 MaxDP=5.39D-05 DE=-6.30D-09 OVMax= 3.15D-04

 Cycle  27  Pass 1  IDiag  1:
 RMSU=  2.73D-08    CP:  1.00D+00  3.00D+00  3.00D+00  3.00D+00  1.81D+00
                    CP:  2.08D+00
 E= -4299.69172249577     Delta-E=       -0.000000001099 Rises=F Damp=F
 DIIS: error= 4.61D-07 at cycle  27 NSaved=  20.
 NSaved=20 IEnMin=20 EnMin= -4299.69172249577     IErMin=20 ErrMin= 4.61D-07
 ErrMax= 4.61D-07  0.00D+00 EMaxC= 1.00D-01 BMatC= 6.27D-11 BMatP= 1.79D-10
 IDIUse=1 WtCom= 1.00D+00 WtEn= 0.00D+00
 Coeff-Com:  0.910D-04 0.516D-03 0.749D-03-0.315D-02-0.133D-01-0.632D-02
 Coeff-Com:  0.321D-01 0.676D-01 0.273D-02-0.153D+00-0.119D+00 0.956D-01
 Coeff-Com:  0.138D+00 0.115D+00-0.544D-01-0.178D+00-0.626D-01 0.780D-01
 Coeff-Com:  0.379D+00 0.680D+00
 Coeff:      0.910D-04 0.516D-03 0.749D-03-0.315D-02-0.133D-01-0.632D-02
 Coeff:      0.321D-01 0.676D-01 0.273D-02-0.153D+00-0.119D+00 0.956D-01
 Coeff:      0.138D+00 0.115D+00-0.544D-01-0.178D+00-0.626D-01 0.780D-01
 Coeff:      0.379D+00 0.680D+00
 Gap=     0.120 Goal=   None    Shift=    0.000
 Gap=     0.081 Goal=   None    Shift=    0.000
 RMSDP=9.27D-08 MaxDP=1.72D-05 DE=-1.10D-09 OVMax= 1.03D-04

 Cycle  28  Pass 1  IDiag  1:
 RMSU=  8.68D-09    CP:  1.00D+00  3.00D+00  3.00D+00  3.00D+00  1.90D+00
                    CP:  2.43D+00  1.25D+00
 E= -4299.69172249584     Delta-E=       -0.000000000073 Rises=F Damp=F
 DIIS: error= 4.16D-07 at cycle  28 NSaved=  20.
 NSaved=20 IEnMin=20 EnMin= -4299.69172249584     IErMin=20 ErrMin= 4.16D-07
 ErrMax= 4.16D-07  0.00D+00 EMaxC= 1.00D-01 BMatC= 4.28D-11 BMatP= 6.27D-11
 IDIUse=1 WtCom= 1.00D+00 WtEn= 0.00D+00
 Coeff-Com:  0.184D-03 0.266D-02 0.413D-02-0.150D-02-0.208D-01-0.202D-01
 Coeff-Com:  0.164D-01 0.699D-01 0.799D-01-0.536D-01-0.151D+00-0.539D-01
 Coeff-Com:  0.116D+00 0.145D+00-0.496D-01-0.127D+00-0.151D+00-0.101D-01
 Coeff-Com:  0.491D+00 0.713D+00
 Coeff:      0.184D-03 0.266D-02 0.413D-02-0.150D-02-0.208D-01-0.202D-01
 Coeff:      0.164D-01 0.699D-01 0.799D-01-0.536D-01-0.151D+00-0.539D-01
 Coeff:      0.116D+00 0.145D+00-0.496D-01-0.127D+00-0.151D+00-0.101D-01
 Coeff:      0.491D+00 0.713D+00
 Gap=     0.120 Goal=   None    Shift=    0.000
 Gap=     0.081 Goal=   None    Shift=    0.000
 RMSDP=4.62D-08 MaxDP=8.12D-06 DE=-7.28D-11 OVMax= 5.15D-05

 Cycle  29  Pass 1  IDiag  1:
 RMSU=  8.44D-09    CP:  1.00D+00  3.00D+00  3.00D+00  3.00D+00  1.94D+00
                    CP:  2.60D+00  1.44D+00  1.91D+00
 E= -4299.69172249598     Delta-E=       -0.000000000140 Rises=F Damp=F
 DIIS: error= 3.69D-07 at cycle  29 NSaved=  20.
 NSaved=20 IEnMin=20 EnMin= -4299.69172249598     IErMin=20 ErrMin= 3.69D-07
 ErrMax= 3.69D-07  0.00D+00 EMaxC= 1.00D-01 BMatC= 2.34D-11 BMatP= 4.28D-11
 IDIUse=1 WtCom= 1.00D+00 WtEn= 0.00D+00
 Coeff-Com:  0.114D-02 0.287D-02 0.382D-02-0.864D-02-0.212D-01-0.151D-01
 Coeff-Com:  0.351D-01 0.972D-01 0.191D-01-0.125D+00-0.865D-01 0.297D-01
 Coeff-Com:  0.120D+00 0.368D-01-0.648D-01-0.142D+00-0.171D+00 0.797D-01
 Coeff-Com:  0.487D+00 0.722D+00
 Coeff:      0.114D-02 0.287D-02 0.382D-02-0.864D-02-0.212D-01-0.151D-01
 Coeff:      0.351D-01 0.972D-01 0.191D-01-0.125D+00-0.865D-01 0.297D-01
 Coeff:      0.120D+00 0.368D-01-0.648D-01-0.142D+00-0.171D+00 0.797D-01
 Coeff:      0.487D+00 0.722D+00
 Gap=     0.120 Goal=   None    Shift=    0.000
 Gap=     0.081 Goal=   None    Shift=    0.000
 RMSDP=2.43D-08 MaxDP=3.59D-06 DE=-1.40D-10 OVMax= 2.76D-05

 Cycle  30  Pass 1  IDiag  1:
 RMSU=  4.06D-09    CP:  1.00D+00  3.00D+00  3.00D+00  3.00D+00  1.96D+00
                    CP:  2.67D+00  1.54D+00  3.00D+00  1.78D+00
 E= -4299.69172249609     Delta-E=       -0.000000000113 Rises=F Damp=F
 DIIS: error= 3.33D-07 at cycle  30 NSaved=  20.
 NSaved=20 IEnMin=20 EnMin= -4299.69172249609     IErMin=20 ErrMin= 3.33D-07
 ErrMax= 3.33D-07  0.00D+00 EMaxC= 1.00D-01 BMatC= 1.38D-11 BMatP= 2.34D-11
 IDIUse=1 WtCom= 1.00D+00 WtEn= 0.00D+00
 Coeff-Com:  0.462D-03 0.886D-03 0.220D-02-0.115D-02-0.768D-02-0.127D-01
 Coeff-Com: -0.428D-03 0.353D-01 0.257D-01-0.109D-01-0.609D-01-0.354D-01
 Coeff-Com:  0.515D-01 0.513D-01 0.360D-01-0.731D-01-0.267D+00-0.239D+00
 Coeff-Com:  0.225D+00 0.128D+01
 Coeff:      0.462D-03 0.886D-03 0.220D-02-0.115D-02-0.768D-02-0.127D-01
 Coeff:     -0.428D-03 0.353D-01 0.257D-01-0.109D-01-0.609D-01-0.354D-01
 Coeff:      0.515D-01 0.513D-01 0.360D-01-0.731D-01-0.267D+00-0.239D+00
 Coeff:      0.225D+00 0.128D+01
 Gap=     0.120 Goal=   None    Shift=    0.000
 Gap=     0.081 Goal=   None    Shift=    0.000
 RMSDP=2.52D-08 MaxDP=4.51D-06 DE=-1.13D-10 OVMax= 2.97D-05

 Cycle  31  Pass 1  IDiag  1:
 RMSU=  1.51D-08    CP:  1.00D+00  3.00D+00  3.00D+00  3.00D+00  1.99D+00
                    CP:  2.73D+00  1.66D+00  3.00D+00  3.00D+00  2.12D+00
 E= -4299.69172249623     Delta-E=       -0.000000000136 Rises=F Damp=F
 DIIS: error= 2.76D-07 at cycle  31 NSaved=  20.
 NSaved=20 IEnMin=20 EnMin= -4299.69172249623     IErMin=20 ErrMin= 2.76D-07
 ErrMax= 2.76D-07  0.00D+00 EMaxC= 1.00D-01 BMatC= 9.46D-12 BMatP= 1.38D-11
 IDIUse=1 WtCom= 1.00D+00 WtEn= 0.00D+00
 Coeff-Com: -0.723D-03 0.156D-02 0.544D-02 0.230D-02-0.134D-01-0.333D-01
 Coeff-Com: -0.180D-03 0.531D-01 0.319D-01-0.244D-01-0.595D-01-0.838D-02
 Coeff-Com:  0.410D-01 0.876D-01 0.699D-01-0.154D+00-0.326D+00-0.306D+00
 Coeff-Com:  0.332D+00 0.130D+01
 Coeff:     -0.723D-03 0.156D-02 0.544D-02 0.230D-02-0.134D-01-0.333D-01
 Coeff:     -0.180D-03 0.531D-01 0.319D-01-0.244D-01-0.595D-01-0.838D-02
 Coeff:      0.410D-01 0.876D-01 0.699D-01-0.154D+00-0.326D+00-0.306D+00
 Coeff:      0.332D+00 0.130D+01
 Gap=     0.120 Goal=   None    Shift=    0.000
 Gap=     0.081 Goal=   None    Shift=    0.000
 RMSDP=2.39D-08 MaxDP=4.90D-06 DE=-1.36D-10 OVMax= 2.87D-05

 Cycle  32  Pass 1  IDiag  1:
 RMSU=  1.19D-08    CP:  1.00D+00  3.00D+00  3.00D+00  3.00D+00  2.01D+00
                    CP:  2.77D+00  1.78D+00  3.00D+00  3.00D+00  3.00D+00
                    CP:  2.15D+00
 E= -4299.69172249627     Delta-E=       -0.000000000040 Rises=F Damp=F
 DIIS: error= 2.17D-07 at cycle  32 NSaved=  20.
 NSaved=20 IEnMin=20 EnMin= -4299.69172249627     IErMin=20 ErrMin= 2.17D-07
 ErrMax= 2.17D-07  0.00D+00 EMaxC= 1.00D-01 BMatC= 7.88D-12 BMatP= 9.46D-12
 IDIUse=1 WtCom= 1.00D+00 WtEn= 0.00D+00
 Coeff-Com: -0.158D-02 0.950D-03 0.335D-02 0.698D-02-0.493D-02-0.290D-01
 Coeff-Com: -0.545D-02 0.202D-01 0.415D-01 0.729D-02-0.509D-01-0.256D-01
 Coeff-Com:  0.196D-01 0.110D+00 0.160D+00 0.797D-02-0.483D+00-0.110D+01
 Coeff-Com:  0.121D+01 0.111D+01
 Coeff:     -0.158D-02 0.950D-03 0.335D-02 0.698D-02-0.493D-02-0.290D-01
 Coeff:     -0.545D-02 0.202D-01 0.415D-01 0.729D-02-0.509D-01-0.256D-01
 Coeff:      0.196D-01 0.110D+00 0.160D+00 0.797D-02-0.483D+00-0.110D+01
 Coeff:      0.121D+01 0.111D+01
 Gap=     0.120 Goal=   None    Shift=    0.000
 Gap=     0.081 Goal=   None    Shift=    0.000
 RMSDP=3.10D-08 MaxDP=6.44D-06 DE=-4.00D-11 OVMax= 3.73D-05

 Cycle  33  Pass 1  IDiag  1:
 RMSU=  1.13D-08    CP:  1.00D+00  3.00D+00  3.00D+00  3.00D+00  2.03D+00
                    CP:  2.81D+00  1.93D+00  3.00D+00  3.00D+00  3.00D+00
                    CP:  3.00D+00  2.40D+00
 E= -4299.69172249632     Delta-E=       -0.000000000055 Rises=F Damp=F
 DIIS: error= 1.38D-07 at cycle  33 NSaved=  20.
 NSaved=20 IEnMin=20 EnMin= -4299.69172249632     IErMin=20 ErrMin= 1.38D-07
 ErrMax= 1.38D-07  0.00D+00 EMaxC= 1.00D-01 BMatC= 3.67D-12 BMatP= 7.88D-12
 IDIUse=1 WtCom= 1.00D+00 WtEn= 0.00D+00
 Coeff-Com: -0.175D-02 0.408D-03 0.535D-02 0.968D-02-0.155D-01-0.256D-01
 Coeff-Com:  0.423D-02 0.390D-01 0.265D-01-0.373D-01-0.325D-01-0.162D-01
 Coeff-Com:  0.526D-01 0.216D+00 0.147D+00-0.168D+00-0.757D+00-0.445D+00
 Coeff-Com:  0.673D+00 0.132D+01
 Coeff:     -0.175D-02 0.408D-03 0.535D-02 0.968D-02-0.155D-01-0.256D-01
 Coeff:      0.423D-02 0.390D-01 0.265D-01-0.373D-01-0.325D-01-0.162D-01
 Coeff:      0.526D-01 0.216D+00 0.147D+00-0.168D+00-0.757D+00-0.445D+00
 Coeff:      0.673D+00 0.132D+01
 Gap=     0.120 Goal=   None    Shift=    0.000
 Gap=     0.081 Goal=   None    Shift=    0.000
 RMSDP=3.72D-08 MaxDP=7.66D-06 DE=-5.46D-11 OVMax= 4.47D-05

 Cycle  34  Pass 1  IDiag  1:
 RMSU=  1.56D-08    CP:  1.00D+00  3.00D+00  3.00D+00  3.00D+00  2.05D+00
                    CP:  2.86D+00  2.13D+00  3.00D+00  3.00D+00  3.00D+00
                    CP:  3.00D+00  3.00D+00  3.00D+00
 E= -4299.69172249641     Delta-E=       -0.000000000087 Rises=F Damp=F
 DIIS: error= 4.41D-08 at cycle  34 NSaved=  20.
 NSaved=20 IEnMin=20 EnMin= -4299.69172249641     IErMin=20 ErrMin= 4.41D-08
 ErrMax= 4.41D-08  0.00D+00 EMaxC= 1.00D-01 BMatC= 2.17D-12 BMatP= 3.67D-12
 IDIUse=1 WtCom= 1.00D+00 WtEn= 0.00D+00
 Coeff-Com:  0.560D-03 0.180D-02 0.756D-02-0.418D-02-0.204D-01-0.393D-02
 Coeff-Com:  0.200D-01 0.233D-01-0.131D-01-0.213D-01-0.278D-01 0.128D-02
 Coeff-Com:  0.140D+00 0.133D+00 0.473D-02-0.293D+00-0.654D+00 0.164D+00
 Coeff-Com:  0.966D+00 0.576D+00
 Coeff:      0.560D-03 0.180D-02 0.756D-02-0.418D-02-0.204D-01-0.393D-02
 Coeff:      0.200D-01 0.233D-01-0.131D-01-0.213D-01-0.278D-01 0.128D-02
 Coeff:      0.140D+00 0.133D+00 0.473D-02-0.293D+00-0.654D+00 0.164D+00
 Coeff:      0.966D+00 0.576D+00
 Gap=     0.120 Goal=   None    Shift=    0.000
 Gap=     0.081 Goal=   None    Shift=    0.000
 RMSDP=1.25D-08 MaxDP=2.59D-06 DE=-8.73D-11 OVMax= 1.50D-05

 Cycle  35  Pass 1  IDiag  1:
 RMSU=  7.34D-09    CP:  1.00D+00  3.00D+00  3.00D+00  3.00D+00  2.06D+00
                    CP:  2.87D+00  2.20D+00  3.00D+00  3.00D+00  3.00D+00
                    CP:  3.00D+00  3.00D+00  3.00D+00  1.58D+00
 E= -4299.69172249638     Delta-E=        0.000000000033 Rises=F Damp=F
 DIIS: error= 1.92D-08 at cycle  35 NSaved=  20.
 NSaved=20 IEnMin=19 EnMin= -4299.69172249641     IErMin=20 ErrMin= 1.92D-08
 ErrMax= 1.92D-08  0.00D+00 EMaxC= 1.00D-01 BMatC= 5.02D-13 BMatP= 2.17D-12
 IDIUse=1 WtCom= 1.00D+00 WtEn= 0.00D+00
 Coeff-Com: -0.769D-03 0.250D-02 0.234D-02-0.490D-02-0.294D-02 0.102D-02
 Coeff-Com:  0.574D-02 0.120D-02-0.304D-02-0.100D-01-0.123D-01 0.286D-01
 Coeff-Com:  0.341D-01 0.499D-01 0.621D-01-0.370D+00-0.802D-01 0.324D+00
 Coeff-Com:  0.360D+00 0.612D+00
 Coeff:     -0.769D-03 0.250D-02 0.234D-02-0.490D-02-0.294D-02 0.102D-02
 Coeff:      0.574D-02 0.120D-02-0.304D-02-0.100D-01-0.123D-01 0.286D-01
 Coeff:      0.341D-01 0.499D-01 0.621D-01-0.370D+00-0.802D-01 0.324D+00
 Coeff:      0.360D+00 0.612D+00
 Gap=     0.120 Goal=   None    Shift=    0.000
 Gap=     0.081 Goal=   None    Shift=    0.000
 RMSDP=3.78D-09 MaxDP=7.71D-07 DE= 3.27D-11 OVMax= 4.47D-06

 SCF Done:  E(UB3LYP) =  -4299.69172250     A.U. after   35 cycles
            NFock= 35  Conv=0.38D-08     -V/T= 2.0024
 <Sx>= 0.0000 <Sy>= 0.0000 <Sz>= 2.0000 <S**2>= 6.0169 S= 2.0034
 <L.S>= 0.000000000000E+00
 KE= 4.289457869304D+03 PE=-2.293107384029D+04 EE= 7.953483204330D+03
 Annihilation of the first spin contaminant:
 S**2 before annihilation     6.0169,   after     6.0000
 Leave Link  502 at Sat Oct 20 03:46:46 2018, MaxMem=   838860800 cpu:     34650.3
 (Enter /soft/sl6.3/x86_64/gaussian/g09_d01/g09/l601.exe)
 Copying SCF densities to generalized density rwf, IOpCl= 1 IROHF=0.

 **********************************************************************

            Population analysis using the SCF density.

 **********************************************************************

 Orbital symmetries:
 Alpha Orbitals:
       Occupied  (A) (A) (A) (A) (A) (A) (A) (A) (A) (A) (A) (A)
                 (A) (A) (A) (A) (A) (A) (A) (A) (A) (A) (A) (A)
                 (A) (A) (A) (A) (A) (A) (A) (A) (A) (A) (A) (A)
                 (A) (A) (A) (A) (A) (A) (A) (A) (A) (A) (A) (A)
                 (A) (A) (A) (A) (A) (A) (A) (A) (A) (A) (A) (A)
                 (A) (A) (A) (A) (A) (A) (A) (A) (A) (A) (A) (A)
                 (A) (A) (A) (A) (A) (A) (A) (A) (A) (A) (A) (A)
                 (A) (A) (A) (A) (A) (A) (A) (A) (A) (A) (A) (A)
                 (A) (A) (A) (A) (A) (A) (A) (A) (A) (A) (A) (A)
                 (A) (A) (A) (A) (A) (A) (A) (A) (A) (A) (A) (A)
                 (A) (A) (A) (A) (A) (A) (A) (A) (A) (A) (A) (A)
                 (A) (A) (A) (A) (A) (A) (A) (A) (A) (A) (A) (A)
                 (A) (A) (A) (A) (A) (A) (A) (A) (A) (A) (A) (A)
                 (A) (A) (A) (A) (A) (A) (A) (A) (A) (A) (A) (A)
                 (A) (A) (A) (A) (A) (A) (A) (A) (A) (A) (A) (A)
       Virtual   (A) (A) (A) (A) (A) (A) (A) (A) (A) (A) (A) (A)
                 (A) (A) (A) (A) (A) (A) (A) (A) (A) (A) (A) (A)
                 (A) (A) (A) (A) (A) (A) (A) (A) (A) (A) (A) (A)
                 (A) (A) (A) (A) (A) (A) (A) (A) (A) (A) (A) (A)
                 (A) (A) (A) (A) (A) (A) (A) (A) (A) (A) (A) (A)
                 (A) (A) (A) (A) (A) (A) (A) (A) (A) (A) (A) (A)
                 (A) (A) (A) (A) (A) (A) (A) (A) (A) (A) (A) (A)
                 (A) (A) (A) (A) (A) (A) (A) (A) (A) (A) (A) (A)
                 (A) (A) (A) (A) (A) (A) (A) (A) (A) (A) (A) (A)
                 (A) (A) (A) (A) (A) (A) (A) (A) (A) (A) (A) (A)
                 (A) (A) (A) (A) (A) (A) (A) (A) (A) (A) (A) (A)
                 (A) (A) (A) (A) (A) (A) (A) (A) (A) (A) (A) (A)
                 (A) (A) (A) (A) (A) (A) (A) (A) (A) (A) (A) (A)
                 (A) (A) (A) (A) (A) (A) (A) (A) (A) (A) (A) (A)
                 (A) (A) (A) (A) (A) (A) (A) (A) (A) (A) (A) (A)
                 (A) (A) (A) (A) (A) (A) (A) (A) (A) (A) (A) (A)
                 (A) (A) (A) (A) (A) (A) (A) (A) (A) (A) (A) (A)
                 (A) (A) (A) (A) (A) (A) (A) (A) (A) (A) (A) (A)
                 (A) (A) (A) (A) (A) (A) (A) (A) (A) (A) (A) (A)
                 (A) (A) (A) (A) (A) (A) (A) (A) (A) (A) (A) (A)
                 (A) (A) (A) (A) (A) (A) (A) (A) (A) (A) (A) (A)
                 (A) (A) (A) (A) (A) (A) (A) (A) (A) (A) (A) (A)
                 (A) (A) (A) (A) (A) (A) (A) (A) (A) (A) (A) (A)
                 (A) (A) (A) (A) (A) (A) (A) (A) (A) (A) (A) (A)
                 (A) (A) (A) (A) (A) (A) (A) (A) (A) (A) (A) (A)
                 (A) (A) (A) (A) (A) (A) (A) (A) (A) (A) (A) (A)
                 (A) (A) (A) (A) (A) (A) (A) (A) (A) (A) (A) (A)
                 (A) (A) (A) (A) (A) (A) (A) (A) (A) (A) (A) (A)
                 (A) (A) (A) (A) (A) (A) (A) (A) (A) (A) (A) (A)
                 (A) (A) (A) (A) (A) (A) (A) (A) (A) (A) (A) (A)
                 (A) (A) (A) (A) (A) (A) (A) (A) (A) (A) (A) (A)
                 (A) (A) (A) (A) (A) (A) (A) (A) (A) (A) (A) (A)
                 (A) (A) (A) (A) (A) (A) (A) (A) (A) (A) (A) (A)
                 (A) (A) (A) (A) (A) (A) (A) (A) (A) (A) (A) (A)
                 (A) (A) (A) (A) (A) (A) (A) (A) (A) (A) (A) (A)
                 (A) (A) (A) (A) (A) (A) (A) (A) (A) (A) (A) (A)
                 (A) (A) (A) (A) (A) (A) (A) (A) (A) (A) (A) (A)
                 (A) (A) (A) (A) (A) (A) (A) (A) (A) (A) (A) (A)
                 (A) (A) (A) (A) (A) (A) (A) (A) (A) (A) (A) (A)
                 (A) (A) (A) (A) (A) (A) (A) (A) (A) (A) (A) (A)
                 (A) (A) (A) (A) (A) (A) (A) (A) (A) (A) (A) (A)
                 (A) (A) (A) (A) (A) (A) (A) (A) (A) (A) (A) (A)
                 (A) (A) (A) (A) (A) (A) (A) (A) (A) (A) (A) (A)
                 (A) (A) (A) (A) (A) (A) (A) (A) (A) (A) (A) (A)
                 (A) (A) (A) (A) (A) (A) (A) (A) (A) (A) (A) (A)
                 (A) (A) (A) (A) (A) (A) (A) (A) (A) (A) (A) (A)
                 (A) (A) (A) (A) (A) (A) (A) (A) (A) (A) (A) (A)
                 (A) (A) (A) (A) (A) (A) (A) (A) (A) (A) (A) (A)
                 (A) (A) (A) (A) (A) (A) (A) (A) (A) (A) (A) (A)
                 (A) (A) (A) (A) (A) (A) (A) (A) (A) (A) (A) (A)
                 (A) (A) (A) (A) (A) (A) (A) (A) (A) (A) (A) (A)
                 (A) (A) (A) (A) (A) (A) (A) (A) (A) (A) (A) (A)
                 (A) (A) (A) (A) (A) (A) (A) (A) (A) (A) (A) (A)
                 (A) (A) (A) (A) (A) (A) (A) (A) (A) (A) (A) (A)
                 (A) (A) (A) (A) (A) (A) (A) (A) (A) (A) (A) (A)
                 (A) (A) (A) (A) (A) (A) (A) (A) (A) (A) (A) (A)
                 (A) (A) (A) (A) (A) (A) (A) (A) (A) (A) (A) (A)
                 (A) (A) (A) (A) (A) (A) (A) (A) (A) (A) (A) (A)
                 (A) (A) (A) (A) (A) (A) (A) (A) (A) (A) (A) (A)
                 (A) (A) (A) (A) (A) (A) (A) (A) (A) (A) (A) (A)
                 (A) (A) (A) (A) (A) (A) (A) (A) (A) (A) (A) (A)
                 (A) (A) (A) (A) (A) (A) (A) (A) (A) (A) (A) (A)
                 (A) (A) (A) (A) (A) (A) (A) (A) (A) (A) (A) (A)
                 (A) (A) (A) (A) (A) (A) (A) (A) (A) (A) (A) (A)
                 (A) (A) (A) (A) (A) (A) (A) (A) (A) (A) (A) (A)
                 (A) (A)
 Beta  Orbitals:
       Occupied  (A) (A) (A) (A) (A) (A) (A) (A) (A) (A) (A) (A)
                 (A) (A) (A) (A) (A) (A) (A) (A) (A) (A) (A) (A)
                 (A) (A) (A) (A) (A) (A) (A) (A) (A) (A) (A) (A)
                 (A) (A) (A) (A) (A) (A) (A) (A) (A) (A) (A) (A)
                 (A) (A) (A) (A) (A) (A) (A) (A) (A) (A) (A) (A)
                 (A) (A) (A) (A) (A) (A) (A) (A) (A) (A) (A) (A)
                 (A) (A) (A) (A) (A) (A) (A) (A) (A) (A) (A) (A)
                 (A) (A) (A) (A) (A) (A) (A) (A) (A) (A) (A) (A)
                 (A) (A) (A) (A) (A) (A) (A) (A) (A) (A) (A) (A)
                 (A) (A) (A) (A) (A) (A) (A) (A) (A) (A) (A) (A)
                 (A) (A) (A) (A) (A) (A) (A) (A) (A) (A) (A) (A)
                 (A) (A) (A) (A) (A) (A) (A) (A) (A) (A) (A) (A)
                 (A) (A) (A) (A) (A) (A) (A) (A) (A) (A) (A) (A)
                 (A) (A) (A) (A) (A) (A) (A) (A) (A) (A) (A) (A)
                 (A) (A) (A) (A) (A) (A) (A) (A)
       Virtual   (A) (A) (A) (A) (A) (A) (A) (A) (A) (A) (A) (A)
                 (A) (A) (A) (A) (A) (A) (A) (A) (A) (A) (A) (A)
                 (A) (A) (A) (A) (A) (A) (A) (A) (A) (A) (A) (A)
                 (A) (A) (A) (A) (A) (A) (A) (A) (A) (A) (A) (A)
                 (A) (A) (A) (A) (A) (A) (A) (A) (A) (A) (A) (A)
                 (A) (A) (A) (A) (A) (A) (A) (A) (A) (A) (A) (A)
                 (A) (A) (A) (A) (A) (A) (A) (A) (A) (A) (A) (A)
                 (A) (A) (A) (A) (A) (A) (A) (A) (A) (A) (A) (A)
                 (A) (A) (A) (A) (A) (A) (A) (A) (A) (A) (A) (A)
                 (A) (A) (A) (A) (A) (A) (A) (A) (A) (A) (A) (A)
                 (A) (A) (A) (A) (A) (A) (A) (A) (A) (A) (A) (A)
                 (A) (A) (A) (A) (A) (A) (A) (A) (A) (A) (A) (A)
                 (A) (A) (A) (A) (A) (A) (A) (A) (A) (A) (A) (A)
                 (A) (A) (A) (A) (A) (A) (A) (A) (A) (A) (A) (A)
                 (A) (A) (A) (A) (A) (A) (A) (A) (A) (A) (A) (A)
                 (A) (A) (A) (A) (A) (A) (A) (A) (A) (A) (A) (A)
                 (A) (A) (A) (A) (A) (A) (A) (A) (A) (A) (A) (A)
                 (A) (A) (A) (A) (A) (A) (A) (A) (A) (A) (A) (A)
                 (A) (A) (A) (A) (A) (A) (A) (A) (A) (A) (A) (A)
                 (A) (A) (A) (A) (A) (A) (A) (A) (A) (A) (A) (A)
                 (A) (A) (A) (A) (A) (A) (A) (A) (A) (A) (A) (A)
                 (A) (A) (A) (A) (A) (A) (A) (A) (A) (A) (A) (A)
                 (A) (A) (A) (A) (A) (A) (A) (A) (A) (A) (A) (A)
                 (A) (A) (A) (A) (A) (A) (A) (A) (A) (A) (A) (A)
                 (A) (A) (A) (A) (A) (A) (A) (A) (A) (A) (A) (A)
                 (A) (A) (A) (A) (A) (A) (A) (A) (A) (A) (A) (A)
                 (A) (A) (A) (A) (A) (A) (A) (A) (A) (A) (A) (A)
                 (A) (A) (A) (A) (A) (A) (A) (A) (A) (A) (A) (A)
                 (A) (A) (A) (A) (A) (A) (A) (A) (A) (A) (A) (A)
                 (A) (A) (A) (A) (A) (A) (A) (A) (A) (A) (A) (A)
                 (A) (A) (A) (A) (A) (A) (A) (A) (A) (A) (A) (A)
                 (A) (A) (A) (A) (A) (A) (A) (A) (A) (A) (A) (A)
                 (A) (A) (A) (A) (A) (A) (A) (A) (A) (A) (A) (A)
                 (A) (A) (A) (A) (A) (A) (A) (A) (A) (A) (A) (A)
                 (A) (A) (A) (A) (A) (A) (A) (A) (A) (A) (A) (A)
                 (A) (A) (A) (A) (A) (A) (A) (A) (A) (A) (A) (A)
                 (A) (A) (A) (A) (A) (A) (A) (A) (A) (A) (A) (A)
                 (A) (A) (A) (A) (A) (A) (A) (A) (A) (A) (A) (A)
                 (A) (A) (A) (A) (A) (A) (A) (A) (A) (A) (A) (A)
                 (A) (A) (A) (A) (A) (A) (A) (A) (A) (A) (A) (A)
                 (A) (A) (A) (A) (A) (A) (A) (A) (A) (A) (A) (A)
                 (A) (A) (A) (A) (A) (A) (A) (A) (A) (A) (A) (A)
                 (A) (A) (A) (A) (A) (A) (A) (A) (A) (A) (A) (A)
                 (A) (A) (A) (A) (A) (A) (A) (A) (A) (A) (A) (A)
                 (A) (A) (A) (A) (A) (A) (A) (A) (A) (A) (A) (A)
                 (A) (A) (A) (A) (A) (A) (A) (A) (A) (A) (A) (A)
                 (A) (A) (A) (A) (A) (A) (A) (A) (A) (A) (A) (A)
                 (A) (A) (A) (A) (A) (A) (A) (A) (A) (A) (A) (A)
                 (A) (A) (A) (A) (A) (A) (A) (A) (A) (A) (A) (A)
                 (A) (A) (A) (A) (A) (A) (A) (A) (A) (A) (A) (A)
                 (A) (A) (A) (A) (A) (A) (A) (A) (A) (A) (A) (A)
                 (A) (A) (A) (A) (A) (A) (A) (A) (A) (A) (A) (A)
                 (A) (A) (A) (A) (A) (A) (A) (A) (A) (A) (A) (A)
                 (A) (A) (A) (A) (A) (A) (A) (A) (A) (A) (A) (A)
                 (A) (A) (A) (A) (A) (A) (A) (A) (A) (A) (A) (A)
                 (A) (A) (A) (A) (A) (A) (A) (A) (A) (A) (A) (A)
                 (A) (A) (A) (A) (A) (A) (A) (A) (A) (A) (A) (A)
                 (A) (A) (A) (A) (A) (A) (A) (A) (A) (A) (A) (A)
                 (A) (A) (A) (A) (A) (A) (A) (A) (A) (A) (A) (A)
                 (A) (A) (A) (A) (A) (A) (A) (A) (A) (A) (A) (A)
                 (A) (A) (A) (A) (A) (A) (A) (A) (A) (A) (A) (A)
                 (A) (A) (A) (A) (A) (A) (A) (A) (A) (A) (A) (A)
                 (A) (A) (A) (A) (A) (A) (A) (A) (A) (A) (A) (A)
                 (A) (A) (A) (A) (A) (A) (A) (A) (A) (A) (A) (A)
                 (A) (A) (A) (A) (A) (A) (A) (A) (A) (A) (A) (A)
                 (A) (A) (A) (A) (A) (A)
 The electronic state is 5-A.
 Alpha  occ. eigenvalues -- -256.01704-101.42801-101.42546 -29.98852 -25.87587
 Alpha  occ. eigenvalues --  -25.84799 -25.84653 -24.72003 -24.71968 -24.71886
 Alpha  occ. eigenvalues --  -24.71866 -24.71313 -24.71312 -14.44921 -14.44845
 Alpha  occ. eigenvalues --  -14.40533 -14.40475 -14.37818 -14.37755 -14.34330
 Alpha  occ. eigenvalues --  -14.34320 -10.44157 -10.44152 -10.27205 -10.27112
 Alpha  occ. eigenvalues --  -10.25486 -10.25473 -10.24783 -10.24738 -10.24055
 Alpha  occ. eigenvalues --  -10.24045 -10.23188 -10.23165 -10.22687 -10.22623
 Alpha  occ. eigenvalues --  -10.22553 -10.22520 -10.22389 -10.22307 -10.22101
 Alpha  occ. eigenvalues --  -10.21994 -10.21952 -10.21937 -10.21131 -10.21090
 Alpha  occ. eigenvalues --  -10.20673 -10.20641 -10.19660 -10.19658  -9.34241
 Alpha  occ. eigenvalues --   -9.33986  -7.10255  -7.10000  -7.09991  -7.09972
 Alpha  occ. eigenvalues --   -7.09732  -7.09719  -3.49991  -2.31754  -2.26043
 Alpha  occ. eigenvalues --   -2.25734  -1.32891  -1.32888  -1.24241  -1.24238
 Alpha  occ. eigenvalues --   -1.23717  -1.23711  -1.14527  -1.14467  -0.98282
 Alpha  occ. eigenvalues --   -0.98173  -0.96868  -0.96836  -0.90740  -0.90709
 Alpha  occ. eigenvalues --   -0.86018  -0.85983  -0.83015  -0.82973  -0.82313
 Alpha  occ. eigenvalues --   -0.82283  -0.80276  -0.80244  -0.78556  -0.78547
 Alpha  occ. eigenvalues --   -0.74180  -0.74115  -0.69901  -0.69773  -0.69718
 Alpha  occ. eigenvalues --   -0.69477  -0.68845  -0.68727  -0.66268  -0.66239
 Alpha  occ. eigenvalues --   -0.66008  -0.65992  -0.63667  -0.63636  -0.62509
 Alpha  occ. eigenvalues --   -0.62449  -0.60702  -0.60696  -0.60530  -0.60523
 Alpha  occ. eigenvalues --   -0.60159  -0.60118  -0.59167  -0.59091  -0.54724
 Alpha  occ. eigenvalues --   -0.54633  -0.52807  -0.52728  -0.52274  -0.52171
 Alpha  occ. eigenvalues --   -0.50415  -0.50366  -0.50099  -0.49976  -0.49678
 Alpha  occ. eigenvalues --   -0.49646  -0.49298  -0.49266  -0.48386  -0.48378
 Alpha  occ. eigenvalues --   -0.48146  -0.48142  -0.47582  -0.47530  -0.46279
 Alpha  occ. eigenvalues --   -0.46230  -0.45356  -0.45325  -0.44917  -0.44911
 Alpha  occ. eigenvalues --   -0.44150  -0.44121  -0.44026  -0.43588  -0.43551
 Alpha  occ. eigenvalues --   -0.43270  -0.42447  -0.42442  -0.41936  -0.41861
 Alpha  occ. eigenvalues --   -0.40772  -0.40241  -0.40121  -0.39995  -0.39867
 Alpha  occ. eigenvalues --   -0.39701  -0.39188  -0.38881  -0.36859  -0.35979
 Alpha  occ. eigenvalues --   -0.35753  -0.34506  -0.34110  -0.32947  -0.32870
 Alpha  occ. eigenvalues --   -0.32558  -0.32187  -0.31903  -0.31589  -0.30604
 Alpha  occ. eigenvalues --   -0.30525  -0.30479  -0.29914  -0.29386  -0.29186
 Alpha  occ. eigenvalues --   -0.27674  -0.26293  -0.26125  -0.26090  -0.22353
 Alpha  occ. eigenvalues --   -0.22249  -0.22061  -0.21790  -0.20764  -0.20492
 Alpha virt. eigenvalues --   -0.08499  -0.08401  -0.06675  -0.06468  -0.05664
 Alpha virt. eigenvalues --   -0.05640  -0.04392  -0.04344  -0.02571  -0.02413
 Alpha virt. eigenvalues --    0.01273   0.01417   0.03197   0.03252   0.04006
 Alpha virt. eigenvalues --    0.04300   0.04683   0.04865   0.06035   0.06120
 Alpha virt. eigenvalues --    0.07531   0.07986   0.08687   0.08754   0.08955
 Alpha virt. eigenvalues --    0.09214   0.09258   0.09723   0.10530   0.11572
 Alpha virt. eigenvalues --    0.11922   0.13188   0.13314   0.13508   0.13715
 Alpha virt. eigenvalues --    0.14677   0.14858   0.15139   0.15260   0.16131
 Alpha virt. eigenvalues --    0.16206   0.16461   0.16687   0.17739   0.18152
 Alpha virt. eigenvalues --    0.18265   0.18367   0.18409   0.19701   0.20392
 Alpha virt. eigenvalues --    0.20469   0.21162   0.21494   0.22676   0.22846
 Alpha virt. eigenvalues --    0.23500   0.23864   0.24554   0.25222   0.25707
 Alpha virt. eigenvalues --    0.25750   0.25995   0.26563   0.26871   0.27499
 Alpha virt. eigenvalues --    0.27685   0.28807   0.29067   0.29374   0.30422
 Alpha virt. eigenvalues --    0.30687   0.30996   0.31278   0.31979   0.32215
 Alpha virt. eigenvalues --    0.32285   0.33090   0.33557   0.33764   0.34010
 Alpha virt. eigenvalues --    0.34132   0.34382   0.34424   0.34762   0.35046
 Alpha virt. eigenvalues --    0.35653   0.35689   0.36077   0.36414   0.36554
 Alpha virt. eigenvalues --    0.36659   0.36780   0.37129   0.37491   0.37821
 Alpha virt. eigenvalues --    0.38335   0.38410   0.38677   0.38890   0.39180
 Alpha virt. eigenvalues --    0.39294   0.39469   0.39686   0.40092   0.40293
 Alpha virt. eigenvalues --    0.40644   0.40779   0.40995   0.41348   0.41639
 Alpha virt. eigenvalues --    0.41691   0.41906   0.42825   0.43027   0.43589
 Alpha virt. eigenvalues --    0.43832   0.44349   0.44807   0.44963   0.45730
 Alpha virt. eigenvalues --    0.46546   0.46805   0.47182   0.47281   0.47493
 Alpha virt. eigenvalues --    0.47891   0.48500   0.48937   0.49552   0.49597
 Alpha virt. eigenvalues --    0.50286   0.50459   0.51016   0.51133   0.51472
 Alpha virt. eigenvalues --    0.51633   0.52011   0.52608   0.53546   0.53662
 Alpha virt. eigenvalues --    0.54292   0.54672   0.54816   0.55466   0.55935
 Alpha virt. eigenvalues --    0.55977   0.56660   0.56870   0.57071   0.57384
 Alpha virt. eigenvalues --    0.57545   0.57883   0.57938   0.58144   0.58404
 Alpha virt. eigenvalues --    0.58527   0.58877   0.59129   0.59258   0.59726
 Alpha virt. eigenvalues --    0.59878   0.60244   0.60469   0.60956   0.61752
 Alpha virt. eigenvalues --    0.62449   0.62981   0.63362   0.63847   0.64468
 Alpha virt. eigenvalues --    0.65177   0.65430   0.65818   0.66279   0.66702
 Alpha virt. eigenvalues --    0.67438   0.67524   0.68305   0.68588   0.69421
 Alpha virt. eigenvalues --    0.70001   0.70704   0.70962   0.71468   0.72122
 Alpha virt. eigenvalues --    0.72578   0.73016   0.73623   0.74231   0.74648
 Alpha virt. eigenvalues --    0.74950   0.75585   0.76000   0.76029   0.76342
 Alpha virt. eigenvalues --    0.76725   0.77098   0.77594   0.77869   0.77987
 Alpha virt. eigenvalues --    0.78642   0.78918   0.79482   0.80255   0.80900
 Alpha virt. eigenvalues --    0.81366   0.81660   0.82053   0.82964   0.83561
 Alpha virt. eigenvalues --    0.84215   0.84626   0.85004   0.85566   0.85754
 Alpha virt. eigenvalues --    0.86537   0.87199   0.87462   0.88101   0.88369
 Alpha virt. eigenvalues --    0.88941   0.90066   0.90429   0.90828   0.91125
 Alpha virt. eigenvalues --    0.91309   0.91757   0.92460   0.93017   0.93121
 Alpha virt. eigenvalues --    0.93440   0.93678   0.93822   0.94968   0.95394
 Alpha virt. eigenvalues --    0.95567   0.95627   0.95844   0.96063   0.96977
 Alpha virt. eigenvalues --    0.97183   0.97483   0.97900   0.98013   0.98461
 Alpha virt. eigenvalues --    0.98563   0.98921   0.99695   0.99885   1.00270
 Alpha virt. eigenvalues --    1.00783   1.00887   1.01520   1.02194   1.02912
 Alpha virt. eigenvalues --    1.02993   1.03235   1.03381   1.03568   1.03931
 Alpha virt. eigenvalues --    1.03955   1.04597   1.05010   1.06385   1.07020
 Alpha virt. eigenvalues --    1.07356   1.07852   1.08087   1.08502   1.09937
 Alpha virt. eigenvalues --    1.10429   1.12524   1.12922   1.13002   1.13186
 Alpha virt. eigenvalues --    1.14818   1.14892   1.15472   1.15533   1.15923
 Alpha virt. eigenvalues --    1.16062   1.16259   1.17364   1.17548   1.18093
 Alpha virt. eigenvalues --    1.18305   1.18956   1.19186   1.20230   1.20853
 Alpha virt. eigenvalues --    1.20978   1.21878   1.22414   1.22621   1.23282
 Alpha virt. eigenvalues --    1.23790   1.24372   1.25073   1.26485   1.26923
 Alpha virt. eigenvalues --    1.27720   1.27937   1.29448   1.29844   1.31039
 Alpha virt. eigenvalues --    1.31394   1.32295   1.33317   1.33601   1.34992
 Alpha virt. eigenvalues --    1.35631   1.36450   1.37037   1.37511   1.37649
 Alpha virt. eigenvalues --    1.39295   1.39805   1.41168   1.41299   1.41574
 Alpha virt. eigenvalues --    1.41798   1.43710   1.44150   1.44459   1.45038
 Alpha virt. eigenvalues --    1.45383   1.45728   1.46538   1.47031   1.48832
 Alpha virt. eigenvalues --    1.49333   1.49649   1.49782   1.50139   1.50679
 Alpha virt. eigenvalues --    1.50719   1.51170   1.51300   1.51795   1.51857
 Alpha virt. eigenvalues --    1.52207   1.52462   1.54746   1.54927   1.55145
 Alpha virt. eigenvalues --    1.55402   1.56232   1.56238   1.56684   1.56905
 Alpha virt. eigenvalues --    1.58477   1.58952   1.60002   1.60589   1.60947
 Alpha virt. eigenvalues --    1.61349   1.61926   1.62228   1.62560   1.62788
 Alpha virt. eigenvalues --    1.63071   1.63683   1.64310   1.64789   1.65374
 Alpha virt. eigenvalues --    1.66040   1.66336   1.67149   1.68565   1.68870
 Alpha virt. eigenvalues --    1.68928   1.69156   1.69822   1.70558   1.71800
 Alpha virt. eigenvalues --    1.72311   1.72537   1.72741   1.73036   1.73317
 Alpha virt. eigenvalues --    1.73596   1.73676   1.73805   1.74331   1.76347
 Alpha virt. eigenvalues --    1.76715   1.76941   1.77522   1.77924   1.78802
 Alpha virt. eigenvalues --    1.79063   1.80529   1.81539   1.81986   1.82323
 Alpha virt. eigenvalues --    1.82778   1.83399   1.83478   1.84894   1.85362
 Alpha virt. eigenvalues --    1.85436   1.86620   1.86776   1.87337   1.87700
 Alpha virt. eigenvalues --    1.88191   1.88407   1.88686   1.89331   1.89713
 Alpha virt. eigenvalues --    1.89935   1.90116   1.90411   1.90791   1.91444
 Alpha virt. eigenvalues --    1.92004   1.93429   1.93949   1.94458   1.94717
 Alpha virt. eigenvalues --    1.95479   1.96093   1.97970   1.98376   1.98590
 Alpha virt. eigenvalues --    1.98764   1.98874   1.99096   1.99293   1.99657
 Alpha virt. eigenvalues --    2.00374   2.01547   2.03649   2.03872   2.03992
 Alpha virt. eigenvalues --    2.04069   2.04436   2.04707   2.05476   2.07172
 Alpha virt. eigenvalues --    2.09215   2.09605   2.11791   2.12013   2.13177
 Alpha virt. eigenvalues --    2.14080   2.15542   2.15737   2.17080   2.17176
 Alpha virt. eigenvalues --    2.17350   2.18109   2.19676   2.19884   2.22213
 Alpha virt. eigenvalues --    2.23060   2.23175   2.24304   2.24713   2.25597
 Alpha virt. eigenvalues --    2.25949   2.26077   2.26864   2.27845   2.28030
 Alpha virt. eigenvalues --    2.28666   2.28910   2.29101   2.29702   2.30650
 Alpha virt. eigenvalues --    2.31479   2.31790   2.32797   2.33287   2.33663
 Alpha virt. eigenvalues --    2.35820   2.36325   2.37039   2.37681   2.38200
 Alpha virt. eigenvalues --    2.40107   2.40335   2.40514   2.40818   2.42329
 Alpha virt. eigenvalues --    2.43190   2.46087   2.46528   2.48303   2.48641
 Alpha virt. eigenvalues --    2.50517   2.50982   2.54568   2.54658   2.55536
 Alpha virt. eigenvalues --    2.55709   2.56598   2.56859   2.57146   2.57246
 Alpha virt. eigenvalues --    2.57559   2.57767   2.58233   2.58508   2.59287
 Alpha virt. eigenvalues --    2.59561   2.59790   2.60142   2.60495   2.60810
 Alpha virt. eigenvalues --    2.61349   2.61465   2.62012   2.62262   2.62618
 Alpha virt. eigenvalues --    2.62882   2.62973   2.63170   2.63535   2.63663
 Alpha virt. eigenvalues --    2.64553   2.64813   2.65110   2.65358   2.66280
 Alpha virt. eigenvalues --    2.66445   2.66948   2.67259   2.67791   2.68069
 Alpha virt. eigenvalues --    2.69248   2.69497   2.69896   2.70450   2.70705
 Alpha virt. eigenvalues --    2.70969   2.72195   2.73277   2.74316   2.74708
 Alpha virt. eigenvalues --    2.75297   2.75467   2.76213   2.76526   2.77200
 Alpha virt. eigenvalues --    2.77509   2.79556   2.80251   2.82007   2.82535
 Alpha virt. eigenvalues --    2.82695   2.84313   2.84671   2.84958   2.85060
 Alpha virt. eigenvalues --    2.86481   2.86542   2.86810   2.87026   2.87647
 Alpha virt. eigenvalues --    2.88259   2.88577   2.88695   2.90119   2.90204
 Alpha virt. eigenvalues --    2.92006   2.92288   2.93318   2.93370   2.93865
 Alpha virt. eigenvalues --    2.94593   2.94796   2.95172   2.96117   2.96371
 Alpha virt. eigenvalues --    2.99118   3.00634   3.02068   3.02560   3.02876
 Alpha virt. eigenvalues --    3.03102   3.05853   3.06355   3.11334   3.12255
 Alpha virt. eigenvalues --    3.13288   3.13447   3.15448   3.15940   3.21777
 Alpha virt. eigenvalues --    3.22145   3.24587   3.25254   3.29093   3.29300
 Alpha virt. eigenvalues --    3.31753   3.31947   3.32958   3.33303   3.35575
 Alpha virt. eigenvalues --    3.37183   3.38445   3.40434   3.41378   3.42060
 Alpha virt. eigenvalues --    3.42173   3.42817   3.43176   3.44329   3.44392
 Alpha virt. eigenvalues --    3.44677   3.45074   3.55600   3.55711   3.56277
 Alpha virt. eigenvalues --    3.57129   3.57796   3.58998   3.61843   3.62963
 Alpha virt. eigenvalues --    3.69695   3.70073   3.70088   3.70378   3.72770
 Alpha virt. eigenvalues --    3.73211   3.73745   3.74089   3.74102   3.74212
 Alpha virt. eigenvalues --    3.74217   3.74879   3.74905   3.75928   3.76193
 Alpha virt. eigenvalues --    3.76477   3.76753   3.76773   3.80554   3.83686
 Alpha virt. eigenvalues --    3.84431   3.84616   3.86031   3.86350   3.87119
 Alpha virt. eigenvalues --    3.87502   3.90164   3.90217   3.91054   3.91070
 Alpha virt. eigenvalues --    3.91354   3.91384   3.94663   3.94929   3.95078
 Alpha virt. eigenvalues --    3.97064   3.99218   3.99480   4.00969   4.02648
 Alpha virt. eigenvalues --    4.03577   4.04138   4.07784   4.07970   4.08500
 Alpha virt. eigenvalues --    4.08775   4.11194   4.12495   4.14439   4.15896
 Alpha virt. eigenvalues --    4.15965   4.17699   4.19059   4.19096   4.25785
 Alpha virt. eigenvalues --    4.26070   4.40304   4.44069   4.48372   4.48842
 Alpha virt. eigenvalues --    4.59208   4.60016   4.60359   4.65967   4.76312
 Alpha virt. eigenvalues --    4.76343   4.77066   4.77074   4.78816   4.79043
 Alpha virt. eigenvalues --    4.80142   4.80264   5.07105   5.07596   5.21841
 Alpha virt. eigenvalues --    5.22348   5.59647   5.60011   5.61416   5.67568
 Alpha virt. eigenvalues --    5.73410   5.87520   5.99872   6.06413   6.06494
 Alpha virt. eigenvalues --    6.09568   6.09602   6.12941   6.13018   6.13972
 Alpha virt. eigenvalues --    6.13988   6.15191   6.15257   6.18937   6.18945
 Alpha virt. eigenvalues --    6.24521   6.24550   6.57186   6.57226   6.59461
 Alpha virt. eigenvalues --    6.59531   7.84910   7.94362   8.05798   9.59265
 Alpha virt. eigenvalues --    9.73498  23.36781  23.36869  23.50631  23.50639
 Alpha virt. eigenvalues --   23.59547  23.59749  23.75215  23.75569  23.85911
 Alpha virt. eigenvalues --   23.86002  23.86354  23.86524  23.89585  23.89590
 Alpha virt. eigenvalues --   23.97197  23.97396  24.00944  24.00963  24.06046
 Alpha virt. eigenvalues --   24.06150  24.06968  24.07040  24.09878  24.10105
 Alpha virt. eigenvalues --   24.13643  24.13689  24.14307  24.14354  25.53909
 Alpha virt. eigenvalues --   25.61977  25.71904  25.72651  25.75991  25.90739
 Alpha virt. eigenvalues --   26.27724  33.77569  33.85332  33.93699  35.34596
 Alpha virt. eigenvalues --   35.34952  35.46257  35.46364  35.58571  35.58926
 Alpha virt. eigenvalues --   35.63052  35.63929  66.70011  66.70081  66.71231
 Alpha virt. eigenvalues --   66.71295  66.78311  66.78335 147.15894 215.52532
 Alpha virt. eigenvalues --  215.69767 776.99162
  Beta  occ. eigenvalues -- -256.01727-101.42724-101.42471 -29.91168 -25.80298
  Beta  occ. eigenvalues --  -25.78984 -25.78916 -24.72003 -24.71968 -24.71886
  Beta  occ. eigenvalues --  -24.71866 -24.71313 -24.71312 -14.44908 -14.44833
  Beta  occ. eigenvalues --  -14.40532 -14.40471 -14.37702 -14.37641 -14.34212
  Beta  occ. eigenvalues --  -14.34201 -10.44157 -10.44152 -10.27204 -10.27111
  Beta  occ. eigenvalues --  -10.25487 -10.25475 -10.24788 -10.24745 -10.24052
  Beta  occ. eigenvalues --  -10.24043 -10.23187 -10.23165 -10.22687 -10.22622
  Beta  occ. eigenvalues --  -10.22553 -10.22520 -10.22389 -10.22307 -10.22102
  Beta  occ. eigenvalues --  -10.21993 -10.21959 -10.21942 -10.21137 -10.21098
  Beta  occ. eigenvalues --  -10.20667 -10.20635 -10.19656 -10.19653  -9.34167
  Beta  occ. eigenvalues --   -9.33914  -7.10112  -7.09905  -7.09878  -7.09858
  Beta  occ. eigenvalues --   -7.09653  -7.09628  -3.31625  -2.09123  -2.08194
  Beta  occ. eigenvalues --   -2.08093  -1.32891  -1.32888  -1.24241  -1.24238
  Beta  occ. eigenvalues --   -1.23717  -1.23711  -1.14481  -1.14420  -0.98198
  Beta  occ. eigenvalues --   -0.98089  -0.96787  -0.96759  -0.90729  -0.90697
  Beta  occ. eigenvalues --   -0.86002  -0.85967  -0.82983  -0.82944  -0.82295
  Beta  occ. eigenvalues --   -0.82265  -0.80275  -0.80242  -0.78543  -0.78536
  Beta  occ. eigenvalues --   -0.74156  -0.74093  -0.69754  -0.69693  -0.69424
  Beta  occ. eigenvalues --   -0.69073  -0.68787  -0.68640  -0.66257  -0.66229
  Beta  occ. eigenvalues --   -0.65976  -0.65962  -0.63631  -0.63598  -0.62475
  Beta  occ. eigenvalues --   -0.62417  -0.60702  -0.60696  -0.60527  -0.60519
  Beta  occ. eigenvalues --   -0.60157  -0.60116  -0.59133  -0.59066  -0.54657
  Beta  occ. eigenvalues --   -0.54594  -0.52778  -0.52698  -0.52236  -0.52140
  Beta  occ. eigenvalues --   -0.50395  -0.50342  -0.50074  -0.49952  -0.49652
  Beta  occ. eigenvalues --   -0.49622  -0.49272  -0.49240  -0.48385  -0.48377
  Beta  occ. eigenvalues --   -0.48145  -0.48140  -0.47578  -0.47527  -0.46270
  Beta  occ. eigenvalues --   -0.46221  -0.45336  -0.45311  -0.44913  -0.44909
  Beta  occ. eigenvalues --   -0.44135  -0.44114  -0.43685  -0.43519  -0.43475
  Beta  occ. eigenvalues --   -0.43168  -0.42447  -0.42442  -0.41884  -0.41806
  Beta  occ. eigenvalues --   -0.40284  -0.40152  -0.40076  -0.39957  -0.39779
  Beta  occ. eigenvalues --   -0.39472  -0.39077  -0.37994  -0.36507  -0.35922
  Beta  occ. eigenvalues --   -0.34417  -0.32779  -0.32664  -0.32349  -0.31888
  Beta  occ. eigenvalues --   -0.31384  -0.31180  -0.30930  -0.30469  -0.30438
  Beta  occ. eigenvalues --   -0.29515  -0.29254  -0.26347  -0.26154  -0.26001
  Beta  occ. eigenvalues --   -0.25259  -0.23018  -0.22940  -0.22561  -0.21625
  Beta  occ. eigenvalues --   -0.16620
  Beta virt. eigenvalues --   -0.08525  -0.08433  -0.07070  -0.06362  -0.05683
  Beta virt. eigenvalues --   -0.05634  -0.04565  -0.04348  -0.02957  -0.02510
  Beta virt. eigenvalues --   -0.01234  -0.00608   0.01073   0.01291   0.01428
  Beta virt. eigenvalues --    0.03130   0.03258   0.04021   0.04281   0.04464
  Beta virt. eigenvalues --    0.04787   0.05044   0.06051   0.06138   0.07593
  Beta virt. eigenvalues --    0.07998   0.08704   0.08769   0.09011   0.09230
  Beta virt. eigenvalues --    0.09275   0.09755   0.10823   0.11619   0.11957
  Beta virt. eigenvalues --    0.13212   0.13377   0.13583   0.13801   0.14724
  Beta virt. eigenvalues --    0.14980   0.15166   0.15318   0.16206   0.16424
  Beta virt. eigenvalues --    0.16575   0.17118   0.18139   0.18264   0.18306
  Beta virt. eigenvalues --    0.18371   0.18846   0.19855   0.20409   0.20478
  Beta virt. eigenvalues --    0.21257   0.21517   0.22693   0.23013   0.23750
  Beta virt. eigenvalues --    0.23899   0.24975   0.25241   0.25759   0.25771
  Beta virt. eigenvalues --    0.26047   0.26598   0.27031   0.27732   0.27824
  Beta virt. eigenvalues --    0.28885   0.29172   0.29433   0.30543   0.30759
  Beta virt. eigenvalues --    0.31051   0.31311   0.32103   0.32333   0.32418
  Beta virt. eigenvalues --    0.33157   0.33608   0.33876   0.34161   0.34215
  Beta virt. eigenvalues --    0.34454   0.34459   0.34807   0.35061   0.35688
  Beta virt. eigenvalues --    0.35760   0.36185   0.36486   0.36592   0.36690
  Beta virt. eigenvalues --    0.36936   0.37188   0.37515   0.37845   0.38362
  Beta virt. eigenvalues --    0.38461   0.38765   0.38976   0.39204   0.39312
  Beta virt. eigenvalues --    0.39480   0.39730   0.40126   0.40308   0.40688
  Beta virt. eigenvalues --    0.40819   0.41041   0.41452   0.41691   0.41767
  Beta virt. eigenvalues --    0.41982   0.42890   0.43060   0.43634   0.43913
  Beta virt. eigenvalues --    0.44375   0.44899   0.45036   0.45799   0.46577
  Beta virt. eigenvalues --    0.46825   0.47216   0.47354   0.47600   0.47949
  Beta virt. eigenvalues --    0.48573   0.48999   0.49591   0.49654   0.50346
  Beta virt. eigenvalues --    0.50540   0.51155   0.51250   0.51510   0.51653
  Beta virt. eigenvalues --    0.52092   0.52782   0.53721   0.53994   0.54469
  Beta virt. eigenvalues --    0.54810   0.55190   0.55575   0.55995   0.56159
  Beta virt. eigenvalues --    0.56761   0.56914   0.57120   0.57454   0.57775
  Beta virt. eigenvalues --    0.57941   0.57954   0.58269   0.58441   0.58637
  Beta virt. eigenvalues --    0.58957   0.59293   0.59394   0.59801   0.59943
  Beta virt. eigenvalues --    0.60319   0.60552   0.61016   0.61814   0.62617
  Beta virt. eigenvalues --    0.63174   0.63413   0.64213   0.64593   0.65263
  Beta virt. eigenvalues --    0.65627   0.66024   0.66310   0.66817   0.67532
  Beta virt. eigenvalues --    0.67686   0.68338   0.68702   0.69476   0.70069
  Beta virt. eigenvalues --    0.70761   0.71046   0.71540   0.72194   0.72701
  Beta virt. eigenvalues --    0.73084   0.73796   0.74404   0.74976   0.75110
  Beta virt. eigenvalues --    0.75750   0.76021   0.76081   0.76560   0.76924
  Beta virt. eigenvalues --    0.77366   0.77865   0.78068   0.78141   0.78763
  Beta virt. eigenvalues --    0.79009   0.79526   0.80412   0.81087   0.81601
  Beta virt. eigenvalues --    0.81798   0.82304   0.83106   0.83668   0.84358
  Beta virt. eigenvalues --    0.84786   0.85088   0.85732   0.85898   0.86632
  Beta virt. eigenvalues --    0.87455   0.87488   0.88155   0.88596   0.89043
  Beta virt. eigenvalues --    0.90363   0.90726   0.90871   0.91352   0.91574
  Beta virt. eigenvalues --    0.91960   0.92652   0.93315   0.93601   0.93873
  Beta virt. eigenvalues --    0.94123   0.95029   0.95318   0.95558   0.95816
  Beta virt. eigenvalues --    0.95978   0.96249   0.96588   0.97179   0.97406
  Beta virt. eigenvalues --    0.97713   0.98121   0.98250   0.98628   0.98704
  Beta virt. eigenvalues --    0.99123   0.99745   1.00021   1.00512   1.00920
  Beta virt. eigenvalues --    1.01062   1.01822   1.02389   1.03001   1.03233
  Beta virt. eigenvalues --    1.03301   1.03611   1.03676   1.04034   1.04075
  Beta virt. eigenvalues --    1.04652   1.05106   1.06446   1.07069   1.07426
  Beta virt. eigenvalues --    1.07861   1.08119   1.08562   1.10034   1.10487
  Beta virt. eigenvalues --    1.12908   1.12927   1.13012   1.13395   1.14824
  Beta virt. eigenvalues --    1.14919   1.15548   1.15657   1.16048   1.16288
  Beta virt. eigenvalues --    1.16670   1.17523   1.17907   1.18255   1.18333
  Beta virt. eigenvalues --    1.19356   1.19882   1.20863   1.20907   1.21053
  Beta virt. eigenvalues --    1.22020   1.22685   1.23111   1.23959   1.24510
  Beta virt. eigenvalues --    1.24749   1.25168   1.26594   1.26954   1.27879
  Beta virt. eigenvalues --    1.28133   1.29520   1.30008   1.31262   1.31511
  Beta virt. eigenvalues --    1.33466   1.33678   1.35108   1.35522   1.36570
  Beta virt. eigenvalues --    1.36665   1.37703   1.38309   1.38638   1.40144
  Beta virt. eigenvalues --    1.40781   1.41254   1.41399   1.41671   1.41918
  Beta virt. eigenvalues --    1.43900   1.44414   1.45188   1.45502   1.46352
  Beta virt. eigenvalues --    1.46500   1.47243   1.48487   1.49378   1.49594
  Beta virt. eigenvalues --    1.49759   1.49876   1.50536   1.50894   1.51004
  Beta virt. eigenvalues --    1.51209   1.51408   1.51942   1.52074   1.52623
  Beta virt. eigenvalues --    1.53018   1.54778   1.54971   1.55217   1.55461
  Beta virt. eigenvalues --    1.56269   1.56361   1.56830   1.56932   1.58675
  Beta virt. eigenvalues --    1.59135   1.60140   1.60652   1.61076   1.61425
  Beta virt. eigenvalues --    1.62124   1.62422   1.62771   1.63185   1.63385
  Beta virt. eigenvalues --    1.63937   1.64418   1.64921   1.65409   1.66248
  Beta virt. eigenvalues --    1.66407   1.67256   1.68731   1.68972   1.69073
  Beta virt. eigenvalues --    1.69783   1.69905   1.70693   1.72124   1.72379
  Beta virt. eigenvalues --    1.72574   1.72877   1.73174   1.73560   1.73627
  Beta virt. eigenvalues --    1.73696   1.74070   1.75024   1.76383   1.76759
  Beta virt. eigenvalues --    1.77398   1.77863   1.78223   1.79537   1.79760
  Beta virt. eigenvalues --    1.80981   1.82028   1.82414   1.82592   1.83197
  Beta virt. eigenvalues --    1.83497   1.84756   1.85050   1.85576   1.86171
  Beta virt. eigenvalues --    1.86689   1.87094   1.87754   1.87849   1.88407
  Beta virt. eigenvalues --    1.88924   1.89099   1.89531   1.89897   1.90197
  Beta virt. eigenvalues --    1.90400   1.90495   1.91042   1.91528   1.92131
  Beta virt. eigenvalues --    1.94087   1.94270   1.94626   1.95295   1.95718
  Beta virt. eigenvalues --    1.96660   1.98015   1.98436   1.98659   1.98810
  Beta virt. eigenvalues --    1.98925   1.99162   1.99356   1.99883   2.00661
  Beta virt. eigenvalues --    2.02186   2.03699   2.03920   2.04043   2.04086
  Beta virt. eigenvalues --    2.04506   2.04785   2.05602   2.08072   2.09221
  Beta virt. eigenvalues --    2.09607   2.11821   2.12048   2.13295   2.14186
  Beta virt. eigenvalues --    2.15585   2.15802   2.17155   2.17245   2.17460
  Beta virt. eigenvalues --    2.18245   2.19696   2.19910   2.22320   2.23227
  Beta virt. eigenvalues --    2.23473   2.24673   2.24948   2.25741   2.25974
  Beta virt. eigenvalues --    2.26208   2.27073   2.27919   2.28157   2.28737
  Beta virt. eigenvalues --    2.28967   2.29200   2.29828   2.30853   2.31788
  Beta virt. eigenvalues --    2.32181   2.33077   2.33341   2.33868   2.35968
  Beta virt. eigenvalues --    2.36435   2.37176   2.37743   2.38916   2.40143
  Beta virt. eigenvalues --    2.40429   2.40602   2.41337   2.42438   2.43264
  Beta virt. eigenvalues --    2.46152   2.46620   2.48350   2.48730   2.50529
  Beta virt. eigenvalues --    2.50998   2.54607   2.54706   2.55690   2.55848
  Beta virt. eigenvalues --    2.56661   2.56878   2.57189   2.57279   2.57588
  Beta virt. eigenvalues --    2.57793   2.58241   2.58532   2.59321   2.59574
  Beta virt. eigenvalues --    2.59841   2.60163   2.60517   2.60836   2.61391
  Beta virt. eigenvalues --    2.61488   2.62089   2.62324   2.62645   2.62989
  Beta virt. eigenvalues --    2.63151   2.63207   2.63581   2.63726   2.64584
  Beta virt. eigenvalues --    2.64869   2.65169   2.65452   2.66321   2.66504
  Beta virt. eigenvalues --    2.67116   2.67321   2.67838   2.68138   2.69284
  Beta virt. eigenvalues --    2.69543   2.69998   2.70473   2.70756   2.71013
  Beta virt. eigenvalues --    2.72373   2.73388   2.74374   2.74747   2.75564
  Beta virt. eigenvalues --    2.75932   2.76607   2.76792   2.77310   2.77572
  Beta virt. eigenvalues --    2.79757   2.80286   2.82551   2.82763   2.84933
  Beta virt. eigenvalues --    2.84961   2.86616   2.86820   2.86898   2.86963
  Beta virt. eigenvalues --    2.87792   2.88183   2.89742   2.90022   2.90980
  Beta virt. eigenvalues --    2.91550   2.92372   2.92877   2.93234   2.93463
  Beta virt. eigenvalues --    2.94234   2.94931   2.95120   2.95728   2.95988
  Beta virt. eigenvalues --    2.96316   2.97090   3.00337   3.00480   3.01012
  Beta virt. eigenvalues --    3.02247   3.02459   3.03435   3.03653   3.05758
  Beta virt. eigenvalues --    3.06641   3.07399   3.11524   3.12379   3.13335
  Beta virt. eigenvalues --    3.13585   3.15890   3.16553   3.22025   3.22373
  Beta virt. eigenvalues --    3.24706   3.25519   3.29112   3.29345   3.31836
  Beta virt. eigenvalues --    3.31956   3.33336   3.33420   3.37131   3.37282
  Beta virt. eigenvalues --    3.40282   3.40500   3.42046   3.42167   3.42679
  Beta virt. eigenvalues --    3.42854   3.44332   3.44375   3.44625   3.45098
  Beta virt. eigenvalues --    3.46173   3.55708   3.55903   3.56306   3.57139
  Beta virt. eigenvalues --    3.57811   3.59029   3.61892   3.63009   3.69795
  Beta virt. eigenvalues --    3.70073   3.70090   3.70509   3.72884   3.73233
  Beta virt. eigenvalues --    3.73764   3.74089   3.74103   3.74212   3.74218
  Beta virt. eigenvalues --    3.74880   3.74906   3.75968   3.76194   3.76524
  Beta virt. eigenvalues --    3.76759   3.76773   3.80618   3.83724   3.84466
  Beta virt. eigenvalues --    3.84652   3.86160   3.86463   3.87177   3.87543
  Beta virt. eigenvalues --    3.90168   3.90222   3.91055   3.91072   3.91355
  Beta virt. eigenvalues --    3.91384   3.94737   3.94933   3.95091   3.97157
  Beta virt. eigenvalues --    3.99223   3.99506   4.01057   4.02693   4.03617
  Beta virt. eigenvalues --    4.04196   4.07788   4.07974   4.08513   4.08783
  Beta virt. eigenvalues --    4.11237   4.12519   4.14470   4.15898   4.15967
  Beta virt. eigenvalues --    4.17826   4.19061   4.19100   4.25807   4.26107
  Beta virt. eigenvalues --    4.40532   4.44363   4.48435   4.48899   4.59323
  Beta virt. eigenvalues --    4.60018   4.60409   4.66170   4.76312   4.76344
  Beta virt. eigenvalues --    4.77066   4.77074   4.78898   4.79100   4.80147
  Beta virt. eigenvalues --    4.80272   5.07116   5.07608   5.21918   5.22426
  Beta virt. eigenvalues --    5.59722   5.60093   5.75339   5.80250   5.81429
  Beta virt. eigenvalues --    6.00529   6.06413   6.06494   6.09568   6.09602
  Beta virt. eigenvalues --    6.12935   6.13005   6.13398   6.13973   6.13988
  Beta virt. eigenvalues --    6.15191   6.15258   6.18938   6.18946   6.24521
  Beta virt. eigenvalues --    6.24551   6.57186   6.57226   6.59461   6.59531
  Beta virt. eigenvalues --    7.98494   8.05302   8.16964   9.59433   9.73642
  Beta virt. eigenvalues --   23.36781  23.36869  23.50631  23.50639  23.59547
  Beta virt. eigenvalues --   23.59749  23.75215  23.75570  23.85910  23.86002
  Beta virt. eigenvalues --   23.86353  23.86522  23.89585  23.89590  23.97193
  Beta virt. eigenvalues --   23.97392  24.00945  24.00964  24.06048  24.06152
  Beta virt. eigenvalues --   24.06968  24.07040  24.09878  24.10106  24.13643
  Beta virt. eigenvalues --   24.13689  24.14307  24.14355  25.54052  25.62095
  Beta virt. eigenvalues --   25.72124  25.72840  25.78306  25.90917  26.36146
  Beta virt. eigenvalues --   33.87639  33.93481  34.02017  35.34628  35.34984
  Beta virt. eigenvalues --   35.46271  35.46378  35.58674  35.59028  35.63180
  Beta virt. eigenvalues --   35.64054  66.70011  66.70081  66.71232  66.71295
  Beta virt. eigenvalues --   66.78311  66.78335 147.19860 215.52602 215.69837
  Beta virt. eigenvalues --  776.99931
          Condensed to atoms (all electrons):
          Atomic-Atomic Spin Densities.
 Mulliken charges and spin densities:
               1          2
     1  Fe   1.382162   3.758597
     2  Cl  -0.743141   0.077577
     3  N   -0.547671   0.019299
     4  N   -0.377260   0.018320
     5  N    0.003485  -0.001238
     6  N   -0.361156   0.003290
     7  C    0.150551  -0.005169
     8  H    0.177634   0.002077
     9  C   -0.181813   0.002397
    10  H    0.113423   0.000575
    11  C    0.002434  -0.005661
    12  H    0.108873   0.000265
    13  C   -0.099361   0.003489
    14  H    0.094224   0.000540
    15  C    0.243139  -0.000416
    16  C    0.097417   0.002146
    17  C    0.150120  -0.000567
    18  H    0.133554   0.000118
    19  Cl  -0.738728   0.080825
    20  N   -0.549029   0.018821
    21  N   -0.375140   0.017722
    22  N    0.002842   0.000259
    23  N   -0.353952   0.003046
    24  C    0.151669  -0.004033
    25  H    0.179968   0.001787
    26  C   -0.182255   0.001829
    27  H    0.114043   0.000604
    28  C    0.003592  -0.004174
    29  H    0.109046   0.000176
    30  C   -0.102770   0.002801
    31  H    0.093881   0.000584
    32  C    0.244131   0.000801
    33  C    0.092495   0.001883
    34  C    0.146356  -0.000852
    35  H    0.135681   0.000096
    36  C    0.239447   0.000825
    37  C   -0.095200   0.000016
    38  C   -0.054779  -0.000150
    39  C   -0.036763   0.000116
    40  C   -0.031350   0.000068
    41  C   -0.278429  -0.000140
    42  H    0.122617  -0.000003
    43  H    0.133372   0.000009
    44  H    0.119595   0.000013
    45  H    0.118904  -0.000004
    46  C    0.219442   0.000630
    47  C   -0.091826   0.000277
    48  C   -0.048067   0.000484
    49  C   -0.034285  -0.000132
    50  C   -0.035489  -0.000262
    51  C   -0.278782   0.000433
    52  H    0.117750  -0.000002
    53  H    0.145629  -0.000026
    54  H    0.118207   0.000017
    55  H    0.122538   0.000011
    56  C    0.725256   0.000000
    57  C    0.725986  -0.000009
    58  F   -0.203160  -0.000004
    59  F   -0.209116  -0.000001
    60  F   -0.208954  -0.000001
    61  F   -0.207183   0.000003
    62  F   -0.204176   0.000013
    63  F   -0.209627   0.000003
 Sum of Mulliken charges =   0.00000   4.00000
 Mulliken charges and spin densities with hydrogens summed into heavy atoms:
               1          2
     1  Fe   1.382162   3.758597
     2  Cl  -0.743141   0.077577
     3  N   -0.547671   0.019299
     4  N   -0.377260   0.018320
     5  N    0.003485  -0.001238
     6  N   -0.361156   0.003290
     7  C    0.328185  -0.003091
     9  C   -0.068390   0.002972
    11  C    0.111307  -0.005397
    13  C   -0.005137   0.004029
    15  C    0.243139  -0.000416
    16  C    0.097417   0.002146
    17  C    0.283674  -0.000449
    19  Cl  -0.738728   0.080825
    20  N   -0.549029   0.018821
    21  N   -0.375140   0.017722
    22  N    0.002842   0.000259
    23  N   -0.353952   0.003046
    24  C    0.331637  -0.002246
    26  C   -0.068212   0.002433
    28  C    0.112638  -0.003999
    30  C   -0.008889   0.003385
    32  C    0.244131   0.000801
    33  C    0.092495   0.001883
    34  C    0.282036  -0.000755
    36  C    0.239447   0.000825
    37  C    0.027418   0.000014
    38  C    0.078593  -0.000141
    39  C    0.082832   0.000129
    40  C    0.087554   0.000063
    41  C   -0.278429  -0.000140
    46  C    0.219442   0.000630
    47  C    0.025924   0.000275
    48  C    0.097563   0.000458
    49  C    0.083923  -0.000115
    50  C    0.087049  -0.000251
    51  C   -0.278782   0.000433
    56  C    0.725256   0.000000
    57  C    0.725986  -0.000009
    58  F   -0.203160  -0.000004
    59  F   -0.209116  -0.000001
    60  F   -0.208954  -0.000001
    61  F   -0.207183   0.000003
    62  F   -0.204176   0.000013
    63  F   -0.209627   0.000003
 Electronic spatial extent (au):  <R**2>=          38410.7973
 Charge=              0.0000 electrons
 Dipole moment (field-independent basis, Debye):
    X=             -0.2386    Y=             10.3088    Z=             -0.6153  Tot=             10.3299
 Quadrupole moment (field-independent basis, Debye-Ang):
   XX=           -297.9627   YY=           -343.6310   ZZ=           -209.1829
   XY=              0.9091   XZ=             17.7266   YZ=             10.9178
 Traceless Quadrupole moment (field-independent basis, Debye-Ang):
   XX=            -14.3705   YY=            -60.0388   ZZ=             74.4093
   XY=              0.9091   XZ=             17.7266   YZ=             10.9178
 Octapole moment (field-independent basis, Debye-Ang**2):
  XXX=            -44.5544  YYY=            279.4947  ZZZ=             12.4441  XYY=             22.6550
  XXY=            -36.9822  XXZ=            -63.8045  XZZ=            -11.8609  YZZ=            -93.1188
  YYZ=              2.0010  XYZ=             86.5844
 Hexadecapole moment (field-independent basis, Debye-Ang**3):
 XXXX=         -27603.3894 YYYY=         -16253.2262 ZZZZ=          -6024.2540 XXXY=            -99.0229
 XXXZ=            345.9276 YYYX=             44.6456 YYYZ=            188.8325 ZZZX=            -35.7376
 ZZZY=             39.0437 XXYY=          -7996.4641 XXZZ=          -5186.9566 YYZZ=          -3181.6079
 XXYZ=             48.3497 YYXZ=           -156.9051 ZZXY=             39.9055
 N-N= 6.388441044159D+03 E-N=-2.293107384738D+04  KE= 4.289457869304D+03
                          Isotropic Fermi Contact Couplings
        Atom                 a.u.       MegaHertz       Gauss      10(-4) cm-1
     1  Fe(57)            -0.56547     -20.50380      -7.31626      -6.83933
     2  Cl(35)             0.05208       5.70833       2.03687       1.90409
     3  N(14)              0.07238       5.84649       2.08617       1.95018
     4  N(14)              0.08331       6.72980       2.40136       2.24482
     5  N(14)              0.01047       0.84600       0.30187       0.28219
     6  N(14)              0.00875       0.70651       0.25210       0.23567
     7  C(13)             -0.00158      -0.44492      -0.15876      -0.14841
     8  H(1)               0.00045       0.50811       0.18131       0.16949
     9  C(13)              0.00174       0.49006       0.17486       0.16347
    10  H(1)               0.00013       0.14263       0.05089       0.04758
    11  C(13)             -0.00020      -0.05556      -0.01982      -0.01853
    12  H(1)               0.00006       0.06930       0.02473       0.02312
    13  C(13)              0.00227       0.63687       0.22725       0.21244
    14  H(1)               0.00017       0.18535       0.06614       0.06183
    15  C(13)             -0.00117      -0.32793      -0.11701      -0.10939
    16  C(13)             -0.00026      -0.07310      -0.02608      -0.02438
    17  C(13)              0.00034       0.09500       0.03390       0.03169
    18  H(1)               0.00007       0.07833       0.02795       0.02613
    19  Cl(35)             0.05253       5.75761       2.05446       1.92053
    20  N(14)              0.07216       5.82881       2.07987       1.94428
    21  N(14)              0.08304       6.70766       2.39346       2.23743
    22  N(14)              0.01047       0.84561       0.30173       0.28206
    23  N(14)              0.00884       0.71442       0.25492       0.23830
    24  C(13)             -0.00153      -0.42946      -0.15324      -0.14325
    25  H(1)               0.00043       0.48196       0.17197       0.16076
    26  C(13)              0.00164       0.46020       0.16421       0.15351
    27  H(1)               0.00013       0.14148       0.05048       0.04719
    28  C(13)             -0.00010      -0.02808      -0.01002      -0.00937
    29  H(1)               0.00004       0.04607       0.01644       0.01537
    30  C(13)              0.00216       0.60721       0.21667       0.20254
    31  H(1)               0.00017       0.19488       0.06954       0.06500
    32  C(13)             -0.00116      -0.32671      -0.11658      -0.10898
    33  C(13)             -0.00029      -0.08011      -0.02859      -0.02672
    34  C(13)              0.00035       0.09945       0.03549       0.03317
    35  H(1)               0.00006       0.06881       0.02455       0.02295
    36  C(13)              0.00051       0.14203       0.05068       0.04738
    37  C(13)              0.00032       0.09025       0.03220       0.03010
    38  C(13)             -0.00004      -0.01039      -0.00371      -0.00347
    39  C(13)              0.00012       0.03281       0.01171       0.01094
    40  C(13)              0.00001       0.00274       0.00098       0.00092
    41  C(13)             -0.00002      -0.00508      -0.00181      -0.00169
    42  H(1)               0.00001       0.01401       0.00500       0.00467
    43  H(1)               0.00001       0.01186       0.00423       0.00396
    44  H(1)               0.00001       0.00706       0.00252       0.00236
    45  H(1)               0.00000      -0.00130      -0.00046      -0.00043
    46  C(13)              0.00051       0.14238       0.05081       0.04749
    47  C(13)              0.00016       0.04481       0.01599       0.01495
    48  C(13)              0.00001       0.00396       0.00141       0.00132
    49  C(13)              0.00004       0.01000       0.00357       0.00333
    50  C(13)             -0.00002      -0.00695      -0.00248      -0.00232
    51  C(13)              0.00003       0.00836       0.00298       0.00279
    52  H(1)               0.00000       0.00487       0.00174       0.00162
    53  H(1)               0.00000      -0.00180      -0.00064      -0.00060
    54  H(1)               0.00001       0.00682       0.00243       0.00228
    55  H(1)               0.00000       0.00381       0.00136       0.00127
    56  C(13)              0.00001       0.00192       0.00068       0.00064
    57  C(13)             -0.00002      -0.00464      -0.00166      -0.00155
    58  F(19)             -0.00001      -0.00912      -0.00325      -0.00304
    59  F(19)              0.00000       0.00019       0.00007       0.00006
    60  F(19)              0.00000      -0.00236      -0.00084      -0.00079
    61  F(19)              0.00000       0.00385       0.00137       0.00128
    62  F(19)              0.00002       0.01760       0.00628       0.00587
    63  F(19)              0.00001       0.00710       0.00253       0.00237
 --------------------------------------------------------
       Center         ----  Spin Dipole Couplings  ----
                      3XX-RR        3YY-RR        3ZZ-RR
 --------------------------------------------------------
     1   Atom        2.165225     -1.195553     -0.969673
     2   Atom        0.113019      0.070308     -0.183327
     3   Atom       -0.079773     -0.078301      0.158074
     4   Atom        0.020124      0.015775     -0.035900
     5   Atom        0.008841      0.003917     -0.012758
     6   Atom        0.006591      0.000411     -0.007002
     7   Atom       -0.019793     -0.008389      0.028182
     8   Atom       -0.005961     -0.006806      0.012767
     9   Atom       -0.006285     -0.006186      0.012470
    10   Atom       -0.003071     -0.002790      0.005861
    11   Atom       -0.005711     -0.006621      0.012331
    12   Atom       -0.002390     -0.002414      0.004804
    13   Atom       -0.005972     -0.006175      0.012147
    14   Atom       -0.002876     -0.003128      0.006004
    15   Atom       -0.014634     -0.016398      0.031032
    16   Atom       -0.006976     -0.002438      0.009414
    17   Atom       -0.000858      0.001119     -0.000261
    18   Atom       -0.000259     -0.000234      0.000493
    19   Atom        0.114422      0.045499     -0.159921
    20   Atom       -0.080885     -0.079114      0.159999
    21   Atom        0.018671      0.024681     -0.043352
    22   Atom        0.009550      0.004690     -0.014241
    23   Atom        0.005588      0.001369     -0.006956
    24   Atom       -0.018825     -0.010939      0.029764
    25   Atom       -0.005263     -0.009872      0.015135
    26   Atom       -0.006081     -0.006672      0.012753
    27   Atom       -0.002913     -0.003356      0.006269
    28   Atom       -0.005419     -0.006106      0.011525
    29   Atom       -0.002457     -0.002418      0.004875
    30   Atom       -0.006270     -0.005326      0.011596
    31   Atom       -0.003143     -0.002300      0.005444
    32   Atom       -0.015998     -0.011406      0.027405
    33   Atom       -0.008243      0.002219      0.006024
    34   Atom       -0.001528      0.002577     -0.001049
    35   Atom       -0.000400      0.000507     -0.000107
    36   Atom        0.001430      0.002064     -0.003495
    37   Atom        0.001274      0.000343     -0.001617
    38   Atom        0.000226      0.002237     -0.002463
    39   Atom        0.000690      0.000442     -0.001132
    40   Atom        0.000210      0.001147     -0.001357
    41   Atom        0.000437      0.000566     -0.001003
    42   Atom        0.001343     -0.000219     -0.001124
    43   Atom       -0.000774      0.003730     -0.002956
    44   Atom        0.000620      0.000109     -0.000729
    45   Atom       -0.000061      0.001053     -0.000992
    46   Atom        0.000904      0.002512     -0.003416
    47   Atom        0.000042      0.001802     -0.001844
    48   Atom        0.001852      0.000697     -0.002549
    49   Atom        0.000357      0.000781     -0.001138
    50   Atom        0.000890      0.000417     -0.001307
    51   Atom        0.000556      0.000523     -0.001080
    52   Atom       -0.000365      0.001640     -0.001276
    53   Atom        0.003045     -0.000148     -0.002897
    54   Atom        0.000055      0.000707     -0.000762
    55   Atom        0.000874      0.000070     -0.000944
    56   Atom        0.000272      0.000352     -0.000623
    57   Atom        0.000303      0.000318     -0.000621
    58   Atom        0.000373      0.000160     -0.000533
    59   Atom        0.000218      0.000259     -0.000477
    60   Atom        0.000059      0.000480     -0.000539
    61   Atom        0.000301      0.000207     -0.000508
    62   Atom        0.000526      0.000070     -0.000596
    63   Atom        0.000104      0.000418     -0.000522
 --------------------------------------------------------
                        XY            XZ            YZ
 --------------------------------------------------------
     1   Atom       -0.101437      0.839837      0.070891
     2   Atom        0.184327     -0.013159     -0.010856
     3   Atom        0.007424      0.015352      0.014724
     4   Atom       -0.088059      0.062437     -0.055643
     5   Atom       -0.028475     -0.001441      0.001758
     6   Atom       -0.009899      0.007833     -0.003747
     7   Atom       -0.008933     -0.011521      0.016253
     8   Atom       -0.012054     -0.018819      0.018578
     9   Atom       -0.000077     -0.004018      0.002813
    10   Atom       -0.001019     -0.002856      0.003306
    11   Atom       -0.004520      0.000923      0.000948
    12   Atom       -0.000214      0.000297      0.000206
    13   Atom        0.000937      0.003034     -0.003881
    14   Atom       -0.001075      0.003466     -0.003177
    15   Atom       -0.012609      0.014439     -0.014455
    16   Atom       -0.016462      0.018427     -0.018754
    17   Atom       -0.009071      0.007163     -0.006652
    18   Atom       -0.003745      0.003988     -0.003902
    19   Atom       -0.181952      0.004479     -0.004187
    20   Atom       -0.005382      0.007014      0.011592
    21   Atom        0.090804      0.055729      0.049930
    22   Atom        0.025101     -0.003261     -0.002971
    23   Atom        0.010643      0.006883      0.003287
    24   Atom        0.006749     -0.013687     -0.011953
    25   Atom        0.010651     -0.020099     -0.016354
    26   Atom        0.000014     -0.004436     -0.001000
    27   Atom        0.000798     -0.003178     -0.002355
    28   Atom        0.003348     -0.000180      0.001237
    29   Atom        0.000172      0.000018      0.000589
    30   Atom       -0.000373      0.002402      0.005720
    31   Atom        0.001290      0.002941      0.004161
    32   Atom        0.012145      0.011159      0.019740
    33   Atom        0.017342      0.016039      0.020005
    34   Atom        0.009821      0.006287      0.006652
    35   Atom        0.004036      0.003607      0.003974
    36   Atom       -0.005399      0.000659     -0.000715
    37   Atom       -0.002876      0.001174     -0.000891
    38   Atom       -0.003707     -0.000254      0.000549
    39   Atom       -0.001729      0.000377     -0.000368
    40   Atom       -0.001985     -0.000282      0.000303
    41   Atom       -0.001605      0.000097      0.000065
    42   Atom       -0.002332      0.001612     -0.001132
    43   Atom       -0.004266     -0.000941      0.001610
    44   Atom       -0.001180      0.000423     -0.000337
    45   Atom       -0.001528     -0.000384      0.000553
    46   Atom        0.005547     -0.000062      0.000134
    47   Atom        0.002390      0.000717      0.000645
    48   Atom        0.003555     -0.000509     -0.000889
    49   Atom        0.001784      0.000143      0.000373
    50   Atom        0.002226     -0.000615     -0.000339
    51   Atom        0.001256      0.000161     -0.000311
    52   Atom        0.002224      0.000863      0.001402
    53   Atom        0.004729     -0.002093     -0.001470
    54   Atom        0.001163      0.000235      0.000320
    55   Atom        0.001597     -0.000700     -0.000541
    56   Atom       -0.000939     -0.000034      0.000041
    57   Atom        0.000934     -0.000099     -0.000111
    58   Atom       -0.000800     -0.000110      0.000108
    59   Atom       -0.000734      0.000076     -0.000077
    60   Atom       -0.000772     -0.000076      0.000100
    61   Atom        0.000804     -0.000261     -0.000235
    62   Atom        0.000855     -0.000010     -0.000010
    63   Atom        0.000771     -0.000016     -0.000025
 --------------------------------------------------------


 ---------------------------------------------------------------------------------
              Anisotropic Spin Dipole Couplings in Principal Axis System
 ---------------------------------------------------------------------------------

       Atom             a.u.   MegaHertz   Gauss  10(-4) cm-1        Axes

              Baa    -1.2828   -22.208    -7.924    -7.408  0.1801  0.7381 -0.6502
     1 Fe(57) Bbb    -1.0951   -18.960    -6.765    -6.324 -0.1645  0.6743  0.7199
              Bcc     2.3779    41.168    14.690    13.732  0.9698 -0.0227  0.2428
 
              Baa    -0.1840    -9.628    -3.436    -3.212  0.0324  0.0192  0.9993
     2 Cl(35) Bbb    -0.0939    -4.914    -1.753    -1.639 -0.6649  0.7469  0.0072
              Bcc     0.2779    14.542     5.189     4.851  0.7462  0.6647 -0.0369
 
              Baa    -0.0865    -3.336    -1.191    -1.113  0.7478 -0.6639 -0.0070
     3 N(14)  Bbb    -0.0735    -2.835    -1.012    -0.946  0.6607  0.7451 -0.0912
              Bcc     0.1600     6.172     2.202     2.059  0.0657  0.0636  0.9958
 
              Baa    -0.0764    -2.947    -1.052    -0.983 -0.5961 -0.0877  0.7981
     4 N(14)  Bbb    -0.0683    -2.633    -0.940    -0.878  0.4647  0.7729  0.4320
              Bcc     0.1447     5.581     1.991     1.862  0.6547 -0.6285  0.4200
 
              Baa    -0.0222    -0.857    -0.306    -0.286  0.6746  0.7374 -0.0343
     5 N(14)  Bbb    -0.0129    -0.496    -0.177    -0.165  0.0578 -0.0065  0.9983
              Bcc     0.0351     1.352     0.483     0.451  0.7359 -0.6754 -0.0470
 
              Baa    -0.0107    -0.411    -0.147    -0.137 -0.4673 -0.1214  0.8758
     6 N(14)  Bbb    -0.0063    -0.242    -0.086    -0.081  0.4312  0.8334  0.3456
              Bcc     0.0169     0.653     0.233     0.218  0.7718 -0.5391  0.3371
 
              Baa    -0.0248    -3.333    -1.189    -1.112  0.9027  0.4252  0.0658
     7 C(13)  Bbb    -0.0129    -1.734    -0.619    -0.578 -0.3592  0.8291 -0.4285
              Bcc     0.0378     5.067     1.808     1.690 -0.2368  0.3632  0.9011
 
              Baa    -0.0185    -9.861    -3.519    -3.289  0.5843  0.8019 -0.1249
     8 H(1)   Bbb    -0.0174    -9.295    -3.317    -3.100  0.6610 -0.3809  0.6465
              Bcc     0.0359    19.156     6.835     6.390 -0.4709  0.4603  0.7526
 
              Baa    -0.0074    -0.992    -0.354    -0.331  0.8304 -0.5033  0.2392
     9 C(13)  Bbb    -0.0063    -0.844    -0.301    -0.281  0.5217  0.8530 -0.0162
              Bcc     0.0137     1.836     0.655     0.612 -0.1959  0.1382  0.9708
 
              Baa    -0.0040    -2.113    -0.754    -0.705  0.7038  0.7095 -0.0342
    10 H(1)   Bbb    -0.0039    -2.061    -0.736    -0.688  0.6578 -0.6329  0.4084
              Bcc     0.0078     4.174     1.489     1.392 -0.2681  0.3099  0.9122
 
              Baa    -0.0108    -1.447    -0.516    -0.483  0.6699  0.7403 -0.0571
    11 C(13)  Bbb    -0.0016    -0.218    -0.078    -0.073  0.7413 -0.6711 -0.0034
              Bcc     0.0124     1.665     0.594     0.555  0.0409  0.0400  0.9984
 
              Baa    -0.0026    -1.405    -0.501    -0.469  0.6924  0.7200 -0.0476
    12 H(1)   Bbb    -0.0022    -1.168    -0.417    -0.389  0.7204 -0.6935 -0.0101
              Bcc     0.0048     2.573     0.918     0.858  0.0403  0.0273  0.9988
 
              Baa    -0.0082    -1.101    -0.393    -0.367 -0.6299  0.7402  0.2351
    13 C(13)  Bbb    -0.0051    -0.689    -0.246    -0.230  0.7633  0.6460  0.0111
              Bcc     0.0133     1.790     0.639     0.597  0.1436 -0.1864  0.9719
 
              Baa    -0.0041    -2.201    -0.786    -0.734 -0.1728  0.9214  0.3481
    14 H(1)   Bbb    -0.0041    -2.168    -0.774    -0.723  0.9344  0.2651 -0.2380
              Bcc     0.0082     4.370     1.559     1.458  0.3116 -0.2841  0.9067
 
              Baa    -0.0282    -3.780    -1.349    -1.261  0.6718  0.7405  0.0169
    15 C(13)  Bbb    -0.0125    -1.671    -0.596    -0.558  0.6753 -0.6030 -0.4247
              Bcc     0.0406     5.451     1.945     1.818  0.3042 -0.2967  0.9052
 
              Baa    -0.0216    -2.893    -1.032    -0.965  0.8167  0.5577 -0.1482
    16 C(13)  Bbb    -0.0154    -2.066    -0.737    -0.689 -0.3060  0.6363  0.7082
              Bcc     0.0370     4.959     1.770     1.654  0.4893 -0.5330  0.6903
 
              Baa    -0.0092    -1.235    -0.441    -0.412  0.7993  0.5567 -0.2261
    17 C(13)  Bbb    -0.0061    -0.824    -0.294    -0.275 -0.1553  0.5549  0.8173
              Bcc     0.0153     2.059     0.735     0.687 -0.5805  0.6181 -0.5300
 
              Baa    -0.0040    -2.137    -0.763    -0.713  0.7897  0.5815 -0.1957
    18 H(1)   Bbb    -0.0038    -2.011    -0.717    -0.671 -0.2442  0.5905  0.7692
              Bcc     0.0078     4.148     1.480     1.384  0.5629 -0.5596  0.6083
 
              Baa    -0.1600    -8.375    -2.988    -2.793 -0.0068  0.0143  0.9999
    19 Cl(35) Bbb    -0.1052    -5.507    -1.965    -1.837  0.6380  0.7700 -0.0067
              Bcc     0.2652    13.882     4.953     4.630  0.7700 -0.6379  0.0144
 
              Baa    -0.0861    -3.322    -1.185    -1.108  0.7486  0.6610 -0.0525
    20 N(14)  Bbb    -0.0746    -2.878    -1.027    -0.960 -0.6625  0.7489 -0.0172
              Bcc     0.1607     6.200     2.212     2.068  0.0279  0.0476  0.9985
 
              Baa    -0.0766    -2.955    -1.054    -0.986 -0.6110  0.1661  0.7740
    21 N(14)  Bbb    -0.0659    -2.541    -0.907    -0.848 -0.4492  0.7324 -0.5117
              Bcc     0.1425     5.497     1.961     1.833  0.6519  0.6603  0.3728
 
              Baa    -0.0181    -0.698    -0.249    -0.233 -0.6720  0.7405  0.0022
    22 N(14)  Bbb    -0.0147    -0.565    -0.202    -0.189  0.0707  0.0612  0.9956
              Bcc     0.0328     1.263     0.451     0.421  0.7371  0.6692 -0.0935
 
              Baa    -0.0103    -0.398    -0.142    -0.133 -0.5155  0.2379  0.8232
    23 N(14)  Bbb    -0.0063    -0.245    -0.087    -0.082 -0.4120  0.7735 -0.4816
              Bcc     0.0167     0.643     0.229     0.214  0.7513  0.5874  0.3007
 
              Baa    -0.0237    -3.178    -1.134    -1.060  0.9267 -0.3394  0.1614
    24 C(13)  Bbb    -0.0134    -1.793    -0.640    -0.598  0.2717  0.9017  0.3362
              Bcc     0.0370     4.971     1.774     1.658 -0.2597 -0.2677  0.9279
 
              Baa    -0.0185    -9.854    -3.516    -3.287 -0.5915  0.8054  0.0382
    25 H(1)   Bbb    -0.0173    -9.251    -3.301    -3.086  0.6446  0.4439  0.6225
              Bcc     0.0358    19.106     6.817     6.373 -0.4844 -0.3928  0.7817
 
              Baa    -0.0072    -0.962    -0.343    -0.321  0.8835  0.4149  0.2176
    26 C(13)  Bbb    -0.0066    -0.889    -0.317    -0.297 -0.4149  0.9086 -0.0481
              Bcc     0.0138     1.851     0.660     0.617 -0.2176 -0.0478  0.9749
 
              Baa    -0.0040    -2.116    -0.755    -0.706  0.7120 -0.6996  0.0602
    27 H(1)   Bbb    -0.0038    -2.054    -0.733    -0.685  0.6385  0.6808  0.3590
              Bcc     0.0078     4.170     1.488     1.391 -0.2921 -0.2172  0.9314
 
              Baa    -0.0092    -1.232    -0.440    -0.411 -0.6654  0.7448 -0.0503
    28 C(13)  Bbb    -0.0024    -0.326    -0.116    -0.109  0.7465  0.6635 -0.0492
              Bcc     0.0116     1.558     0.556     0.520  0.0033  0.0703  0.9975
 
              Baa    -0.0026    -1.404    -0.501    -0.468 -0.6981  0.7139 -0.0543
    29 H(1)   Bbb    -0.0023    -1.222    -0.436    -0.408  0.7160  0.6956 -0.0591
              Bcc     0.0049     2.626     0.937     0.876  0.0044  0.0801  0.9968
 
              Baa    -0.0079    -1.058    -0.378    -0.353  0.6050  0.7407 -0.2921
    30 C(13)  Bbb    -0.0057    -0.765    -0.273    -0.255  0.7886 -0.6080  0.0915
              Bcc     0.0136     1.824     0.651     0.608  0.1098  0.2857  0.9520
 
              Baa    -0.0041    -2.195    -0.783    -0.732 -0.1412  0.9229 -0.3583
    31 H(1)   Bbb    -0.0041    -2.163    -0.772    -0.721  0.9516  0.0266 -0.3063
              Bcc     0.0082     4.358     1.555     1.454  0.2731  0.3842  0.8819
 
              Baa    -0.0265    -3.560    -1.270    -1.188 -0.6953  0.7094 -0.1158
    32 C(13)  Bbb    -0.0132    -1.776    -0.634    -0.592  0.6689  0.5797 -0.4653
              Bcc     0.0398     5.336     1.904     1.780  0.2629  0.4009  0.8776
 
              Baa    -0.0212    -2.848    -1.016    -0.950  0.8395 -0.5337 -0.1023
    33 C(13)  Bbb    -0.0154    -2.062    -0.736    -0.688 -0.2806 -0.5870  0.7594
              Bcc     0.0366     4.910     1.752     1.638  0.4653  0.6087  0.6426
 
              Baa    -0.0096    -1.290    -0.460    -0.430  0.8086 -0.5684 -0.1521
    34 C(13)  Bbb    -0.0060    -0.800    -0.285    -0.267 -0.1716 -0.4751  0.8630
              Bcc     0.0156     2.090     0.746     0.697  0.5628  0.6717  0.4817
 
              Baa    -0.0040    -2.141    -0.764    -0.714  0.7875 -0.6063 -0.1103
    35 H(1)   Bbb    -0.0038    -2.005    -0.716    -0.669 -0.2735 -0.5043  0.8190
              Bcc     0.0078     4.146     1.479     1.383  0.5522  0.6148  0.5630
 
              Baa    -0.0037    -0.492    -0.175    -0.164  0.7121  0.6885  0.1372
    36 C(13)  Bbb    -0.0036    -0.481    -0.171    -0.160 -0.1615 -0.0294  0.9864
              Bcc     0.0072     0.972     0.347     0.324 -0.6832  0.7246 -0.0902
 
              Baa    -0.0021    -0.288    -0.103    -0.096  0.6594  0.5991 -0.4542
    37 C(13)  Bbb    -0.0020    -0.262    -0.094    -0.087  0.1346  0.5003  0.8553
              Bcc     0.0041     0.550     0.196     0.184  0.7396 -0.6252  0.2493
 
              Baa    -0.0027    -0.362    -0.129    -0.121  0.6281  0.5345 -0.5655
    38 C(13)  Bbb    -0.0024    -0.325    -0.116    -0.108  0.4898  0.2931  0.8211
              Bcc     0.0051     0.687     0.245     0.229 -0.6046  0.7927  0.0776
 
              Baa    -0.0012    -0.163    -0.058    -0.054  0.0716  0.2869  0.9553
    39 C(13)  Bbb    -0.0012    -0.156    -0.056    -0.052  0.6867  0.6805 -0.2558
              Bcc     0.0024     0.319     0.114     0.106  0.7234 -0.6743  0.1483
 
              Baa    -0.0014    -0.190    -0.068    -0.063  0.4469  0.2440  0.8607
    40 C(13)  Bbb    -0.0013    -0.180    -0.064    -0.060  0.6467  0.5766 -0.4993
              Bcc     0.0028     0.370     0.132     0.123 -0.6181  0.7797  0.0999
 
              Baa    -0.0012    -0.158    -0.056    -0.053  0.6066  0.5781 -0.5457
    41 C(13)  Bbb    -0.0009    -0.125    -0.044    -0.042  0.3896  0.3821  0.8380
              Bcc     0.0021     0.283     0.101     0.094 -0.6930  0.7210 -0.0066
 
              Baa    -0.0019    -1.028    -0.367    -0.343 -0.5884 -0.3082  0.7476
    42 H(1)   Bbb    -0.0019    -1.004    -0.358    -0.335  0.2903  0.7823  0.5510
              Bcc     0.0038     2.032     0.725     0.678  0.7546 -0.5413  0.3709
 
              Baa    -0.0034    -1.793    -0.640    -0.598  0.6946  0.5287 -0.4879
    43 H(1)   Bbb    -0.0033    -1.762    -0.629    -0.588  0.5109  0.1149  0.8519
              Bcc     0.0067     3.555     1.269     1.186 -0.5065  0.8410  0.1903
 
              Baa    -0.0009    -0.454    -0.162    -0.151 -0.3701 -0.1318  0.9196
    44 H(1)   Bbb    -0.0008    -0.449    -0.160    -0.150  0.5345  0.7794  0.3268
              Bcc     0.0017     0.903     0.322     0.301  0.7598 -0.6125  0.2181
 
              Baa    -0.0011    -0.605    -0.216    -0.202 -0.3959 -0.4753  0.7857
    45 H(1)   Bbb    -0.0011    -0.602    -0.215    -0.201  0.7267  0.3609  0.5845
              Bcc     0.0023     1.206     0.430     0.402 -0.5614  0.8024  0.2026
 
              Baa    -0.0039    -0.528    -0.188    -0.176  0.7307 -0.6343  0.2523
    46 C(13)  Bbb    -0.0034    -0.454    -0.162    -0.151 -0.1944  0.1610  0.9676
              Bcc     0.0073     0.981     0.350     0.327  0.6544  0.7561  0.0057
 
              Baa    -0.0021    -0.282    -0.101    -0.094 -0.4246  0.1116  0.8985
    47 C(13)  Bbb    -0.0015    -0.205    -0.073    -0.068  0.7038 -0.5836  0.4051
              Bcc     0.0036     0.487     0.174     0.162  0.5695  0.8043  0.1693
 
              Baa    -0.0029    -0.387    -0.138    -0.129 -0.2605  0.4681  0.8444
    48 C(13)  Bbb    -0.0021    -0.284    -0.101    -0.095  0.6059 -0.6016  0.5204
              Bcc     0.0050     0.671     0.239     0.224  0.7516  0.6472 -0.1269
 
              Baa    -0.0013    -0.180    -0.064    -0.060  0.5306 -0.5575  0.6385
    49 C(13)  Bbb    -0.0011    -0.142    -0.051    -0.047 -0.5350  0.3639  0.7624
              Bcc     0.0024     0.323     0.115     0.108  0.6574  0.7461  0.1052
 
              Baa    -0.0017    -0.225    -0.080    -0.075  0.6307 -0.5880  0.5063
    50 C(13)  Bbb    -0.0013    -0.177    -0.063    -0.059 -0.2401  0.4726  0.8479
              Bcc     0.0030     0.403     0.144     0.134  0.7379  0.6564 -0.1569
 
              Baa    -0.0013    -0.172    -0.061    -0.057 -0.3370  0.3827  0.8602
    51 C(13)  Bbb    -0.0005    -0.070    -0.025    -0.023  0.6208 -0.5966  0.5086
              Bcc     0.0018     0.242     0.086     0.081  0.7078  0.7054 -0.0365
 
              Baa    -0.0019    -0.988    -0.352    -0.329  0.3339 -0.5266  0.7818
    52 H(1)   Bbb    -0.0018    -0.949    -0.339    -0.317  0.7909 -0.2947 -0.5362
              Bcc     0.0036     1.937     0.691     0.646  0.5128  0.7974  0.3181
 
              Baa    -0.0036    -1.906    -0.680    -0.636  0.5298 -0.4138  0.7403
    53 H(1)   Bbb    -0.0035    -1.879    -0.670    -0.627 -0.3152  0.7143  0.6248
              Bcc     0.0071     3.785     1.351     1.263  0.7874  0.5644 -0.2480
 
              Baa    -0.0008    -0.444    -0.159    -0.148  0.4784 -0.5098  0.7150
    54 H(1)   Bbb    -0.0008    -0.438    -0.156    -0.146 -0.6450  0.3485  0.6801
              Bcc     0.0017     0.883     0.315     0.294  0.5959  0.7865  0.1621
 
              Baa    -0.0012    -0.631    -0.225    -0.211  0.4562 -0.2082  0.8652
    55 H(1)   Bbb    -0.0012    -0.626    -0.223    -0.209 -0.4597  0.7773  0.4295
              Bcc     0.0024     1.257     0.449     0.419  0.7619  0.5937 -0.2589
 
              Baa    -0.0006    -0.085    -0.030    -0.028 -0.5750 -0.5737  0.5833
    56 C(13)  Bbb    -0.0006    -0.083    -0.030    -0.028  0.4372  0.3872  0.8117
              Bcc     0.0013     0.168     0.060     0.056 -0.6915  0.7218  0.0282
 
              Baa    -0.0006    -0.085    -0.030    -0.029 -0.3134  0.4059  0.8585
    57 C(13)  Bbb    -0.0006    -0.083    -0.030    -0.028  0.6398 -0.5779  0.5067
              Bcc     0.0013     0.169     0.060     0.056  0.7018  0.7080 -0.0786
 
              Baa    -0.0006    -0.278    -0.099    -0.093 -0.3068 -0.4691  0.8282
    58 F(19)  Bbb    -0.0005    -0.269    -0.096    -0.090  0.5877  0.5910  0.5525
              Bcc     0.0011     0.547     0.195     0.182  0.7486 -0.6563 -0.0944
 
              Baa    -0.0005    -0.249    -0.089    -0.083  0.7184  0.6890 -0.0961
    59 F(19)  Bbb    -0.0005    -0.243    -0.087    -0.081  0.0177  0.1200  0.9926
              Bcc     0.0010     0.493     0.176     0.164 -0.6954  0.7148 -0.0740
 
              Baa    -0.0005    -0.276    -0.098    -0.092  0.0205 -0.0813  0.9965
    60 F(19)  Bbb    -0.0005    -0.267    -0.095    -0.089  0.7958  0.6047  0.0329
              Bcc     0.0011     0.542     0.194     0.181 -0.6052  0.7923  0.0771
 
              Baa    -0.0006    -0.294    -0.105    -0.098  0.2977 -0.0183  0.9545
    61 F(19)  Bbb    -0.0005    -0.276    -0.098    -0.092 -0.6358  0.7420  0.2126
              Bcc     0.0011     0.570     0.203     0.190  0.7121  0.6701 -0.2093
 
              Baa    -0.0006    -0.299    -0.107    -0.100 -0.0825  0.1202  0.9893
    62 F(19)  Bbb    -0.0006    -0.294    -0.105    -0.098 -0.6037  0.7838 -0.1455
              Bcc     0.0012     0.594     0.212     0.198  0.7929  0.6093 -0.0079
 
              Baa    -0.0005    -0.265    -0.095    -0.088  0.6404 -0.5366 -0.5495
    63 F(19)  Bbb    -0.0005    -0.261    -0.093    -0.087  0.4354 -0.3358  0.8353
              Bcc     0.0010     0.526     0.188     0.176  0.6327  0.7742 -0.0186
 

 ---------------------------------------------------------------------------------

 No NMR shielding tensors so no spin-rotation constants.
 Leave Link  601 at Sat Oct 20 03:46:49 2018, MaxMem=   838860800 cpu:        48.7
 (Enter /soft/sl6.3/x86_64/gaussian/g09_d01/g09/l701.exe)
 Compute integral first derivatives.
 ... and contract with generalized density number  0.
 Leave Link  701 at Sat Oct 20 03:46:51 2018, MaxMem=   838860800 cpu:        17.9
 (Enter /soft/sl6.3/x86_64/gaussian/g09_d01/g09/l702.exe)
 L702 exits ... SP integral derivatives will be done elsewhere.
 Leave Link  702 at Sat Oct 20 03:46:51 2018, MaxMem=   838860800 cpu:         0.4
 (Enter /soft/sl6.3/x86_64/gaussian/g09_d01/g09/l703.exe)
 Compute integral first derivatives, UseDBF=F ICtDFT=           0.
 Integral derivatives from FoFJK, PRISM(SPDF).
 Calling FoFJK, ICntrl=      2127 FMM=T ISym2X=0 I1Cent= 0 IOpClX= 1 NMat=1 NMatS=1 NMatT=0.
 FoFJK:  IHMeth= 1 ICntrl=    2127 DoSepK=F KAlg= 0 I1Cent=   0 FoldK=F
 IRaf=         0 NMat=   1 IRICut=       1 DoRegI=T DoRafI=F ISym2E= 0.
 FoFCou: FMM=T IPFlag=           0 FMFlag=      100000 FMFlg1=        2001
         NFxFlg=           0 DoJE=F BraDBF=F KetDBF=F FulRan=T
         wScrn=  0.000000 ICntrl=    2127 IOpCl=  1 I1Cent=           0 NGrid=           0
         NMat0=    1 NMatS0=      1 NMatT0=    0 NMatD0=    1 NMtDS0=    0 NMtDT0=    0
 Symmetry not used in FoFCou.
 FMM levels:  10  Number of levels for PrismC:   9
 Leave Link  703 at Sat Oct 20 03:48:55 2018, MaxMem=   838860800 cpu:      1989.6
 (Enter /soft/sl6.3/x86_64/gaussian/g09_d01/g09/l716.exe)
 Dipole        =-9.38834283D-02 4.05579745D+00-2.42079796D-01
 ***** Axes restored to original set *****
 -------------------------------------------------------------------
 Center     Atomic                   Forces (Hartrees/Bohr)
 Number     Number              X              Y              Z
 -------------------------------------------------------------------
      1       26          -0.000001237    0.000005598    0.000004308
      2       17           0.000003676   -0.000004647    0.000002875
      3        7          -0.000001867   -0.000004290    0.000003919
      4        7           0.000003104    0.000010379    0.000001535
      5        7          -0.000002788   -0.000001393   -0.000001811
      6        7           0.000002586   -0.000005020    0.000002001
      7        6           0.000001334   -0.000001947   -0.000000323
      8        1           0.000000556   -0.000001872    0.000003769
      9        6           0.000001271   -0.000003848    0.000004263
     10        1           0.000000874   -0.000003539    0.000003812
     11        6          -0.000000615   -0.000002874    0.000002106
     12        1           0.000000780   -0.000005036    0.000002605
     13        6           0.000000955   -0.000003160    0.000000746
     14        1           0.000000760   -0.000003596    0.000001362
     15        6           0.000002848   -0.000004492    0.000001768
     16        6          -0.000000162   -0.000004876    0.000003349
     17        6           0.000001085   -0.000000391   -0.000000463
     18        1          -0.000001165   -0.000002991    0.000000907
     19       17          -0.000001611   -0.000000280    0.000001915
     20        7          -0.000003312   -0.000000202    0.000002819
     21        7           0.000001402    0.000001719   -0.000001498
     22        7           0.000001381    0.000002148    0.000001399
     23        7          -0.000004419    0.000000529    0.000000834
     24        6           0.000000746    0.000003419    0.000003686
     25        1           0.000000439    0.000001621    0.000002789
     26        6          -0.000000329    0.000003175    0.000003116
     27        1           0.000000660    0.000004080    0.000003054
     28        6           0.000000467    0.000004334    0.000002269
     29        1          -0.000000014    0.000004915    0.000001746
     30        6           0.000000097    0.000003839    0.000001710
     31        1          -0.000000255    0.000004098    0.000000988
     32        6           0.000000672    0.000003126   -0.000000056
     33        6          -0.000001608    0.000000318   -0.000000643
     34        6           0.000002541   -0.000000045    0.000000857
     35        1          -0.000000382    0.000003859   -0.000000062
     36        6          -0.000000845   -0.000001415   -0.000002643
     37        6           0.000001005   -0.000002798   -0.000001062
     38        6          -0.000000909    0.000001906   -0.000001398
     39        6           0.000000301    0.000001485   -0.000000679
     40        6           0.000001570    0.000000183   -0.000000817
     41        6          -0.000003894   -0.000004383   -0.000006143
     42        1           0.000000053   -0.000003314   -0.000000394
     43        1           0.000000348    0.000000264   -0.000001329
     44        1          -0.000000422   -0.000002777   -0.000002122
     45        1          -0.000000906    0.000000064   -0.000002375
     46        6           0.000001779    0.000002299   -0.000000945
     47        6          -0.000001997    0.000000629   -0.000001740
     48        6           0.000000129   -0.000000761   -0.000000682
     49        6           0.000000985    0.000002246   -0.000004852
     50        6          -0.000000158    0.000000521   -0.000001957
     51        6          -0.000000865    0.000000500    0.000000955
     52        1          -0.000000623    0.000002087   -0.000001756
     53        1           0.000000078   -0.000000506    0.000000021
     54        1          -0.000000645    0.000001458   -0.000002372
     55        1          -0.000000098   -0.000001346   -0.000001039
     56        6          -0.000001004    0.000000086   -0.000006237
     57        6           0.000000359    0.000002338   -0.000004482
     58        9          -0.000000509   -0.000000068   -0.000002236
     59        9           0.000001779   -0.000001206   -0.000001621
     60        9          -0.000001436    0.000000174   -0.000004972
     61        9          -0.000000755   -0.000000766   -0.000002248
     62        9          -0.000001295    0.000001155   -0.000002379
     63        9          -0.000000498   -0.000000709   -0.000004143
 -------------------------------------------------------------------
 Cartesian Forces:  Max     0.000010379 RMS     0.000002468
 Leave Link  716 at Sat Oct 20 03:48:55 2018, MaxMem=   838860800 cpu:         0.5
 (Enter /soft/sl6.3/x86_64/gaussian/g09_d01/g09/l103.exe)

 GradGradGradGradGradGradGradGradGradGradGradGradGradGradGradGradGradGrad
 Berny optimization.
 FormGI is forming the generalized inverse of G from B-inverse, IUseBI=4.
 Internal  Forces:  Max     0.000004316 RMS     0.000000907
 Search for a local minimum.
 Step number   1 out of a maximum of  378
 All quantities printed in internal units (Hartrees-Bohrs-Radians)
 RMS Force = .90724D-06 SwitMx=.10000D-02 MixMth= 2
 Mixed Optimization -- En-DIIS/RFO-DIIS
 Second derivative matrix not updated -- first step.
 ITU=  0
     Eigenvalues ---    0.00635   0.00697   0.00699   0.00766   0.00825
     Eigenvalues ---    0.00889   0.01131   0.01145   0.01394   0.01394
     Eigenvalues ---    0.01566   0.01581   0.01584   0.01614   0.01797
     Eigenvalues ---    0.01797   0.01882   0.01884   0.01932   0.01934
     Eigenvalues ---    0.02081   0.02083   0.02158   0.02160   0.02178
     Eigenvalues ---    0.02178   0.02186   0.02187   0.02188   0.02188
     Eigenvalues ---    0.02198   0.02199   0.02200   0.02201   0.02206
     Eigenvalues ---    0.02207   0.02207   0.02207   0.02208   0.02209
     Eigenvalues ---    0.02211   0.02217   0.02218   0.02219   0.02219
     Eigenvalues ---    0.02220   0.02288   0.02309   0.02316   0.02324
     Eigenvalues ---    0.02330   0.02372   0.02374   0.02409   0.05139
     Eigenvalues ---    0.06271   0.07925   0.08704   0.08815   0.09007
     Eigenvalues ---    0.09725   0.09770   0.10701   0.10712   0.10828
     Eigenvalues ---    0.10837   0.10867   0.11788   0.12964   0.15962
     Eigenvalues ---    0.15991   0.15993   0.15994   0.15996   0.15997
     Eigenvalues ---    0.15999   0.16000   0.16000   0.16000   0.16000
     Eigenvalues ---    0.16000   0.16000   0.16000   0.16000   0.16000
     Eigenvalues ---    0.16000   0.16000   0.20880   0.21990   0.22000
     Eigenvalues ---    0.22000   0.22000   0.22000   0.22590   0.22611
     Eigenvalues ---    0.22979   0.22981   0.23790   0.23825   0.23993
     Eigenvalues ---    0.23996   0.24237   0.24333   0.24441   0.24479
     Eigenvalues ---    0.24820   0.24845   0.24976   0.24984   0.24995
     Eigenvalues ---    0.25000   0.25000   0.25000   0.25000   0.25000
     Eigenvalues ---    0.25000   0.25000   0.25000   0.25000   0.31834
     Eigenvalues ---    0.31855   0.34629   0.34701   0.35428   0.35444
     Eigenvalues ---    0.35527   0.35532   0.35611   0.35614   0.35678
     Eigenvalues ---    0.35686   0.35688   0.35701   0.35717   0.35722
     Eigenvalues ---    0.35732   0.35748   0.35853   0.35905   0.36597
     Eigenvalues ---    0.36631   0.42023   0.42026   0.42080   0.42083
     Eigenvalues ---    0.42487   0.42488   0.42709   0.42709   0.42717
     Eigenvalues ---    0.42732   0.44161   0.44162   0.46476   0.46494
     Eigenvalues ---    0.46536   0.46551   0.46660   0.46723   0.46747
     Eigenvalues ---    0.46761   0.46897   0.46933   0.47222   0.47235
     Eigenvalues ---    0.47518   0.47579   0.50678   0.50727   0.51844
     Eigenvalues ---    0.51869   0.53170   0.53181   0.54551   0.54647
     Eigenvalues ---    0.54871   0.54927   0.55140   0.55320   0.56322
     Eigenvalues ---    0.56338   0.66544   0.66562
 RFO step:  Lambda= 0.00000000D+00 EMin= 6.34532593D-03
 Linear search not attempted -- first point.
 Iteration  1 RMS(Cart)=  0.00010457 RMS(Int)=  0.00000000
 Iteration  2 RMS(Cart)=  0.00000001 RMS(Int)=  0.00000000
 ITry= 1 IFail=0 DXMaxC= 4.27D-04 DCOld= 1.00D+10 DXMaxT= 3.00D-01 DXLimC= 3.00D+00 Rises=F
 Variable       Old X    -DE/DX   Delta X   Delta X   Delta X     New X
                                 (Linear)    (Quad)   (Total)
    R1        4.52325   0.00000   0.00000   0.00000   0.00000   4.52325
    R2        4.24736   0.00000   0.00000   0.00000   0.00000   4.24736
    R3        4.33665   0.00000   0.00000   0.00000   0.00000   4.33664
    R4        4.50395   0.00000   0.00000  -0.00002  -0.00002   4.50394
    R5        4.24855   0.00000   0.00000   0.00000   0.00000   4.24855
    R6        4.34020   0.00000   0.00000  -0.00001  -0.00001   4.34019
    R7        2.52698   0.00000   0.00000   0.00000   0.00000   2.52698
    R8        2.54521   0.00000   0.00000   0.00000   0.00000   2.54521
    R9        2.43884   0.00000   0.00000   0.00000   0.00000   2.43884
   R10        2.58516   0.00000   0.00000   0.00000   0.00000   2.58516
   R11        2.55628   0.00000   0.00000  -0.00001  -0.00001   2.55628
   R12        2.57432   0.00000   0.00000   0.00000   0.00000   2.57432
   R13        2.68822   0.00000   0.00000   0.00000   0.00000   2.68822
   R14        2.04960   0.00000   0.00000   0.00000   0.00000   2.04960
   R15        2.62909   0.00000   0.00000   0.00000   0.00000   2.62909
   R16        2.04576   0.00000   0.00000   0.00000   0.00000   2.04576
   R17        2.62845   0.00000   0.00000   0.00000   0.00000   2.62845
   R18        2.04820   0.00000   0.00000   0.00000   0.00000   2.04820
   R19        2.62574   0.00000   0.00000   0.00000   0.00000   2.62574
   R20        2.04690   0.00000   0.00000   0.00000   0.00000   2.04690
   R21        2.63605   0.00000   0.00000   0.00000   0.00000   2.63605
   R22        2.76670   0.00000   0.00000   0.00001   0.00001   2.76671
   R23        2.59870   0.00000   0.00000   0.00000   0.00000   2.59871
   R24        2.03106   0.00000   0.00000   0.00000   0.00000   2.03106
   R25        2.52685   0.00000   0.00000   0.00000   0.00000   2.52685
   R26        2.54524   0.00000   0.00000   0.00000   0.00000   2.54524
   R27        2.43895   0.00000   0.00000   0.00000   0.00000   2.43895
   R28        2.58520   0.00000   0.00000   0.00000   0.00000   2.58520
   R29        2.55605   0.00000   0.00000   0.00000   0.00000   2.55604
   R30        2.57360   0.00000   0.00000   0.00000   0.00000   2.57360
   R31        2.68817   0.00000   0.00000   0.00000   0.00000   2.68817
   R32        2.04985   0.00000   0.00000   0.00000   0.00000   2.04985
   R33        2.62937   0.00000   0.00000   0.00000   0.00000   2.62937
   R34        2.04573   0.00000   0.00000   0.00000   0.00000   2.04573
   R35        2.62811   0.00000   0.00000   0.00000   0.00000   2.62811
   R36        2.04827   0.00000   0.00000   0.00000   0.00000   2.04827
   R37        2.62622   0.00000   0.00000   0.00000   0.00000   2.62622
   R38        2.04695   0.00000   0.00000   0.00000   0.00000   2.04695
   R39        2.63610   0.00000   0.00000   0.00000   0.00000   2.63610
   R40        2.76753   0.00000   0.00000   0.00000   0.00000   2.76753
   R41        2.59973   0.00000   0.00000   0.00000   0.00000   2.59973
   R42        2.03159   0.00000   0.00000   0.00000   0.00000   2.03159
   R43        2.63461   0.00000   0.00000   0.00000   0.00000   2.63461
   R44        2.63760   0.00000   0.00000   0.00000   0.00000   2.63761
   R45        2.62658   0.00000   0.00000   0.00000   0.00000   2.62658
   R46        2.04518   0.00000   0.00000   0.00000   0.00000   2.04518
   R47        2.62196   0.00000   0.00000   0.00000   0.00000   2.62196
   R48        2.04231   0.00000   0.00000   0.00000   0.00000   2.04231
   R49        2.63237   0.00000   0.00000   0.00000   0.00000   2.63236
   R50        2.04478   0.00000   0.00000   0.00000   0.00000   2.04478
   R51        2.63707   0.00000   0.00000   0.00000   0.00000   2.63707
   R52        2.04551   0.00000   0.00000   0.00000   0.00000   2.04551
   R53        2.84409   0.00000   0.00000   0.00000   0.00000   2.84409
   R54        2.63575   0.00000   0.00000   0.00000   0.00000   2.63575
   R55        2.63574   0.00000   0.00000   0.00000   0.00000   2.63574
   R56        2.62493   0.00000   0.00000   0.00000   0.00000   2.62493
   R57        2.04588   0.00000   0.00000   0.00000   0.00000   2.04588
   R58        2.62421   0.00000   0.00000   0.00000   0.00000   2.62421
   R59        2.04312   0.00000   0.00000   0.00000   0.00000   2.04312
   R60        2.63450   0.00000   0.00000   0.00000   0.00000   2.63450
   R61        2.04527   0.00000   0.00000   0.00000   0.00000   2.04527
   R62        2.63580   0.00000   0.00000   0.00000   0.00000   2.63581
   R63        2.04503   0.00000   0.00000   0.00000   0.00000   2.04503
   R64        2.84449   0.00000   0.00000   0.00000   0.00000   2.84449
   R65        2.55447   0.00000   0.00000   0.00000   0.00000   2.55447
   R66        2.55008   0.00000   0.00000  -0.00001  -0.00001   2.55007
   R67        2.55197   0.00000   0.00000   0.00000   0.00000   2.55196
   R68        2.54849   0.00000   0.00000   0.00000   0.00000   2.54848
   R69        2.55533   0.00000   0.00000   0.00000   0.00000   2.55533
   R70        2.55247   0.00000   0.00000   0.00000   0.00000   2.55246
    A1        1.56067   0.00000   0.00000  -0.00001  -0.00001   1.56066
    A2        1.48208   0.00000   0.00000   0.00004   0.00004   1.48212
    A3        1.97665   0.00000   0.00000  -0.00003  -0.00003   1.97662
    A4        1.62569   0.00000   0.00000   0.00000   0.00000   1.62568
    A5        2.76598   0.00000   0.00000   0.00003   0.00003   2.76601
    A6        1.28061   0.00000   0.00000   0.00001   0.00001   1.28062
    A7        1.63511   0.00000   0.00000   0.00000   0.00000   1.63511
    A8        1.78356   0.00000   0.00000   0.00001   0.00001   1.78357
    A9        2.75741   0.00000   0.00000   0.00000   0.00000   2.75741
   A10        1.75283   0.00000   0.00000  -0.00002  -0.00002   1.75280
   A11        1.41778   0.00000   0.00000  -0.00001  -0.00001   1.41777
   A12        1.59198   0.00000   0.00000   0.00002   0.00002   1.59200
   A13        1.47208   0.00000   0.00000   0.00000   0.00000   1.47208
   A14        1.28124   0.00000   0.00000   0.00001   0.00001   1.28125
   A15        2.14168   0.00000   0.00000   0.00001   0.00001   2.14169
   A16        2.05720   0.00000   0.00000  -0.00001  -0.00001   2.05719
   A17        2.07498   0.00000   0.00000   0.00000   0.00000   2.07497
   A18        2.37011   0.00000   0.00000  -0.00001  -0.00001   2.37010
   A19        1.96836   0.00000   0.00000  -0.00001  -0.00001   1.96835
   A20        1.93105   0.00000   0.00000   0.00001   0.00001   1.93106
   A21        1.86654   0.00000   0.00000   0.00000   0.00000   1.86654
   A22        1.92957   0.00000   0.00000   0.00000   0.00000   1.92957
   A23        2.10006   0.00000   0.00000   0.00000   0.00000   2.10006
   A24        2.25355   0.00000   0.00000   0.00000   0.00000   2.25355
   A25        2.01045   0.00000   0.00000   0.00000   0.00000   2.01045
   A26        2.13720   0.00000   0.00000   0.00000   0.00000   2.13720
   A27        2.13553   0.00000   0.00000   0.00000   0.00000   2.13553
   A28        2.09155   0.00000   0.00000   0.00000   0.00000   2.09155
   A29        2.07338   0.00000   0.00000   0.00000   0.00000   2.07338
   A30        2.11822   0.00000   0.00000   0.00000   0.00000   2.11822
   A31        2.10730   0.00000   0.00000   0.00000   0.00000   2.10730
   A32        2.07696   0.00000   0.00000   0.00000   0.00000   2.07696
   A33        2.09891   0.00000   0.00000   0.00000   0.00000   2.09891
   A34        2.10675   0.00000   0.00000   0.00000   0.00000   2.10675
   A35        2.07229   0.00000   0.00000   0.00000   0.00000   2.07229
   A36        2.10413   0.00000   0.00000   0.00000   0.00000   2.10413
   A37        2.13153   0.00000   0.00000   0.00000   0.00000   2.13153
   A38        2.00601   0.00000   0.00000   0.00000   0.00000   2.00601
   A39        2.14564   0.00000   0.00000   0.00000   0.00000   2.14564
   A40        2.09259   0.00000   0.00000   0.00001   0.00001   2.09260
   A41        1.87052   0.00000   0.00000  -0.00001  -0.00001   1.87052
   A42        2.32005   0.00000   0.00000   0.00000   0.00000   2.32005
   A43        1.82705   0.00000   0.00000   0.00000   0.00000   1.82705
   A44        2.14126   0.00000   0.00000  -0.00001  -0.00001   2.14125
   A45        2.31459   0.00000   0.00000   0.00001   0.00001   2.31460
   A46        2.14215   0.00000   0.00000   0.00001   0.00001   2.14217
   A47        2.05835   0.00000   0.00000  -0.00001  -0.00001   2.05834
   A48        2.07630   0.00000   0.00000   0.00000   0.00000   2.07630
   A49        2.36669   0.00000   0.00000   0.00001   0.00001   2.36670
   A50        1.96800   0.00000   0.00000  -0.00001  -0.00001   1.96799
   A51        1.93094   0.00000   0.00000   0.00000   0.00000   1.93094
   A52        1.86612   0.00000   0.00000   0.00000   0.00000   1.86612
   A53        1.93074   0.00000   0.00000   0.00000   0.00000   1.93074
   A54        2.09942   0.00000   0.00000  -0.00001  -0.00001   2.09941
   A55        2.25285   0.00000   0.00000   0.00000   0.00000   2.25285
   A56        2.00938   0.00000   0.00000   0.00000   0.00000   2.00938
   A57        2.13645   0.00000   0.00000   0.00000   0.00000   2.13645
   A58        2.13735   0.00000   0.00000   0.00000   0.00000   2.13735
   A59        2.09162   0.00000   0.00000   0.00000   0.00000   2.09162
   A60        2.07320   0.00000   0.00000   0.00000   0.00000   2.07320
   A61        2.11834   0.00000   0.00000   0.00000   0.00000   2.11834
   A62        2.10694   0.00000   0.00000   0.00000   0.00000   2.10694
   A63        2.07763   0.00000   0.00000   0.00000   0.00000   2.07763
   A64        2.09861   0.00000   0.00000   0.00000   0.00000   2.09861
   A65        2.10683   0.00000   0.00000   0.00000   0.00000   2.10682
   A66        2.07204   0.00000   0.00000   0.00000   0.00000   2.07204
   A67        2.10431   0.00000   0.00000   0.00000   0.00000   2.10431
   A68        2.13073   0.00000   0.00000   0.00000   0.00000   2.13073
   A69        2.00696   0.00000   0.00000   0.00000   0.00000   2.00696
   A70        2.14549   0.00000   0.00000   0.00000   0.00000   2.14548
   A71        2.09328   0.00000   0.00000   0.00001   0.00001   2.09329
   A72        1.87083   0.00000   0.00000   0.00000   0.00000   1.87083
   A73        2.31868   0.00000   0.00000  -0.00001  -0.00001   2.31867
   A74        1.82611   0.00000   0.00000   0.00000   0.00000   1.82610
   A75        2.13884   0.00000   0.00000   0.00000   0.00000   2.13884
   A76        2.31697   0.00000   0.00000   0.00000   0.00000   2.31697
   A77        2.09545   0.00000   0.00000   0.00000   0.00000   2.09545
   A78        2.08075   0.00000   0.00000   0.00000   0.00000   2.08076
   A79        2.10698   0.00000   0.00000   0.00000   0.00000   2.10698
   A80        2.08617   0.00000   0.00000   0.00000   0.00000   2.08617
   A81        2.10535   0.00000   0.00000   0.00000   0.00000   2.10535
   A82        2.09135   0.00000   0.00000   0.00000   0.00000   2.09135
   A83        2.08296   0.00000   0.00000   0.00000   0.00000   2.08296
   A84        2.08476   0.00000   0.00000   0.00000   0.00000   2.08476
   A85        2.11546   0.00000   0.00000   0.00000   0.00000   2.11546
   A86        2.09589   0.00000   0.00000   0.00000   0.00000   2.09588
   A87        2.09268   0.00000   0.00000   0.00000   0.00000   2.09268
   A88        2.09460   0.00000   0.00000   0.00000   0.00000   2.09460
   A89        2.09946   0.00000   0.00000   0.00000   0.00000   2.09945
   A90        2.09113   0.00000   0.00000   0.00000   0.00000   2.09113
   A91        2.09245   0.00000   0.00000   0.00000   0.00000   2.09246
   A92        2.09479   0.00000   0.00000   0.00000   0.00000   2.09479
   A93        2.09837   0.00000   0.00000   0.00001   0.00001   2.09838
   A94        2.08920   0.00000   0.00000  -0.00001  -0.00001   2.08919
   A95        2.09462   0.00000   0.00000   0.00000   0.00000   2.09462
   A96        2.07920   0.00000   0.00000   0.00000   0.00000   2.07920
   A97        2.10935   0.00000   0.00000   0.00000   0.00000   2.10936
   A98        2.08504   0.00000   0.00000   0.00000   0.00000   2.08503
   A99        2.10339   0.00000   0.00000   0.00000   0.00000   2.10339
   A100       2.09443   0.00000   0.00000   0.00000   0.00000   2.09443
   A101       2.08166   0.00000   0.00000   0.00000   0.00000   2.08166
   A102       2.08534   0.00000   0.00000   0.00000   0.00000   2.08535
   A103       2.11618   0.00000   0.00000   0.00000   0.00000   2.11618
   A104       2.09540   0.00000   0.00000   0.00000   0.00000   2.09540
   A105       2.09294   0.00000   0.00000   0.00000   0.00000   2.09294
   A106       2.09458   0.00000   0.00000   0.00000   0.00000   2.09459
   A107       2.09885   0.00000   0.00000   0.00000   0.00000   2.09885
   A108       2.09092   0.00000   0.00000   0.00000   0.00000   2.09092
   A109       2.09341   0.00000   0.00000   0.00000   0.00000   2.09341
   A110       2.09596   0.00000   0.00000   0.00000   0.00000   2.09596
   A111       2.08764   0.00000   0.00000   0.00000   0.00000   2.08764
   A112       2.09903   0.00000   0.00000   0.00000   0.00000   2.09903
   A113       1.94832   0.00000   0.00000   0.00000   0.00000   1.94832
   A114       1.95459   0.00000   0.00000   0.00000   0.00000   1.95459
   A115       1.95068   0.00000   0.00000   0.00000   0.00000   1.95068
   A116       1.86633   0.00000   0.00000   0.00001   0.00001   1.86634
   A117       1.86353   0.00000   0.00000   0.00000   0.00000   1.86353
   A118       1.87523   0.00000   0.00000  -0.00001  -0.00001   1.87522
   A119       1.95542   0.00000   0.00000   0.00000   0.00000   1.95542
   A120       1.94756   0.00000   0.00000   0.00000   0.00000   1.94755
   A121       1.95050   0.00000   0.00000   0.00000   0.00000   1.95050
   A122       1.86632   0.00000   0.00000   0.00000   0.00000   1.86632
   A123       1.87572   0.00000   0.00000   0.00000   0.00000   1.87572
   A124       1.86316   0.00000   0.00000   0.00000   0.00000   1.86316
   A125       3.18636   0.00000   0.00000  -0.00002  -0.00002   3.18634
   A126       3.25396   0.00000   0.00000   0.00001   0.00001   3.25397
    D1       -1.66872   0.00000   0.00000   0.00002   0.00002  -1.66870
    D2        1.32471   0.00000   0.00000   0.00005   0.00005   1.32476
    D3        3.13323   0.00000   0.00000  -0.00002  -0.00002   3.13321
    D4       -0.15652   0.00000   0.00000   0.00001   0.00001  -0.15651
    D5        0.30813   0.00000   0.00000  -0.00001  -0.00001   0.30812
    D6       -2.98162   0.00000   0.00000   0.00002   0.00002  -2.98160
    D7        1.79169   0.00000   0.00000  -0.00001  -0.00001   1.79168
    D8       -1.49806   0.00000   0.00000   0.00002   0.00002  -1.49804
    D9       -1.44105   0.00000   0.00000  -0.00002  -0.00002  -1.44107
   D10        1.63668   0.00000   0.00000   0.00000   0.00000   1.63668
   D11        1.58914   0.00000   0.00000   0.00000   0.00000   1.58913
   D12       -1.61632   0.00000   0.00000   0.00002   0.00002  -1.61630
   D13        1.51077   0.00000   0.00000  -0.00008  -0.00008   1.51069
   D14       -1.43134   0.00000   0.00000   0.00005   0.00005  -1.43129
   D15        3.09752   0.00000   0.00000  -0.00011  -0.00011   3.09741
   D16        0.15541   0.00000   0.00000   0.00002   0.00002   0.15543
   D17       -2.20888   0.00000   0.00000  -0.00008  -0.00008  -2.20896
   D18        1.13220   0.00000   0.00000   0.00005   0.00005   1.13224
   D19       -0.09967   0.00000   0.00000  -0.00009  -0.00009  -0.09976
   D20       -3.04178   0.00000   0.00000   0.00004   0.00004  -3.04174
   D21       -1.34248   0.00000   0.00000  -0.00010  -0.00010  -1.34257
   D22        1.99860   0.00000   0.00000   0.00003   0.00003   1.99863
   D23        0.28298   0.00000   0.00000  -0.00004  -0.00004   0.28294
   D24       -2.98110   0.00000   0.00000  -0.00003  -0.00003  -2.98113
   D25        1.77359   0.00000   0.00000  -0.00001  -0.00001   1.77358
   D26       -1.49050   0.00000   0.00000   0.00001   0.00001  -1.49049
   D27       -1.69568   0.00000   0.00000  -0.00001  -0.00001  -1.69569
   D28        1.32342   0.00000   0.00000   0.00000   0.00000   1.32342
   D29        3.12610   0.00000   0.00000  -0.00001  -0.00001   3.12609
   D30       -0.13798   0.00000   0.00000   0.00001   0.00001  -0.13798
   D31       -2.29329   0.00000   0.00000  -0.00006  -0.00006  -2.29336
   D32        1.07405   0.00000   0.00000  -0.00005  -0.00005   1.07401
   D33       -0.17610   0.00000   0.00000  -0.00003  -0.00003  -0.17613
   D34       -3.09194   0.00000   0.00000  -0.00001  -0.00001  -3.09195
   D35       -1.41111   0.00000   0.00000  -0.00003  -0.00003  -1.41115
   D36        1.95623   0.00000   0.00000  -0.00002  -0.00002   1.95622
   D37        1.43939   0.00000   0.00000  -0.00003  -0.00003   1.43936
   D38       -1.47645   0.00000   0.00000  -0.00001  -0.00001  -1.47646
   D39        3.06193   0.00000   0.00000  -0.00001  -0.00001   3.06191
   D40        0.14609   0.00000   0.00000   0.00001   0.00001   0.14609
   D41       -0.14344   0.00000   0.00000   0.00003   0.00003  -0.14341
   D42        3.00004   0.00000   0.00000   0.00002   0.00002   3.00006
   D43       -3.13544   0.00000   0.00000   0.00000   0.00000  -3.13544
   D44        0.00804   0.00000   0.00000  -0.00001  -0.00001   0.00803
   D45       -3.00753   0.00000   0.00000  -0.00003  -0.00003  -3.00756
   D46        0.13103   0.00000   0.00000  -0.00004  -0.00004   0.13099
   D47       -0.00828   0.00000   0.00000   0.00000   0.00000  -0.00828
   D48        3.13028   0.00000   0.00000  -0.00001  -0.00001   3.13028
   D49       -2.93593   0.00000   0.00000   0.00008   0.00008  -2.93584
   D50        0.00916   0.00000   0.00000  -0.00004  -0.00004   0.00912
   D51       -0.15128   0.00000   0.00000  -0.00005  -0.00005  -0.15133
   D52        2.98520   0.00000   0.00000  -0.00004  -0.00004   2.98516
   D53        3.13849   0.00000   0.00000   0.00005   0.00005   3.13854
   D54       -0.00822   0.00000   0.00000   0.00005   0.00005  -0.00816
   D55       -0.00678   0.00000   0.00000   0.00002   0.00002  -0.00677
   D56        3.13215   0.00000   0.00000   0.00002   0.00002   3.13216
   D57        0.00174   0.00000   0.00000   0.00002   0.00002   0.00175
   D58       -3.11712   0.00000   0.00000  -0.00003  -0.00003  -3.11715
   D59       -3.13689   0.00000   0.00000   0.00001   0.00001  -3.13688
   D60        0.02744   0.00000   0.00000  -0.00003  -0.00003   0.02741
   D61       -2.67836   0.00000   0.00000  -0.00001  -0.00001  -2.67837
   D62        0.46355   0.00000   0.00000  -0.00001  -0.00001   0.46354
   D63        0.46002   0.00000   0.00000  -0.00001  -0.00001   0.46001
   D64       -2.68125   0.00000   0.00000  -0.00001  -0.00001  -2.68126
   D65       -3.13744   0.00000   0.00000   0.00000   0.00000  -3.13744
   D66       -0.00402   0.00000   0.00000   0.00001   0.00001  -0.00401
   D67        0.00617   0.00000   0.00000   0.00000   0.00000   0.00617
   D68        3.13959   0.00000   0.00000   0.00000   0.00000   3.13960
   D69       -3.13718   0.00000   0.00000   0.00000   0.00000  -3.13719
   D70        0.00009   0.00000   0.00000   0.00000   0.00000   0.00009
   D71       -0.00389   0.00000   0.00000   0.00000   0.00000  -0.00389
   D72        3.13338   0.00000   0.00000   0.00000   0.00000   3.13339
   D73       -3.13638   0.00000   0.00000  -0.00001  -0.00001  -3.13639
   D74       -0.00033   0.00000   0.00000  -0.00001  -0.00001  -0.00034
   D75        0.00091   0.00000   0.00000  -0.00001  -0.00001   0.00091
   D76        3.13696   0.00000   0.00000   0.00000   0.00000   3.13696
   D77        0.00449   0.00000   0.00000   0.00001   0.00001   0.00450
   D78       -3.13382   0.00000   0.00000   0.00001   0.00001  -3.13381
   D79        3.14055   0.00000   0.00000   0.00001   0.00001   3.14056
   D80        0.00223   0.00000   0.00000   0.00002   0.00002   0.00225
   D81        0.01974   0.00000   0.00000   0.00006   0.00006   0.01980
   D82       -3.11518   0.00000   0.00000   0.00005   0.00005  -3.11512
   D83       -3.12491   0.00000   0.00000   0.00005   0.00005  -3.12486
   D84        0.02336   0.00000   0.00000   0.00005   0.00005   0.02340
   D85        0.00368   0.00000   0.00000  -0.00004  -0.00004   0.00364
   D86        3.11927   0.00000   0.00000   0.00001   0.00001   3.11928
   D87        3.13922   0.00000   0.00000  -0.00003  -0.00003   3.13918
   D88       -0.02838   0.00000   0.00000   0.00001   0.00001  -0.02837
   D89       -0.12414   0.00000   0.00000   0.00001   0.00001  -0.12413
   D90        3.02212   0.00000   0.00000   0.00001   0.00001   3.02214
   D91        3.14114   0.00000   0.00000   0.00000   0.00000   3.14114
   D92        0.00422   0.00000   0.00000   0.00000   0.00000   0.00422
   D93       -3.03004   0.00000   0.00000  -0.00002  -0.00002  -3.03005
   D94        0.10688   0.00000   0.00000  -0.00002  -0.00002   0.10687
   D95       -0.00618   0.00000   0.00000   0.00000   0.00000  -0.00618
   D96        3.13074   0.00000   0.00000   0.00000   0.00000   3.13073
   D97       -2.91056   0.00000   0.00000   0.00002   0.00002  -2.91054
   D98        0.00864   0.00000   0.00000   0.00000   0.00000   0.00864
   D99       -0.15088   0.00000   0.00000  -0.00002  -0.00002  -0.15090
   D100       2.96417   0.00000   0.00000  -0.00002  -0.00002   2.96415
   D101      -3.12434   0.00000   0.00000   0.00000   0.00000  -3.12434
   D102      -0.00928   0.00000   0.00000  -0.00001  -0.00001  -0.00929
   D103      -0.00482   0.00000   0.00000   0.00001   0.00001  -0.00481
   D104       3.11856   0.00000   0.00000  -0.00002  -0.00002   3.11854
   D105      -0.00082   0.00000   0.00000  -0.00001  -0.00001  -0.00083
   D106       3.09290   0.00000   0.00000   0.00001   0.00001   3.09291
   D107      -3.12216   0.00000   0.00000   0.00002   0.00002  -3.12213
   D108      -0.02844   0.00000   0.00000   0.00004   0.00004  -0.02840
   D109       2.60528   0.00000   0.00000  -0.00003  -0.00003   2.60525
   D110      -0.53158   0.00000   0.00000  -0.00003  -0.00003  -0.53161
   D111      -0.55827   0.00000   0.00000  -0.00007  -0.00007  -0.55834
   D112       2.58806   0.00000   0.00000  -0.00007  -0.00007   2.58799
   D113      -3.13702   0.00000   0.00000   0.00000   0.00000  -3.13702
   D114      -0.00153   0.00000   0.00000   0.00000   0.00000  -0.00153
   D115       0.00959   0.00000   0.00000   0.00000   0.00000   0.00959
   D116      -3.13811   0.00000   0.00000   0.00000   0.00000  -3.13811
   D117      -3.13830   0.00000   0.00000   0.00000   0.00000  -3.13830
   D118       0.00069   0.00000   0.00000   0.00000   0.00000   0.00069
   D119      -0.00291   0.00000   0.00000   0.00000   0.00000  -0.00291
   D120       3.13608   0.00000   0.00000   0.00000   0.00000   3.13608
   D121      -3.13984   0.00000   0.00000   0.00000   0.00000  -3.13985
   D122      -0.00254   0.00000   0.00000   0.00000   0.00000  -0.00254
   D123      -0.00084   0.00000   0.00000   0.00000   0.00000  -0.00084
   D124       3.13647   0.00000   0.00000   0.00000   0.00000   3.13647
   D125       0.00539   0.00000   0.00000   0.00000   0.00000   0.00539
   D126      -3.13116   0.00000   0.00000   0.00000   0.00000  -3.13115
   D127      -3.14048   0.00000   0.00000   0.00000   0.00000  -3.14048
   D128       0.00616   0.00000   0.00000   0.00001   0.00001   0.00616
   D129       0.03542   0.00000   0.00000   0.00002   0.00002   0.03544
   D130      -3.07159   0.00000   0.00000   0.00003   0.00003  -3.07156
   D131      -3.11089   0.00000   0.00000   0.00002   0.00002  -3.11087
   D132       0.06529   0.00000   0.00000   0.00002   0.00002   0.06531
   D133       0.00584   0.00000   0.00000   0.00001   0.00001   0.00585
   D134      -3.08079   0.00000   0.00000  -0.00001  -0.00001  -3.08080
   D135       3.11606   0.00000   0.00000   0.00001   0.00001   3.11606
   D136       0.02943   0.00000   0.00000  -0.00001  -0.00001   0.02942
   D137      -3.12678   0.00000   0.00000   0.00003   0.00003  -3.12675
   D138       0.04223   0.00000   0.00000   0.00002   0.00002   0.04224
   D139       0.01449   0.00000   0.00000   0.00002   0.00002   0.01451
   D140      -3.09969   0.00000   0.00000   0.00001   0.00001  -3.09968
   D141       3.13758   0.00000   0.00000   0.00000   0.00000   3.13758
   D142      -0.00857   0.00000   0.00000  -0.00001  -0.00001  -0.00858
   D143      -0.00369   0.00000   0.00000   0.00000   0.00000  -0.00369
   D144       3.13335   0.00000   0.00000  -0.00001  -0.00001   3.13334
   D145      -0.01121   0.00000   0.00000  -0.00003  -0.00003  -0.01124
   D146       3.13675   0.00000   0.00000  -0.00001  -0.00001   3.13674
   D147       3.10319   0.00000   0.00000  -0.00002  -0.00002   3.10317
   D148      -0.03203   0.00000   0.00000   0.00000   0.00000  -0.03203
   D149      -0.01038   0.00000   0.00000  -0.00002  -0.00002  -0.01041
   D150      -3.13377   0.00000   0.00000  -0.00002  -0.00002  -3.13379
   D151       3.13585   0.00000   0.00000  -0.00001  -0.00001   3.13583
   D152       0.01246   0.00000   0.00000  -0.00001  -0.00001   0.01245
   D153      -0.00270   0.00000   0.00000   0.00001   0.00001  -0.00269
   D154      -3.10054   0.00000   0.00000  -0.00003  -0.00003  -3.10057
   D155       3.13251   0.00000   0.00000  -0.00001  -0.00001   3.13250
   D156       0.03467   0.00000   0.00000  -0.00004  -0.00004   0.03463
   D157       0.01362   0.00000   0.00000   0.00002   0.00002   0.01364
   D158       3.11169   0.00000   0.00000   0.00006   0.00006   3.11175
   D159       3.13700   0.00000   0.00000   0.00001   0.00001   3.13701
   D160      -0.04812   0.00000   0.00000   0.00005   0.00005  -0.04807
   D161       1.63346   0.00000   0.00000   0.00001   0.00001   1.63347
   D162      -0.45866   0.00000   0.00000  -0.00001  -0.00001  -0.45866
   D163      -2.56386   0.00000   0.00000   0.00001   0.00001  -2.56385
   D164      -1.46452   0.00000   0.00000  -0.00003  -0.00003  -1.46455
   D165       2.72655   0.00000   0.00000  -0.00004  -0.00004   2.72650
   D166       0.62135   0.00000   0.00000  -0.00003  -0.00003   0.62132
   D167       3.13335   0.00000   0.00000   0.00000   0.00000   3.13336
   D168      -0.03557   0.00000   0.00000   0.00000   0.00000  -0.03557
   D169      -0.01305   0.00000   0.00000   0.00000   0.00000  -0.01305
   D170       3.10121   0.00000   0.00000   0.00000   0.00000   3.10121
   D171       3.13837   0.00000   0.00000   0.00000   0.00000   3.13837
   D172      -0.00375   0.00000   0.00000   0.00000   0.00000  -0.00376
   D173       0.00155   0.00000   0.00000   0.00000   0.00000   0.00155
   D174      -3.14057   0.00000   0.00000   0.00000   0.00000  -3.14058
   D175       0.01398   0.00000   0.00000   0.00000   0.00000   0.01398
   D176       3.13101   0.00000   0.00000   0.00001   0.00001   3.13102
   D177      -3.10042   0.00000   0.00000   0.00000   0.00000  -3.10042
   D178       0.01661   0.00000   0.00000   0.00001   0.00001   0.01662
   D179       0.00901   0.00000   0.00000   0.00000   0.00000   0.00901
   D180      -3.13601   0.00000   0.00000   0.00000   0.00000  -3.13601
   D181      -3.13204   0.00000   0.00000   0.00000   0.00000  -3.13204
   D182       0.00612   0.00000   0.00000   0.00000   0.00000   0.00612
   D183      -0.00358   0.00000   0.00000   0.00000   0.00000  -0.00358
   D184      -3.10940   0.00000   0.00000  -0.00002  -0.00002  -3.10942
   D185      -3.12059   0.00000   0.00000  -0.00001  -0.00001  -3.12059
   D186       0.05678   0.00000   0.00000  -0.00002  -0.00002   0.05675
   D187      -0.00805   0.00000   0.00000   0.00000   0.00000  -0.00805
   D188       3.09754   0.00000   0.00000   0.00002   0.00002   3.09755
   D189       3.13697   0.00000   0.00000   0.00001   0.00001   3.13698
   D190      -0.04063   0.00000   0.00000   0.00002   0.00002  -0.04060
   D191      -2.69798   0.00000   0.00000   0.00000   0.00000  -2.69798
   D192       1.49306   0.00000   0.00000  -0.00001  -0.00001   1.49306
   D193      -0.59169   0.00000   0.00000   0.00000   0.00000  -0.59169
   D194       0.47945   0.00000   0.00000  -0.00002  -0.00002   0.47943
   D195      -1.61269   0.00000   0.00000  -0.00002  -0.00002  -1.61272
   D196       2.58574   0.00000   0.00000  -0.00002  -0.00002   2.58572
         Item               Value     Threshold  Converged?
 Maximum Force            0.000004     0.000450     YES
 RMS     Force            0.000001     0.000300     YES
 Maximum Displacement     0.000427     0.001800     YES
 RMS     Displacement     0.000105     0.001200     YES
 Predicted change in Energy=-1.722705D-09
 Optimization completed.
    -- Stationary point found.
                           ----------------------------
                           !   Optimized Parameters   !
                           ! (Angstroms and Degrees)  !
 --------------------------                            --------------------------
 ! Name  Definition              Value          Derivative Info.                !
 --------------------------------------------------------------------------------
 ! R1    R(1,2)                  2.3936         -DE/DX =    0.0                 !
 ! R2    R(1,3)                  2.2476         -DE/DX =    0.0                 !
 ! R3    R(1,4)                  2.2949         -DE/DX =    0.0                 !
 ! R4    R(1,19)                 2.3834         -DE/DX =    0.0                 !
 ! R5    R(1,20)                 2.2482         -DE/DX =    0.0                 !
 ! R6    R(1,21)                 2.2967         -DE/DX =    0.0                 !
 ! R7    R(3,7)                  1.3372         -DE/DX =    0.0                 !
 ! R8    R(3,15)                 1.3469         -DE/DX =    0.0                 !
 ! R9    R(4,5)                  1.2906         -DE/DX =    0.0                 !
 ! R10   R(4,16)                 1.368          -DE/DX =    0.0                 !
 ! R11   R(5,6)                  1.3527         -DE/DX =    0.0                 !
 ! R12   R(6,17)                 1.3623         -DE/DX =    0.0                 !
 ! R13   R(6,36)                 1.4225         -DE/DX =    0.0                 !
 ! R14   R(7,8)                  1.0846         -DE/DX =    0.0                 !
 ! R15   R(7,9)                  1.3913         -DE/DX =    0.0                 !
 ! R16   R(9,10)                 1.0826         -DE/DX =    0.0                 !
 ! R17   R(9,11)                 1.3909         -DE/DX =    0.0                 !
 ! R18   R(11,12)                1.0839         -DE/DX =    0.0                 !
 ! R19   R(11,13)                1.3895         -DE/DX =    0.0                 !
 ! R20   R(13,14)                1.0832         -DE/DX =    0.0                 !
 ! R21   R(13,15)                1.3949         -DE/DX =    0.0                 !
 ! R22   R(15,16)                1.4641         -DE/DX =    0.0                 !
 ! R23   R(16,17)                1.3752         -DE/DX =    0.0                 !
 ! R24   R(17,18)                1.0748         -DE/DX =    0.0                 !
 ! R25   R(20,24)                1.3372         -DE/DX =    0.0                 !
 ! R26   R(20,32)                1.3469         -DE/DX =    0.0                 !
 ! R27   R(21,22)                1.2906         -DE/DX =    0.0                 !
 ! R28   R(21,33)                1.368          -DE/DX =    0.0                 !
 ! R29   R(22,23)                1.3526         -DE/DX =    0.0                 !
 ! R30   R(23,34)                1.3619         -DE/DX =    0.0                 !
 ! R31   R(23,46)                1.4225         -DE/DX =    0.0                 !
 ! R32   R(24,25)                1.0847         -DE/DX =    0.0                 !
 ! R33   R(24,26)                1.3914         -DE/DX =    0.0                 !
 ! R34   R(26,27)                1.0826         -DE/DX =    0.0                 !
 ! R35   R(26,28)                1.3907         -DE/DX =    0.0                 !
 ! R36   R(28,29)                1.0839         -DE/DX =    0.0                 !
 ! R37   R(28,30)                1.3897         -DE/DX =    0.0                 !
 ! R38   R(30,31)                1.0832         -DE/DX =    0.0                 !
 ! R39   R(30,32)                1.395          -DE/DX =    0.0                 !
 ! R40   R(32,33)                1.4645         -DE/DX =    0.0                 !
 ! R41   R(33,34)                1.3757         -DE/DX =    0.0                 !
 ! R42   R(34,35)                1.0751         -DE/DX =    0.0                 !
 ! R43   R(36,37)                1.3942         -DE/DX =    0.0                 !
 ! R44   R(36,38)                1.3958         -DE/DX =    0.0                 !
 ! R45   R(37,39)                1.3899         -DE/DX =    0.0                 !
 ! R46   R(37,42)                1.0823         -DE/DX =    0.0                 !
 ! R47   R(38,40)                1.3875         -DE/DX =    0.0                 !
 ! R48   R(38,43)                1.0807         -DE/DX =    0.0                 !
 ! R49   R(39,41)                1.393          -DE/DX =    0.0                 !
 ! R50   R(39,44)                1.0821         -DE/DX =    0.0                 !
 ! R51   R(40,41)                1.3955         -DE/DX =    0.0                 !
 ! R52   R(40,45)                1.0824         -DE/DX =    0.0                 !
 ! R53   R(41,56)                1.505          -DE/DX =    0.0                 !
 ! R54   R(46,47)                1.3948         -DE/DX =    0.0                 !
 ! R55   R(46,48)                1.3948         -DE/DX =    0.0                 !
 ! R56   R(47,49)                1.3891         -DE/DX =    0.0                 !
 ! R57   R(47,52)                1.0826         -DE/DX =    0.0                 !
 ! R58   R(48,50)                1.3887         -DE/DX =    0.0                 !
 ! R59   R(48,53)                1.0812         -DE/DX =    0.0                 !
 ! R60   R(49,51)                1.3941         -DE/DX =    0.0                 !
 ! R61   R(49,54)                1.0823         -DE/DX =    0.0                 !
 ! R62   R(50,51)                1.3948         -DE/DX =    0.0                 !
 ! R63   R(50,55)                1.0822         -DE/DX =    0.0                 !
 ! R64   R(51,57)                1.5052         -DE/DX =    0.0                 !
 ! R65   R(56,58)                1.3518         -DE/DX =    0.0                 !
 ! R66   R(56,59)                1.3494         -DE/DX =    0.0                 !
 ! R67   R(56,60)                1.3504         -DE/DX =    0.0                 !
 ! R68   R(57,61)                1.3486         -DE/DX =    0.0                 !
 ! R69   R(57,62)                1.3522         -DE/DX =    0.0                 !
 ! R70   R(57,63)                1.3507         -DE/DX =    0.0                 !
 ! A1    A(2,1,3)               89.4199         -DE/DX =    0.0                 !
 ! A2    A(2,1,4)               84.917          -DE/DX =    0.0                 !
 ! A3    A(2,1,19)             113.254          -DE/DX =    0.0                 !
 ! A4    A(2,1,20)              93.145          -DE/DX =    0.0                 !
 ! A5    A(2,1,21)             158.4788         -DE/DX =    0.0                 !
 ! A6    A(3,1,4)               73.3738         -DE/DX =    0.0                 !
 ! A7    A(3,1,19)              93.6849         -DE/DX =    0.0                 !
 ! A8    A(3,1,21)             102.1907         -DE/DX =    0.0                 !
 ! A9    A(4,1,19)             157.9882         -DE/DX =    0.0                 !
 ! A10   A(4,1,20)             100.4295         -DE/DX =    0.0                 !
 ! A11   A(4,1,21)              81.2326         -DE/DX =    0.0                 !
 ! A12   A(19,1,20)             91.2137         -DE/DX =    0.0                 !
 ! A13   A(19,1,21)             84.3438         -DE/DX =    0.0                 !
 ! A14   A(20,1,21)             73.4098         -DE/DX =    0.0                 !
 ! A15   A(1,3,7)              122.7091         -DE/DX =    0.0                 !
 ! A16   A(1,3,15)             117.8689         -DE/DX =    0.0                 !
 ! A17   A(7,3,15)             118.8873         -DE/DX =    0.0                 !
 ! A18   A(1,4,5)              135.7974         -DE/DX =    0.0                 !
 ! A19   A(1,4,16)             112.779          -DE/DX =    0.0                 !
 ! A20   A(5,4,16)             110.6411         -DE/DX =    0.0                 !
 ! A21   A(4,5,6)              106.9448         -DE/DX =    0.0                 !
 ! A22   A(5,6,17)             110.5561         -DE/DX =    0.0                 !
 ! A23   A(5,6,36)             120.3248         -DE/DX =    0.0                 !
 ! A24   A(17,6,36)            129.1189         -DE/DX =    0.0                 !
 ! A25   A(3,7,8)              115.1904         -DE/DX =    0.0                 !
 ! A26   A(3,7,9)              122.4524         -DE/DX =    0.0                 !
 ! A27   A(8,7,9)              122.3571         -DE/DX =    0.0                 !
 ! A28   A(7,9,10)             119.8372         -DE/DX =    0.0                 !
 ! A29   A(7,9,11)             118.7962         -DE/DX =    0.0                 !
 ! A30   A(10,9,11)            121.3649         -DE/DX =    0.0                 !
 ! A31   A(9,11,12)            120.7396         -DE/DX =    0.0                 !
 ! A32   A(9,11,13)            119.0013         -DE/DX =    0.0                 !
 ! A33   A(12,11,13)           120.2586         -DE/DX =    0.0                 !
 ! A34   A(11,13,14)           120.708          -DE/DX =    0.0                 !
 ! A35   A(11,13,15)           118.7334         -DE/DX =    0.0                 !
 ! A36   A(14,13,15)           120.5579         -DE/DX =    0.0                 !
 ! A37   A(3,15,13)            122.1278         -DE/DX =    0.0                 !
 ! A38   A(3,15,16)            114.9358         -DE/DX =    0.0                 !
 ! A39   A(13,15,16)           122.9362         -DE/DX =    0.0                 !
 ! A40   A(4,16,15)            119.8968         -DE/DX =    0.0                 !
 ! A41   A(4,16,17)            107.1731         -DE/DX =    0.0                 !
 ! A42   A(15,16,17)           132.9292         -DE/DX =    0.0                 !
 ! A43   A(6,17,16)            104.6823         -DE/DX =    0.0                 !
 ! A44   A(6,17,18)            122.685          -DE/DX =    0.0                 !
 ! A45   A(16,17,18)           132.6163         -DE/DX =    0.0                 !
 ! A46   A(1,20,24)            122.7364         -DE/DX =    0.0                 !
 ! A47   A(1,20,32)            117.935          -DE/DX =    0.0                 !
 ! A48   A(24,20,32)           118.9633         -DE/DX =    0.0                 !
 ! A49   A(1,21,22)            135.6014         -DE/DX =    0.0                 !
 ! A50   A(1,21,33)            112.7583         -DE/DX =    0.0                 !
 ! A51   A(22,21,33)           110.6347         -DE/DX =    0.0                 !
 ! A52   A(21,22,23)           106.9208         -DE/DX =    0.0                 !
 ! A53   A(22,23,34)           110.6233         -DE/DX =    0.0                 !
 ! A54   A(22,23,46)           120.2881         -DE/DX =    0.0                 !
 ! A55   A(34,23,46)           129.0788         -DE/DX =    0.0                 !
 ! A56   A(20,24,25)           115.129          -DE/DX =    0.0                 !
 ! A57   A(20,24,26)           122.4095         -DE/DX =    0.0                 !
 ! A58   A(25,24,26)           122.4609         -DE/DX =    0.0                 !
 ! A59   A(24,26,27)           119.841          -DE/DX =    0.0                 !
 ! A60   A(24,26,28)           118.7859         -DE/DX =    0.0                 !
 ! A61   A(27,26,28)           121.3722         -DE/DX =    0.0                 !
 ! A62   A(26,28,29)           120.7191         -DE/DX =    0.0                 !
 ! A63   A(26,28,30)           119.0393         -DE/DX =    0.0                 !
 ! A64   A(29,28,30)           120.2415         -DE/DX =    0.0                 !
 ! A65   A(28,30,31)           120.7122         -DE/DX =    0.0                 !
 ! A66   A(28,30,32)           118.7192         -DE/DX =    0.0                 !
 ! A67   A(31,30,32)           120.5682         -DE/DX =    0.0                 !
 ! A68   A(20,32,30)           122.082          -DE/DX =    0.0                 !
 ! A69   A(20,32,33)           114.9901         -DE/DX =    0.0                 !
 ! A70   A(30,32,33)           122.9274         -DE/DX =    0.0                 !
 ! A71   A(21,33,32)           119.9362         -DE/DX =    0.0                 !
 ! A72   A(21,33,34)           107.1904         -DE/DX =    0.0                 !
 ! A73   A(32,33,34)           132.8506         -DE/DX =    0.0                 !
 ! A74   A(23,34,33)           104.6282         -DE/DX =    0.0                 !
 ! A75   A(23,34,35)           122.5463         -DE/DX =    0.0                 !
 ! A76   A(33,34,35)           132.7526         -DE/DX =    0.0                 !
 ! A77   A(6,36,37)            120.0606         -DE/DX =    0.0                 !
 ! A78   A(6,36,38)            119.2185         -DE/DX =    0.0                 !
 ! A79   A(37,36,38)           120.721          -DE/DX =    0.0                 !
 ! A80   A(36,37,39)           119.5285         -DE/DX =    0.0                 !
 ! A81   A(36,37,42)           120.6276         -DE/DX =    0.0                 !
 ! A82   A(39,37,42)           119.8252         -DE/DX =    0.0                 !
 ! A83   A(36,38,40)           119.3447         -DE/DX =    0.0                 !
 ! A84   A(36,38,43)           119.448          -DE/DX =    0.0                 !
 ! A85   A(40,38,43)           121.2068         -DE/DX =    0.0                 !
 ! A86   A(37,39,41)           120.0854         -DE/DX =    0.0                 !
 ! A87   A(37,39,44)           119.9019         -DE/DX =    0.0                 !
 ! A88   A(41,39,44)           120.0117         -DE/DX =    0.0                 !
 ! A89   A(38,40,41)           120.2899         -DE/DX =    0.0                 !
 ! A90   A(38,40,45)           119.8131         -DE/DX =    0.0                 !
 ! A91   A(41,40,45)           119.8888         -DE/DX =    0.0                 !
 ! A92   A(39,41,40)           120.0224         -DE/DX =    0.0                 !
 ! A93   A(39,41,56)           120.228          -DE/DX =    0.0                 !
 ! A94   A(40,41,56)           119.7024         -DE/DX =    0.0                 !
 ! A95   A(23,46,47)           120.0128         -DE/DX =    0.0                 !
 ! A96   A(23,46,48)           119.1295         -DE/DX =    0.0                 !
 ! A97   A(47,46,48)           120.8571         -DE/DX =    0.0                 !
 ! A98   A(46,47,49)           119.4637         -DE/DX =    0.0                 !
 ! A99   A(46,47,52)           120.5156         -DE/DX =    0.0                 !
 ! A100  A(49,47,52)           120.0021         -DE/DX =    0.0                 !
 ! A101  A(46,48,50)           119.2703         -DE/DX =    0.0                 !
 ! A102  A(46,48,53)           119.4815         -DE/DX =    0.0                 !
 ! A103  A(50,48,53)           121.2482         -DE/DX =    0.0                 !
 ! A104  A(47,49,51)           120.0576         -DE/DX =    0.0                 !
 ! A105  A(47,49,54)           119.9167         -DE/DX =    0.0                 !
 ! A106  A(51,49,54)           120.0107         -DE/DX =    0.0                 !
 ! A107  A(48,50,51)           120.2553         -DE/DX =    0.0                 !
 ! A108  A(48,50,55)           119.8011         -DE/DX =    0.0                 !
 ! A109  A(51,50,55)           119.9433         -DE/DX =    0.0                 !
 ! A110  A(49,51,50)           120.0895         -DE/DX =    0.0                 !
 ! A111  A(49,51,57)           119.613          -DE/DX =    0.0                 !
 ! A112  A(50,51,57)           120.2656         -DE/DX =    0.0                 !
 ! A113  A(41,56,58)           111.6303         -DE/DX =    0.0                 !
 ! A114  A(41,56,59)           111.9896         -DE/DX =    0.0                 !
 ! A115  A(41,56,60)           111.7659         -DE/DX =    0.0                 !
 ! A116  A(58,56,59)           106.933          -DE/DX =    0.0                 !
 ! A117  A(58,56,60)           106.7726         -DE/DX =    0.0                 !
 ! A118  A(59,56,60)           107.443          -DE/DX =    0.0                 !
 ! A119  A(51,57,61)           112.0375         -DE/DX =    0.0                 !
 ! A120  A(51,57,62)           111.5868         -DE/DX =    0.0                 !
 ! A121  A(51,57,63)           111.7555         -DE/DX =    0.0                 !
 ! A122  A(61,57,62)           106.932          -DE/DX =    0.0                 !
 ! A123  A(61,57,63)           107.4709         -DE/DX =    0.0                 !
 ! A124  A(62,57,63)           106.7514         -DE/DX =    0.0                 !
 ! A125  L(3,1,20,2,-1)        182.5649         -DE/DX =    0.0                 !
 ! A126  L(3,1,20,2,-2)        186.4383         -DE/DX =    0.0                 !
 ! D1    D(2,1,3,7)            -95.6109         -DE/DX =    0.0                 !
 ! D2    D(2,1,3,15)            75.9004         -DE/DX =    0.0                 !
 ! D3    D(4,1,3,7)            179.5208         -DE/DX =    0.0                 !
 ! D4    D(4,1,3,15)            -8.968          -DE/DX =    0.0                 !
 ! D5    D(19,1,3,7)            17.6547         -DE/DX =    0.0                 !
 ! D6    D(19,1,3,15)         -170.8341         -DE/DX =    0.0                 !
 ! D7    D(21,1,3,7)           102.6563         -DE/DX =    0.0                 !
 ! D8    D(21,1,3,15)          -85.8324         -DE/DX =    0.0                 !
 ! D9    D(7,3,20,24)          -82.5659         -DE/DX =    0.0                 !
 ! D10   D(7,3,20,32)           93.7749         -DE/DX =    0.0                 !
 ! D11   D(15,3,20,24)          91.0509         -DE/DX =    0.0                 !
 ! D12   D(15,3,20,32)         -92.6083         -DE/DX =    0.0                 !
 ! D13   D(2,1,4,5)             86.5606         -DE/DX =    0.0                 !
 ! D14   D(2,1,4,16)           -82.0097         -DE/DX =    0.0                 !
 ! D15   D(3,1,4,5)            177.4747         -DE/DX =    0.0                 !
 ! D16   D(3,1,4,16)             8.9044         -DE/DX =    0.0                 !
 ! D17   D(19,1,4,5)          -126.5597         -DE/DX =    0.0                 !
 ! D18   D(19,1,4,16)           64.87           -DE/DX =    0.0                 !
 ! D19   D(20,1,4,5)            -5.7107         -DE/DX =    0.0                 !
 ! D20   D(20,1,4,16)         -174.2811         -DE/DX =    0.0                 !
 ! D21   D(21,1,4,5)           -76.9182         -DE/DX =    0.0                 !
 ! D22   D(21,1,4,16)          114.5114         -DE/DX =    0.0                 !
 ! D23   D(2,1,20,24)           16.2138         -DE/DX =    0.0                 !
 ! D24   D(2,1,20,32)         -170.8043         -DE/DX =    0.0                 !
 ! D25   D(4,1,20,24)          101.619          -DE/DX =    0.0                 !
 ! D26   D(4,1,20,32)          -85.3991         -DE/DX =    0.0                 !
 ! D27   D(19,1,20,24)         -97.1554         -DE/DX =    0.0                 !
 ! D28   D(19,1,20,32)          75.8264         -DE/DX =    0.0                 !
 ! D29   D(21,1,20,24)         179.1123         -DE/DX =    0.0                 !
 ! D30   D(21,1,20,32)          -7.9058         -DE/DX =    0.0                 !
 ! D31   D(2,1,21,22)         -131.3961         -DE/DX =    0.0                 !
 ! D32   D(2,1,21,33)           61.5387         -DE/DX =    0.0                 !
 ! D33   D(3,1,21,22)          -10.0897         -DE/DX =    0.0                 !
 ! D34   D(3,1,21,33)         -177.155          -DE/DX =    0.0                 !
 ! D35   D(4,1,21,22)          -80.8509         -DE/DX =    0.0                 !
 ! D36   D(4,1,21,33)          112.0838         -DE/DX =    0.0                 !
 ! D37   D(19,1,21,22)          82.471          -DE/DX =    0.0                 !
 ! D38   D(19,1,21,33)         -84.5943         -DE/DX =    0.0                 !
 ! D39   D(20,1,21,22)         175.4355         -DE/DX =    0.0                 !
 ! D40   D(20,1,21,33)           8.3702         -DE/DX =    0.0                 !
 ! D41   D(1,3,7,8)             -8.2185         -DE/DX =    0.0                 !
 ! D42   D(1,3,7,9)            171.8894         -DE/DX =    0.0                 !
 ! D43   D(15,3,7,8)          -179.6472         -DE/DX =    0.0                 !
 ! D44   D(15,3,7,9)             0.4607         -DE/DX =    0.0                 !
 ! D45   D(1,3,15,13)         -172.3188         -DE/DX =    0.0                 !
 ! D46   D(1,3,15,16)            7.5075         -DE/DX =    0.0                 !
 ! D47   D(7,3,15,13)           -0.4742         -DE/DX =    0.0                 !
 ! D48   D(7,3,15,16)          179.3521         -DE/DX =    0.0                 !
 ! D49   D(1,4,5,6)           -168.2164         -DE/DX =    0.0                 !
 ! D50   D(16,4,5,6)             0.5247         -DE/DX =    0.0                 !
 ! D51   D(1,4,16,15)           -8.6677         -DE/DX =    0.0                 !
 ! D52   D(1,4,16,17)          171.0393         -DE/DX =    0.0                 !
 ! D53   D(5,4,16,15)          179.8224         -DE/DX =    0.0                 !
 ! D54   D(5,4,16,17)           -0.4707         -DE/DX =    0.0                 !
 ! D55   D(4,5,6,17)            -0.3887         -DE/DX =    0.0                 !
 ! D56   D(4,5,6,36)           179.4588         -DE/DX =    0.0                 !
 ! D57   D(5,6,17,16)            0.0995         -DE/DX =    0.0                 !
 ! D58   D(5,6,17,18)         -178.5978         -DE/DX =    0.0                 !
 ! D59   D(36,6,17,16)        -179.7308         -DE/DX =    0.0                 !
 ! D60   D(36,6,17,18)           1.5719         -DE/DX =    0.0                 !
 ! D61   D(5,6,36,37)         -153.4588         -DE/DX =    0.0                 !
 ! D62   D(5,6,36,38)           26.5595         -DE/DX =    0.0                 !
 ! D63   D(17,6,36,37)          26.3572         -DE/DX =    0.0                 !
 ! D64   D(17,6,36,38)        -153.6245         -DE/DX =    0.0                 !
 ! D65   D(3,7,9,10)          -179.7622         -DE/DX =    0.0                 !
 ! D66   D(3,7,9,11)            -0.2302         -DE/DX =    0.0                 !
 ! D67   D(8,7,9,10)             0.3534         -DE/DX =    0.0                 !
 ! D68   D(8,7,9,11)           179.8854         -DE/DX =    0.0                 !
 ! D69   D(7,9,11,12)         -179.7475         -DE/DX =    0.0                 !
 ! D70   D(7,9,11,13)            0.005          -DE/DX =    0.0                 !
 ! D71   D(10,9,11,12)          -0.2229         -DE/DX =    0.0                 !
 ! D72   D(10,9,11,13)         179.5295         -DE/DX =    0.0                 !
 ! D73   D(9,11,13,14)        -179.7013         -DE/DX =    0.0                 !
 ! D74   D(9,11,13,15)          -0.0191         -DE/DX =    0.0                 !
 ! D75   D(12,11,13,14)          0.0524         -DE/DX =    0.0                 !
 ! D76   D(12,11,13,15)        179.7346         -DE/DX =    0.0                 !
 ! D77   D(11,13,15,3)           0.2575         -DE/DX =    0.0                 !
 ! D78   D(11,13,15,16)       -179.5548         -DE/DX =    0.0                 !
 ! D79   D(14,13,15,3)         179.9402         -DE/DX =    0.0                 !
 ! D80   D(14,13,15,16)          0.1279         -DE/DX =    0.0                 !
 ! D81   D(3,15,16,4)            1.1312         -DE/DX =    0.0                 !
 ! D82   D(3,15,16,17)        -178.4864         -DE/DX =    0.0                 !
 ! D83   D(13,15,16,4)        -179.0441         -DE/DX =    0.0                 !
 ! D84   D(13,15,16,17)          1.3383         -DE/DX =    0.0                 !
 ! D85   D(4,16,17,6)            0.2108         -DE/DX =    0.0                 !
 ! D86   D(4,16,17,18)         178.7209         -DE/DX =    0.0                 !
 ! D87   D(15,16,17,6)         179.8639         -DE/DX =    0.0                 !
 ! D88   D(15,16,17,18)         -1.6261         -DE/DX =    0.0                 !
 ! D89   D(1,20,24,25)          -7.1127         -DE/DX =    0.0                 !
 ! D90   D(1,20,24,26)         173.1549         -DE/DX =    0.0                 !
 ! D91   D(32,20,24,25)        179.9743         -DE/DX =    0.0                 !
 ! D92   D(32,20,24,26)          0.242          -DE/DX =    0.0                 !
 ! D93   D(1,20,32,30)        -173.6083         -DE/DX =    0.0                 !
 ! D94   D(1,20,32,33)           6.1239         -DE/DX =    0.0                 !
 ! D95   D(24,20,32,30)         -0.3543         -DE/DX =    0.0                 !
 ! D96   D(24,20,32,33)        179.3779         -DE/DX =    0.0                 !
 ! D97   D(1,21,22,23)        -166.763          -DE/DX =    0.0                 !
 ! D98   D(33,21,22,23)          0.4949         -DE/DX =    0.0                 !
 ! D99   D(1,21,33,32)          -8.6448         -DE/DX =    0.0                 !
 ! D100  D(1,21,33,34)         169.8345         -DE/DX =    0.0                 !
 ! D101  D(22,21,33,32)       -179.0113         -DE/DX =    0.0                 !
 ! D102  D(22,21,33,34)         -0.532          -DE/DX =    0.0                 !
 ! D103  D(21,22,23,34)         -0.2761         -DE/DX =    0.0                 !
 ! D104  D(21,22,23,46)        178.6806         -DE/DX =    0.0                 !
 ! D105  D(22,23,34,33)         -0.0469         -DE/DX =    0.0                 !
 ! D106  D(22,23,34,35)        177.2103         -DE/DX =    0.0                 !
 ! D107  D(46,23,34,33)       -178.8864         -DE/DX =    0.0                 !
 ! D108  D(46,23,34,35)         -1.6292         -DE/DX =    0.0                 !
 ! D109  D(22,23,46,47)        149.2714         -DE/DX =    0.0                 !
 ! D110  D(22,23,46,48)        -30.4575         -DE/DX =    0.0                 !
 ! D111  D(34,23,46,47)        -31.9864         -DE/DX =    0.0                 !
 ! D112  D(34,23,46,48)        148.2847         -DE/DX =    0.0                 !
 ! D113  D(20,24,26,27)       -179.7379         -DE/DX =    0.0                 !
 ! D114  D(20,24,26,28)         -0.0877         -DE/DX =    0.0                 !
 ! D115  D(25,24,26,27)          0.5493         -DE/DX =    0.0                 !
 ! D116  D(25,24,26,28)       -179.8005         -DE/DX =    0.0                 !
 ! D117  D(24,26,28,29)       -179.8111         -DE/DX =    0.0                 !
 ! D118  D(24,26,28,30)          0.0398         -DE/DX =    0.0                 !
 ! D119  D(27,26,28,29)         -0.1666         -DE/DX =    0.0                 !
 ! D120  D(27,26,28,30)        179.6844         -DE/DX =    0.0                 !
 ! D121  D(26,28,30,31)       -179.8997         -DE/DX =    0.0                 !
 ! D122  D(26,28,30,32)         -0.1453         -DE/DX =    0.0                 !
 ! D123  D(29,28,30,31)         -0.048          -DE/DX =    0.0                 !
 ! D124  D(29,28,30,32)        179.7064         -DE/DX =    0.0                 !
 ! D125  D(28,30,32,20)          0.3088         -DE/DX =    0.0                 !
 ! D126  D(28,30,32,33)       -179.402          -DE/DX =    0.0                 !
 ! D127  D(31,30,32,20)       -179.9365         -DE/DX =    0.0                 !
 ! D128  D(31,30,32,33)          0.3527         -DE/DX =    0.0                 !
 ! D129  D(20,32,33,21)          2.0293         -DE/DX =    0.0                 !
 ! D130  D(20,32,33,34)       -175.9889         -DE/DX =    0.0                 !
 ! D131  D(30,32,33,21)       -178.241          -DE/DX =    0.0                 !
 ! D132  D(30,32,33,34)          3.7408         -DE/DX =    0.0                 !
 ! D133  D(21,33,34,23)          0.3345         -DE/DX =    0.0                 !
 ! D134  D(21,33,34,35)       -176.5164         -DE/DX =    0.0                 !
 ! D135  D(32,33,34,23)        178.5369         -DE/DX =    0.0                 !
 ! D136  D(32,33,34,35)          1.686          -DE/DX =    0.0                 !
 ! D137  D(6,36,37,39)        -179.1512         -DE/DX =    0.0                 !
 ! D138  D(6,36,37,42)           2.4194         -DE/DX =    0.0                 !
 ! D139  D(38,36,37,39)          0.8302         -DE/DX =    0.0                 !
 ! D140  D(38,36,37,42)       -177.5992         -DE/DX =    0.0                 !
 ! D141  D(6,36,38,40)         179.7701         -DE/DX =    0.0                 !
 ! D142  D(6,36,38,43)          -0.4908         -DE/DX =    0.0                 !
 ! D143  D(37,36,38,40)         -0.2115         -DE/DX =    0.0                 !
 ! D144  D(37,36,38,43)        179.5276         -DE/DX =    0.0                 !
 ! D145  D(36,37,39,41)         -0.6425         -DE/DX =    0.0                 !
 ! D146  D(36,37,39,44)        179.7228         -DE/DX =    0.0                 !
 ! D147  D(42,37,39,41)        177.7996         -DE/DX =    0.0                 !
 ! D148  D(42,37,39,44)         -1.8351         -DE/DX =    0.0                 !
 ! D149  D(36,38,40,41)         -0.5949         -DE/DX =    0.0                 !
 ! D150  D(36,38,40,45)       -179.5518         -DE/DX =    0.0                 !
 ! D151  D(43,38,40,41)        179.6708         -DE/DX =    0.0                 !
 ! D152  D(43,38,40,45)          0.7139         -DE/DX =    0.0                 !
 ! D153  D(37,39,41,40)         -0.1546         -DE/DX =    0.0                 !
 ! D154  D(37,39,41,56)       -177.6477         -DE/DX =    0.0                 !
 ! D155  D(44,39,41,40)        179.4797         -DE/DX =    0.0                 !
 ! D156  D(44,39,41,56)          1.9866         -DE/DX =    0.0                 !
 ! D157  D(38,40,41,39)          0.7805         -DE/DX =    0.0                 !
 ! D158  D(38,40,41,56)        178.2869         -DE/DX =    0.0                 !
 ! D159  D(45,40,41,39)        179.7366         -DE/DX =    0.0                 !
 ! D160  D(45,40,41,56)         -2.757          -DE/DX =    0.0                 !
 ! D161  D(39,41,56,58)         93.5904         -DE/DX =    0.0                 !
 ! D162  D(39,41,56,59)        -26.2792         -DE/DX =    0.0                 !
 ! D163  D(39,41,56,60)       -146.8982         -DE/DX =    0.0                 !
 ! D164  D(40,41,56,58)        -83.9108         -DE/DX =    0.0                 !
 ! D165  D(40,41,56,59)        156.2196         -DE/DX =    0.0                 !
 ! D166  D(40,41,56,60)         35.6006         -DE/DX =    0.0                 !
 ! D167  D(23,46,47,49)        179.5279         -DE/DX =    0.0                 !
 ! D168  D(23,46,47,52)         -2.0381         -DE/DX =    0.0                 !
 ! D169  D(48,46,47,49)         -0.7479         -DE/DX =    0.0                 !
 ! D170  D(48,46,47,52)        177.6861         -DE/DX =    0.0                 !
 ! D171  D(23,46,48,50)        179.8156         -DE/DX =    0.0                 !
 ! D172  D(23,46,48,53)         -0.215          -DE/DX =    0.0                 !
 ! D173  D(47,46,48,50)          0.089          -DE/DX =    0.0                 !
 ! D174  D(47,46,48,53)       -179.9416         -DE/DX =    0.0                 !
 ! D175  D(46,47,49,51)          0.801          -DE/DX =    0.0                 !
 ! D176  D(46,47,49,54)        179.3939         -DE/DX =    0.0                 !
 ! D177  D(52,47,49,51)       -177.6412         -DE/DX =    0.0                 !
 ! D178  D(52,47,49,54)          0.9517         -DE/DX =    0.0                 !
 ! D179  D(46,48,50,51)          0.5161         -DE/DX =    0.0                 !
 ! D180  D(46,48,50,55)       -179.6803         -DE/DX =    0.0                 !
 ! D181  D(53,48,50,51)       -179.4527         -DE/DX =    0.0                 !
 ! D182  D(53,48,50,55)          0.3509         -DE/DX =    0.0                 !
 ! D183  D(47,49,51,50)         -0.2049         -DE/DX =    0.0                 !
 ! D184  D(47,49,51,57)       -178.1555         -DE/DX =    0.0                 !
 ! D185  D(54,49,51,50)       -178.7964         -DE/DX =    0.0                 !
 ! D186  D(54,49,51,57)          3.253          -DE/DX =    0.0                 !
 ! D187  D(48,50,51,49)         -0.4614         -DE/DX =    0.0                 !
 ! D188  D(48,50,51,57)        177.4757         -DE/DX =    0.0                 !
 ! D189  D(55,50,51,49)        179.7353         -DE/DX =    0.0                 !
 ! D190  D(55,50,51,57)         -2.3277         -DE/DX =    0.0                 !
 ! D191  D(49,51,57,61)       -154.5826         -DE/DX =    0.0                 !
 ! D192  D(49,51,57,62)         85.5463         -DE/DX =    0.0                 !
 ! D193  D(49,51,57,63)        -33.9013         -DE/DX =    0.0                 !
 ! D194  D(50,51,57,61)         27.4705         -DE/DX =    0.0                 !
 ! D195  D(50,51,57,62)        -92.4006         -DE/DX =    0.0                 !
 ! D196  D(50,51,57,63)        148.1518         -DE/DX =    0.0                 !
 --------------------------------------------------------------------------------
 Lowest energy point so far.  Saving SCF results.
 GradGradGradGradGradGradGradGradGradGradGradGradGradGradGradGradGradGrad

 Largest change from initial coordinates is atom   60       0.000 Angstoms.
 Leave Link  103 at Sat Oct 20 03:48:56 2018, MaxMem=   838860800 cpu:         7.0
 (Enter /soft/sl6.3/x86_64/gaussian/g09_d01/g09/l202.exe)
 Stoichiometry    C28H18Cl2F6FeN8(5)
 Framework group  C1[X(C28H18Cl2F6FeN8)]
 Deg. of freedom   183
 Full point group                 C1      NOp   1
 RotChk:  IX=0 Diff= 3.53D-16
 Largest Abelian subgroup         C1      NOp   1
 Largest concise Abelian subgroup C1      NOp   1
                         Standard orientation:                         
 ---------------------------------------------------------------------
 Center     Atomic      Atomic             Coordinates (Angstroms)
 Number     Number       Type             X           Y           Z
 ---------------------------------------------------------------------
      1         26           0       -0.002112   -2.848299    0.100414
      2         17           0       -1.971835   -4.203347   -0.015223
      3          7           0        0.086314   -2.825385   -2.145337
      4          7           0       -1.378176   -1.147953   -0.593581
      5          7           0       -2.161316   -0.298402   -0.018644
      6          7           0       -2.900209    0.279133   -0.993509
      7          6           0        0.839300   -3.678619   -2.847590
      8          1           0        1.512301   -4.292620   -2.259002
      9          6           0        0.767167   -3.771308   -4.233878
     10          1           0        1.394067   -4.480193   -4.759649
     11          6           0       -0.124628   -2.949328   -4.914832
     12          1           0       -0.209550   -2.998234   -5.994251
     13          6           0       -0.912861   -2.064000   -4.189885
     14          1           0       -1.619931   -1.414639   -4.691523
     15          6           0       -0.781535   -2.031462   -2.801523
     16          6           0       -1.571704   -1.142452   -1.947819
     17          6           0       -2.558625   -0.222309   -2.213207
     18          1           0       -3.010371    0.117060   -3.127497
     19         17           0        2.002486   -4.118753    0.319688
     20          7           0       -0.149478   -2.606536    2.330752
     21          7           0        1.335639   -1.066168    0.656663
     22          7           0        2.146279   -0.288067    0.021713
     23          7           0        2.857756    0.384978    0.954634
     24          6           0       -0.915866   -3.392508    3.094213
     25          1           0       -1.556196   -4.079320    2.551149
     26          6           0       -0.897153   -3.329432    4.484057
     27          1           0       -1.532294   -3.988767    5.061807
     28          6           0       -0.048896   -2.416643    5.101652
     29          1           0       -0.006922   -2.343176    6.182244
     30          6           0        0.750481   -1.597996    4.312865
     31          1           0        1.422157   -0.878698    4.765391
     32          6           0        0.675516   -1.723562    2.925587
     33          6           0        1.484449   -0.917772    2.008456
     34          6           0        2.473002    0.017850    2.208398
     35          1           0        2.944916    0.403006    3.094245
     36          6           0       -3.875137    1.262751   -0.668486
     37          6           0       -4.976318    1.456492   -1.501308
     38          6           0       -3.713375    2.026023    0.488836
     39          6           0       -5.912941    2.432722   -1.182551
     40          6           0       -4.660194    2.989432    0.805834
     41          6           0       -5.756484    3.201114   -0.031241
     42          1           0       -5.120575    0.837809   -2.377499
     43          1           0       -2.855951    1.853349    1.123670
     44          1           0       -6.767520    2.591269   -1.827062
     45          1           0       -4.538467    3.590658    1.697678
     46          6           0        3.864370    1.309473    0.560180
     47          6           0        4.142412    2.420110    1.356789
     48          6           0        4.558410    1.090792   -0.629727
     49          6           0        5.134461    3.310272    0.965740
     50          6           0        5.538996    1.993512   -1.019540
     51          6           0        5.832285    3.100105   -0.222720
     52          1           0        3.574945    2.604617    2.260137
     53          1           0        4.324150    0.223022   -1.230586
     54          1           0        5.349544    4.179777    1.573272
     55          1           0        6.079189    1.834988   -1.943760
     56          6           0       -6.795799    4.222566    0.345020
     57          6           0        6.933642    4.047729   -0.616126
     58          9           0       -7.712026    3.710682    1.196945
     59          9           0       -7.470769    4.676856   -0.731562
     60          9           0       -6.246952    5.292403    0.959763
     61          9           0        7.128869    4.070709   -1.950323
     62          9           0        8.112705    3.702039   -0.051485
     63          9           0        6.669823    5.312759   -0.223053
 ---------------------------------------------------------------------
 Rotational constants (GHZ):      0.0542260      0.0347683      0.0275910
 Leave Link  202 at Sat Oct 20 03:48:56 2018, MaxMem=   838860800 cpu:         0.1
 (Enter /soft/sl6.3/x86_64/gaussian/g09_d01/g09/l9999.exe)
 1\1\GINC-NODE0405\FOpt\UB3LYP\6-311G(d,p)\C28H18Cl2F6Fe1N8(5)\CONRADJ\
 20-Oct-2018\0\\#P b3lyp/6-311G(d,p) opt scf=(conver=8)\\Comment:\\0,5\
 Fe,-0.002112,-2.848299,0.100414\Cl,-1.971835,-4.203347,-0.015223\N,0.0
 86314,-2.825385,-2.145337\N,-1.378176,-1.147953,-0.593581\N,-2.161316,
 -0.298402,-0.018644\N,-2.900209,0.279133,-0.993509\C,0.8393,-3.678619,
 -2.84759\H,1.512301,-4.29262,-2.259002\C,0.767167,-3.771308,-4.233878\
 H,1.394067,-4.480193,-4.759649\C,-0.124628,-2.949328,-4.914832\H,-0.20
 955,-2.998234,-5.994251\C,-0.912861,-2.064,-4.189885\H,-1.619931,-1.41
 4639,-4.691523\C,-0.781535,-2.031462,-2.801523\C,-1.571704,-1.142452,-
 1.947819\C,-2.558625,-0.222309,-2.213207\H,-3.010371,0.11706,-3.127497
 \Cl,2.002486,-4.118753,0.319688\N,-0.149478,-2.606536,2.330752\N,1.335
 639,-1.066168,0.656663\N,2.146279,-0.288067,0.021713\N,2.857756,0.3849
 78,0.954634\C,-0.915866,-3.392508,3.094213\H,-1.556196,-4.07932,2.5511
 49\C,-0.897153,-3.329432,4.484057\H,-1.532294,-3.988767,5.061807\C,-0.
 048896,-2.416643,5.101652\H,-0.006922,-2.343176,6.182244\C,0.750481,-1
 .597996,4.312865\H,1.422157,-0.878698,4.765391\C,0.675516,-1.723562,2.
 925587\C,1.484449,-0.917772,2.008456\C,2.473002,0.01785,2.208398\H,2.9
 44916,0.403006,3.094245\C,-3.875137,1.262751,-0.668486\C,-4.976318,1.4
 56492,-1.501308\C,-3.713375,2.026023,0.488836\C,-5.912941,2.432722,-1.
 182551\C,-4.660194,2.989432,0.805834\C,-5.756484,3.201114,-0.031241\H,
 -5.120575,0.837809,-2.377499\H,-2.855951,1.853349,1.12367\H,-6.76752,2
 .591269,-1.827062\H,-4.538467,3.590658,1.697678\C,3.86437,1.309473,0.5
 6018\C,4.142412,2.42011,1.356789\C,4.55841,1.090792,-0.629727\C,5.1344
 61,3.310272,0.96574\C,5.538996,1.993512,-1.01954\C,5.832285,3.100105,-
 0.22272\H,3.574945,2.604617,2.260137\H,4.32415,0.223022,-1.230586\H,5.
 349544,4.179777,1.573272\H,6.079189,1.834988,-1.94376\C,-6.795799,4.22
 2566,0.34502\C,6.933642,4.047729,-0.616126\F,-7.712026,3.710682,1.1969
 45\F,-7.470769,4.676856,-0.731562\F,-6.246952,5.292403,0.959763\F,7.12
 8869,4.070709,-1.950323\F,8.112705,3.702039,-0.051485\F,6.669823,5.312
 759,-0.223053\\Version=AS64L-G09RevD.01\State=5-A\HF=-4299.6917225\S2=
 6.016861\S2-1=0.\S2A=6.000047\RMSD=3.775e-09\RMSF=2.468e-06\Dipole=-0.
 0938836,4.0557974,-0.2420798\Quadrupole=-10.6841112,-44.6373825,55.321
 4937,0.6759126,13.1792951,8.117123\PG=C01 [X(C28H18Cl2F6Fe1N8)]\\@


 Standing in the middle of the road is very dangerous;
 you get knocked down by the traffic from both sides.
                                -- Margaret Thatcher
 Job cpu time:       0 days 10 hours 14 minutes 41.7 seconds.
 File lengths (MBytes):  RWF=    858 Int=      0 D2E=      0 Chk=     76 Scr=      1
 Normal termination of Gaussian 09 at Sat Oct 20 03:48:56 2018.
