# Supplementary material for: DFT and CV data of 4-phenyl-substituted dichloro(bis{2-[1-(phenyl)-1H-1,2,3-triazol-4-yl-κN3]pyridine-κN})iron(II) coordination compounds
Source: Data Brief. 2018 Oct 27;21:1458–71. doi: 10.1016/j.dib.2018.10.085 (PMC6234228; doi:10.1016/j.dib.2018.10.085)
Supplement: Supplementary file 2 — Supplementary material. [file mmc2.zip › DIB_DFT_files_Fe/FeCl2L12_CF3_trans1.log]

 Entering Gaussian System, Link 0=g09
 Input=FeCl2L12_CF3_trans1.com
 Output=FeCl2L12_CF3_trans1.log
 Initial command:
 /soft/sl6.3/x86_64/gaussian/g09_d01/g09/l1.exe "/scratch/conradj/558830.ui.FeCl2L12_CF3_trans1/Gau-63933.inp" -scrdir="/scratch/conradj/558830.ui.FeCl2L12_CF3_trans1/"
 Default linda workers:  node0403-ib,node0404-ib
 Default is to use  16 SMP processors on each worker.
 Entering Link 1 = /soft/sl6.3/x86_64/gaussian/g09_d01/g09/l1.exe PID=     63934.
  
 Copyright (c) 1988,1990,1992,1993,1995,1998,2003,2009,2013,
            Gaussian, Inc.  All Rights Reserved.
  
 This is part of the Gaussian(R) 09 program.  It is based on
 the Gaussian(R) 03 system (copyright 2003, Gaussian, Inc.),
 the Gaussian(R) 98 system (copyright 1998, Gaussian, Inc.),
 the Gaussian(R) 94 system (copyright 1995, Gaussian, Inc.),
 the Gaussian 92(TM) system (copyright 1992, Gaussian, Inc.),
 the Gaussian 90(TM) system (copyright 1990, Gaussian, Inc.),
 the Gaussian 88(TM) system (copyright 1988, Gaussian, Inc.),
 the Gaussian 86(TM) system (copyright 1986, Carnegie Mellon
 University), and the Gaussian 82(TM) system (copyright 1983,
 Carnegie Mellon University). Gaussian is a federally registered
 trademark of Gaussian, Inc.
  
 This software contains proprietary and confidential information,
 including trade secrets, belonging to Gaussian, Inc.
  
 This software is provided under written license and may be
 used, copied, transmitted, or stored only in accord with that
 written license.
  
 The following legend is applicable only to US Government
 contracts under FAR:
  
                    RESTRICTED RIGHTS LEGEND
  
 Use, reproduction and disclosure by the US Government is
 subject to restrictions as set forth in subparagraphs (a)
 and (c) of the Commercial Computer Software - Restricted
 Rights clause in FAR 52.227-19.
  
 Gaussian, Inc.
 340 Quinnipiac St., Bldg. 40, Wallingford CT 06492
  
  
 ---------------------------------------------------------------
 Warning -- This program may not be used in any manner that
 competes with the business of Gaussian, Inc. or will provide
 assistance to any competitor of Gaussian, Inc.  The licensee
 of this program is prohibited from giving any competitor of
 Gaussian, Inc. access to this program.  By using this program,
 the user acknowledges that Gaussian, Inc. is engaged in the
 business of creating and licensing software in the field of
 computational chemistry and represents and warrants to the
 licensee that it is not a competitor of Gaussian, Inc. and that
 it will not use this program in any manner prohibited above.
 ---------------------------------------------------------------
  

 Cite this work as:
 Gaussian 09, Revision D.01,
 M. J. Frisch, G. W. Trucks, H. B. Schlegel, G. E. Scuseria, 
 M. A. Robb, J. R. Cheeseman, G. Scalmani, V. Barone, B. Mennucci, 
 G. A. Petersson, H. Nakatsuji, M. Caricato, X. Li, H. P. Hratchian, 
 A. F. Izmaylov, J. Bloino, G. Zheng, J. L. Sonnenberg, M. Hada, 
 M. Ehara, K. Toyota, R. Fukuda, J. Hasegawa, M. Ishida, T. Nakajima, 
 Y. Honda, O. Kitao, H. Nakai, T. Vreven, J. A. Montgomery, Jr., 
 J. E. Peralta, F. Ogliaro, M. Bearpark, J. J. Heyd, E. Brothers, 
 K. N. Kudin, V. N. Staroverov, T. Keith, R. Kobayashi, J. Normand, 
 K. Raghavachari, A. Rendell, J. C. Burant, S. S. Iyengar, J. Tomasi, 
 M. Cossi, N. Rega, J. M. Millam, M. Klene, J. E. Knox, J. B. Cross, 
 V. Bakken, C. Adamo, J. Jaramillo, R. Gomperts, R. E. Stratmann, 
 O. Yazyev, A. J. Austin, R. Cammi, C. Pomelli, J. W. Ochterski, 
 R. L. Martin, K. Morokuma, V. G. Zakrzewski, G. A. Voth, 
 P. Salvador, J. J. Dannenberg, S. Dapprich, A. D. Daniels, 
 O. Farkas, J. B. Foresman, J. V. Ortiz, J. Cioslowski, 
 and D. J. Fox, Gaussian, Inc., Wallingford CT, 2013.
 
 ******************************************
 Gaussian 09:  AS64L-G09RevD.01 24-Apr-2013
                20-Oct-2018 
 ******************************************
 %chk=FeCl2L12_CF3_trans1.chk
 SetLPE:  input flags="-opt 'Tsnet.Node.lindarsharg: ssh' "
 SetLPE:    new flags="-opt 'Tsnet.Node.lindarsharg: ssh'  -nodelist 'node0403-ib node0404-ib'"
 Will use up to    2 processors via Linda.
 ---------------------------------------
 #P b3lyp/6-311G(d,p) opt scf=(conver=8)
 ---------------------------------------
 1/14=-1,18=20,19=15,26=3,38=1/1,3;
 2/9=110,12=2,17=6,18=5,40=1/2;
 3/5=4,6=6,7=101,11=2,16=1,25=1,30=1,71=1,74=-5/1,2,3;
 4//1;
 5/5=2,6=8,38=5/2;
 6/7=2,8=2,9=2,10=2,28=1/1;
 7//1,2,3,16;
 1/14=-1,18=20,19=15,26=3/3(2);
 2/9=110/2;
 99//99;
 2/9=110/2;
 3/5=4,6=6,7=101,11=2,16=1,25=1,30=1,71=1,74=-5/1,2,3;
 4/5=5,16=3,69=1/1;
 5/5=2,6=8,38=5/2;
 7//1,2,3,16;
 1/14=-1,18=20,19=15,26=3/3(-5);
 2/9=110/2;
 6/7=2,8=2,9=2,10=2,19=2,28=1/1;
 99/9=1/99;
 Leave Link    1 at Sat Oct 20 03:08:55 2018, MaxMem=           0 cpu:         1.0
 (Enter /soft/sl6.3/x86_64/gaussian/g09_d01/g09/l101.exe)
 --------
 Comment:
 --------
 Symbolic Z-matrix:
 Charge =  0 Multiplicity = 5
 26                    0.00183   0.00688   0.03038 
 17                   -0.04054   0.15035  -2.35779 
 7                     0.01226  -2.2469   -0.09253 
 7                    -2.15719  -0.61103   0.01874 
 7                    -3.29217   0.00244   0.04201 
 7                    -4.2537   -0.94798   0.01457 
 6                     1.11984  -2.98742  -0.1558 
 1                     2.05566  -2.44038  -0.16149 
 6                     1.0912   -4.37686  -0.21305 
 1                     2.01552  -4.93799  -0.26544 
 6                    -0.14401  -5.01684  -0.20162 
 1                    -0.20673  -6.09799  -0.24364 
 6                    -1.30101  -4.25092  -0.13654 
 1                    -2.27584  -4.72283  -0.12667 
 6                    -1.18381  -2.86122  -0.08467 
 6                    -2.341    -1.96512  -0.02625 
 6                    -3.69807  -2.19     -0.02821 
 1                    -4.29082  -3.08489  -0.08931 
 17                    0.04398  -0.13572   2.41691 
 7                    -0.00827   2.26104   0.14899 
 7                     2.16077   0.62501   0.03416 
 7                     3.29566   0.01171   0.00317 
 7                     4.25705   0.9626    0.01356 
 6                    -1.11555   3.00155   0.21708 
 1                    -2.05119   2.45434   0.23029 
 6                    -1.08682   4.39118   0.26964 
 1                    -2.01088   4.95234   0.32609 
 6                     0.14818   5.03132   0.24828 
 1                     0.21097   6.11261   0.2865 
 6                     1.30489   4.26539   0.17828 
 1                     2.27955   4.73742   0.16094 
 6                     1.18761   2.87552   0.13143 
 6                     2.34454   1.97942   0.06798 
 6                     3.70149   2.20471   0.05374 
 1                     4.29453   3.10021   0.10149 
 6                    -5.62939  -0.58464   0.01425 
 6                    -6.56026  -1.38877   0.67027 
 6                    -6.02595   0.57882  -0.64502 
 6                    -7.9039   -1.0349    0.64916 
 6                    -7.36836   0.9325   -0.6486 
 6                    -8.30911   0.12496  -0.00859 
 1                    -6.23818  -2.26642   1.21631 
 1                    -5.28529   1.18708  -1.14556 
 1                    -8.6326   -1.64819   1.16276 
 1                    -7.68603   1.83607  -1.15272 
 6                     5.6326    0.59903  -0.00242 
 6                     6.55403   1.39741  -0.67783 
 6                     6.03941  -0.55543   0.66694 
 6                     7.89811   1.0435   -0.6728 
 6                     7.38162  -0.90868   0.65524 
 6                     8.31305  -0.10842  -0.00786 
 1                     6.22511   2.27302  -1.22308 
 1                     5.30724  -1.15434   1.19073 
 1                     8.62115   1.65976  -1.19069 
 1                     7.70927  -1.79684   1.18011 
 6                    -9.77009   0.48155  -0.07404 
 9                    -10.35607  -0.03409  -1.17899 
 9                    -10.45432   0.00776   0.98832 
 9                    -9.96139   1.81646  -0.11731 
 6                     9.75931  -0.52423  -0.04667 
 9                     9.99696  -1.40371  -1.04597 
 9                     10.58217   0.52685  -0.24481 
 9                     10.13936  -1.12543   1.10048 
 
 Add virtual bond connecting atoms N20        and Fe1        Dist= 4.27D+00.
 Add virtual bond connecting atoms N21        and Fe1        Dist= 4.24D+00.
 Add virtual bond connecting atoms N3         and Fe1        Dist= 4.27D+00.
 Add virtual bond connecting atoms N4         and Fe1        Dist= 4.24D+00.
 NAtoms=     63 NQM=       63 NQMF=       0 NMMI=      0 NMMIF=      0
                NMic=       0 NMicF=      0.
                    Isotopes and Nuclear Properties:
 (Nuclear quadrupole moments (NQMom) in fm**2, nuclear magnetic moments (NMagM)
  in nuclear magnetons)

  Atom         1           2           3           4           5           6           7           8           9          10
 IAtWgt=          56          35          14          14          14          14          12           1          12           1
 AtmWgt=  55.9349393  34.9688527  14.0030740  14.0030740  14.0030740  14.0030740  12.0000000   1.0078250  12.0000000   1.0078250
 NucSpn=           0           3           2           2           2           2           0           1           0           1
 AtZEff=   0.0000000   0.0000000   0.0000000   0.0000000   0.0000000   0.0000000   0.0000000   0.0000000   0.0000000   0.0000000
 NQMom=    0.0000000  -8.1650000   2.0440000   2.0440000   2.0440000   2.0440000   0.0000000   0.0000000   0.0000000   0.0000000
 NMagM=    0.0000000   0.8218740   0.4037610   0.4037610   0.4037610   0.4037610   0.0000000   2.7928460   0.0000000   2.7928460
 AtZNuc=  26.0000000  17.0000000   7.0000000   7.0000000   7.0000000   7.0000000   6.0000000   1.0000000   6.0000000   1.0000000

  Atom        11          12          13          14          15          16          17          18          19          20
 IAtWgt=          12           1          12           1          12          12          12           1          35          14
 AtmWgt=  12.0000000   1.0078250  12.0000000   1.0078250  12.0000000  12.0000000  12.0000000   1.0078250  34.9688527  14.0030740
 NucSpn=           0           1           0           1           0           0           0           1           3           2
 AtZEff=   0.0000000   0.0000000   0.0000000   0.0000000   0.0000000   0.0000000   0.0000000   0.0000000   0.0000000   0.0000000
 NQMom=    0.0000000   0.0000000   0.0000000   0.0000000   0.0000000   0.0000000   0.0000000   0.0000000  -8.1650000   2.0440000
 NMagM=    0.0000000   2.7928460   0.0000000   2.7928460   0.0000000   0.0000000   0.0000000   2.7928460   0.8218740   0.4037610
 AtZNuc=   6.0000000   1.0000000   6.0000000   1.0000000   6.0000000   6.0000000   6.0000000   1.0000000  17.0000000   7.0000000

  Atom        21          22          23          24          25          26          27          28          29          30
 IAtWgt=          14          14          14          12           1          12           1          12           1          12
 AtmWgt=  14.0030740  14.0030740  14.0030740  12.0000000   1.0078250  12.0000000   1.0078250  12.0000000   1.0078250  12.0000000
 NucSpn=           2           2           2           0           1           0           1           0           1           0
 AtZEff=   0.0000000   0.0000000   0.0000000   0.0000000   0.0000000   0.0000000   0.0000000   0.0000000   0.0000000   0.0000000
 NQMom=    2.0440000   2.0440000   2.0440000   0.0000000   0.0000000   0.0000000   0.0000000   0.0000000   0.0000000   0.0000000
 NMagM=    0.4037610   0.4037610   0.4037610   0.0000000   2.7928460   0.0000000   2.7928460   0.0000000   2.7928460   0.0000000
 AtZNuc=   7.0000000   7.0000000   7.0000000   6.0000000   1.0000000   6.0000000   1.0000000   6.0000000   1.0000000   6.0000000

  Atom        31          32          33          34          35          36          37          38          39          40
 IAtWgt=           1          12          12          12           1          12          12          12          12          12
 AtmWgt=   1.0078250  12.0000000  12.0000000  12.0000000   1.0078250  12.0000000  12.0000000  12.0000000  12.0000000  12.0000000
 NucSpn=           1           0           0           0           1           0           0           0           0           0
 AtZEff=   0.0000000   0.0000000   0.0000000   0.0000000   0.0000000   0.0000000   0.0000000   0.0000000   0.0000000   0.0000000
 NQMom=    0.0000000   0.0000000   0.0000000   0.0000000   0.0000000   0.0000000   0.0000000   0.0000000   0.0000000   0.0000000
 NMagM=    2.7928460   0.0000000   0.0000000   0.0000000   2.7928460   0.0000000   0.0000000   0.0000000   0.0000000   0.0000000
 AtZNuc=   1.0000000   6.0000000   6.0000000   6.0000000   1.0000000   6.0000000   6.0000000   6.0000000   6.0000000   6.0000000

  Atom        41          42          43          44          45          46          47          48          49          50
 IAtWgt=          12           1           1           1           1          12          12          12          12          12
 AtmWgt=  12.0000000   1.0078250   1.0078250   1.0078250   1.0078250  12.0000000  12.0000000  12.0000000  12.0000000  12.0000000
 NucSpn=           0           1           1           1           1           0           0           0           0           0
 AtZEff=   0.0000000   0.0000000   0.0000000   0.0000000   0.0000000   0.0000000   0.0000000   0.0000000   0.0000000   0.0000000
 NQMom=    0.0000000   0.0000000   0.0000000   0.0000000   0.0000000   0.0000000   0.0000000   0.0000000   0.0000000   0.0000000
 NMagM=    0.0000000   2.7928460   2.7928460   2.7928460   2.7928460   0.0000000   0.0000000   0.0000000   0.0000000   0.0000000
 AtZNuc=   6.0000000   1.0000000   1.0000000   1.0000000   1.0000000   6.0000000   6.0000000   6.0000000   6.0000000   6.0000000

  Atom        51          52          53          54          55          56          57          58          59          60
 IAtWgt=          12           1           1           1           1          12          19          19          19          12
 AtmWgt=  12.0000000   1.0078250   1.0078250   1.0078250   1.0078250  12.0000000  18.9984033  18.9984033  18.9984033  12.0000000
 NucSpn=           0           1           1           1           1           0           1           1           1           0
 AtZEff=   0.0000000   0.0000000   0.0000000   0.0000000   0.0000000   0.0000000   0.0000000   0.0000000   0.0000000   0.0000000
 NQMom=    0.0000000   0.0000000   0.0000000   0.0000000   0.0000000   0.0000000   0.0000000   0.0000000   0.0000000   0.0000000
 NMagM=    0.0000000   2.7928460   2.7928460   2.7928460   2.7928460   0.0000000   2.6288670   2.6288670   2.6288670   0.0000000
 AtZNuc=   6.0000000   1.0000000   1.0000000   1.0000000   1.0000000   6.0000000   9.0000000   9.0000000   9.0000000   6.0000000

  Atom        61          62          63
 IAtWgt=          19          19          19
 AtmWgt=  18.9984033  18.9984033  18.9984033
 NucSpn=           1           1           1
 AtZEff=   0.0000000   0.0000000   0.0000000
 NQMom=    0.0000000   0.0000000   0.0000000
 NMagM=    2.6288670   2.6288670   2.6288670
 AtZNuc=   9.0000000   9.0000000   9.0000000
 Leave Link  101 at Sat Oct 20 03:08:55 2018, MaxMem=   838860800 cpu:         4.2
 (Enter /soft/sl6.3/x86_64/gaussian/g09_d01/g09/l103.exe)

 GradGradGradGradGradGradGradGradGradGradGradGradGradGradGradGradGradGrad
 Berny optimization.
 Initialization pass.
                           ----------------------------
                           !    Initial Parameters    !
                           ! (Angstroms and Degrees)  !
 --------------------------                            --------------------------
 ! Name  Definition              Value          Derivative Info.                !
 --------------------------------------------------------------------------------
 ! R1    R(1,2)                  2.3928         estimate D2E/DX2                !
 ! R2    R(1,3)                  2.2572         estimate D2E/DX2                !
 ! R3    R(1,4)                  2.2457         estimate D2E/DX2                !
 ! R4    R(1,19)                 2.3912         estimate D2E/DX2                !
 ! R5    R(1,20)                 2.2573         estimate D2E/DX2                !
 ! R6    R(1,21)                 2.2457         estimate D2E/DX2                !
 ! R7    R(3,7)                  1.3338         estimate D2E/DX2                !
 ! R8    R(3,15)                 1.3446         estimate D2E/DX2                !
 ! R9    R(4,5)                  1.2904         estimate D2E/DX2                !
 ! R10   R(4,16)                 1.3672         estimate D2E/DX2                !
 ! R11   R(5,6)                  1.3523         estimate D2E/DX2                !
 ! R12   R(6,17)                 1.3613         estimate D2E/DX2                !
 ! R13   R(6,36)                 1.4229         estimate D2E/DX2                !
 ! R14   R(7,8)                  1.084          estimate D2E/DX2                !
 ! R15   R(7,9)                  1.3909         estimate D2E/DX2                !
 ! R16   R(9,10)                 1.0826         estimate D2E/DX2                !
 ! R17   R(9,11)                 1.3912         estimate D2E/DX2                !
 ! R18   R(11,12)                1.0838         estimate D2E/DX2                !
 ! R19   R(11,13)                1.3891         estimate D2E/DX2                !
 ! R20   R(13,14)                1.0831         estimate D2E/DX2                !
 ! R21   R(13,15)                1.3956         estimate D2E/DX2                !
 ! R22   R(15,16)                1.4648         estimate D2E/DX2                !
 ! R23   R(16,17)                1.3756         estimate D2E/DX2                !
 ! R24   R(17,18)                1.0751         estimate D2E/DX2                !
 ! R25   R(20,24)                1.3338         estimate D2E/DX2                !
 ! R26   R(20,32)                1.3446         estimate D2E/DX2                !
 ! R27   R(21,22)                1.2904         estimate D2E/DX2                !
 ! R28   R(21,33)                1.3672         estimate D2E/DX2                !
 ! R29   R(22,23)                1.3522         estimate D2E/DX2                !
 ! R30   R(23,34)                1.3613         estimate D2E/DX2                !
 ! R31   R(23,46)                1.4229         estimate D2E/DX2                !
 ! R32   R(24,25)                1.084          estimate D2E/DX2                !
 ! R33   R(24,26)                1.3909         estimate D2E/DX2                !
 ! R34   R(26,27)                1.0826         estimate D2E/DX2                !
 ! R35   R(26,28)                1.3912         estimate D2E/DX2                !
 ! R36   R(28,29)                1.0838         estimate D2E/DX2                !
 ! R37   R(28,30)                1.3891         estimate D2E/DX2                !
 ! R38   R(30,31)                1.0831         estimate D2E/DX2                !
 ! R39   R(30,32)                1.3956         estimate D2E/DX2                !
 ! R40   R(32,33)                1.4648         estimate D2E/DX2                !
 ! R41   R(33,34)                1.3756         estimate D2E/DX2                !
 ! R42   R(34,35)                1.0751         estimate D2E/DX2                !
 ! R43   R(36,37)                1.3941         estimate D2E/DX2                !
 ! R44   R(36,38)                1.3948         estimate D2E/DX2                !
 ! R45   R(37,39)                1.3896         estimate D2E/DX2                !
 ! R46   R(37,42)                1.0827         estimate D2E/DX2                !
 ! R47   R(38,40)                1.3882         estimate D2E/DX2                !
 ! R48   R(38,43)                1.0812         estimate D2E/DX2                !
 ! R49   R(39,41)                1.3936         estimate D2E/DX2                !
 ! R50   R(39,44)                1.0821         estimate D2E/DX2                !
 ! R51   R(40,41)                1.3953         estimate D2E/DX2                !
 ! R52   R(40,45)                1.0824         estimate D2E/DX2                !
 ! R53   R(41,56)                1.5053         estimate D2E/DX2                !
 ! R54   R(46,47)                1.3938         estimate D2E/DX2                !
 ! R55   R(46,48)                1.3951         estimate D2E/DX2                !
 ! R56   R(47,49)                1.3899         estimate D2E/DX2                !
 ! R57   R(47,52)                1.0827         estimate D2E/DX2                !
 ! R58   R(48,50)                1.388          estimate D2E/DX2                !
 ! R59   R(48,53)                1.0813         estimate D2E/DX2                !
 ! R60   R(49,51)                1.3933         estimate D2E/DX2                !
 ! R61   R(49,54)                1.082          estimate D2E/DX2                !
 ! R62   R(50,51)                1.3956         estimate D2E/DX2                !
 ! R63   R(50,55)                1.0824         estimate D2E/DX2                !
 ! R64   R(51,60)                1.5054         estimate D2E/DX2                !
 ! R65   R(56,57)                1.3528         estimate D2E/DX2                !
 ! R66   R(56,58)                1.3495         estimate D2E/DX2                !
 ! R67   R(56,59)                1.3492         estimate D2E/DX2                !
 ! R68   R(60,61)                1.3522         estimate D2E/DX2                !
 ! R69   R(60,62)                1.3495         estimate D2E/DX2                !
 ! R70   R(60,63)                1.3498         estimate D2E/DX2                !
 ! A1    A(2,1,3)               90.3208         estimate D2E/DX2                !
 ! A2    A(2,1,4)               89.6735         estimate D2E/DX2                !
 ! A3    A(2,1,20)              89.5699         estimate D2E/DX2                !
 ! A4    A(2,1,21)              90.1258         estimate D2E/DX2                !
 ! A5    A(3,1,4)               74.3014         estimate D2E/DX2                !
 ! A6    A(3,1,19)              89.6975         estimate D2E/DX2                !
 ! A7    A(3,1,21)             105.6932         estimate D2E/DX2                !
 ! A8    A(4,1,19)              90.3274         estimate D2E/DX2                !
 ! A9    A(4,1,20)             105.7083         estimate D2E/DX2                !
 ! A10   A(19,1,20)             90.4119         estimate D2E/DX2                !
 ! A11   A(19,1,21)             89.8733         estimate D2E/DX2                !
 ! A12   A(20,1,21)             74.2968         estimate D2E/DX2                !
 ! A13   A(1,3,7)              124.1092         estimate D2E/DX2                !
 ! A14   A(1,3,15)             116.8567         estimate D2E/DX2                !
 ! A15   A(7,3,15)             119.0296         estimate D2E/DX2                !
 ! A16   A(1,4,5)              135.6194         estimate D2E/DX2                !
 ! A17   A(1,4,16)             113.6983         estimate D2E/DX2                !
 ! A18   A(5,4,16)             110.6821         estimate D2E/DX2                !
 ! A19   A(4,5,6)              106.9131         estimate D2E/DX2                !
 ! A20   A(5,6,17)             110.5891         estimate D2E/DX2                !
 ! A21   A(5,6,36)             120.5314         estimate D2E/DX2                !
 ! A22   A(17,6,36)            128.8734         estimate D2E/DX2                !
 ! A23   A(3,7,8)              115.9092         estimate D2E/DX2                !
 ! A24   A(3,7,9)              122.646          estimate D2E/DX2                !
 ! A25   A(8,7,9)              121.4448         estimate D2E/DX2                !
 ! A26   A(7,9,10)             120.1452         estimate D2E/DX2                !
 ! A27   A(7,9,11)             118.5204         estimate D2E/DX2                !
 ! A28   A(10,9,11)            121.3345         estimate D2E/DX2                !
 ! A29   A(9,11,12)            120.6613         estimate D2E/DX2                !
 ! A30   A(9,11,13)            119.0961         estimate D2E/DX2                !
 ! A31   A(12,11,13)           120.2426         estimate D2E/DX2                !
 ! A32   A(11,13,14)           120.654          estimate D2E/DX2                !
 ! A33   A(11,13,15)           118.7407         estimate D2E/DX2                !
 ! A34   A(14,13,15)           120.6053         estimate D2E/DX2                !
 ! A35   A(3,15,13)            121.9669         estimate D2E/DX2                !
 ! A36   A(3,15,16)            115.0535         estimate D2E/DX2                !
 ! A37   A(13,15,16)           122.9786         estimate D2E/DX2                !
 ! A38   A(4,16,15)            120.0656         estimate D2E/DX2                !
 ! A39   A(4,16,17)            107.1327         estimate D2E/DX2                !
 ! A40   A(15,16,17)           132.7908         estimate D2E/DX2                !
 ! A41   A(6,17,16)            104.6828         estimate D2E/DX2                !
 ! A42   A(6,17,18)            122.4237         estimate D2E/DX2                !
 ! A43   A(16,17,18)           132.8482         estimate D2E/DX2                !
 ! A44   A(1,20,24)            124.1116         estimate D2E/DX2                !
 ! A45   A(1,20,32)            116.8524         estimate D2E/DX2                !
 ! A46   A(24,20,32)           119.0304         estimate D2E/DX2                !
 ! A47   A(1,21,22)            135.6159         estimate D2E/DX2                !
 ! A48   A(1,21,33)            113.6986         estimate D2E/DX2                !
 ! A49   A(22,21,33)           110.6836         estimate D2E/DX2                !
 ! A50   A(21,22,23)           106.911          estimate D2E/DX2                !
 ! A51   A(22,23,34)           110.5916         estimate D2E/DX2                !
 ! A52   A(22,23,46)           120.5007         estimate D2E/DX2                !
 ! A53   A(34,23,46)           128.904          estimate D2E/DX2                !
 ! A54   A(20,24,25)           115.9065         estimate D2E/DX2                !
 ! A55   A(20,24,26)           122.6464         estimate D2E/DX2                !
 ! A56   A(25,24,26)           121.447          estimate D2E/DX2                !
 ! A57   A(24,26,27)           120.1466         estimate D2E/DX2                !
 ! A58   A(24,26,28)           118.5197         estimate D2E/DX2                !
 ! A59   A(27,26,28)           121.3337         estimate D2E/DX2                !
 ! A60   A(26,28,29)           120.6612         estimate D2E/DX2                !
 ! A61   A(26,28,30)           119.0962         estimate D2E/DX2                !
 ! A62   A(29,28,30)           120.2426         estimate D2E/DX2                !
 ! A63   A(28,30,31)           120.6541         estimate D2E/DX2                !
 ! A64   A(28,30,32)           118.7407         estimate D2E/DX2                !
 ! A65   A(31,30,32)           120.6052         estimate D2E/DX2                !
 ! A66   A(20,32,30)           121.9663         estimate D2E/DX2                !
 ! A67   A(20,32,33)           115.0532         estimate D2E/DX2                !
 ! A68   A(30,32,33)           122.9796         estimate D2E/DX2                !
 ! A69   A(21,33,32)           120.0622         estimate D2E/DX2                !
 ! A70   A(21,33,34)           107.1319         estimate D2E/DX2                !
 ! A71   A(32,33,34)           132.7962         estimate D2E/DX2                !
 ! A72   A(23,34,33)           104.6817         estimate D2E/DX2                !
 ! A73   A(23,34,35)           122.4251         estimate D2E/DX2                !
 ! A74   A(33,34,35)           132.8497         estimate D2E/DX2                !
 ! A75   A(6,36,37)            119.88           estimate D2E/DX2                !
 ! A76   A(6,36,38)            119.2087         estimate D2E/DX2                !
 ! A77   A(37,36,38)           120.9113         estimate D2E/DX2                !
 ! A78   A(36,37,39)           119.4453         estimate D2E/DX2                !
 ! A79   A(36,37,42)           120.4162         estimate D2E/DX2                !
 ! A80   A(39,37,42)           120.1151         estimate D2E/DX2                !
 ! A81   A(36,38,40)           119.2522         estimate D2E/DX2                !
 ! A82   A(36,38,43)           119.5569         estimate D2E/DX2                !
 ! A83   A(40,38,43)           121.1907         estimate D2E/DX2                !
 ! A84   A(37,39,41)           120.0174         estimate D2E/DX2                !
 ! A85   A(37,39,44)           119.9739         estimate D2E/DX2                !
 ! A86   A(41,39,44)           119.994          estimate D2E/DX2                !
 ! A87   A(38,40,41)           120.2225         estimate D2E/DX2                !
 ! A88   A(38,40,45)           119.8478         estimate D2E/DX2                !
 ! A89   A(41,40,45)           119.9293         estimate D2E/DX2                !
 ! A90   A(39,41,40)           120.1424         estimate D2E/DX2                !
 ! A91   A(39,41,56)           119.993          estimate D2E/DX2                !
 ! A92   A(40,41,56)           119.8245         estimate D2E/DX2                !
 ! A93   A(23,46,47)           119.8806         estimate D2E/DX2                !
 ! A94   A(23,46,48)           119.2059         estimate D2E/DX2                !
 ! A95   A(47,46,48)           120.9131         estimate D2E/DX2                !
 ! A96   A(46,47,49)           119.4523         estimate D2E/DX2                !
 ! A97   A(46,47,52)           120.4288         estimate D2E/DX2                !
 ! A98   A(49,47,52)           120.1018         estimate D2E/DX2                !
 ! A99   A(46,48,50)           119.245          estimate D2E/DX2                !
 ! A100  A(46,48,53)           119.5596         estimate D2E/DX2                !
 ! A101  A(50,48,53)           121.1938         estimate D2E/DX2                !
 ! A102  A(47,49,51)           120.0156         estimate D2E/DX2                !
 ! A103  A(47,49,54)           119.9635         estimate D2E/DX2                !
 ! A104  A(51,49,54)           120.0198         estimate D2E/DX2                !
 ! A105  A(48,50,51)           120.2301         estimate D2E/DX2                !
 ! A106  A(48,50,55)           119.8318         estimate D2E/DX2                !
 ! A107  A(51,50,55)           119.9255         estimate D2E/DX2                !
 ! A108  A(49,51,50)           120.1378         estimate D2E/DX2                !
 ! A109  A(49,51,60)           120.1449         estimate D2E/DX2                !
 ! A110  A(50,51,60)           119.6744         estimate D2E/DX2                !
 ! A111  A(41,56,57)           111.4457         estimate D2E/DX2                !
 ! A112  A(41,56,58)           112.0049         estimate D2E/DX2                !
 ! A113  A(41,56,59)           111.9243         estimate D2E/DX2                !
 ! A114  A(57,56,58)           106.8298         estimate D2E/DX2                !
 ! A115  A(57,56,59)           106.8281         estimate D2E/DX2                !
 ! A116  A(58,56,59)           107.5002         estimate D2E/DX2                !
 ! A117  A(51,60,61)           111.5648         estimate D2E/DX2                !
 ! A118  A(51,60,62)           111.991          estimate D2E/DX2                !
 ! A119  A(51,60,63)           111.8165         estimate D2E/DX2                !
 ! A120  A(61,60,62)           106.9119         estimate D2E/DX2                !
 ! A121  A(61,60,63)           106.792          estimate D2E/DX2                !
 ! A122  A(62,60,63)           107.4588         estimate D2E/DX2                !
 ! A123  L(2,1,19,3,-1)        180.0182         estimate D2E/DX2                !
 ! A124  L(3,1,20,2,-1)        179.8906         estimate D2E/DX2                !
 ! A125  L(4,1,21,2,-1)        179.7993         estimate D2E/DX2                !
 ! A126  L(2,1,19,3,-2)        180.0043         estimate D2E/DX2                !
 ! A127  L(3,1,20,2,-2)        180.0105         estimate D2E/DX2                !
 ! A128  L(4,1,21,2,-2)        180.0069         estimate D2E/DX2                !
 ! D1    D(2,1,3,7)             89.8277         estimate D2E/DX2                !
 ! D2    D(2,1,3,15)           -90.9602         estimate D2E/DX2                !
 ! D3    D(4,1,3,7)            179.3983         estimate D2E/DX2                !
 ! D4    D(4,1,3,15)            -1.3896         estimate D2E/DX2                !
 ! D5    D(19,1,3,7)           -90.1766         estimate D2E/DX2                !
 ! D6    D(19,1,3,15)           89.0355         estimate D2E/DX2                !
 ! D7    D(21,1,3,7)            -0.3932         estimate D2E/DX2                !
 ! D8    D(21,1,3,15)          178.8189         estimate D2E/DX2                !
 ! D9    D(7,3,20,24)         -179.75           estimate D2E/DX2                !
 ! D10   D(7,3,20,32)            1.1864         estimate D2E/DX2                !
 ! D11   D(15,3,20,24)          -0.4733         estimate D2E/DX2                !
 ! D12   D(15,3,20,32)        -179.5368         estimate D2E/DX2                !
 ! D13   D(2,1,4,5)            -88.1973         estimate D2E/DX2                !
 ! D14   D(2,1,4,16)            91.6553         estimate D2E/DX2                !
 ! D15   D(3,1,4,5)           -178.6223         estimate D2E/DX2                !
 ! D16   D(3,1,4,16)             1.2303         estimate D2E/DX2                !
 ! D17   D(19,1,4,5)            91.784          estimate D2E/DX2                !
 ! D18   D(19,1,4,16)          -88.3634         estimate D2E/DX2                !
 ! D19   D(20,1,4,5)             1.264          estimate D2E/DX2                !
 ! D20   D(20,1,4,16)         -178.8833         estimate D2E/DX2                !
 ! D21   D(5,4,21,22)         -179.5105         estimate D2E/DX2                !
 ! D22   D(5,4,21,33)           -0.217          estimate D2E/DX2                !
 ! D23   D(16,4,21,22)           0.1955         estimate D2E/DX2                !
 ! D24   D(16,4,21,33)         179.489          estimate D2E/DX2                !
 ! D25   D(2,1,20,24)           90.4963         estimate D2E/DX2                !
 ! D26   D(2,1,20,32)          -88.6319         estimate D2E/DX2                !
 ! D27   D(4,1,20,24)            0.9565         estimate D2E/DX2                !
 ! D28   D(4,1,20,32)         -178.1717         estimate D2E/DX2                !
 ! D29   D(19,1,20,24)         -89.4995         estimate D2E/DX2                !
 ! D30   D(19,1,20,32)          91.3724         estimate D2E/DX2                !
 ! D31   D(21,1,20,24)        -179.2521         estimate D2E/DX2                !
 ! D32   D(21,1,20,32)           1.6198         estimate D2E/DX2                !
 ! D33   D(2,1,21,22)          -91.5183         estimate D2E/DX2                !
 ! D34   D(2,1,21,33)           87.9219         estimate D2E/DX2                !
 ! D35   D(3,1,21,22)           -1.1498         estimate D2E/DX2                !
 ! D36   D(3,1,21,33)          178.2904         estimate D2E/DX2                !
 ! D37   D(19,1,21,22)          88.5004         estimate D2E/DX2                !
 ! D38   D(19,1,21,33)         -92.0594         estimate D2E/DX2                !
 ! D39   D(20,1,21,22)         178.9638         estimate D2E/DX2                !
 ! D40   D(20,1,21,33)          -1.596          estimate D2E/DX2                !
 ! D41   D(1,3,7,8)             -0.9434         estimate D2E/DX2                !
 ! D42   D(1,3,7,9)            179.1308         estimate D2E/DX2                !
 ! D43   D(15,3,7,8)           179.8605         estimate D2E/DX2                !
 ! D44   D(15,3,7,9)            -0.0653         estimate D2E/DX2                !
 ! D45   D(1,3,15,13)         -179.051          estimate D2E/DX2                !
 ! D46   D(1,3,15,16)            1.3029         estimate D2E/DX2                !
 ! D47   D(7,3,15,13)            0.2029         estimate D2E/DX2                !
 ! D48   D(7,3,15,16)         -179.4432         estimate D2E/DX2                !
 ! D49   D(1,4,5,6)            179.9512         estimate D2E/DX2                !
 ! D50   D(16,4,5,6)             0.0954         estimate D2E/DX2                !
 ! D51   D(1,4,16,15)           -1.0469         estimate D2E/DX2                !
 ! D52   D(1,4,16,17)         -179.9925         estimate D2E/DX2                !
 ! D53   D(5,4,16,15)          178.8429         estimate D2E/DX2                !
 ! D54   D(5,4,16,17)           -0.1026         estimate D2E/DX2                !
 ! D55   D(4,5,6,17)            -0.053          estimate D2E/DX2                !
 ! D56   D(4,5,6,36)          -179.2369         estimate D2E/DX2                !
 ! D57   D(5,6,17,16)           -0.0093         estimate D2E/DX2                !
 ! D58   D(5,6,17,18)         -177.8499         estimate D2E/DX2                !
 ! D59   D(36,6,17,16)         179.0878         estimate D2E/DX2                !
 ! D60   D(36,6,17,18)           1.2472         estimate D2E/DX2                !
 ! D61   D(5,6,36,37)         -145.7805         estimate D2E/DX2                !
 ! D62   D(5,6,36,38)           34.1203         estimate D2E/DX2                !
 ! D63   D(17,6,36,37)          35.2008         estimate D2E/DX2                !
 ! D64   D(17,6,36,38)        -144.8984         estimate D2E/DX2                !
 ! D65   D(3,7,9,10)           179.8796         estimate D2E/DX2                !
 ! D66   D(3,7,9,11)            -0.1006         estimate D2E/DX2                !
 ! D67   D(8,7,9,10)            -0.0422         estimate D2E/DX2                !
 ! D68   D(8,7,9,11)           179.9775         estimate D2E/DX2                !
 ! D69   D(7,9,11,12)         -179.9216         estimate D2E/DX2                !
 ! D70   D(7,9,11,13)            0.1296         estimate D2E/DX2                !
 ! D71   D(10,9,11,12)           0.0985         estimate D2E/DX2                !
 ! D72   D(10,9,11,13)        -179.8504         estimate D2E/DX2                !
 ! D73   D(9,11,13,14)         179.9712         estimate D2E/DX2                !
 ! D74   D(9,11,13,15)          -0.0012         estimate D2E/DX2                !
 ! D75   D(12,11,13,14)          0.0221         estimate D2E/DX2                !
 ! D76   D(12,11,13,15)       -179.9503         estimate D2E/DX2                !
 ! D77   D(11,13,15,3)          -0.1699         estimate D2E/DX2                !
 ! D78   D(11,13,15,16)        179.4479         estimate D2E/DX2                !
 ! D79   D(14,13,15,3)         179.8576         estimate D2E/DX2                !
 ! D80   D(14,13,15,16)         -0.5245         estimate D2E/DX2                !
 ! D81   D(3,15,16,4)           -0.1572         estimate D2E/DX2                !
 ! D82   D(3,15,16,17)         178.4696         estimate D2E/DX2                !
 ! D83   D(13,15,16,4)        -179.7993         estimate D2E/DX2                !
 ! D84   D(13,15,16,17)         -1.1725         estimate D2E/DX2                !
 ! D85   D(4,16,17,6)            0.0647         estimate D2E/DX2                !
 ! D86   D(4,16,17,18)         177.5783         estimate D2E/DX2                !
 ! D87   D(15,16,17,6)        -178.6917         estimate D2E/DX2                !
 ! D88   D(15,16,17,18)         -1.1781         estimate D2E/DX2                !
 ! D89   D(1,20,24,25)           1.0129         estimate D2E/DX2                !
 ! D90   D(1,20,24,26)        -179.0411         estimate D2E/DX2                !
 ! D91   D(32,20,24,25)       -179.8768         estimate D2E/DX2                !
 ! D92   D(32,20,24,26)          0.0693         estimate D2E/DX2                !
 ! D93   D(1,20,32,30)         178.9793         estimate D2E/DX2                !
 ! D94   D(1,20,32,33)          -1.366          estimate D2E/DX2                !
 ! D95   D(24,20,32,30)         -0.1951         estimate D2E/DX2                !
 ! D96   D(24,20,32,33)        179.4595         estimate D2E/DX2                !
 ! D97   D(1,21,22,23)         179.3347         estimate D2E/DX2                !
 ! D98   D(33,21,22,23)         -0.1174         estimate D2E/DX2                !
 ! D99   D(1,21,33,32)           1.531          estimate D2E/DX2                !
 ! D100  D(1,21,33,34)        -179.4589         estimate D2E/DX2                !
 ! D101  D(22,21,33,32)       -178.8875         estimate D2E/DX2                !
 ! D102  D(22,21,33,34)          0.1225         estimate D2E/DX2                !
 ! D103  D(21,22,23,34)          0.0691         estimate D2E/DX2                !
 ! D104  D(21,22,23,46)        179.4342         estimate D2E/DX2                !
 ! D105  D(22,23,34,33)          0.0055         estimate D2E/DX2                !
 ! D106  D(22,23,34,35)        177.8926         estimate D2E/DX2                !
 ! D107  D(46,23,34,33)       -179.2917         estimate D2E/DX2                !
 ! D108  D(46,23,34,35)         -1.4045         estimate D2E/DX2                !
 ! D109  D(22,23,46,47)        145.5733         estimate D2E/DX2                !
 ! D110  D(22,23,46,48)        -34.6682         estimate D2E/DX2                !
 ! D111  D(34,23,46,47)        -35.1903         estimate D2E/DX2                !
 ! D112  D(34,23,46,48)        144.5682         estimate D2E/DX2                !
 ! D113  D(20,24,26,27)       -179.8887         estimate D2E/DX2                !
 ! D114  D(20,24,26,28)          0.0919         estimate D2E/DX2                !
 ! D115  D(25,24,26,27)          0.0544         estimate D2E/DX2                !
 ! D116  D(25,24,26,28)       -179.9649         estimate D2E/DX2                !
 ! D117  D(24,26,28,29)        179.9275         estimate D2E/DX2                !
 ! D118  D(24,26,28,30)         -0.1279         estimate D2E/DX2                !
 ! D119  D(27,26,28,29)         -0.092          estimate D2E/DX2                !
 ! D120  D(27,26,28,30)        179.8526         estimate D2E/DX2                !
 ! D121  D(26,28,30,31)       -179.9553         estimate D2E/DX2                !
 ! D122  D(26,28,30,32)          0.0104         estimate D2E/DX2                !
 ! D123  D(29,28,30,31)         -0.0104         estimate D2E/DX2                !
 ! D124  D(29,28,30,32)        179.9552         estimate D2E/DX2                !
 ! D125  D(28,30,32,20)          0.1556         estimate D2E/DX2                !
 ! D126  D(28,30,32,33)       -179.4715         estimate D2E/DX2                !
 ! D127  D(31,30,32,20)       -179.8787         estimate D2E/DX2                !
 ! D128  D(31,30,32,33)          0.4942         estimate D2E/DX2                !
 ! D129  D(20,32,33,21)         -0.1326         estimate D2E/DX2                !
 ! D130  D(20,32,33,34)       -178.8434         estimate D2E/DX2                !
 ! D131  D(30,32,33,21)        179.5182         estimate D2E/DX2                !
 ! D132  D(30,32,33,34)          0.8074         estimate D2E/DX2                !
 ! D133  D(21,33,34,23)         -0.0738         estimate D2E/DX2                !
 ! D134  D(21,33,34,35)       -177.641          estimate D2E/DX2                !
 ! D135  D(32,33,34,23)        178.7586         estimate D2E/DX2                !
 ! D136  D(32,33,34,35)          1.1914         estimate D2E/DX2                !
 ! D137  D(6,36,37,39)        -179.1479         estimate D2E/DX2                !
 ! D138  D(6,36,37,42)           2.6089         estimate D2E/DX2                !
 ! D139  D(38,36,37,39)          0.9531         estimate D2E/DX2                !
 ! D140  D(38,36,37,42)       -177.2901         estimate D2E/DX2                !
 ! D141  D(6,36,38,40)         179.8484         estimate D2E/DX2                !
 ! D142  D(6,36,38,43)           0.01           estimate D2E/DX2                !
 ! D143  D(37,36,38,40)         -0.2518         estimate D2E/DX2                !
 ! D144  D(37,36,38,43)        179.9098         estimate D2E/DX2                !
 ! D145  D(36,37,39,41)         -0.8619         estimate D2E/DX2                !
 ! D146  D(36,37,39,44)       -179.4682         estimate D2E/DX2                !
 ! D147  D(42,37,39,41)        177.3867         estimate D2E/DX2                !
 ! D148  D(42,37,39,44)         -1.2196         estimate D2E/DX2                !
 ! D149  D(36,38,40,41)         -0.5389         estimate D2E/DX2                !
 ! D150  D(36,38,40,45)        179.6754         estimate D2E/DX2                !
 ! D151  D(43,38,40,41)        179.2968         estimate D2E/DX2                !
 ! D152  D(43,38,40,45)         -0.4889         estimate D2E/DX2                !
 ! D153  D(37,39,41,40)          0.0827         estimate D2E/DX2                !
 ! D154  D(37,39,41,56)        177.777          estimate D2E/DX2                !
 ! D155  D(44,39,41,40)        178.6888         estimate D2E/DX2                !
 ! D156  D(44,39,41,56)         -3.617          estimate D2E/DX2                !
 ! D157  D(38,40,41,39)          0.6261         estimate D2E/DX2                !
 ! D158  D(38,40,41,56)       -177.0721         estimate D2E/DX2                !
 ! D159  D(45,40,41,39)       -179.5884         estimate D2E/DX2                !
 ! D160  D(45,40,41,56)          2.7135         estimate D2E/DX2                !
 ! D161  D(39,41,56,57)        -90.8134         estimate D2E/DX2                !
 ! D162  D(39,41,56,58)         28.8073         estimate D2E/DX2                !
 ! D163  D(39,41,56,59)        149.6231         estimate D2E/DX2                !
 ! D164  D(40,41,56,57)         86.8882         estimate D2E/DX2                !
 ! D165  D(40,41,56,58)       -153.4911         estimate D2E/DX2                !
 ! D166  D(40,41,56,59)        -32.6753         estimate D2E/DX2                !
 ! D167  D(23,46,47,49)        179.1517         estimate D2E/DX2                !
 ! D168  D(23,46,47,52)         -2.3495         estimate D2E/DX2                !
 ! D169  D(48,46,47,49)         -0.6026         estimate D2E/DX2                !
 ! D170  D(48,46,47,52)        177.8962         estimate D2E/DX2                !
 ! D171  D(23,46,48,50)       -179.8087         estimate D2E/DX2                !
 ! D172  D(23,46,48,53)         -0.2575         estimate D2E/DX2                !
 ! D173  D(47,46,48,50)         -0.0528         estimate D2E/DX2                !
 ! D174  D(47,46,48,53)        179.4985         estimate D2E/DX2                !
 ! D175  D(46,47,49,51)          0.6524         estimate D2E/DX2                !
 ! D176  D(46,47,49,54)       -179.7243         estimate D2E/DX2                !
 ! D177  D(52,47,49,51)       -177.8514         estimate D2E/DX2                !
 ! D178  D(52,47,49,54)          1.7719         estimate D2E/DX2                !
 ! D179  D(46,48,50,51)          0.6575         estimate D2E/DX2                !
 ! D180  D(46,48,50,55)        179.3638         estimate D2E/DX2                !
 ! D181  D(53,48,50,51)       -178.8862         estimate D2E/DX2                !
 ! D182  D(53,48,50,55)         -0.1798         estimate D2E/DX2                !
 ! D183  D(47,49,51,50)         -0.0548         estimate D2E/DX2                !
 ! D184  D(47,49,51,60)        177.5533         estimate D2E/DX2                !
 ! D185  D(54,49,51,50)       -179.6779         estimate D2E/DX2                !
 ! D186  D(54,49,51,60)         -2.0698         estimate D2E/DX2                !
 ! D187  D(48,50,51,49)         -0.6083         estimate D2E/DX2                !
 ! D188  D(48,50,51,60)       -178.2277         estimate D2E/DX2                !
 ! D189  D(55,50,51,49)       -179.3134         estimate D2E/DX2                !
 ! D190  D(55,50,51,60)          3.0672         estimate D2E/DX2                !
 ! D191  D(49,51,60,61)        -93.7638         estimate D2E/DX2                !
 ! D192  D(49,51,60,62)         26.0344         estimate D2E/DX2                !
 ! D193  D(49,51,60,63)        146.7105         estimate D2E/DX2                !
 ! D194  D(50,51,60,61)         83.8554         estimate D2E/DX2                !
 ! D195  D(50,51,60,62)       -156.3464         estimate D2E/DX2                !
 ! D196  D(50,51,60,63)        -35.6703         estimate D2E/DX2                !
 --------------------------------------------------------------------------------
 Trust Radius=3.00D-01 FncErr=1.00D-07 GrdErr=1.00D-06
 Number of steps in this run=    378 maximum allowed number of steps=    378.
 GradGradGradGradGradGradGradGradGradGradGradGradGradGradGradGradGradGrad

 Leave Link  103 at Sat Oct 20 03:08:55 2018, MaxMem=   838860800 cpu:         0.3
 (Enter /soft/sl6.3/x86_64/gaussian/g09_d01/g09/l202.exe)
 Stoichiometry    C28H18Cl2F6FeN8(5)
 Framework group  C1[X(C28H18Cl2F6FeN8)]
 Deg. of freedom   183
 Full point group                 C1      NOp   1
 Largest Abelian subgroup         C1      NOp   1
 Largest concise Abelian subgroup C1      NOp   1
                         Standard orientation:                         
 ---------------------------------------------------------------------
 Center     Atomic      Atomic             Coordinates (Angstroms)
 Number     Number       Type             X           Y           Z
 ---------------------------------------------------------------------
      1         26           0        0.001827    0.006883    0.030382
      2         17           0       -0.040538    0.150345   -2.357785
      3          7           0        0.012259   -2.246897   -0.092531
      4          7           0       -2.157186   -0.611027    0.018739
      5          7           0       -3.292173    0.002440    0.042013
      6          7           0       -4.253702   -0.947978    0.014571
      7          6           0        1.119842   -2.987415   -0.155796
      8          1           0        2.055655   -2.440379   -0.161487
      9          6           0        1.091203   -4.376863   -0.213047
     10          1           0        2.015517   -4.937994   -0.265436
     11          6           0       -0.144010   -5.016838   -0.201622
     12          1           0       -0.206731   -6.097987   -0.243641
     13          6           0       -1.301014   -4.250918   -0.136540
     14          1           0       -2.275840   -4.722834   -0.126672
     15          6           0       -1.183806   -2.861221   -0.084667
     16          6           0       -2.340999   -1.965115   -0.026246
     17          6           0       -3.698071   -2.189996   -0.028210
     18          1           0       -4.290817   -3.084893   -0.089309
     19         17           0        0.043981   -0.135719    2.416908
     20          7           0       -0.008268    2.261037    0.148994
     21          7           0        2.160771    0.625006    0.034157
     22          7           0        3.295660    0.011706    0.003174
     23          7           0        4.257050    0.962597    0.013564
     24          6           0       -1.115550    3.001553    0.217078
     25          1           0       -2.051190    2.454341    0.230293
     26          6           0       -1.086822    4.391183    0.269644
     27          1           0       -2.010882    4.952341    0.326091
     28          6           0        0.148179    5.031324    0.248282
     29          1           0        0.210966    6.112611    0.286495
     30          6           0        1.304888    4.265392    0.178281
     31          1           0        2.279553    4.737425    0.160936
     32          6           0        1.187605    2.875521    0.131427
     33          6           0        2.344543    1.979419    0.067981
     34          6           0        3.701486    2.204710    0.053735
     35          1           0        4.294531    3.100213    0.101493
     36          6           0       -5.629386   -0.584638    0.014253
     37          6           0       -6.560258   -1.388774    0.670273
     38          6           0       -6.025950    0.578824   -0.645019
     39          6           0       -7.903895   -1.034904    0.649162
     40          6           0       -7.368365    0.932502   -0.648595
     41          6           0       -8.309113    0.124959   -0.008589
     42          1           0       -6.238180   -2.266425    1.216308
     43          1           0       -5.285286    1.187084   -1.145555
     44          1           0       -8.632602   -1.648191    1.162760
     45          1           0       -7.686033    1.836069   -1.152717
     46          6           0        5.632603    0.599032   -0.002416
     47          6           0        6.554031    1.397407   -0.677830
     48          6           0        6.039407   -0.555431    0.666935
     49          6           0        7.898112    1.043500   -0.672801
     50          6           0        7.381617   -0.908677    0.655237
     51          6           0        8.313046   -0.108419   -0.007859
     52          1           0        6.225114    2.273017   -1.223077
     53          1           0        5.307236   -1.154339    1.190730
     54          1           0        8.621153    1.659758   -1.190690
     55          1           0        7.709265   -1.796843    1.180110
     56          6           0       -9.770089    0.481553   -0.074040
     57          9           0      -10.356072   -0.034089   -1.178986
     58          9           0      -10.454316    0.007760    0.988319
     59          9           0       -9.961387    1.816456   -0.117310
     60          6           0        9.759310   -0.524232   -0.046671
     61          9           0        9.996961   -1.403708   -1.045966
     62          9           0       10.582169    0.526854   -0.244814
     63          9           0       10.139356   -1.125425    1.100483
 ---------------------------------------------------------------------
 Rotational constants (GHZ):      0.1521068      0.0211046      0.0193086
 Leave Link  202 at Sat Oct 20 03:08:55 2018, MaxMem=   838860800 cpu:         0.2
 (Enter /soft/sl6.3/x86_64/gaussian/g09_d01/g09/l301.exe)
 Standard basis: 6-311G(d,p) (5D, 7F)
 Ernie: Thresh=  0.10000D-02 Tol=  0.10000D-05 Strict=F.
 There are  1012 symmetry adapted cartesian basis functions of A   symmetry.
 There are   962 symmetry adapted basis functions of A   symmetry.
   962 basis functions,  1667 primitive gaussians,  1012 cartesian basis functions
   180 alpha electrons      176 beta electrons
       nuclear repulsion energy      6261.9047963125 Hartrees.
 IExCor=  402 DFT=T Ex+Corr=B3LYP ExCW=0 ScaHFX=  0.200000
 ScaDFX=  0.800000  0.720000  1.000000  0.810000 ScalE2=  1.000000  1.000000
 IRadAn=      0 IRanWt=     -1 IRanGd=            0 ICorTp=0 IEmpDi=  4
 NAtoms=   63 NActive=   63 NUniq=   63 SFac= 1.00D+00 NAtFMM=   60 NAOKFM=T Big=T
 Integral buffers will be    131072 words long.
 Raffenetti 2 integral format.
 Two-electron integral symmetry is turned on.
 Leave Link  301 at Sat Oct 20 03:08:56 2018, MaxMem=   838860800 cpu:         1.1
 (Enter /soft/sl6.3/x86_64/gaussian/g09_d01/g09/l302.exe)
 NPDir=0 NMtPBC=     1 NCelOv=     1 NCel=       1 NClECP=     1 NCelD=      1
         NCelK=      1 NCelE2=     1 NClLst=     1 CellRange=     0.0.
 One-electron integrals computed using PRISM.
 NBasis=   962 RedAO= T EigKep=  1.67D-04  NBF=   962
 NBsUse=   962 1.00D-06 EigRej= -1.00D+00 NBFU=   962
 Precomputing XC quadrature grid using
 IXCGrd= 4 IRadAn=           0 IRanWt=          -1 IRanGd=           0 AccXCQ= 0.00D+00.
 Generated NRdTot=       0 NPtTot=           0 NUsed=           0 NTot=          32
 NSgBfM=   773   778   778   778   778 MxSgAt=    63 MxSgA2=    63.
 Leave Link  302 at Sat Oct 20 03:08:59 2018, MaxMem=   838860800 cpu:        58.6
 (Enter /soft/sl6.3/x86_64/gaussian/g09_d01/g09/l303.exe)
 DipDrv:  MaxL=1.
 Leave Link  303 at Sat Oct 20 03:09:00 2018, MaxMem=   838860800 cpu:         3.9
 (Enter /soft/sl6.3/x86_64/gaussian/g09_d01/g09/l401.exe)
 ExpMin= 4.19D-02 ExpMax= 2.58D+05 ExpMxC= 8.89D+03 IAcc=2 IRadAn=         4 AccDes= 0.00D+00
 Harris functional with IExCor=  402 and IRadAn=       4 diagonalized for initial guess.
 HarFok:  IExCor=  402 AccDes= 0.00D+00 IRadAn=         4 IDoV= 1 UseB2=F ITyADJ=14
 ICtDFT=  3500011 ScaDFX=  1.000000  1.000000  1.000000  1.000000
 FoFCou: FMM=F IPFlag=           0 FMFlag=      100000 FMFlg1=        2001
         NFxFlg=           0 DoJE=T BraDBF=F KetDBF=T FulRan=T
         wScrn=  0.000000 ICntrl=     500 IOpCl=  0 I1Cent=   200000004 NGrid=           0
         NMat0=    1 NMatS0=      1 NMatT0=    0 NMatD0=    1 NMtDS0=    0 NMtDT0=    0
 Petite list used in FoFCou.
 Harris En= -4299.31374358589    
 JPrj=0 DoOrth=F DoCkMO=F.
 Initial guess <Sx>= 0.0000 <Sy>= 0.0000 <Sz>= 2.0000 <S**2>= 6.0000 S= 2.0000
 Leave Link  401 at Sat Oct 20 03:09:07 2018, MaxMem=   838860800 cpu:       115.8
 (Enter /soft/sl6.3/x86_64/gaussian/g09_d01/g09/l502.exe)
 UHF open shell SCF:
 Using DIIS extrapolation, IDIIS=  1040.
 Integral symmetry usage will be decided dynamically.
 IVT=     3114658 IEndB=     3114658 NGot=   838860800 MDV=   836787939
 LenX=   836787939 LenY=   835762783
 Requested convergence on RMS density matrix=1.00D-08 within 128 cycles.
 Requested convergence on MAX density matrix=1.00D-06.
 Requested convergence on             energy=1.00D-06.
 No special actions if energy rises.
 Fock matrices will be formed incrementally for  20 cycles.

 Cycle   1  Pass 1  IDiag  1:
 FoFJK:  IHMeth= 1 ICntrl=       0 DoSepK=F KAlg= 0 I1Cent=   0 FoldK=F
 IRaf= 540000000 NMat=   1 IRICut=       1 DoRegI=T DoRafI=F ISym2E= 0.
 FoFCou: FMM=T IPFlag=           0 FMFlag=      100000 FMFlg1=        2001
         NFxFlg=           0 DoJE=F BraDBF=F KetDBF=F FulRan=T
         wScrn=  0.000000 ICntrl=       0 IOpCl=  1 I1Cent=           0 NGrid=           0
         NMat0=    1 NMatS0=      1 NMatT0=    0 NMatD0=    1 NMtDS0=    0 NMtDT0=    0
 Symmetry not used in FoFCou.
 FMM levels:  10  Number of levels for PrismC:   9
 E= -4298.59434971497    
 DIIS: error= 6.51D-02 at cycle   1 NSaved=   1.
 NSaved= 1 IEnMin= 1 EnMin= -4298.59434971497     IErMin= 1 ErrMin= 6.51D-02
 ErrMax= 6.51D-02  0.00D+00 EMaxC= 1.00D-01 BMatC= 6.05D+00 BMatP= 6.05D+00
 IDIUse=3 WtCom= 3.49D-01 WtEn= 6.51D-01
 Coeff-Com:  0.100D+01
 Coeff-En:   0.100D+01
 Coeff:      0.100D+01
 Gap=    -0.092 Goal=   None    Shift=    0.000
 Gap=     0.173 Goal=   None    Shift=    0.000
 GapD=   -0.092 DampG=0.250 DampE=0.250 DampFc=0.1250 IDamp=-1.
 Damping current iteration by 1.25D-01
 RMSDP=2.59D-03 MaxDP=2.55D-01              OVMax= 7.72D-01

 Cycle   2  Pass 1  IDiag  1:
 RMSU=  3.24D-04    CP:  9.98D-01
 E= -4298.80258242767     Delta-E=       -0.208232712694 Rises=F Damp=T
 DIIS: error= 3.15D-02 at cycle   2 NSaved=   2.
 NSaved= 2 IEnMin= 2 EnMin= -4298.80258242767     IErMin= 2 ErrMin= 3.15D-02
 ErrMax= 3.15D-02  0.00D+00 EMaxC= 1.00D-01 BMatC= 2.88D+00 BMatP= 6.05D+00
 IDIUse=3 WtCom= 6.85D-01 WtEn= 3.15D-01
 Coeff-Com: -0.575D+00 0.157D+01
 Coeff-En:   0.139D-01 0.986D+00
 Coeff:     -0.389D+00 0.139D+01
 Gap=     0.210 Goal=   None    Shift=    0.000
 Gap=     0.014 Goal=   None    Shift=    0.000
 RMSDP=2.32D-03 MaxDP=2.02D-01 DE=-2.08D-01 OVMax= 9.89D-01

 Cycle   3  Pass 1  IDiag  1:
 RMSU=  2.25D-03    CP:  9.64D-01  2.47D+00
 E= -4291.61623332388     Delta-E=        7.186349103786 Rises=F Damp=F
 DIIS: error= 4.19D-01 at cycle   3 NSaved=   3.
 NSaved= 3 IEnMin= 2 EnMin= -4298.80258242767     IErMin= 2 ErrMin= 3.15D-02
 ErrMax= 4.19D-01  0.00D+00 EMaxC= 1.00D-01 BMatC= 3.20D+01 BMatP= 2.88D+00
 IDIUse=2 WtCom= 0.00D+00 WtEn= 1.00D+00
 Coeff-En:   0.000D+00 0.950D+00 0.499D-01
 Coeff:      0.000D+00 0.950D+00 0.499D-01
 Gap=     0.146 Goal=   None    Shift=    0.000
 Gap=    -0.005 Goal=   None    Shift=    0.000
 RMSDP=2.18D-03 MaxDP=2.17D-01 DE= 7.19D+00 OVMax= 9.38D-01

 Cycle   4  Pass 1  IDiag  1:
 RMSU=  9.63D-04    CP:  9.84D-01  3.00D+00  1.49D-01
 E= -4298.92953712057     Delta-E=       -7.313303796689 Rises=F Damp=F
 DIIS: error= 6.85D-02 at cycle   4 NSaved=   4.
 NSaved= 4 IEnMin= 4 EnMin= -4298.92953712057     IErMin= 2 ErrMin= 3.15D-02
 ErrMax= 6.85D-02  0.00D+00 EMaxC= 1.00D-01 BMatC= 4.15D+00 BMatP= 2.88D+00
 IDIUse=2 WtCom= 0.00D+00 WtEn= 1.00D+00
 EnCoef did   100 forward-backward iterations
 Coeff-En:   0.386D+00 0.524D-02 0.209D-01 0.588D+00
 Coeff:      0.386D+00 0.524D-02 0.209D-01 0.588D+00
 Gap=     0.054 Goal=   None    Shift=    0.000
 Gap=     0.279 Goal=   None    Shift=    0.000
 RMSDP=1.49D-03 MaxDP=1.86D-01 DE=-7.31D+00 OVMax= 9.96D-01

 Cycle   5  Pass 1  IDiag  1:
 RMSU=  9.69D-04    CP:  9.97D-01  5.44D-01  1.82D-01  4.41D-01
 E= -4299.09112974262     Delta-E=       -0.161592622051 Rises=F Damp=F
 DIIS: error= 8.59D-02 at cycle   5 NSaved=   5.
 NSaved= 5 IEnMin= 5 EnMin= -4299.09112974262     IErMin= 2 ErrMin= 3.15D-02
 ErrMax= 8.59D-02  0.00D+00 EMaxC= 1.00D-01 BMatC= 3.00D+00 BMatP= 2.88D+00
 IDIUse=3 WtCom= 1.41D-01 WtEn= 8.59D-01
 Coeff-Com: -0.518D+00 0.775D+00-0.140D-01 0.201D+00 0.556D+00
 Coeff-En:   0.000D+00 0.000D+00 0.000D+00 0.453D+00 0.547D+00
 Coeff:     -0.731D-01 0.109D+00-0.197D-02 0.418D+00 0.548D+00
 Gap=    -0.114 Goal=   None    Shift=    0.000
 Gap=     0.248 Goal=   None    Shift=    0.000
 RMSDP=1.43D-03 MaxDP=1.94D-01 DE=-1.62D-01 OVMax= 8.22D-01

 Cycle   6  Pass 1  IDiag  1:
 RMSU=  6.09D-04    CP:  9.85D-01  2.19D+00  5.89D-02  6.71D-01 -1.58D-01
 E= -4299.19696080999     Delta-E=       -0.105831067369 Rises=F Damp=F
 DIIS: error= 1.05D-01 at cycle   6 NSaved=   6.
 NSaved= 6 IEnMin= 6 EnMin= -4299.19696080999     IErMin= 2 ErrMin= 3.15D-02
 ErrMax= 1.05D-01  0.00D+00 EMaxC= 1.00D-01 BMatC= 3.39D+00 BMatP= 2.88D+00
 IDIUse=2 WtCom= 0.00D+00 WtEn= 1.00D+00
 EnCoef did     8 forward-backward iterations
 Coeff-En:   0.000D+00 0.000D+00 0.000D+00 0.111D+00 0.453D+00 0.436D+00
 Coeff:      0.000D+00 0.000D+00 0.000D+00 0.111D+00 0.453D+00 0.436D+00
 Gap=     0.121 Goal=   None    Shift=    0.000
 Gap=     0.179 Goal=   None    Shift=    0.000
 RMSDP=7.45D-04 MaxDP=7.69D-02 DE=-1.06D-01 OVMax= 2.91D-01

 Cycle   7  Pass 1  IDiag  1:
 RMSU=  4.05D-04    CP:  9.87D-01  2.27D+00  1.27D-01  8.27D-01  2.44D-01
                    CP:  2.80D-01
 E= -4299.63149796982     Delta-E=       -0.434537159827 Rises=F Damp=F
 DIIS: error= 8.02D-03 at cycle   7 NSaved=   7.
 NSaved= 7 IEnMin= 7 EnMin= -4299.63149796982     IErMin= 7 ErrMin= 8.02D-03
 ErrMax= 8.02D-03  0.00D+00 EMaxC= 1.00D-01 BMatC= 2.70D-01 BMatP= 2.88D+00
 IDIUse=3 WtCom= 9.20D-01 WtEn= 8.02D-02
 EnCoef did     4 forward-backward iterations
 Coeff-Com: -0.132D+00 0.143D+00-0.685D-02-0.102D+00 0.231D+00 0.198D+00
 Coeff-Com:  0.669D+00
 Coeff-En:   0.000D+00 0.000D+00 0.000D+00 0.000D+00 0.350D-01 0.349D-01
 Coeff-En:   0.930D+00
 Coeff:     -0.121D+00 0.131D+00-0.630D-02-0.943D-01 0.215D+00 0.185D+00
 Coeff:      0.690D+00
 Gap=     0.098 Goal=   None    Shift=    0.000
 Gap=     0.111 Goal=   None    Shift=    0.000
 RMSDP=3.70D-04 MaxDP=2.57D-02 DE=-4.35D-01 OVMax= 6.81D-02

 Cycle   8  Pass 1  IDiag  1:
 RMSU=  2.52D-04    CP:  9.87D-01  1.77D+00  1.32D-01  8.17D-01  3.02D-01
                    CP:  6.02D-01  8.25D-01
 E= -4299.67401605337     Delta-E=       -0.042518083557 Rises=F Damp=F
 DIIS: error= 6.57D-03 at cycle   8 NSaved=   8.
 NSaved= 8 IEnMin= 8 EnMin= -4299.67401605337     IErMin= 8 ErrMin= 6.57D-03
 ErrMax= 6.57D-03  0.00D+00 EMaxC= 1.00D-01 BMatC= 8.97D-02 BMatP= 2.70D-01
 IDIUse=3 WtCom= 9.34D-01 WtEn= 6.57D-02
 Coeff-Com: -0.819D-01 0.831D-01 0.186D-03-0.106D+00 0.633D-01 0.674D-01
 Coeff-Com:  0.493D+00 0.482D+00
 Coeff-En:   0.000D+00 0.000D+00 0.000D+00 0.000D+00 0.000D+00 0.000D+00
 Coeff-En:   0.253D+00 0.747D+00
 Coeff:     -0.765D-01 0.776D-01 0.173D-03-0.993D-01 0.591D-01 0.629D-01
 Coeff:      0.477D+00 0.499D+00
 Gap=     0.099 Goal=   None    Shift=    0.000
 Gap=     0.088 Goal=   None    Shift=    0.000
 RMSDP=1.70D-04 MaxDP=1.04D-02 DE=-4.25D-02 OVMax= 3.18D-02

 Cycle   9  Pass 1  IDiag  1:
 RMSU=  1.09D-04    CP:  9.87D-01  1.83D+00  1.34D-01  8.10D-01  3.17D-01
                    CP:  5.17D-01  1.01D+00  6.47D-01
 E= -4299.69319936369     Delta-E=       -0.019183310314 Rises=F Damp=F
 DIIS: error= 2.08D-03 at cycle   9 NSaved=   9.
 NSaved= 9 IEnMin= 9 EnMin= -4299.69319936369     IErMin= 9 ErrMin= 2.08D-03
 ErrMax= 2.08D-03  0.00D+00 EMaxC= 1.00D-01 BMatC= 9.95D-03 BMatP= 8.97D-02
 IDIUse=3 WtCom= 9.79D-01 WtEn= 2.08D-02
 Coeff-Com: -0.468D-01 0.520D-01 0.131D-03-0.429D-01 0.266D-01 0.141D-01
 Coeff-Com:  0.206D+00 0.312D+00 0.479D+00
 Coeff-En:   0.000D+00 0.000D+00 0.000D+00 0.000D+00 0.000D+00 0.000D+00
 Coeff-En:   0.000D+00 0.644D-01 0.936D+00
 Coeff:     -0.458D-01 0.509D-01 0.128D-03-0.420D-01 0.260D-01 0.138D-01
 Coeff:      0.202D+00 0.307D+00 0.488D+00
 Gap=     0.106 Goal=   None    Shift=    0.000
 Gap=     0.092 Goal=   None    Shift=    0.000
 RMSDP=6.14D-05 MaxDP=4.55D-03 DE=-1.92D-02 OVMax= 9.53D-03

 Cycle  10  Pass 1  IDiag  1:
 RMSU=  3.93D-05    CP:  9.87D-01  1.87D+00  1.30D-01  8.01D-01  3.06D-01
                    CP:  5.34D-01  9.75D-01  6.65D-01  6.48D-01
 E= -4299.69540697402     Delta-E=       -0.002207610331 Rises=F Damp=F
 DIIS: error= 4.86D-04 at cycle  10 NSaved=  10.
 NSaved=10 IEnMin=10 EnMin= -4299.69540697402     IErMin=10 ErrMin= 4.86D-04
 ErrMax= 4.86D-04  0.00D+00 EMaxC= 1.00D-01 BMatC= 6.15D-04 BMatP= 9.95D-03
 IDIUse=3 WtCom= 9.95D-01 WtEn= 4.86D-03
 Coeff-Com: -0.506D-02 0.728D-02 0.174D-03 0.366D-03 0.269D-02-0.405D-02
 Coeff-Com:  0.869D-02 0.481D-01 0.214D+00 0.728D+00
 Coeff-En:   0.000D+00 0.000D+00 0.000D+00 0.000D+00 0.000D+00 0.000D+00
 Coeff-En:   0.000D+00 0.000D+00 0.000D+00 0.100D+01
 Coeff:     -0.503D-02 0.724D-02 0.173D-03 0.364D-03 0.268D-02-0.403D-02
 Coeff:      0.864D-02 0.479D-01 0.213D+00 0.730D+00
 Gap=     0.109 Goal=   None    Shift=    0.000
 Gap=     0.092 Goal=   None    Shift=    0.000
 RMSDP=2.00D-05 MaxDP=2.09D-03 DE=-2.21D-03 OVMax= 4.23D-03

 Cycle  11  Pass 1  IDiag  1:
 RMSU=  1.66D-05    CP:  9.87D-01  1.89D+00  1.30D-01  7.99D-01  3.02D-01
                    CP:  5.37D-01  9.72D-01  6.69D-01  7.23D-01  9.49D-01
 E= -4299.69551540024     Delta-E=       -0.000108426226 Rises=F Damp=F
 DIIS: error= 4.61D-04 at cycle  11 NSaved=  11.
 NSaved=11 IEnMin=11 EnMin= -4299.69551540024     IErMin=11 ErrMin= 4.61D-04
 ErrMax= 4.61D-04  0.00D+00 EMaxC= 1.00D-01 BMatC= 2.49D-04 BMatP= 6.15D-04
 IDIUse=3 WtCom= 9.95D-01 WtEn= 4.61D-03
 Coeff-Com:  0.930D-03 0.896D-04 0.205D-04 0.511D-02-0.336D-03-0.493D-02
 Coeff-Com: -0.206D-01-0.870D-02 0.723D-01 0.445D+00 0.512D+00
 Coeff-En:   0.000D+00 0.000D+00 0.000D+00 0.000D+00 0.000D+00 0.000D+00
 Coeff-En:   0.000D+00 0.000D+00 0.000D+00 0.203D+00 0.797D+00
 Coeff:      0.925D-03 0.892D-04 0.204D-04 0.508D-02-0.334D-03-0.491D-02
 Coeff:     -0.205D-01-0.866D-02 0.719D-01 0.443D+00 0.513D+00
 Gap=     0.110 Goal=   None    Shift=    0.000
 Gap=     0.093 Goal=   None    Shift=    0.000
 RMSDP=9.94D-06 MaxDP=6.64D-04 DE=-1.08D-04 OVMax= 2.26D-03

 Cycle  12  Pass 1  IDiag  1:
 RMSU=  6.93D-06    CP:  9.87D-01  1.89D+00  1.29D-01  7.98D-01  3.02D-01
                    CP:  5.39D-01  9.72D-01  6.69D-01  7.32D-01  1.07D+00
                    CP:  7.36D-01
 E= -4299.69556314816     Delta-E=       -0.000047747919 Rises=F Damp=F
 DIIS: error= 2.13D-04 at cycle  12 NSaved=  12.
 NSaved=12 IEnMin=12 EnMin= -4299.69556314816     IErMin=12 ErrMin= 2.13D-04
 ErrMax= 2.13D-04  0.00D+00 EMaxC= 1.00D-01 BMatC= 5.58D-05 BMatP= 2.49D-04
 IDIUse=3 WtCom= 9.98D-01 WtEn= 2.13D-03
 Coeff-Com:  0.975D-03-0.108D-02 0.930D-04 0.167D-02-0.307D-03-0.189D-02
 Coeff-Com: -0.108D-01-0.118D-01 0.135D-02 0.977D-01 0.323D+00 0.601D+00
 Coeff-En:   0.000D+00 0.000D+00 0.000D+00 0.000D+00 0.000D+00 0.000D+00
 Coeff-En:   0.000D+00 0.000D+00 0.000D+00 0.000D+00 0.174D+00 0.826D+00
 Coeff:      0.973D-03-0.108D-02 0.928D-04 0.166D-02-0.306D-03-0.189D-02
 Coeff:     -0.108D-01-0.118D-01 0.135D-02 0.975D-01 0.323D+00 0.601D+00
 Gap=     0.110 Goal=   None    Shift=    0.000
 Gap=     0.092 Goal=   None    Shift=    0.000
 RMSDP=5.32D-06 MaxDP=3.16D-04 DE=-4.77D-05 OVMax= 1.38D-03

 Cycle  13  Pass 1  IDiag  1:
 RMSU=  2.81D-06    CP:  9.87D-01  1.89D+00  1.30D-01  7.98D-01  3.04D-01
                    CP:  5.39D-01  9.75D-01  6.75D-01  7.40D-01  1.05D+00
                    CP:  8.23D-01  6.22D-01
 E= -4299.69557649700     Delta-E=       -0.000013348843 Rises=F Damp=F
 DIIS: error= 6.53D-05 at cycle  13 NSaved=  13.
 NSaved=13 IEnMin=13 EnMin= -4299.69557649700     IErMin=13 ErrMin= 6.53D-05
 ErrMax= 6.53D-05  0.00D+00 EMaxC= 1.00D-01 BMatC= 1.08D-05 BMatP= 5.58D-05
 IDIUse=1 WtCom= 1.00D+00 WtEn= 0.00D+00
 Coeff-Com: -0.370D-03 0.263D-03 0.278D-04 0.192D-03 0.385D-03-0.702D-03
 Coeff-Com: -0.435D-02-0.624D-02-0.644D-02 0.557D-02 0.132D+00 0.383D+00
 Coeff-Com:  0.496D+00
 Coeff:     -0.370D-03 0.263D-03 0.278D-04 0.192D-03 0.385D-03-0.702D-03
 Coeff:     -0.435D-02-0.624D-02-0.644D-02 0.557D-02 0.132D+00 0.383D+00
 Coeff:      0.496D+00
 Gap=     0.110 Goal=   None    Shift=    0.000
 Gap=     0.092 Goal=   None    Shift=    0.000
 RMSDP=1.67D-06 MaxDP=1.09D-04 DE=-1.33D-05 OVMax= 4.21D-04

 Cycle  14  Pass 1  IDiag  1:
 RMSU=  1.24D-06    CP:  9.87D-01  1.89D+00  1.30D-01  7.98D-01  3.04D-01
                    CP:  5.39D-01  9.75D-01  6.73D-01  7.40D-01  1.06D+00
                    CP:  8.32D-01  7.28D-01  7.95D-01
 E= -4299.69557882628     Delta-E=       -0.000002329278 Rises=F Damp=F
 DIIS: error= 1.94D-05 at cycle  14 NSaved=  14.
 NSaved=14 IEnMin=14 EnMin= -4299.69557882628     IErMin=14 ErrMin= 1.94D-05
 ErrMax= 1.94D-05  0.00D+00 EMaxC= 1.00D-01 BMatC= 8.49D-07 BMatP= 1.08D-05
 IDIUse=1 WtCom= 1.00D+00 WtEn= 0.00D+00
 Coeff-Com: -0.621D-03 0.685D-03 0.153D-05-0.157D-03 0.361D-03-0.155D-03
 Coeff-Com: -0.554D-03-0.132D-02-0.311D-02-0.123D-01 0.473D-02 0.793D-01
 Coeff-Com:  0.228D+00 0.705D+00
 Coeff:     -0.621D-03 0.685D-03 0.153D-05-0.157D-03 0.361D-03-0.155D-03
 Coeff:     -0.554D-03-0.132D-02-0.311D-02-0.123D-01 0.473D-02 0.793D-01
 Coeff:      0.228D+00 0.705D+00
 Gap=     0.110 Goal=   None    Shift=    0.000
 Gap=     0.092 Goal=   None    Shift=    0.000
 RMSDP=7.25D-07 MaxDP=5.08D-05 DE=-2.33D-06 OVMax= 3.38D-04

 Cycle  15  Pass 1  IDiag  1:
 RMSU=  5.88D-07    CP:  9.87D-01  1.89D+00  1.30D-01  7.98D-01  3.04D-01
                    CP:  5.39D-01  9.75D-01  6.74D-01  7.41D-01  1.06D+00
                    CP:  8.37D-01  7.49D-01  8.96D-01  9.37D-01
 E= -4299.69557912022     Delta-E=       -0.000000293938 Rises=F Damp=F
 DIIS: error= 1.50D-05 at cycle  15 NSaved=  15.
 NSaved=15 IEnMin=15 EnMin= -4299.69557912022     IErMin=15 ErrMin= 1.50D-05
 ErrMax= 1.50D-05  0.00D+00 EMaxC= 1.00D-01 BMatC= 3.19D-07 BMatP= 8.49D-07
 IDIUse=1 WtCom= 1.00D+00 WtEn= 0.00D+00
 Coeff-Com: -0.319D-03 0.391D-03-0.219D-05-0.852D-04 0.141D-03 0.784D-06
 Coeff-Com:  0.275D-03 0.406D-04-0.102D-02-0.847D-02-0.221D-01-0.252D-01
 Coeff-Com:  0.465D-01 0.440D+00 0.569D+00
 Coeff:     -0.319D-03 0.391D-03-0.219D-05-0.852D-04 0.141D-03 0.784D-06
 Coeff:      0.275D-03 0.406D-04-0.102D-02-0.847D-02-0.221D-01-0.252D-01
 Coeff:      0.465D-01 0.440D+00 0.569D+00
 Gap=     0.110 Goal=   None    Shift=    0.000
 Gap=     0.092 Goal=   None    Shift=    0.000
 RMSDP=4.75D-07 MaxDP=3.80D-05 DE=-2.94D-07 OVMax= 2.72D-04

 Cycle  16  Pass 1  IDiag  1:
 RMSU=  3.91D-07    CP:  9.87D-01  1.89D+00  1.30D-01  7.98D-01  3.04D-01
                    CP:  5.39D-01  9.75D-01  6.74D-01  7.41D-01  1.07D+00
                    CP:  8.41D-01  7.62D-01  9.29D-01  1.09D+00  9.95D-01
 E= -4299.69557925663     Delta-E=       -0.000000136410 Rises=F Damp=F
 DIIS: error= 8.28D-06 at cycle  16 NSaved=  16.
 NSaved=16 IEnMin=16 EnMin= -4299.69557925663     IErMin=16 ErrMin= 8.28D-06
 ErrMax= 8.28D-06  0.00D+00 EMaxC= 1.00D-01 BMatC= 7.41D-08 BMatP= 3.19D-07
 IDIUse=1 WtCom= 1.00D+00 WtEn= 0.00D+00
 Coeff-Com:  0.570D-04-0.459D-04-0.129D-06 0.335D-04-0.570D-04 0.459D-04
 Coeff-Com:  0.189D-03 0.235D-03 0.106D-03-0.914D-03-0.120D-01-0.382D-01
 Coeff-Com: -0.437D-01 0.123D-01 0.326D+00 0.756D+00
 Coeff:      0.570D-04-0.459D-04-0.129D-06 0.335D-04-0.570D-04 0.459D-04
 Coeff:      0.189D-03 0.235D-03 0.106D-03-0.914D-03-0.120D-01-0.382D-01
 Coeff:     -0.437D-01 0.123D-01 0.326D+00 0.756D+00
 Gap=     0.110 Goal=   None    Shift=    0.000
 Gap=     0.092 Goal=   None    Shift=    0.000
 RMSDP=3.81D-07 MaxDP=3.33D-05 DE=-1.36D-07 OVMax= 3.32D-04

 Cycle  17  Pass 1  IDiag  1:
 RMSU=  2.06D-07    CP:  9.87D-01  1.89D+00  1.30D-01  7.98D-01  3.04D-01
                    CP:  5.39D-01  9.75D-01  6.74D-01  7.42D-01  1.07D+00
                    CP:  8.43D-01  7.63D-01  9.77D-01  1.19D+00  1.40D+00
                    CP:  1.23D+00
 E= -4299.69557932569     Delta-E=       -0.000000069056 Rises=F Damp=F
 DIIS: error= 4.84D-06 at cycle  17 NSaved=  17.
 NSaved=17 IEnMin=17 EnMin= -4299.69557932569     IErMin=17 ErrMin= 4.84D-06
 ErrMax= 4.84D-06  0.00D+00 EMaxC= 1.00D-01 BMatC= 2.29D-08 BMatP= 7.41D-08
 IDIUse=1 WtCom= 1.00D+00 WtEn= 0.00D+00
 Coeff-Com:  0.110D-03-0.128D-03-0.131D-07 0.150D-04-0.623D-04 0.477D-04
 Coeff-Com:  0.122D-03 0.198D-03 0.217D-03 0.637D-03-0.145D-02-0.131D-01
 Coeff-Com: -0.286D-01-0.809D-01 0.275D-01 0.347D+00 0.749D+00
 Coeff:      0.110D-03-0.128D-03-0.131D-07 0.150D-04-0.623D-04 0.477D-04
 Coeff:      0.122D-03 0.198D-03 0.217D-03 0.637D-03-0.145D-02-0.131D-01
 Coeff:     -0.286D-01-0.809D-01 0.275D-01 0.347D+00 0.749D+00
 Gap=     0.110 Goal=   None    Shift=    0.000
 Gap=     0.092 Goal=   None    Shift=    0.000
 RMSDP=2.84D-07 MaxDP=2.98D-05 DE=-6.91D-08 OVMax= 2.81D-04

 Cycle  18  Pass 1  IDiag  1:
 RMSU=  1.23D-07    CP:  9.87D-01  1.89D+00  1.30D-01  7.98D-01  3.04D-01
                    CP:  5.39D-01  9.75D-01  6.74D-01  7.41D-01  1.07D+00
                    CP:  8.44D-01  7.67D-01  1.00D+00  1.25D+00  1.62D+00
                    CP:  1.65D+00  1.47D+00
 E= -4299.69557936057     Delta-E=       -0.000000034885 Rises=F Damp=F
 DIIS: error= 4.40D-06 at cycle  18 NSaved=  18.
 NSaved=18 IEnMin=18 EnMin= -4299.69557936057     IErMin=18 ErrMin= 4.40D-06
 ErrMax= 4.40D-06  0.00D+00 EMaxC= 1.00D-01 BMatC= 1.37D-08 BMatP= 2.29D-08
 IDIUse=1 WtCom= 1.00D+00 WtEn= 0.00D+00
 Coeff-Com:  0.329D-04-0.436D-04-0.135D-05-0.106D-04-0.882D-05 0.148D-04
 Coeff-Com:  0.548D-04 0.133D-03 0.219D-03 0.722D-03 0.326D-02 0.607D-02
 Coeff-Com: -0.163D-02-0.532D-01-0.119D+00-0.102D+00 0.502D+00 0.763D+00
 Coeff:      0.329D-04-0.436D-04-0.135D-05-0.106D-04-0.882D-05 0.148D-04
 Coeff:      0.548D-04 0.133D-03 0.219D-03 0.722D-03 0.326D-02 0.607D-02
 Coeff:     -0.163D-02-0.532D-01-0.119D+00-0.102D+00 0.502D+00 0.763D+00
 Gap=     0.110 Goal=   None    Shift=    0.000
 Gap=     0.092 Goal=   None    Shift=    0.000
 RMSDP=2.95D-07 MaxDP=3.46D-05 DE=-3.49D-08 OVMax= 3.12D-04

 Cycle  19  Pass 1  IDiag  1:
 RMSU=  7.99D-08    CP:  9.87D-01  1.89D+00  1.30D-01  7.98D-01  3.04D-01
                    CP:  5.39D-01  9.75D-01  6.74D-01  7.41D-01  1.07D+00
                    CP:  8.45D-01  7.70D-01  1.02D+00  1.32D+00  1.87D+00
                    CP:  2.03D+00  2.22D+00  1.51D+00
 E= -4299.69557939051     Delta-E=       -0.000000029937 Rises=F Damp=F
 DIIS: error= 3.96D-06 at cycle  19 NSaved=  19.
 NSaved=19 IEnMin=19 EnMin= -4299.69557939051     IErMin=19 ErrMin= 3.96D-06
 ErrMax= 3.96D-06  0.00D+00 EMaxC= 1.00D-01 BMatC= 6.16D-09 BMatP= 1.37D-08
 IDIUse=1 WtCom= 1.00D+00 WtEn= 0.00D+00
 Coeff-Com: -0.253D-04 0.276D-04 0.366D-06-0.995D-05 0.172D-04-0.149D-04
 Coeff-Com: -0.216D-04-0.124D-04 0.711D-04 0.477D-03 0.217D-02 0.766D-02
 Coeff-Com:  0.868D-02 0.417D-02-0.614D-01-0.181D+00-0.848D-01 0.317D+00
 Coeff-Com:  0.987D+00
 Coeff:     -0.253D-04 0.276D-04 0.366D-06-0.995D-05 0.172D-04-0.149D-04
 Coeff:     -0.216D-04-0.124D-04 0.711D-04 0.477D-03 0.217D-02 0.766D-02
 Coeff:      0.868D-02 0.417D-02-0.614D-01-0.181D+00-0.848D-01 0.317D+00
 Coeff:      0.987D+00
 Gap=     0.110 Goal=   None    Shift=    0.000
 Gap=     0.092 Goal=   None    Shift=    0.000
 RMSDP=3.13D-07 MaxDP=4.01D-05 DE=-2.99D-08 OVMax= 3.45D-04

 Cycle  20  Pass 1  IDiag  1:
 RMSU=  5.54D-08    CP:  9.87D-01  1.89D+00  1.30D-01  7.98D-01  3.04D-01
                    CP:  5.39D-01  9.75D-01  6.74D-01  7.41D-01  1.07D+00
                    CP:  8.45D-01  7.73D-01  1.04D+00  1.37D+00  2.11D+00
                    CP:  2.43D+00  3.00D+00  2.39D+00  1.81D+00
 E= -4299.69557941540     Delta-E=       -0.000000024891 Rises=F Damp=F
 DIIS: error= 3.49D-06 at cycle  20 NSaved=  20.
 NSaved=20 IEnMin=20 EnMin= -4299.69557941540     IErMin=20 ErrMin= 3.49D-06
 ErrMax= 3.49D-06  0.00D+00 EMaxC= 1.00D-01 BMatC= 4.22D-09 BMatP= 6.16D-09
 IDIUse=1 WtCom= 1.00D+00 WtEn= 0.00D+00
 Coeff-Com: -0.374D-04 0.444D-04 0.802D-06 0.778D-06 0.198D-04-0.209D-04
 Coeff-Com: -0.617D-04-0.116D-03-0.105D-03-0.573D-04-0.316D-03 0.161D-02
 Coeff-Com:  0.654D-02 0.317D-01 0.306D-01-0.422D-01-0.349D+00-0.265D+00
 Coeff-Com:  0.563D+00 0.102D+01
 Coeff:     -0.374D-04 0.444D-04 0.802D-06 0.778D-06 0.198D-04-0.209D-04
 Coeff:     -0.617D-04-0.116D-03-0.105D-03-0.573D-04-0.316D-03 0.161D-02
 Coeff:      0.654D-02 0.317D-01 0.306D-01-0.422D-01-0.349D+00-0.265D+00
 Coeff:      0.563D+00 0.102D+01
 Gap=     0.110 Goal=   None    Shift=    0.000
 Gap=     0.092 Goal=   None    Shift=    0.000
 RMSDP=3.51D-07 MaxDP=4.77D-05 DE=-2.49D-08 OVMax= 3.94D-04

 Cycle  21  Pass 1  IDiag  1:
 Restarting incremental Fock formation.
 E= -4299.69557943847     Delta-E=       -0.000000023072 Rises=F Damp=F
 DIIS: error= 2.92D-06 at cycle  21 NSaved=  20.
 NSaved=20 IEnMin=20 EnMin= -4299.69557943847     IErMin=20 ErrMin= 2.92D-06
 ErrMax= 2.92D-06  0.00D+00 EMaxC= 1.00D-01 BMatC= 2.67D-09 BMatP= 4.22D-09
 IDIUse=1 WtCom= 1.00D+00 WtEn= 0.00D+00
 Coeff-Com: -0.366D-05 0.587D-05 0.931D-05 0.939D-06-0.591D-05-0.401D-04
 Coeff-Com: -0.840D-04-0.155D-03-0.577D-03-0.147D-02-0.322D-02-0.100D-03
 Coeff-Com:  0.173D-01 0.524D-01 0.824D-01-0.147D+00-0.346D+00-0.309D+00
 Coeff-Com:  0.604D+00 0.105D+01
 Coeff:     -0.366D-05 0.587D-05 0.931D-05 0.939D-06-0.591D-05-0.401D-04
 Coeff:     -0.840D-04-0.155D-03-0.577D-03-0.147D-02-0.322D-02-0.100D-03
 Coeff:      0.173D-01 0.524D-01 0.824D-01-0.147D+00-0.346D+00-0.309D+00
 Coeff:      0.604D+00 0.105D+01
 Gap=     0.110 Goal=   None    Shift=    0.000
 Gap=     0.092 Goal=   None    Shift=    0.000
 RMSDP=3.56D-07 MaxDP=5.11D-05 DE=-2.31D-08 OVMax= 4.06D-04

 Cycle  22  Pass 1  IDiag  1:
 RMSU=  3.56D-07    CP:  1.00D+00
 E= -4299.69557945555     Delta-E=       -0.000000017075 Rises=F Damp=F
 DIIS: error= 2.32D-06 at cycle  22 NSaved=  20.
 NSaved=20 IEnMin=20 EnMin= -4299.69557945555     IErMin=20 ErrMin= 2.32D-06
 ErrMax= 2.32D-06  0.00D+00 EMaxC= 1.00D-01 BMatC= 1.96D-09 BMatP= 2.67D-09
 IDIUse=1 WtCom= 1.00D+00 WtEn= 0.00D+00
 Coeff-Com:  0.624D-06 0.737D-06-0.362D-05 0.664D-05 0.116D-04 0.106D-04
 Coeff-Com: -0.624D-04-0.563D-03-0.110D-02-0.310D-02-0.207D-02 0.169D-02
 Coeff-Com:  0.237D-01 0.721D-01 0.594D-01-0.116D+00-0.518D+00-0.814D-01
 Coeff-Com:  0.799D+00 0.767D+00
 Coeff:      0.624D-06 0.737D-06-0.362D-05 0.664D-05 0.116D-04 0.106D-04
 Coeff:     -0.624D-04-0.563D-03-0.110D-02-0.310D-02-0.207D-02 0.169D-02
 Coeff:      0.237D-01 0.721D-01 0.594D-01-0.116D+00-0.518D+00-0.814D-01
 Coeff:      0.799D+00 0.767D+00
 Gap=     0.110 Goal=   None    Shift=    0.000
 Gap=     0.092 Goal=   None    Shift=    0.000
 RMSDP=2.65D-07 MaxDP=3.96D-05 DE=-1.71D-08 OVMax= 3.05D-04

 Cycle  23  Pass 1  IDiag  1:
 RMSU=  4.53D-08    CP:  1.00D+00  1.73D+00
 E= -4299.69557946543     Delta-E=       -0.000000009886 Rises=F Damp=F
 DIIS: error= 1.86D-06 at cycle  23 NSaved=  20.
 NSaved=20 IEnMin=20 EnMin= -4299.69557946543     IErMin=20 ErrMin= 1.86D-06
 ErrMax= 1.86D-06  0.00D+00 EMaxC= 1.00D-01 BMatC= 1.35D-09 BMatP= 1.96D-09
 IDIUse=1 WtCom= 1.00D+00 WtEn= 0.00D+00
 Coeff-Com: -0.595D-05-0.320D-05 0.106D-04 0.410D-04 0.770D-04 0.770D-04
 Coeff-Com:  0.562D-04 0.189D-03-0.593D-03-0.269D-02-0.136D-01-0.184D-01
 Coeff-Com:  0.519D-02 0.174D+00 0.166D+00-0.238D+00-0.562D+00-0.970D-01
 Coeff-Com:  0.710D+00 0.877D+00
 Coeff:     -0.595D-05-0.320D-05 0.106D-04 0.410D-04 0.770D-04 0.770D-04
 Coeff:      0.562D-04 0.189D-03-0.593D-03-0.269D-02-0.136D-01-0.184D-01
 Coeff:      0.519D-02 0.174D+00 0.166D+00-0.238D+00-0.562D+00-0.970D-01
 Coeff:      0.710D+00 0.877D+00
 Gap=     0.110 Goal=   None    Shift=    0.000
 Gap=     0.092 Goal=   None    Shift=    0.000
 RMSDP=2.79D-07 MaxDP=4.33D-05 DE=-9.89D-09 OVMax= 3.24D-04

 Cycle  24  Pass 1  IDiag  1:
 RMSU=  4.77D-08    CP:  1.00D+00  2.49D+00  2.04D+00
 E= -4299.69557947350     Delta-E=       -0.000000008064 Rises=F Damp=F
 DIIS: error= 1.36D-06 at cycle  24 NSaved=  20.
 NSaved=20 IEnMin=20 EnMin= -4299.69557947350     IErMin=20 ErrMin= 1.36D-06
 ErrMax= 1.36D-06  0.00D+00 EMaxC= 1.00D-01 BMatC= 6.22D-10 BMatP= 1.35D-09
 IDIUse=1 WtCom= 1.00D+00 WtEn= 0.00D+00
 Coeff-Com:  0.713D-06-0.871D-06 0.646D-06 0.914D-05 0.634D-04 0.514D-03
 Coeff-Com:  0.832D-03 0.134D-02-0.975D-03-0.897D-02-0.179D-01-0.296D-01
 Coeff-Com:  0.334D-01 0.114D+00 0.201D+00-0.151D+00-0.499D+00-0.189D+00
 Coeff-Com:  0.330D+00 0.122D+01
 Coeff:      0.713D-06-0.871D-06 0.646D-06 0.914D-05 0.634D-04 0.514D-03
 Coeff:      0.832D-03 0.134D-02-0.975D-03-0.897D-02-0.179D-01-0.296D-01
 Coeff:      0.334D-01 0.114D+00 0.201D+00-0.151D+00-0.499D+00-0.189D+00
 Coeff:      0.330D+00 0.122D+01
 Gap=     0.110 Goal=   None    Shift=    0.000
 Gap=     0.092 Goal=   None    Shift=    0.000
 RMSDP=2.37D-07 MaxDP=3.77D-05 DE=-8.06D-09 OVMax= 2.76D-04

 Cycle  25  Pass 1  IDiag  1:
 RMSU=  5.21D-08    CP:  1.00D+00  3.00D+00  3.00D+00  2.27D+00
 E= -4299.69557947866     Delta-E=       -0.000000005164 Rises=F Damp=F
 DIIS: error= 9.42D-07 at cycle  25 NSaved=  20.
 NSaved=20 IEnMin=20 EnMin= -4299.69557947866     IErMin=20 ErrMin= 9.42D-07
 ErrMax= 9.42D-07  0.00D+00 EMaxC= 1.00D-01 BMatC= 4.33D-10 BMatP= 6.22D-10
 IDIUse=1 WtCom= 1.00D+00 WtEn= 0.00D+00
 Coeff-Com: -0.636D-05-0.797D-05-0.171D-04 0.142D-04 0.233D-03 0.262D-03
 Coeff-Com:  0.945D-03 0.663D-03 0.759D-03-0.289D-02-0.225D-01-0.663D-01
 Coeff-Com: -0.571D-02 0.270D+00 0.200D+00-0.299D+00-0.549D+00-0.292D+00
 Coeff-Com:  0.864D+00 0.900D+00
 Coeff:     -0.636D-05-0.797D-05-0.171D-04 0.142D-04 0.233D-03 0.262D-03
 Coeff:      0.945D-03 0.663D-03 0.759D-03-0.289D-02-0.225D-01-0.663D-01
 Coeff:     -0.571D-02 0.270D+00 0.200D+00-0.299D+00-0.549D+00-0.292D+00
 Coeff:      0.864D+00 0.900D+00
 Gap=     0.110 Goal=   None    Shift=    0.000
 Gap=     0.092 Goal=   None    Shift=    0.000
 RMSDP=1.91D-07 MaxDP=3.03D-05 DE=-5.16D-09 OVMax= 2.22D-04

 Cycle  26  Pass 1  IDiag  1:
 RMSU=  1.03D-07    CP:  1.00D+00  3.00D+00  3.00D+00  3.00D+00  3.00D+00
 E= -4299.69557948161     Delta-E=       -0.000000002950 Rises=F Damp=F
 DIIS: error= 6.06D-07 at cycle  26 NSaved=  20.
 NSaved=20 IEnMin=20 EnMin= -4299.69557948161     IErMin=20 ErrMin= 6.06D-07
 ErrMax= 6.06D-07  0.00D+00 EMaxC= 1.00D-01 BMatC= 2.03D-10 BMatP= 4.33D-10
 IDIUse=1 WtCom= 1.00D+00 WtEn= 0.00D+00
 Coeff-Com:  0.173D-06-0.510D-05-0.248D-04-0.241D-03-0.546D-03-0.716D-03
 Coeff-Com:  0.563D-03 0.624D-02 0.976D-02 0.105D-01-0.408D-01-0.617D-01
 Coeff-Com: -0.229D-01 0.138D+00 0.168D+00-0.755D-01-0.270D+00-0.359D+00
 Coeff-Com:  0.322D+00 0.118D+01
 Coeff:      0.173D-06-0.510D-05-0.248D-04-0.241D-03-0.546D-03-0.716D-03
 Coeff:      0.563D-03 0.624D-02 0.976D-02 0.105D-01-0.408D-01-0.617D-01
 Coeff:     -0.229D-01 0.138D+00 0.168D+00-0.755D-01-0.270D+00-0.359D+00
 Coeff:      0.322D+00 0.118D+01
 Gap=     0.110 Goal=   None    Shift=    0.000
 Gap=     0.092 Goal=   None    Shift=    0.000
 RMSDP=1.39D-07 MaxDP=2.14D-05 DE=-2.95D-09 OVMax= 1.59D-04

 Cycle  27  Pass 1  IDiag  1:
 RMSU=  7.97D-08    CP:  1.00D+00  3.00D+00  3.00D+00  3.00D+00  3.00D+00
                    CP:  2.10D+00
 E= -4299.69557948317     Delta-E=       -0.000000001561 Rises=F Damp=F
 DIIS: error= 3.75D-07 at cycle  27 NSaved=  20.
 NSaved=20 IEnMin=20 EnMin= -4299.69557948317     IErMin=20 ErrMin= 3.75D-07
 ErrMax= 3.75D-07  0.00D+00 EMaxC= 1.00D-01 BMatC= 1.59D-10 BMatP= 2.03D-10
 IDIUse=1 WtCom= 1.00D+00 WtEn= 0.00D+00
 Coeff-Com:  0.177D-05-0.844D-05-0.186D-03-0.247D-03-0.203D-03 0.967D-03
 Coeff-Com:  0.534D-02 0.642D-02 0.720D-02-0.215D-01-0.469D-01-0.840D-01
 Coeff-Com:  0.619D-01 0.239D+00 0.128D+00-0.121D+00-0.666D+00-0.171D+00
 Coeff-Com:  0.917D+00 0.746D+00
 Coeff:      0.177D-05-0.844D-05-0.186D-03-0.247D-03-0.203D-03 0.967D-03
 Coeff:      0.534D-02 0.642D-02 0.720D-02-0.215D-01-0.469D-01-0.840D-01
 Coeff:      0.619D-01 0.239D+00 0.128D+00-0.121D+00-0.666D+00-0.171D+00
 Coeff:      0.917D+00 0.746D+00
 Gap=     0.110 Goal=   None    Shift=    0.000
 Gap=     0.092 Goal=   None    Shift=    0.000
 RMSDP=1.08D-07 MaxDP=1.63D-05 DE=-1.56D-09 OVMax= 1.23D-04

 Cycle  28  Pass 1  IDiag  1:
 RMSU=  1.30D-08    CP:  1.00D+00  3.00D+00  3.00D+00  3.00D+00  3.00D+00
                    CP:  2.92D+00  1.82D+00
 E= -4299.69557948398     Delta-E=       -0.000000000808 Rises=F Damp=F
 DIIS: error= 2.02D-07 at cycle  28 NSaved=  20.
 NSaved=20 IEnMin=20 EnMin= -4299.69557948398     IErMin=20 ErrMin= 2.02D-07
 ErrMax= 2.02D-07  0.00D+00 EMaxC= 1.00D-01 BMatC= 5.16D-11 BMatP= 1.59D-10
 IDIUse=1 WtCom= 1.00D+00 WtEn= 0.00D+00
 Coeff-Com: -0.140D-04-0.573D-04 0.122D-03 0.324D-03 0.553D-03 0.489D-03
 Coeff-Com: -0.119D-02-0.283D-02 0.999D-02 0.777D-02-0.415D-01-0.396D-01
 Coeff-Com:  0.461D-01 0.118D+00 0.818D-01-0.183D+00-0.253D+00-0.137D+00
 Coeff-Com:  0.333D+00 0.106D+01
 Coeff:     -0.140D-04-0.573D-04 0.122D-03 0.324D-03 0.553D-03 0.489D-03
 Coeff:     -0.119D-02-0.283D-02 0.999D-02 0.777D-02-0.415D-01-0.396D-01
 Coeff:      0.461D-01 0.118D+00 0.818D-01-0.183D+00-0.253D+00-0.137D+00
 Coeff:      0.333D+00 0.106D+01
 Gap=     0.110 Goal=   None    Shift=    0.000
 Gap=     0.092 Goal=   None    Shift=    0.000
 RMSDP=7.41D-08 MaxDP=1.08D-05 DE=-8.08D-10 OVMax= 8.31D-05

 Cycle  29  Pass 1  IDiag  1:
 RMSU=  4.69D-08    CP:  1.00D+00  3.00D+00  3.00D+00  3.00D+00  3.00D+00
                    CP:  3.00D+00  2.43D+00  1.58D+00
 E= -4299.69557948432     Delta-E=       -0.000000000346 Rises=F Damp=F
 DIIS: error= 9.39D-08 at cycle  29 NSaved=  20.
 NSaved=20 IEnMin=20 EnMin= -4299.69557948432     IErMin=20 ErrMin= 9.39D-08
 ErrMax= 9.39D-08  0.00D+00 EMaxC= 1.00D-01 BMatC= 3.31D-11 BMatP= 5.16D-11
 IDIUse=1 WtCom= 1.00D+00 WtEn= 0.00D+00
 Coeff-Com:  0.493D-04 0.145D-03 0.148D-03-0.201D-03-0.192D-02-0.266D-02
 Coeff-Com: -0.310D-02 0.163D-01 0.243D-01 0.122D-02-0.597D-01-0.674D-01
 Coeff-Com:  0.430D-01 0.121D+00 0.142D+00-0.120D+00-0.499D+00-0.839D-01
 Coeff-Com:  0.771D+00 0.718D+00
 Coeff:      0.493D-04 0.145D-03 0.148D-03-0.201D-03-0.192D-02-0.266D-02
 Coeff:     -0.310D-02 0.163D-01 0.243D-01 0.122D-02-0.597D-01-0.674D-01
 Coeff:      0.430D-01 0.121D+00 0.142D+00-0.120D+00-0.499D+00-0.839D-01
 Coeff:      0.771D+00 0.718D+00
 Gap=     0.110 Goal=   None    Shift=    0.000
 Gap=     0.092 Goal=   None    Shift=    0.000
 RMSDP=3.91D-08 MaxDP=5.50D-06 DE=-3.46D-10 OVMax= 4.32D-05

 Cycle  30  Pass 1  IDiag  1:
 RMSU=  5.36D-09    CP:  1.00D+00  3.00D+00  3.00D+00  3.00D+00  3.00D+00
                    CP:  3.00D+00  2.76D+00  2.08D+00  1.59D+00
 E= -4299.69557948431     Delta-E=        0.000000000013 Rises=F Damp=F
 DIIS: error= 5.77D-08 at cycle  30 NSaved=  20.
 NSaved=20 IEnMin=19 EnMin= -4299.69557948432     IErMin=20 ErrMin= 5.77D-08
 ErrMax= 5.77D-08  0.00D+00 EMaxC= 1.00D-01 BMatC= 1.08D-11 BMatP= 3.31D-11
 IDIUse=1 WtCom= 1.00D+00 WtEn= 0.00D+00
 Coeff-Com: -0.251D-04-0.143D-03-0.323D-03-0.908D-03 0.125D-03 0.221D-02
 Coeff-Com:  0.572D-02 0.577D-02-0.923D-03-0.213D-01-0.287D-01 0.553D-02
 Coeff-Com:  0.432D-01 0.101D+00-0.109D-01-0.245D+00-0.124D+00 0.154D+00
 Coeff-Com:  0.433D+00 0.681D+00
 Coeff:     -0.251D-04-0.143D-03-0.323D-03-0.908D-03 0.125D-03 0.221D-02
 Coeff:      0.572D-02 0.577D-02-0.923D-03-0.213D-01-0.287D-01 0.553D-02
 Coeff:      0.432D-01 0.101D+00-0.109D-01-0.245D+00-0.124D+00 0.154D+00
 Coeff:      0.433D+00 0.681D+00
 Gap=     0.110 Goal=   None    Shift=    0.000
 Gap=     0.092 Goal=   None    Shift=    0.000
 RMSDP=1.57D-08 MaxDP=2.12D-06 DE= 1.27D-11 OVMax= 1.71D-05

 Cycle  31  Pass 1  IDiag  1:
 RMSU=  2.78D-09    CP:  1.00D+00  3.00D+00  3.00D+00  3.00D+00  3.00D+00
                    CP:  3.00D+00  2.90D+00  2.26D+00  1.82D+00  1.11D+00
 E= -4299.69557948442     Delta-E=       -0.000000000107 Rises=F Damp=F
 DIIS: error= 3.95D-08 at cycle  31 NSaved=  20.
 NSaved=20 IEnMin=20 EnMin= -4299.69557948442     IErMin=20 ErrMin= 3.95D-08
 ErrMax= 3.95D-08  0.00D+00 EMaxC= 1.00D-01 BMatC= 2.95D-12 BMatP= 1.08D-11
 IDIUse=1 WtCom= 1.00D+00 WtEn= 0.00D+00
 Coeff-Com: -0.518D-04-0.165D-03-0.572D-03 0.664D-04 0.206D-02 0.184D-02
 Coeff-Com: -0.827D-03-0.212D-02-0.414D-03-0.191D-02-0.856D-02-0.311D-02
 Coeff-Com:  0.313D-01 0.212D-01-0.240D-01-0.440D-01-0.108D+00 0.453D-01
 Coeff-Com:  0.368D+00 0.723D+00
 Coeff:     -0.518D-04-0.165D-03-0.572D-03 0.664D-04 0.206D-02 0.184D-02
 Coeff:     -0.827D-03-0.212D-02-0.414D-03-0.191D-02-0.856D-02-0.311D-02
 Coeff:      0.313D-01 0.212D-01-0.240D-01-0.440D-01-0.108D+00 0.453D-01
 Coeff:      0.368D+00 0.723D+00
 Gap=     0.110 Goal=   None    Shift=    0.000
 Gap=     0.092 Goal=   None    Shift=    0.000
 RMSDP=5.88D-09 MaxDP=7.16D-07 DE=-1.07D-10 OVMax= 6.11D-06

 SCF Done:  E(UB3LYP) =  -4299.69557948     A.U. after   31 cycles
            NFock= 31  Conv=0.59D-08     -V/T= 2.0024
 <Sx>= 0.0000 <Sy>= 0.0000 <Sz>= 2.0000 <S**2>= 6.0080 S= 2.0016
 <L.S>= 0.000000000000E+00
 KE= 4.289429275958D+03 PE=-2.267881462498D+04 EE= 7.827784973228D+03
 Annihilation of the first spin contaminant:
 S**2 before annihilation     6.0080,   after     6.0000
 Leave Link  502 at Sat Oct 20 03:40:37 2018, MaxMem=   838860800 cpu:     30149.9
 (Enter /soft/sl6.3/x86_64/gaussian/g09_d01/g09/l601.exe)
 Copying SCF densities to generalized density rwf, IOpCl= 1 IROHF=0.

 **********************************************************************

            Population analysis using the SCF density.

 **********************************************************************

 Orbital symmetries:
 Alpha Orbitals:
       Occupied  (A) (A) (A) (A) (A) (A) (A) (A) (A) (A) (A) (A)
                 (A) (A) (A) (A) (A) (A) (A) (A) (A) (A) (A) (A)
                 (A) (A) (A) (A) (A) (A) (A) (A) (A) (A) (A) (A)
                 (A) (A) (A) (A) (A) (A) (A) (A) (A) (A) (A) (A)
                 (A) (A) (A) (A) (A) (A) (A) (A) (A) (A) (A) (A)
                 (A) (A) (A) (A) (A) (A) (A) (A) (A) (A) (A) (A)
                 (A) (A) (A) (A) (A) (A) (A) (A) (A) (A) (A) (A)
                 (A) (A) (A) (A) (A) (A) (A) (A) (A) (A) (A) (A)
                 (A) (A) (A) (A) (A) (A) (A) (A) (A) (A) (A) (A)
                 (A) (A) (A) (A) (A) (A) (A) (A) (A) (A) (A) (A)
                 (A) (A) (A) (A) (A) (A) (A) (A) (A) (A) (A) (A)
                 (A) (A) (A) (A) (A) (A) (A) (A) (A) (A) (A) (A)
                 (A) (A) (A) (A) (A) (A) (A) (A) (A) (A) (A) (A)
                 (A) (A) (A) (A) (A) (A) (A) (A) (A) (A) (A) (A)
                 (A) (A) (A) (A) (A) (A) (A) (A) (A) (A) (A) (A)
       Virtual   (A) (A) (A) (A) (A) (A) (A) (A) (A) (A) (A) (A)
                 (A) (A) (A) (A) (A) (A) (A) (A) (A) (A) (A) (A)
                 (A) (A) (A) (A) (A) (A) (A) (A) (A) (A) (A) (A)
                 (A) (A) (A) (A) (A) (A) (A) (A) (A) (A) (A) (A)
                 (A) (A) (A) (A) (A) (A) (A) (A) (A) (A) (A) (A)
                 (A) (A) (A) (A) (A) (A) (A) (A) (A) (A) (A) (A)
                 (A) (A) (A) (A) (A) (A) (A) (A) (A) (A) (A) (A)
                 (A) (A) (A) (A) (A) (A) (A) (A) (A) (A) (A) (A)
                 (A) (A) (A) (A) (A) (A) (A) (A) (A) (A) (A) (A)
                 (A) (A) (A) (A) (A) (A) (A) (A) (A) (A) (A) (A)
                 (A) (A) (A) (A) (A) (A) (A) (A) (A) (A) (A) (A)
                 (A) (A) (A) (A) (A) (A) (A) (A) (A) (A) (A) (A)
                 (A) (A) (A) (A) (A) (A) (A) (A) (A) (A) (A) (A)
                 (A) (A) (A) (A) (A) (A) (A) (A) (A) (A) (A) (A)
                 (A) (A) (A) (A) (A) (A) (A) (A) (A) (A) (A) (A)
                 (A) (A) (A) (A) (A) (A) (A) (A) (A) (A) (A) (A)
                 (A) (A) (A) (A) (A) (A) (A) (A) (A) (A) (A) (A)
                 (A) (A) (A) (A) (A) (A) (A) (A) (A) (A) (A) (A)
                 (A) (A) (A) (A) (A) (A) (A) (A) (A) (A) (A) (A)
                 (A) (A) (A) (A) (A) (A) (A) (A) (A) (A) (A) (A)
                 (A) (A) (A) (A) (A) (A) (A) (A) (A) (A) (A) (A)
                 (A) (A) (A) (A) (A) (A) (A) (A) (A) (A) (A) (A)
                 (A) (A) (A) (A) (A) (A) (A) (A) (A) (A) (A) (A)
                 (A) (A) (A) (A) (A) (A) (A) (A) (A) (A) (A) (A)
                 (A) (A) (A) (A) (A) (A) (A) (A) (A) (A) (A) (A)
                 (A) (A) (A) (A) (A) (A) (A) (A) (A) (A) (A) (A)
                 (A) (A) (A) (A) (A) (A) (A) (A) (A) (A) (A) (A)
                 (A) (A) (A) (A) (A) (A) (A) (A) (A) (A) (A) (A)
                 (A) (A) (A) (A) (A) (A) (A) (A) (A) (A) (A) (A)
                 (A) (A) (A) (A) (A) (A) (A) (A) (A) (A) (A) (A)
                 (A) (A) (A) (A) (A) (A) (A) (A) (A) (A) (A) (A)
                 (A) (A) (A) (A) (A) (A) (A) (A) (A) (A) (A) (A)
                 (A) (A) (A) (A) (A) (A) (A) (A) (A) (A) (A) (A)
                 (A) (A) (A) (A) (A) (A) (A) (A) (A) (A) (A) (A)
                 (A) (A) (A) (A) (A) (A) (A) (A) (A) (A) (A) (A)
                 (A) (A) (A) (A) (A) (A) (A) (A) (A) (A) (A) (A)
                 (A) (A) (A) (A) (A) (A) (A) (A) (A) (A) (A) (A)
                 (A) (A) (A) (A) (A) (A) (A) (A) (A) (A) (A) (A)
                 (A) (A) (A) (A) (A) (A) (A) (A) (A) (A) (A) (A)
                 (A) (A) (A) (A) (A) (A) (A) (A) (A) (A) (A) (A)
                 (A) (A) (A) (A) (A) (A) (A) (A) (A) (A) (A) (A)
                 (A) (A) (A) (A) (A) (A) (A) (A) (A) (A) (A) (A)
                 (A) (A) (A) (A) (A) (A) (A) (A) (A) (A) (A) (A)
                 (A) (A) (A) (A) (A) (A) (A) (A) (A) (A) (A) (A)
                 (A) (A) (A) (A) (A) (A) (A) (A) (A) (A) (A) (A)
                 (A) (A) (A) (A) (A) (A) (A) (A) (A) (A) (A) (A)
                 (A) (A) (A) (A) (A) (A) (A) (A) (A) (A) (A) (A)
                 (A) (A) (A) (A) (A) (A) (A) (A) (A) (A) (A) (A)
                 (A) (A) (A) (A) (A) (A) (A) (A) (A) (A) (A) (A)
                 (A) (A) (A) (A) (A) (A) (A) (A) (A) (A) (A) (A)
                 (A) (A) (A) (A) (A) (A) (A) (A) (A) (A) (A) (A)
                 (A) (A) (A) (A) (A) (A) (A) (A) (A) (A) (A) (A)
                 (A) (A) (A) (A) (A) (A) (A) (A) (A) (A) (A) (A)
                 (A) (A) (A) (A) (A) (A) (A) (A) (A) (A) (A) (A)
                 (A) (A) (A) (A) (A) (A) (A) (A) (A) (A) (A) (A)
                 (A) (A) (A) (A) (A) (A) (A) (A) (A) (A) (A) (A)
                 (A) (A) (A) (A) (A) (A) (A) (A) (A) (A) (A) (A)
                 (A) (A) (A) (A) (A) (A) (A) (A) (A) (A) (A) (A)
                 (A) (A) (A) (A) (A) (A) (A) (A) (A) (A) (A) (A)
                 (A) (A) (A) (A) (A) (A) (A) (A) (A) (A) (A) (A)
                 (A) (A) (A) (A) (A) (A) (A) (A) (A) (A) (A) (A)
                 (A) (A) (A) (A) (A) (A) (A) (A) (A) (A) (A) (A)
                 (A) (A) (A) (A) (A) (A) (A) (A) (A) (A) (A) (A)
                 (A) (A) (A) (A) (A) (A) (A) (A) (A) (A) (A) (A)
                 (A) (A) (A) (A) (A) (A) (A) (A) (A) (A) (A) (A)
                 (A) (A)
 Beta  Orbitals:
       Occupied  (A) (A) (A) (A) (A) (A) (A) (A) (A) (A) (A) (A)
                 (A) (A) (A) (A) (A) (A) (A) (A) (A) (A) (A) (A)
                 (A) (A) (A) (A) (A) (A) (A) (A) (A) (A) (A) (A)
                 (A) (A) (A) (A) (A) (A) (A) (A) (A) (A) (A) (A)
                 (A) (A) (A) (A) (A) (A) (A) (A) (A) (A) (A) (A)
                 (A) (A) (A) (A) (A) (A) (A) (A) (A) (A) (A) (A)
                 (A) (A) (A) (A) (A) (A) (A) (A) (A) (A) (A) (A)
                 (A) (A) (A) (A) (A) (A) (A) (A) (A) (A) (A) (A)
                 (A) (A) (A) (A) (A) (A) (A) (A) (A) (A) (A) (A)
                 (A) (A) (A) (A) (A) (A) (A) (A) (A) (A) (A) (A)
                 (A) (A) (A) (A) (A) (A) (A) (A) (A) (A) (A) (A)
                 (A) (A) (A) (A) (A) (A) (A) (A) (A) (A) (A) (A)
                 (A) (A) (A) (A) (A) (A) (A) (A) (A) (A) (A) (A)
                 (A) (A) (A) (A) (A) (A) (A) (A) (A) (A) (A) (A)
                 (A) (A) (A) (A) (A) (A) (A) (A)
       Virtual   (A) (A) (A) (A) (A) (A) (A) (A) (A) (A) (A) (A)
                 (A) (A) (A) (A) (A) (A) (A) (A) (A) (A) (A) (A)
                 (A) (A) (A) (A) (A) (A) (A) (A) (A) (A) (A) (A)
                 (A) (A) (A) (A) (A) (A) (A) (A) (A) (A) (A) (A)
                 (A) (A) (A) (A) (A) (A) (A) (A) (A) (A) (A) (A)
                 (A) (A) (A) (A) (A) (A) (A) (A) (A) (A) (A) (A)
                 (A) (A) (A) (A) (A) (A) (A) (A) (A) (A) (A) (A)
                 (A) (A) (A) (A) (A) (A) (A) (A) (A) (A) (A) (A)
                 (A) (A) (A) (A) (A) (A) (A) (A) (A) (A) (A) (A)
                 (A) (A) (A) (A) (A) (A) (A) (A) (A) (A) (A) (A)
                 (A) (A) (A) (A) (A) (A) (A) (A) (A) (A) (A) (A)
                 (A) (A) (A) (A) (A) (A) (A) (A) (A) (A) (A) (A)
                 (A) (A) (A) (A) (A) (A) (A) (A) (A) (A) (A) (A)
                 (A) (A) (A) (A) (A) (A) (A) (A) (A) (A) (A) (A)
                 (A) (A) (A) (A) (A) (A) (A) (A) (A) (A) (A) (A)
                 (A) (A) (A) (A) (A) (A) (A) (A) (A) (A) (A) (A)
                 (A) (A) (A) (A) (A) (A) (A) (A) (A) (A) (A) (A)
                 (A) (A) (A) (A) (A) (A) (A) (A) (A) (A) (A) (A)
                 (A) (A) (A) (A) (A) (A) (A) (A) (A) (A) (A) (A)
                 (A) (A) (A) (A) (A) (A) (A) (A) (A) (A) (A) (A)
                 (A) (A) (A) (A) (A) (A) (A) (A) (A) (A) (A) (A)
                 (A) (A) (A) (A) (A) (A) (A) (A) (A) (A) (A) (A)
                 (A) (A) (A) (A) (A) (A) (A) (A) (A) (A) (A) (A)
                 (A) (A) (A) (A) (A) (A) (A) (A) (A) (A) (A) (A)
                 (A) (A) (A) (A) (A) (A) (A) (A) (A) (A) (A) (A)
                 (A) (A) (A) (A) (A) (A) (A) (A) (A) (A) (A) (A)
                 (A) (A) (A) (A) (A) (A) (A) (A) (A) (A) (A) (A)
                 (A) (A) (A) (A) (A) (A) (A) (A) (A) (A) (A) (A)
                 (A) (A) (A) (A) (A) (A) (A) (A) (A) (A) (A) (A)
                 (A) (A) (A) (A) (A) (A) (A) (A) (A) (A) (A) (A)
                 (A) (A) (A) (A) (A) (A) (A) (A) (A) (A) (A) (A)
                 (A) (A) (A) (A) (A) (A) (A) (A) (A) (A) (A) (A)
                 (A) (A) (A) (A) (A) (A) (A) (A) (A) (A) (A) (A)
                 (A) (A) (A) (A) (A) (A) (A) (A) (A) (A) (A) (A)
                 (A) (A) (A) (A) (A) (A) (A) (A) (A) (A) (A) (A)
                 (A) (A) (A) (A) (A) (A) (A) (A) (A) (A) (A) (A)
                 (A) (A) (A) (A) (A) (A) (A) (A) (A) (A) (A) (A)
                 (A) (A) (A) (A) (A) (A) (A) (A) (A) (A) (A) (A)
                 (A) (A) (A) (A) (A) (A) (A) (A) (A) (A) (A) (A)
                 (A) (A) (A) (A) (A) (A) (A) (A) (A) (A) (A) (A)
                 (A) (A) (A) (A) (A) (A) (A) (A) (A) (A) (A) (A)
                 (A) (A) (A) (A) (A) (A) (A) (A) (A) (A) (A) (A)
                 (A) (A) (A) (A) (A) (A) (A) (A) (A) (A) (A) (A)
                 (A) (A) (A) (A) (A) (A) (A) (A) (A) (A) (A) (A)
                 (A) (A) (A) (A) (A) (A) (A) (A) (A) (A) (A) (A)
                 (A) (A) (A) (A) (A) (A) (A) (A) (A) (A) (A) (A)
                 (A) (A) (A) (A) (A) (A) (A) (A) (A) (A) (A) (A)
                 (A) (A) (A) (A) (A) (A) (A) (A) (A) (A) (A) (A)
                 (A) (A) (A) (A) (A) (A) (A) (A) (A) (A) (A) (A)
                 (A) (A) (A) (A) (A) (A) (A) (A) (A) (A) (A) (A)
                 (A) (A) (A) (A) (A) (A) (A) (A) (A) (A) (A) (A)
                 (A) (A) (A) (A) (A) (A) (A) (A) (A) (A) (A) (A)
                 (A) (A) (A) (A) (A) (A) (A) (A) (A) (A) (A) (A)
                 (A) (A) (A) (A) (A) (A) (A) (A) (A) (A) (A) (A)
                 (A) (A) (A) (A) (A) (A) (A) (A) (A) (A) (A) (A)
                 (A) (A) (A) (A) (A) (A) (A) (A) (A) (A) (A) (A)
                 (A) (A) (A) (A) (A) (A) (A) (A) (A) (A) (A) (A)
                 (A) (A) (A) (A) (A) (A) (A) (A) (A) (A) (A) (A)
                 (A) (A) (A) (A) (A) (A) (A) (A) (A) (A) (A) (A)
                 (A) (A) (A) (A) (A) (A) (A) (A) (A) (A) (A) (A)
                 (A) (A) (A) (A) (A) (A) (A) (A) (A) (A) (A) (A)
                 (A) (A) (A) (A) (A) (A) (A) (A) (A) (A) (A) (A)
                 (A) (A) (A) (A) (A) (A) (A) (A) (A) (A) (A) (A)
                 (A) (A) (A) (A) (A) (A) (A) (A) (A) (A) (A) (A)
                 (A) (A) (A) (A) (A) (A) (A) (A) (A) (A) (A) (A)
                 (A) (A) (A) (A) (A) (A)
 The electronic state is 5-A.
 Alpha  occ. eigenvalues -- -256.01007-101.42288-101.42279 -29.98138 -25.86747
 Alpha  occ. eigenvalues --  -25.84402 -25.83757 -24.71730 -24.71689 -24.71628
 Alpha  occ. eigenvalues --  -24.71578 -24.71046 -24.71041 -14.44537 -14.44536
 Alpha  occ. eigenvalues --  -14.40310 -14.40307 -14.37609 -14.37608 -14.34226
 Alpha  occ. eigenvalues --  -14.34222 -10.43879 -10.43879 -10.26792 -10.26789
 Alpha  occ. eigenvalues --  -10.25189 -10.25185 -10.24683 -10.24678 -10.23746
 Alpha  occ. eigenvalues --  -10.23744 -10.22921 -10.22915 -10.22521 -10.22515
 Alpha  occ. eigenvalues --  -10.22328 -10.22326 -10.22222 -10.22218 -10.22066
 Alpha  occ. eigenvalues --  -10.22057 -10.21811 -10.21799 -10.21159 -10.21153
 Alpha  occ. eigenvalues --  -10.20613 -10.20607 -10.19886 -10.19879  -9.33727
 Alpha  occ. eigenvalues --   -9.33716  -7.09734  -7.09725  -7.09482  -7.09474
 Alpha  occ. eigenvalues --   -7.09464  -7.09455  -3.49259  -2.30782  -2.26039
 Alpha  occ. eigenvalues --   -2.24544  -1.32618  -1.32616  -1.23971  -1.23966
 Alpha  occ. eigenvalues --   -1.23442  -1.23437  -1.14221  -1.14214  -0.98178
 Alpha  occ. eigenvalues --   -0.98105  -0.96719  -0.96688  -0.90437  -0.90432
 Alpha  occ. eigenvalues --   -0.85778  -0.85734  -0.83026  -0.82992  -0.82041
 Alpha  occ. eigenvalues --   -0.82033  -0.79981  -0.79975  -0.78592  -0.78573
 Alpha  occ. eigenvalues --   -0.73882  -0.73852  -0.69552  -0.69521  -0.69491
 Alpha  occ. eigenvalues --   -0.69012  -0.68529  -0.68482  -0.66155  -0.66128
 Alpha  occ. eigenvalues --   -0.66060  -0.65971  -0.63734  -0.63502  -0.62276
 Alpha  occ. eigenvalues --   -0.62261  -0.60429  -0.60428  -0.60274  -0.60267
 Alpha  occ. eigenvalues --   -0.59828  -0.59818  -0.59035  -0.58855  -0.54799
 Alpha  occ. eigenvalues --   -0.54677  -0.52577  -0.52534  -0.52066  -0.52013
 Alpha  occ. eigenvalues --   -0.50257  -0.50159  -0.49947  -0.49872  -0.49472
 Alpha  occ. eigenvalues --   -0.49392  -0.49247  -0.49153  -0.48106  -0.48099
 Alpha  occ. eigenvalues --   -0.47882  -0.47872  -0.47255  -0.47252  -0.46373
 Alpha  occ. eigenvalues --   -0.46086  -0.45328  -0.45308  -0.44640  -0.44629
 Alpha  occ. eigenvalues --   -0.44095  -0.43851  -0.43847  -0.43417  -0.43277
 Alpha  occ. eigenvalues --   -0.43265  -0.42174  -0.42172  -0.41720  -0.41580
 Alpha  occ. eigenvalues --   -0.40579  -0.40364  -0.39846  -0.39769  -0.39625
 Alpha  occ. eigenvalues --   -0.39567  -0.39456  -0.38185  -0.36243  -0.35790
 Alpha  occ. eigenvalues --   -0.35764  -0.33985  -0.33786  -0.33005  -0.32968
 Alpha  occ. eigenvalues --   -0.32465  -0.32462  -0.31537  -0.31341  -0.31252
 Alpha  occ. eigenvalues --   -0.30178  -0.30163  -0.29799  -0.29228  -0.29021
 Alpha  occ. eigenvalues --   -0.26060  -0.26031  -0.25361  -0.24692  -0.22157
 Alpha  occ. eigenvalues --   -0.22056  -0.21913  -0.21503  -0.21366  -0.19019
 Alpha virt. eigenvalues --   -0.08047  -0.07988  -0.06442  -0.06254  -0.05399
 Alpha virt. eigenvalues --   -0.05398  -0.04474  -0.04384  -0.02397  -0.02383
 Alpha virt. eigenvalues --    0.01675   0.01864   0.03159   0.03414   0.04252
 Alpha virt. eigenvalues --    0.04289   0.04483   0.05037   0.05648   0.06396
 Alpha virt. eigenvalues --    0.07181   0.08108   0.08410   0.08668   0.08989
 Alpha virt. eigenvalues --    0.09122   0.09567   0.09965   0.10605   0.11485
 Alpha virt. eigenvalues --    0.11958   0.12540   0.13287   0.13514   0.13726
 Alpha virt. eigenvalues --    0.14569   0.14674   0.15324   0.15447   0.15947
 Alpha virt. eigenvalues --    0.16617   0.16754   0.16983   0.17354   0.18338
 Alpha virt. eigenvalues --    0.18530   0.18656   0.18684   0.19710   0.20506
 Alpha virt. eigenvalues --    0.20734   0.21047   0.21567   0.22688   0.23006
 Alpha virt. eigenvalues --    0.23708   0.24165   0.24989   0.25511   0.25514
 Alpha virt. eigenvalues --    0.25955   0.26325   0.26941   0.27431   0.27514
 Alpha virt. eigenvalues --    0.27575   0.28575   0.29411   0.29929   0.30318
 Alpha virt. eigenvalues --    0.31017   0.31275   0.31365   0.31595   0.32455
 Alpha virt. eigenvalues --    0.32568   0.32925   0.33375   0.33807   0.34213
 Alpha virt. eigenvalues --    0.34329   0.34524   0.34877   0.35138   0.35477
 Alpha virt. eigenvalues --    0.35567   0.35821   0.36006   0.36398   0.36645
 Alpha virt. eigenvalues --    0.36790   0.37229   0.37583   0.37711   0.38014
 Alpha virt. eigenvalues --    0.38192   0.38466   0.38555   0.39078   0.39093
 Alpha virt. eigenvalues --    0.39272   0.39807   0.39987   0.40179   0.40385
 Alpha virt. eigenvalues --    0.40639   0.40962   0.41056   0.41384   0.41841
 Alpha virt. eigenvalues --    0.42230   0.42308   0.42964   0.43632   0.43716
 Alpha virt. eigenvalues --    0.44496   0.44754   0.44903   0.45013   0.46159
 Alpha virt. eigenvalues --    0.46399   0.46967   0.47131   0.47689   0.48149
 Alpha virt. eigenvalues --    0.48514   0.48730   0.49094   0.49275   0.49702
 Alpha virt. eigenvalues --    0.50613   0.50746   0.51297   0.51592   0.51688
 Alpha virt. eigenvalues --    0.52351   0.52765   0.53482   0.54050   0.54678
 Alpha virt. eigenvalues --    0.54963   0.55169   0.55522   0.55901   0.56359
 Alpha virt. eigenvalues --    0.56443   0.56842   0.57235   0.57398   0.57828
 Alpha virt. eigenvalues --    0.57959   0.58345   0.58388   0.58735   0.58901
 Alpha virt. eigenvalues --    0.58975   0.59355   0.59454   0.59504   0.60162
 Alpha virt. eigenvalues --    0.60389   0.60525   0.60863   0.61093   0.61436
 Alpha virt. eigenvalues --    0.62257   0.63258   0.63919   0.65075   0.65321
 Alpha virt. eigenvalues --    0.65823   0.65976   0.66510   0.67048   0.67359
 Alpha virt. eigenvalues --    0.68279   0.68421   0.68684   0.69001   0.69703
 Alpha virt. eigenvalues --    0.70526   0.71508   0.71995   0.72211   0.72487
 Alpha virt. eigenvalues --    0.73365   0.73738   0.74253   0.74467   0.74601
 Alpha virt. eigenvalues --    0.75263   0.75625   0.76151   0.76251   0.76421
 Alpha virt. eigenvalues --    0.76490   0.77149   0.77499   0.78039   0.79148
 Alpha virt. eigenvalues --    0.79507   0.80233   0.80318   0.80890   0.81289
 Alpha virt. eigenvalues --    0.82015   0.82378   0.83454   0.83654   0.84119
 Alpha virt. eigenvalues --    0.84567   0.85416   0.85792   0.86271   0.87007
 Alpha virt. eigenvalues --    0.87775   0.87929   0.88694   0.89082   0.89202
 Alpha virt. eigenvalues --    0.89404   0.89756   0.90839   0.91022   0.91254
 Alpha virt. eigenvalues --    0.91676   0.92185   0.92655   0.93190   0.93444
 Alpha virt. eigenvalues --    0.93964   0.94149   0.94699   0.95215   0.95440
 Alpha virt. eigenvalues --    0.95663   0.96030   0.96534   0.97095   0.97199
 Alpha virt. eigenvalues --    0.97457   0.97842   0.98120   0.98136   0.98220
 Alpha virt. eigenvalues --    0.98558   0.99211   0.99245   0.99800   0.99902
 Alpha virt. eigenvalues --    1.00718   1.01258   1.01313   1.01782   1.01973
 Alpha virt. eigenvalues --    1.02951   1.03436   1.03640   1.03844   1.04117
 Alpha virt. eigenvalues --    1.04497   1.04872   1.04984   1.06787   1.07150
 Alpha virt. eigenvalues --    1.07574   1.07740   1.07814   1.08574   1.10337
 Alpha virt. eigenvalues --    1.11505   1.12366   1.13178   1.13328   1.13934
 Alpha virt. eigenvalues --    1.14724   1.15050   1.15127   1.15235   1.15879
 Alpha virt. eigenvalues --    1.16108   1.16219   1.17226   1.17645   1.18124
 Alpha virt. eigenvalues --    1.18364   1.18777   1.18997   1.19600   1.21088
 Alpha virt. eigenvalues --    1.21194   1.21923   1.23159   1.23246   1.24095
 Alpha virt. eigenvalues --    1.24998   1.26380   1.26971   1.27972   1.28446
 Alpha virt. eigenvalues --    1.28455   1.28660   1.29744   1.30798   1.31327
 Alpha virt. eigenvalues --    1.31854   1.32516   1.33864   1.34564   1.35545
 Alpha virt. eigenvalues --    1.36082   1.37274   1.37752   1.37986   1.38343
 Alpha virt. eigenvalues --    1.38989   1.40186   1.40847   1.41509   1.41702
 Alpha virt. eigenvalues --    1.41815   1.42489   1.43014   1.44231   1.44377
 Alpha virt. eigenvalues --    1.45466   1.46291   1.46603   1.47456   1.48902
 Alpha virt. eigenvalues --    1.49722   1.49871   1.50074   1.50424   1.50716
 Alpha virt. eigenvalues --    1.51062   1.51402   1.51445   1.52109   1.52213
 Alpha virt. eigenvalues --    1.52616   1.53916   1.55084   1.55200   1.55530
 Alpha virt. eigenvalues --    1.55663   1.56273   1.56649   1.57019   1.57289
 Alpha virt. eigenvalues --    1.58811   1.59348   1.59942   1.60408   1.60760
 Alpha virt. eigenvalues --    1.61794   1.62215   1.62376   1.62607   1.63391
 Alpha virt. eigenvalues --    1.63446   1.64382   1.64948   1.65692   1.66172
 Alpha virt. eigenvalues --    1.66328   1.66670   1.67877   1.68553   1.69292
 Alpha virt. eigenvalues --    1.69374   1.70267   1.70343   1.70956   1.72535
 Alpha virt. eigenvalues --    1.72674   1.72785   1.73050   1.73520   1.73642
 Alpha virt. eigenvalues --    1.73820   1.73937   1.74048   1.75084   1.76170
 Alpha virt. eigenvalues --    1.76231   1.76618   1.78049   1.78218   1.78363
 Alpha virt. eigenvalues --    1.79998   1.80681   1.81802   1.82550   1.83010
 Alpha virt. eigenvalues --    1.83364   1.83862   1.84068   1.85288   1.85682
 Alpha virt. eigenvalues --    1.85986   1.86687   1.86991   1.87529   1.87707
 Alpha virt. eigenvalues --    1.88056   1.88588   1.89034   1.89544   1.89662
 Alpha virt. eigenvalues --    1.90189   1.90515   1.90834   1.91296   1.91972
 Alpha virt. eigenvalues --    1.92998   1.94190   1.94632   1.95015   1.95452
 Alpha virt. eigenvalues --    1.95919   1.96228   1.97805   1.98252   1.98762
 Alpha virt. eigenvalues --    1.98919   1.99094   1.99175   1.99704   2.00095
 Alpha virt. eigenvalues --    2.00913   2.03364   2.03742   2.03839   2.03938
 Alpha virt. eigenvalues --    2.04414   2.04668   2.05220   2.05296   2.08117
 Alpha virt. eigenvalues --    2.09455   2.09782   2.11532   2.11767   2.12366
 Alpha virt. eigenvalues --    2.15133   2.15453   2.15501   2.17212   2.17220
 Alpha virt. eigenvalues --    2.17763   2.17869   2.20219   2.20318   2.21763
 Alpha virt. eigenvalues --    2.22051   2.23901   2.24846   2.25022   2.25563
 Alpha virt. eigenvalues --    2.25755   2.26260   2.26302   2.27119   2.27272
 Alpha virt. eigenvalues --    2.28358   2.28625   2.28911   2.29433   2.29523
 Alpha virt. eigenvalues --    2.29848   2.33070   2.33412   2.33725   2.34010
 Alpha virt. eigenvalues --    2.35451   2.36670   2.37627   2.38028   2.39751
 Alpha virt. eigenvalues --    2.40087   2.40883   2.41172   2.41575   2.42572
 Alpha virt. eigenvalues --    2.44402   2.46821   2.46987   2.48135   2.49166
 Alpha virt. eigenvalues --    2.50956   2.51320   2.54911   2.55134   2.55959
 Alpha virt. eigenvalues --    2.56512   2.56614   2.57161   2.57225   2.57716
 Alpha virt. eigenvalues --    2.57927   2.58038   2.58689   2.58823   2.59502
 Alpha virt. eigenvalues --    2.59781   2.60156   2.60711   2.60857   2.61091
 Alpha virt. eigenvalues --    2.61217   2.61396   2.61999   2.62547   2.62671
 Alpha virt. eigenvalues --    2.63048   2.63139   2.63746   2.63899   2.64432
 Alpha virt. eigenvalues --    2.64594   2.65136   2.66003   2.66173   2.67055
 Alpha virt. eigenvalues --    2.67528   2.67935   2.68286   2.68936   2.69308
 Alpha virt. eigenvalues --    2.69741   2.70094   2.70608   2.71003   2.71098
 Alpha virt. eigenvalues --    2.71354   2.72405   2.72835   2.74319   2.74553
 Alpha virt. eigenvalues --    2.75269   2.76936   2.77442   2.77832   2.79315
 Alpha virt. eigenvalues --    2.79460   2.79787   2.80684   2.82773   2.83067
 Alpha virt. eigenvalues --    2.83430   2.83511   2.83834   2.84120   2.85236
 Alpha virt. eigenvalues --    2.85423   2.86811   2.87218   2.87526   2.88452
 Alpha virt. eigenvalues --    2.88723   2.89303   2.89405   2.90406   2.90610
 Alpha virt. eigenvalues --    2.91680   2.93404   2.93671   2.93833   2.93906
 Alpha virt. eigenvalues --    2.94445   2.95061   2.95852   2.96405   2.97516
 Alpha virt. eigenvalues --    2.98601   3.02034   3.02441   3.02952   3.03132
 Alpha virt. eigenvalues --    3.04338   3.06753   3.07583   3.12496   3.12823
 Alpha virt. eigenvalues --    3.13751   3.13837   3.14933   3.16315   3.21571
 Alpha virt. eigenvalues --    3.22049   3.25364   3.25610   3.29580   3.29584
 Alpha virt. eigenvalues --    3.32204   3.32304   3.33180   3.33989   3.36779
 Alpha virt. eigenvalues --    3.37832   3.39947   3.40432   3.42272   3.42301
 Alpha virt. eigenvalues --    3.43123   3.43315   3.44617   3.44635   3.44695
 Alpha virt. eigenvalues --    3.45396   3.48590   3.55688   3.56859   3.56995
 Alpha virt. eigenvalues --    3.57618   3.58196   3.58823   3.61300   3.62722
 Alpha virt. eigenvalues --    3.70346   3.70357   3.71062   3.71795   3.73389
 Alpha virt. eigenvalues --    3.73744   3.74298   3.74365   3.74382   3.74492
 Alpha virt. eigenvalues --    3.74496   3.75155   3.75172   3.76418   3.76496
 Alpha virt. eigenvalues --    3.76989   3.77019   3.77264   3.82334   3.82757
 Alpha virt. eigenvalues --    3.84384   3.84424   3.86116   3.86271   3.87400
 Alpha virt. eigenvalues --    3.87891   3.90378   3.90501   3.91362   3.91455
 Alpha virt. eigenvalues --    3.91575   3.91593   3.95184   3.95285   3.95761
 Alpha virt. eigenvalues --    3.95933   3.99024   3.99231   4.01722   4.03085
 Alpha virt. eigenvalues --    4.04006   4.05474   4.07853   4.08006   4.08777
 Alpha virt. eigenvalues --    4.08991   4.11835   4.12769   4.14932   4.16192
 Alpha virt. eigenvalues --    4.16282   4.18140   4.19266   4.19345   4.25864
 Alpha virt. eigenvalues --    4.26837   4.39449   4.48280   4.48740   4.51463
 Alpha virt. eigenvalues --    4.59917   4.60053   4.60850   4.61646   4.76628
 Alpha virt. eigenvalues --    4.76676   4.77289   4.77331   4.78842   4.79896
 Alpha virt. eigenvalues --    4.80443   4.80794   5.07016   5.07142   5.22323
 Alpha virt. eigenvalues --    5.23063   5.60032   5.60620   5.60665   5.61681
 Alpha virt. eigenvalues --    5.81093   5.95554   6.06647   6.06723   6.06829
 Alpha virt. eigenvalues --    6.09831   6.09902   6.13151   6.13217   6.14259
 Alpha virt. eigenvalues --    6.14276   6.15393   6.15497   6.19198   6.19220
 Alpha virt. eigenvalues --    6.24779   6.24819   6.57458   6.57484   6.59789
 Alpha virt. eigenvalues --    6.59803   7.65515   8.03635   8.09564   9.53075
 Alpha virt. eigenvalues --    9.75320  23.37019  23.37053  23.50927  23.50990
 Alpha virt. eigenvalues --   23.59546  23.60517  23.75147  23.75844  23.86219
 Alpha virt. eigenvalues --   23.86226  23.86509  23.86784  23.89909  23.89912
 Alpha virt. eigenvalues --   23.97117  23.97280  24.01327  24.01338  24.05947
 Alpha virt. eigenvalues --   24.06038  24.07224  24.07234  24.10158  24.10237
 Alpha virt. eigenvalues --   24.13530  24.13618  24.14589  24.14605  25.59421
 Alpha virt. eigenvalues --   25.61824  25.64369  25.64555  25.73489  25.84199
 Alpha virt. eigenvalues --   26.49894  33.65976  33.91920  33.97182  35.34849
 Alpha virt. eigenvalues --   35.35485  35.46980  35.47007  35.59004  35.59155
 Alpha virt. eigenvalues --   35.63329  35.64711  66.70300  66.70505  66.71381
 Alpha virt. eigenvalues --   66.71542  66.78545  66.78607 147.24328 215.44475
 Alpha virt. eigenvalues --  215.72766 777.07748
  Beta  occ. eigenvalues -- -256.01032-101.42201-101.42193 -29.90470 -25.79515
  Beta  occ. eigenvalues --  -25.78415 -25.78177 -24.71730 -24.71689 -24.71627
  Beta  occ. eigenvalues --  -24.71578 -24.71046 -24.71041 -14.44524 -14.44524
  Beta  occ. eigenvalues --  -14.40307 -14.40305 -14.37492 -14.37491 -14.34102
  Beta  occ. eigenvalues --  -14.34098 -10.43879 -10.43879 -10.26790 -10.26788
  Beta  occ. eigenvalues --  -10.25189 -10.25185 -10.24686 -10.24681 -10.23746
  Beta  occ. eigenvalues --  -10.23743 -10.22920 -10.22915 -10.22525 -10.22519
  Beta  occ. eigenvalues --  -10.22327 -10.22325 -10.22222 -10.22218 -10.22066
  Beta  occ. eigenvalues --  -10.22057 -10.21811 -10.21799 -10.21160 -10.21154
  Beta  occ. eigenvalues --  -10.20609 -10.20603 -10.19882 -10.19875  -9.33643
  Beta  occ. eigenvalues --   -9.33633  -7.09577  -7.09569  -7.09374  -7.09366
  Beta  occ. eigenvalues --   -7.09366  -7.09358  -3.30954  -2.08339  -2.07719
  Beta  occ. eigenvalues --   -2.07387  -1.32618  -1.32616  -1.23971  -1.23966
  Beta  occ. eigenvalues --   -1.23442  -1.23437  -1.14173  -1.14166  -0.98087
  Beta  occ. eigenvalues --   -0.98015  -0.96646  -0.96613  -0.90424  -0.90420
  Beta  occ. eigenvalues --   -0.85761  -0.85717  -0.82988  -0.82957  -0.82025
  Beta  occ. eigenvalues --   -0.82015  -0.79979  -0.79972  -0.78577  -0.78557
  Beta  occ. eigenvalues --   -0.73857  -0.73832  -0.69530  -0.69501  -0.69011
  Beta  occ. eigenvalues --   -0.68501  -0.68490  -0.68354  -0.66131  -0.66115
  Beta  occ. eigenvalues --   -0.66038  -0.65946  -0.63699  -0.63466  -0.62236
  Beta  occ. eigenvalues --   -0.62232  -0.60429  -0.60428  -0.60271  -0.60264
  Beta  occ. eigenvalues --   -0.59826  -0.59817  -0.58998  -0.58829  -0.54732
  Beta  occ. eigenvalues --   -0.54637  -0.52543  -0.52515  -0.52026  -0.51989
  Beta  occ. eigenvalues --   -0.50219  -0.50139  -0.49903  -0.49848  -0.49439
  Beta  occ. eigenvalues --   -0.49374  -0.49220  -0.49136  -0.48106  -0.48098
  Beta  occ. eigenvalues --   -0.47881  -0.47871  -0.47253  -0.47247  -0.46360
  Beta  occ. eigenvalues --   -0.46076  -0.45320  -0.45298  -0.44636  -0.44626
  Beta  occ. eigenvalues --   -0.43862  -0.43845  -0.43725  -0.43294  -0.43231
  Beta  occ. eigenvalues --   -0.43163  -0.42174  -0.42171  -0.41621  -0.41558
  Beta  occ. eigenvalues --   -0.40297  -0.39876  -0.39776  -0.39751  -0.39561
  Beta  occ. eigenvalues --   -0.39430  -0.39064  -0.37992  -0.35865  -0.35712
  Beta  occ. eigenvalues --   -0.34550  -0.32774  -0.32452  -0.32440  -0.31353
  Beta  occ. eigenvalues --   -0.31333  -0.31271  -0.31128  -0.30158  -0.30154
  Beta  occ. eigenvalues --   -0.29303  -0.29208  -0.26395  -0.26108  -0.26045
  Beta  occ. eigenvalues --   -0.23948  -0.22272  -0.22160  -0.21705  -0.21620
  Beta  occ. eigenvalues --   -0.17208
  Beta virt. eigenvalues --   -0.08043  -0.08039  -0.06783  -0.06374  -0.05409
  Beta virt. eigenvalues --   -0.05397  -0.04520  -0.04457  -0.02851  -0.02361
  Beta virt. eigenvalues --    0.00081   0.00479   0.01214   0.01740   0.01866
  Beta virt. eigenvalues --    0.03166   0.03460   0.04275   0.04281   0.04664
  Beta virt. eigenvalues --    0.05042   0.05527   0.05651   0.06410   0.07209
  Beta virt. eigenvalues --    0.08112   0.08418   0.08681   0.08998   0.09171
  Beta virt. eigenvalues --    0.09651   0.09970   0.10819   0.11506   0.12040
  Beta virt. eigenvalues --    0.12550   0.13325   0.13551   0.13893   0.14587
  Beta virt. eigenvalues --    0.14803   0.15452   0.15582   0.15993   0.16666
  Beta virt. eigenvalues --    0.16993   0.17026   0.18297   0.18533   0.18626
  Beta virt. eigenvalues --    0.18666   0.18806   0.19794   0.20535   0.20753
  Beta virt. eigenvalues --    0.21081   0.21615   0.22710   0.23032   0.23958
  Beta virt. eigenvalues --    0.24173   0.25401   0.25562   0.25675   0.26043
  Beta virt. eigenvalues --    0.26402   0.27035   0.27474   0.27597   0.27640
  Beta virt. eigenvalues --    0.28707   0.29443   0.30007   0.30365   0.31082
  Beta virt. eigenvalues --    0.31299   0.31476   0.31743   0.32519   0.32680
  Beta virt. eigenvalues --    0.33083   0.33505   0.33827   0.34273   0.34389
  Beta virt. eigenvalues --    0.34608   0.34908   0.35196   0.35500   0.35603
  Beta virt. eigenvalues --    0.35893   0.36132   0.36445   0.36663   0.36801
  Beta virt. eigenvalues --    0.37294   0.37642   0.37752   0.38079   0.38424
  Beta virt. eigenvalues --    0.38587   0.38612   0.39132   0.39144   0.39311
  Beta virt. eigenvalues --    0.39814   0.40013   0.40207   0.40426   0.40695
  Beta virt. eigenvalues --    0.40979   0.41077   0.41415   0.41882   0.42277
  Beta virt. eigenvalues --    0.42358   0.43016   0.43695   0.43760   0.44545
  Beta virt. eigenvalues --    0.44833   0.44927   0.45044   0.46188   0.46591
  Beta virt. eigenvalues --    0.47011   0.47164   0.47732   0.48209   0.48564
  Beta virt. eigenvalues --    0.48879   0.49165   0.49387   0.49738   0.50678
  Beta virt. eigenvalues --    0.50769   0.51324   0.51614   0.51731   0.52462
  Beta virt. eigenvalues --    0.53004   0.53554   0.54406   0.54711   0.54983
  Beta virt. eigenvalues --    0.55382   0.55557   0.55924   0.56373   0.56497
  Beta virt. eigenvalues --    0.56943   0.57323   0.57662   0.57843   0.58090
  Beta virt. eigenvalues --    0.58362   0.58644   0.58755   0.58936   0.59008
  Beta virt. eigenvalues --    0.59372   0.59538   0.59959   0.60202   0.60403
  Beta virt. eigenvalues --    0.60733   0.60961   0.61226   0.61576   0.62337
  Beta virt. eigenvalues --    0.63403   0.63970   0.65153   0.65388   0.65892
  Beta virt. eigenvalues --    0.66193   0.66580   0.67103   0.67394   0.68433
  Beta virt. eigenvalues --    0.68490   0.68850   0.69243   0.69819   0.70642
  Beta virt. eigenvalues --    0.71577   0.72101   0.72353   0.72790   0.73419
  Beta virt. eigenvalues --    0.73793   0.74516   0.74581   0.74830   0.75656
  Beta virt. eigenvalues --    0.76155   0.76262   0.76370   0.76476   0.76678
  Beta virt. eigenvalues --    0.77246   0.77532   0.78143   0.79223   0.79801
  Beta virt. eigenvalues --    0.80337   0.80433   0.80984   0.81477   0.82161
  Beta virt. eigenvalues --    0.82523   0.83513   0.83768   0.84395   0.84617
  Beta virt. eigenvalues --    0.85470   0.85910   0.86343   0.87069   0.87784
  Beta virt. eigenvalues --    0.88006   0.88775   0.89262   0.89288   0.90803
  Beta virt. eigenvalues --    0.90858   0.91055   0.91455   0.91573   0.91782
  Beta virt. eigenvalues --    0.92555   0.92874   0.93360   0.93509   0.94186
  Beta virt. eigenvalues --    0.94779   0.95273   0.95389   0.95545   0.95677
  Beta virt. eigenvalues --    0.96283   0.96637   0.97273   0.97596   0.97723
  Beta virt. eigenvalues --    0.98127   0.98232   0.98497   0.98545   0.98760
  Beta virt. eigenvalues --    0.99476   0.99526   0.99901   1.00004   1.01293
  Beta virt. eigenvalues --    1.01369   1.01758   1.01905   1.02119   1.03128
  Beta virt. eigenvalues --    1.03540   1.03746   1.03905   1.04216   1.04623
  Beta virt. eigenvalues --    1.04969   1.05126   1.06821   1.07209   1.07621
  Beta virt. eigenvalues --    1.07779   1.07889   1.08673   1.10381   1.11561
  Beta virt. eigenvalues --    1.12555   1.13183   1.13331   1.13974   1.15082
  Beta virt. eigenvalues --    1.15154   1.15212   1.15443   1.15907   1.16162
  Beta virt. eigenvalues --    1.16938   1.17440   1.17703   1.18225   1.18812
  Beta virt. eigenvalues --    1.19014   1.19696   1.20799   1.21193   1.21247
  Beta virt. eigenvalues --    1.22141   1.23257   1.23542   1.24413   1.25053
  Beta virt. eigenvalues --    1.26705   1.27008   1.28017   1.28521   1.28548
  Beta virt. eigenvalues --    1.29237   1.30011   1.30850   1.31847   1.31961
  Beta virt. eigenvalues --    1.33921   1.35164   1.36047   1.36200   1.37283
  Beta virt. eigenvalues --    1.37577   1.37869   1.38513   1.39015   1.40929
  Beta virt. eigenvalues --    1.41535   1.41727   1.41829   1.42527   1.43030
  Beta virt. eigenvalues --    1.44273   1.44309   1.44426   1.44937   1.45524
  Beta virt. eigenvalues --    1.46474   1.46650   1.47502   1.49123   1.49786
  Beta virt. eigenvalues --    1.49945   1.50108   1.50510   1.50775   1.51104
  Beta virt. eigenvalues --    1.51475   1.51496   1.52171   1.52509   1.52912
  Beta virt. eigenvalues --    1.54536   1.55199   1.55249   1.55582   1.55720
  Beta virt. eigenvalues --    1.56352   1.56670   1.57045   1.57326   1.58892
  Beta virt. eigenvalues --    1.59547   1.60153   1.60458   1.60848   1.61815
  Beta virt. eigenvalues --    1.62315   1.62534   1.62645   1.63438   1.63516
  Beta virt. eigenvalues --    1.64531   1.65366   1.65934   1.66267   1.66386
  Beta virt. eigenvalues --    1.66812   1.68241   1.68739   1.69331   1.69436
  Beta virt. eigenvalues --    1.70354   1.70377   1.71061   1.72573   1.72704
  Beta virt. eigenvalues --    1.72824   1.73132   1.73682   1.73802   1.73861
  Beta virt. eigenvalues --    1.74048   1.74200   1.75478   1.76207   1.76269
  Beta virt. eigenvalues --    1.77173   1.78076   1.78378   1.79400   1.80359
  Beta virt. eigenvalues --    1.81759   1.82106   1.82901   1.83143   1.83429
  Beta virt. eigenvalues --    1.84063   1.84871   1.85386   1.85805   1.86263
  Beta virt. eigenvalues --    1.86706   1.87601   1.87691   1.88086   1.88360
  Beta virt. eigenvalues --    1.88846   1.89195   1.89636   1.89901   1.90238
  Beta virt. eigenvalues --    1.90637   1.90857   1.91402   1.92073   1.93874
  Beta virt. eigenvalues --    1.94638   1.94994   1.95448   1.96007   1.96508
  Beta virt. eigenvalues --    1.96873   1.97832   1.98283   1.98836   1.98961
  Beta virt. eigenvalues --    1.99102   1.99210   1.99818   2.00147   2.01407
  Beta virt. eigenvalues --    2.03769   2.03819   2.03979   2.04392   2.04632
  Beta virt. eigenvalues --    2.04716   2.05399   2.05738   2.09454   2.09783
  Beta virt. eigenvalues --    2.09946   2.11593   2.11794   2.12480   2.15240
  Beta virt. eigenvalues --    2.15538   2.15576   2.17289   2.17294   2.17879
  Beta virt. eigenvalues --    2.17918   2.20242   2.20342   2.22147   2.22415
  Beta virt. eigenvalues --    2.24123   2.25083   2.25340   2.25832   2.25887
  Beta virt. eigenvalues --    2.26300   2.26423   2.27212   2.27487   2.28450
  Beta virt. eigenvalues --    2.28838   2.29022   2.29544   2.29609   2.30078
  Beta virt. eigenvalues --    2.33143   2.33457   2.33809   2.34058   2.35517
  Beta virt. eigenvalues --    2.36753   2.37693   2.38114   2.39995   2.40161
  Beta virt. eigenvalues --    2.41000   2.41266   2.42237   2.42650   2.44873
  Beta virt. eigenvalues --    2.46877   2.47050   2.48316   2.49228   2.50970
  Beta virt. eigenvalues --    2.51334   2.54966   2.55181   2.56110   2.56559
  Beta virt. eigenvalues --    2.56656   2.57197   2.57244   2.57746   2.57976
  Beta virt. eigenvalues --    2.58069   2.58715   2.58837   2.59545   2.59801
  Beta virt. eigenvalues --    2.60285   2.60729   2.60910   2.61112   2.61237
  Beta virt. eigenvalues --    2.61412   2.62046   2.62570   2.62695   2.63127
  Beta virt. eigenvalues --    2.63257   2.63779   2.63933   2.64458   2.64628
  Beta virt. eigenvalues --    2.65284   2.66160   2.66260   2.67110   2.67628
  Beta virt. eigenvalues --    2.67986   2.68348   2.68989   2.69354   2.69813
  Beta virt. eigenvalues --    2.70147   2.70659   2.71054   2.71142   2.71378
  Beta virt. eigenvalues --    2.72728   2.72912   2.74356   2.74878   2.75289
  Beta virt. eigenvalues --    2.76986   2.77473   2.77848   2.79509   2.79816
  Beta virt. eigenvalues --    2.80213   2.80700   2.83436   2.83507   2.85232
  Beta virt. eigenvalues --    2.85329   2.86200   2.87134   2.87235   2.88392
  Beta virt. eigenvalues --    2.88474   2.89336   2.90175   2.90412   2.91707
  Beta virt. eigenvalues --    2.91908   2.93365   2.93443   2.93624   2.93884
  Beta virt. eigenvalues --    2.94485   2.94883   2.95093   2.95769   2.95974
  Beta virt. eigenvalues --    2.96417   2.96786   2.97618   3.01400   3.01538
  Beta virt. eigenvalues --    3.02481   3.02923   3.03176   3.03814   3.06828
  Beta virt. eigenvalues --    3.07702   3.08813   3.12536   3.13217   3.13769
  Beta virt. eigenvalues --    3.14171   3.14994   3.17346   3.21901   3.22260
  Beta virt. eigenvalues --    3.25499   3.25719   3.29598   3.29601   3.32221
  Beta virt. eigenvalues --    3.32308   3.33305   3.34024   3.36943   3.38005
  Beta virt. eigenvalues --    3.40384   3.40485   3.42280   3.42303   3.43132
  Beta virt. eigenvalues --    3.43387   3.44623   3.44641   3.44710   3.45431
  Beta virt. eigenvalues --    3.53342   3.55799   3.56885   3.57094   3.58191
  Beta virt. eigenvalues --    3.58239   3.59524   3.61363   3.63357   3.70347
  Beta virt. eigenvalues --    3.70357   3.71553   3.71882   3.73520   3.73759
  Beta virt. eigenvalues --    3.74346   3.74379   3.74395   3.74494   3.74498
  Beta virt. eigenvalues --    3.75156   3.75172   3.76422   3.76498   3.76989
  Beta virt. eigenvalues --    3.77020   3.77341   3.82386   3.82822   3.84423
  Beta virt. eigenvalues --    3.84468   3.86269   3.86398   3.87461   3.87917
  Beta virt. eigenvalues --    3.90382   3.90509   3.91364   3.91458   3.91576
  Beta virt. eigenvalues --    3.91594   3.95187   3.95287   3.95848   3.96024
  Beta virt. eigenvalues --    3.99039   3.99237   4.01804   4.03105   4.04108
  Beta virt. eigenvalues --    4.05521   4.07858   4.08008   4.08789   4.08996
  Beta virt. eigenvalues --    4.11883   4.12780   4.14986   4.16193   4.16285
  Beta virt. eigenvalues --    4.18217   4.19268   4.19349   4.25889   4.26868
  Beta virt. eigenvalues --    4.39698   4.48342   4.48813   4.51845   4.59979
  Beta virt. eigenvalues --    4.60074   4.60966   4.61786   4.76628   4.76676
  Beta virt. eigenvalues --    4.77290   4.77331   4.78898   4.79927   4.80450
  Beta virt. eigenvalues --    4.80835   5.07027   5.07155   5.22404   5.23135
  Beta virt. eigenvalues --    5.60078   5.60781   5.74766   5.75466   5.88886
  Beta virt. eigenvalues --    6.06665   6.06752   6.06843   6.09830   6.09901
  Beta virt. eigenvalues --    6.13152   6.13216   6.14258   6.14276   6.15393
  Beta virt. eigenvalues --    6.15497   6.19198   6.19219   6.20503   6.24779
  Beta virt. eigenvalues --    6.24820   6.57458   6.57484   6.59789   6.59803
  Beta virt. eigenvalues --    7.79428   8.14148   8.20822   9.53293   9.75471
  Beta virt. eigenvalues --   23.37019  23.37053  23.50927  23.50991  23.59547
  Beta virt. eigenvalues --   23.60518  23.75148  23.75846  23.86219  23.86226
  Beta virt. eigenvalues --   23.86509  23.86784  23.89909  23.89913  23.97116
  Beta virt. eigenvalues --   23.97280  24.01328  24.01339  24.05948  24.06040
  Beta virt. eigenvalues --   24.07224  24.07234  24.10159  24.10238  24.13532
  Beta virt. eigenvalues --   24.13620  24.14590  24.14606  25.59547  25.61952
  Beta virt. eigenvalues --   25.64504  25.64686  25.73681  25.88127  26.56920
  Beta virt. eigenvalues --   33.76134  33.99837  34.05572  35.34884  35.35516
  Beta virt. eigenvalues --   35.46994  35.47021  35.59108  35.59260  35.63460
  Beta virt. eigenvalues --   35.64841  66.70300  66.70505  66.71381  66.71542
  Beta virt. eigenvalues --   66.78545  66.78607 147.28284 215.44555 215.72846
  Beta virt. eigenvalues --  777.08514
          Condensed to atoms (all electrons):
          Atomic-Atomic Spin Densities.
 Mulliken charges and spin densities:
               1          2
     1  Fe   1.381911   3.733558
     2  Cl  -0.762366   0.089570
     3  N   -0.530520   0.018844
     4  N   -0.376448   0.013451
     5  N    0.002491   0.000642
     6  N   -0.346544   0.003086
     7  C    0.164280  -0.002815
     8  H    0.133845   0.001001
     9  C   -0.186610   0.001201
    10  H    0.108197   0.000801
    11  C    0.005906  -0.000862
    12  H    0.109321  -0.000024
    13  C   -0.096267   0.001340
    14  H    0.095807   0.000589
    15  C    0.247490   0.003327
    16  C    0.117164   0.001002
    17  C    0.143623   0.000681
    18  H    0.135045   0.000006
    19  Cl  -0.761974   0.090004
    20  N   -0.530388   0.018843
    21  N   -0.376409   0.013450
    22  N    0.002567   0.000642
    23  N   -0.346358   0.003093
    24  C    0.164214  -0.002823
    25  H    0.133895   0.001002
    26  C   -0.186666   0.001204
    27  H    0.108146   0.000801
    28  C    0.005885  -0.000872
    29  H    0.109300  -0.000024
    30  C   -0.096255   0.001344
    31  H    0.095786   0.000589
    32  C    0.247538   0.003318
    33  C    0.117089   0.001008
    34  C    0.143627   0.000676
    35  H    0.134970   0.000007
    36  C    0.211804   0.000836
    37  C   -0.087217   0.000084
    38  C   -0.043327   0.000169
    39  C   -0.035982   0.000033
    40  C   -0.034699  -0.000090
    41  C   -0.277043   0.000121
    42  H    0.123380   0.000007
    43  H    0.142688  -0.000004
    44  H    0.119440   0.000015
    45  H    0.121132   0.000003
    46  C    0.210884   0.000841
    47  C   -0.086526   0.000080
    48  C   -0.042672   0.000154
    49  C   -0.036943   0.000040
    50  C   -0.033361  -0.000084
    51  C   -0.277267   0.000108
    52  H    0.123253   0.000007
    53  H    0.142394  -0.000003
    54  H    0.119387   0.000014
    55  H    0.121036   0.000002
    56  C    0.725295  -0.000003
    57  F   -0.205442   0.000005
    58  F   -0.208570   0.000000
    59  F   -0.207087   0.000001
    60  C    0.725146  -0.000004
    61  F   -0.204223   0.000002
    62  F   -0.209396   0.000001
    63  F   -0.207375   0.000002
 Sum of Mulliken charges =   0.00000   4.00000
 Mulliken charges and spin densities with hydrogens summed into heavy atoms:
               1          2
     1  Fe   1.381911   3.733558
     2  Cl  -0.762366   0.089570
     3  N   -0.530520   0.018844
     4  N   -0.376448   0.013451
     5  N    0.002491   0.000642
     6  N   -0.346544   0.003086
     7  C    0.298125  -0.001813
     9  C   -0.078413   0.002003
    11  C    0.115227  -0.000886
    13  C   -0.000460   0.001929
    15  C    0.247490   0.003327
    16  C    0.117164   0.001002
    17  C    0.278669   0.000687
    19  Cl  -0.761974   0.090004
    20  N   -0.530388   0.018843
    21  N   -0.376409   0.013450
    22  N    0.002567   0.000642
    23  N   -0.346358   0.003093
    24  C    0.298109  -0.001821
    26  C   -0.078520   0.002006
    28  C    0.115185  -0.000895
    30  C   -0.000469   0.001933
    32  C    0.247538   0.003318
    33  C    0.117089   0.001008
    34  C    0.278597   0.000683
    36  C    0.211804   0.000836
    37  C    0.036163   0.000091
    38  C    0.099361   0.000165
    39  C    0.083458   0.000047
    40  C    0.086434  -0.000088
    41  C   -0.277043   0.000121
    46  C    0.210884   0.000841
    47  C    0.036727   0.000088
    48  C    0.099721   0.000151
    49  C    0.082444   0.000054
    50  C    0.087676  -0.000082
    51  C   -0.277267   0.000108
    56  C    0.725295  -0.000003
    57  F   -0.205442   0.000005
    58  F   -0.208570   0.000000
    59  F   -0.207087   0.000001
    60  C    0.725146  -0.000004
    61  F   -0.204223   0.000002
    62  F   -0.209396   0.000001
    63  F   -0.207375   0.000002
 Electronic spatial extent (au):  <R**2>=          48375.1700
 Charge=              0.0000 electrons
 Dipole moment (field-independent basis, Debye):
    X=              0.0411    Y=              0.1212    Z=              0.1244  Tot=              0.1785
 Quadrupole moment (field-independent basis, Debye-Ang):
   XX=           -262.7653   YY=           -208.3824   ZZ=           -317.3279
   XY=             30.2305   XZ=             -2.7249   YZ=             -3.6734
 Traceless Quadrupole moment (field-independent basis, Debye-Ang):
   XX=              0.0599   YY=             54.4428   ZZ=            -54.5028
   XY=             30.2305   XZ=             -2.7249   YZ=             -3.6734
 Octapole moment (field-independent basis, Debye-Ang**2):
  XXX=              9.1690  YYY=             -1.6165  ZZZ=             -6.2517  XYY=             -2.2396
  XXY=             10.9801  XXZ=             19.3939  XZZ=              1.5020  YZZ=              1.8324
  YYZ=              0.8619  XYZ=             -1.5197
 Hexadecapole moment (field-independent basis, Debye-Ang**3):
 XXXX=         -57687.1298 YYYY=          -6000.6368 ZZZZ=          -1854.5807 XXXY=           1246.0908
 XXXZ=           -364.8264 YYYX=            -45.6937 YYYZ=             44.6476 ZZZX=             -5.4351
 ZZZY=            -11.3081 XXYY=          -8952.1010 XXZZ=          -8684.5196 YYZZ=          -1612.0038
 XXYZ=           -430.7206 YYXZ=            -25.2035 ZZXY=            -82.3400
 N-N= 6.261904796313D+03 E-N=-2.267881460250D+04  KE= 4.289429275958D+03
                          Isotropic Fermi Contact Couplings
        Atom                 a.u.       MegaHertz       Gauss      10(-4) cm-1
     1  Fe(57)            -0.57296     -20.77555      -7.41323      -6.92998
     2  Cl(35)             0.05709       6.25772       2.23291       2.08735
     3  N(14)              0.07635       6.16723       2.20062       2.05717
     4  N(14)              0.08657       6.99305       2.49529       2.33263
     5  N(14)              0.01126       0.90974       0.32462       0.30346
     6  N(14)              0.00991       0.80068       0.28570       0.26708
     7  C(13)             -0.00232      -0.65280      -0.23294      -0.21775
     8  H(1)               0.00048       0.54159       0.19325       0.18065
     9  C(13)              0.00184       0.51725       0.18457       0.17253
    10  H(1)               0.00015       0.16290       0.05813       0.05434
    11  C(13)              0.00010       0.02730       0.00974       0.00911
    12  H(1)              -0.00001      -0.01110      -0.00396      -0.00370
    13  C(13)              0.00174       0.48771       0.17403       0.16268
    14  H(1)               0.00016       0.17548       0.06262       0.05854
    15  C(13)             -0.00216      -0.60705      -0.21661      -0.20249
    16  C(13)             -0.00082      -0.22913      -0.08176      -0.07643
    17  C(13)              0.00042       0.11727       0.04185       0.03912
    18  H(1)               0.00001       0.01581       0.00564       0.00527
    19  Cl(35)             0.05712       6.26159       2.23429       2.08864
    20  N(14)              0.07634       6.16674       2.20045       2.05700
    21  N(14)              0.08658       6.99338       2.49541       2.33274
    22  N(14)              0.01126       0.90945       0.32451       0.30336
    23  N(14)              0.00991       0.80082       0.28575       0.26712
    24  C(13)             -0.00233      -0.65363      -0.23323      -0.21803
    25  H(1)               0.00048       0.54155       0.19324       0.18064
    26  C(13)              0.00184       0.51718       0.18454       0.17251
    27  H(1)               0.00015       0.16285       0.05811       0.05432
    28  C(13)              0.00010       0.02718       0.00970       0.00907
    29  H(1)              -0.00001      -0.01096      -0.00391      -0.00365
    30  C(13)              0.00174       0.48796       0.17412       0.16277
    31  H(1)               0.00016       0.17544       0.06260       0.05852
    32  C(13)             -0.00216      -0.60693      -0.21657      -0.20245
    33  C(13)             -0.00081      -0.22881      -0.08165      -0.07632
    34  C(13)              0.00042       0.11707       0.04177       0.03905
    35  H(1)               0.00001       0.01601       0.00571       0.00534
    36  C(13)              0.00057       0.16049       0.05727       0.05353
    37  C(13)              0.00025       0.07038       0.02512       0.02348
    38  C(13)             -0.00002      -0.00561      -0.00200      -0.00187
    39  C(13)              0.00009       0.02506       0.00894       0.00836
    40  C(13)             -0.00001      -0.00161      -0.00057      -0.00054
    41  C(13)              0.00000       0.00122       0.00044       0.00041
    42  H(1)               0.00001       0.01175       0.00419       0.00392
    43  H(1)               0.00001       0.00596       0.00213       0.00199
    44  H(1)               0.00001       0.00670       0.00239       0.00223
    45  H(1)               0.00000       0.00116       0.00041       0.00039
    46  C(13)              0.00057       0.16096       0.05743       0.05369
    47  C(13)              0.00025       0.07054       0.02517       0.02353
    48  C(13)             -0.00002      -0.00595      -0.00212      -0.00199
    49  C(13)              0.00009       0.02488       0.00888       0.00830
    50  C(13)             -0.00001      -0.00141      -0.00050      -0.00047
    51  C(13)              0.00000       0.00088       0.00031       0.00029
    52  H(1)               0.00001       0.01244       0.00444       0.00415
    53  H(1)               0.00001       0.00656       0.00234       0.00219
    54  H(1)               0.00001       0.00697       0.00249       0.00233
    55  H(1)               0.00000       0.00102       0.00037       0.00034
    56  C(13)              0.00000      -0.00102      -0.00036      -0.00034
    57  F(19)              0.00000       0.00486       0.00173       0.00162
    58  F(19)              0.00000       0.00307       0.00109       0.00102
    59  F(19)              0.00000       0.00102       0.00036       0.00034
    60  C(13)              0.00000      -0.00135      -0.00048      -0.00045
    61  F(19)              0.00000       0.00260       0.00093       0.00087
    62  F(19)              0.00000      -0.00069      -0.00024      -0.00023
    63  F(19)              0.00000       0.00191       0.00068       0.00064
 --------------------------------------------------------
       Center         ----  Spin Dipole Couplings  ----
                      3XX-RR        3YY-RR        3ZZ-RR
 --------------------------------------------------------
     1   Atom       -1.254058     -1.028818      2.282876
     2   Atom       -0.130478     -0.130269      0.260747
     3   Atom       -0.088222      0.164516     -0.076295
     4   Atom        0.112915     -0.041971     -0.070945
     5   Atom        0.033562     -0.013659     -0.019903
     6   Atom        0.014566     -0.006453     -0.008113
     7   Atom       -0.007183      0.026378     -0.019195
     8   Atom        0.004436      0.012184     -0.016620
     9   Atom       -0.006065      0.012561     -0.006495
    10   Atom       -0.002090      0.005917     -0.003827
    11   Atom       -0.004363      0.009694     -0.005331
    12   Atom       -0.002525      0.005103     -0.002578
    13   Atom       -0.005845      0.012384     -0.006539
    14   Atom       -0.001681      0.005759     -0.004078
    15   Atom       -0.005894      0.027575     -0.021681
    16   Atom        0.013835      0.007206     -0.021041
    17   Atom        0.008892     -0.001292     -0.007600
    18   Atom        0.003815      0.000192     -0.004007
    19   Atom       -0.129711     -0.129870      0.259581
    20   Atom       -0.088204      0.164522     -0.076318
    21   Atom        0.112930     -0.041895     -0.071035
    22   Atom        0.033550     -0.013651     -0.019899
    23   Atom        0.014544     -0.006454     -0.008091
    24   Atom       -0.007183      0.026387     -0.019204
    25   Atom        0.004418      0.012186     -0.016604
    26   Atom       -0.006067      0.012561     -0.006494
    27   Atom       -0.002091      0.005918     -0.003827
    28   Atom       -0.004358      0.009702     -0.005344
    29   Atom       -0.002524      0.005104     -0.002580
    30   Atom       -0.005846      0.012385     -0.006539
    31   Atom       -0.001681      0.005762     -0.004082
    32   Atom       -0.005890      0.027594     -0.021704
    33   Atom        0.013833      0.007227     -0.021060
    34   Atom        0.008890     -0.001285     -0.007606
    35   Atom        0.003815      0.000196     -0.004011
    36   Atom        0.007298     -0.003523     -0.003775
    37   Atom        0.003587     -0.001790     -0.001797
    38   Atom        0.004882     -0.002535     -0.002347
    39   Atom        0.002364     -0.001177     -0.001187
    40   Atom        0.002774     -0.001340     -0.001434
    41   Atom        0.001988     -0.001036     -0.000952
    42   Atom        0.002990     -0.001276     -0.001714
    43   Atom        0.005848     -0.002902     -0.002946
    44   Atom        0.001574     -0.000768     -0.000806
    45   Atom        0.002040     -0.000968     -0.001073
    46   Atom        0.007284     -0.003525     -0.003759
    47   Atom        0.003586     -0.001794     -0.001792
    48   Atom        0.004893     -0.002528     -0.002365
    49   Atom        0.002363     -0.001181     -0.001182
    50   Atom        0.002774     -0.001343     -0.001431
    51   Atom        0.001999     -0.001038     -0.000961
    52   Atom        0.002979     -0.001283     -0.001696
    53   Atom        0.005848     -0.002904     -0.002944
    54   Atom        0.001569     -0.000769     -0.000800
    55   Atom        0.002044     -0.000970     -0.001073
    56   Atom        0.001255     -0.000626     -0.000629
    57   Atom        0.001067     -0.000547     -0.000520
    58   Atom        0.001018     -0.000518     -0.000500
    59   Atom        0.001080     -0.000518     -0.000562
    60   Atom        0.001255     -0.000625     -0.000630
    61   Atom        0.001087     -0.000536     -0.000551
    62   Atom        0.000983     -0.000498     -0.000486
    63   Atom        0.001057     -0.000517     -0.000540
 --------------------------------------------------------
                        XY            XZ            YZ
 --------------------------------------------------------
     1   Atom        0.457737      0.095889     -0.207152
     2   Atom        0.024822      0.008152     -0.023759
     3   Atom        0.005579      0.000459      0.010199
     4   Atom        0.079834      0.003713      0.001855
     5   Atom       -0.003646     -0.000478      0.000597
     6   Atom        0.008171     -0.000164     -0.000218
     7   Atom       -0.019128     -0.001165      0.002742
     8   Atom       -0.024941     -0.001945      0.002293
     9   Atom       -0.004064     -0.000206      0.001160
    10   Atom       -0.004103     -0.000249      0.000592
    11   Atom        0.000387     -0.000002      0.000693
    12   Atom        0.000247      0.000010      0.000342
    13   Atom        0.005216      0.000241      0.000792
    14   Atom        0.004807      0.000158      0.000327
    15   Atom        0.020371      0.000405      0.001914
    16   Atom        0.026075      0.000761      0.000926
    17   Atom        0.009579      0.000141      0.000171
    18   Atom        0.005574      0.000216      0.000163
    19   Atom        0.025260      0.008050     -0.023594
    20   Atom        0.005595      0.000540      0.009580
    21   Atom        0.079906      0.001656      0.000696
    22   Atom       -0.003630     -0.000986      0.000542
    23   Atom        0.008176     -0.000566     -0.000453
    24   Atom       -0.019118     -0.001178      0.002721
    25   Atom       -0.024930     -0.002021      0.002387
    26   Atom       -0.004060     -0.000200      0.001130
    27   Atom       -0.004101     -0.000250      0.000591
    28   Atom        0.000389     -0.000012      0.000653
    29   Atom        0.000247      0.000008      0.000319
    30   Atom        0.005218      0.000223      0.000732
    31   Atom        0.004808      0.000130      0.000273
    32   Atom        0.020375      0.000281      0.001694
    33   Atom        0.026081      0.000520      0.000589
    34   Atom        0.009580      0.000021      0.000062
    35   Atom        0.005576      0.000129      0.000098
    36   Atom        0.000351     -0.000336     -0.000014
    37   Atom        0.001179     -0.000743     -0.000116
    38   Atom       -0.000796      0.000852     -0.000002
    39   Atom        0.000463     -0.000149     -0.000073
    40   Atom       -0.000551      0.000362     -0.000109
    41   Atom       -0.000045      0.000039      0.000094
    42   Atom        0.001804     -0.000941     -0.000382
    43   Atom       -0.002116      0.002031     -0.000498
    44   Atom        0.000464     -0.000318     -0.000065
    45   Atom       -0.000767      0.000482     -0.000121
    46   Atom        0.000353     -0.000431     -0.000011
    47   Atom        0.001177     -0.000801     -0.000133
    48   Atom       -0.000782      0.000805     -0.000004
    49   Atom        0.000459     -0.000185     -0.000075
    50   Atom       -0.000545      0.000330     -0.000103
    51   Atom       -0.000040      0.000016      0.000083
    52   Atom        0.001800     -0.000995     -0.000402
    53   Atom       -0.002073      0.001993     -0.000481
    54   Atom        0.000464     -0.000343     -0.000070
    55   Atom       -0.000755      0.000467     -0.000115
    56   Atom       -0.000101      0.000012      0.000001
    57   Atom        0.000008      0.000200      0.000001
    58   Atom       -0.000004     -0.000137      0.000001
    59   Atom       -0.000304      0.000031     -0.000007
    60   Atom       -0.000112     -0.000022      0.000004
    61   Atom       -0.000246     -0.000183      0.000028
    62   Atom        0.000073     -0.000044     -0.000011
    63   Atom       -0.000203      0.000170     -0.000021
 --------------------------------------------------------


 ---------------------------------------------------------------------------------
              Anisotropic Spin Dipole Couplings in Principal Axis System
 ---------------------------------------------------------------------------------

       Atom             a.u.   MegaHertz   Gauss  10(-4) cm-1        Axes

              Baa    -1.6234   -28.106   -10.029    -9.375  0.7825 -0.6205 -0.0521
     1 Fe(57) Bbb    -0.6736   -11.663    -4.162    -3.890  0.6224  0.7819  0.0346
              Bcc     2.2971    39.769    14.191    13.266  0.0193 -0.0595  0.9980
 
              Baa    -0.1564    -8.187    -2.921    -2.731 -0.6992  0.7129  0.0543
     2 Cl(35) Bbb    -0.1059    -5.541    -1.977    -1.848  0.7148  0.6987  0.0294
              Bcc     0.2623    13.728     4.899     4.579  0.0170 -0.0593  0.9981
 
              Baa    -0.0883    -3.407    -1.216    -1.137  0.9996 -0.0212 -0.0200
     3 N(14)  Bbb    -0.0767    -2.959    -1.056    -0.987  0.0191 -0.0427  0.9989
              Bcc     0.1651     6.366     2.272     2.124  0.0221  0.9989  0.0422
 
              Baa    -0.0758    -2.922    -1.043    -0.975 -0.3882  0.9199 -0.0551
     4 N(14)  Bbb    -0.0710    -2.739    -0.977    -0.914 -0.0390  0.0433  0.9983
              Bcc     0.1468     5.661     2.020     1.888  0.9208  0.3896  0.0190
 
              Baa    -0.0200    -0.770    -0.275    -0.257  0.0026 -0.0929  0.9957
     5 N(14)  Bbb    -0.0139    -0.536    -0.191    -0.179  0.0772  0.9927  0.0924
              Bcc     0.0338     1.305     0.466     0.435  0.9970 -0.0766 -0.0097
 
              Baa    -0.0093    -0.358    -0.128    -0.119 -0.3206  0.9382  0.1307
     6 N(14)  Bbb    -0.0081    -0.312    -0.111    -0.104  0.0507 -0.1207  0.9914
              Bcc     0.0174     0.670     0.239     0.223  0.9458  0.3245 -0.0089
 
              Baa    -0.0194    -2.598    -0.927    -0.867  0.0044 -0.0580  0.9983
     7 C(13)  Bbb    -0.0158    -2.126    -0.759    -0.709  0.9112  0.4115  0.0199
              Bcc     0.0352     4.724     1.686     1.576 -0.4119  0.9096  0.0547
 
              Baa    -0.0169    -9.034    -3.224    -3.013  0.7506  0.6516 -0.1098
     8 H(1)   Bbb    -0.0168    -8.963    -3.198    -2.990  0.1221  0.0266  0.9922
              Bcc     0.0337    17.997     6.422     6.003 -0.6494  0.7581  0.0596
 
              Baa    -0.0069    -0.928    -0.331    -0.310  0.9728  0.2089 -0.1001
     9 C(13)  Bbb    -0.0066    -0.880    -0.314    -0.294  0.1102 -0.0369  0.9932
              Bcc     0.0135     1.809     0.645     0.603 -0.2038  0.9772  0.0589
 
              Baa    -0.0039    -2.061    -0.735    -0.687  0.0120 -0.0554  0.9984
    10 H(1)   Bbb    -0.0038    -2.037    -0.727    -0.680  0.9217  0.3878  0.0104
              Bcc     0.0077     4.098     1.462     1.367 -0.3877  0.9201  0.0557
 
              Baa    -0.0054    -0.720    -0.257    -0.240  0.0198 -0.0465  0.9987
    11 C(13)  Bbb    -0.0044    -0.587    -0.209    -0.196  0.9994 -0.0264 -0.0210
              Bcc     0.0097     1.307     0.466     0.436  0.0274  0.9986  0.0459
 
              Baa    -0.0026    -1.383    -0.494    -0.461  0.0228 -0.0451  0.9987
    12 H(1)   Bbb    -0.0025    -1.352    -0.482    -0.451  0.9992 -0.0312 -0.0242
              Bcc     0.0051     2.735     0.976     0.912  0.0322  0.9985  0.0444
 
              Baa    -0.0072    -0.971    -0.346    -0.324  0.9659 -0.2550 -0.0438
    13 C(13)  Bbb    -0.0066    -0.882    -0.315    -0.294  0.0319 -0.0505  0.9982
              Bcc     0.0138     1.852     0.661     0.618  0.2568  0.9656  0.0407
 
              Baa    -0.0041    -2.182    -0.779    -0.728  0.0252 -0.0454  0.9986
    14 H(1)   Bbb    -0.0040    -2.155    -0.769    -0.719  0.8975 -0.4389 -0.0426
              Bcc     0.0081     4.337     1.547     1.447  0.4402  0.8974  0.0297
 
              Baa    -0.0218    -2.922    -1.043    -0.975  0.0514 -0.0599  0.9969
    15 C(13)  Bbb    -0.0155    -2.079    -0.742    -0.693  0.9029 -0.4239 -0.0720
              Bcc     0.0373     5.001     1.784     1.668  0.4269  0.9037  0.0323
 
              Baa    -0.0211    -2.828    -1.009    -0.943  0.0085 -0.0406  0.9991
    16 C(13)  Bbb    -0.0158    -2.114    -0.755    -0.705 -0.6612  0.7493  0.0360
              Bcc     0.0368     4.942     1.763     1.649  0.7502  0.6609  0.0204
 
              Baa    -0.0076    -1.021    -0.364    -0.341  0.0592 -0.1165  0.9914
    17 C(13)  Bbb    -0.0070    -0.945    -0.337    -0.315 -0.5118  0.8492  0.1303
              Bcc     0.0146     1.966     0.701     0.656  0.8571  0.5151  0.0094
 
              Baa    -0.0040    -2.141    -0.764    -0.714  0.0013 -0.0406  0.9992
    18 H(1)   Bbb    -0.0039    -2.058    -0.734    -0.687 -0.5881  0.8081  0.0336
              Bcc     0.0079     4.199     1.498     1.401  0.8088  0.5876  0.0228
 
              Baa    -0.1563    -8.178    -2.918    -2.728 -0.6968  0.7152  0.0541
    19 Cl(35) Bbb    -0.1049    -5.488    -1.958    -1.830  0.7171  0.6964  0.0292
              Bcc     0.2611    13.666     4.876     4.559  0.0167 -0.0591  0.9981
 
              Baa    -0.0883    -3.407    -1.216    -1.136  0.9994 -0.0211 -0.0281
    20 N(14)  Bbb    -0.0767    -2.958    -1.055    -0.987  0.0272 -0.0403  0.9988
              Bcc     0.1650     6.365     2.271     2.123  0.0222  0.9990  0.0397
 
              Baa    -0.0757    -2.921    -1.042    -0.974 -0.3900  0.9208  0.0010
    21 N(14)  Bbb    -0.0710    -2.740    -0.978    -0.914 -0.0072 -0.0041  1.0000
              Bcc     0.1468     5.661     2.020     1.888  0.9208  0.3900  0.0082
 
              Baa    -0.0200    -0.770    -0.275    -0.257  0.0131 -0.0781  0.9969
    22 N(14)  Bbb    -0.0139    -0.536    -0.191    -0.179  0.0776  0.9940  0.0769
              Bcc     0.0338     1.305     0.466     0.435  0.9969 -0.0764 -0.0191
 
              Baa    -0.0093    -0.359    -0.128    -0.120 -0.3135  0.9285  0.1990
    23 N(14)  Bbb    -0.0081    -0.311    -0.111    -0.104  0.0895 -0.1797  0.9796
              Bcc     0.0174     0.670     0.239     0.223  0.9454  0.3249 -0.0268
 
              Baa    -0.0194    -2.599    -0.927    -0.867  0.0098 -0.0553  0.9984
    24 C(13)  Bbb    -0.0158    -2.125    -0.758    -0.709  0.9112  0.4117  0.0139
              Bcc     0.0352     4.724     1.686     1.576 -0.4118  0.9097  0.0544
 
              Baa    -0.0169    -9.034    -3.223    -3.013  0.7480  0.6510 -0.1293
    25 H(1)   Bbb    -0.0168    -8.961    -3.198    -2.989  0.1384  0.0375  0.9897
              Bcc     0.0337    17.995     6.421     6.003 -0.6491  0.7581  0.0620
 
              Baa    -0.0069    -0.928    -0.331    -0.310  0.9731  0.2085 -0.0983
    26 C(13)  Bbb    -0.0066    -0.880    -0.314    -0.293  0.1081 -0.0358  0.9935
              Bcc     0.0135     1.808     0.645     0.603 -0.2037  0.9774  0.0574
 
              Baa    -0.0039    -2.061    -0.735    -0.687  0.0349 -0.0457  0.9983
    27 H(1)   Bbb    -0.0038    -2.037    -0.727    -0.680  0.9212  0.3889 -0.0145
              Bcc     0.0077     4.098     1.462     1.367 -0.3876  0.9202  0.0557
 
              Baa    -0.0054    -0.721    -0.257    -0.241  0.0287 -0.0440  0.9986
    28 C(13)  Bbb    -0.0044    -0.586    -0.209    -0.196  0.9992 -0.0262 -0.0299
              Bcc     0.0097     1.307     0.466     0.436  0.0275  0.9987  0.0432
 
              Baa    -0.0026    -1.383    -0.494    -0.461  0.0304 -0.0424  0.9986
    29 H(1)   Bbb    -0.0025    -1.351    -0.482    -0.451  0.9990 -0.0310 -0.0317
              Bcc     0.0051     2.735     0.976     0.912  0.0323  0.9986  0.0414
 
              Baa    -0.0072    -0.971    -0.346    -0.324  0.9660 -0.2554 -0.0412
    30 C(13)  Bbb    -0.0066    -0.881    -0.314    -0.294  0.0302 -0.0469  0.9984
              Bcc     0.0138     1.852     0.661     0.618  0.2569  0.9657  0.0376
 
              Baa    -0.0041    -2.182    -0.779    -0.728  0.0499 -0.0520  0.9974
    31 H(1)   Bbb    -0.0040    -2.155    -0.769    -0.719  0.8965 -0.4379 -0.0677
              Bcc     0.0081     4.337     1.547     1.447  0.4403  0.8975  0.0247
 
              Baa    -0.0218    -2.923    -1.043    -0.975  0.0557 -0.0572  0.9968
    32 C(13)  Bbb    -0.0155    -2.078    -0.741    -0.693  0.9026 -0.4240 -0.0747
              Bcc     0.0373     5.001     1.785     1.668  0.4269  0.9039  0.0280
 
              Baa    -0.0211    -2.828    -1.009    -0.943  0.0021 -0.0227  0.9997
    33 C(13)  Bbb    -0.0158    -2.115    -0.755    -0.705 -0.6613  0.7499  0.0184
              Bcc     0.0368     4.942     1.764     1.649  0.7501  0.6612  0.0135
 
              Baa    -0.0076    -1.021    -0.364    -0.341  0.0360 -0.0642  0.9973
    34 C(13)  Bbb    -0.0070    -0.945    -0.337    -0.315 -0.5140  0.8546  0.0736
              Bcc     0.0146     1.966     0.701     0.656  0.8570  0.5153  0.0023
 
              Baa    -0.0040    -2.141    -0.764    -0.714  0.0029 -0.0272  0.9996
    35 H(1)   Bbb    -0.0039    -2.058    -0.734    -0.686 -0.5881  0.8085  0.0236
              Bcc     0.0079     4.199     1.498     1.401  0.8088  0.5879  0.0137
 
              Baa    -0.0038    -0.508    -0.181    -0.169  0.0299  0.0145  0.9994
    36 C(13)  Bbb    -0.0035    -0.474    -0.169    -0.158 -0.0328  0.9994 -0.0135
              Bcc     0.0073     0.982     0.350     0.328  0.9990  0.0324 -0.0303
 
              Baa    -0.0020    -0.275    -0.098    -0.092 -0.2295  0.9419 -0.2452
    37 C(13)  Bbb    -0.0019    -0.253    -0.090    -0.084  0.0728  0.2678  0.9607
              Bcc     0.0039     0.528     0.188     0.176  0.9706  0.2026 -0.1300
 
              Baa    -0.0027    -0.356    -0.127    -0.119  0.1394  0.9151 -0.3784
    38 C(13)  Bbb    -0.0024    -0.323    -0.115    -0.108 -0.0648  0.3898  0.9186
              Bcc     0.0051     0.680     0.242     0.227  0.9881 -0.1035  0.1137
 
              Baa    -0.0013    -0.171    -0.061    -0.057 -0.0821  0.8248  0.5594
    39 C(13)  Bbb    -0.0012    -0.155    -0.055    -0.052  0.1073 -0.5508  0.8277
              Bcc     0.0024     0.326     0.116     0.109  0.9908  0.1280 -0.0433
 
              Baa    -0.0015    -0.202    -0.072    -0.067  0.0000  0.5491  0.8358
    40 C(13)  Bbb    -0.0014    -0.184    -0.066    -0.061  0.1569  0.8254 -0.5423
              Bcc     0.0029     0.386     0.138     0.129  0.9876 -0.1312  0.0862
 
              Baa    -0.0011    -0.147    -0.053    -0.049  0.0190  0.8388 -0.5442
    41 C(13)  Bbb    -0.0009    -0.120    -0.043    -0.040 -0.0028  0.5443  0.8389
              Bcc     0.0020     0.267     0.095     0.089  0.9998 -0.0144  0.0127
 
              Baa    -0.0020    -1.045    -0.373    -0.348 -0.2081  0.8359  0.5079
    42 H(1)   Bbb    -0.0019    -1.002    -0.358    -0.334  0.3227 -0.4315  0.8424
              Bcc     0.0038     2.047     0.730     0.683  0.9233  0.3392 -0.1799
 
              Baa    -0.0034    -1.826    -0.652    -0.609 -0.0074  0.6754  0.7374
    43 H(1)   Bbb    -0.0034    -1.793    -0.640    -0.598  0.3034  0.7042 -0.6419
              Bcc     0.0068     3.619     1.291     1.207  0.9528 -0.2190  0.2101
 
              Baa    -0.0009    -0.458    -0.163    -0.153 -0.1231  0.9129  0.3893
    44 H(1)   Bbb    -0.0008    -0.451    -0.161    -0.151  0.1895 -0.3634  0.9122
              Bcc     0.0017     0.910     0.325     0.303  0.9741  0.1861 -0.1283
 
              Baa    -0.0012    -0.616    -0.220    -0.206  0.1407  0.8759  0.4614
    45 H(1)   Bbb    -0.0011    -0.610    -0.218    -0.204 -0.2346 -0.4233  0.8751
              Bcc     0.0023     1.226     0.438     0.409  0.9619 -0.2314  0.1459
 
              Baa    -0.0038    -0.507    -0.181    -0.169  0.0393 -0.0117  0.9992
    46 C(13)  Bbb    -0.0035    -0.475    -0.169    -0.158 -0.0321  0.9994  0.0130
              Bcc     0.0073     0.981     0.350     0.327  0.9987  0.0326 -0.0389
 
              Baa    -0.0020    -0.275    -0.098    -0.092 -0.2303  0.9453 -0.2310
    47 C(13)  Bbb    -0.0019    -0.255    -0.091    -0.085  0.0857  0.2561  0.9628
              Bcc     0.0039     0.530     0.189     0.177  0.9693  0.2019 -0.1400
 
              Baa    -0.0026    -0.354    -0.126    -0.118  0.1355  0.9152 -0.3796
    48 C(13)  Bbb    -0.0024    -0.325    -0.116    -0.108 -0.0595  0.3900  0.9189
              Bcc     0.0051     0.679     0.242     0.227  0.9890 -0.1019  0.1073
 
              Baa    -0.0013    -0.171    -0.061    -0.057 -0.0785  0.8396  0.5374
    49 C(13)  Bbb    -0.0012    -0.156    -0.056    -0.052  0.1130 -0.5281  0.8416
              Bcc     0.0024     0.326     0.116     0.109  0.9905  0.1268 -0.0534
 
              Baa    -0.0015    -0.201    -0.072    -0.067  0.0107  0.5775  0.8163
    50 C(13)  Bbb    -0.0014    -0.184    -0.066    -0.061  0.1516  0.8060 -0.5722
              Bcc     0.0029     0.385     0.137     0.129  0.9884 -0.1298  0.0789
 
              Baa    -0.0011    -0.146    -0.052    -0.049  0.0137  0.8429 -0.5379
    51 C(13)  Bbb    -0.0009    -0.122    -0.043    -0.041  0.0028  0.5379  0.8430
              Bcc     0.0020     0.268     0.096     0.089  0.9999 -0.0131  0.0050
 
              Baa    -0.0020    -1.047    -0.374    -0.349 -0.2037  0.8385  0.5054
    52 H(1)   Bbb    -0.0019    -1.005    -0.359    -0.335  0.3304 -0.4271  0.8417
              Bcc     0.0038     2.052     0.732     0.684  0.9216  0.3384 -0.1901
 
              Baa    -0.0034    -1.817    -0.648    -0.606 -0.0049  0.6817  0.7316
    53 H(1)   Bbb    -0.0033    -1.783    -0.636    -0.595  0.2986  0.6993 -0.6495
              Bcc     0.0067     3.600     1.285     1.201  0.9544 -0.2153  0.2070
 
              Baa    -0.0009    -0.459    -0.164    -0.153 -0.1190  0.9128  0.3906
    54 H(1)   Bbb    -0.0008    -0.452    -0.161    -0.151  0.1990 -0.3635  0.9101
              Bcc     0.0017     0.911     0.325     0.304  0.9728  0.1860 -0.1384
 
              Baa    -0.0012    -0.614    -0.219    -0.205  0.1434  0.8831  0.4468
    55 H(1)   Bbb    -0.0011    -0.608    -0.217    -0.203 -0.2270 -0.4101  0.8833
              Bcc     0.0023     1.223     0.436     0.408  0.9633 -0.2281  0.1416
 
              Baa    -0.0006    -0.085    -0.030    -0.028  0.0518  0.9180 -0.3932
    56 C(13)  Bbb    -0.0006    -0.084    -0.030    -0.028  0.0152  0.3930  0.9194
              Bcc     0.0013     0.169     0.060     0.056  0.9985 -0.0536  0.0064
 
              Baa    -0.0005    -0.275    -0.098    -0.092  0.0017  0.9985 -0.0548
    57 F(19)  Bbb    -0.0005    -0.274    -0.098    -0.091 -0.1230  0.0546  0.9909
              Bcc     0.0011     0.548     0.196     0.183  0.9924  0.0050  0.1229
 
              Baa    -0.0005    -0.260    -0.093    -0.087 -0.0094  0.9909 -0.1341
    58 F(19)  Bbb    -0.0005    -0.257    -0.092    -0.086  0.0891  0.1344  0.9869
              Bcc     0.0010     0.517     0.185     0.173  0.9960 -0.0027 -0.0895
 
              Baa    -0.0006    -0.288    -0.103    -0.096  0.1784  0.9803  0.0853
    59 F(19)  Bbb    -0.0006    -0.282    -0.101    -0.094 -0.0337 -0.0806  0.9962
              Bcc     0.0011     0.571     0.204     0.190  0.9834 -0.1806  0.0186
 
              Baa    -0.0006    -0.085    -0.030    -0.028  0.0418  0.8167 -0.5756
    60 C(13)  Bbb    -0.0006    -0.084    -0.030    -0.028  0.0438  0.5741  0.8176
              Bcc     0.0013     0.169     0.060     0.056  0.9982 -0.0594 -0.0117
 
              Baa    -0.0006    -0.288    -0.103    -0.096  0.0684  0.8497 -0.5228
    61 F(19)  Bbb    -0.0006    -0.287    -0.102    -0.096  0.1688  0.5066  0.8455
              Bcc     0.0011     0.574     0.205     0.192  0.9833 -0.1461 -0.1088
 
              Baa    -0.0005    -0.254    -0.091    -0.085 -0.0323  0.9057  0.4226
    62 F(19)  Bbb    -0.0005    -0.243    -0.087    -0.081  0.0482 -0.4209  0.9058
              Bcc     0.0010     0.496     0.177     0.166  0.9983  0.0496 -0.0301
 
              Baa    -0.0006    -0.280    -0.100    -0.093 -0.1096 -0.0409  0.9931
    63 F(19)  Bbb    -0.0005    -0.272    -0.097    -0.091  0.1198  0.9913  0.0541
              Bcc     0.0011     0.553     0.197     0.184  0.9867 -0.1249  0.1037
 

 ---------------------------------------------------------------------------------

 No NMR shielding tensors so no spin-rotation constants.
 Leave Link  601 at Sat Oct 20 03:40:41 2018, MaxMem=   838860800 cpu:        49.0
 (Enter /soft/sl6.3/x86_64/gaussian/g09_d01/g09/l701.exe)
 Compute integral first derivatives.
 ... and contract with generalized density number  0.
 Leave Link  701 at Sat Oct 20 03:40:42 2018, MaxMem=   838860800 cpu:        18.5
 (Enter /soft/sl6.3/x86_64/gaussian/g09_d01/g09/l702.exe)
 L702 exits ... SP integral derivatives will be done elsewhere.
 Leave Link  702 at Sat Oct 20 03:40:42 2018, MaxMem=   838860800 cpu:         0.4
 (Enter /soft/sl6.3/x86_64/gaussian/g09_d01/g09/l703.exe)
 Compute integral first derivatives, UseDBF=F ICtDFT=           0.
 Integral derivatives from FoFJK, PRISM(SPDF).
 Calling FoFJK, ICntrl=      2127 FMM=T ISym2X=0 I1Cent= 0 IOpClX= 1 NMat=1 NMatS=1 NMatT=0.
 FoFJK:  IHMeth= 1 ICntrl=    2127 DoSepK=F KAlg= 0 I1Cent=   0 FoldK=F
 IRaf=         0 NMat=   1 IRICut=       1 DoRegI=T DoRafI=F ISym2E= 0.
 FoFCou: FMM=T IPFlag=           0 FMFlag=      100000 FMFlg1=        2001
         NFxFlg=           0 DoJE=F BraDBF=F KetDBF=F FulRan=T
         wScrn=  0.000000 ICntrl=    2127 IOpCl=  1 I1Cent=           0 NGrid=           0
         NMat0=    1 NMatS0=      1 NMatT0=    0 NMatD0=    1 NMtDS0=    0 NMtDT0=    0
 Symmetry not used in FoFCou.
 FMM levels:  10  Number of levels for PrismC:   9
 Leave Link  703 at Sat Oct 20 03:42:33 2018, MaxMem=   838860800 cpu:      1777.1
 (Enter /soft/sl6.3/x86_64/gaussian/g09_d01/g09/l716.exe)
 Dipole        = 1.61826021D-02 4.76961009D-02 4.89365873D-02
 ***** Axes restored to original set *****
 -------------------------------------------------------------------
 Center     Atomic                   Forces (Hartrees/Bohr)
 Number     Number              X              Y              Z
 -------------------------------------------------------------------
      1       26           0.000003564    0.000000468   -0.000018482
      2       17          -0.000002128   -0.000001723    0.000002864
      3        7           0.000004234   -0.000009887    0.000004325
      4        7          -0.000007096    0.000000634    0.000001914
      5        7           0.000000977   -0.000012066   -0.000005361
      6        7           0.000004907    0.000013286   -0.000001681
      7        6          -0.000003296    0.000011966    0.000000519
      8        1           0.000001528   -0.000000140    0.000002201
      9        6          -0.000003026   -0.000008787    0.000001486
     10        1           0.000001248    0.000002277    0.000001683
     11        6           0.000008278   -0.000000723    0.000001541
     12        1           0.000000074    0.000000596    0.000002238
     13        6          -0.000001629    0.000005668    0.000000794
     14        1           0.000000988   -0.000001065    0.000002075
     15        6          -0.000003915    0.000000178    0.000002202
     16        6           0.000000772   -0.000001066    0.000000746
     17        6           0.000002805   -0.000008520    0.000003986
     18        1          -0.000000536    0.000000573   -0.000002164
     19       17           0.000002612    0.000000316    0.000004357
     20        7          -0.000006880    0.000012263   -0.000004697
     21        7          -0.000002082    0.000006031    0.000008418
     22        7           0.000005443    0.000013698   -0.000001182
     23        7          -0.000011611   -0.000016298   -0.000000620
     24        6           0.000005324   -0.000011295    0.000000487
     25        1          -0.000001957   -0.000000246   -0.000002712
     26        6           0.000003046    0.000008593   -0.000001107
     27        1          -0.000001808   -0.000001911   -0.000001763
     28        6          -0.000006970    0.000000430   -0.000001579
     29        1          -0.000000164   -0.000000688   -0.000002068
     30        6           0.000000361   -0.000004784   -0.000000407
     31        1          -0.000000748    0.000001115   -0.000001831
     32        6           0.000004713   -0.000001410    0.000001931
     33        6          -0.000000588   -0.000005993    0.000001774
     34        6          -0.000002488    0.000009078   -0.000001386
     35        1           0.000002648   -0.000000495   -0.000000218
     36        6          -0.000001846   -0.000002478    0.000000767
     37        6          -0.000000101   -0.000001740   -0.000001454
     38        6           0.000000028   -0.000000680   -0.000000293
     39        6           0.000001087   -0.000002517   -0.000002025
     40        6          -0.000000042   -0.000002334   -0.000000988
     41        6          -0.000000613   -0.000000686   -0.000002870
     42        1          -0.000000152   -0.000000339   -0.000000132
     43        1           0.000000278   -0.000001257   -0.000001183
     44        1          -0.000000241   -0.000001041   -0.000000398
     45        1          -0.000000274   -0.000001552   -0.000001855
     46        6           0.000007818    0.000003929   -0.000000678
     47        6          -0.000003721    0.000000070   -0.000000723
     48        6           0.000002167    0.000001950    0.000003588
     49        6           0.000002742   -0.000000365    0.000003040
     50        6          -0.000003299   -0.000000870    0.000001791
     51        6          -0.000000048    0.000004157   -0.000000882
     52        1          -0.000000859    0.000000738    0.000000609
     53        1          -0.000000951    0.000001120    0.000001433
     54        1          -0.000000164    0.000001014    0.000000687
     55        1           0.000000895    0.000001915    0.000002095
     56        6           0.000000741   -0.000000721   -0.000003265
     57        9           0.000001273   -0.000003416    0.000000960
     58        9          -0.000000671   -0.000003328   -0.000001664
     59        9          -0.000000741    0.000000324   -0.000003149
     60        6           0.000003464    0.000005931   -0.000002340
     61        9          -0.000000765    0.000002088    0.000003255
     62        9          -0.000002476   -0.000000043    0.000001225
     63        9          -0.000000127    0.000000056    0.000006167
 -------------------------------------------------------------------
 Cartesian Forces:  Max     0.000018482 RMS     0.000004194
 Leave Link  716 at Sat Oct 20 03:42:33 2018, MaxMem=   838860800 cpu:         0.5
 (Enter /soft/sl6.3/x86_64/gaussian/g09_d01/g09/l103.exe)

 GradGradGradGradGradGradGradGradGradGradGradGradGradGradGradGradGradGrad
 Berny optimization.
 FormGI is forming the generalized inverse of G from B-inverse, IUseBI=4.
 Internal  Forces:  Max     0.000012635 RMS     0.000001724
 Search for a local minimum.
 Step number   1 out of a maximum of  378
 All quantities printed in internal units (Hartrees-Bohrs-Radians)
 RMS Force = .17245D-05 SwitMx=.10000D-02 MixMth= 2
 Mixed Optimization -- En-DIIS/RFO-DIIS
 Second derivative matrix not updated -- first step.
 ITU=  0
     Eigenvalues ---    0.00564   0.00659   0.00695   0.00696   0.00800
     Eigenvalues ---    0.00817   0.01065   0.01132   0.01389   0.01389
     Eigenvalues ---    0.01517   0.01582   0.01583   0.01740   0.01796
     Eigenvalues ---    0.01800   0.01886   0.01886   0.01936   0.01936
     Eigenvalues ---    0.02085   0.02090   0.02161   0.02161   0.02179
     Eigenvalues ---    0.02179   0.02185   0.02185   0.02188   0.02189
     Eigenvalues ---    0.02199   0.02199   0.02201   0.02201   0.02206
     Eigenvalues ---    0.02207   0.02207   0.02207   0.02208   0.02208
     Eigenvalues ---    0.02214   0.02215   0.02221   0.02221   0.02224
     Eigenvalues ---    0.02225   0.02328   0.02329   0.02329   0.02331
     Eigenvalues ---    0.02401   0.02402   0.02970   0.04460   0.04670
     Eigenvalues ---    0.06614   0.08523   0.08669   0.08829   0.08860
     Eigenvalues ---    0.08992   0.09958   0.09959   0.10686   0.10704
     Eigenvalues ---    0.10834   0.10852   0.12613   0.14506   0.15976
     Eigenvalues ---    0.15977   0.15992   0.15995   0.15996   0.15996
     Eigenvalues ---    0.16000   0.16000   0.16000   0.16000   0.16000
     Eigenvalues ---    0.16000   0.16000   0.16000   0.16000   0.16000
     Eigenvalues ---    0.16000   0.16000   0.22000   0.22000   0.22000
     Eigenvalues ---    0.22000   0.22019   0.22631   0.22651   0.22981
     Eigenvalues ---    0.22981   0.23829   0.23853   0.23994   0.23995
     Eigenvalues ---    0.24523   0.24572   0.24978   0.24980   0.24989
     Eigenvalues ---    0.24990   0.24997   0.24998   0.24998   0.24999
     Eigenvalues ---    0.24999   0.25000   0.25000   0.25000   0.25000
     Eigenvalues ---    0.25000   0.25000   0.25000   0.25000   0.31822
     Eigenvalues ---    0.31829   0.34987   0.35436   0.35516   0.35517
     Eigenvalues ---    0.35541   0.35541   0.35623   0.35623   0.35674
     Eigenvalues ---    0.35674   0.35685   0.35685   0.35701   0.35712
     Eigenvalues ---    0.35743   0.35751   0.35842   0.35844   0.36588
     Eigenvalues ---    0.36589   0.42030   0.42033   0.42313   0.42314
     Eigenvalues ---    0.42502   0.42503   0.42715   0.42718   0.42843
     Eigenvalues ---    0.42854   0.44251   0.44252   0.46496   0.46507
     Eigenvalues ---    0.46584   0.46585   0.46713   0.46715   0.46731
     Eigenvalues ---    0.46732   0.46915   0.46927   0.47263   0.47263
     Eigenvalues ---    0.47518   0.47527   0.50967   0.50970   0.52303
     Eigenvalues ---    0.52375   0.53294   0.53313   0.54422   0.54548
     Eigenvalues ---    0.55074   0.55120   0.55129   0.55185   0.57061
     Eigenvalues ---    0.57070   0.66655   0.66661
 RFO step:  Lambda= 0.00000000D+00 EMin= 5.63598276D-03
 Linear search not attempted -- first point.
 Iteration  1 RMS(Cart)=  0.00013712 RMS(Int)=  0.00000000
 Iteration  2 RMS(Cart)=  0.00000001 RMS(Int)=  0.00000000
 ITry= 1 IFail=0 DXMaxC= 7.45D-04 DCOld= 1.00D+10 DXMaxT= 3.00D-01 DXLimC= 3.00D+00 Rises=F
 Variable       Old X    -DE/DX   Delta X   Delta X   Delta X     New X
                                 (Linear)    (Quad)   (Total)
    R1        4.52183   0.00000   0.00000  -0.00003  -0.00003   4.52179
    R2        4.26540   0.00000   0.00000   0.00002   0.00002   4.26542
    R3        4.24381   0.00000   0.00000   0.00004   0.00004   4.24385
    R4        4.51863   0.00000   0.00000   0.00005   0.00005   4.51868
    R5        4.26567   0.00000   0.00000   0.00005   0.00005   4.26571
    R6        4.24374   0.00000   0.00000  -0.00001  -0.00001   4.24373
    R7        2.52058  -0.00001   0.00000  -0.00001  -0.00001   2.52057
    R8        2.54098   0.00000   0.00000   0.00000   0.00000   2.54098
    R9        2.43846  -0.00001   0.00000  -0.00001  -0.00001   2.43845
   R10        2.58372   0.00000   0.00000   0.00000   0.00000   2.58372
   R11        2.55539  -0.00001   0.00000  -0.00002  -0.00002   2.55537
   R12        2.57250   0.00000   0.00000   0.00001   0.00001   2.57251
   R13        2.68881   0.00000   0.00000   0.00000   0.00000   2.68881
   R14        2.04844   0.00000   0.00000   0.00000   0.00000   2.04844
   R15        2.62846   0.00000   0.00000   0.00001   0.00001   2.62847
   R16        2.04577   0.00000   0.00000   0.00000   0.00000   2.04577
   R17        2.62900   0.00000   0.00000  -0.00001  -0.00001   2.62899
   R18        2.04805   0.00000   0.00000   0.00000   0.00000   2.04805
   R19        2.62497   0.00000   0.00000   0.00001   0.00001   2.62498
   R20        2.04675   0.00000   0.00000   0.00000   0.00000   2.04675
   R21        2.63729   0.00000   0.00000  -0.00001  -0.00001   2.63729
   R22        2.76799   0.00000   0.00000  -0.00001  -0.00001   2.76798
   R23        2.59947   0.00000   0.00000   0.00000   0.00000   2.59947
   R24        2.03172   0.00000   0.00000   0.00000   0.00000   2.03172
   R25        2.52055  -0.00001   0.00000  -0.00001  -0.00001   2.52054
   R26        2.54097   0.00000   0.00000   0.00000   0.00000   2.54097
   R27        2.43846   0.00000   0.00000   0.00000   0.00000   2.43845
   R28        2.58371  -0.00001   0.00000  -0.00001  -0.00001   2.58370
   R29        2.55538  -0.00001   0.00000  -0.00002  -0.00002   2.55535
   R30        2.57246   0.00000   0.00000   0.00001   0.00001   2.57247
   R31        2.68885   0.00000   0.00000   0.00001   0.00001   2.68886
   R32        2.04845   0.00000   0.00000   0.00000   0.00000   2.04845
   R33        2.62846   0.00000   0.00000   0.00001   0.00001   2.62847
   R34        2.04577   0.00000   0.00000   0.00000   0.00000   2.04577
   R35        2.62901   0.00000   0.00000  -0.00001  -0.00001   2.62900
   R36        2.04805   0.00000   0.00000   0.00000   0.00000   2.04805
   R37        2.62497   0.00000   0.00000   0.00001   0.00001   2.62498
   R38        2.04675   0.00000   0.00000   0.00000   0.00000   2.04675
   R39        2.63730   0.00000   0.00000  -0.00001  -0.00001   2.63729
   R40        2.76800   0.00000   0.00000  -0.00001  -0.00001   2.76799
   R41        2.59949   0.00000   0.00000   0.00000   0.00000   2.59950
   R42        2.03171   0.00000   0.00000   0.00000   0.00000   2.03171
   R43        2.63447   0.00000   0.00000   0.00000   0.00000   2.63447
   R44        2.63584   0.00000   0.00000   0.00000   0.00000   2.63584
   R45        2.62599   0.00000   0.00000   0.00000   0.00000   2.62599
   R46        2.04594   0.00000   0.00000   0.00000   0.00000   2.04594
   R47        2.62337   0.00000   0.00000   0.00000   0.00000   2.62337
   R48        2.04326   0.00000   0.00000   0.00000   0.00000   2.04327
   R49        2.63352   0.00000   0.00000   0.00000   0.00000   2.63352
   R50        2.04485   0.00000   0.00000   0.00000   0.00000   2.04485
   R51        2.63665   0.00000   0.00000   0.00000   0.00000   2.63665
   R52        2.04535   0.00000   0.00000   0.00000   0.00000   2.04535
   R53        2.84458   0.00000   0.00000   0.00000   0.00000   2.84458
   R54        2.63386   0.00000   0.00000  -0.00001  -0.00001   2.63385
   R55        2.63636   0.00000   0.00000   0.00000   0.00000   2.63636
   R56        2.62654   0.00000   0.00000   0.00000   0.00000   2.62654
   R57        2.04595   0.00000   0.00000   0.00000   0.00000   2.04595
   R58        2.62287   0.00000   0.00000   0.00000   0.00000   2.62287
   R59        2.04329   0.00000   0.00000   0.00000   0.00000   2.04329
   R60        2.63292   0.00000   0.00000   0.00000   0.00000   2.63292
   R61        2.04472   0.00000   0.00000   0.00000   0.00000   2.04472
   R62        2.63728   0.00000   0.00000   0.00000   0.00000   2.63729
   R63        2.04552   0.00000   0.00000   0.00000   0.00000   2.04552
   R64        2.84470   0.00000   0.00000   0.00000   0.00000   2.84470
   R65        2.55649   0.00000   0.00000   0.00000   0.00000   2.55649
   R66        2.55026   0.00000   0.00000   0.00000   0.00000   2.55026
   R67        2.54968   0.00000   0.00000   0.00000   0.00000   2.54969
   R68        2.55536   0.00000   0.00000   0.00000   0.00000   2.55536
   R69        2.55018   0.00000   0.00000  -0.00001  -0.00001   2.55017
   R70        2.55066   0.00000   0.00000   0.00001   0.00001   2.55067
    A1        1.57639   0.00000   0.00000   0.00003   0.00003   1.57642
    A2        1.56510   0.00000   0.00000  -0.00001  -0.00001   1.56509
    A3        1.56329   0.00000   0.00000   0.00003   0.00003   1.56332
    A4        1.57299   0.00000   0.00000   0.00004   0.00004   1.57303
    A5        1.29680   0.00000   0.00000  -0.00001  -0.00001   1.29679
    A6        1.56552   0.00000   0.00000  -0.00004  -0.00004   1.56548
    A7        1.84469   0.00000   0.00000   0.00000   0.00000   1.84470
    A8        1.57651   0.00000   0.00000   0.00001   0.00001   1.57652
    A9        1.84496   0.00000   0.00000   0.00002   0.00002   1.84498
   A10        1.57799   0.00000   0.00000  -0.00002  -0.00002   1.57797
   A11        1.56859   0.00000   0.00000  -0.00004  -0.00004   1.56854
   A12        1.29672   0.00000   0.00000  -0.00001  -0.00001   1.29671
   A13        2.16611   0.00000   0.00000  -0.00001  -0.00001   2.16610
   A14        2.03953   0.00000   0.00000   0.00000   0.00000   2.03954
   A15        2.07746   0.00000   0.00000   0.00001   0.00001   2.07747
   A16        2.36701   0.00000   0.00000   0.00000   0.00000   2.36700
   A17        1.98441   0.00000   0.00000   0.00000   0.00000   1.98441
   A18        1.93177   0.00000   0.00000   0.00000   0.00000   1.93177
   A19        1.86599   0.00000   0.00000   0.00001   0.00001   1.86599
   A20        1.93014   0.00000   0.00000   0.00000   0.00000   1.93014
   A21        2.10367   0.00000   0.00000   0.00001   0.00001   2.10368
   A22        2.24927   0.00000   0.00000  -0.00001  -0.00001   2.24926
   A23        2.02300   0.00000   0.00000   0.00001   0.00001   2.02300
   A24        2.14058   0.00000   0.00000   0.00000   0.00000   2.14057
   A25        2.11961   0.00000   0.00000   0.00000   0.00000   2.11961
   A26        2.09693   0.00000   0.00000  -0.00001  -0.00001   2.09692
   A27        2.06857   0.00000   0.00000   0.00000   0.00000   2.06857
   A28        2.11769   0.00000   0.00000   0.00001   0.00001   2.11770
   A29        2.10594   0.00000   0.00000   0.00001   0.00001   2.10594
   A30        2.07862   0.00000   0.00000   0.00000   0.00000   2.07862
   A31        2.09863   0.00000   0.00000  -0.00001  -0.00001   2.09862
   A32        2.10581   0.00000   0.00000   0.00000   0.00000   2.10580
   A33        2.07242   0.00000   0.00000   0.00000   0.00000   2.07242
   A34        2.10496   0.00000   0.00000   0.00000   0.00000   2.10496
   A35        2.12872   0.00000   0.00000  -0.00001  -0.00001   2.12872
   A36        2.00806   0.00000   0.00000   0.00001   0.00001   2.00807
   A37        2.14638   0.00000   0.00000   0.00000   0.00000   2.14638
   A38        2.09554   0.00000   0.00000   0.00000   0.00000   2.09554
   A39        1.86982   0.00000   0.00000   0.00000   0.00000   1.86982
   A40        2.31764   0.00000   0.00000   0.00000   0.00000   2.31764
   A41        1.82706   0.00000   0.00000  -0.00001  -0.00001   1.82705
   A42        2.13670   0.00000   0.00000  -0.00001  -0.00001   2.13669
   A43        2.31864   0.00000   0.00000   0.00001   0.00001   2.31865
   A44        2.16616   0.00000   0.00000   0.00000   0.00000   2.16615
   A45        2.03946   0.00000   0.00000  -0.00001  -0.00001   2.03945
   A46        2.07747   0.00000   0.00000   0.00001   0.00001   2.07748
   A47        2.36694   0.00000   0.00000  -0.00001  -0.00001   2.36693
   A48        1.98442   0.00000   0.00000   0.00002   0.00002   1.98443
   A49        1.93179   0.00000   0.00000  -0.00001  -0.00001   1.93179
   A50        1.86595   0.00000   0.00000   0.00001   0.00001   1.86596
   A51        1.93019   0.00000   0.00000   0.00000   0.00000   1.93019
   A52        2.10313   0.00000   0.00000   0.00002   0.00002   2.10315
   A53        2.24980   0.00000   0.00000  -0.00002  -0.00002   2.24978
   A54        2.02295   0.00000   0.00000   0.00001   0.00001   2.02296
   A55        2.14058   0.00000   0.00000   0.00000   0.00000   2.14058
   A56        2.11965   0.00000   0.00000   0.00000   0.00000   2.11965
   A57        2.09695   0.00000   0.00000  -0.00001  -0.00001   2.09694
   A58        2.06856   0.00000   0.00000   0.00000   0.00000   2.06856
   A59        2.11767   0.00000   0.00000   0.00001   0.00001   2.11769
   A60        2.10593   0.00000   0.00000   0.00001   0.00001   2.10594
   A61        2.07862   0.00000   0.00000   0.00000   0.00000   2.07862
   A62        2.09863   0.00000   0.00000  -0.00001  -0.00001   2.09862
   A63        2.10581   0.00000   0.00000   0.00000   0.00000   2.10581
   A64        2.07242   0.00000   0.00000   0.00000   0.00000   2.07242
   A65        2.10496   0.00000   0.00000   0.00000   0.00000   2.10496
   A66        2.12871   0.00000   0.00000  -0.00001  -0.00001   2.12871
   A67        2.00806   0.00000   0.00000   0.00001   0.00001   2.00806
   A68        2.14640   0.00000   0.00000   0.00000   0.00000   2.14640
   A69        2.09548   0.00000   0.00000  -0.00001  -0.00001   2.09548
   A70        1.86981   0.00000   0.00000   0.00000   0.00000   1.86981
   A71        2.31773   0.00000   0.00000   0.00000   0.00000   2.31773
   A72        1.82704   0.00000   0.00000  -0.00001  -0.00001   1.82703
   A73        2.13672   0.00000   0.00000  -0.00002  -0.00002   2.13670
   A74        2.31867   0.00000   0.00000   0.00003   0.00003   2.31869
   A75        2.09230   0.00000   0.00000   0.00000   0.00000   2.09230
   A76        2.08058   0.00000   0.00000   0.00000   0.00000   2.08058
   A77        2.11030   0.00000   0.00000   0.00000   0.00000   2.11030
   A78        2.08471   0.00000   0.00000   0.00000   0.00000   2.08471
   A79        2.10166   0.00000   0.00000   0.00000   0.00000   2.10166
   A80        2.09640   0.00000   0.00000   0.00000   0.00000   2.09640
   A81        2.08134   0.00000   0.00000   0.00000   0.00000   2.08134
   A82        2.08666   0.00000   0.00000   0.00000   0.00000   2.08666
   A83        2.11518   0.00000   0.00000   0.00000   0.00000   2.11518
   A84        2.09470   0.00000   0.00000   0.00000   0.00000   2.09470
   A85        2.09394   0.00000   0.00000   0.00000   0.00000   2.09394
   A86        2.09429   0.00000   0.00000   0.00000   0.00000   2.09429
   A87        2.09828   0.00000   0.00000   0.00000   0.00000   2.09828
   A88        2.09174   0.00000   0.00000   0.00000   0.00000   2.09174
   A89        2.09316   0.00000   0.00000   0.00000   0.00000   2.09316
   A90        2.09688   0.00000   0.00000   0.00000   0.00000   2.09688
   A91        2.09427   0.00000   0.00000  -0.00001  -0.00001   2.09427
   A92        2.09133   0.00000   0.00000   0.00001   0.00001   2.09134
   A93        2.09231   0.00000   0.00000  -0.00001  -0.00001   2.09231
   A94        2.08053   0.00000   0.00000   0.00000   0.00000   2.08053
   A95        2.11033   0.00000   0.00000   0.00001   0.00001   2.11034
   A96        2.08484   0.00000   0.00000   0.00000   0.00000   2.08483
   A97        2.10188   0.00000   0.00000   0.00000   0.00000   2.10188
   A98        2.09617   0.00000   0.00000   0.00001   0.00001   2.09618
   A99        2.08122   0.00000   0.00000   0.00000   0.00000   2.08122
   A100       2.08671   0.00000   0.00000   0.00000   0.00000   2.08671
   A101       2.11523   0.00000   0.00000   0.00000   0.00000   2.11524
   A102       2.09467   0.00000   0.00000   0.00000   0.00000   2.09467
   A103       2.09376   0.00000   0.00000   0.00000   0.00000   2.09376
   A104       2.09474   0.00000   0.00000   0.00000   0.00000   2.09474
   A105       2.09841   0.00000   0.00000   0.00000   0.00000   2.09841
   A106       2.09146   0.00000   0.00000   0.00001   0.00001   2.09147
   A107       2.09310   0.00000   0.00000   0.00000   0.00000   2.09309
   A108       2.09680   0.00000   0.00000   0.00000   0.00000   2.09680
   A109       2.09692   0.00000   0.00000   0.00000   0.00000   2.09692
   A110       2.08871   0.00000   0.00000   0.00000   0.00000   2.08871
   A111       1.94509   0.00000   0.00000  -0.00001  -0.00001   1.94509
   A112       1.95486   0.00000   0.00000   0.00000   0.00000   1.95485
   A113       1.95345   0.00000   0.00000   0.00001   0.00001   1.95346
   A114       1.86453   0.00000   0.00000  -0.00001  -0.00001   1.86452
   A115       1.86450   0.00000   0.00000   0.00001   0.00001   1.86451
   A116       1.87623   0.00000   0.00000   0.00001   0.00001   1.87624
   A117       1.94717   0.00000   0.00000  -0.00001  -0.00001   1.94717
   A118       1.95461   0.00000   0.00000   0.00000   0.00000   1.95461
   A119       1.95157   0.00000   0.00000  -0.00001  -0.00001   1.95156
   A120       1.86597   0.00000   0.00000   0.00000   0.00000   1.86597
   A121       1.86387   0.00000   0.00000   0.00000   0.00000   1.86387
   A122       1.87551   0.00000   0.00000   0.00001   0.00001   1.87552
   A123       3.14191   0.00000   0.00000  -0.00001  -0.00001   3.14190
   A124       3.13968   0.00000   0.00000   0.00006   0.00006   3.13974
   A125       3.13809   0.00000   0.00000   0.00004   0.00004   3.13813
   A126       3.14167   0.00000   0.00000  -0.00001  -0.00001   3.14166
   A127       3.14178   0.00000   0.00000   0.00001   0.00001   3.14178
   A128       3.14171   0.00000   0.00000   0.00001   0.00001   3.14172
    D1        1.56779   0.00000   0.00000  -0.00001  -0.00001   1.56778
    D2       -1.58756   0.00000   0.00000   0.00000   0.00000  -1.58756
    D3        3.13109   0.00000   0.00000  -0.00003  -0.00003   3.13106
    D4       -0.02425   0.00000   0.00000  -0.00002  -0.00002  -0.02427
    D5       -1.57388   0.00000   0.00000  -0.00001  -0.00001  -1.57388
    D6        1.55396   0.00000   0.00000   0.00000   0.00000   1.55396
    D7       -0.00686   0.00000   0.00000  -0.00006  -0.00006  -0.00693
    D8        3.12098   0.00000   0.00000  -0.00006  -0.00006   3.12092
    D9       -3.13723   0.00000   0.00000   0.00003   0.00003  -3.13720
   D10        0.02071   0.00000   0.00000  -0.00010  -0.00010   0.02061
   D11       -0.00826   0.00000   0.00000   0.00001   0.00001  -0.00825
   D12       -3.13351   0.00000   0.00000  -0.00012  -0.00012  -3.13363
   D13       -1.53933   0.00000   0.00000   0.00011   0.00011  -1.53923
   D14        1.59969   0.00000   0.00000   0.00004   0.00004   1.59973
   D15       -3.11755   0.00000   0.00000   0.00007   0.00007  -3.11747
   D16        0.02147   0.00000   0.00000   0.00001   0.00001   0.02148
   D17        1.60193   0.00000   0.00000   0.00012   0.00012   1.60205
   D18       -1.54223   0.00000   0.00000   0.00005   0.00005  -1.54218
   D19        0.02206   0.00000   0.00000   0.00013   0.00013   0.02219
   D20       -3.12210   0.00000   0.00000   0.00007   0.00007  -3.12204
   D21       -3.13305   0.00000   0.00000   0.00015   0.00015  -3.13290
   D22       -0.00379   0.00000   0.00000   0.00012   0.00012  -0.00367
   D23        0.00341   0.00000   0.00000   0.00011   0.00011   0.00353
   D24        3.13267   0.00000   0.00000   0.00008   0.00008   3.13275
   D25        1.57946   0.00000   0.00000   0.00001   0.00001   1.57947
   D26       -1.54692   0.00000   0.00000  -0.00009  -0.00009  -1.54701
   D27        0.01669   0.00000   0.00000   0.00001   0.00001   0.01670
   D28       -3.10968   0.00000   0.00000  -0.00009  -0.00009  -3.10977
   D29       -1.56206   0.00000   0.00000   0.00000   0.00000  -1.56206
   D30        1.59475   0.00000   0.00000  -0.00010  -0.00010   1.59465
   D31       -3.12854   0.00000   0.00000   0.00004   0.00004  -3.12850
   D32        0.02827   0.00000   0.00000  -0.00005  -0.00005   0.02822
   D33       -1.59730   0.00000   0.00000   0.00008   0.00008  -1.59721
   D34        1.53453   0.00000   0.00000   0.00002   0.00002   1.53455
   D35       -0.02007   0.00000   0.00000   0.00013   0.00013  -0.01994
   D36        3.11175   0.00000   0.00000   0.00007   0.00007   3.11182
   D37        1.54462   0.00000   0.00000   0.00007   0.00007   1.54470
   D38       -1.60674   0.00000   0.00000   0.00001   0.00001  -1.60673
   D39        3.12351   0.00000   0.00000   0.00007   0.00007   3.12357
   D40       -0.02785   0.00000   0.00000   0.00001   0.00001  -0.02785
   D41       -0.01646   0.00000   0.00000   0.00002   0.00002  -0.01644
   D42        3.12642   0.00000   0.00000   0.00001   0.00001   3.12643
   D43        3.13916   0.00000   0.00000   0.00001   0.00001   3.13917
   D44       -0.00114   0.00000   0.00000   0.00000   0.00000  -0.00114
   D45       -3.12503   0.00000   0.00000   0.00000   0.00000  -3.12503
   D46        0.02274   0.00000   0.00000   0.00002   0.00002   0.02276
   D47        0.00354   0.00000   0.00000   0.00001   0.00001   0.00355
   D48       -3.13187   0.00000   0.00000   0.00003   0.00003  -3.13184
   D49        3.14074   0.00000   0.00000  -0.00003  -0.00003   3.14071
   D50        0.00166   0.00000   0.00000   0.00003   0.00003   0.00170
   D51       -0.01827   0.00000   0.00000   0.00000   0.00000  -0.01827
   D52       -3.14146   0.00000   0.00000   0.00003   0.00003  -3.14143
   D53        3.12140   0.00000   0.00000  -0.00005  -0.00005   3.12135
   D54       -0.00179   0.00000   0.00000  -0.00002  -0.00002  -0.00181
   D55       -0.00092   0.00000   0.00000  -0.00003  -0.00003  -0.00095
   D56       -3.12827   0.00000   0.00000  -0.00003  -0.00003  -3.12830
   D57       -0.00016   0.00000   0.00000   0.00002   0.00002  -0.00015
   D58       -3.10407   0.00000   0.00000   0.00006   0.00006  -3.10401
   D59        3.12567   0.00000   0.00000   0.00001   0.00001   3.12568
   D60        0.02177   0.00000   0.00000   0.00006   0.00006   0.02182
   D61       -2.54435   0.00000   0.00000  -0.00009  -0.00009  -2.54444
   D62        0.59551   0.00000   0.00000  -0.00008  -0.00008   0.59543
   D63        0.61437   0.00000   0.00000  -0.00008  -0.00008   0.61429
   D64       -2.52895   0.00000   0.00000  -0.00008  -0.00008  -2.52903
   D65        3.13949   0.00000   0.00000  -0.00001  -0.00001   3.13948
   D66       -0.00176   0.00000   0.00000  -0.00001  -0.00001  -0.00177
   D67       -0.00074   0.00000   0.00000  -0.00002  -0.00002  -0.00076
   D68        3.14120   0.00000   0.00000  -0.00002  -0.00002   3.14118
   D69       -3.14022   0.00000   0.00000   0.00001   0.00001  -3.14022
   D70        0.00226   0.00000   0.00000   0.00001   0.00001   0.00227
   D71        0.00172   0.00000   0.00000   0.00001   0.00001   0.00172
   D72       -3.13898   0.00000   0.00000   0.00001   0.00001  -3.13898
   D73        3.14109   0.00000   0.00000   0.00001   0.00001   3.14110
   D74       -0.00002   0.00000   0.00000   0.00000   0.00000  -0.00002
   D75        0.00039   0.00000   0.00000   0.00001   0.00001   0.00039
   D76       -3.14073   0.00000   0.00000   0.00000   0.00000  -3.14072
   D77       -0.00297   0.00000   0.00000  -0.00001  -0.00001  -0.00297
   D78        3.13196   0.00000   0.00000  -0.00004  -0.00004   3.13192
   D79        3.13911   0.00000   0.00000  -0.00001  -0.00001   3.13909
   D80       -0.00915   0.00000   0.00000  -0.00004  -0.00004  -0.00920
   D81       -0.00274   0.00000   0.00000  -0.00002  -0.00002  -0.00276
   D82        3.11488   0.00000   0.00000  -0.00005  -0.00005   3.11483
   D83       -3.13809   0.00000   0.00000   0.00001   0.00001  -3.13808
   D84       -0.02046   0.00000   0.00000  -0.00003  -0.00003  -0.02049
   D85        0.00113   0.00000   0.00000   0.00000   0.00000   0.00113
   D86        3.09933   0.00000   0.00000  -0.00005  -0.00005   3.09928
   D87       -3.11876   0.00000   0.00000   0.00004   0.00004  -3.11872
   D88       -0.02056   0.00000   0.00000  -0.00002  -0.00002  -0.02058
   D89        0.01768   0.00000   0.00000  -0.00009  -0.00009   0.01759
   D90       -3.12486   0.00000   0.00000  -0.00008  -0.00008  -3.12494
   D91       -3.13944   0.00000   0.00000   0.00001   0.00001  -3.13944
   D92        0.00121   0.00000   0.00000   0.00001   0.00001   0.00122
   D93        3.12378   0.00000   0.00000   0.00006   0.00006   3.12384
   D94       -0.02384   0.00000   0.00000   0.00009   0.00009  -0.02375
   D95       -0.00341   0.00000   0.00000  -0.00003  -0.00003  -0.00344
   D96        3.13216   0.00000   0.00000   0.00000   0.00000   3.13216
   D97        3.12998   0.00000   0.00000  -0.00007  -0.00007   3.12991
   D98       -0.00205   0.00000   0.00000  -0.00001  -0.00001  -0.00206
   D99        0.02672   0.00000   0.00000   0.00004   0.00004   0.02676
   D100      -3.13215   0.00000   0.00000   0.00006   0.00006  -3.13209
   D101      -3.12218   0.00000   0.00000  -0.00001  -0.00001  -3.12218
   D102       0.00214   0.00000   0.00000   0.00002   0.00002   0.00216
   D103       0.00121   0.00000   0.00000   0.00000   0.00000   0.00120
   D104       3.13172   0.00000   0.00000   0.00001   0.00001   3.13172
   D105       0.00010   0.00000   0.00000   0.00001   0.00001   0.00011
   D106       3.10481   0.00000   0.00000   0.00000   0.00000   3.10482
   D107      -3.12923   0.00000   0.00000   0.00000   0.00000  -3.12923
   D108      -0.02451   0.00000   0.00000   0.00000   0.00000  -0.02452
   D109       2.54073   0.00000   0.00000  -0.00012  -0.00012   2.54062
   D110      -0.60507   0.00000   0.00000  -0.00012  -0.00012  -0.60520
   D111      -0.61419   0.00000   0.00000  -0.00011  -0.00011  -0.61430
   D112       2.52319   0.00000   0.00000  -0.00012  -0.00012   2.52307
   D113      -3.13965   0.00000   0.00000   0.00000   0.00000  -3.13965
   D114       0.00160   0.00000   0.00000   0.00000   0.00000   0.00161
   D115       0.00095   0.00000   0.00000   0.00001   0.00001   0.00096
   D116      -3.14098   0.00000   0.00000   0.00001   0.00001  -3.14097
   D117       3.14033   0.00000   0.00000   0.00000   0.00000   3.14032
   D118      -0.00223   0.00000   0.00000  -0.00001  -0.00001  -0.00224
   D119      -0.00161   0.00000   0.00000  -0.00001  -0.00001  -0.00161
   D120       3.13902   0.00000   0.00000  -0.00001  -0.00001   3.13901
   D121      -3.14081   0.00000   0.00000  -0.00001  -0.00001  -3.14082
   D122       0.00018   0.00000   0.00000  -0.00001  -0.00001   0.00017
   D123      -0.00018   0.00000   0.00000  -0.00001  -0.00001  -0.00019
   D124       3.14081   0.00000   0.00000  -0.00001  -0.00001   3.14080
   D125       0.00272   0.00000   0.00000   0.00003   0.00003   0.00274
   D126      -3.13237   0.00000   0.00000   0.00000   0.00000  -3.13237
   D127      -3.13948   0.00000   0.00000   0.00003   0.00003  -3.13945
   D128       0.00863   0.00000   0.00000   0.00000   0.00000   0.00862
   D129      -0.00231   0.00000   0.00000  -0.00008  -0.00008  -0.00240
   D130      -3.12141   0.00000   0.00000  -0.00012  -0.00012  -3.12152
   D131       3.13318   0.00000   0.00000  -0.00006  -0.00006   3.13313
   D132       0.01409   0.00000   0.00000  -0.00009  -0.00009   0.01400
   D133      -0.00129   0.00000   0.00000  -0.00002  -0.00002  -0.00131
   D134      -3.10042   0.00000   0.00000  -0.00001  -0.00001  -3.10043
   D135       3.11993   0.00000   0.00000   0.00001   0.00001   3.11994
   D136       0.02079   0.00000   0.00000   0.00002   0.00002   0.02082
   D137      -3.12672   0.00000   0.00000   0.00001   0.00001  -3.12671
   D138       0.04553   0.00000   0.00000   0.00002   0.00002   0.04555
   D139       0.01663   0.00000   0.00000   0.00001   0.00001   0.01664
   D140      -3.09430   0.00000   0.00000   0.00001   0.00001  -3.09429
   D141       3.13895   0.00000   0.00000  -0.00002  -0.00002   3.13893
   D142       0.00018   0.00000   0.00000  -0.00001  -0.00001   0.00016
   D143      -0.00440   0.00000   0.00000  -0.00001  -0.00001  -0.00440
   D144       3.14002   0.00000   0.00000  -0.00001  -0.00001   3.14001
   D145      -0.01504   0.00000   0.00000   0.00000   0.00000  -0.01504
   D146      -3.13231   0.00000   0.00000   0.00001   0.00001  -3.13230
   D147       3.09598   0.00000   0.00000   0.00000   0.00000   3.09598
   D148      -0.02129   0.00000   0.00000   0.00001   0.00001  -0.02128
   D149      -0.00941   0.00000   0.00000   0.00000   0.00000  -0.00940
   D150       3.13593   0.00000   0.00000   0.00000   0.00000   3.13593
   D151       3.12932   0.00000   0.00000   0.00000   0.00000   3.12932
   D152      -0.00853   0.00000   0.00000   0.00000   0.00000  -0.00854
   D153       0.00144   0.00000   0.00000   0.00000   0.00000   0.00144
   D154       3.10279   0.00000   0.00000   0.00000   0.00000   3.10279
   D155       3.11871   0.00000   0.00000  -0.00001  -0.00001   3.11870
   D156      -0.06313   0.00000   0.00000  -0.00001  -0.00001  -0.06314
   D157       0.01093   0.00000   0.00000   0.00000   0.00000   0.01093
   D158      -3.09049   0.00000   0.00000   0.00000   0.00000  -3.09049
   D159      -3.13441   0.00000   0.00000   0.00001   0.00001  -3.13440
   D160       0.04736   0.00000   0.00000   0.00001   0.00001   0.04737
   D161      -1.58499   0.00000   0.00000   0.00008   0.00008  -1.58491
   D162       0.50278   0.00000   0.00000   0.00006   0.00006   0.50284
   D163       2.61142   0.00000   0.00000   0.00008   0.00008   2.61149
   D164       1.51649   0.00000   0.00000   0.00008   0.00008   1.51657
   D165      -2.67892   0.00000   0.00000   0.00006   0.00006  -2.67887
   D166      -0.57029   0.00000   0.00000   0.00007   0.00007  -0.57022
   D167       3.12679   0.00000   0.00000  -0.00001  -0.00001   3.12677
   D168      -0.04101   0.00000   0.00000   0.00000   0.00000  -0.04101
   D169      -0.01052   0.00000   0.00000  -0.00001  -0.00001  -0.01052
   D170       3.10487   0.00000   0.00000   0.00001   0.00001   3.10488
   D171      -3.13825   0.00000   0.00000   0.00000   0.00000  -3.13825
   D172      -0.00449   0.00000   0.00000   0.00001   0.00001  -0.00448
   D173      -0.00092   0.00000   0.00000  -0.00001  -0.00001  -0.00093
   D174       3.13284   0.00000   0.00000   0.00000   0.00000   3.13284
   D175       0.01139   0.00000   0.00000   0.00001   0.00001   0.01140
   D176      -3.13678   0.00000   0.00000   0.00000   0.00000  -3.13678
   D177      -3.10409   0.00000   0.00000   0.00000   0.00000  -3.10409
   D178       0.03093   0.00000   0.00000  -0.00001  -0.00001   0.03092
   D179       0.01148   0.00000   0.00000   0.00002   0.00002   0.01149
   D180       3.13049   0.00000   0.00000   0.00000   0.00000   3.13049
   D181      -3.12215   0.00000   0.00000   0.00001   0.00001  -3.12215
   D182      -0.00314   0.00000   0.00000  -0.00001  -0.00001  -0.00315
   D183      -0.00096   0.00000   0.00000   0.00000   0.00000  -0.00096
   D184       3.09889   0.00000   0.00000   0.00001   0.00001   3.09890
   D185      -3.13597   0.00000   0.00000   0.00000   0.00000  -3.13597
   D186      -0.03612   0.00000   0.00000   0.00001   0.00001  -0.03611
   D187      -0.01062   0.00000   0.00000  -0.00001  -0.00001  -0.01063
   D188      -3.11066   0.00000   0.00000  -0.00002  -0.00002  -3.11068
   D189      -3.12961   0.00000   0.00000   0.00001   0.00001  -3.12960
   D190       0.05353   0.00000   0.00000   0.00000   0.00000   0.05353
   D191      -1.63649   0.00000   0.00000  -0.00005  -0.00005  -1.63654
   D192       0.45439   0.00000   0.00000  -0.00005  -0.00005   0.45434
   D193       2.56058   0.00000   0.00000  -0.00004  -0.00004   2.56054
   D194       1.46355   0.00000   0.00000  -0.00004  -0.00004   1.46351
   D195      -2.72876   0.00000   0.00000  -0.00004  -0.00004  -2.72880
   D196      -0.62256   0.00000   0.00000  -0.00003  -0.00003  -0.62260
         Item               Value     Threshold  Converged?
 Maximum Force            0.000013     0.000450     YES
 RMS     Force            0.000002     0.000300     YES
 Maximum Displacement     0.000745     0.001800     YES
 RMS     Displacement     0.000137     0.001200     YES
 Predicted change in Energy=-4.620603D-09
 Optimization completed.
    -- Stationary point found.
                           ----------------------------
                           !   Optimized Parameters   !
                           ! (Angstroms and Degrees)  !
 --------------------------                            --------------------------
 ! Name  Definition              Value          Derivative Info.                !
 --------------------------------------------------------------------------------
 ! R1    R(1,2)                  2.3928         -DE/DX =    0.0                 !
 ! R2    R(1,3)                  2.2572         -DE/DX =    0.0                 !
 ! R3    R(1,4)                  2.2457         -DE/DX =    0.0                 !
 ! R4    R(1,19)                 2.3912         -DE/DX =    0.0                 !
 ! R5    R(1,20)                 2.2573         -DE/DX =    0.0                 !
 ! R6    R(1,21)                 2.2457         -DE/DX =    0.0                 !
 ! R7    R(3,7)                  1.3338         -DE/DX =    0.0                 !
 ! R8    R(3,15)                 1.3446         -DE/DX =    0.0                 !
 ! R9    R(4,5)                  1.2904         -DE/DX =    0.0                 !
 ! R10   R(4,16)                 1.3672         -DE/DX =    0.0                 !
 ! R11   R(5,6)                  1.3523         -DE/DX =    0.0                 !
 ! R12   R(6,17)                 1.3613         -DE/DX =    0.0                 !
 ! R13   R(6,36)                 1.4229         -DE/DX =    0.0                 !
 ! R14   R(7,8)                  1.084          -DE/DX =    0.0                 !
 ! R15   R(7,9)                  1.3909         -DE/DX =    0.0                 !
 ! R16   R(9,10)                 1.0826         -DE/DX =    0.0                 !
 ! R17   R(9,11)                 1.3912         -DE/DX =    0.0                 !
 ! R18   R(11,12)                1.0838         -DE/DX =    0.0                 !
 ! R19   R(11,13)                1.3891         -DE/DX =    0.0                 !
 ! R20   R(13,14)                1.0831         -DE/DX =    0.0                 !
 ! R21   R(13,15)                1.3956         -DE/DX =    0.0                 !
 ! R22   R(15,16)                1.4648         -DE/DX =    0.0                 !
 ! R23   R(16,17)                1.3756         -DE/DX =    0.0                 !
 ! R24   R(17,18)                1.0751         -DE/DX =    0.0                 !
 ! R25   R(20,24)                1.3338         -DE/DX =    0.0                 !
 ! R26   R(20,32)                1.3446         -DE/DX =    0.0                 !
 ! R27   R(21,22)                1.2904         -DE/DX =    0.0                 !
 ! R28   R(21,33)                1.3672         -DE/DX =    0.0                 !
 ! R29   R(22,23)                1.3522         -DE/DX =    0.0                 !
 ! R30   R(23,34)                1.3613         -DE/DX =    0.0                 !
 ! R31   R(23,46)                1.4229         -DE/DX =    0.0                 !
 ! R32   R(24,25)                1.084          -DE/DX =    0.0                 !
 ! R33   R(24,26)                1.3909         -DE/DX =    0.0                 !
 ! R34   R(26,27)                1.0826         -DE/DX =    0.0                 !
 ! R35   R(26,28)                1.3912         -DE/DX =    0.0                 !
 ! R36   R(28,29)                1.0838         -DE/DX =    0.0                 !
 ! R37   R(28,30)                1.3891         -DE/DX =    0.0                 !
 ! R38   R(30,31)                1.0831         -DE/DX =    0.0                 !
 ! R39   R(30,32)                1.3956         -DE/DX =    0.0                 !
 ! R40   R(32,33)                1.4648         -DE/DX =    0.0                 !
 ! R41   R(33,34)                1.3756         -DE/DX =    0.0                 !
 ! R42   R(34,35)                1.0751         -DE/DX =    0.0                 !
 ! R43   R(36,37)                1.3941         -DE/DX =    0.0                 !
 ! R44   R(36,38)                1.3948         -DE/DX =    0.0                 !
 ! R45   R(37,39)                1.3896         -DE/DX =    0.0                 !
 ! R46   R(37,42)                1.0827         -DE/DX =    0.0                 !
 ! R47   R(38,40)                1.3882         -DE/DX =    0.0                 !
 ! R48   R(38,43)                1.0812         -DE/DX =    0.0                 !
 ! R49   R(39,41)                1.3936         -DE/DX =    0.0                 !
 ! R50   R(39,44)                1.0821         -DE/DX =    0.0                 !
 ! R51   R(40,41)                1.3953         -DE/DX =    0.0                 !
 ! R52   R(40,45)                1.0824         -DE/DX =    0.0                 !
 ! R53   R(41,56)                1.5053         -DE/DX =    0.0                 !
 ! R54   R(46,47)                1.3938         -DE/DX =    0.0                 !
 ! R55   R(46,48)                1.3951         -DE/DX =    0.0                 !
 ! R56   R(47,49)                1.3899         -DE/DX =    0.0                 !
 ! R57   R(47,52)                1.0827         -DE/DX =    0.0                 !
 ! R58   R(48,50)                1.388          -DE/DX =    0.0                 !
 ! R59   R(48,53)                1.0813         -DE/DX =    0.0                 !
 ! R60   R(49,51)                1.3933         -DE/DX =    0.0                 !
 ! R61   R(49,54)                1.082          -DE/DX =    0.0                 !
 ! R62   R(50,51)                1.3956         -DE/DX =    0.0                 !
 ! R63   R(50,55)                1.0824         -DE/DX =    0.0                 !
 ! R64   R(51,60)                1.5054         -DE/DX =    0.0                 !
 ! R65   R(56,57)                1.3528         -DE/DX =    0.0                 !
 ! R66   R(56,58)                1.3495         -DE/DX =    0.0                 !
 ! R67   R(56,59)                1.3492         -DE/DX =    0.0                 !
 ! R68   R(60,61)                1.3522         -DE/DX =    0.0                 !
 ! R69   R(60,62)                1.3495         -DE/DX =    0.0                 !
 ! R70   R(60,63)                1.3498         -DE/DX =    0.0                 !
 ! A1    A(2,1,3)               90.3208         -DE/DX =    0.0                 !
 ! A2    A(2,1,4)               89.6735         -DE/DX =    0.0                 !
 ! A3    A(2,1,20)              89.5699         -DE/DX =    0.0                 !
 ! A4    A(2,1,21)              90.1258         -DE/DX =    0.0                 !
 ! A5    A(3,1,4)               74.3014         -DE/DX =    0.0                 !
 ! A6    A(3,1,19)              89.6975         -DE/DX =    0.0                 !
 ! A7    A(3,1,21)             105.6932         -DE/DX =    0.0                 !
 ! A8    A(4,1,19)              90.3274         -DE/DX =    0.0                 !
 ! A9    A(4,1,20)             105.7083         -DE/DX =    0.0                 !
 ! A10   A(19,1,20)             90.4119         -DE/DX =    0.0                 !
 ! A11   A(19,1,21)             89.8733         -DE/DX =    0.0                 !
 ! A12   A(20,1,21)             74.2968         -DE/DX =    0.0                 !
 ! A13   A(1,3,7)              124.1092         -DE/DX =    0.0                 !
 ! A14   A(1,3,15)             116.8567         -DE/DX =    0.0                 !
 ! A15   A(7,3,15)             119.0296         -DE/DX =    0.0                 !
 ! A16   A(1,4,5)              135.6194         -DE/DX =    0.0                 !
 ! A17   A(1,4,16)             113.6983         -DE/DX =    0.0                 !
 ! A18   A(5,4,16)             110.6821         -DE/DX =    0.0                 !
 ! A19   A(4,5,6)              106.9131         -DE/DX =    0.0                 !
 ! A20   A(5,6,17)             110.5891         -DE/DX =    0.0                 !
 ! A21   A(5,6,36)             120.5314         -DE/DX =    0.0                 !
 ! A22   A(17,6,36)            128.8734         -DE/DX =    0.0                 !
 ! A23   A(3,7,8)              115.9092         -DE/DX =    0.0                 !
 ! A24   A(3,7,9)              122.646          -DE/DX =    0.0                 !
 ! A25   A(8,7,9)              121.4448         -DE/DX =    0.0                 !
 ! A26   A(7,9,10)             120.1452         -DE/DX =    0.0                 !
 ! A27   A(7,9,11)             118.5204         -DE/DX =    0.0                 !
 ! A28   A(10,9,11)            121.3345         -DE/DX =    0.0                 !
 ! A29   A(9,11,12)            120.6613         -DE/DX =    0.0                 !
 ! A30   A(9,11,13)            119.0961         -DE/DX =    0.0                 !
 ! A31   A(12,11,13)           120.2426         -DE/DX =    0.0                 !
 ! A32   A(11,13,14)           120.654          -DE/DX =    0.0                 !
 ! A33   A(11,13,15)           118.7407         -DE/DX =    0.0                 !
 ! A34   A(14,13,15)           120.6053         -DE/DX =    0.0                 !
 ! A35   A(3,15,13)            121.9669         -DE/DX =    0.0                 !
 ! A36   A(3,15,16)            115.0535         -DE/DX =    0.0                 !
 ! A37   A(13,15,16)           122.9786         -DE/DX =    0.0                 !
 ! A38   A(4,16,15)            120.0656         -DE/DX =    0.0                 !
 ! A39   A(4,16,17)            107.1327         -DE/DX =    0.0                 !
 ! A40   A(15,16,17)           132.7908         -DE/DX =    0.0                 !
 ! A41   A(6,17,16)            104.6828         -DE/DX =    0.0                 !
 ! A42   A(6,17,18)            122.4237         -DE/DX =    0.0                 !
 ! A43   A(16,17,18)           132.8482         -DE/DX =    0.0                 !
 ! A44   A(1,20,24)            124.1116         -DE/DX =    0.0                 !
 ! A45   A(1,20,32)            116.8524         -DE/DX =    0.0                 !
 ! A46   A(24,20,32)           119.0304         -DE/DX =    0.0                 !
 ! A47   A(1,21,22)            135.6159         -DE/DX =    0.0                 !
 ! A48   A(1,21,33)            113.6986         -DE/DX =    0.0                 !
 ! A49   A(22,21,33)           110.6836         -DE/DX =    0.0                 !
 ! A50   A(21,22,23)           106.911          -DE/DX =    0.0                 !
 ! A51   A(22,23,34)           110.5916         -DE/DX =    0.0                 !
 ! A52   A(22,23,46)           120.5007         -DE/DX =    0.0                 !
 ! A53   A(34,23,46)           128.904          -DE/DX =    0.0                 !
 ! A54   A(20,24,25)           115.9065         -DE/DX =    0.0                 !
 ! A55   A(20,24,26)           122.6464         -DE/DX =    0.0                 !
 ! A56   A(25,24,26)           121.447          -DE/DX =    0.0                 !
 ! A57   A(24,26,27)           120.1466         -DE/DX =    0.0                 !
 ! A58   A(24,26,28)           118.5197         -DE/DX =    0.0                 !
 ! A59   A(27,26,28)           121.3337         -DE/DX =    0.0                 !
 ! A60   A(26,28,29)           120.6612         -DE/DX =    0.0                 !
 ! A61   A(26,28,30)           119.0962         -DE/DX =    0.0                 !
 ! A62   A(29,28,30)           120.2426         -DE/DX =    0.0                 !
 ! A63   A(28,30,31)           120.6541         -DE/DX =    0.0                 !
 ! A64   A(28,30,32)           118.7407         -DE/DX =    0.0                 !
 ! A65   A(31,30,32)           120.6052         -DE/DX =    0.0                 !
 ! A66   A(20,32,30)           121.9663         -DE/DX =    0.0                 !
 ! A67   A(20,32,33)           115.0532         -DE/DX =    0.0                 !
 ! A68   A(30,32,33)           122.9796         -DE/DX =    0.0                 !
 ! A69   A(21,33,32)           120.0622         -DE/DX =    0.0                 !
 ! A70   A(21,33,34)           107.1319         -DE/DX =    0.0                 !
 ! A71   A(32,33,34)           132.7962         -DE/DX =    0.0                 !
 ! A72   A(23,34,33)           104.6817         -DE/DX =    0.0                 !
 ! A73   A(23,34,35)           122.4251         -DE/DX =    0.0                 !
 ! A74   A(33,34,35)           132.8497         -DE/DX =    0.0                 !
 ! A75   A(6,36,37)            119.88           -DE/DX =    0.0                 !
 ! A76   A(6,36,38)            119.2087         -DE/DX =    0.0                 !
 ! A77   A(37,36,38)           120.9113         -DE/DX =    0.0                 !
 ! A78   A(36,37,39)           119.4453         -DE/DX =    0.0                 !
 ! A79   A(36,37,42)           120.4162         -DE/DX =    0.0                 !
 ! A80   A(39,37,42)           120.1151         -DE/DX =    0.0                 !
 ! A81   A(36,38,40)           119.2522         -DE/DX =    0.0                 !
 ! A82   A(36,38,43)           119.5569         -DE/DX =    0.0                 !
 ! A83   A(40,38,43)           121.1907         -DE/DX =    0.0                 !
 ! A84   A(37,39,41)           120.0174         -DE/DX =    0.0                 !
 ! A85   A(37,39,44)           119.9739         -DE/DX =    0.0                 !
 ! A86   A(41,39,44)           119.994          -DE/DX =    0.0                 !
 ! A87   A(38,40,41)           120.2225         -DE/DX =    0.0                 !
 ! A88   A(38,40,45)           119.8478         -DE/DX =    0.0                 !
 ! A89   A(41,40,45)           119.9293         -DE/DX =    0.0                 !
 ! A90   A(39,41,40)           120.1424         -DE/DX =    0.0                 !
 ! A91   A(39,41,56)           119.993          -DE/DX =    0.0                 !
 ! A92   A(40,41,56)           119.8245         -DE/DX =    0.0                 !
 ! A93   A(23,46,47)           119.8806         -DE/DX =    0.0                 !
 ! A94   A(23,46,48)           119.2059         -DE/DX =    0.0                 !
 ! A95   A(47,46,48)           120.9131         -DE/DX =    0.0                 !
 ! A96   A(46,47,49)           119.4523         -DE/DX =    0.0                 !
 ! A97   A(46,47,52)           120.4288         -DE/DX =    0.0                 !
 ! A98   A(49,47,52)           120.1018         -DE/DX =    0.0                 !
 ! A99   A(46,48,50)           119.245          -DE/DX =    0.0                 !
 ! A100  A(46,48,53)           119.5596         -DE/DX =    0.0                 !
 ! A101  A(50,48,53)           121.1938         -DE/DX =    0.0                 !
 ! A102  A(47,49,51)           120.0156         -DE/DX =    0.0                 !
 ! A103  A(47,49,54)           119.9635         -DE/DX =    0.0                 !
 ! A104  A(51,49,54)           120.0198         -DE/DX =    0.0                 !
 ! A105  A(48,50,51)           120.2301         -DE/DX =    0.0                 !
 ! A106  A(48,50,55)           119.8318         -DE/DX =    0.0                 !
 ! A107  A(51,50,55)           119.9255         -DE/DX =    0.0                 !
 ! A108  A(49,51,50)           120.1378         -DE/DX =    0.0                 !
 ! A109  A(49,51,60)           120.1449         -DE/DX =    0.0                 !
 ! A110  A(50,51,60)           119.6744         -DE/DX =    0.0                 !
 ! A111  A(41,56,57)           111.4457         -DE/DX =    0.0                 !
 ! A112  A(41,56,58)           112.0049         -DE/DX =    0.0                 !
 ! A113  A(41,56,59)           111.9243         -DE/DX =    0.0                 !
 ! A114  A(57,56,58)           106.8298         -DE/DX =    0.0                 !
 ! A115  A(57,56,59)           106.8281         -DE/DX =    0.0                 !
 ! A116  A(58,56,59)           107.5002         -DE/DX =    0.0                 !
 ! A117  A(51,60,61)           111.5648         -DE/DX =    0.0                 !
 ! A118  A(51,60,62)           111.991          -DE/DX =    0.0                 !
 ! A119  A(51,60,63)           111.8165         -DE/DX =    0.0                 !
 ! A120  A(61,60,62)           106.9119         -DE/DX =    0.0                 !
 ! A121  A(61,60,63)           106.792          -DE/DX =    0.0                 !
 ! A122  A(62,60,63)           107.4588         -DE/DX =    0.0                 !
 ! A123  L(2,1,19,3,-1)        180.0182         -DE/DX =    0.0                 !
 ! A124  L(3,1,20,2,-1)        179.8906         -DE/DX =    0.0                 !
 ! A125  L(4,1,21,2,-1)        179.7993         -DE/DX =    0.0                 !
 ! A126  L(2,1,19,3,-2)        180.0043         -DE/DX =    0.0                 !
 ! A127  L(3,1,20,2,-2)        180.0105         -DE/DX =    0.0                 !
 ! A128  L(4,1,21,2,-2)        180.0069         -DE/DX =    0.0                 !
 ! D1    D(2,1,3,7)             89.8277         -DE/DX =    0.0                 !
 ! D2    D(2,1,3,15)           -90.9602         -DE/DX =    0.0                 !
 ! D3    D(4,1,3,7)            179.3983         -DE/DX =    0.0                 !
 ! D4    D(4,1,3,15)            -1.3896         -DE/DX =    0.0                 !
 ! D5    D(19,1,3,7)           -90.1766         -DE/DX =    0.0                 !
 ! D6    D(19,1,3,15)           89.0355         -DE/DX =    0.0                 !
 ! D7    D(21,1,3,7)            -0.3932         -DE/DX =    0.0                 !
 ! D8    D(21,1,3,15)          178.8189         -DE/DX =    0.0                 !
 ! D9    D(7,3,20,24)         -179.75           -DE/DX =    0.0                 !
 ! D10   D(7,3,20,32)            1.1864         -DE/DX =    0.0                 !
 ! D11   D(15,3,20,24)          -0.4733         -DE/DX =    0.0                 !
 ! D12   D(15,3,20,32)        -179.5368         -DE/DX =    0.0                 !
 ! D13   D(2,1,4,5)            -88.1973         -DE/DX =    0.0                 !
 ! D14   D(2,1,4,16)            91.6553         -DE/DX =    0.0                 !
 ! D15   D(3,1,4,5)           -178.6223         -DE/DX =    0.0                 !
 ! D16   D(3,1,4,16)             1.2303         -DE/DX =    0.0                 !
 ! D17   D(19,1,4,5)            91.784          -DE/DX =    0.0                 !
 ! D18   D(19,1,4,16)          -88.3634         -DE/DX =    0.0                 !
 ! D19   D(20,1,4,5)             1.264          -DE/DX =    0.0                 !
 ! D20   D(20,1,4,16)         -178.8833         -DE/DX =    0.0                 !
 ! D21   D(5,4,21,22)         -179.5105         -DE/DX =    0.0                 !
 ! D22   D(5,4,21,33)           -0.217          -DE/DX =    0.0                 !
 ! D23   D(16,4,21,22)           0.1955         -DE/DX =    0.0                 !
 ! D24   D(16,4,21,33)         179.489          -DE/DX =    0.0                 !
 ! D25   D(2,1,20,24)           90.4963         -DE/DX =    0.0                 !
 ! D26   D(2,1,20,32)          -88.6319         -DE/DX =    0.0                 !
 ! D27   D(4,1,20,24)            0.9565         -DE/DX =    0.0                 !
 ! D28   D(4,1,20,32)         -178.1717         -DE/DX =    0.0                 !
 ! D29   D(19,1,20,24)         -89.4995         -DE/DX =    0.0                 !
 ! D30   D(19,1,20,32)          91.3724         -DE/DX =    0.0                 !
 ! D31   D(21,1,20,24)        -179.2521         -DE/DX =    0.0                 !
 ! D32   D(21,1,20,32)           1.6198         -DE/DX =    0.0                 !
 ! D33   D(2,1,21,22)          -91.5183         -DE/DX =    0.0                 !
 ! D34   D(2,1,21,33)           87.9219         -DE/DX =    0.0                 !
 ! D35   D(3,1,21,22)           -1.1498         -DE/DX =    0.0                 !
 ! D36   D(3,1,21,33)          178.2904         -DE/DX =    0.0                 !
 ! D37   D(19,1,21,22)          88.5004         -DE/DX =    0.0                 !
 ! D38   D(19,1,21,33)         -92.0594         -DE/DX =    0.0                 !
 ! D39   D(20,1,21,22)         178.9638         -DE/DX =    0.0                 !
 ! D40   D(20,1,21,33)          -1.596          -DE/DX =    0.0                 !
 ! D41   D(1,3,7,8)             -0.9434         -DE/DX =    0.0                 !
 ! D42   D(1,3,7,9)            179.1308         -DE/DX =    0.0                 !
 ! D43   D(15,3,7,8)           179.8605         -DE/DX =    0.0                 !
 ! D44   D(15,3,7,9)            -0.0653         -DE/DX =    0.0                 !
 ! D45   D(1,3,15,13)         -179.051          -DE/DX =    0.0                 !
 ! D46   D(1,3,15,16)            1.3029         -DE/DX =    0.0                 !
 ! D47   D(7,3,15,13)            0.2029         -DE/DX =    0.0                 !
 ! D48   D(7,3,15,16)         -179.4432         -DE/DX =    0.0                 !
 ! D49   D(1,4,5,6)            179.9512         -DE/DX =    0.0                 !
 ! D50   D(16,4,5,6)             0.0954         -DE/DX =    0.0                 !
 ! D51   D(1,4,16,15)           -1.0469         -DE/DX =    0.0                 !
 ! D52   D(1,4,16,17)         -179.9925         -DE/DX =    0.0                 !
 ! D53   D(5,4,16,15)          178.8429         -DE/DX =    0.0                 !
 ! D54   D(5,4,16,17)           -0.1026         -DE/DX =    0.0                 !
 ! D55   D(4,5,6,17)            -0.053          -DE/DX =    0.0                 !
 ! D56   D(4,5,6,36)          -179.2369         -DE/DX =    0.0                 !
 ! D57   D(5,6,17,16)           -0.0093         -DE/DX =    0.0                 !
 ! D58   D(5,6,17,18)         -177.8499         -DE/DX =    0.0                 !
 ! D59   D(36,6,17,16)         179.0878         -DE/DX =    0.0                 !
 ! D60   D(36,6,17,18)           1.2472         -DE/DX =    0.0                 !
 ! D61   D(5,6,36,37)         -145.7805         -DE/DX =    0.0                 !
 ! D62   D(5,6,36,38)           34.1203         -DE/DX =    0.0                 !
 ! D63   D(17,6,36,37)          35.2008         -DE/DX =    0.0                 !
 ! D64   D(17,6,36,38)        -144.8984         -DE/DX =    0.0                 !
 ! D65   D(3,7,9,10)           179.8796         -DE/DX =    0.0                 !
 ! D66   D(3,7,9,11)            -0.1006         -DE/DX =    0.0                 !
 ! D67   D(8,7,9,10)            -0.0422         -DE/DX =    0.0                 !
 ! D68   D(8,7,9,11)           179.9775         -DE/DX =    0.0                 !
 ! D69   D(7,9,11,12)         -179.9216         -DE/DX =    0.0                 !
 ! D70   D(7,9,11,13)            0.1296         -DE/DX =    0.0                 !
 ! D71   D(10,9,11,12)           0.0985         -DE/DX =    0.0                 !
 ! D72   D(10,9,11,13)        -179.8504         -DE/DX =    0.0                 !
 ! D73   D(9,11,13,14)         179.9712         -DE/DX =    0.0                 !
 ! D74   D(9,11,13,15)          -0.0012         -DE/DX =    0.0                 !
 ! D75   D(12,11,13,14)          0.0221         -DE/DX =    0.0                 !
 ! D76   D(12,11,13,15)       -179.9503         -DE/DX =    0.0                 !
 ! D77   D(11,13,15,3)          -0.1699         -DE/DX =    0.0                 !
 ! D78   D(11,13,15,16)        179.4479         -DE/DX =    0.0                 !
 ! D79   D(14,13,15,3)         179.8576         -DE/DX =    0.0                 !
 ! D80   D(14,13,15,16)         -0.5245         -DE/DX =    0.0                 !
 ! D81   D(3,15,16,4)           -0.1572         -DE/DX =    0.0                 !
 ! D82   D(3,15,16,17)         178.4696         -DE/DX =    0.0                 !
 ! D83   D(13,15,16,4)        -179.7993         -DE/DX =    0.0                 !
 ! D84   D(13,15,16,17)         -1.1725         -DE/DX =    0.0                 !
 ! D85   D(4,16,17,6)            0.0647         -DE/DX =    0.0                 !
 ! D86   D(4,16,17,18)         177.5783         -DE/DX =    0.0                 !
 ! D87   D(15,16,17,6)        -178.6917         -DE/DX =    0.0                 !
 ! D88   D(15,16,17,18)         -1.1781         -DE/DX =    0.0                 !
 ! D89   D(1,20,24,25)           1.0129         -DE/DX =    0.0                 !
 ! D90   D(1,20,24,26)        -179.0411         -DE/DX =    0.0                 !
 ! D91   D(32,20,24,25)       -179.8768         -DE/DX =    0.0                 !
 ! D92   D(32,20,24,26)          0.0693         -DE/DX =    0.0                 !
 ! D93   D(1,20,32,30)         178.9793         -DE/DX =    0.0                 !
 ! D94   D(1,20,32,33)          -1.366          -DE/DX =    0.0                 !
 ! D95   D(24,20,32,30)         -0.1951         -DE/DX =    0.0                 !
 ! D96   D(24,20,32,33)        179.4595         -DE/DX =    0.0                 !
 ! D97   D(1,21,22,23)         179.3347         -DE/DX =    0.0                 !
 ! D98   D(33,21,22,23)         -0.1174         -DE/DX =    0.0                 !
 ! D99   D(1,21,33,32)           1.531          -DE/DX =    0.0                 !
 ! D100  D(1,21,33,34)        -179.4589         -DE/DX =    0.0                 !
 ! D101  D(22,21,33,32)       -178.8875         -DE/DX =    0.0                 !
 ! D102  D(22,21,33,34)          0.1225         -DE/DX =    0.0                 !
 ! D103  D(21,22,23,34)          0.0691         -DE/DX =    0.0                 !
 ! D104  D(21,22,23,46)        179.4342         -DE/DX =    0.0                 !
 ! D105  D(22,23,34,33)          0.0055         -DE/DX =    0.0                 !
 ! D106  D(22,23,34,35)        177.8926         -DE/DX =    0.0                 !
 ! D107  D(46,23,34,33)       -179.2917         -DE/DX =    0.0                 !
 ! D108  D(46,23,34,35)         -1.4045         -DE/DX =    0.0                 !
 ! D109  D(22,23,46,47)        145.5733         -DE/DX =    0.0                 !
 ! D110  D(22,23,46,48)        -34.6682         -DE/DX =    0.0                 !
 ! D111  D(34,23,46,47)        -35.1903         -DE/DX =    0.0                 !
 ! D112  D(34,23,46,48)        144.5682         -DE/DX =    0.0                 !
 ! D113  D(20,24,26,27)       -179.8887         -DE/DX =    0.0                 !
 ! D114  D(20,24,26,28)          0.0919         -DE/DX =    0.0                 !
 ! D115  D(25,24,26,27)          0.0544         -DE/DX =    0.0                 !
 ! D116  D(25,24,26,28)       -179.9649         -DE/DX =    0.0                 !
 ! D117  D(24,26,28,29)        179.9275         -DE/DX =    0.0                 !
 ! D118  D(24,26,28,30)         -0.1279         -DE/DX =    0.0                 !
 ! D119  D(27,26,28,29)         -0.092          -DE/DX =    0.0                 !
 ! D120  D(27,26,28,30)        179.8526         -DE/DX =    0.0                 !
 ! D121  D(26,28,30,31)       -179.9553         -DE/DX =    0.0                 !
 ! D122  D(26,28,30,32)          0.0104         -DE/DX =    0.0                 !
 ! D123  D(29,28,30,31)         -0.0104         -DE/DX =    0.0                 !
 ! D124  D(29,28,30,32)        179.9552         -DE/DX =    0.0                 !
 ! D125  D(28,30,32,20)          0.1556         -DE/DX =    0.0                 !
 ! D126  D(28,30,32,33)       -179.4715         -DE/DX =    0.0                 !
 ! D127  D(31,30,32,20)       -179.8787         -DE/DX =    0.0                 !
 ! D128  D(31,30,32,33)          0.4942         -DE/DX =    0.0                 !
 ! D129  D(20,32,33,21)         -0.1326         -DE/DX =    0.0                 !
 ! D130  D(20,32,33,34)       -178.8434         -DE/DX =    0.0                 !
 ! D131  D(30,32,33,21)        179.5182         -DE/DX =    0.0                 !
 ! D132  D(30,32,33,34)          0.8074         -DE/DX =    0.0                 !
 ! D133  D(21,33,34,23)         -0.0738         -DE/DX =    0.0                 !
 ! D134  D(21,33,34,35)       -177.641          -DE/DX =    0.0                 !
 ! D135  D(32,33,34,23)        178.7586         -DE/DX =    0.0                 !
 ! D136  D(32,33,34,35)          1.1914         -DE/DX =    0.0                 !
 ! D137  D(6,36,37,39)        -179.1479         -DE/DX =    0.0                 !
 ! D138  D(6,36,37,42)           2.6089         -DE/DX =    0.0                 !
 ! D139  D(38,36,37,39)          0.9531         -DE/DX =    0.0                 !
 ! D140  D(38,36,37,42)       -177.2901         -DE/DX =    0.0                 !
 ! D141  D(6,36,38,40)         179.8484         -DE/DX =    0.0                 !
 ! D142  D(6,36,38,43)           0.01           -DE/DX =    0.0                 !
 ! D143  D(37,36,38,40)         -0.2518         -DE/DX =    0.0                 !
 ! D144  D(37,36,38,43)        179.9098         -DE/DX =    0.0                 !
 ! D145  D(36,37,39,41)         -0.8619         -DE/DX =    0.0                 !
 ! D146  D(36,37,39,44)       -179.4682         -DE/DX =    0.0                 !
 ! D147  D(42,37,39,41)        177.3867         -DE/DX =    0.0                 !
 ! D148  D(42,37,39,44)         -1.2196         -DE/DX =    0.0                 !
 ! D149  D(36,38,40,41)         -0.5389         -DE/DX =    0.0                 !
 ! D150  D(36,38,40,45)        179.6754         -DE/DX =    0.0                 !
 ! D151  D(43,38,40,41)        179.2968         -DE/DX =    0.0                 !
 ! D152  D(43,38,40,45)         -0.4889         -DE/DX =    0.0                 !
 ! D153  D(37,39,41,40)          0.0827         -DE/DX =    0.0                 !
 ! D154  D(37,39,41,56)        177.777          -DE/DX =    0.0                 !
 ! D155  D(44,39,41,40)        178.6888         -DE/DX =    0.0                 !
 ! D156  D(44,39,41,56)         -3.617          -DE/DX =    0.0                 !
 ! D157  D(38,40,41,39)          0.6261         -DE/DX =    0.0                 !
 ! D158  D(38,40,41,56)       -177.0721         -DE/DX =    0.0                 !
 ! D159  D(45,40,41,39)       -179.5884         -DE/DX =    0.0                 !
 ! D160  D(45,40,41,56)          2.7135         -DE/DX =    0.0                 !
 ! D161  D(39,41,56,57)        -90.8134         -DE/DX =    0.0                 !
 ! D162  D(39,41,56,58)         28.8073         -DE/DX =    0.0                 !
 ! D163  D(39,41,56,59)        149.6231         -DE/DX =    0.0                 !
 ! D164  D(40,41,56,57)         86.8882         -DE/DX =    0.0                 !
 ! D165  D(40,41,56,58)       -153.4911         -DE/DX =    0.0                 !
 ! D166  D(40,41,56,59)        -32.6753         -DE/DX =    0.0                 !
 ! D167  D(23,46,47,49)        179.1517         -DE/DX =    0.0                 !
 ! D168  D(23,46,47,52)         -2.3495         -DE/DX =    0.0                 !
 ! D169  D(48,46,47,49)         -0.6026         -DE/DX =    0.0                 !
 ! D170  D(48,46,47,52)        177.8962         -DE/DX =    0.0                 !
 ! D171  D(23,46,48,50)       -179.8087         -DE/DX =    0.0                 !
 ! D172  D(23,46,48,53)         -0.2575         -DE/DX =    0.0                 !
 ! D173  D(47,46,48,50)         -0.0528         -DE/DX =    0.0                 !
 ! D174  D(47,46,48,53)        179.4985         -DE/DX =    0.0                 !
 ! D175  D(46,47,49,51)          0.6524         -DE/DX =    0.0                 !
 ! D176  D(46,47,49,54)       -179.7243         -DE/DX =    0.0                 !
 ! D177  D(52,47,49,51)       -177.8514         -DE/DX =    0.0                 !
 ! D178  D(52,47,49,54)          1.7719         -DE/DX =    0.0                 !
 ! D179  D(46,48,50,51)          0.6575         -DE/DX =    0.0                 !
 ! D180  D(46,48,50,55)        179.3638         -DE/DX =    0.0                 !
 ! D181  D(53,48,50,51)       -178.8862         -DE/DX =    0.0                 !
 ! D182  D(53,48,50,55)         -0.1798         -DE/DX =    0.0                 !
 ! D183  D(47,49,51,50)         -0.0548         -DE/DX =    0.0                 !
 ! D184  D(47,49,51,60)        177.5533         -DE/DX =    0.0                 !
 ! D185  D(54,49,51,50)       -179.6779         -DE/DX =    0.0                 !
 ! D186  D(54,49,51,60)         -2.0698         -DE/DX =    0.0                 !
 ! D187  D(48,50,51,49)         -0.6083         -DE/DX =    0.0                 !
 ! D188  D(48,50,51,60)       -178.2277         -DE/DX =    0.0                 !
 ! D189  D(55,50,51,49)       -179.3134         -DE/DX =    0.0                 !
 ! D190  D(55,50,51,60)          3.0672         -DE/DX =    0.0                 !
 ! D191  D(49,51,60,61)        -93.7638         -DE/DX =    0.0                 !
 ! D192  D(49,51,60,62)         26.0344         -DE/DX =    0.0                 !
 ! D193  D(49,51,60,63)        146.7105         -DE/DX =    0.0                 !
 ! D194  D(50,51,60,61)         83.8554         -DE/DX =    0.0                 !
 ! D195  D(50,51,60,62)       -156.3464         -DE/DX =    0.0                 !
 ! D196  D(50,51,60,63)        -35.6703         -DE/DX =    0.0                 !
 --------------------------------------------------------------------------------
 Lowest energy point so far.  Saving SCF results.
 GradGradGradGradGradGradGradGradGradGradGradGradGradGradGradGradGradGrad

 Largest change from initial coordinates is atom   54       0.000 Angstoms.
 Leave Link  103 at Sat Oct 20 03:42:34 2018, MaxMem=   838860800 cpu:         7.9
 (Enter /soft/sl6.3/x86_64/gaussian/g09_d01/g09/l202.exe)
 Stoichiometry    C28H18Cl2F6FeN8(5)
 Framework group  C1[X(C28H18Cl2F6FeN8)]
 Deg. of freedom   183
 Full point group                 C1      NOp   1
 RotChk:  IX=0 Diff= 2.36D-16
 Largest Abelian subgroup         C1      NOp   1
 Largest concise Abelian subgroup C1      NOp   1
                         Standard orientation:                         
 ---------------------------------------------------------------------
 Center     Atomic      Atomic             Coordinates (Angstroms)
 Number     Number       Type             X           Y           Z
 ---------------------------------------------------------------------
      1         26           0        0.001827    0.006883    0.030382
      2         17           0       -0.040538    0.150345   -2.357785
      3          7           0        0.012259   -2.246897   -0.092531
      4          7           0       -2.157186   -0.611027    0.018739
      5          7           0       -3.292173    0.002440    0.042013
      6          7           0       -4.253702   -0.947978    0.014571
      7          6           0        1.119842   -2.987415   -0.155796
      8          1           0        2.055655   -2.440379   -0.161487
      9          6           0        1.091203   -4.376863   -0.213047
     10          1           0        2.015517   -4.937994   -0.265436
     11          6           0       -0.144010   -5.016838   -0.201622
     12          1           0       -0.206731   -6.097987   -0.243641
     13          6           0       -1.301014   -4.250918   -0.136540
     14          1           0       -2.275840   -4.722834   -0.126672
     15          6           0       -1.183806   -2.861221   -0.084667
     16          6           0       -2.340999   -1.965115   -0.026246
     17          6           0       -3.698071   -2.189996   -0.028210
     18          1           0       -4.290817   -3.084893   -0.089309
     19         17           0        0.043981   -0.135719    2.416908
     20          7           0       -0.008268    2.261037    0.148994
     21          7           0        2.160771    0.625006    0.034157
     22          7           0        3.295660    0.011706    0.003174
     23          7           0        4.257050    0.962597    0.013564
     24          6           0       -1.115550    3.001553    0.217078
     25          1           0       -2.051190    2.454341    0.230293
     26          6           0       -1.086822    4.391183    0.269644
     27          1           0       -2.010882    4.952341    0.326091
     28          6           0        0.148179    5.031324    0.248282
     29          1           0        0.210966    6.112611    0.286495
     30          6           0        1.304888    4.265392    0.178281
     31          1           0        2.279553    4.737425    0.160936
     32          6           0        1.187605    2.875521    0.131427
     33          6           0        2.344543    1.979419    0.067981
     34          6           0        3.701486    2.204710    0.053735
     35          1           0        4.294531    3.100213    0.101493
     36          6           0       -5.629386   -0.584638    0.014253
     37          6           0       -6.560258   -1.388774    0.670273
     38          6           0       -6.025950    0.578824   -0.645019
     39          6           0       -7.903895   -1.034904    0.649162
     40          6           0       -7.368365    0.932502   -0.648595
     41          6           0       -8.309113    0.124959   -0.008589
     42          1           0       -6.238180   -2.266425    1.216308
     43          1           0       -5.285286    1.187084   -1.145555
     44          1           0       -8.632602   -1.648191    1.162760
     45          1           0       -7.686033    1.836069   -1.152717
     46          6           0        5.632603    0.599032   -0.002416
     47          6           0        6.554031    1.397407   -0.677830
     48          6           0        6.039407   -0.555431    0.666935
     49          6           0        7.898112    1.043500   -0.672801
     50          6           0        7.381617   -0.908677    0.655237
     51          6           0        8.313046   -0.108419   -0.007859
     52          1           0        6.225114    2.273017   -1.223077
     53          1           0        5.307236   -1.154339    1.190730
     54          1           0        8.621153    1.659758   -1.190690
     55          1           0        7.709265   -1.796843    1.180110
     56          6           0       -9.770089    0.481553   -0.074040
     57          9           0      -10.356072   -0.034089   -1.178986
     58          9           0      -10.454316    0.007760    0.988319
     59          9           0       -9.961387    1.816456   -0.117310
     60          6           0        9.759310   -0.524232   -0.046671
     61          9           0        9.996961   -1.403708   -1.045966
     62          9           0       10.582169    0.526854   -0.244814
     63          9           0       10.139356   -1.125425    1.100483
 ---------------------------------------------------------------------
 Rotational constants (GHZ):      0.1521068      0.0211046      0.0193086
 Leave Link  202 at Sat Oct 20 03:42:34 2018, MaxMem=   838860800 cpu:         0.1
 (Enter /soft/sl6.3/x86_64/gaussian/g09_d01/g09/l9999.exe)
 1\1\GINC-NODE0404\FOpt\UB3LYP\6-311G(d,p)\C28H18Cl2F6Fe1N8(5)\CONRADJ\
 20-Oct-2018\0\\#P b3lyp/6-311G(d,p) opt scf=(conver=8)\\Comment:\\0,5\
 Fe,0.001827,0.006883,0.030382\Cl,-0.040538,0.150345,-2.357785\N,0.0122
 59,-2.246897,-0.092531\N,-2.157186,-0.611027,0.018739\N,-3.292173,0.00
 244,0.042013\N,-4.253702,-0.947978,0.014571\C,1.119842,-2.987415,-0.15
 5796\H,2.055655,-2.440379,-0.161487\C,1.091203,-4.376863,-0.213047\H,2
 .015517,-4.937994,-0.265436\C,-0.14401,-5.016838,-0.201622\H,-0.206731
 ,-6.097987,-0.243641\C,-1.301014,-4.250918,-0.13654\H,-2.27584,-4.7228
 34,-0.126672\C,-1.183806,-2.861221,-0.084667\C,-2.340999,-1.965115,-0.
 026246\C,-3.698071,-2.189996,-0.02821\H,-4.290817,-3.084893,-0.089309\
 Cl,0.043981,-0.135719,2.416908\N,-0.008268,2.261037,0.148994\N,2.16077
 1,0.625006,0.034157\N,3.29566,0.011706,0.003174\N,4.25705,0.962597,0.0
 13564\C,-1.11555,3.001553,0.217078\H,-2.05119,2.454341,0.230293\C,-1.0
 86822,4.391183,0.269644\H,-2.010882,4.952341,0.326091\C,0.148179,5.031
 324,0.248282\H,0.210966,6.112611,0.286495\C,1.304888,4.265392,0.178281
 \H,2.279553,4.737425,0.160936\C,1.187605,2.875521,0.131427\C,2.344543,
 1.979419,0.067981\C,3.701486,2.20471,0.053735\H,4.294531,3.100213,0.10
 1493\C,-5.629386,-0.584638,0.014253\C,-6.560258,-1.388774,0.670273\C,-
 6.02595,0.578824,-0.645019\C,-7.903895,-1.034904,0.649162\C,-7.368365,
 0.932502,-0.648595\C,-8.309113,0.124959,-0.008589\H,-6.23818,-2.266425
 ,1.216308\H,-5.285286,1.187084,-1.145555\H,-8.632602,-1.648191,1.16276
 \H,-7.686033,1.836069,-1.152717\C,5.632603,0.599032,-0.002416\C,6.5540
 31,1.397407,-0.67783\C,6.039407,-0.555431,0.666935\C,7.898112,1.0435,-
 0.672801\C,7.381617,-0.908677,0.655237\C,8.313046,-0.108419,-0.007859\
 H,6.225114,2.273017,-1.223077\H,5.307236,-1.154339,1.19073\H,8.621153,
 1.659758,-1.19069\H,7.709265,-1.796843,1.18011\C,-9.770089,0.481553,-0
 .07404\F,-10.356072,-0.034089,-1.178986\F,-10.454316,0.00776,0.988319\
 F,-9.961387,1.816456,-0.11731\C,9.75931,-0.524232,-0.046671\F,9.996961
 ,-1.403708,-1.045966\F,10.582169,0.526854,-0.244814\F,10.139356,-1.125
 425,1.100483\\Version=AS64L-G09RevD.01\State=5-A\HF=-4299.6955795\S2=6
 .00797\S2-1=0.\S2A=6.000019\RMSD=5.876e-09\RMSF=4.194e-06\Dipole=0.016
 1826,0.0476961,0.0489366\Quadrupole=0.0445534,40.476909,-40.5214624,22
 .4756011,-2.0259101,-2.7311173\PG=C01 [X(C28H18Cl2F6Fe1N8)]\\@


 GARBAGE IN, GARBAGE OUT
 Job cpu time:       0 days  8 hours 56 minutes 30.6 seconds.
 File lengths (MBytes):  RWF=    858 Int=      0 D2E=      0 Chk=     76 Scr=      1
 Normal termination of Gaussian 09 at Sat Oct 20 03:42:35 2018.
