# Supplementary material for: DFT and CV data of 4-phenyl-substituted dichloro(bis{2-[1-(phenyl)-1H-1,2,3-triazol-4-yl-κN3]pyridine-κN})iron(II) coordination compounds
Source: Data Brief. 2018 Oct 27;21:1458–71. doi: 10.1016/j.dib.2018.10.085 (PMC6234228; doi:10.1016/j.dib.2018.10.085)
Supplement: Supplementary file 2 — Supplementary material. [file mmc2.zip › DIB_DFT_files_Fe/FeCl2L12_CF3_trans2.log]

 Entering Gaussian System, Link 0=g09
 Input=FeCl2L12_CF3_trans2.com
 Output=FeCl2L12_CF3_trans2.log
 Initial command:
 /soft/sl6.3/x86_64/gaussian/g09_d01/g09/l1.exe "/scratch/conradj/558831.ui.FeCl2L12_CF3_trans2/Gau-64165.inp" -scrdir="/scratch/conradj/558831.ui.FeCl2L12_CF3_trans2/"
 Default linda workers:  node0403-ib,node0404-ib
 Default is to use  16 SMP processors on each worker.
 Entering Link 1 = /soft/sl6.3/x86_64/gaussian/g09_d01/g09/l1.exe PID=     64166.
  
 Copyright (c) 1988,1990,1992,1993,1995,1998,2003,2009,2013,
            Gaussian, Inc.  All Rights Reserved.
  
 This is part of the Gaussian(R) 09 program.  It is based on
 the Gaussian(R) 03 system (copyright 2003, Gaussian, Inc.),
 the Gaussian(R) 98 system (copyright 1998, Gaussian, Inc.),
 the Gaussian(R) 94 system (copyright 1995, Gaussian, Inc.),
 the Gaussian 92(TM) system (copyright 1992, Gaussian, Inc.),
 the Gaussian 90(TM) system (copyright 1990, Gaussian, Inc.),
 the Gaussian 88(TM) system (copyright 1988, Gaussian, Inc.),
 the Gaussian 86(TM) system (copyright 1986, Carnegie Mellon
 University), and the Gaussian 82(TM) system (copyright 1983,
 Carnegie Mellon University). Gaussian is a federally registered
 trademark of Gaussian, Inc.
  
 This software contains proprietary and confidential information,
 including trade secrets, belonging to Gaussian, Inc.
  
 This software is provided under written license and may be
 used, copied, transmitted, or stored only in accord with that
 written license.
  
 The following legend is applicable only to US Government
 contracts under FAR:
  
                    RESTRICTED RIGHTS LEGEND
  
 Use, reproduction and disclosure by the US Government is
 subject to restrictions as set forth in subparagraphs (a)
 and (c) of the Commercial Computer Software - Restricted
 Rights clause in FAR 52.227-19.
  
 Gaussian, Inc.
 340 Quinnipiac St., Bldg. 40, Wallingford CT 06492
  
  
 ---------------------------------------------------------------
 Warning -- This program may not be used in any manner that
 competes with the business of Gaussian, Inc. or will provide
 assistance to any competitor of Gaussian, Inc.  The licensee
 of this program is prohibited from giving any competitor of
 Gaussian, Inc. access to this program.  By using this program,
 the user acknowledges that Gaussian, Inc. is engaged in the
 business of creating and licensing software in the field of
 computational chemistry and represents and warrants to the
 licensee that it is not a competitor of Gaussian, Inc. and that
 it will not use this program in any manner prohibited above.
 ---------------------------------------------------------------
  

 Cite this work as:
 Gaussian 09, Revision D.01,
 M. J. Frisch, G. W. Trucks, H. B. Schlegel, G. E. Scuseria, 
 M. A. Robb, J. R. Cheeseman, G. Scalmani, V. Barone, B. Mennucci, 
 G. A. Petersson, H. Nakatsuji, M. Caricato, X. Li, H. P. Hratchian, 
 A. F. Izmaylov, J. Bloino, G. Zheng, J. L. Sonnenberg, M. Hada, 
 M. Ehara, K. Toyota, R. Fukuda, J. Hasegawa, M. Ishida, T. Nakajima, 
 Y. Honda, O. Kitao, H. Nakai, T. Vreven, J. A. Montgomery, Jr., 
 J. E. Peralta, F. Ogliaro, M. Bearpark, J. J. Heyd, E. Brothers, 
 K. N. Kudin, V. N. Staroverov, T. Keith, R. Kobayashi, J. Normand, 
 K. Raghavachari, A. Rendell, J. C. Burant, S. S. Iyengar, J. Tomasi, 
 M. Cossi, N. Rega, J. M. Millam, M. Klene, J. E. Knox, J. B. Cross, 
 V. Bakken, C. Adamo, J. Jaramillo, R. Gomperts, R. E. Stratmann, 
 O. Yazyev, A. J. Austin, R. Cammi, C. Pomelli, J. W. Ochterski, 
 R. L. Martin, K. Morokuma, V. G. Zakrzewski, G. A. Voth, 
 P. Salvador, J. J. Dannenberg, S. Dapprich, A. D. Daniels, 
 O. Farkas, J. B. Foresman, J. V. Ortiz, J. Cioslowski, 
 and D. J. Fox, Gaussian, Inc., Wallingford CT, 2013.
 
 ******************************************
 Gaussian 09:  AS64L-G09RevD.01 24-Apr-2013
                20-Oct-2018 
 ******************************************
 %chk=FeCl2L12_CF3_trans2.chk
 SetLPE:  input flags="-opt 'Tsnet.Node.lindarsharg: ssh' "
 SetLPE:    new flags="-opt 'Tsnet.Node.lindarsharg: ssh'  -nodelist 'node0403-ib node0404-ib'"
 Will use up to    2 processors via Linda.
 ---------------------------------------
 #P b3lyp/6-311G(d,p) opt scf=(conver=8)
 ---------------------------------------
 1/14=-1,18=20,19=15,26=3,38=1/1,3;
 2/9=110,12=2,17=6,18=5,40=1/2;
 3/5=4,6=6,7=101,11=2,16=1,25=1,30=1,71=1,74=-5/1,2,3;
 4//1;
 5/5=2,6=8,38=5/2;
 6/7=2,8=2,9=2,10=2,28=1/1;
 7//1,2,3,16;
 1/14=-1,18=20,19=15,26=3/3(2);
 2/9=110/2;
 99//99;
 2/9=110/2;
 3/5=4,6=6,7=101,11=2,16=1,25=1,30=1,71=1,74=-5/1,2,3;
 4/5=5,16=3,69=1/1;
 5/5=2,6=8,38=5/2;
 7//1,2,3,16;
 1/14=-1,18=20,19=15,26=3/3(-5);
 2/9=110/2;
 6/7=2,8=2,9=2,10=2,19=2,28=1/1;
 99/9=1/99;
 Leave Link    1 at Sat Oct 20 03:08:57 2018, MaxMem=           0 cpu:         1.1
 (Enter /soft/sl6.3/x86_64/gaussian/g09_d01/g09/l101.exe)
 --------
 Comment:
 --------
 Symbolic Z-matrix:
 Charge =  0 Multiplicity = 5
 26                   -2.71036  -0.00258   0.01151 
 17                   -2.95454   0.57472  -2.28624 
 7                    -4.04905  -1.85073  -0.48871 
 7                    -1.33569  -1.73235  -0.27043 
 7                    -0.06168  -1.87844  -0.12434 
 7                     0.18909  -3.20496  -0.18049 
 6                    -5.36627  -1.83555  -0.69285 
 1                    -5.84479  -0.86514  -0.63905 
 6                    -6.10511  -2.9774   -0.9815 
 1                    -7.17467  -2.90977  -1.13453 
 6                    -5.43449  -4.19278  -1.07467 
 1                    -5.97257  -5.10631  -1.29906 
 6                    -4.0587   -4.21623  -0.89113 
 1                    -3.50556  -5.14307  -0.98059 
 6                    -3.3966   -3.02119  -0.60051 
 6                    -1.9458   -2.94614  -0.42559 
 6                    -0.96295  -3.90595  -0.36903 
 1                    -0.98741  -4.98025  -0.40144 
 17                   -2.80035  -0.57286   2.32341 
 7                    -4.02818   1.83925   0.56675 
 7                    -1.32993   1.7354    0.22449 
 7                    -0.05885   1.88346   0.06292 
 7                     0.19037   3.2113    0.09762 
 6                    -5.33356   1.81765   0.83526 
 1                    -5.80021   0.83993   0.8457 
 6                    -6.07258   2.96256   1.11124 
 1                    -7.1324    2.88984   1.31972 
 6                    -5.41458   4.18836   1.11734 
 1                    -5.9537    5.10501   1.32602 
 6                    -4.04946   4.21936   0.86674 
 1                    -3.5062    5.1561    0.88594 
 6                    -3.38572   3.02      0.59885 
 6                    -1.94188   2.94978   0.37118 
 6                    -0.96244   3.91071   0.292 
 1                    -0.98521   4.9818    0.37655 
 6                     1.51649  -3.69109  -0.02177 
 6                     1.92027  -4.84603  -0.68926 
 6                     2.3964   -3.0005    0.81232 
 6                     3.21398  -5.32193  -0.51058 
 6                     3.69019  -3.47574   0.97439 
 6                     4.09961  -4.63841   0.31977 
 1                     1.24216  -5.35852  -1.35985 
 1                     2.0553   -2.111     1.3237 
 1                     3.53449  -6.22081  -1.02063 
 1                     4.37722  -2.95434   1.62849 
 6                     1.52063   3.69415  -0.04734 
 6                     1.74751   4.99216  -0.5041 
 6                     2.58763   2.85579   0.27791 
 6                     3.05082   5.45946  -0.61827 
 6                     3.88659   3.32721   0.1479 
 6                     4.1219    4.63006  -0.29154 
 1                     0.92119   5.62988  -0.79008 
 1                     2.38687   1.85171   0.62372 
 1                     3.23329   6.4682   -0.96521 
 1                     4.71955   2.68604   0.40542 
 6                     5.53244   5.12348  -0.46808 
 6                     5.51719  -5.12064   0.47226 
 9                     5.62825  -6.44555   0.24044 
 9                     5.99763  -4.88489   1.71139 
 9                     6.34972  -4.49925  -0.39382 
 9                     5.99412   4.87938  -1.71547 
 9                     6.38673   4.52627   0.38909 
 9                     5.62727   6.4561   -0.27119 
 
 Add virtual bond connecting atoms N3         and Fe1        Dist= 4.41D+00.
 Add virtual bond connecting atoms N4         and Fe1        Dist= 4.21D+00.
 Add virtual bond connecting atoms N20        and Fe1        Dist= 4.41D+00.
 Add virtual bond connecting atoms N21        and Fe1        Dist= 4.21D+00.
 Add virtual bond connecting atoms H25        and H8         Dist= 4.27D+00.
 NAtoms=     63 NQM=       63 NQMF=       0 NMMI=      0 NMMIF=      0
                NMic=       0 NMicF=      0.
                    Isotopes and Nuclear Properties:
 (Nuclear quadrupole moments (NQMom) in fm**2, nuclear magnetic moments (NMagM)
  in nuclear magnetons)

  Atom         1           2           3           4           5           6           7           8           9          10
 IAtWgt=          56          35          14          14          14          14          12           1          12           1
 AtmWgt=  55.9349393  34.9688527  14.0030740  14.0030740  14.0030740  14.0030740  12.0000000   1.0078250  12.0000000   1.0078250
 NucSpn=           0           3           2           2           2           2           0           1           0           1
 AtZEff=   0.0000000   0.0000000   0.0000000   0.0000000   0.0000000   0.0000000   0.0000000   0.0000000   0.0000000   0.0000000
 NQMom=    0.0000000  -8.1650000   2.0440000   2.0440000   2.0440000   2.0440000   0.0000000   0.0000000   0.0000000   0.0000000
 NMagM=    0.0000000   0.8218740   0.4037610   0.4037610   0.4037610   0.4037610   0.0000000   2.7928460   0.0000000   2.7928460
 AtZNuc=  26.0000000  17.0000000   7.0000000   7.0000000   7.0000000   7.0000000   6.0000000   1.0000000   6.0000000   1.0000000

  Atom        11          12          13          14          15          16          17          18          19          20
 IAtWgt=          12           1          12           1          12          12          12           1          35          14
 AtmWgt=  12.0000000   1.0078250  12.0000000   1.0078250  12.0000000  12.0000000  12.0000000   1.0078250  34.9688527  14.0030740
 NucSpn=           0           1           0           1           0           0           0           1           3           2
 AtZEff=   0.0000000   0.0000000   0.0000000   0.0000000   0.0000000   0.0000000   0.0000000   0.0000000   0.0000000   0.0000000
 NQMom=    0.0000000   0.0000000   0.0000000   0.0000000   0.0000000   0.0000000   0.0000000   0.0000000  -8.1650000   2.0440000
 NMagM=    0.0000000   2.7928460   0.0000000   2.7928460   0.0000000   0.0000000   0.0000000   2.7928460   0.8218740   0.4037610
 AtZNuc=   6.0000000   1.0000000   6.0000000   1.0000000   6.0000000   6.0000000   6.0000000   1.0000000  17.0000000   7.0000000

  Atom        21          22          23          24          25          26          27          28          29          30
 IAtWgt=          14          14          14          12           1          12           1          12           1          12
 AtmWgt=  14.0030740  14.0030740  14.0030740  12.0000000   1.0078250  12.0000000   1.0078250  12.0000000   1.0078250  12.0000000
 NucSpn=           2           2           2           0           1           0           1           0           1           0
 AtZEff=   0.0000000   0.0000000   0.0000000   0.0000000   0.0000000   0.0000000   0.0000000   0.0000000   0.0000000   0.0000000
 NQMom=    2.0440000   2.0440000   2.0440000   0.0000000   0.0000000   0.0000000   0.0000000   0.0000000   0.0000000   0.0000000
 NMagM=    0.4037610   0.4037610   0.4037610   0.0000000   2.7928460   0.0000000   2.7928460   0.0000000   2.7928460   0.0000000
 AtZNuc=   7.0000000   7.0000000   7.0000000   6.0000000   1.0000000   6.0000000   1.0000000   6.0000000   1.0000000   6.0000000

  Atom        31          32          33          34          35          36          37          38          39          40
 IAtWgt=           1          12          12          12           1          12          12          12          12          12
 AtmWgt=   1.0078250  12.0000000  12.0000000  12.0000000   1.0078250  12.0000000  12.0000000  12.0000000  12.0000000  12.0000000
 NucSpn=           1           0           0           0           1           0           0           0           0           0
 AtZEff=   0.0000000   0.0000000   0.0000000   0.0000000   0.0000000   0.0000000   0.0000000   0.0000000   0.0000000   0.0000000
 NQMom=    0.0000000   0.0000000   0.0000000   0.0000000   0.0000000   0.0000000   0.0000000   0.0000000   0.0000000   0.0000000
 NMagM=    2.7928460   0.0000000   0.0000000   0.0000000   2.7928460   0.0000000   0.0000000   0.0000000   0.0000000   0.0000000
 AtZNuc=   1.0000000   6.0000000   6.0000000   6.0000000   1.0000000   6.0000000   6.0000000   6.0000000   6.0000000   6.0000000

  Atom        41          42          43          44          45          46          47          48          49          50
 IAtWgt=          12           1           1           1           1          12          12          12          12          12
 AtmWgt=  12.0000000   1.0078250   1.0078250   1.0078250   1.0078250  12.0000000  12.0000000  12.0000000  12.0000000  12.0000000
 NucSpn=           0           1           1           1           1           0           0           0           0           0
 AtZEff=   0.0000000   0.0000000   0.0000000   0.0000000   0.0000000   0.0000000   0.0000000   0.0000000   0.0000000   0.0000000
 NQMom=    0.0000000   0.0000000   0.0000000   0.0000000   0.0000000   0.0000000   0.0000000   0.0000000   0.0000000   0.0000000
 NMagM=    0.0000000   2.7928460   2.7928460   2.7928460   2.7928460   0.0000000   0.0000000   0.0000000   0.0000000   0.0000000
 AtZNuc=   6.0000000   1.0000000   1.0000000   1.0000000   1.0000000   6.0000000   6.0000000   6.0000000   6.0000000   6.0000000

  Atom        51          52          53          54          55          56          57          58          59          60
 IAtWgt=          12           1           1           1           1          12          12          19          19          19
 AtmWgt=  12.0000000   1.0078250   1.0078250   1.0078250   1.0078250  12.0000000  12.0000000  18.9984033  18.9984033  18.9984033
 NucSpn=           0           1           1           1           1           0           0           1           1           1
 AtZEff=   0.0000000   0.0000000   0.0000000   0.0000000   0.0000000   0.0000000   0.0000000   0.0000000   0.0000000   0.0000000
 NQMom=    0.0000000   0.0000000   0.0000000   0.0000000   0.0000000   0.0000000   0.0000000   0.0000000   0.0000000   0.0000000
 NMagM=    0.0000000   2.7928460   2.7928460   2.7928460   2.7928460   0.0000000   0.0000000   2.6288670   2.6288670   2.6288670
 AtZNuc=   6.0000000   1.0000000   1.0000000   1.0000000   1.0000000   6.0000000   6.0000000   9.0000000   9.0000000   9.0000000

  Atom        61          62          63
 IAtWgt=          19          19          19
 AtmWgt=  18.9984033  18.9984033  18.9984033
 NucSpn=           1           1           1
 AtZEff=   0.0000000   0.0000000   0.0000000
 NQMom=    0.0000000   0.0000000   0.0000000
 NMagM=    2.6288670   2.6288670   2.6288670
 AtZNuc=   9.0000000   9.0000000   9.0000000
 Leave Link  101 at Sat Oct 20 03:08:57 2018, MaxMem=   838860800 cpu:         4.4
 (Enter /soft/sl6.3/x86_64/gaussian/g09_d01/g09/l103.exe)

 GradGradGradGradGradGradGradGradGradGradGradGradGradGradGradGradGradGrad
 Berny optimization.
 Initialization pass.
                           ----------------------------
                           !    Initial Parameters    !
                           ! (Angstroms and Degrees)  !
 --------------------------                            --------------------------
 ! Name  Definition              Value          Derivative Info.                !
 --------------------------------------------------------------------------------
 ! R1    R(1,2)                  2.3817         estimate D2E/DX2                !
 ! R2    R(1,3)                  2.3362         estimate D2E/DX2                !
 ! R3    R(1,4)                  2.2274         estimate D2E/DX2                !
 ! R4    R(1,19)                 2.3829         estimate D2E/DX2                !
 ! R5    R(1,20)                 2.3318         estimate D2E/DX2                !
 ! R6    R(1,21)                 2.2297         estimate D2E/DX2                !
 ! R7    R(3,7)                  1.333          estimate D2E/DX2                !
 ! R8    R(3,15)                 1.3447         estimate D2E/DX2                !
 ! R9    R(4,5)                  1.2907         estimate D2E/DX2                !
 ! R10   R(4,16)                 1.3673         estimate D2E/DX2                !
 ! R11   R(5,6)                  1.3512         estimate D2E/DX2                !
 ! R12   R(6,17)                 1.3617         estimate D2E/DX2                !
 ! R13   R(6,36)                 1.4225         estimate D2E/DX2                !
 ! R14   R(7,8)                  1.0833         estimate D2E/DX2                !
 ! R15   R(7,9)                  1.3903         estimate D2E/DX2                !
 ! R16   R(8,25)                 2.2614         estimate D2E/DX2                !
 ! R17   R(9,10)                 1.0826         estimate D2E/DX2                !
 ! R18   R(9,11)                 1.3912         estimate D2E/DX2                !
 ! R19   R(11,12)                1.0837         estimate D2E/DX2                !
 ! R20   R(11,13)                1.3882         estimate D2E/DX2                !
 ! R21   R(13,14)                1.0831         estimate D2E/DX2                !
 ! R22   R(13,15)                1.3968         estimate D2E/DX2                !
 ! R23   R(15,16)                1.4632         estimate D2E/DX2                !
 ! R24   R(16,17)                1.3749         estimate D2E/DX2                !
 ! R25   R(17,18)                1.0751         estimate D2E/DX2                !
 ! R26   R(20,24)                1.3329         estimate D2E/DX2                !
 ! R27   R(20,32)                1.3446         estimate D2E/DX2                !
 ! R28   R(21,22)                1.2898         estimate D2E/DX2                !
 ! R29   R(21,33)                1.3677         estimate D2E/DX2                !
 ! R30   R(22,23)                1.3515         estimate D2E/DX2                !
 ! R31   R(23,34)                1.3623         estimate D2E/DX2                !
 ! R32   R(23,46)                1.4226         estimate D2E/DX2                !
 ! R33   R(24,25)                1.0834         estimate D2E/DX2                !
 ! R34   R(24,26)                1.3904         estimate D2E/DX2                !
 ! R35   R(26,27)                1.0826         estimate D2E/DX2                !
 ! R36   R(26,28)                1.3913         estimate D2E/DX2                !
 ! R37   R(28,29)                1.0837         estimate D2E/DX2                !
 ! R38   R(28,30)                1.3883         estimate D2E/DX2                !
 ! R39   R(30,31)                1.083          estimate D2E/DX2                !
 ! R40   R(30,32)                1.3967         estimate D2E/DX2                !
 ! R41   R(32,33)                1.4634         estimate D2E/DX2                !
 ! R42   R(33,34)                1.3744         estimate D2E/DX2                !
 ! R43   R(34,35)                1.0747         estimate D2E/DX2                !
 ! R44   R(36,37)                1.3937         estimate D2E/DX2                !
 ! R45   R(36,38)                1.3953         estimate D2E/DX2                !
 ! R46   R(37,39)                1.39           estimate D2E/DX2                !
 ! R47   R(37,42)                1.0827         estimate D2E/DX2                !
 ! R48   R(38,40)                1.3878         estimate D2E/DX2                !
 ! R49   R(38,43)                1.0812         estimate D2E/DX2                !
 ! R50   R(39,41)                1.3932         estimate D2E/DX2                !
 ! R51   R(39,44)                1.0821         estimate D2E/DX2                !
 ! R52   R(40,41)                1.3957         estimate D2E/DX2                !
 ! R53   R(40,45)                1.0825         estimate D2E/DX2                !
 ! R54   R(41,57)                1.5051         estimate D2E/DX2                !
 ! R55   R(46,47)                1.3946         estimate D2E/DX2                !
 ! R56   R(46,48)                1.3954         estimate D2E/DX2                !
 ! R57   R(47,49)                1.3893         estimate D2E/DX2                !
 ! R58   R(47,52)                1.0823         estimate D2E/DX2                !
 ! R59   R(48,50)                1.388          estimate D2E/DX2                !
 ! R60   R(48,53)                1.0808         estimate D2E/DX2                !
 ! R61   R(49,51)                1.3935         estimate D2E/DX2                !
 ! R62   R(49,54)                1.0822         estimate D2E/DX2                !
 ! R63   R(50,51)                1.3949         estimate D2E/DX2                !
 ! R64   R(50,55)                1.0822         estimate D2E/DX2                !
 ! R65   R(51,56)                1.5047         estimate D2E/DX2                !
 ! R66   R(56,61)                1.3523         estimate D2E/DX2                !
 ! R67   R(56,62)                1.3495         estimate D2E/DX2                !
 ! R68   R(56,63)                1.3504         estimate D2E/DX2                !
 ! R69   R(57,58)                1.3496         estimate D2E/DX2                !
 ! R70   R(57,59)                1.3498         estimate D2E/DX2                !
 ! R71   R(57,60)                1.3525         estimate D2E/DX2                !
 ! A1    A(2,1,3)               85.7814         estimate D2E/DX2                !
 ! A2    A(2,1,4)               97.4346         estimate D2E/DX2                !
 ! A3    A(2,1,20)              88.8729         estimate D2E/DX2                !
 ! A4    A(2,1,21)              88.0912         estimate D2E/DX2                !
 ! A5    A(3,1,4)               73.2734         estimate D2E/DX2                !
 ! A6    A(3,1,19)              89.815          estimate D2E/DX2                !
 ! A7    A(3,1,20)             110.6099         estimate D2E/DX2                !
 ! A8    A(4,1,19)              87.7222         estimate D2E/DX2                !
 ! A9    A(4,1,21)             103.6105         estimate D2E/DX2                !
 ! A10   A(19,1,20)             86.3689         estimate D2E/DX2                !
 ! A11   A(19,1,21)             96.7334         estimate D2E/DX2                !
 ! A12   A(20,1,21)             73.2297         estimate D2E/DX2                !
 ! A13   A(1,3,7)              126.1567         estimate D2E/DX2                !
 ! A14   A(1,3,15)             115.3635         estimate D2E/DX2                !
 ! A15   A(7,3,15)             118.4658         estimate D2E/DX2                !
 ! A16   A(1,4,5)              133.0616         estimate D2E/DX2                !
 ! A17   A(1,4,16)             115.3637         estimate D2E/DX2                !
 ! A18   A(5,4,16)             110.6595         estimate D2E/DX2                !
 ! A19   A(4,5,6)              106.8356         estimate D2E/DX2                !
 ! A20   A(5,6,17)             110.7407         estimate D2E/DX2                !
 ! A21   A(5,6,36)             120.2686         estimate D2E/DX2                !
 ! A22   A(17,6,36)            128.9771         estimate D2E/DX2                !
 ! A23   A(3,7,8)              116.0446         estimate D2E/DX2                !
 ! A24   A(3,7,9)              123.1989         estimate D2E/DX2                !
 ! A25   A(8,7,9)              120.7482         estimate D2E/DX2                !
 ! A26   A(7,8,25)             134.3722         estimate D2E/DX2                !
 ! A27   A(7,9,10)             120.2029         estimate D2E/DX2                !
 ! A28   A(7,9,11)             118.3732         estimate D2E/DX2                !
 ! A29   A(10,9,11)            121.4227         estimate D2E/DX2                !
 ! A30   A(9,11,12)            120.7266         estimate D2E/DX2                !
 ! A31   A(9,11,13)            118.9229         estimate D2E/DX2                !
 ! A32   A(12,11,13)           120.3462         estimate D2E/DX2                !
 ! A33   A(11,13,14)           120.6437         estimate D2E/DX2                !
 ! A34   A(11,13,15)           118.8719         estimate D2E/DX2                !
 ! A35   A(14,13,15)           120.4819         estimate D2E/DX2                !
 ! A36   A(3,15,13)            122.142          estimate D2E/DX2                !
 ! A37   A(3,15,16)            115.2454         estimate D2E/DX2                !
 ! A38   A(13,15,16)           122.5992         estimate D2E/DX2                !
 ! A39   A(4,16,15)            120.1003         estimate D2E/DX2                !
 ! A40   A(4,16,17)            107.2211         estimate D2E/DX2                !
 ! A41   A(15,16,17)           132.6774         estimate D2E/DX2                !
 ! A42   A(6,17,16)            104.543          estimate D2E/DX2                !
 ! A43   A(6,17,18)            122.5382         estimate D2E/DX2                !
 ! A44   A(16,17,18)           132.8499         estimate D2E/DX2                !
 ! A45   A(1,20,24)            126.062          estimate D2E/DX2                !
 ! A46   A(1,20,32)            115.4217         estimate D2E/DX2                !
 ! A47   A(24,20,32)           118.5133         estimate D2E/DX2                !
 ! A48   A(1,21,22)            133.4423         estimate D2E/DX2                !
 ! A49   A(1,21,33)            115.1706         estimate D2E/DX2                !
 ! A50   A(22,21,33)           110.6356         estimate D2E/DX2                !
 ! A51   A(21,22,23)           106.9352         estimate D2E/DX2                !
 ! A52   A(22,23,34)           110.6122         estimate D2E/DX2                !
 ! A53   A(22,23,46)           120.2188         estimate D2E/DX2                !
 ! A54   A(34,23,46)           129.1661         estimate D2E/DX2                !
 ! A55   A(20,24,25)           116.0011         estimate D2E/DX2                !
 ! A56   A(20,24,26)           123.175          estimate D2E/DX2                !
 ! A57   A(25,24,26)           120.8154         estimate D2E/DX2                !
 ! A58   A(8,25,24)            133.0478         estimate D2E/DX2                !
 ! A59   A(24,26,27)           120.2163         estimate D2E/DX2                !
 ! A60   A(24,26,28)           118.3605         estimate D2E/DX2                !
 ! A61   A(27,26,28)           121.4225         estimate D2E/DX2                !
 ! A62   A(26,28,29)           120.7178         estimate D2E/DX2                !
 ! A63   A(26,28,30)           118.9432         estimate D2E/DX2                !
 ! A64   A(29,28,30)           120.3348         estimate D2E/DX2                !
 ! A65   A(28,30,31)           120.6204         estimate D2E/DX2                !
 ! A66   A(28,30,32)           118.8644         estimate D2E/DX2                !
 ! A67   A(31,30,32)           120.5135         estimate D2E/DX2                !
 ! A68   A(20,32,30)           122.1128         estimate D2E/DX2                !
 ! A69   A(20,32,33)           115.187          estimate D2E/DX2                !
 ! A70   A(30,32,33)           122.6784         estimate D2E/DX2                !
 ! A71   A(21,33,32)           120.0486         estimate D2E/DX2                !
 ! A72   A(21,33,34)           107.2026         estimate D2E/DX2                !
 ! A73   A(32,33,34)           132.7296         estimate D2E/DX2                !
 ! A74   A(23,34,33)           104.614          estimate D2E/DX2                !
 ! A75   A(23,34,35)           122.7415         estimate D2E/DX2                !
 ! A76   A(33,34,35)           132.6257         estimate D2E/DX2                !
 ! A77   A(6,36,37)            120.006          estimate D2E/DX2                !
 ! A78   A(6,36,38)            119.0796         estimate D2E/DX2                !
 ! A79   A(37,36,38)           120.9135         estimate D2E/DX2                !
 ! A80   A(36,37,39)           119.458          estimate D2E/DX2                !
 ! A81   A(36,37,42)           120.4939         estimate D2E/DX2                !
 ! A82   A(39,37,42)           120.0335         estimate D2E/DX2                !
 ! A83   A(36,38,40)           119.224          estimate D2E/DX2                !
 ! A84   A(36,38,43)           119.4035         estimate D2E/DX2                !
 ! A85   A(40,38,43)           121.3712         estimate D2E/DX2                !
 ! A86   A(37,39,41)           120.0192         estimate D2E/DX2                !
 ! A87   A(37,39,44)           119.9668         estimate D2E/DX2                !
 ! A88   A(41,39,44)           120.0133         estimate D2E/DX2                !
 ! A89   A(38,40,41)           120.2629         estimate D2E/DX2                !
 ! A90   A(38,40,45)           119.823          estimate D2E/DX2                !
 ! A91   A(41,40,45)           119.9002         estimate D2E/DX2                !
 ! A92   A(39,41,40)           120.1167         estimate D2E/DX2                !
 ! A93   A(39,41,57)           120.1262         estimate D2E/DX2                !
 ! A94   A(40,41,57)           119.7144         estimate D2E/DX2                !
 ! A95   A(23,46,47)           120.0928         estimate D2E/DX2                !
 ! A96   A(23,46,48)           119.1668         estimate D2E/DX2                !
 ! A97   A(47,46,48)           120.7399         estimate D2E/DX2                !
 ! A98   A(46,47,49)           119.5115         estimate D2E/DX2                !
 ! A99   A(46,47,52)           120.7157         estimate D2E/DX2                !
 ! A100  A(49,47,52)           119.7595         estimate D2E/DX2                !
 ! A101  A(46,48,50)           119.3223         estimate D2E/DX2                !
 ! A102  A(46,48,53)           119.3875         estimate D2E/DX2                !
 ! A103  A(50,48,53)           121.29           estimate D2E/DX2                !
 ! A104  A(47,49,51)           120.1062         estimate D2E/DX2                !
 ! A105  A(47,49,54)           119.871          estimate D2E/DX2                !
 ! A106  A(51,49,54)           120.0224         estimate D2E/DX2                !
 ! A107  A(48,50,51)           120.3053         estimate D2E/DX2                !
 ! A108  A(48,50,55)           119.7883         estimate D2E/DX2                !
 ! A109  A(51,50,55)           119.8978         estimate D2E/DX2                !
 ! A110  A(49,51,50)           120.006          estimate D2E/DX2                !
 ! A111  A(49,51,56)           119.8563         estimate D2E/DX2                !
 ! A112  A(50,51,56)           120.0892         estimate D2E/DX2                !
 ! A113  A(51,56,61)           111.6576         estimate D2E/DX2                !
 ! A114  A(51,56,62)           111.9483         estimate D2E/DX2                !
 ! A115  A(51,56,63)           111.8578         estimate D2E/DX2                !
 ! A116  A(61,56,62)           106.8515         estimate D2E/DX2                !
 ! A117  A(61,56,63)           106.7768         estimate D2E/DX2                !
 ! A118  A(62,56,63)           107.4363         estimate D2E/DX2                !
 ! A119  A(41,57,58)           112.0015         estimate D2E/DX2                !
 ! A120  A(41,57,59)           111.8571         estimate D2E/DX2                !
 ! A121  A(41,57,60)           111.5715         estimate D2E/DX2                !
 ! A122  A(58,57,59)           107.4498         estimate D2E/DX2                !
 ! A123  A(58,57,60)           106.8806         estimate D2E/DX2                !
 ! A124  A(59,57,60)           106.7696         estimate D2E/DX2                !
 ! A125  L(2,1,19,3,-1)        175.5964         estimate D2E/DX2                !
 ! A126  L(3,1,21,2,-1)        173.8726         estimate D2E/DX2                !
 ! A127  L(4,1,20,2,-1)        186.3075         estimate D2E/DX2                !
 ! A128  L(2,1,19,3,-2)        186.7474         estimate D2E/DX2                !
 ! A129  L(3,1,21,2,-2)        184.0176         estimate D2E/DX2                !
 ! A130  L(4,1,20,2,-2)        183.2644         estimate D2E/DX2                !
 ! D1    D(2,1,3,7)            -75.0005         estimate D2E/DX2                !
 ! D2    D(2,1,3,15)           103.6085         estimate D2E/DX2                !
 ! D3    D(4,1,3,7)           -174.0707         estimate D2E/DX2                !
 ! D4    D(4,1,3,15)             4.5383         estimate D2E/DX2                !
 ! D5    D(19,1,3,7)            98.2521         estimate D2E/DX2                !
 ! D6    D(19,1,3,15)          -83.1389         estimate D2E/DX2                !
 ! D7    D(20,1,3,7)            12.2017         estimate D2E/DX2                !
 ! D8    D(20,1,3,15)         -169.1893         estimate D2E/DX2                !
 ! D9    D(7,3,21,22)         -157.836          estimate D2E/DX2                !
 ! D10   D(7,3,21,33)            6.6692         estimate D2E/DX2                !
 ! D11   D(15,3,21,22)          16.6798         estimate D2E/DX2                !
 ! D12   D(15,3,21,33)        -178.815          estimate D2E/DX2                !
 ! D13   D(2,1,4,5)            101.9075         estimate D2E/DX2                !
 ! D14   D(2,1,4,16)           -90.2891         estimate D2E/DX2                !
 ! D15   D(3,1,4,5)           -174.7929         estimate D2E/DX2                !
 ! D16   D(3,1,4,16)            -6.9895         estimate D2E/DX2                !
 ! D17   D(19,1,4,5)           -84.3013         estimate D2E/DX2                !
 ! D18   D(19,1,4,16)           83.502          estimate D2E/DX2                !
 ! D19   D(21,1,4,5)            12.0776         estimate D2E/DX2                !
 ! D20   D(21,1,4,16)          179.8809         estimate D2E/DX2                !
 ! D21   D(5,4,20,24)         -155.1448         estimate D2E/DX2                !
 ! D22   D(5,4,20,32)           21.5418         estimate D2E/DX2                !
 ! D23   D(16,4,20,24)           8.5866         estimate D2E/DX2                !
 ! D24   D(16,4,20,32)        -174.7268         estimate D2E/DX2                !
 ! D25   D(2,1,20,24)           97.7831         estimate D2E/DX2                !
 ! D26   D(2,1,20,32)          -81.5693         estimate D2E/DX2                !
 ! D27   D(3,1,20,24)           12.7169         estimate D2E/DX2                !
 ! D28   D(3,1,20,32)         -166.6355         estimate D2E/DX2                !
 ! D29   D(19,1,20,24)         -75.7174         estimate D2E/DX2                !
 ! D30   D(19,1,20,32)         104.9302         estimate D2E/DX2                !
 ! D31   D(21,1,20,24)        -173.8711         estimate D2E/DX2                !
 ! D32   D(21,1,20,32)           6.7765         estimate D2E/DX2                !
 ! D33   D(2,1,21,22)          -88.0465         estimate D2E/DX2                !
 ! D34   D(2,1,21,33)           80.8757         estimate D2E/DX2                !
 ! D35   D(4,1,21,22)            9.1422         estimate D2E/DX2                !
 ! D36   D(4,1,21,33)          178.0644         estimate D2E/DX2                !
 ! D37   D(19,1,21,22)          98.4208         estimate D2E/DX2                !
 ! D38   D(19,1,21,33)         -92.657          estimate D2E/DX2                !
 ! D39   D(20,1,21,22)        -177.4442         estimate D2E/DX2                !
 ! D40   D(20,1,21,33)          -8.522          estimate D2E/DX2                !
 ! D41   D(1,3,7,8)              1.3582         estimate D2E/DX2                !
 ! D42   D(1,3,7,9)           -179.6843         estimate D2E/DX2                !
 ! D43   D(15,3,7,8)          -177.212          estimate D2E/DX2                !
 ! D44   D(15,3,7,9)             1.7455         estimate D2E/DX2                !
 ! D45   D(1,3,15,13)          179.7625         estimate D2E/DX2                !
 ! D46   D(1,3,15,16)           -1.5313         estimate D2E/DX2                !
 ! D47   D(7,3,15,13)           -1.515          estimate D2E/DX2                !
 ! D48   D(7,3,15,16)          177.1912         estimate D2E/DX2                !
 ! D49   D(1,4,5,6)            168.1738         estimate D2E/DX2                !
 ! D50   D(16,4,5,6)            -0.0539         estimate D2E/DX2                !
 ! D51   D(1,4,16,15)            9.1608         estimate D2E/DX2                !
 ! D52   D(1,4,16,17)         -170.5013         estimate D2E/DX2                !
 ! D53   D(5,4,16,15)          179.6656         estimate D2E/DX2                !
 ! D54   D(5,4,16,17)            0.0035         estimate D2E/DX2                !
 ! D55   D(4,5,6,17)             0.0863         estimate D2E/DX2                !
 ! D56   D(4,5,6,36)          -178.6898         estimate D2E/DX2                !
 ! D57   D(5,6,17,16)           -0.0822         estimate D2E/DX2                !
 ! D58   D(5,6,17,18)         -177.4196         estimate D2E/DX2                !
 ! D59   D(36,6,17,16)         178.5581         estimate D2E/DX2                !
 ! D60   D(36,6,17,18)           1.2207         estimate D2E/DX2                !
 ! D61   D(5,6,36,37)         -148.1265         estimate D2E/DX2                !
 ! D62   D(5,6,36,38)           32.2029         estimate D2E/DX2                !
 ! D63   D(17,6,36,37)          33.3458         estimate D2E/DX2                !
 ! D64   D(17,6,36,38)        -146.3248         estimate D2E/DX2                !
 ! D65   D(3,7,8,25)           -49.336          estimate D2E/DX2                !
 ! D66   D(9,7,8,25)           131.679          estimate D2E/DX2                !
 ! D67   D(3,7,9,10)           179.7398         estimate D2E/DX2                !
 ! D68   D(3,7,9,11)            -0.6533         estimate D2E/DX2                !
 ! D69   D(8,7,9,10)            -1.35           estimate D2E/DX2                !
 ! D70   D(8,7,9,11)           178.2569         estimate D2E/DX2                !
 ! D71   D(7,8,25,24)          105.5795         estimate D2E/DX2                !
 ! D72   D(7,9,11,12)         -179.9251         estimate D2E/DX2                !
 ! D73   D(7,9,11,13)           -0.6857         estimate D2E/DX2                !
 ! D74   D(10,9,11,12)          -0.3232         estimate D2E/DX2                !
 ! D75   D(10,9,11,13)         178.9161         estimate D2E/DX2                !
 ! D76   D(9,11,13,14)        -178.5491         estimate D2E/DX2                !
 ! D77   D(9,11,13,15)           0.885          estimate D2E/DX2                !
 ! D78   D(12,11,13,14)          0.6932         estimate D2E/DX2                !
 ! D79   D(12,11,13,15)       -179.8727         estimate D2E/DX2                !
 ! D80   D(11,13,15,3)           0.2178         estimate D2E/DX2                !
 ! D81   D(11,13,15,16)       -178.3931         estimate D2E/DX2                !
 ! D82   D(14,13,15,3)         179.6529         estimate D2E/DX2                !
 ! D83   D(14,13,15,16)          1.042          estimate D2E/DX2                !
 ! D84   D(3,15,16,4)           -5.0172         estimate D2E/DX2                !
 ! D85   D(3,15,16,17)         174.5438         estimate D2E/DX2                !
 ! D86   D(13,15,16,4)         173.6825         estimate D2E/DX2                !
 ! D87   D(13,15,16,17)         -6.7565         estimate D2E/DX2                !
 ! D88   D(4,16,17,6)            0.0475         estimate D2E/DX2                !
 ! D89   D(4,16,17,18)         176.9854         estimate D2E/DX2                !
 ! D90   D(15,16,17,6)        -179.5549         estimate D2E/DX2                !
 ! D91   D(15,16,17,18)         -2.617          estimate D2E/DX2                !
 ! D92   D(1,20,24,25)           3.555          estimate D2E/DX2                !
 ! D93   D(1,20,24,26)        -177.4972         estimate D2E/DX2                !
 ! D94   D(32,20,24,25)       -177.1106         estimate D2E/DX2                !
 ! D95   D(32,20,24,26)          1.8372         estimate D2E/DX2                !
 ! D96   D(1,20,32,30)         177.5935         estimate D2E/DX2                !
 ! D97   D(1,20,32,33)          -4.0615         estimate D2E/DX2                !
 ! D98   D(24,20,32,30)         -1.8108         estimate D2E/DX2                !
 ! D99   D(24,20,32,33)        176.5343         estimate D2E/DX2                !
 ! D100  D(1,21,22,23)         169.149          estimate D2E/DX2                !
 ! D101  D(33,21,22,23)         -0.1422         estimate D2E/DX2                !
 ! D102  D(1,21,33,32)           9.9775         estimate D2E/DX2                !
 ! D103  D(1,21,33,34)        -171.4234         estimate D2E/DX2                !
 ! D104  D(22,21,33,32)       -178.5956         estimate D2E/DX2                !
 ! D105  D(22,21,33,34)          0.0035         estimate D2E/DX2                !
 ! D106  D(21,22,23,34)          0.2331         estimate D2E/DX2                !
 ! D107  D(21,22,23,46)        179.6595         estimate D2E/DX2                !
 ! D108  D(22,23,34,33)         -0.2257         estimate D2E/DX2                !
 ! D109  D(22,23,34,35)        178.3773         estimate D2E/DX2                !
 ! D110  D(46,23,34,33)       -179.5863         estimate D2E/DX2                !
 ! D111  D(46,23,34,35)         -0.9833         estimate D2E/DX2                !
 ! D112  D(22,23,46,47)        156.1304         estimate D2E/DX2                !
 ! D113  D(22,23,46,48)        -24.1318         estimate D2E/DX2                !
 ! D114  D(34,23,46,47)        -24.5622         estimate D2E/DX2                !
 ! D115  D(34,23,46,48)        155.1756         estimate D2E/DX2                !
 ! D116  D(20,24,25,8)         -52.4841         estimate D2E/DX2                !
 ! D117  D(26,24,25,8)         128.5414         estimate D2E/DX2                !
 ! D118  D(20,24,26,27)        179.785          estimate D2E/DX2                !
 ! D119  D(20,24,26,28)         -0.5147         estimate D2E/DX2                !
 ! D120  D(25,24,26,27)         -1.3162         estimate D2E/DX2                !
 ! D121  D(25,24,26,28)        178.3841         estimate D2E/DX2                !
 ! D122  D(24,26,28,29)        179.8931         estimate D2E/DX2                !
 ! D123  D(24,26,28,30)         -0.8506         estimate D2E/DX2                !
 ! D124  D(27,26,28,29)         -0.4104         estimate D2E/DX2                !
 ! D125  D(27,26,28,30)        178.8459         estimate D2E/DX2                !
 ! D126  D(26,28,30,31)       -178.6738         estimate D2E/DX2                !
 ! D127  D(26,28,30,32)          0.86           estimate D2E/DX2                !
 ! D128  D(29,28,30,31)          0.5854         estimate D2E/DX2                !
 ! D129  D(29,28,30,32)       -179.8808         estimate D2E/DX2                !
 ! D130  D(28,30,32,20)          0.4816         estimate D2E/DX2                !
 ! D131  D(28,30,32,33)       -177.7391         estimate D2E/DX2                !
 ! D132  D(31,30,32,20)       -179.9841         estimate D2E/DX2                !
 ! D133  D(31,30,32,33)          1.7952         estimate D2E/DX2                !
 ! D134  D(20,32,33,21)         -3.8168         estimate D2E/DX2                !
 ! D135  D(20,32,33,34)        178.0051         estimate D2E/DX2                !
 ! D136  D(30,32,33,21)        174.5179         estimate D2E/DX2                !
 ! D137  D(30,32,33,34)         -3.6602         estimate D2E/DX2                !
 ! D138  D(21,33,34,23)          0.1341         estimate D2E/DX2                !
 ! D139  D(21,33,34,35)       -178.2689         estimate D2E/DX2                !
 ! D140  D(32,33,34,23)        178.4832         estimate D2E/DX2                !
 ! D141  D(32,33,34,35)          0.0802         estimate D2E/DX2                !
 ! D142  D(6,36,37,39)        -179.0605         estimate D2E/DX2                !
 ! D143  D(6,36,37,42)           2.3312         estimate D2E/DX2                !
 ! D144  D(38,36,37,39)          0.604          estimate D2E/DX2                !
 ! D145  D(38,36,37,42)       -178.0043         estimate D2E/DX2                !
 ! D146  D(6,36,38,40)         179.6921         estimate D2E/DX2                !
 ! D147  D(6,36,38,43)           0.0917         estimate D2E/DX2                !
 ! D148  D(37,36,38,40)          0.0246         estimate D2E/DX2                !
 ! D149  D(37,36,38,43)       -179.5759         estimate D2E/DX2                !
 ! D150  D(36,37,39,41)         -0.6346         estimate D2E/DX2                !
 ! D151  D(36,37,39,44)        179.6725         estimate D2E/DX2                !
 ! D152  D(42,37,39,41)        177.9802         estimate D2E/DX2                !
 ! D153  D(42,37,39,44)         -1.7127         estimate D2E/DX2                !
 ! D154  D(36,38,40,41)         -0.6219         estimate D2E/DX2                !
 ! D155  D(36,38,40,45)       -179.2633         estimate D2E/DX2                !
 ! D156  D(43,38,40,41)        178.9704         estimate D2E/DX2                !
 ! D157  D(43,38,40,45)          0.329          estimate D2E/DX2                !
 ! D158  D(37,39,41,40)          0.0446         estimate D2E/DX2                !
 ! D159  D(37,39,41,57)       -177.5722         estimate D2E/DX2                !
 ! D160  D(44,39,41,40)        179.7373         estimate D2E/DX2                !
 ! D161  D(44,39,41,57)          2.1206         estimate D2E/DX2                !
 ! D162  D(38,40,41,39)          0.5915         estimate D2E/DX2                !
 ! D163  D(38,40,41,57)        178.2181         estimate D2E/DX2                !
 ! D164  D(45,40,41,39)        179.2318         estimate D2E/DX2                !
 ! D165  D(45,40,41,57)         -3.1415         estimate D2E/DX2                !
 ! D166  D(39,41,57,58)        -26.17           estimate D2E/DX2                !
 ! D167  D(39,41,57,59)       -146.8706         estimate D2E/DX2                !
 ! D168  D(39,41,57,60)         93.6            estimate D2E/DX2                !
 ! D169  D(40,41,57,58)        156.2036         estimate D2E/DX2                !
 ! D170  D(40,41,57,59)         35.503          estimate D2E/DX2                !
 ! D171  D(40,41,57,60)        -84.0264         estimate D2E/DX2                !
 ! D172  D(23,46,47,49)        178.8484         estimate D2E/DX2                !
 ! D173  D(23,46,47,52)         -2.4831         estimate D2E/DX2                !
 ! D174  D(48,46,47,49)         -0.8852         estimate D2E/DX2                !
 ! D175  D(48,46,47,52)        177.7833         estimate D2E/DX2                !
 ! D176  D(23,46,48,50)       -179.4872         estimate D2E/DX2                !
 ! D177  D(23,46,48,53)          0.6584         estimate D2E/DX2                !
 ! D178  D(47,46,48,50)          0.2488         estimate D2E/DX2                !
 ! D179  D(47,46,48,53)       -179.6056         estimate D2E/DX2                !
 ! D180  D(46,47,49,51)          0.6778         estimate D2E/DX2                !
 ! D181  D(46,47,49,54)       -179.5531         estimate D2E/DX2                !
 ! D182  D(52,47,49,51)       -178.0036         estimate D2E/DX2                !
 ! D183  D(52,47,49,54)          1.7655         estimate D2E/DX2                !
 ! D184  D(46,48,50,51)          0.5952         estimate D2E/DX2                !
 ! D185  D(46,48,50,55)        179.5224         estimate D2E/DX2                !
 ! D186  D(53,48,50,51)       -179.5533         estimate D2E/DX2                !
 ! D187  D(53,48,50,55)         -0.6261         estimate D2E/DX2                !
 ! D188  D(47,49,51,50)          0.1561         estimate D2E/DX2                !
 ! D189  D(47,49,51,56)        177.626          estimate D2E/DX2                !
 ! D190  D(54,49,51,50)       -179.6127         estimate D2E/DX2                !
 ! D191  D(54,49,51,56)         -2.1428         estimate D2E/DX2                !
 ! D192  D(48,50,51,49)         -0.8001         estimate D2E/DX2                !
 ! D193  D(48,50,51,56)       -178.2641         estimate D2E/DX2                !
 ! D194  D(55,50,51,49)       -179.7261         estimate D2E/DX2                !
 ! D195  D(55,50,51,56)          2.8099         estimate D2E/DX2                !
 ! D196  D(49,51,56,61)        -87.8557         estimate D2E/DX2                !
 ! D197  D(49,51,56,62)        152.3887         estimate D2E/DX2                !
 ! D198  D(49,51,56,63)         31.7425         estimate D2E/DX2                !
 ! D199  D(50,51,56,61)         89.6121         estimate D2E/DX2                !
 ! D200  D(50,51,56,62)        -30.1435         estimate D2E/DX2                !
 ! D201  D(50,51,56,63)       -150.7897         estimate D2E/DX2                !
 --------------------------------------------------------------------------------
 Trust Radius=3.00D-01 FncErr=1.00D-07 GrdErr=1.00D-06
 Number of steps in this run=    378 maximum allowed number of steps=    378.
 GradGradGradGradGradGradGradGradGradGradGradGradGradGradGradGradGradGrad

 Leave Link  103 at Sat Oct 20 03:08:57 2018, MaxMem=   838860800 cpu:         0.3
 (Enter /soft/sl6.3/x86_64/gaussian/g09_d01/g09/l202.exe)
 Stoichiometry    C28H18Cl2F6FeN8(5)
 Framework group  C1[X(C28H18Cl2F6FeN8)]
 Deg. of freedom   183
 Full point group                 C1      NOp   1
 Largest Abelian subgroup         C1      NOp   1
 Largest concise Abelian subgroup C1      NOp   1
                         Standard orientation:                         
 ---------------------------------------------------------------------
 Center     Atomic      Atomic             Coordinates (Angstroms)
 Number     Number       Type             X           Y           Z
 ---------------------------------------------------------------------
      1         26           0       -2.710362   -0.002578    0.011505
      2         17           0       -2.954535    0.574720   -2.286238
      3          7           0       -4.049049   -1.850732   -0.488714
      4          7           0       -1.335690   -1.732347   -0.270428
      5          7           0       -0.061682   -1.878441   -0.124343
      6          7           0        0.189092   -3.204960   -0.180489
      7          6           0       -5.366272   -1.835553   -0.692847
      8          1           0       -5.844788   -0.865137   -0.639054
      9          6           0       -6.105105   -2.977403   -0.981495
     10          1           0       -7.174672   -2.909770   -1.134527
     11          6           0       -5.434487   -4.192774   -1.074674
     12          1           0       -5.972571   -5.106311   -1.299064
     13          6           0       -4.058700   -4.216226   -0.891128
     14          1           0       -3.505565   -5.143070   -0.980590
     15          6           0       -3.396598   -3.021194   -0.600508
     16          6           0       -1.945801   -2.946136   -0.425587
     17          6           0       -0.962948   -3.905954   -0.369027
     18          1           0       -0.987408   -4.980250   -0.401438
     19         17           0       -2.800350   -0.572860    2.323408
     20          7           0       -4.028178    1.839248    0.566751
     21          7           0       -1.329928    1.735396    0.224486
     22          7           0       -0.058845    1.883457    0.062918
     23          7           0        0.190372    3.211301    0.097615
     24          6           0       -5.333564    1.817650    0.835264
     25          1           0       -5.800206    0.839935    0.845698
     26          6           0       -6.072576    2.962559    1.111239
     27          1           0       -7.132400    2.889844    1.319724
     28          6           0       -5.414580    4.188365    1.117339
     29          1           0       -5.953701    5.105006    1.326015
     30          6           0       -4.049457    4.219363    0.866736
     31          1           0       -3.506198    5.156105    0.885937
     32          6           0       -3.385722    3.020003    0.598852
     33          6           0       -1.941875    2.949782    0.371182
     34          6           0       -0.962434    3.910713    0.291995
     35          1           0       -0.985209    4.981798    0.376546
     36          6           0        1.516493   -3.691085   -0.021767
     37          6           0        1.920265   -4.846029   -0.689264
     38          6           0        2.396401   -3.000496    0.812320
     39          6           0        3.213982   -5.321925   -0.510580
     40          6           0        3.690187   -3.475737    0.974393
     41          6           0        4.099613   -4.638406    0.319769
     42          1           0        1.242154   -5.358519   -1.359845
     43          1           0        2.055302   -2.110996    1.323701
     44          1           0        3.534489   -6.220809   -1.020630
     45          1           0        4.377220   -2.954342    1.628485
     46          6           0        1.520635    3.694154   -0.047339
     47          6           0        1.747506    4.992158   -0.504098
     48          6           0        2.587629    2.855788    0.277906
     49          6           0        3.050819    5.459455   -0.618271
     50          6           0        3.886587    3.327214    0.147900
     51          6           0        4.121900    4.630058   -0.291539
     52          1           0        0.921191    5.629880   -0.790083
     53          1           0        2.386866    1.851713    0.623720
     54          1           0        3.233293    6.468201   -0.965205
     55          1           0        4.719552    2.686041    0.405420
     56          6           0        5.532442    5.123478   -0.468081
     57          6           0        5.517193   -5.120642    0.472261
     58          9           0        5.628244   -6.445548    0.240440
     59          9           0        5.997626   -4.884888    1.711390
     60          9           0        6.349716   -4.499255   -0.393820
     61          9           0        5.994118    4.879375   -1.715471
     62          9           0        6.386727    4.526272    0.389085
     63          9           0        5.627266    6.456104   -0.271193
 ---------------------------------------------------------------------
 Rotational constants (GHZ):      0.0503947      0.0432264      0.0247939
 Leave Link  202 at Sat Oct 20 03:08:57 2018, MaxMem=   838860800 cpu:         0.2
 (Enter /soft/sl6.3/x86_64/gaussian/g09_d01/g09/l301.exe)
 Standard basis: 6-311G(d,p) (5D, 7F)
 Ernie: Thresh=  0.10000D-02 Tol=  0.10000D-05 Strict=F.
 There are  1012 symmetry adapted cartesian basis functions of A   symmetry.
 There are   962 symmetry adapted basis functions of A   symmetry.
   962 basis functions,  1667 primitive gaussians,  1012 cartesian basis functions
   180 alpha electrons      176 beta electrons
       nuclear repulsion energy      6367.1106518477 Hartrees.
 IExCor=  402 DFT=T Ex+Corr=B3LYP ExCW=0 ScaHFX=  0.200000
 ScaDFX=  0.800000  0.720000  1.000000  0.810000 ScalE2=  1.000000  1.000000
 IRadAn=      0 IRanWt=     -1 IRanGd=            0 ICorTp=0 IEmpDi=  4
 NAtoms=   63 NActive=   63 NUniq=   63 SFac= 1.00D+00 NAtFMM=   60 NAOKFM=T Big=T
 Integral buffers will be    131072 words long.
 Raffenetti 2 integral format.
 Two-electron integral symmetry is turned on.
 Leave Link  301 at Sat Oct 20 03:08:58 2018, MaxMem=   838860800 cpu:         0.9
 (Enter /soft/sl6.3/x86_64/gaussian/g09_d01/g09/l302.exe)
 NPDir=0 NMtPBC=     1 NCelOv=     1 NCel=       1 NClECP=     1 NCelD=      1
         NCelK=      1 NCelE2=     1 NClLst=     1 CellRange=     0.0.
 One-electron integrals computed using PRISM.
 NBasis=   962 RedAO= T EigKep=  1.65D-04  NBF=   962
 NBsUse=   962 1.00D-06 EigRej= -1.00D+00 NBFU=   962
 Precomputing XC quadrature grid using
 IXCGrd= 4 IRadAn=           0 IRanWt=          -1 IRanGd=           0 AccXCQ= 0.00D+00.
 Generated NRdTot=       0 NPtTot=           0 NUsed=           0 NTot=          32
 NSgBfM=   905   905   905   905   905 MxSgAt=    63 MxSgA2=    63.
 Leave Link  302 at Sat Oct 20 03:09:01 2018, MaxMem=   838860800 cpu:        61.8
 (Enter /soft/sl6.3/x86_64/gaussian/g09_d01/g09/l303.exe)
 DipDrv:  MaxL=1.
 Leave Link  303 at Sat Oct 20 03:09:02 2018, MaxMem=   838860800 cpu:         3.9
 (Enter /soft/sl6.3/x86_64/gaussian/g09_d01/g09/l401.exe)
 ExpMin= 4.19D-02 ExpMax= 2.58D+05 ExpMxC= 8.89D+03 IAcc=2 IRadAn=         4 AccDes= 0.00D+00
 Harris functional with IExCor=  402 and IRadAn=       4 diagonalized for initial guess.
 HarFok:  IExCor=  402 AccDes= 0.00D+00 IRadAn=         4 IDoV= 1 UseB2=F ITyADJ=14
 ICtDFT=  3500011 ScaDFX=  1.000000  1.000000  1.000000  1.000000
 FoFCou: FMM=F IPFlag=           0 FMFlag=      100000 FMFlg1=        2001
         NFxFlg=           0 DoJE=T BraDBF=F KetDBF=T FulRan=T
         wScrn=  0.000000 ICntrl=     500 IOpCl=  0 I1Cent=   200000004 NGrid=           0
         NMat0=    1 NMatS0=      1 NMatT0=    0 NMatD0=    1 NMtDS0=    0 NMtDT0=    0
 Petite list used in FoFCou.
 Harris En= -4299.30768943448    
 JPrj=0 DoOrth=F DoCkMO=F.
 Initial guess <Sx>= 0.0000 <Sy>= 0.0000 <Sz>= 2.0000 <S**2>= 6.0000 S= 2.0000
 Leave Link  401 at Sat Oct 20 03:09:09 2018, MaxMem=   838860800 cpu:       117.2
 (Enter /soft/sl6.3/x86_64/gaussian/g09_d01/g09/l502.exe)
 UHF open shell SCF:
 Using DIIS extrapolation, IDIIS=  1040.
 Integral symmetry usage will be decided dynamically.
 IVT=     3114658 IEndB=     3114658 NGot=   838860800 MDV=   836787939
 LenX=   836787939 LenY=   835762783
 Requested convergence on RMS density matrix=1.00D-08 within 128 cycles.
 Requested convergence on MAX density matrix=1.00D-06.
 Requested convergence on             energy=1.00D-06.
 No special actions if energy rises.
 Fock matrices will be formed incrementally for  20 cycles.

 Cycle   1  Pass 1  IDiag  1:
 FoFJK:  IHMeth= 1 ICntrl=       0 DoSepK=F KAlg= 0 I1Cent=   0 FoldK=F
 IRaf= 530000000 NMat=   1 IRICut=       1 DoRegI=T DoRafI=F ISym2E= 0.
 FoFCou: FMM=T IPFlag=           0 FMFlag=      100000 FMFlg1=        2001
         NFxFlg=           0 DoJE=F BraDBF=F KetDBF=F FulRan=T
         wScrn=  0.000000 ICntrl=       0 IOpCl=  1 I1Cent=           0 NGrid=           0
         NMat0=    1 NMatS0=      1 NMatT0=    0 NMatD0=    1 NMtDS0=    0 NMtDT0=    0
 Symmetry not used in FoFCou.
 FMM levels:  10  Number of levels for PrismC:   9
 E= -4298.63388496074    
 DIIS: error= 6.81D-02 at cycle   1 NSaved=   1.
 NSaved= 1 IEnMin= 1 EnMin= -4298.63388496074     IErMin= 1 ErrMin= 6.81D-02
 ErrMax= 6.81D-02  0.00D+00 EMaxC= 1.00D-01 BMatC= 5.82D+00 BMatP= 5.82D+00
 IDIUse=3 WtCom= 3.19D-01 WtEn= 6.81D-01
 Coeff-Com:  0.100D+01
 Coeff-En:   0.100D+01
 Coeff:      0.100D+01
 Gap=     0.015 Goal=   None    Shift=    0.000
 Gap=     0.159 Goal=   None    Shift=    0.000
 GapD=    0.015 DampG=0.250 DampE=0.250 DampFc=0.1250 IDamp=-1.
 Damping current iteration by 1.25D-01
 RMSDP=2.44D-03 MaxDP=2.09D-01              OVMax= 6.88D-01

 Cycle   2  Pass 1  IDiag  1:
 RMSU=  3.04D-04    CP:  9.98D-01
 E= -4298.81694379589     Delta-E=       -0.183058835148 Rises=F Damp=T
 DIIS: error= 3.29D-02 at cycle   2 NSaved=   2.
 NSaved= 2 IEnMin= 2 EnMin= -4298.81694379589     IErMin= 2 ErrMin= 3.29D-02
 ErrMax= 3.29D-02  0.00D+00 EMaxC= 1.00D-01 BMatC= 2.88D+00 BMatP= 5.82D+00
 IDIUse=3 WtCom= 6.71D-01 WtEn= 3.29D-01
 Coeff-Com: -0.588D+00 0.159D+01
 Coeff-En:   0.460D-01 0.954D+00
 Coeff:     -0.380D+00 0.138D+01
 Gap=     0.237 Goal=   None    Shift=    0.000
 Gap=     0.062 Goal=   None    Shift=    0.000
 RMSDP=2.33D-03 MaxDP=1.95D-01 DE=-1.83D-01 OVMax= 9.93D-01

 Cycle   3  Pass 1  IDiag  1:
 RMSU=  2.25D-03    CP:  9.65D-01  2.75D+00
 E= -4290.95646752528     Delta-E=        7.860476270602 Rises=F Damp=F
 DIIS: error= 2.84D-01 at cycle   3 NSaved=   3.
 NSaved= 3 IEnMin= 2 EnMin= -4298.81694379589     IErMin= 2 ErrMin= 3.29D-02
 ErrMax= 2.84D-01  0.00D+00 EMaxC= 1.00D-01 BMatC= 3.57D+01 BMatP= 2.88D+00
 IDIUse=2 WtCom= 0.00D+00 WtEn= 1.00D+00
 Coeff-En:   0.000D+00 0.951D+00 0.485D-01
 Coeff:      0.000D+00 0.951D+00 0.485D-01
 Gap=     0.125 Goal=   None    Shift=    0.000
 Gap=    -0.023 Goal=   None    Shift=    0.000
 RMSDP=2.17D-03 MaxDP=2.09D-01 DE= 7.86D+00 OVMax= 8.80D-01

 Cycle   4  Pass 1  IDiag  1:
 RMSU=  9.33D-04    CP:  9.86D-01  3.00D+00  1.40D-01
 E= -4299.07381273712     Delta-E=       -8.117345211835 Rises=F Damp=F
 DIIS: error= 4.85D-02 at cycle   4 NSaved=   4.
 NSaved= 4 IEnMin= 4 EnMin= -4299.07381273712     IErMin= 2 ErrMin= 3.29D-02
 ErrMax= 4.85D-02  0.00D+00 EMaxC= 1.00D-01 BMatC= 3.08D+00 BMatP= 2.88D+00
 IDIUse=3 WtCom= 5.15D-01 WtEn= 4.85D-01
 EnCoef did   100 forward-backward iterations
 Coeff-Com:  0.669D+00-0.342D+00-0.224D-03 0.672D+00
 Coeff-En:   0.371D+00 0.545D-03 0.916D-03 0.628D+00
 Coeff:      0.525D+00-0.176D+00 0.329D-03 0.651D+00
 Gap=     0.080 Goal=   None    Shift=    0.000
 Gap=     0.247 Goal=   None    Shift=    0.000
 RMSDP=9.40D-04 MaxDP=7.04D-02 DE=-8.12D+00 OVMax= 2.03D-01

 Cycle   5  Pass 1  IDiag  1:
 RMSU=  6.86D-04    CP:  9.91D-01  1.60D+00  1.18D-01  8.09D-01
 E= -4299.62391437593     Delta-E=       -0.550101638815 Rises=F Damp=F
 DIIS: error= 1.56D-02 at cycle   5 NSaved=   5.
 NSaved= 5 IEnMin= 5 EnMin= -4299.62391437593     IErMin= 5 ErrMin= 1.56D-02
 ErrMax= 1.56D-02  0.00D+00 EMaxC= 1.00D-01 BMatC= 3.33D-01 BMatP= 2.88D+00
 IDIUse=3 WtCom= 8.44D-01 WtEn= 1.56D-01
 Coeff-Com:  0.106D+00-0.186D-01 0.135D-02 0.287D+00 0.625D+00
 Coeff-En:   0.000D+00 0.000D+00 0.000D+00 0.480D-01 0.952D+00
 Coeff:      0.891D-01-0.157D-01 0.114D-02 0.250D+00 0.676D+00
 Gap=     0.128 Goal=   None    Shift=    0.000
 Gap=     0.105 Goal=   None    Shift=    0.000
 RMSDP=4.49D-04 MaxDP=3.65D-02 DE=-5.50D-01 OVMax= 6.99D-02

 Cycle   6  Pass 1  IDiag  1:
 RMSU=  3.45D-04    CP:  9.88D-01  2.12D+00  1.32D-01  7.99D-01  6.53D-01
 E= -4299.66428498595     Delta-E=       -0.040370610019 Rises=F Damp=F
 DIIS: error= 7.55D-03 at cycle   6 NSaved=   6.
 NSaved= 6 IEnMin= 6 EnMin= -4299.66428498595     IErMin= 6 ErrMin= 7.55D-03
 ErrMax= 7.55D-03  0.00D+00 EMaxC= 1.00D-01 BMatC= 1.16D-01 BMatP= 3.33D-01
 IDIUse=3 WtCom= 9.24D-01 WtEn= 7.55D-02
 Coeff-Com:  0.140D-01-0.191D-02 0.496D-03 0.897D-01 0.430D+00 0.468D+00
 Coeff-En:   0.000D+00 0.000D+00 0.000D+00 0.000D+00 0.292D+00 0.708D+00
 Coeff:      0.129D-01-0.177D-02 0.459D-03 0.829D-01 0.419D+00 0.486D+00
 Gap=     0.110 Goal=   None    Shift=    0.000
 Gap=     0.092 Goal=   None    Shift=    0.000
 RMSDP=1.81D-04 MaxDP=1.20D-02 DE=-4.04D-02 OVMax= 3.63D-02

 Cycle   7  Pass 1  IDiag  1:
 RMSU=  1.27D-04    CP:  9.88D-01  2.08D+00  1.23D-01  7.95D-01  7.37D-01
                    CP:  6.70D-01
 E= -4299.68608738291     Delta-E=       -0.021802396957 Rises=F Damp=F
 DIIS: error= 2.21D-03 at cycle   7 NSaved=   7.
 NSaved= 7 IEnMin= 7 EnMin= -4299.68608738291     IErMin= 7 ErrMin= 2.21D-03
 ErrMax= 2.21D-03  0.00D+00 EMaxC= 1.00D-01 BMatC= 1.32D-02 BMatP= 1.16D-01
 IDIUse=3 WtCom= 9.78D-01 WtEn= 2.21D-02
 Coeff-Com: -0.757D-02 0.699D-02 0.119D-02 0.162D-01 0.182D+00 0.311D+00
 Coeff-Com:  0.490D+00
 Coeff-En:   0.000D+00 0.000D+00 0.000D+00 0.000D+00 0.000D+00 0.732D-01
 Coeff-En:   0.927D+00
 Coeff:     -0.740D-02 0.684D-02 0.117D-02 0.159D-01 0.178D+00 0.306D+00
 Coeff:      0.500D+00
 Gap=     0.114 Goal=   None    Shift=    0.000
 Gap=     0.094 Goal=   None    Shift=    0.000
 RMSDP=6.36D-05 MaxDP=4.42D-03 DE=-2.18D-02 OVMax= 1.35D-02

 Cycle   8  Pass 1  IDiag  1:
 RMSU=  4.87D-05    CP:  9.88D-01  2.11D+00  1.25D-01  7.92D-01  7.27D-01
                    CP:  7.30D-01  7.37D-01
 E= -4299.68867707981     Delta-E=       -0.002589696898 Rises=F Damp=F
 DIIS: error= 6.75D-04 at cycle   8 NSaved=   8.
 NSaved= 8 IEnMin= 8 EnMin= -4299.68867707981     IErMin= 8 ErrMin= 6.75D-04
 ErrMax= 6.75D-04  0.00D+00 EMaxC= 1.00D-01 BMatC= 1.69D-03 BMatP= 1.32D-02
 IDIUse=3 WtCom= 9.93D-01 WtEn= 6.75D-03
 Coeff-Com: -0.348D-02 0.131D-02 0.253D-04-0.817D-02 0.149D-01 0.750D-01
 Coeff-Com:  0.298D+00 0.622D+00
 Coeff-En:   0.000D+00 0.000D+00 0.000D+00 0.000D+00 0.000D+00 0.000D+00
 Coeff-En:   0.110D+00 0.890D+00
 Coeff:     -0.346D-02 0.130D-02 0.251D-04-0.812D-02 0.148D-01 0.745D-01
 Coeff:      0.297D+00 0.624D+00
 Gap=     0.115 Goal=   None    Shift=    0.000
 Gap=     0.094 Goal=   None    Shift=    0.000
 RMSDP=2.75D-05 MaxDP=2.74D-03 DE=-2.59D-03 OVMax= 5.06D-03

 Cycle   9  Pass 1  IDiag  1:
 RMSU=  1.91D-05    CP:  9.88D-01  2.11D+00  1.24D-01  7.89D-01  7.28D-01
                    CP:  7.46D-01  8.43D-01  7.44D-01
 E= -4299.68904153649     Delta-E=       -0.000364456682 Rises=F Damp=F
 DIIS: error= 4.17D-04 at cycle   9 NSaved=   9.
 NSaved= 9 IEnMin= 9 EnMin= -4299.68904153649     IErMin= 9 ErrMin= 4.17D-04
 ErrMax= 4.17D-04  0.00D+00 EMaxC= 1.00D-01 BMatC= 2.17D-04 BMatP= 1.69D-03
 IDIUse=3 WtCom= 9.96D-01 WtEn= 4.17D-03
 Coeff-Com: -0.921D-03-0.195D-03 0.804D-04-0.607D-02-0.113D-01 0.651D-02
 Coeff-Com:  0.106D+00 0.344D+00 0.563D+00
 Coeff-En:   0.000D+00 0.000D+00 0.000D+00 0.000D+00 0.000D+00 0.000D+00
 Coeff-En:   0.000D+00 0.325D-01 0.968D+00
 Coeff:     -0.917D-03-0.194D-03 0.800D-04-0.604D-02-0.112D-01 0.648D-02
 Coeff:      0.105D+00 0.342D+00 0.564D+00
 Gap=     0.115 Goal=   None    Shift=    0.000
 Gap=     0.094 Goal=   None    Shift=    0.000
 RMSDP=9.75D-06 MaxDP=6.66D-04 DE=-3.64D-04 OVMax= 2.74D-03

 Cycle  10  Pass 1  IDiag  1:
 RMSU=  7.41D-06    CP:  9.88D-01  2.11D+00  1.24D-01  7.89D-01  7.30D-01
                    CP:  7.49D-01  8.53D-01  8.15D-01  7.52D-01
 E= -4299.68908400818     Delta-E=       -0.000042471693 Rises=F Damp=F
 DIIS: error= 2.48D-04 at cycle  10 NSaved=  10.
 NSaved=10 IEnMin=10 EnMin= -4299.68908400818     IErMin=10 ErrMin= 2.48D-04
 ErrMax= 2.48D-04  0.00D+00 EMaxC= 1.00D-01 BMatC= 6.95D-05 BMatP= 2.17D-04
 IDIUse=3 WtCom= 9.98D-01 WtEn= 2.48D-03
 Coeff-Com:  0.623D-03-0.104D-02 0.328D-04-0.229D-02-0.991D-02-0.903D-02
 Coeff-Com:  0.176D-01 0.121D+00 0.390D+00 0.493D+00
 Coeff-En:   0.000D+00 0.000D+00 0.000D+00 0.000D+00 0.000D+00 0.000D+00
 Coeff-En:   0.000D+00 0.000D+00 0.214D+00 0.786D+00
 Coeff:      0.621D-03-0.104D-02 0.327D-04-0.228D-02-0.989D-02-0.900D-02
 Coeff:      0.175D-01 0.121D+00 0.389D+00 0.494D+00
 Gap=     0.115 Goal=   None    Shift=    0.000
 Gap=     0.094 Goal=   None    Shift=    0.000
 RMSDP=4.61D-06 MaxDP=3.83D-04 DE=-4.25D-05 OVMax= 1.21D-03

 Cycle  11  Pass 1  IDiag  1:
 RMSU=  2.98D-06    CP:  9.88D-01  2.12D+00  1.24D-01  7.89D-01  7.29D-01
                    CP:  7.51D-01  8.59D-01  8.24D-01  8.21D-01  6.23D-01
 E= -4299.68909990619     Delta-E=       -0.000015898004 Rises=F Damp=F
 DIIS: error= 4.44D-05 at cycle  11 NSaved=  11.
 NSaved=11 IEnMin=11 EnMin= -4299.68909990619     IErMin=11 ErrMin= 4.44D-05
 ErrMax= 4.44D-05  0.00D+00 EMaxC= 1.00D-01 BMatC= 5.19D-06 BMatP= 6.95D-05
 IDIUse=1 WtCom= 1.00D+00 WtEn= 0.00D+00
 Coeff-Com:  0.373D-03-0.485D-03 0.133D-04-0.499D-03-0.334D-02-0.471D-02
 Coeff-Com: -0.357D-02 0.173D-01 0.126D+00 0.256D+00 0.613D+00
 Coeff:      0.373D-03-0.485D-03 0.133D-04-0.499D-03-0.334D-02-0.471D-02
 Coeff:     -0.357D-02 0.173D-01 0.126D+00 0.256D+00 0.613D+00
 Gap=     0.115 Goal=   None    Shift=    0.000
 Gap=     0.094 Goal=   None    Shift=    0.000
 RMSDP=1.82D-06 MaxDP=1.34D-04 DE=-1.59D-05 OVMax= 9.08D-04

 Cycle  12  Pass 1  IDiag  1:
 RMSU=  1.51D-06    CP:  9.88D-01  2.12D+00  1.24D-01  7.89D-01  7.30D-01
                    CP:  7.50D-01  8.59D-01  8.30D-01  8.37D-01  7.13D-01
                    CP:  9.58D-01
 E= -4299.68910146070     Delta-E=       -0.000001554512 Rises=F Damp=F
 DIIS: error= 2.32D-05 at cycle  12 NSaved=  12.
 NSaved=12 IEnMin=12 EnMin= -4299.68910146070     IErMin=12 ErrMin= 2.32D-05
 ErrMax= 2.32D-05  0.00D+00 EMaxC= 1.00D-01 BMatC= 1.59D-06 BMatP= 5.19D-06
 IDIUse=1 WtCom= 1.00D+00 WtEn= 0.00D+00
 Coeff-Com: -0.655D-04 0.126D-03-0.473D-05 0.140D-03 0.963D-04-0.836D-03
 Coeff-Com: -0.595D-02-0.161D-01-0.903D-02 0.464D-01 0.374D+00 0.612D+00
 Coeff:     -0.655D-04 0.126D-03-0.473D-05 0.140D-03 0.963D-04-0.836D-03
 Coeff:     -0.595D-02-0.161D-01-0.903D-02 0.464D-01 0.374D+00 0.612D+00
 Gap=     0.115 Goal=   None    Shift=    0.000
 Gap=     0.094 Goal=   None    Shift=    0.000
 RMSDP=1.17D-06 MaxDP=1.43D-04 DE=-1.55D-06 OVMax= 9.53D-04

 Cycle  13  Pass 1  IDiag  1:
 RMSU=  8.72D-07    CP:  9.88D-01  2.12D+00  1.24D-01  7.89D-01  7.30D-01
                    CP:  7.51D-01  8.60D-01  8.30D-01  8.43D-01  7.51D-01
                    CP:  1.18D+00  1.05D+00
 E= -4299.68910224446     Delta-E=       -0.000000783759 Rises=F Damp=F
 DIIS: error= 2.11D-05 at cycle  13 NSaved=  13.
 NSaved=13 IEnMin=13 EnMin= -4299.68910224446     IErMin=13 ErrMin= 2.11D-05
 ErrMax= 2.11D-05  0.00D+00 EMaxC= 1.00D-01 BMatC= 4.41D-07 BMatP= 1.59D-06
 IDIUse=1 WtCom= 1.00D+00 WtEn= 0.00D+00
 Coeff-Com: -0.160D-03 0.235D-03-0.526D-05 0.156D-03 0.450D-03 0.104D-03
 Coeff-Com: -0.303D-02-0.121D-01-0.238D-01-0.116D-01 0.112D+00 0.353D+00
 Coeff-Com:  0.585D+00
 Coeff:     -0.160D-03 0.235D-03-0.526D-05 0.156D-03 0.450D-03 0.104D-03
 Coeff:     -0.303D-02-0.121D-01-0.238D-01-0.116D-01 0.112D+00 0.353D+00
 Coeff:      0.585D+00
 Gap=     0.115 Goal=   None    Shift=    0.000
 Gap=     0.094 Goal=   None    Shift=    0.000
 RMSDP=8.25D-07 MaxDP=1.24D-04 DE=-7.84D-07 OVMax= 8.29D-04

 Cycle  14  Pass 1  IDiag  1:
 RMSU=  5.36D-07    CP:  9.88D-01  2.12D+00  1.24D-01  7.89D-01  7.30D-01
                    CP:  7.51D-01  8.61D-01  8.30D-01  8.50D-01  7.72D-01
                    CP:  1.28D+00  1.32D+00  1.31D+00
 E= -4299.68910264541     Delta-E=       -0.000000400949 Rises=F Damp=F
 DIIS: error= 2.03D-05 at cycle  14 NSaved=  14.
 NSaved=14 IEnMin=14 EnMin= -4299.68910264541     IErMin=14 ErrMin= 2.03D-05
 ErrMax= 2.03D-05  0.00D+00 EMaxC= 1.00D-01 BMatC= 1.94D-07 BMatP= 4.41D-07
 IDIUse=1 WtCom= 1.00D+00 WtEn= 0.00D+00
 Coeff-Com: -0.813D-04 0.117D-03-0.154D-05 0.591D-04 0.108D-03 0.181D-03
 Coeff-Com:  0.169D-03-0.749D-03-0.892D-02-0.215D-01-0.883D-01-0.507D-01
 Coeff-Com:  0.336D+00 0.833D+00
 Coeff:     -0.813D-04 0.117D-03-0.154D-05 0.591D-04 0.108D-03 0.181D-03
 Coeff:      0.169D-03-0.749D-03-0.892D-02-0.215D-01-0.883D-01-0.507D-01
 Coeff:      0.336D+00 0.833D+00
 Gap=     0.115 Goal=   None    Shift=    0.000
 Gap=     0.094 Goal=   None    Shift=    0.000
 RMSDP=1.12D-06 MaxDP=1.88D-04 DE=-4.01D-07 OVMax= 1.25D-03

 Cycle  15  Pass 1  IDiag  1:
 RMSU=  3.40D-07    CP:  9.88D-01  2.12D+00  1.24D-01  7.89D-01  7.29D-01
                    CP:  7.51D-01  8.61D-01  8.31D-01  8.56D-01  7.99D-01
                    CP:  1.42D+00  1.66D+00  2.12D+00  1.64D+00
 E= -4299.68910311333     Delta-E=       -0.000000467920 Rises=F Damp=F
 DIIS: error= 1.86D-05 at cycle  15 NSaved=  15.
 NSaved=15 IEnMin=15 EnMin= -4299.68910311333     IErMin=15 ErrMin= 1.86D-05
 ErrMax= 1.86D-05  0.00D+00 EMaxC= 1.00D-01 BMatC= 1.21D-07 BMatP= 1.94D-07
 IDIUse=1 WtCom= 1.00D+00 WtEn= 0.00D+00
 Coeff-Com:  0.287D-04-0.408D-04 0.134D-05-0.149D-04-0.718D-04 0.965D-04
 Coeff-Com:  0.116D-02 0.380D-02 0.213D-02-0.938D-02-0.892D-01-0.143D+00
 Coeff-Com: -0.886D-02 0.465D+00 0.779D+00
 Coeff:      0.287D-04-0.408D-04 0.134D-05-0.149D-04-0.718D-04 0.965D-04
 Coeff:      0.116D-02 0.380D-02 0.213D-02-0.938D-02-0.892D-01-0.143D+00
 Coeff:     -0.886D-02 0.465D+00 0.779D+00
 Gap=     0.115 Goal=   None    Shift=    0.000
 Gap=     0.094 Goal=   None    Shift=    0.000
 RMSDP=1.05D-06 MaxDP=1.83D-04 DE=-4.68D-07 OVMax= 1.20D-03

 Cycle  16  Pass 1  IDiag  1:
 RMSU=  1.98D-07    CP:  9.88D-01  2.12D+00  1.24D-01  7.89D-01  7.29D-01
                    CP:  7.51D-01  8.61D-01  8.32D-01  8.61D-01  8.22D-01
                    CP:  1.54D+00  2.00D+00  2.83D+00  2.50D+00  1.55D+00
 E= -4299.68910350040     Delta-E=       -0.000000387074 Rises=F Damp=F
 DIIS: error= 1.71D-05 at cycle  16 NSaved=  16.
 NSaved=16 IEnMin=16 EnMin= -4299.68910350040     IErMin=16 ErrMin= 1.71D-05
 ErrMax= 1.71D-05  0.00D+00 EMaxC= 1.00D-01 BMatC= 9.23D-08 BMatP= 1.21D-07
 IDIUse=1 WtCom= 1.00D+00 WtEn= 0.00D+00
 Coeff-Com:  0.871D-04-0.128D-03 0.329D-05-0.518D-04-0.227D-04 0.933D-04
 Coeff-Com:  0.872D-03 0.275D-02 0.521D-02 0.396D-02-0.204D-02-0.528D-01
 Coeff-Com: -0.191D+00-0.243D+00 0.453D+00 0.102D+01
 Coeff:      0.871D-04-0.128D-03 0.329D-05-0.518D-04-0.227D-04 0.933D-04
 Coeff:      0.872D-03 0.275D-02 0.521D-02 0.396D-02-0.204D-02-0.528D-01
 Coeff:     -0.191D+00-0.243D+00 0.453D+00 0.102D+01
 Gap=     0.115 Goal=   None    Shift=    0.000
 Gap=     0.094 Goal=   None    Shift=    0.000
 RMSDP=1.45D-06 MaxDP=2.55D-04 DE=-3.87D-07 OVMax= 1.67D-03

 Cycle  17  Pass 1  IDiag  1:
 RMSU=  8.11D-07    CP:  9.88D-01  2.12D+00  1.24D-01  7.89D-01  7.29D-01
                    CP:  7.51D-01  8.61D-01  8.32D-01  8.65D-01  8.51D-01
                    CP:  1.72D+00  2.46D+00  3.00D+00  3.00D+00  2.62D+00
                    CP:  1.86D+00
 E= -4299.68910396787     Delta-E=       -0.000000467469 Rises=F Damp=F
 DIIS: error= 1.48D-05 at cycle  17 NSaved=  17.
 NSaved=17 IEnMin=17 EnMin= -4299.68910396787     IErMin=17 ErrMin= 1.48D-05
 ErrMax= 1.48D-05  0.00D+00 EMaxC= 1.00D-01 BMatC= 6.88D-08 BMatP= 9.23D-08
 IDIUse=1 WtCom= 1.00D+00 WtEn= 0.00D+00
 Coeff-Com:  0.531D-04-0.786D-04 0.135D-05-0.516D-04 0.451D-04 0.348D-04
 Coeff-Com: -0.962D-04-0.754D-03 0.313D-02 0.111D-01 0.823D-01 0.909D-01
 Coeff-Com: -0.128D+00-0.672D+00-0.514D+00 0.805D+00 0.132D+01
 Coeff:      0.531D-04-0.786D-04 0.135D-05-0.516D-04 0.451D-04 0.348D-04
 Coeff:     -0.962D-04-0.754D-03 0.313D-02 0.111D-01 0.823D-01 0.909D-01
 Coeff:     -0.128D+00-0.672D+00-0.514D+00 0.805D+00 0.132D+01
 Gap=     0.115 Goal=   None    Shift=    0.000
 Gap=     0.094 Goal=   None    Shift=    0.000
 RMSDP=2.54D-06 MaxDP=4.52D-04 DE=-4.67D-07 OVMax= 2.95D-03

 Cycle  18  Pass 1  IDiag  1:
 RMSU=  8.13D-07    CP:  9.88D-01  2.12D+00  1.24D-01  7.89D-01  7.29D-01
                    CP:  7.51D-01  8.61D-01  8.32D-01  8.73D-01  9.01D-01
                    CP:  2.01D+00  3.00D+00  3.00D+00  3.00D+00  3.00D+00
                    CP:  3.00D+00  3.00D+00
 E= -4299.68910461887     Delta-E=       -0.000000650994 Rises=F Damp=F
 DIIS: error= 1.08D-05 at cycle  18 NSaved=  18.
 NSaved=18 IEnMin=18 EnMin= -4299.68910461887     IErMin=18 ErrMin= 1.08D-05
 ErrMax= 1.08D-05  0.00D+00 EMaxC= 1.00D-01 BMatC= 4.30D-08 BMatP= 6.88D-08
 IDIUse=1 WtCom= 1.00D+00 WtEn= 0.00D+00
 Coeff-Com: -0.562D-04 0.772D-04-0.284D-05-0.226D-04-0.586D-04-0.184D-03
 Coeff-Com: -0.729D-03-0.190D-02 0.944D-03 0.837D-02 0.569D-01 0.885D-01
 Coeff-Com:  0.388D-01-0.273D+00-0.754D+00-0.287D+00 0.988D+00 0.113D+01
 Coeff:     -0.562D-04 0.772D-04-0.284D-05-0.226D-04-0.586D-04-0.184D-03
 Coeff:     -0.729D-03-0.190D-02 0.944D-03 0.837D-02 0.569D-01 0.885D-01
 Coeff:      0.388D-01-0.273D+00-0.754D+00-0.287D+00 0.988D+00 0.113D+01
 Gap=     0.115 Goal=   None    Shift=    0.000
 Gap=     0.094 Goal=   None    Shift=    0.000
 RMSDP=2.90D-06 MaxDP=5.21D-04 DE=-6.51D-07 OVMax= 3.37D-03

 Cycle  19  Pass 1  IDiag  1:
 RMSU=  1.87D-06    CP:  9.88D-01  2.12D+00  1.24D-01  7.89D-01  7.29D-01
                    CP:  7.51D-01  8.62D-01  8.33D-01  8.83D-01  9.56D-01
                    CP:  2.34D+00  3.00D+00  3.00D+00  3.00D+00  3.00D+00
                    CP:  3.00D+00  3.00D+00  3.00D+00
 E= -4299.68910510671     Delta-E=       -0.000000487842 Rises=F Damp=F
 DIIS: error= 6.21D-06 at cycle  19 NSaved=  19.
 NSaved=19 IEnMin=19 EnMin= -4299.68910510671     IErMin=19 ErrMin= 6.21D-06
 ErrMax= 6.21D-06  0.00D+00 EMaxC= 1.00D-01 BMatC= 2.05D-08 BMatP= 4.30D-08
 IDIUse=1 WtCom= 1.00D+00 WtEn= 0.00D+00
 Coeff-Com: -0.671D-04 0.935D-04-0.154D-05 0.875D-05-0.120D-03-0.222D-03
 Coeff-Com: -0.483D-03-0.435D-03 0.107D-02 0.416D-02 0.267D-02 0.746D-02
 Coeff-Com:  0.337D-01 0.948D-01-0.113D+00-0.413D+00-0.969D-01 0.493D+00
 Coeff-Com:  0.987D+00
 Coeff:     -0.671D-04 0.935D-04-0.154D-05 0.875D-05-0.120D-03-0.222D-03
 Coeff:     -0.483D-03-0.435D-03 0.107D-02 0.416D-02 0.267D-02 0.746D-02
 Coeff:      0.337D-01 0.948D-01-0.113D+00-0.413D+00-0.969D-01 0.493D+00
 Coeff:      0.987D+00
 Gap=     0.115 Goal=   None    Shift=    0.000
 Gap=     0.094 Goal=   None    Shift=    0.000
 RMSDP=1.67D-06 MaxDP=3.01D-04 DE=-4.88D-07 OVMax= 1.93D-03

 Cycle  20  Pass 1  IDiag  1:
 RMSU=  9.33D-07    CP:  9.88D-01  2.12D+00  1.24D-01  7.89D-01  7.29D-01
                    CP:  7.51D-01  8.62D-01  8.33D-01  8.89D-01  9.89D-01
                    CP:  2.53D+00  3.00D+00  3.00D+00  3.00D+00  3.00D+00
                    CP:  3.00D+00  3.00D+00  3.00D+00  1.66D+00
 E= -4299.68910526735     Delta-E=       -0.000000160646 Rises=F Damp=F
 DIIS: error= 3.56D-06 at cycle  20 NSaved=  20.
 NSaved=20 IEnMin=20 EnMin= -4299.68910526735     IErMin=20 ErrMin= 3.56D-06
 ErrMax= 3.56D-06  0.00D+00 EMaxC= 1.00D-01 BMatC= 1.26D-08 BMatP= 2.05D-08
 IDIUse=1 WtCom= 1.00D+00 WtEn= 0.00D+00
 Coeff-Com: -0.118D-04 0.192D-04 0.328D-08 0.287D-04-0.837D-04-0.971D-04
 Coeff-Com: -0.560D-04 0.635D-03 0.678D-03-0.602D-04-0.262D-01-0.415D-01
 Coeff-Com: -0.757D-02 0.214D+00 0.376D+00-0.111D+00-0.684D+00-0.375D+00
 Coeff-Com:  0.791D+00 0.864D+00
 Coeff:     -0.118D-04 0.192D-04 0.328D-08 0.287D-04-0.837D-04-0.971D-04
 Coeff:     -0.560D-04 0.635D-03 0.678D-03-0.602D-04-0.262D-01-0.415D-01
 Coeff:     -0.757D-02 0.214D+00 0.376D+00-0.111D+00-0.684D+00-0.375D+00
 Coeff:      0.791D+00 0.864D+00
 Gap=     0.115 Goal=   None    Shift=    0.000
 Gap=     0.094 Goal=   None    Shift=    0.000
 RMSDP=1.31D-06 MaxDP=2.38D-04 DE=-1.61D-07 OVMax= 1.52D-03

 Cycle  21  Pass 1  IDiag  1:
 Restarting incremental Fock formation.
 E= -4299.68910533406     Delta-E=       -0.000000066710 Rises=F Damp=F
 DIIS: error= 2.03D-06 at cycle  21 NSaved=  20.
 NSaved=20 IEnMin=20 EnMin= -4299.68910533406     IErMin=20 ErrMin= 2.03D-06
 ErrMax= 2.03D-06  0.00D+00 EMaxC= 1.00D-01 BMatC= 6.46D-09 BMatP= 1.26D-08
 IDIUse=1 WtCom= 1.00D+00 WtEn= 0.00D+00
 Coeff-Com:  0.161D-04-0.198D-04 0.219D-04-0.147D-04 0.145D-04 0.738D-04
 Coeff-Com:  0.370D-03-0.334D-03-0.180D-02-0.189D-01-0.284D-01-0.923D-02
 Coeff-Com:  0.130D+00 0.296D+00 0.346D-01-0.468D+00-0.426D+00 0.275D+00
 Coeff-Com:  0.660D+00 0.557D+00
 Coeff:      0.161D-04-0.198D-04 0.219D-04-0.147D-04 0.145D-04 0.738D-04
 Coeff:      0.370D-03-0.334D-03-0.180D-02-0.189D-01-0.284D-01-0.923D-02
 Coeff:      0.130D+00 0.296D+00 0.346D-01-0.468D+00-0.426D+00 0.275D+00
 Coeff:      0.660D+00 0.557D+00
 Gap=     0.115 Goal=   None    Shift=    0.000
 Gap=     0.094 Goal=   None    Shift=    0.000
 RMSDP=4.72D-07 MaxDP=8.69D-05 DE=-6.67D-08 OVMax= 5.46D-04

 Cycle  22  Pass 1  IDiag  1:
 RMSU=  4.72D-07    CP:  1.00D+00
 E= -4299.68910534491     Delta-E=       -0.000000010852 Rises=F Damp=F
 DIIS: error= 8.79D-07 at cycle  22 NSaved=  20.
 NSaved=20 IEnMin=20 EnMin= -4299.68910534491     IErMin=20 ErrMin= 8.79D-07
 ErrMax= 8.79D-07  0.00D+00 EMaxC= 1.00D-01 BMatC= 1.20D-09 BMatP= 6.46D-09
 IDIUse=1 WtCom= 1.00D+00 WtEn= 0.00D+00
 Coeff-Com: -0.272D-05-0.394D-05 0.378D-04 0.744D-04 0.108D-03-0.108D-03
 Coeff-Com: -0.110D-02-0.246D-02-0.401D-02 0.339D-03 0.157D-01 0.179D-01
 Coeff-Com: -0.527D-02 0.204D-02 0.701D-02-0.266D-01-0.133D+00-0.864D-02
 Coeff-Com:  0.249D+00 0.889D+00
 Coeff:     -0.272D-05-0.394D-05 0.378D-04 0.744D-04 0.108D-03-0.108D-03
 Coeff:     -0.110D-02-0.246D-02-0.401D-02 0.339D-03 0.157D-01 0.179D-01
 Coeff:     -0.527D-02 0.204D-02 0.701D-02-0.266D-01-0.133D+00-0.864D-02
 Coeff:      0.249D+00 0.889D+00
 Gap=     0.115 Goal=   None    Shift=    0.000
 Gap=     0.094 Goal=   None    Shift=    0.000
 RMSDP=1.95D-07 MaxDP=3.64D-05 DE=-1.09D-08 OVMax= 2.23D-04

 Cycle  23  Pass 1  IDiag  1:
 RMSU=  4.24D-08    CP:  1.00D+00  1.40D+00
 E= -4299.68910534727     Delta-E=       -0.000000002354 Rises=F Damp=F
 DIIS: error= 6.37D-07 at cycle  23 NSaved=  20.
 NSaved=20 IEnMin=20 EnMin= -4299.68910534727     IErMin=20 ErrMin= 6.37D-07
 ErrMax= 6.37D-07  0.00D+00 EMaxC= 1.00D-01 BMatC= 4.47D-10 BMatP= 1.20D-09
 IDIUse=1 WtCom= 1.00D+00 WtEn= 0.00D+00
 Coeff-Com: -0.710D-05 0.283D-04 0.363D-04 0.781D-04-0.108D-04-0.262D-03
 Coeff-Com: -0.842D-03 0.181D-02 0.486D-02 0.850D-02-0.265D-01-0.779D-01
 Coeff-Com: -0.235D-02 0.136D+00 0.108D+00-0.164D+00-0.217D+00-0.406D-01
 Coeff-Com:  0.505D+00 0.765D+00
 Coeff:     -0.710D-05 0.283D-04 0.363D-04 0.781D-04-0.108D-04-0.262D-03
 Coeff:     -0.842D-03 0.181D-02 0.486D-02 0.850D-02-0.265D-01-0.779D-01
 Coeff:     -0.235D-02 0.136D+00 0.108D+00-0.164D+00-0.217D+00-0.406D-01
 Coeff:      0.505D+00 0.765D+00
 Gap=     0.115 Goal=   None    Shift=    0.000
 Gap=     0.094 Goal=   None    Shift=    0.000
 RMSDP=8.28D-08 MaxDP=1.53D-05 DE=-2.35D-09 OVMax= 9.21D-05

 Cycle  24  Pass 1  IDiag  1:
 RMSU=  2.32D-08    CP:  1.00D+00  1.57D+00  1.40D+00
 E= -4299.68910534790     Delta-E=       -0.000000000633 Rises=F Damp=F
 DIIS: error= 3.89D-07 at cycle  24 NSaved=  20.
 NSaved=20 IEnMin=20 EnMin= -4299.68910534790     IErMin=20 ErrMin= 3.89D-07
 ErrMax= 3.89D-07  0.00D+00 EMaxC= 1.00D-01 BMatC= 1.27D-10 BMatP= 4.47D-10
 IDIUse=1 WtCom= 1.00D+00 WtEn= 0.00D+00
 Coeff-Com:  0.109D-04 0.410D-05 0.102D-04 0.141D-04 0.462D-04 0.437D-04
 Coeff-Com:  0.713D-03 0.596D-03-0.168D-02-0.121D-01-0.175D-01 0.575D-02
 Coeff-Com:  0.408D-01 0.325D-01-0.364D-01-0.803D-01-0.645D-01 0.268D-01
 Coeff-Com:  0.364D+00 0.741D+00
 Coeff:      0.109D-04 0.410D-05 0.102D-04 0.141D-04 0.462D-04 0.437D-04
 Coeff:      0.713D-03 0.596D-03-0.168D-02-0.121D-01-0.175D-01 0.575D-02
 Coeff:      0.408D-01 0.325D-01-0.364D-01-0.803D-01-0.645D-01 0.268D-01
 Coeff:      0.364D+00 0.741D+00
 Gap=     0.115 Goal=   None    Shift=    0.000
 Gap=     0.094 Goal=   None    Shift=    0.000
 RMSDP=2.90D-08 MaxDP=4.90D-06 DE=-6.33D-10 OVMax= 3.06D-05

 Cycle  25  Pass 1  IDiag  1:
 RMSU=  1.13D-08    CP:  1.00D+00  1.62D+00  1.63D+00  1.33D+00
 E= -4299.68910534809     Delta-E=       -0.000000000193 Rises=F Damp=F
 DIIS: error= 2.65D-07 at cycle  25 NSaved=  20.
 NSaved=20 IEnMin=20 EnMin= -4299.68910534809     IErMin=20 ErrMin= 2.65D-07
 ErrMax= 2.65D-07  0.00D+00 EMaxC= 1.00D-01 BMatC= 6.79D-11 BMatP= 1.27D-10
 IDIUse=1 WtCom= 1.00D+00 WtEn= 0.00D+00
 Coeff-Com: -0.553D-05-0.122D-04-0.573D-05 0.127D-03 0.390D-03 0.157D-02
 Coeff-Com:  0.132D-02-0.359D-02-0.120D-01-0.929D-02 0.794D-02 0.212D-01
 Coeff-Com:  0.120D-01-0.370D-02-0.269D-01-0.418D-01-0.854D-01 0.655D-01
 Coeff-Com:  0.482D+00 0.591D+00
 Coeff:     -0.553D-05-0.122D-04-0.573D-05 0.127D-03 0.390D-03 0.157D-02
 Coeff:      0.132D-02-0.359D-02-0.120D-01-0.929D-02 0.794D-02 0.212D-01
 Coeff:      0.120D-01-0.370D-02-0.269D-01-0.418D-01-0.854D-01 0.655D-01
 Coeff:      0.482D+00 0.591D+00
 Gap=     0.115 Goal=   None    Shift=    0.000
 Gap=     0.094 Goal=   None    Shift=    0.000
 RMSDP=1.51D-08 MaxDP=2.07D-06 DE=-1.93D-10 OVMax= 1.50D-05

 Cycle  26  Pass 1  IDiag  1:
 RMSU=  6.84D-09    CP:  1.00D+00  1.64D+00  1.77D+00  1.65D+00  1.27D+00
 E= -4299.68910534818     Delta-E=       -0.000000000082 Rises=F Damp=F
 DIIS: error= 1.42D-07 at cycle  26 NSaved=  20.
 NSaved=20 IEnMin=20 EnMin= -4299.68910534818     IErMin=20 ErrMin= 1.42D-07
 ErrMax= 1.42D-07  0.00D+00 EMaxC= 1.00D-01 BMatC= 1.76D-11 BMatP= 6.79D-11
 IDIUse=1 WtCom= 1.00D+00 WtEn= 0.00D+00
 Coeff-Com: -0.130D-04-0.438D-04-0.199D-04 0.109D-03 0.944D-03 0.129D-02
 Coeff-Com: -0.407D-03-0.405D-02-0.482D-02 0.251D-02 0.504D-02 0.261D-03
 Coeff-Com:  0.935D-03 0.505D-02 0.438D-02-0.246D-01-0.665D-01-0.735D-01
 Coeff-Com:  0.199D+00 0.954D+00
 Coeff:     -0.130D-04-0.438D-04-0.199D-04 0.109D-03 0.944D-03 0.129D-02
 Coeff:     -0.407D-03-0.405D-02-0.482D-02 0.251D-02 0.504D-02 0.261D-03
 Coeff:      0.935D-03 0.505D-02 0.438D-02-0.246D-01-0.665D-01-0.735D-01
 Coeff:      0.199D+00 0.954D+00
 Gap=     0.115 Goal=   None    Shift=    0.000
 Gap=     0.094 Goal=   None    Shift=    0.000
 RMSDP=1.23D-08 MaxDP=1.84D-06 DE=-8.19D-11 OVMax= 1.21D-05

 Cycle  27  Pass 1  IDiag  1:
 RMSU=  4.13D-09    CP:  1.00D+00  1.65D+00  1.91D+00  1.90D+00  1.81D+00
                    CP:  1.56D+00
 E= -4299.68910534822     Delta-E=       -0.000000000042 Rises=F Damp=F
 DIIS: error= 1.09D-07 at cycle  27 NSaved=  20.
 NSaved=20 IEnMin=20 EnMin= -4299.68910534822     IErMin=20 ErrMin= 1.09D-07
 ErrMax= 1.09D-07  0.00D+00 EMaxC= 1.00D-01 BMatC= 1.23D-11 BMatP= 1.76D-11
 IDIUse=1 WtCom= 1.00D+00 WtEn= 0.00D+00
 Coeff-Com: -0.269D-05-0.255D-04-0.800D-04-0.364D-03-0.357D-03 0.913D-03
 Coeff-Com:  0.398D-02 0.415D-02-0.192D-02-0.102D-01-0.708D-02 0.485D-02
 Coeff-Com:  0.176D-01 0.214D-01 0.202D-01-0.678D-01-0.285D+00-0.195D+00
 Coeff-Com:  0.633D+00 0.861D+00
 Coeff:     -0.269D-05-0.255D-04-0.800D-04-0.364D-03-0.357D-03 0.913D-03
 Coeff:      0.398D-02 0.415D-02-0.192D-02-0.102D-01-0.708D-02 0.485D-02
 Coeff:      0.176D-01 0.214D-01 0.202D-01-0.678D-01-0.285D+00-0.195D+00
 Coeff:      0.633D+00 0.861D+00
 Gap=     0.115 Goal=   None    Shift=    0.000
 Gap=     0.094 Goal=   None    Shift=    0.000
 RMSDP=1.22D-08 MaxDP=1.94D-06 DE=-4.18D-11 OVMax= 1.19D-05

 Cycle  28  Pass 1  IDiag  1:
 RMSU=  3.06D-09    CP:  1.00D+00  1.65D+00  2.03D+00  2.19D+00  2.31D+00
                    CP:  2.29D+00  1.70D+00
 E= -4299.68910534823     Delta-E=       -0.000000000011 Rises=F Damp=F
 DIIS: error= 7.87D-08 at cycle  28 NSaved=  20.
 NSaved=20 IEnMin=20 EnMin= -4299.68910534823     IErMin=20 ErrMin= 7.87D-08
 ErrMax= 7.87D-08  0.00D+00 EMaxC= 1.00D-01 BMatC= 6.67D-12 BMatP= 1.23D-11
 IDIUse=1 WtCom= 1.00D+00 WtEn= 0.00D+00
 Coeff-Com: -0.289D-04-0.951D-04-0.540D-03-0.651D-03 0.645D-03 0.464D-02
 Coeff-Com:  0.742D-02-0.102D-02-0.135D-01-0.107D-01 0.569D-02 0.192D-01
 Coeff-Com:  0.219D-01 0.249D-01-0.527D-01-0.225D+00-0.229D+00 0.155D+00
 Coeff-Com:  0.598D+00 0.697D+00
 Coeff:     -0.289D-04-0.951D-04-0.540D-03-0.651D-03 0.645D-03 0.464D-02
 Coeff:      0.742D-02-0.102D-02-0.135D-01-0.107D-01 0.569D-02 0.192D-01
 Coeff:      0.219D-01 0.249D-01-0.527D-01-0.225D+00-0.229D+00 0.155D+00
 Coeff:      0.598D+00 0.697D+00
 Gap=     0.115 Goal=   None    Shift=    0.000
 Gap=     0.094 Goal=   None    Shift=    0.000
 RMSDP=9.27D-09 MaxDP=1.52D-06 DE=-1.09D-11 OVMax= 9.05D-06

 Cycle  29  Pass 1  IDiag  1:
 RMSU=  1.85D-09    CP:  1.00D+00  1.65D+00  2.12D+00  2.39D+00  2.70D+00
                    CP:  2.84D+00  2.43D+00  1.32D+00
 E= -4299.68910534823     Delta-E=        0.000000000002 Rises=F Damp=F
 DIIS: error= 5.14D-08 at cycle  29 NSaved=  20.
 NSaved=20 IEnMin=19 EnMin= -4299.68910534823     IErMin=20 ErrMin= 5.14D-08
 ErrMax= 5.14D-08  0.00D+00 EMaxC= 1.00D-01 BMatC= 2.73D-12 BMatP= 6.67D-12
 IDIUse=1 WtCom= 1.00D+00 WtEn= 0.00D+00
 Coeff-Com: -0.175D-04-0.136D-03-0.164D-03 0.138D-03 0.855D-03 0.150D-02
 Coeff-Com: -0.354D-03-0.213D-02-0.142D-02 0.139D-03 0.160D-02 0.297D-02
 Coeff-Com:  0.933D-02 0.108D-02-0.150D-01-0.633D-01-0.186D+00 0.342D-01
 Coeff-Com:  0.432D+00 0.784D+00
 Coeff:     -0.175D-04-0.136D-03-0.164D-03 0.138D-03 0.855D-03 0.150D-02
 Coeff:     -0.354D-03-0.213D-02-0.142D-02 0.139D-03 0.160D-02 0.297D-02
 Coeff:      0.933D-02 0.108D-02-0.150D-01-0.633D-01-0.186D+00 0.342D-01
 Coeff:      0.432D+00 0.784D+00
 Gap=     0.115 Goal=   None    Shift=    0.000
 Gap=     0.094 Goal=   None    Shift=    0.000
 RMSDP=6.05D-09 MaxDP=1.02D-06 DE= 1.82D-12 OVMax= 5.89D-06

 Cycle  30  Pass 1  IDiag  1:
 RMSU=  1.94D-09    CP:  1.00D+00  1.65D+00  2.17D+00  2.52D+00  2.94D+00
                    CP:  3.00D+00  2.96D+00  1.85D+00  1.27D+00
 E= -4299.68910534822     Delta-E=        0.000000000009 Rises=F Damp=F
 DIIS: error= 3.47D-08 at cycle  30 NSaved=  20.
 NSaved=20 IEnMin=18 EnMin= -4299.68910534823     IErMin=20 ErrMin= 3.47D-08
 ErrMax= 3.47D-08  0.00D+00 EMaxC= 1.00D-01 BMatC= 1.69D-12 BMatP= 2.73D-12
 IDIUse=1 WtCom= 1.00D+00 WtEn= 0.00D+00
 Coeff-Com:  0.630D-04 0.911D-04-0.232D-03-0.136D-02-0.213D-02 0.359D-03
 Coeff-Com:  0.495D-02 0.431D-02-0.363D-02-0.955D-02-0.909D-02-0.297D-02
 Coeff-Com:  0.323D-01 0.110D+00 0.700D-01-0.256D+00-0.309D+00-0.213D-01
 Coeff-Com:  0.648D+00 0.745D+00
 Coeff:      0.630D-04 0.911D-04-0.232D-03-0.136D-02-0.213D-02 0.359D-03
 Coeff:      0.495D-02 0.431D-02-0.363D-02-0.955D-02-0.909D-02-0.297D-02
 Coeff:      0.323D-01 0.110D+00 0.700D-01-0.256D+00-0.309D+00-0.213D-01
 Coeff:      0.648D+00 0.745D+00
 Gap=     0.115 Goal=   None    Shift=    0.000
 Gap=     0.094 Goal=   None    Shift=    0.000
 RMSDP=5.41D-09 MaxDP=9.16D-07 DE= 9.09D-12 OVMax= 5.26D-06

 SCF Done:  E(UB3LYP) =  -4299.68910535     A.U. after   30 cycles
            NFock= 30  Conv=0.54D-08     -V/T= 2.0024
 <Sx>= 0.0000 <Sy>= 0.0000 <Sz>= 2.0000 <S**2>= 6.0082 S= 2.0016
 <L.S>= 0.000000000000E+00
 KE= 4.289437296317D+03 PE=-2.288932550589D+04 EE= 7.933088452376D+03
 Annihilation of the first spin contaminant:
 S**2 before annihilation     6.0082,   after     6.0000
 Leave Link  502 at Sat Oct 20 03:40:59 2018, MaxMem=   838860800 cpu:     29674.3
 (Enter /soft/sl6.3/x86_64/gaussian/g09_d01/g09/l601.exe)
 Copying SCF densities to generalized density rwf, IOpCl= 1 IROHF=0.

 **********************************************************************

            Population analysis using the SCF density.

 **********************************************************************

 Orbital symmetries:
 Alpha Orbitals:
       Occupied  (A) (A) (A) (A) (A) (A) (A) (A) (A) (A) (A) (A)
                 (A) (A) (A) (A) (A) (A) (A) (A) (A) (A) (A) (A)
                 (A) (A) (A) (A) (A) (A) (A) (A) (A) (A) (A) (A)
                 (A) (A) (A) (A) (A) (A) (A) (A) (A) (A) (A) (A)
                 (A) (A) (A) (A) (A) (A) (A) (A) (A) (A) (A) (A)
                 (A) (A) (A) (A) (A) (A) (A) (A) (A) (A) (A) (A)
                 (A) (A) (A) (A) (A) (A) (A) (A) (A) (A) (A) (A)
                 (A) (A) (A) (A) (A) (A) (A) (A) (A) (A) (A) (A)
                 (A) (A) (A) (A) (A) (A) (A) (A) (A) (A) (A) (A)
                 (A) (A) (A) (A) (A) (A) (A) (A) (A) (A) (A) (A)
                 (A) (A) (A) (A) (A) (A) (A) (A) (A) (A) (A) (A)
                 (A) (A) (A) (A) (A) (A) (A) (A) (A) (A) (A) (A)
                 (A) (A) (A) (A) (A) (A) (A) (A) (A) (A) (A) (A)
                 (A) (A) (A) (A) (A) (A) (A) (A) (A) (A) (A) (A)
                 (A) (A) (A) (A) (A) (A) (A) (A) (A) (A) (A) (A)
       Virtual   (A) (A) (A) (A) (A) (A) (A) (A) (A) (A) (A) (A)
                 (A) (A) (A) (A) (A) (A) (A) (A) (A) (A) (A) (A)
                 (A) (A) (A) (A) (A) (A) (A) (A) (A) (A) (A) (A)
                 (A) (A) (A) (A) (A) (A) (A) (A) (A) (A) (A) (A)
                 (A) (A) (A) (A) (A) (A) (A) (A) (A) (A) (A) (A)
                 (A) (A) (A) (A) (A) (A) (A) (A) (A) (A) (A) (A)
                 (A) (A) (A) (A) (A) (A) (A) (A) (A) (A) (A) (A)
                 (A) (A) (A) (A) (A) (A) (A) (A) (A) (A) (A) (A)
                 (A) (A) (A) (A) (A) (A) (A) (A) (A) (A) (A) (A)
                 (A) (A) (A) (A) (A) (A) (A) (A) (A) (A) (A) (A)
                 (A) (A) (A) (A) (A) (A) (A) (A) (A) (A) (A) (A)
                 (A) (A) (A) (A) (A) (A) (A) (A) (A) (A) (A) (A)
                 (A) (A) (A) (A) (A) (A) (A) (A) (A) (A) (A) (A)
                 (A) (A) (A) (A) (A) (A) (A) (A) (A) (A) (A) (A)
                 (A) (A) (A) (A) (A) (A) (A) (A) (A) (A) (A) (A)
                 (A) (A) (A) (A) (A) (A) (A) (A) (A) (A) (A) (A)
                 (A) (A) (A) (A) (A) (A) (A) (A) (A) (A) (A) (A)
                 (A) (A) (A) (A) (A) (A) (A) (A) (A) (A) (A) (A)
                 (A) (A) (A) (A) (A) (A) (A) (A) (A) (A) (A) (A)
                 (A) (A) (A) (A) (A) (A) (A) (A) (A) (A) (A) (A)
                 (A) (A) (A) (A) (A) (A) (A) (A) (A) (A) (A) (A)
                 (A) (A) (A) (A) (A) (A) (A) (A) (A) (A) (A) (A)
                 (A) (A) (A) (A) (A) (A) (A) (A) (A) (A) (A) (A)
                 (A) (A) (A) (A) (A) (A) (A) (A) (A) (A) (A) (A)
                 (A) (A) (A) (A) (A) (A) (A) (A) (A) (A) (A) (A)
                 (A) (A) (A) (A) (A) (A) (A) (A) (A) (A) (A) (A)
                 (A) (A) (A) (A) (A) (A) (A) (A) (A) (A) (A) (A)
                 (A) (A) (A) (A) (A) (A) (A) (A) (A) (A) (A) (A)
                 (A) (A) (A) (A) (A) (A) (A) (A) (A) (A) (A) (A)
                 (A) (A) (A) (A) (A) (A) (A) (A) (A) (A) (A) (A)
                 (A) (A) (A) (A) (A) (A) (A) (A) (A) (A) (A) (A)
                 (A) (A) (A) (A) (A) (A) (A) (A) (A) (A) (A) (A)
                 (A) (A) (A) (A) (A) (A) (A) (A) (A) (A) (A) (A)
                 (A) (A) (A) (A) (A) (A) (A) (A) (A) (A) (A) (A)
                 (A) (A) (A) (A) (A) (A) (A) (A) (A) (A) (A) (A)
                 (A) (A) (A) (A) (A) (A) (A) (A) (A) (A) (A) (A)
                 (A) (A) (A) (A) (A) (A) (A) (A) (A) (A) (A) (A)
                 (A) (A) (A) (A) (A) (A) (A) (A) (A) (A) (A) (A)
                 (A) (A) (A) (A) (A) (A) (A) (A) (A) (A) (A) (A)
                 (A) (A) (A) (A) (A) (A) (A) (A) (A) (A) (A) (A)
                 (A) (A) (A) (A) (A) (A) (A) (A) (A) (A) (A) (A)
                 (A) (A) (A) (A) (A) (A) (A) (A) (A) (A) (A) (A)
                 (A) (A) (A) (A) (A) (A) (A) (A) (A) (A) (A) (A)
                 (A) (A) (A) (A) (A) (A) (A) (A) (A) (A) (A) (A)
                 (A) (A) (A) (A) (A) (A) (A) (A) (A) (A) (A) (A)
                 (A) (A) (A) (A) (A) (A) (A) (A) (A) (A) (A) (A)
                 (A) (A) (A) (A) (A) (A) (A) (A) (A) (A) (A) (A)
                 (A) (A) (A) (A) (A) (A) (A) (A) (A) (A) (A) (A)
                 (A) (A) (A) (A) (A) (A) (A) (A) (A) (A) (A) (A)
                 (A) (A) (A) (A) (A) (A) (A) (A) (A) (A) (A) (A)
                 (A) (A) (A) (A) (A) (A) (A) (A) (A) (A) (A) (A)
                 (A) (A) (A) (A) (A) (A) (A) (A) (A) (A) (A) (A)
                 (A) (A) (A) (A) (A) (A) (A) (A) (A) (A) (A) (A)
                 (A) (A) (A) (A) (A) (A) (A) (A) (A) (A) (A) (A)
                 (A) (A) (A) (A) (A) (A) (A) (A) (A) (A) (A) (A)
                 (A) (A) (A) (A) (A) (A) (A) (A) (A) (A) (A) (A)
                 (A) (A) (A) (A) (A) (A) (A) (A) (A) (A) (A) (A)
                 (A) (A) (A) (A) (A) (A) (A) (A) (A) (A) (A) (A)
                 (A) (A) (A) (A) (A) (A) (A) (A) (A) (A) (A) (A)
                 (A) (A) (A) (A) (A) (A) (A) (A) (A) (A) (A) (A)
                 (A) (A) (A) (A) (A) (A) (A) (A) (A) (A) (A) (A)
                 (A) (A) (A) (A) (A) (A) (A) (A) (A) (A) (A) (A)
                 (A) (A) (A) (A) (A) (A) (A) (A) (A) (A) (A) (A)
                 (A) (A) (A) (A) (A) (A) (A) (A) (A) (A) (A) (A)
                 (A) (A) (A) (A) (A) (A) (A) (A) (A) (A) (A) (A)
                 (A) (A)
 Beta  Orbitals:
       Occupied  (A) (A) (A) (A) (A) (A) (A) (A) (A) (A) (A) (A)
                 (A) (A) (A) (A) (A) (A) (A) (A) (A) (A) (A) (A)
                 (A) (A) (A) (A) (A) (A) (A) (A) (A) (A) (A) (A)
                 (A) (A) (A) (A) (A) (A) (A) (A) (A) (A) (A) (A)
                 (A) (A) (A) (A) (A) (A) (A) (A) (A) (A) (A) (A)
                 (A) (A) (A) (A) (A) (A) (A) (A) (A) (A) (A) (A)
                 (A) (A) (A) (A) (A) (A) (A) (A) (A) (A) (A) (A)
                 (A) (A) (A) (A) (A) (A) (A) (A) (A) (A) (A) (A)
                 (A) (A) (A) (A) (A) (A) (A) (A) (A) (A) (A) (A)
                 (A) (A) (A) (A) (A) (A) (A) (A) (A) (A) (A) (A)
                 (A) (A) (A) (A) (A) (A) (A) (A) (A) (A) (A) (A)
                 (A) (A) (A) (A) (A) (A) (A) (A) (A) (A) (A) (A)
                 (A) (A) (A) (A) (A) (A) (A) (A) (A) (A) (A) (A)
                 (A) (A) (A) (A) (A) (A) (A) (A) (A) (A) (A) (A)
                 (A) (A) (A) (A) (A) (A) (A) (A)
       Virtual   (A) (A) (A) (A) (A) (A) (A) (A) (A) (A) (A) (A)
                 (A) (A) (A) (A) (A) (A) (A) (A) (A) (A) (A) (A)
                 (A) (A) (A) (A) (A) (A) (A) (A) (A) (A) (A) (A)
                 (A) (A) (A) (A) (A) (A) (A) (A) (A) (A) (A) (A)
                 (A) (A) (A) (A) (A) (A) (A) (A) (A) (A) (A) (A)
                 (A) (A) (A) (A) (A) (A) (A) (A) (A) (A) (A) (A)
                 (A) (A) (A) (A) (A) (A) (A) (A) (A) (A) (A) (A)
                 (A) (A) (A) (A) (A) (A) (A) (A) (A) (A) (A) (A)
                 (A) (A) (A) (A) (A) (A) (A) (A) (A) (A) (A) (A)
                 (A) (A) (A) (A) (A) (A) (A) (A) (A) (A) (A) (A)
                 (A) (A) (A) (A) (A) (A) (A) (A) (A) (A) (A) (A)
                 (A) (A) (A) (A) (A) (A) (A) (A) (A) (A) (A) (A)
                 (A) (A) (A) (A) (A) (A) (A) (A) (A) (A) (A) (A)
                 (A) (A) (A) (A) (A) (A) (A) (A) (A) (A) (A) (A)
                 (A) (A) (A) (A) (A) (A) (A) (A) (A) (A) (A) (A)
                 (A) (A) (A) (A) (A) (A) (A) (A) (A) (A) (A) (A)
                 (A) (A) (A) (A) (A) (A) (A) (A) (A) (A) (A) (A)
                 (A) (A) (A) (A) (A) (A) (A) (A) (A) (A) (A) (A)
                 (A) (A) (A) (A) (A) (A) (A) (A) (A) (A) (A) (A)
                 (A) (A) (A) (A) (A) (A) (A) (A) (A) (A) (A) (A)
                 (A) (A) (A) (A) (A) (A) (A) (A) (A) (A) (A) (A)
                 (A) (A) (A) (A) (A) (A) (A) (A) (A) (A) (A) (A)
                 (A) (A) (A) (A) (A) (A) (A) (A) (A) (A) (A) (A)
                 (A) (A) (A) (A) (A) (A) (A) (A) (A) (A) (A) (A)
                 (A) (A) (A) (A) (A) (A) (A) (A) (A) (A) (A) (A)
                 (A) (A) (A) (A) (A) (A) (A) (A) (A) (A) (A) (A)
                 (A) (A) (A) (A) (A) (A) (A) (A) (A) (A) (A) (A)
                 (A) (A) (A) (A) (A) (A) (A) (A) (A) (A) (A) (A)
                 (A) (A) (A) (A) (A) (A) (A) (A) (A) (A) (A) (A)
                 (A) (A) (A) (A) (A) (A) (A) (A) (A) (A) (A) (A)
                 (A) (A) (A) (A) (A) (A) (A) (A) (A) (A) (A) (A)
                 (A) (A) (A) (A) (A) (A) (A) (A) (A) (A) (A) (A)
                 (A) (A) (A) (A) (A) (A) (A) (A) (A) (A) (A) (A)
                 (A) (A) (A) (A) (A) (A) (A) (A) (A) (A) (A) (A)
                 (A) (A) (A) (A) (A) (A) (A) (A) (A) (A) (A) (A)
                 (A) (A) (A) (A) (A) (A) (A) (A) (A) (A) (A) (A)
                 (A) (A) (A) (A) (A) (A) (A) (A) (A) (A) (A) (A)
                 (A) (A) (A) (A) (A) (A) (A) (A) (A) (A) (A) (A)
                 (A) (A) (A) (A) (A) (A) (A) (A) (A) (A) (A) (A)
                 (A) (A) (A) (A) (A) (A) (A) (A) (A) (A) (A) (A)
                 (A) (A) (A) (A) (A) (A) (A) (A) (A) (A) (A) (A)
                 (A) (A) (A) (A) (A) (A) (A) (A) (A) (A) (A) (A)
                 (A) (A) (A) (A) (A) (A) (A) (A) (A) (A) (A) (A)
                 (A) (A) (A) (A) (A) (A) (A) (A) (A) (A) (A) (A)
                 (A) (A) (A) (A) (A) (A) (A) (A) (A) (A) (A) (A)
                 (A) (A) (A) (A) (A) (A) (A) (A) (A) (A) (A) (A)
                 (A) (A) (A) (A) (A) (A) (A) (A) (A) (A) (A) (A)
                 (A) (A) (A) (A) (A) (A) (A) (A) (A) (A) (A) (A)
                 (A) (A) (A) (A) (A) (A) (A) (A) (A) (A) (A) (A)
                 (A) (A) (A) (A) (A) (A) (A) (A) (A) (A) (A) (A)
                 (A) (A) (A) (A) (A) (A) (A) (A) (A) (A) (A) (A)
                 (A) (A) (A) (A) (A) (A) (A) (A) (A) (A) (A) (A)
                 (A) (A) (A) (A) (A) (A) (A) (A) (A) (A) (A) (A)
                 (A) (A) (A) (A) (A) (A) (A) (A) (A) (A) (A) (A)
                 (A) (A) (A) (A) (A) (A) (A) (A) (A) (A) (A) (A)
                 (A) (A) (A) (A) (A) (A) (A) (A) (A) (A) (A) (A)
                 (A) (A) (A) (A) (A) (A) (A) (A) (A) (A) (A) (A)
                 (A) (A) (A) (A) (A) (A) (A) (A) (A) (A) (A) (A)
                 (A) (A) (A) (A) (A) (A) (A) (A) (A) (A) (A) (A)
                 (A) (A) (A) (A) (A) (A) (A) (A) (A) (A) (A) (A)
                 (A) (A) (A) (A) (A) (A) (A) (A) (A) (A) (A) (A)
                 (A) (A) (A) (A) (A) (A) (A) (A) (A) (A) (A) (A)
                 (A) (A) (A) (A) (A) (A) (A) (A) (A) (A) (A) (A)
                 (A) (A) (A) (A) (A) (A) (A) (A) (A) (A) (A) (A)
                 (A) (A) (A) (A) (A) (A) (A) (A) (A) (A) (A) (A)
                 (A) (A) (A) (A) (A) (A)
 The electronic state is 5-A.
 Alpha  occ. eigenvalues -- -256.01385-101.42636-101.42566 -29.98483 -25.87086
 Alpha  occ. eigenvalues --  -25.84778 -25.84087 -24.71600 -24.71453 -24.71422
 Alpha  occ. eigenvalues --  -24.71413 -24.70914 -24.70789 -14.44394 -14.44311
 Alpha  occ. eigenvalues --  -14.39991 -14.39954 -14.37467 -14.37414 -14.34317
 Alpha  occ. eigenvalues --  -14.34310 -10.43742 -10.43626 -10.26612 -10.26594
 Alpha  occ. eigenvalues --  -10.25022 -10.24994 -10.24760 -10.24741 -10.23621
 Alpha  occ. eigenvalues --  -10.23587 -10.22917 -10.22906 -10.22736 -10.22573
 Alpha  occ. eigenvalues --  -10.22167 -10.22068 -10.22060 -10.21959 -10.21874
 Alpha  occ. eigenvalues --  -10.21751 -10.21550 -10.21405 -10.21311 -10.21299
 Alpha  occ. eigenvalues --  -10.20741 -10.20724 -10.20122 -10.20106  -9.34075
 Alpha  occ. eigenvalues --   -9.34007  -7.10083  -7.10016  -7.09830  -7.09814
 Alpha  occ. eigenvalues --   -7.09761  -7.09745  -3.49593  -2.31114  -2.26411
 Alpha  occ. eigenvalues --   -2.24834  -1.32485  -1.32367  -1.23836  -1.23719
 Alpha  occ. eigenvalues --   -1.23307  -1.23190  -1.14060  -1.14008  -0.98220
 Alpha  occ. eigenvalues --   -0.98156  -0.96604  -0.96570  -0.90246  -0.90156
 Alpha  occ. eigenvalues --   -0.85694  -0.85643  -0.83195  -0.83165  -0.81885
 Alpha  occ. eigenvalues --   -0.81816  -0.79833  -0.79770  -0.78630  -0.78575
 Alpha  occ. eigenvalues --   -0.73720  -0.73656  -0.69809  -0.69552  -0.69499
 Alpha  occ. eigenvalues --   -0.69337  -0.68415  -0.68400  -0.66226  -0.66115
 Alpha  occ. eigenvalues --   -0.65970  -0.65851  -0.63575  -0.63405  -0.62160
 Alpha  occ. eigenvalues --   -0.62117  -0.60295  -0.60180  -0.60127  -0.59982
 Alpha  occ. eigenvalues --   -0.59661  -0.59610  -0.58899  -0.58767  -0.54988
 Alpha  occ. eigenvalues --   -0.54700  -0.52492  -0.52394  -0.51864  -0.51835
 Alpha  occ. eigenvalues --   -0.50387  -0.50230  -0.49986  -0.49934  -0.49438
 Alpha  occ. eigenvalues --   -0.49308  -0.49081  -0.48944  -0.47981  -0.47877
 Alpha  occ. eigenvalues --   -0.47745  -0.47639  -0.47070  -0.46992  -0.46542
 Alpha  occ. eigenvalues --   -0.46054  -0.45280  -0.45185  -0.44496  -0.44392
 Alpha  occ. eigenvalues --   -0.44017  -0.43733  -0.43623  -0.43489  -0.43467
 Alpha  occ. eigenvalues --   -0.43357  -0.42044  -0.41933  -0.41584  -0.41408
 Alpha  occ. eigenvalues --   -0.40530  -0.40244  -0.39682  -0.39556  -0.39458
 Alpha  occ. eigenvalues --   -0.39412  -0.39333  -0.38805  -0.36142  -0.35955
 Alpha  occ. eigenvalues --   -0.35086  -0.33910  -0.33736  -0.32874  -0.32769
 Alpha  occ. eigenvalues --   -0.32632  -0.32388  -0.31940  -0.31560  -0.30723
 Alpha  occ. eigenvalues --   -0.30468  -0.29978  -0.29878  -0.28974  -0.28762
 Alpha  occ. eigenvalues --   -0.26078  -0.25999  -0.25602  -0.24972  -0.22495
 Alpha  occ. eigenvalues --   -0.22376  -0.22338  -0.21745  -0.21663  -0.19515
 Alpha virt. eigenvalues --   -0.08013  -0.07909  -0.06478  -0.06325  -0.05205
 Alpha virt. eigenvalues --   -0.05071  -0.04635  -0.04538  -0.02097  -0.01798
 Alpha virt. eigenvalues --    0.01524   0.01819   0.02842   0.03534   0.03898
 Alpha virt. eigenvalues --    0.04026   0.04355   0.05361   0.05462   0.06680
 Alpha virt. eigenvalues --    0.07047   0.08197   0.08423   0.08903   0.09024
 Alpha virt. eigenvalues --    0.09323   0.09512   0.09692   0.11073   0.11746
 Alpha virt. eigenvalues --    0.12229   0.12838   0.13107   0.13555   0.13983
 Alpha virt. eigenvalues --    0.15090   0.15173   0.15393   0.15979   0.16001
 Alpha virt. eigenvalues --    0.16347   0.16867   0.17025   0.17487   0.18668
 Alpha virt. eigenvalues --    0.18766   0.18820   0.18876   0.20448   0.20583
 Alpha virt. eigenvalues --    0.20817   0.21085   0.21696   0.22364   0.23013
 Alpha virt. eigenvalues --    0.23355   0.23979   0.24605   0.25049   0.25798
 Alpha virt. eigenvalues --    0.25910   0.26298   0.26518   0.27353   0.27401
 Alpha virt. eigenvalues --    0.27973   0.28447   0.29062   0.30117   0.30504
 Alpha virt. eigenvalues --    0.31020   0.31396   0.31610   0.32075   0.32405
 Alpha virt. eigenvalues --    0.32881   0.32927   0.33842   0.34012   0.34317
 Alpha virt. eigenvalues --    0.34705   0.34847   0.35090   0.35258   0.35504
 Alpha virt. eigenvalues --    0.35561   0.35717   0.35869   0.36632   0.36806
 Alpha virt. eigenvalues --    0.37077   0.37193   0.37428   0.37837   0.38044
 Alpha virt. eigenvalues --    0.38274   0.38541   0.38674   0.38997   0.39376
 Alpha virt. eigenvalues --    0.39651   0.39826   0.39988   0.40131   0.40301
 Alpha virt. eigenvalues --    0.40727   0.40839   0.41043   0.41266   0.41866
 Alpha virt. eigenvalues --    0.41984   0.42952   0.43066   0.43624   0.43985
 Alpha virt. eigenvalues --    0.44443   0.44729   0.45414   0.45551   0.45928
 Alpha virt. eigenvalues --    0.46360   0.47199   0.47532   0.47653   0.47805
 Alpha virt. eigenvalues --    0.48229   0.48606   0.48941   0.49379   0.49897
 Alpha virt. eigenvalues --    0.50139   0.50948   0.51140   0.51497   0.51911
 Alpha virt. eigenvalues --    0.51975   0.52724   0.53270   0.53935   0.54151
 Alpha virt. eigenvalues --    0.54369   0.54914   0.55098   0.55413   0.55789
 Alpha virt. eigenvalues --    0.56062   0.56854   0.57184   0.57233   0.57888
 Alpha virt. eigenvalues --    0.58031   0.58333   0.58456   0.58761   0.59281
 Alpha virt. eigenvalues --    0.59346   0.59528   0.59665   0.59906   0.60149
 Alpha virt. eigenvalues --    0.60381   0.60588   0.60937   0.61221   0.61413
 Alpha virt. eigenvalues --    0.62441   0.63409   0.64617   0.64841   0.65860
 Alpha virt. eigenvalues --    0.66241   0.66653   0.66795   0.67115   0.67900
 Alpha virt. eigenvalues --    0.68567   0.68699   0.68963   0.69525   0.69704
 Alpha virt. eigenvalues --    0.70570   0.71130   0.71813   0.71984   0.72080
 Alpha virt. eigenvalues --    0.72740   0.73365   0.73647   0.74145   0.74711
 Alpha virt. eigenvalues --    0.75093   0.75492   0.75731   0.76087   0.76531
 Alpha virt. eigenvalues --    0.76698   0.76964   0.77653   0.77886   0.78440
 Alpha virt. eigenvalues --    0.79464   0.79614   0.79950   0.80631   0.80847
 Alpha virt. eigenvalues --    0.81707   0.82200   0.82731   0.83663   0.84055
 Alpha virt. eigenvalues --    0.84337   0.85338   0.85543   0.86002   0.86489
 Alpha virt. eigenvalues --    0.87523   0.87812   0.87969   0.88633   0.89027
 Alpha virt. eigenvalues --    0.89393   0.89685   0.90164   0.90842   0.91095
 Alpha virt. eigenvalues --    0.91259   0.91902   0.92064   0.92746   0.93649
 Alpha virt. eigenvalues --    0.93792   0.94129   0.94574   0.94666   0.95049
 Alpha virt. eigenvalues --    0.95626   0.95965   0.96353   0.96806   0.97054
 Alpha virt. eigenvalues --    0.97548   0.97741   0.98256   0.98379   0.98560
 Alpha virt. eigenvalues --    0.98910   0.99079   0.99480   0.99589   1.00172
 Alpha virt. eigenvalues --    1.00367   1.01005   1.01446   1.01590   1.01919
 Alpha virt. eigenvalues --    1.02536   1.03196   1.03885   1.04135   1.04364
 Alpha virt. eigenvalues --    1.04547   1.04686   1.05450   1.06829   1.07073
 Alpha virt. eigenvalues --    1.07470   1.07779   1.08396   1.08573   1.10450
 Alpha virt. eigenvalues --    1.10912   1.11626   1.13314   1.13521   1.13830
 Alpha virt. eigenvalues --    1.13906   1.14975   1.15261   1.15336   1.16091
 Alpha virt. eigenvalues --    1.16150   1.16362   1.17320   1.17681   1.18469
 Alpha virt. eigenvalues --    1.18698   1.18803   1.19122   1.21076   1.21336
 Alpha virt. eigenvalues --    1.21657   1.22624   1.23119   1.23599   1.24661
 Alpha virt. eigenvalues --    1.25446   1.25557   1.26265   1.26972   1.27713
 Alpha virt. eigenvalues --    1.28158   1.29121   1.29643   1.31084   1.31231
 Alpha virt. eigenvalues --    1.31957   1.32728   1.33812   1.34445   1.34936
 Alpha virt. eigenvalues --    1.35518   1.36816   1.37456   1.37926   1.38497
 Alpha virt. eigenvalues --    1.38637   1.39271   1.40918   1.41514   1.41679
 Alpha virt. eigenvalues --    1.41801   1.42152   1.43201   1.44310   1.44473
 Alpha virt. eigenvalues --    1.45713   1.45941   1.46282   1.47197   1.48909
 Alpha virt. eigenvalues --    1.49867   1.50184   1.50286   1.50477   1.50933
 Alpha virt. eigenvalues --    1.51199   1.51318   1.51497   1.51754   1.52251
 Alpha virt. eigenvalues --    1.52733   1.52886   1.54875   1.55141   1.55238
 Alpha virt. eigenvalues --    1.55852   1.56037   1.56650   1.56884   1.56943
 Alpha virt. eigenvalues --    1.59009   1.59127   1.60011   1.60270   1.60616
 Alpha virt. eigenvalues --    1.60982   1.61683   1.61921   1.62408   1.62748
 Alpha virt. eigenvalues --    1.63547   1.63712   1.65353   1.65418   1.65737
 Alpha virt. eigenvalues --    1.66141   1.66658   1.67121   1.69130   1.69243
 Alpha virt. eigenvalues --    1.69869   1.70020   1.70148   1.70512   1.71575
 Alpha virt. eigenvalues --    1.72263   1.72567   1.72724   1.73018   1.73318
 Alpha virt. eigenvalues --    1.73584   1.73658   1.74153   1.74291   1.75172
 Alpha virt. eigenvalues --    1.76035   1.76621   1.77614   1.78053   1.78722
 Alpha virt. eigenvalues --    1.79082   1.81389   1.81916   1.82706   1.83514
 Alpha virt. eigenvalues --    1.83667   1.83991   1.84451   1.84708   1.85644
 Alpha virt. eigenvalues --    1.85687   1.86353   1.86916   1.87735   1.87996
 Alpha virt. eigenvalues --    1.88844   1.88912   1.89207   1.89548   1.89864
 Alpha virt. eigenvalues --    1.90514   1.90747   1.91219   1.91576   1.92217
 Alpha virt. eigenvalues --    1.93186   1.93981   1.94361   1.94657   1.94931
 Alpha virt. eigenvalues --    1.96119   1.96806   1.97618   1.98061   1.98214
 Alpha virt. eigenvalues --    1.99052   1.99398   1.99551   1.99898   2.00733
 Alpha virt. eigenvalues --    2.01233   2.02601   2.03568   2.03707   2.04265
 Alpha virt. eigenvalues --    2.04726   2.04972   2.05243   2.06096   2.06246
 Alpha virt. eigenvalues --    2.09955   2.10112   2.11452   2.11984   2.13008
 Alpha virt. eigenvalues --    2.14018   2.15682   2.15846   2.17020   2.17566
 Alpha virt. eigenvalues --    2.17819   2.18273   2.20223   2.20363   2.22118
 Alpha virt. eigenvalues --    2.22280   2.23986   2.24836   2.25145   2.25498
 Alpha virt. eigenvalues --    2.26301   2.26601   2.26807   2.27239   2.27425
 Alpha virt. eigenvalues --    2.28151   2.28735   2.29146   2.29568   2.29763
 Alpha virt. eigenvalues --    2.30472   2.31494   2.33073   2.33599   2.34232
 Alpha virt. eigenvalues --    2.35975   2.36293   2.37366   2.37882   2.38554
 Alpha virt. eigenvalues --    2.40329   2.40749   2.41333   2.41656   2.43513
 Alpha virt. eigenvalues --    2.44220   2.46580   2.47037   2.48180   2.49195
 Alpha virt. eigenvalues --    2.51052   2.51137   2.54801   2.55047   2.55526
 Alpha virt. eigenvalues --    2.56662   2.56800   2.57029   2.57465   2.57748
 Alpha virt. eigenvalues --    2.57986   2.58245   2.58624   2.58878   2.59296
 Alpha virt. eigenvalues --    2.59521   2.59785   2.60259   2.60785   2.60945
 Alpha virt. eigenvalues --    2.61047   2.61605   2.61931   2.62213   2.62518
 Alpha virt. eigenvalues --    2.62741   2.63022   2.63371   2.63486   2.64087
 Alpha virt. eigenvalues --    2.64891   2.64938   2.65681   2.65767   2.66741
 Alpha virt. eigenvalues --    2.67020   2.67389   2.67973   2.68019   2.69072
 Alpha virt. eigenvalues --    2.69811   2.70157   2.70348   2.70979   2.71223
 Alpha virt. eigenvalues --    2.71749   2.72398   2.72646   2.73765   2.74464
 Alpha virt. eigenvalues --    2.75072   2.75740   2.76380   2.77252   2.77876
 Alpha virt. eigenvalues --    2.78694   2.80284   2.80667   2.82625   2.82854
 Alpha virt. eigenvalues --    2.83047   2.83539   2.83864   2.83945   2.85374
 Alpha virt. eigenvalues --    2.85516   2.86625   2.87138   2.87337   2.87378
 Alpha virt. eigenvalues --    2.88497   2.88925   2.89637   2.90409   2.90928
 Alpha virt. eigenvalues --    2.91638   2.92174   2.92959   2.93852   2.93986
 Alpha virt. eigenvalues --    2.95020   2.95545   2.96029   2.96279   2.97020
 Alpha virt. eigenvalues --    3.00251   3.00845   3.02862   3.03212   3.03610
 Alpha virt. eigenvalues --    3.04568   3.05590   3.07683   3.11813   3.13395
 Alpha virt. eigenvalues --    3.13823   3.13929   3.14349   3.16201   3.21998
 Alpha virt. eigenvalues --    3.22432   3.23974   3.27113   3.29601   3.30006
 Alpha virt. eigenvalues --    3.32293   3.32510   3.33187   3.34179   3.36542
 Alpha virt. eigenvalues --    3.37683   3.38734   3.40303   3.42457   3.42805
 Alpha virt. eigenvalues --    3.42976   3.43589   3.43647   3.44540   3.44853
 Alpha virt. eigenvalues --    3.45010   3.45324   3.54941   3.56959   3.57545
 Alpha virt. eigenvalues --    3.58061   3.58528   3.58725   3.61615   3.63936
 Alpha virt. eigenvalues --    3.69106   3.70479   3.70604   3.71740   3.73684
 Alpha virt. eigenvalues --    3.73789   3.74487   3.74621   3.74624   3.74729
 Alpha virt. eigenvalues --    3.75005   3.75280   3.75414   3.76213   3.76668
 Alpha virt. eigenvalues --    3.76817   3.77153   3.77246   3.81588   3.82991
 Alpha virt. eigenvalues --    3.84097   3.84764   3.85581   3.86735   3.87474
 Alpha virt. eigenvalues --    3.88069   3.90541   3.90778   3.91505   3.91674
 Alpha virt. eigenvalues --    3.91729   3.91856   3.94855   3.95367   3.95843
 Alpha virt. eigenvalues --    3.96223   3.98796   3.98951   4.01042   4.02719
 Alpha virt. eigenvalues --    4.03716   4.04837   4.08199   4.09000   4.09109
 Alpha virt. eigenvalues --    4.09270   4.12390   4.12570   4.15778   4.16266
 Alpha virt. eigenvalues --    4.16384   4.16664   4.19423   4.19557   4.25846
 Alpha virt. eigenvalues --    4.26108   4.40129   4.48149   4.48721   4.50550
 Alpha virt. eigenvalues --    4.59972   4.60161   4.60971   4.61174   4.76753
 Alpha virt. eigenvalues --    4.76860   4.77439   4.77535   4.79141   4.79439
 Alpha virt. eigenvalues --    4.80664   4.80921   5.07402   5.08318   5.21888
 Alpha virt. eigenvalues --    5.22386   5.59499   5.60252   5.61324   5.62478
 Alpha virt. eigenvalues --    5.79340   5.93718   6.03478   6.06804   6.07084
 Alpha virt. eigenvalues --    6.09960   6.10164   6.13355   6.13488   6.14393
 Alpha virt. eigenvalues --    6.14504   6.15615   6.15705   6.19356   6.19447
 Alpha virt. eigenvalues --    6.24950   6.25008   6.57552   6.57691   6.59891
 Alpha virt. eigenvalues --    6.59895   7.66041   8.00572   8.06992   9.54237
 Alpha virt. eigenvalues --    9.72810  23.37173  23.37555  23.51093  23.51330
 Alpha virt. eigenvalues --   23.59888  23.60001  23.75278  23.75926  23.86227
 Alpha virt. eigenvalues --   23.86263  23.86729  23.86819  23.90083  23.90233
 Alpha virt. eigenvalues --   23.96871  23.96974  24.01513  24.01536  24.05790
 Alpha virt. eigenvalues --   24.05992  24.07445  24.07687  24.10566  24.10776
 Alpha virt. eigenvalues --   24.13396  24.13584  24.14793  24.14998  25.59812
 Alpha virt. eigenvalues --   25.61959  25.65435  25.66190  25.74269  25.84301
 Alpha virt. eigenvalues --   26.41319  33.66263  33.89463  33.94985  35.35407
 Alpha virt. eigenvalues --   35.35491  35.46810  35.47306  35.59166  35.59336
 Alpha virt. eigenvalues --   35.63373  35.64250  66.70442  66.70716  66.71655
 Alpha virt. eigenvalues --   66.71664  66.78731  66.78788 147.20446 215.45687
 Alpha virt. eigenvalues --  215.69719 777.03778
  Beta  occ. eigenvalues -- -256.01409-101.42553-101.42483 -29.90821 -25.79865
  Beta  occ. eigenvalues --  -25.78778 -25.78526 -24.71600 -24.71453 -24.71422
  Beta  occ. eigenvalues --  -24.71413 -24.70914 -24.70789 -14.44380 -14.44298
  Beta  occ. eigenvalues --  -14.39984 -14.39947 -14.37350 -14.37298 -14.34198
  Beta  occ. eigenvalues --  -14.34192 -10.43742 -10.43626 -10.26611 -10.26593
  Beta  occ. eigenvalues --  -10.25023 -10.24996 -10.24764 -10.24745 -10.23619
  Beta  occ. eigenvalues --  -10.23585 -10.22922 -10.22911 -10.22736 -10.22573
  Beta  occ. eigenvalues --  -10.22166 -10.22067 -10.22060 -10.21959 -10.21874
  Beta  occ. eigenvalues --  -10.21751 -10.21549 -10.21405 -10.21314 -10.21301
  Beta  occ. eigenvalues --  -10.20737 -10.20719 -10.20118 -10.20102  -9.33995
  Beta  occ. eigenvalues --   -9.33926  -7.09936  -7.09868  -7.09724  -7.09718
  Beta  occ. eigenvalues --   -7.09654  -7.09649  -3.31292  -2.08668  -2.08043
  Beta  occ. eigenvalues --   -2.07732  -1.32485  -1.32367  -1.23836  -1.23719
  Beta  occ. eigenvalues --   -1.23307  -1.23190  -1.14008  -1.13957  -0.98130
  Beta  occ. eigenvalues --   -0.98067  -0.96535  -0.96501  -0.90234  -0.90144
  Beta  occ. eigenvalues --   -0.85676  -0.85625  -0.83161  -0.83131  -0.81868
  Beta  occ. eigenvalues --   -0.81800  -0.79830  -0.79766  -0.78617  -0.78562
  Beta  occ. eigenvalues --   -0.73697  -0.73633  -0.69532  -0.69472  -0.69281
  Beta  occ. eigenvalues --   -0.68845  -0.68367  -0.68342  -0.66199  -0.66091
  Beta  occ. eigenvalues --   -0.65957  -0.65839  -0.63541  -0.63371  -0.62128
  Beta  occ. eigenvalues --   -0.62082  -0.60295  -0.60180  -0.60123  -0.59978
  Beta  occ. eigenvalues --   -0.59658  -0.59606  -0.58866  -0.58742  -0.54938
  Beta  occ. eigenvalues --   -0.54658  -0.52459  -0.52360  -0.51835  -0.51804
  Beta  occ. eigenvalues --   -0.50368  -0.50204  -0.49941  -0.49894  -0.49416
  Beta  occ. eigenvalues --   -0.49284  -0.49059  -0.48925  -0.47980  -0.47876
  Beta  occ. eigenvalues --   -0.47744  -0.47639  -0.47065  -0.46987  -0.46529
  Beta  occ. eigenvalues --   -0.46043  -0.45273  -0.45177  -0.44491  -0.44388
  Beta  occ. eigenvalues --   -0.43784  -0.43724  -0.43603  -0.43405  -0.43313
  Beta  occ. eigenvalues --   -0.43269  -0.42044  -0.41933  -0.41509  -0.41376
  Beta  occ. eigenvalues --   -0.40381  -0.39899  -0.39594  -0.39467  -0.39421
  Beta  occ. eigenvalues --   -0.39320  -0.39065  -0.37838  -0.35902  -0.35703
  Beta  occ. eigenvalues --   -0.34046  -0.32491  -0.32463  -0.32357  -0.31503
  Beta  occ. eigenvalues --   -0.31424  -0.31156  -0.30985  -0.29966  -0.29870
  Beta  occ. eigenvalues --   -0.29110  -0.28868  -0.26741  -0.26065  -0.25985
  Beta  occ. eigenvalues --   -0.24314  -0.22553  -0.22528  -0.22031  -0.21885
  Beta  occ. eigenvalues --   -0.17405
  Beta virt. eigenvalues --   -0.08034  -0.07928  -0.06830  -0.06425  -0.05208
  Beta virt. eigenvalues --   -0.05084  -0.04714  -0.04555  -0.02403  -0.02146
  Beta virt. eigenvalues --   -0.00135   0.00231   0.00748   0.01591   0.01804
  Beta virt. eigenvalues --    0.02984   0.03479   0.03911   0.04175   0.04496
  Beta virt. eigenvalues --    0.04765   0.05482   0.05546   0.06721   0.07053
  Beta virt. eigenvalues --    0.08203   0.08439   0.08919   0.09069   0.09351
  Beta virt. eigenvalues --    0.09534   0.09862   0.11208   0.11749   0.12297
  Beta virt. eigenvalues --    0.12860   0.13208   0.13610   0.14088   0.15143
  Beta virt. eigenvalues --    0.15340   0.15415   0.16034   0.16171   0.16772
  Beta virt. eigenvalues --    0.16963   0.17540   0.17636   0.18675   0.18778
  Beta virt. eigenvalues --    0.18828   0.18878   0.20551   0.20806   0.20978
  Beta virt. eigenvalues --    0.21103   0.22323   0.22405   0.23106   0.23384
  Beta virt. eigenvalues --    0.24010   0.24642   0.25159   0.25817   0.26047
  Beta virt. eigenvalues --    0.26315   0.26605   0.27412   0.27510   0.28035
  Beta virt. eigenvalues --    0.28528   0.29169   0.30160   0.30585   0.31126
  Beta virt. eigenvalues --    0.31461   0.31681   0.32111   0.32517   0.33003
  Beta virt. eigenvalues --    0.33109   0.33882   0.34094   0.34333   0.34788
  Beta virt. eigenvalues --    0.34932   0.35156   0.35307   0.35571   0.35582
  Beta virt. eigenvalues --    0.35747   0.35911   0.36681   0.36851   0.37109
  Beta virt. eigenvalues --    0.37243   0.37493   0.37970   0.38202   0.38347
  Beta virt. eigenvalues --    0.38585   0.38737   0.39060   0.39427   0.39664
  Beta virt. eigenvalues --    0.39912   0.40027   0.40152   0.40339   0.40767
  Beta virt. eigenvalues --    0.40860   0.41088   0.41307   0.41899   0.42028
  Beta virt. eigenvalues --    0.43033   0.43144   0.43684   0.44013   0.44500
  Beta virt. eigenvalues --    0.44785   0.45454   0.45592   0.45989   0.46496
  Beta virt. eigenvalues --    0.47250   0.47571   0.47719   0.47885   0.48312
  Beta virt. eigenvalues --    0.48659   0.49033   0.49428   0.49976   0.50254
  Beta virt. eigenvalues --    0.50973   0.51182   0.51572   0.51943   0.52051
  Beta virt. eigenvalues --    0.52815   0.53345   0.53949   0.54286   0.54611
  Beta virt. eigenvalues --    0.55231   0.55345   0.55503   0.56097   0.56207
  Beta virt. eigenvalues --    0.56940   0.57196   0.57243   0.57920   0.58089
  Beta virt. eigenvalues --    0.58409   0.58492   0.58790   0.59335   0.59590
  Beta virt. eigenvalues --    0.59603   0.59801   0.60045   0.60205   0.60465
  Beta virt. eigenvalues --    0.60648   0.61029   0.61265   0.61539   0.62648
  Beta virt. eigenvalues --    0.63472   0.64656   0.64888   0.65986   0.66343
  Beta virt. eigenvalues --    0.66823   0.66908   0.67237   0.68048   0.68628
  Beta virt. eigenvalues --    0.68854   0.69003   0.69630   0.69820   0.70745
  Beta virt. eigenvalues --    0.71406   0.71924   0.72081   0.72191   0.72796
  Beta virt. eigenvalues --    0.73425   0.73995   0.74324   0.74977   0.75308
  Beta virt. eigenvalues --    0.75812   0.76087   0.76153   0.76544   0.76819
  Beta virt. eigenvalues --    0.77101   0.77806   0.77985   0.78602   0.79607
  Beta virt. eigenvalues --    0.79698   0.80094   0.80724   0.80955   0.81759
  Beta virt. eigenvalues --    0.82275   0.82815   0.83884   0.84231   0.84569
  Beta virt. eigenvalues --    0.85385   0.85610   0.86053   0.86576   0.87763
  Beta virt. eigenvalues --    0.87984   0.88766   0.89130   0.89280   0.89741
  Beta virt. eigenvalues --    0.90280   0.90998   0.91107   0.91371   0.91585
  Beta virt. eigenvalues --    0.91957   0.92361   0.93128   0.93722   0.94122
  Beta virt. eigenvalues --    0.94495   0.94631   0.95113   0.95203   0.95676
  Beta virt. eigenvalues --    0.96010   0.96648   0.97334   0.97411   0.97722
  Beta virt. eigenvalues --    0.97953   0.98375   0.98679   0.98966   0.99246
  Beta virt. eigenvalues --    0.99403   0.99570   0.99840   1.00286   1.00489
  Beta virt. eigenvalues --    1.01169   1.01487   1.01637   1.02173   1.03131
  Beta virt. eigenvalues --    1.03297   1.03960   1.04196   1.04418   1.04695
  Beta virt. eigenvalues --    1.04813   1.05534   1.06877   1.07087   1.07485
  Beta virt. eigenvalues --    1.07805   1.08475   1.08633   1.10650   1.11014
  Beta virt. eigenvalues --    1.11749   1.13321   1.13540   1.13966   1.14221
  Beta virt. eigenvalues --    1.15222   1.15345   1.15485   1.16269   1.16408
  Beta virt. eigenvalues --    1.17015   1.17547   1.18261   1.18534   1.18767
  Beta virt. eigenvalues --    1.18869   1.19265   1.21193   1.21363   1.22012
  Beta virt. eigenvalues --    1.23043   1.23317   1.24257   1.24870   1.25612
  Beta virt. eigenvalues --    1.26018   1.26814   1.27062   1.27848   1.28892
  Beta virt. eigenvalues --    1.29352   1.29737   1.31173   1.31698   1.32020
  Beta virt. eigenvalues --    1.33009   1.34133   1.35321   1.36198   1.37100
  Beta virt. eigenvalues --    1.37527   1.37741   1.38788   1.39678   1.40441
  Beta virt. eigenvalues --    1.41230   1.41322   1.41681   1.42127   1.42609
  Beta virt. eigenvalues --    1.43250   1.44424   1.44592   1.45227   1.45862
  Beta virt. eigenvalues --    1.46031   1.46378   1.47273   1.49205   1.50090
  Beta virt. eigenvalues --    1.50257   1.50345   1.50567   1.51018   1.51265
  Beta virt. eigenvalues --    1.51425   1.51691   1.52263   1.52520   1.52925
  Beta virt. eigenvalues --    1.53345   1.54939   1.55165   1.55343   1.55922
  Beta virt. eigenvalues --    1.56147   1.56695   1.56905   1.56960   1.59103
  Beta virt. eigenvalues --    1.59285   1.60130   1.60460   1.60870   1.61065
  Beta virt. eigenvalues --    1.61760   1.62112   1.62800   1.63154   1.63744
  Beta virt. eigenvalues --    1.64281   1.65523   1.65559   1.65849   1.66209
  Beta virt. eigenvalues --    1.66778   1.67232   1.69168   1.69297   1.69931
  Beta virt. eigenvalues --    1.70262   1.70342   1.70624   1.72378   1.72514
  Beta virt. eigenvalues --    1.72616   1.72918   1.73072   1.73450   1.73688
  Beta virt. eigenvalues --    1.74105   1.74179   1.74340   1.75221   1.76308
  Beta virt. eigenvalues --    1.76670   1.77880   1.78164   1.79375   1.79549
  Beta virt. eigenvalues --    1.81465   1.82618   1.82999   1.83564   1.83784
  Beta virt. eigenvalues --    1.84342   1.84971   1.85284   1.85779   1.86280
  Beta virt. eigenvalues --    1.86876   1.86986   1.87785   1.88025   1.88888
  Beta virt. eigenvalues --    1.89024   1.89270   1.89593   1.90090   1.90785
  Beta virt. eigenvalues --    1.90928   1.91273   1.91773   1.92581   1.94302
  Beta virt. eigenvalues --    1.94625   1.94715   1.94809   1.95677   1.96177
  Beta virt. eigenvalues --    1.97116   1.97734   1.98096   1.98352   1.99144
  Beta virt. eigenvalues --    1.99452   1.99564   2.00050   2.00859   2.01495
  Beta virt. eigenvalues --    2.03574   2.03616   2.03761   2.04592   2.04771
  Beta virt. eigenvalues --    2.05083   2.05478   2.06320   2.07561   2.09960
  Beta virt. eigenvalues --    2.10117   2.11482   2.12024   2.13126   2.14063
  Beta virt. eigenvalues --    2.15753   2.15895   2.17108   2.17612   2.17910
  Beta virt. eigenvalues --    2.18408   2.20249   2.20404   2.22315   2.22829
  Beta virt. eigenvalues --    2.24571   2.25028   2.25338   2.25657   2.26385
  Beta virt. eigenvalues --    2.26698   2.27002   2.27352   2.27523   2.28273
  Beta virt. eigenvalues --    2.28843   2.29240   2.29677   2.29845   2.30540
  Beta virt. eigenvalues --    2.31585   2.33134   2.33641   2.34266   2.36046
  Beta virt. eigenvalues --    2.36348   2.37645   2.37954   2.39186   2.40384
  Beta virt. eigenvalues --    2.40831   2.41494   2.41792   2.44024   2.44353
  Beta virt. eigenvalues --    2.46636   2.47109   2.48310   2.49231   2.51064
  Beta virt. eigenvalues --    2.51152   2.54853   2.55106   2.55635   2.56707
  Beta virt. eigenvalues --    2.56860   2.57063   2.57517   2.57781   2.58039
  Beta virt. eigenvalues --    2.58282   2.58651   2.58898   2.59318   2.59582
  Beta virt. eigenvalues --    2.59891   2.60317   2.60822   2.60960   2.61066
  Beta virt. eigenvalues --    2.61622   2.62016   2.62309   2.62568   2.62781
  Beta virt. eigenvalues --    2.63048   2.63423   2.63520   2.64124   2.64930
  Beta virt. eigenvalues --    2.65045   2.65724   2.65903   2.66779   2.67062
  Beta virt. eigenvalues --    2.67461   2.68040   2.68109   2.69162   2.69850
  Beta virt. eigenvalues --    2.70192   2.70397   2.71005   2.71255   2.71792
  Beta virt. eigenvalues --    2.72464   2.72926   2.74101   2.74549   2.75164
  Beta virt. eigenvalues --    2.75872   2.76521   2.77305   2.77939   2.78818
  Beta virt. eigenvalues --    2.80341   2.80873   2.83088   2.83562   2.85357
  Beta virt. eigenvalues --    2.85494   2.86440   2.87183   2.87246   2.88057
  Beta virt. eigenvalues --    2.88653   2.88810   2.90375   2.90674   2.91296
  Beta virt. eigenvalues --    2.92484   2.92829   2.93051   2.93312   2.93646
  Beta virt. eigenvalues --    2.93879   2.94381   2.95131   2.95675   2.95977
  Beta virt. eigenvalues --    2.96161   2.96404   2.98471   3.00349   3.02165
  Beta virt. eigenvalues --    3.02441   3.02896   3.03556   3.05670   3.05883
  Beta virt. eigenvalues --    3.07938   3.07959   3.12005   3.13463   3.13897
  Beta virt. eigenvalues --    3.14071   3.14592   3.16905   3.22219   3.22578
  Beta virt. eigenvalues --    3.24179   3.27182   3.29613   3.30035   3.32328
  Beta virt. eigenvalues --    3.32520   3.33292   3.34282   3.37062   3.37841
  Beta virt. eigenvalues --    3.39870   3.40342   3.42474   3.42810   3.42987
  Beta virt. eigenvalues --    3.43662   3.44490   3.44845   3.45016   3.45327
  Beta virt. eigenvalues --    3.48840   3.55014   3.56990   3.57567   3.58334
  Beta virt. eigenvalues --    3.58629   3.59024   3.61982   3.64008   3.69285
  Beta virt. eigenvalues --    3.70479   3.70604   3.71844   3.73727   3.73830
  Beta virt. eigenvalues --    3.74487   3.74621   3.74624   3.74730   3.75191
  Beta virt. eigenvalues --    3.75281   3.75417   3.76267   3.76682   3.76825
  Beta virt. eigenvalues --    3.77154   3.77247   3.81645   3.83037   3.84167
  Beta virt. eigenvalues --    3.84830   3.85720   3.86839   3.87524   3.88146
  Beta virt. eigenvalues --    3.90544   3.90783   3.91506   3.91675   3.91730
  Beta virt. eigenvalues --    3.91857   3.94948   3.95375   3.95850   3.96312
  Beta virt. eigenvalues --    3.98818   3.98959   4.01150   4.02758   4.03745
  Beta virt. eigenvalues --    4.04917   4.08202   4.09005   4.09116   4.09278
  Beta virt. eigenvalues --    4.12418   4.12601   4.15829   4.16285   4.16392
  Beta virt. eigenvalues --    4.16704   4.19423   4.19558   4.25870   4.26136
  Beta virt. eigenvalues --    4.40370   4.48222   4.48777   4.50972   4.60037
  Beta virt. eigenvalues --    4.60230   4.61042   4.61296   4.76753   4.76860
  Beta virt. eigenvalues --    4.77440   4.77535   4.79197   4.79497   4.80670
  Beta virt. eigenvalues --    4.80926   5.07415   5.08331   5.21957   5.22457
  Beta virt. eigenvalues --    5.60277   5.60988   5.74848   5.75510   5.87091
  Beta virt. eigenvalues --    6.04986   6.06804   6.07081   6.09960   6.10164
  Beta virt. eigenvalues --    6.13354   6.13484   6.14392   6.14503   6.15615
  Beta virt. eigenvalues --    6.15704   6.17411   6.19356   6.19449   6.24950
  Beta virt. eigenvalues --    6.25009   6.57552   6.57691   6.59891   6.59895
  Beta virt. eigenvalues --    7.79931   8.11061   8.18306   9.54453   9.72955
  Beta virt. eigenvalues --   23.37173  23.37556  23.51093  23.51330  23.59889
  Beta virt. eigenvalues --   23.60002  23.75279  23.75927  23.86226  23.86262
  Beta virt. eigenvalues --   23.86729  23.86820  23.90083  23.90233  23.96870
  Beta virt. eigenvalues --   23.96972  24.01514  24.01537  24.05792  24.05994
  Beta virt. eigenvalues --   24.07445  24.07687  24.10567  24.10777  24.13397
  Beta virt. eigenvalues --   24.13585  24.14794  24.14998  25.59942  25.62115
  Beta virt. eigenvalues --   25.65561  25.66317  25.74452  25.88025  26.48505
  Beta virt. eigenvalues --   33.76417  33.97348  34.03403  35.35443  35.35527
  Beta virt. eigenvalues --   35.46826  35.47322  35.59270  35.59440  35.63498
  Beta virt. eigenvalues --   35.64375  66.70442  66.70716  66.71655  66.71664
  Beta virt. eigenvalues --   66.78731  66.78788 147.24400 215.45764 215.69796
  Beta virt. eigenvalues --  777.04544
          Condensed to atoms (all electrons):
          Atomic-Atomic Spin Densities.
 Mulliken charges and spin densities:
               1          2
     1  Fe   1.370222   3.736780
     2  Cl  -0.755070   0.087996
     3  N   -0.502418   0.017932
     4  N   -0.389642   0.013772
     5  N    0.024401   0.002434
     6  N   -0.352813   0.003307
     7  C    0.161228  -0.003124
     8  H    0.115166   0.001526
     9  C   -0.180243   0.002064
    10  H    0.108956   0.000626
    11  C    0.003920  -0.002138
    12  H    0.109716   0.000054
    13  C   -0.094317   0.002113
    14  H    0.096563   0.000415
    15  C    0.236100   0.001872
    16  C    0.115799   0.002280
    17  C    0.141818  -0.000435
    18  H    0.134925   0.000054
    19  Cl  -0.757597   0.086998
    20  N   -0.503182   0.018083
    21  N   -0.388193   0.014001
    22  N    0.026906   0.002246
    23  N   -0.363238   0.003429
    24  C    0.160055  -0.003181
    25  H    0.116156   0.001543
    26  C   -0.179854   0.002003
    27  H    0.109046   0.000636
    28  C    0.003319  -0.002130
    29  H    0.109754   0.000054
    30  C   -0.092818   0.002074
    31  H    0.096898   0.000421
    32  C    0.236779   0.001951
    33  C    0.114367   0.002176
    34  C    0.146533  -0.000411
    35  H    0.132894   0.000083
    36  C    0.216556   0.000611
    37  C   -0.088474   0.000327
    38  C   -0.044777   0.000520
    39  C   -0.037270  -0.000120
    40  C   -0.034932  -0.000272
    41  C   -0.277183   0.000435
    42  H    0.120158  -0.000003
    43  H    0.147332  -0.000034
    44  H    0.118388   0.000018
    45  H    0.119747   0.000013
    46  C    0.242038   0.000771
    47  C   -0.096337   0.000161
    48  C   -0.054689   0.000006
    49  C   -0.035985   0.000049
    50  C   -0.034550  -0.000011
    51  C   -0.277731   0.000001
    52  H    0.119389   0.000002
    53  H    0.145034  -0.000001
    54  H    0.117472   0.000016
    55  H    0.119021  -0.000001
    56  C    0.724466  -0.000002
    57  C    0.724839  -0.000008
    58  F   -0.209681   0.000003
    59  F   -0.207512   0.000006
    60  F   -0.204912   0.000010
    61  F   -0.204146   0.000001
    62  F   -0.208463   0.000000
    63  F   -0.209938   0.000000
 Sum of Mulliken charges =   0.00000   4.00000
 Mulliken charges and spin densities with hydrogens summed into heavy atoms:
               1          2
     1  Fe   1.370222   3.736780
     2  Cl  -0.755070   0.087996
     3  N   -0.502418   0.017932
     4  N   -0.389642   0.013772
     5  N    0.024401   0.002434
     6  N   -0.352813   0.003307
     7  C    0.276395  -0.001598
     9  C   -0.071287   0.002690
    11  C    0.113635  -0.002084
    13  C    0.002246   0.002527
    15  C    0.236100   0.001872
    16  C    0.115799   0.002280
    17  C    0.276743  -0.000381
    19  Cl  -0.757597   0.086998
    20  N   -0.503182   0.018083
    21  N   -0.388193   0.014001
    22  N    0.026906   0.002246
    23  N   -0.363238   0.003429
    24  C    0.276211  -0.001638
    26  C   -0.070808   0.002639
    28  C    0.113073  -0.002076
    30  C    0.004081   0.002495
    32  C    0.236779   0.001951
    33  C    0.114367   0.002176
    34  C    0.279427  -0.000329
    36  C    0.216556   0.000611
    37  C    0.031683   0.000325
    38  C    0.102555   0.000487
    39  C    0.081118  -0.000102
    40  C    0.084814  -0.000260
    41  C   -0.277183   0.000435
    46  C    0.242038   0.000771
    47  C    0.023052   0.000163
    48  C    0.090345   0.000006
    49  C    0.081488   0.000065
    50  C    0.084472  -0.000012
    51  C   -0.277731   0.000001
    56  C    0.724466  -0.000002
    57  C    0.724839  -0.000008
    58  F   -0.209681   0.000003
    59  F   -0.207512   0.000006
    60  F   -0.204912   0.000010
    61  F   -0.204146   0.000001
    62  F   -0.208463   0.000000
    63  F   -0.209938   0.000000
 Electronic spatial extent (au):  <R**2>=          38608.2191
 Charge=              0.0000 electrons
 Dipole moment (field-independent basis, Debye):
    X=             -3.0048    Y=             -0.1145    Z=              0.1294  Tot=              3.0097
 Quadrupole moment (field-independent basis, Debye-Ang):
   XX=           -261.1935   YY=           -200.2344   ZZ=           -312.9145
   XY=             -1.5809   XZ=              1.4889   YZ=             22.9988
 Traceless Quadrupole moment (field-independent basis, Debye-Ang):
   XX=             -3.0794   YY=             57.8798   ZZ=            -54.8004
   XY=             -1.5809   XZ=              1.4889   YZ=             22.9988
 Octapole moment (field-independent basis, Debye-Ang**2):
  XXX=           -416.7666  YYY=             19.2106  ZZZ=             -0.3466  XYY=           -238.0632
  XXY=             -9.6194  XXZ=             27.7625  XZZ=            151.6657  YZZ=             -9.4084
  YYZ=            -60.0078  XYZ=            -61.2026
 Hexadecapole moment (field-independent basis, Debye-Ang**3):
 XXXX=         -23417.9616 YYYY=         -19783.6376 ZZZZ=          -2138.2777 XXXY=              2.0067
 XXXZ=             18.0526 YYYX=            -41.7957 YYYZ=            301.4229 ZZZX=              6.0980
 ZZZY=            -62.9371 XXYY=          -7821.1706 XXZZ=          -4791.5635 YYZZ=          -3989.5038
 XXYZ=            474.0949 YYXZ=           -112.9786 ZZXY=            -31.1557
 N-N= 6.367110651848D+03 E-N=-2.288932551580D+04  KE= 4.289437296317D+03
                          Isotropic Fermi Contact Couplings
        Atom                 a.u.       MegaHertz       Gauss      10(-4) cm-1
     1  Fe(57)            -0.56140     -20.35648      -7.26370      -6.79019
     2  Cl(35)             0.05397       5.91610       2.11101       1.97340
     3  N(14)              0.07226       5.83655       2.08263       1.94686
     4  N(14)              0.08707       7.03336       2.50968       2.34608
     5  N(14)              0.01145       0.92465       0.32994       0.30843
     6  N(14)              0.00972       0.78553       0.28030       0.26202
     7  C(13)             -0.00204      -0.57402      -0.20482      -0.19147
     8  H(1)               0.00042       0.47284       0.16872       0.15772
     9  C(13)              0.00164       0.46140       0.16464       0.15391
    10  H(1)               0.00012       0.13899       0.04960       0.04636
    11  C(13)             -0.00001      -0.00344      -0.00123      -0.00115
    12  H(1)               0.00001       0.01037       0.00370       0.00346
    13  C(13)              0.00168       0.47338       0.16891       0.15790
    14  H(1)               0.00014       0.15304       0.05461       0.05105
    15  C(13)             -0.00184      -0.51708      -0.18451      -0.17248
    16  C(13)             -0.00057      -0.15941      -0.05688      -0.05317
    17  C(13)              0.00037       0.10304       0.03677       0.03437
    18  H(1)               0.00003       0.03257       0.01162       0.01086
    19  Cl(35)             0.05419       5.93994       2.11952       1.98135
    20  N(14)              0.07253       5.85878       2.09056       1.95428
    21  N(14)              0.08744       7.06302       2.52026       2.35597
    22  N(14)              0.01134       0.91635       0.32698       0.30566
    23  N(14)              0.00955       0.77153       0.27530       0.25735
    24  C(13)             -0.00210      -0.59081      -0.21082      -0.19707
    25  H(1)               0.00043       0.48126       0.17173       0.16053
    26  C(13)              0.00165       0.46283       0.16515       0.15438
    27  H(1)               0.00013       0.14091       0.05028       0.04700
    28  C(13)             -0.00001      -0.00145      -0.00052      -0.00048
    29  H(1)               0.00001       0.01014       0.00362       0.00338
    30  C(13)              0.00170       0.47701       0.17021       0.15911
    31  H(1)               0.00014       0.15663       0.05589       0.05225
    32  C(13)             -0.00184      -0.51609      -0.18415      -0.17215
    33  C(13)             -0.00058      -0.16247      -0.05797      -0.05419
    34  C(13)              0.00033       0.09201       0.03283       0.03069
    35  H(1)               0.00003       0.03165       0.01129       0.01056
    36  C(13)              0.00053       0.14921       0.05324       0.04977
    37  C(13)              0.00021       0.05833       0.02081       0.01946
    38  C(13)              0.00001       0.00243       0.00087       0.00081
    39  C(13)              0.00005       0.01357       0.00484       0.00453
    40  C(13)             -0.00003      -0.00769      -0.00274      -0.00257
    41  C(13)              0.00003       0.00824       0.00294       0.00275
    42  H(1)               0.00001       0.00663       0.00237       0.00221
    43  H(1)               0.00000      -0.00105      -0.00037      -0.00035
    44  H(1)               0.00001       0.00746       0.00266       0.00249
    45  H(1)               0.00000       0.00405       0.00145       0.00135
    46  C(13)              0.00052       0.14566       0.05197       0.04859
    47  C(13)              0.00036       0.10211       0.03643       0.03406
    48  C(13)             -0.00004      -0.01062      -0.00379      -0.00354
    49  C(13)              0.00012       0.03332       0.01189       0.01111
    50  C(13)              0.00000      -0.00026      -0.00009      -0.00009
    51  C(13)             -0.00001      -0.00143      -0.00051      -0.00048
    52  H(1)               0.00001       0.01396       0.00498       0.00466
    53  H(1)               0.00001       0.00990       0.00353       0.00330
    54  H(1)               0.00001       0.00748       0.00267       0.00249
    55  H(1)               0.00000      -0.00010      -0.00004      -0.00003
    56  C(13)              0.00000       0.00053       0.00019       0.00018
    57  C(13)             -0.00002      -0.00528      -0.00188      -0.00176
    58  F(19)              0.00000      -0.00006      -0.00002      -0.00002
    59  F(19)              0.00001       0.00580       0.00207       0.00194
    60  F(19)              0.00002       0.01719       0.00613       0.00573
    61  F(19)              0.00000      -0.00218      -0.00078      -0.00073
    62  F(19)              0.00000      -0.00079      -0.00028      -0.00026
    63  F(19)              0.00000      -0.00020      -0.00007      -0.00007
 --------------------------------------------------------
       Center         ----  Spin Dipole Couplings  ----
                      3XX-RR        3YY-RR        3ZZ-RR
 --------------------------------------------------------
     1   Atom       -1.656187     -0.554601      2.210788
     2   Atom       -0.133234     -0.077576      0.210810
     3   Atom       -0.014324      0.073581     -0.059257
     4   Atom       -0.014612      0.088727     -0.074115
     5   Atom        0.018728     -0.003634     -0.015094
     6   Atom       -0.000876      0.008005     -0.007129
     7   Atom        0.019700     -0.002237     -0.017464
     8   Atom        0.026094     -0.012529     -0.013565
     9   Atom        0.002777      0.001640     -0.004417
    10   Atom        0.003850     -0.000674     -0.003176
    11   Atom        0.000310      0.005496     -0.005806
    12   Atom       -0.000347      0.002520     -0.002173
    13   Atom       -0.005270      0.009926     -0.004656
    14   Atom       -0.003736      0.007300     -0.003564
    15   Atom       -0.012705      0.032914     -0.020209
    16   Atom       -0.013652      0.032377     -0.018725
    17   Atom       -0.002757      0.011635     -0.008878
    18   Atom       -0.002578      0.006548     -0.003970
    19   Atom       -0.138517     -0.074521      0.213038
    20   Atom       -0.014622      0.074617     -0.059995
    21   Atom       -0.014319      0.088757     -0.074438
    22   Atom        0.018650     -0.003257     -0.015393
    23   Atom       -0.001162      0.008077     -0.006916
    24   Atom        0.019170     -0.002375     -0.016796
    25   Atom        0.025233     -0.012725     -0.012509
    26   Atom        0.002654      0.001587     -0.004241
    27   Atom        0.003732     -0.000702     -0.003030
    28   Atom        0.000212      0.005566     -0.005778
    29   Atom       -0.000368      0.002545     -0.002177
    30   Atom       -0.005273      0.010060     -0.004787
    31   Atom       -0.003742      0.007406     -0.003664
    32   Atom       -0.013040      0.033478     -0.020438
    33   Atom       -0.013580      0.032753     -0.019173
    34   Atom       -0.002777      0.011591     -0.008814
    35   Atom       -0.002580      0.006564     -0.003984
    36   Atom        0.003705      0.000313     -0.004018
    37   Atom        0.000764      0.000887     -0.001651
    38   Atom        0.003169     -0.000780     -0.002388
    39   Atom        0.000813      0.000399     -0.001212
    40   Atom        0.002006     -0.000491     -0.001515
    41   Atom        0.000934     -0.000096     -0.000838
    42   Atom       -0.000002      0.001608     -0.001605
    43   Atom        0.005086     -0.002037     -0.003049
    44   Atom        0.000419      0.000393     -0.000813
    45   Atom        0.001769     -0.000706     -0.001063
    46   Atom        0.003247      0.000621     -0.003868
    47   Atom        0.000577      0.001415     -0.001992
    48   Atom        0.003582     -0.000887     -0.002695
    49   Atom        0.000789      0.000443     -0.001232
    50   Atom        0.002051     -0.000587     -0.001464
    51   Atom        0.001118     -0.000080     -0.001038
    52   Atom       -0.000275      0.002123     -0.001848
    53   Atom        0.005821     -0.002367     -0.003454
    54   Atom        0.000308      0.000520     -0.000828
    55   Atom        0.001955     -0.000780     -0.001174
    56   Atom        0.000752     -0.000112     -0.000640
    57   Atom        0.000759     -0.000119     -0.000641
    58   Atom        0.000435      0.000051     -0.000486
    59   Atom        0.000752     -0.000202     -0.000550
    60   Atom        0.000914     -0.000296     -0.000619
    61   Atom        0.000700     -0.000177     -0.000523
    62   Atom        0.000786     -0.000230     -0.000556
    63   Atom        0.000445      0.000056     -0.000501
 --------------------------------------------------------
                        XY            XZ            YZ
 --------------------------------------------------------
     1   Atom       -0.019372      0.127823     -0.498072
     2   Atom       -0.032477      0.047643     -0.079192
     3   Atom        0.103127      0.024189      0.037399
     4   Atom       -0.100188     -0.006753      0.001734
     5   Atom       -0.021838      0.000083     -0.001984
     6   Atom       -0.012523     -0.000219     -0.002333
     7   Atom        0.019552      0.008676      0.005447
     8   Atom        0.010992      0.008266      0.002163
     9   Atom        0.009161      0.002642      0.002423
    10   Atom        0.004719      0.001884      0.001167
    11   Atom        0.005771      0.001990      0.002792
    12   Atom        0.003119      0.000824      0.001266
    13   Atom        0.006144      0.001250      0.003652
    14   Atom        0.001602      0.000330      0.002170
    15   Atom        0.008034      0.002576      0.010904
    16   Atom       -0.011192     -0.002896      0.006560
    17   Atom       -0.008068     -0.001210      0.002137
    18   Atom       -0.003576     -0.000299      0.000899
    19   Atom        0.027900     -0.024555     -0.081538
    20   Atom       -0.103623     -0.023203      0.037030
    21   Atom        0.101014      0.005358      0.001246
    22   Atom        0.021915     -0.001736     -0.002190
    23   Atom        0.012608     -0.000369     -0.003366
    24   Atom       -0.019329     -0.010053      0.006174
    25   Atom       -0.010662     -0.010621      0.002794
    26   Atom       -0.009053     -0.002950      0.002957
    27   Atom       -0.004672     -0.002155      0.001348
    28   Atom       -0.005772     -0.002145      0.002715
    29   Atom       -0.003120     -0.000830      0.001266
    30   Atom       -0.006138     -0.001114      0.003654
    31   Atom       -0.001621     -0.000294      0.001920
    32   Atom       -0.007937     -0.003224      0.009721
    33   Atom        0.011360      0.002341      0.005566
    34   Atom        0.008078      0.000783      0.001622
    35   Atom        0.003576      0.000259      0.000797
    36   Atom       -0.005324     -0.000147      0.000398
    37   Atom       -0.002826     -0.000753      0.000362
    38   Atom       -0.003304      0.000735     -0.000853
    39   Atom       -0.001860      0.000006      0.000188
    40   Atom       -0.001900      0.000600     -0.000112
    41   Atom       -0.001344     -0.000074     -0.000399
    42   Atom       -0.002579     -0.000643      0.000938
    43   Atom       -0.003843      0.002406     -0.001014
    44   Atom       -0.001259     -0.000204      0.000211
    45   Atom       -0.001240      0.000669     -0.000273
    46   Atom        0.005434     -0.000279     -0.000202
    47   Atom        0.003058     -0.000306     -0.000380
    48   Atom        0.003264      0.000324      0.000171
    49   Atom        0.001824     -0.000151     -0.000179
    50   Atom        0.001736      0.000063      0.000018
    51   Atom        0.001450     -0.000099     -0.000074
    52   Atom        0.002564     -0.000356     -0.000596
    53   Atom        0.003308      0.001113      0.000372
    54   Atom        0.001271     -0.000188     -0.000212
    55   Atom        0.001122      0.000166      0.000056
    56   Atom        0.000861     -0.000080     -0.000051
    57   Atom       -0.000861      0.000065     -0.000053
    58   Atom       -0.000744      0.000004      0.000003
    59   Atom       -0.000669      0.000267     -0.000130
    60   Atom       -0.000688     -0.000093      0.000034
    61   Atom        0.000705     -0.000247     -0.000138
    62   Atom        0.000668      0.000056      0.000027
    63   Atom        0.000725     -0.000028     -0.000024
 --------------------------------------------------------


 ---------------------------------------------------------------------------------
              Anisotropic Spin Dipole Couplings in Principal Axis System
 ---------------------------------------------------------------------------------

       Atom             a.u.   MegaHertz   Gauss  10(-4) cm-1        Axes

              Baa    -1.6604   -28.747   -10.257    -9.589  0.9995  0.0028 -0.0326
     1 Fe(57) Bbb    -0.6416   -11.107    -3.963    -3.705  0.0028  0.9851  0.1719
              Bcc     2.3020    39.854    14.221    13.294  0.0326 -0.1719  0.9846
 
              Baa    -0.1486    -7.776    -2.775    -2.594  0.9244  0.3794 -0.0389
     2 Cl(35) Bbb    -0.0905    -4.735    -1.690    -1.580 -0.3530  0.8897  0.2897
              Bcc     0.2390    12.511     4.464     4.173  0.1445 -0.2540  0.9563
 
              Baa    -0.0825    -3.181    -1.135    -1.061  0.8305 -0.5561  0.0305
     3 N(14)  Bbb    -0.0687    -2.648    -0.945    -0.883 -0.1401 -0.1556  0.9778
              Bcc     0.1512     5.830     2.080     1.945  0.5391  0.8164  0.2071
 
              Baa    -0.0799    -3.080    -1.099    -1.027  0.6540  0.3820  0.6530
     4 N(14)  Bbb    -0.0700    -2.701    -0.964    -0.901 -0.5487 -0.3546  0.7571
              Bcc     0.1499     5.781     2.063     1.928 -0.5207  0.8535  0.0223
 
              Baa    -0.0179    -0.692    -0.247    -0.231  0.4412  0.7429  0.5034
     5 N(14)  Bbb    -0.0142    -0.546    -0.195    -0.182 -0.2803 -0.4188  0.8637
              Bcc     0.0321     1.238     0.442     0.413  0.8525 -0.5222  0.0234
 
              Baa    -0.0104    -0.403    -0.144    -0.134  0.7210  0.5436  0.4296
     6 N(14)  Bbb    -0.0065    -0.252    -0.090    -0.084 -0.3911 -0.1925  0.9000
              Bcc     0.0170     0.655     0.234     0.218 -0.5720  0.8170 -0.0738
 
              Baa    -0.0195    -2.623    -0.936    -0.875 -0.1439 -0.1454  0.9788
     7 C(13)  Bbb    -0.0137    -1.834    -0.655    -0.612 -0.5148  0.8558  0.0515
              Bcc     0.0332     4.458     1.591     1.487  0.8452  0.4965  0.1980
 
              Baa    -0.0154    -8.238    -2.940    -2.748 -0.2738  0.9562  0.1041
     8 H(1)   Bbb    -0.0152    -8.117    -2.896    -2.708 -0.1553 -0.1507  0.9763
              Bcc     0.0307    16.356     5.836     5.456  0.9492  0.2511  0.1897
 
              Baa    -0.0070    -0.935    -0.334    -0.312 -0.6880  0.7253  0.0237
     9 C(13)  Bbb    -0.0052    -0.697    -0.249    -0.232 -0.1374 -0.1623  0.9771
              Bcc     0.0122     1.632     0.582     0.544  0.7125  0.6690  0.2113
 
              Baa    -0.0037    -1.954    -0.697    -0.652 -0.5009  0.5217  0.6906
    10 H(1)   Bbb    -0.0036    -1.936    -0.691    -0.646  0.2517 -0.6756  0.6930
              Bcc     0.0073     3.890     1.388     1.298  0.8281  0.5210  0.2071
 
              Baa    -0.0066    -0.880    -0.314    -0.293 -0.1553 -0.1517  0.9761
    11 C(13)  Bbb    -0.0034    -0.458    -0.164    -0.153  0.8318 -0.5531  0.0464
              Bcc     0.0100     1.338     0.478     0.446  0.5329  0.8192  0.2121
 
              Baa    -0.0025    -1.333    -0.476    -0.445 -0.1698 -0.1405  0.9754
    12 H(1)   Bbb    -0.0023    -1.251    -0.446    -0.417  0.8322 -0.5506  0.0656
              Bcc     0.0048     2.585     0.922     0.862  0.5278  0.8229  0.2104
 
              Baa    -0.0074    -0.999    -0.356    -0.333  0.9413 -0.3370  0.0195
    13 C(13)  Bbb    -0.0055    -0.738    -0.263    -0.246 -0.0901 -0.1953  0.9766
              Bcc     0.0129     1.737     0.620     0.579  0.3253  0.9210  0.2142
 
              Baa    -0.0040    -2.132    -0.761    -0.711 -0.5533 -0.0808  0.8291
    14 H(1)   Bbb    -0.0040    -2.108    -0.752    -0.703  0.8214 -0.2186  0.5269
              Bcc     0.0079     4.240     1.513     1.414  0.1386  0.9725  0.1873
 
              Baa    -0.0225    -3.015    -1.076    -1.006 -0.1131 -0.1761  0.9779
    15 C(13)  Bbb    -0.0140    -1.882    -0.671    -0.628  0.9793 -0.1861  0.0797
              Bcc     0.0365     4.897     1.747     1.633  0.1680  0.9666  0.1935
 
              Baa    -0.0201    -2.697    -0.962    -0.900  0.3457 -0.0434  0.9373
    16 C(13)  Bbb    -0.0158    -2.116    -0.755    -0.706  0.9108  0.2559 -0.3240
              Bcc     0.0359     4.812     1.717     1.605 -0.2258  0.9657  0.1280
 
              Baa    -0.0091    -1.227    -0.438    -0.409  0.1160 -0.0569  0.9916
    17 C(13)  Bbb    -0.0064    -0.853    -0.304    -0.284  0.9057  0.4160 -0.0821
              Bcc     0.0155     2.079     0.742     0.694 -0.4078  0.9076  0.0998
 
              Baa    -0.0040    -2.159    -0.770    -0.720 -0.0190 -0.0909  0.9957
    18 H(1)   Bbb    -0.0038    -2.034    -0.726    -0.678  0.9455  0.3223  0.0474
              Bcc     0.0079     4.193     1.496     1.399 -0.3252  0.9423  0.0798
 
              Baa    -0.1491    -7.803    -2.784    -2.603  0.9289 -0.3697 -0.0203
    19 Cl(35) Bbb    -0.0880    -4.606    -1.644    -1.536  0.3611  0.8923  0.2711
              Bcc     0.2371    12.409     4.428     4.139 -0.0822 -0.2592  0.9623
 
              Baa    -0.0829    -3.197    -1.141    -1.066  0.8262  0.5594 -0.0675
    20 N(14)  Bbb    -0.0689    -2.659    -0.949    -0.887  0.1682 -0.1306  0.9771
              Bcc     0.1518     5.856     2.089     1.953 -0.5377  0.8186  0.2020
 
              Baa    -0.0794    -3.060    -1.092    -1.021  0.6687 -0.3971 -0.6286
    21 N(14)  Bbb    -0.0713    -2.751    -0.982    -0.918  0.5291 -0.3399  0.7775
              Bcc     0.1507     5.812     2.074     1.939  0.5224  0.8525  0.0172
 
              Baa    -0.0173    -0.668    -0.238    -0.223 -0.4423  0.7632  0.4710
    22 N(14)  Bbb    -0.0150    -0.580    -0.207    -0.193  0.2897 -0.3755  0.8804
              Bcc     0.0323     1.247     0.445     0.416  0.8488  0.5259 -0.0550
 
              Baa    -0.0107    -0.414    -0.148    -0.138  0.7164 -0.5558 -0.4216
    23 N(14)  Bbb    -0.0065    -0.252    -0.090    -0.084  0.4129 -0.1493  0.8985
              Bcc     0.0173     0.665     0.237     0.222  0.5624  0.8178 -0.1225
 
              Baa    -0.0196    -2.628    -0.938    -0.876  0.1780 -0.1490  0.9727
    24 C(13)  Bbb    -0.0137    -1.841    -0.657    -0.614  0.5147  0.8566  0.0371
              Bcc     0.0333     4.469     1.595     1.491  0.8387 -0.4940 -0.2292
 
              Baa    -0.0155    -8.278    -2.954    -2.761  0.2374  0.9694 -0.0623
    25 H(1)   Bbb    -0.0153    -8.159    -2.911    -2.722  0.2536  0.0001  0.9673
              Bcc     0.0308    16.438     5.865     5.483  0.9377 -0.2455 -0.2458
 
              Baa    -0.0070    -0.934    -0.333    -0.311  0.6719  0.7371 -0.0728
    26 C(13)  Bbb    -0.0053    -0.710    -0.253    -0.237  0.2294 -0.1137  0.9667
              Bcc     0.0122     1.643     0.586     0.548  0.7042 -0.6662 -0.2455
 
              Baa    -0.0037    -1.957    -0.698    -0.653  0.5252  0.5219  0.6721
    27 H(1)   Bbb    -0.0036    -1.944    -0.694    -0.648 -0.2241 -0.6771  0.7009
              Bcc     0.0073     3.901     1.392     1.301  0.8209 -0.5188 -0.2387
 
              Baa    -0.0066    -0.881    -0.314    -0.294  0.2056 -0.1195  0.9713
    28 C(13)  Bbb    -0.0034    -0.461    -0.165    -0.154  0.8224  0.5590 -0.1053
              Bcc     0.0100     1.342     0.479     0.448 -0.5304  0.8205  0.2132
 
              Baa    -0.0025    -1.337    -0.477    -0.446  0.2215 -0.1062  0.9694
    29 H(1)   Bbb    -0.0024    -1.255    -0.448    -0.419  0.8214  0.5561 -0.1267
              Bcc     0.0049     2.592     0.925     0.865 -0.5256  0.8243  0.2104
 
              Baa    -0.0074    -0.998    -0.356    -0.333  0.9349  0.3452 -0.0827
    30 C(13)  Bbb    -0.0056    -0.750    -0.268    -0.250  0.1486 -0.1692  0.9743
              Bcc     0.0130     1.749     0.624     0.583 -0.3223  0.9232  0.2095
 
              Baa    -0.0040    -2.136    -0.762    -0.712  0.5848 -0.0531  0.8094
    31 H(1)   Bbb    -0.0040    -2.112    -0.754    -0.705  0.7991  0.2092 -0.5636
              Bcc     0.0080     4.248     1.516     1.417 -0.1394  0.9764  0.1648
 
              Baa    -0.0225    -3.024    -1.079    -1.009  0.2135 -0.1376  0.9672
    32 C(13)  Bbb    -0.0141    -1.886    -0.673    -0.629  0.9627  0.1984 -0.1842
              Bcc     0.0366     4.910     1.752     1.638 -0.1665  0.9704  0.1748
 
              Baa    -0.0201    -2.695    -0.962    -0.899 -0.2711 -0.0430  0.9616
    33 C(13)  Bbb    -0.0159    -2.140    -0.764    -0.714  0.9355 -0.2471  0.2527
              Bcc     0.0360     4.835     1.725     1.613  0.2267  0.9680  0.1072
 
              Baa    -0.0089    -1.201    -0.429    -0.401 -0.0485 -0.0596  0.9970
    34 C(13)  Bbb    -0.0064    -0.859    -0.307    -0.287  0.9114 -0.4110  0.0198
              Bcc     0.0154     2.060     0.735     0.687  0.4086  0.9097  0.0743
 
              Baa    -0.0040    -2.158    -0.770    -0.720  0.0366 -0.0871  0.9955
    35 H(1)   Bbb    -0.0038    -2.034    -0.726    -0.678  0.9450 -0.3209 -0.0629
              Bcc     0.0079     4.191     1.496     1.398  0.3250  0.9431  0.0706
 
              Baa    -0.0041    -0.554    -0.198    -0.185 -0.2088 -0.3325  0.9197
    36 C(13)  Bbb    -0.0035    -0.467    -0.167    -0.156  0.5531  0.7354  0.3915
              Bcc     0.0076     1.021     0.364     0.341  0.8066 -0.5904 -0.0304
 
              Baa    -0.0022    -0.294    -0.105    -0.098  0.6466  0.5293  0.5493
    37 C(13)  Bbb    -0.0016    -0.212    -0.076    -0.071 -0.3097 -0.4759  0.8231
              Bcc     0.0038     0.505     0.180     0.169 -0.6971  0.7024  0.1438
 
              Baa    -0.0030    -0.399    -0.142    -0.133  0.3011  0.7032  0.6440
    38 C(13)  Bbb    -0.0022    -0.297    -0.106    -0.099 -0.4161 -0.5108  0.7523
              Bcc     0.0052     0.697     0.249     0.232  0.8580 -0.4945  0.1389
 
              Baa    -0.0014    -0.186    -0.066    -0.062 -0.4943 -0.5827  0.6450
    39 C(13)  Bbb    -0.0011    -0.147    -0.052    -0.049  0.4496  0.4637  0.7635
              Bcc     0.0025     0.333     0.119     0.111  0.7440 -0.6674 -0.0328
 
              Baa    -0.0017    -0.234    -0.083    -0.078 -0.3840 -0.5151  0.7663
    40 C(13)  Bbb    -0.0014    -0.183    -0.065    -0.061  0.2932  0.7189  0.6302
              Bcc     0.0031     0.417     0.149     0.139  0.8755 -0.4667  0.1251
 
              Baa    -0.0013    -0.176    -0.063    -0.059  0.4173  0.6638  0.6207
    41 C(13)  Bbb    -0.0006    -0.074    -0.027    -0.025 -0.3964 -0.4816  0.7816
              Bcc     0.0019     0.251     0.089     0.084  0.8178 -0.5722  0.0621
 
              Baa    -0.0019    -1.023    -0.365    -0.341  0.6592  0.6020 -0.4506
    42 H(1)   Bbb    -0.0018    -0.975    -0.348    -0.325  0.4805  0.1237  0.8682
              Bcc     0.0037     1.998     0.713     0.667 -0.5784  0.7889  0.2077
 
              Baa    -0.0037    -1.996    -0.712    -0.666  0.4503  0.6532 -0.6087
    43 H(1)   Bbb    -0.0037    -1.960    -0.699    -0.654  0.0778  0.6504  0.7556
              Bcc     0.0074     3.956     1.412     1.320  0.8895 -0.3876  0.2421
 
              Baa    -0.0009    -0.457    -0.163    -0.152  0.5510  0.6444 -0.5302
    44 H(1)   Bbb    -0.0008    -0.450    -0.161    -0.150  0.4453  0.3103  0.8399
              Bcc     0.0017     0.907     0.324     0.302  0.7058 -0.6989 -0.1160
 
              Baa    -0.0012    -0.652    -0.233    -0.218  0.4250  0.8293 -0.3628
    45 H(1)   Bbb    -0.0012    -0.646    -0.230    -0.215 -0.0317  0.4142  0.9097
              Bcc     0.0024     1.298     0.463     0.433  0.9047 -0.3750  0.2023
 
              Baa    -0.0039    -0.521    -0.186    -0.174  0.0634 -0.0319  0.9975
    46 C(13)  Bbb    -0.0037    -0.491    -0.175    -0.164 -0.6157  0.7854  0.0642
              Bcc     0.0075     1.011     0.361     0.337  0.7854  0.6182 -0.0302
 
              Baa    -0.0021    -0.281    -0.100    -0.094  0.7087 -0.6476 -0.2799
    47 C(13)  Bbb    -0.0020    -0.272    -0.097    -0.091  0.2617 -0.1270  0.9567
              Bcc     0.0041     0.553     0.197     0.184  0.6551  0.7513 -0.0795
 
              Baa    -0.0027    -0.364    -0.130    -0.121 -0.0387 -0.0246  0.9989
    48 C(13)  Bbb    -0.0026    -0.350    -0.125    -0.117 -0.4666  0.8845  0.0038
              Bcc     0.0053     0.714     0.255     0.238  0.8836  0.4660  0.0457
 
              Baa    -0.0013    -0.170    -0.061    -0.057 -0.3130  0.4231  0.8503
    49 C(13)  Bbb    -0.0012    -0.161    -0.057    -0.054 -0.5980  0.6078 -0.5225
              Bcc     0.0025     0.330     0.118     0.110  0.7379  0.6720 -0.0628
 
              Baa    -0.0015    -0.197    -0.070    -0.066 -0.2165  0.4074  0.8872
    50 C(13)  Bbb    -0.0014    -0.194    -0.069    -0.065 -0.3882  0.7979 -0.4612
              Bcc     0.0029     0.391     0.139     0.130  0.8958  0.4443  0.0146
 
              Baa    -0.0011    -0.141    -0.050    -0.047 -0.4608  0.7250  0.5119
    51 C(13)  Bbb    -0.0010    -0.139    -0.050    -0.047  0.3129 -0.4070  0.8582
              Bcc     0.0021     0.281     0.100     0.094  0.8305  0.5556 -0.0393
 
              Baa    -0.0019    -1.037    -0.370    -0.346 -0.3350  0.3401  0.8787
    52 H(1)   Bbb    -0.0019    -1.012    -0.361    -0.338  0.7772 -0.4274  0.4618
              Bcc     0.0038     2.049     0.731     0.683  0.5326  0.8377 -0.1211
 
              Baa    -0.0036    -1.916    -0.684    -0.639 -0.2119  0.2888  0.9336
    53 H(1)   Bbb    -0.0035    -1.883    -0.672    -0.628 -0.2773  0.8983 -0.3408
              Bcc     0.0071     3.799     1.356     1.267  0.9371  0.3311  0.1103
 
              Baa    -0.0009    -0.462    -0.165    -0.154 -0.5107  0.5671  0.6462
    54 H(1)   Bbb    -0.0009    -0.456    -0.163    -0.152  0.5353 -0.3784  0.7551
              Bcc     0.0017     0.918     0.328     0.306  0.6728  0.7316 -0.1103
 
              Baa    -0.0012    -0.632    -0.226    -0.211 -0.2485  0.5809  0.7751
    55 H(1)   Bbb    -0.0012    -0.629    -0.225    -0.210 -0.2320  0.7412 -0.6299
              Bcc     0.0024     1.262     0.450     0.421  0.9404  0.3364  0.0494
 
              Baa    -0.0006    -0.087    -0.031    -0.029 -0.2574  0.4950  0.8299
    56 C(13)  Bbb    -0.0006    -0.086    -0.031    -0.029 -0.4596  0.6928 -0.5557
              Bcc     0.0013     0.173     0.062     0.058  0.8500  0.5244 -0.0492
 
              Baa    -0.0007    -0.088    -0.031    -0.029  0.3580  0.6402  0.6797
    57 C(13)  Bbb    -0.0006    -0.085    -0.030    -0.028 -0.3824 -0.5635  0.7323
              Bcc     0.0013     0.173     0.062     0.058  0.8518 -0.5221  0.0431
 
              Baa    -0.0005    -0.264    -0.094    -0.088  0.6085  0.7851 -0.1158
    58 F(19)  Bbb    -0.0005    -0.244    -0.087    -0.081  0.0699  0.0923  0.9933
              Bcc     0.0010     0.508     0.181     0.169  0.7905 -0.6125  0.0013
 
              Baa    -0.0006    -0.302    -0.108    -0.101 -0.2072 -0.0287  0.9779
    59 F(19)  Bbb    -0.0005    -0.274    -0.098    -0.091  0.4357  0.8923  0.1185
              Bcc     0.0011     0.577     0.206     0.192  0.8759 -0.4506  0.1724
 
              Baa    -0.0006    -0.315    -0.112    -0.105  0.1919  0.3030  0.9335
    60 F(19)  Bbb    -0.0006    -0.303    -0.108    -0.101  0.3678  0.8596 -0.3546
              Bcc     0.0012     0.618     0.221     0.206  0.9099 -0.4113 -0.0535
 
              Baa    -0.0006    -0.287    -0.102    -0.096 -0.0445  0.4004  0.9153
    61 F(19)  Bbb    -0.0006    -0.285    -0.102    -0.095 -0.5056  0.7812 -0.3663
              Bcc     0.0011     0.572     0.204     0.191  0.8616  0.4790 -0.1677
 
              Baa    -0.0006    -0.282    -0.101    -0.094 -0.4438  0.8816  0.1606
    62 F(19)  Bbb    -0.0006    -0.280    -0.100    -0.094  0.0384 -0.1603  0.9863
              Bcc     0.0011     0.563     0.201     0.188  0.8953  0.4439  0.0372
 
              Baa    -0.0005    -0.253    -0.090    -0.084 -0.3130  0.4422  0.8406
    63 F(19)  Bbb    -0.0005    -0.251    -0.089    -0.084 -0.5224  0.6590 -0.5412
              Bcc     0.0010     0.503     0.180     0.168  0.7932  0.6085 -0.0247
 

 ---------------------------------------------------------------------------------

 No NMR shielding tensors so no spin-rotation constants.
 Leave Link  601 at Sat Oct 20 03:41:03 2018, MaxMem=   838860800 cpu:        48.9
 (Enter /soft/sl6.3/x86_64/gaussian/g09_d01/g09/l701.exe)
 Compute integral first derivatives.
 ... and contract with generalized density number  0.
 Leave Link  701 at Sat Oct 20 03:41:04 2018, MaxMem=   838860800 cpu:        18.2
 (Enter /soft/sl6.3/x86_64/gaussian/g09_d01/g09/l702.exe)
 L702 exits ... SP integral derivatives will be done elsewhere.
 Leave Link  702 at Sat Oct 20 03:41:04 2018, MaxMem=   838860800 cpu:         0.4
 (Enter /soft/sl6.3/x86_64/gaussian/g09_d01/g09/l703.exe)
 Compute integral first derivatives, UseDBF=F ICtDFT=           0.
 Integral derivatives from FoFJK, PRISM(SPDF).
 Calling FoFJK, ICntrl=      2127 FMM=T ISym2X=0 I1Cent= 0 IOpClX= 1 NMat=1 NMatS=1 NMatT=0.
 FoFJK:  IHMeth= 1 ICntrl=    2127 DoSepK=F KAlg= 0 I1Cent=   0 FoldK=F
 IRaf=         0 NMat=   1 IRICut=       1 DoRegI=T DoRafI=F ISym2E= 0.
 FoFCou: FMM=T IPFlag=           0 FMFlag=      100000 FMFlg1=        2001
         NFxFlg=           0 DoJE=F BraDBF=F KetDBF=F FulRan=T
         wScrn=  0.000000 ICntrl=    2127 IOpCl=  1 I1Cent=           0 NGrid=           0
         NMat0=    1 NMatS0=      1 NMatT0=    0 NMatD0=    1 NMtDS0=    0 NMtDT0=    0
 Symmetry not used in FoFCou.
 FMM levels:  10  Number of levels for PrismC:   9
 Leave Link  703 at Sat Oct 20 03:42:58 2018, MaxMem=   838860800 cpu:      1811.5
 (Enter /soft/sl6.3/x86_64/gaussian/g09_d01/g09/l716.exe)
 Dipole        =-1.18216689D+00-4.50634851D-02 5.08996303D-02
 ***** Axes restored to original set *****
 -------------------------------------------------------------------
 Center     Atomic                   Forces (Hartrees/Bohr)
 Number     Number              X              Y              Z
 -------------------------------------------------------------------
      1       26           0.000018009   -0.000005793   -0.000000257
      2       17          -0.000001566    0.000001344    0.000001960
      3        7          -0.000004471    0.000002502    0.000004663
      4        7           0.000006008    0.000000168   -0.000006359
      5        7          -0.000001650    0.000002579    0.000003617
      6        7           0.000003559   -0.000009349    0.000004907
      7        6          -0.000001035   -0.000000064   -0.000001694
      8        1           0.000001348   -0.000001276    0.000004476
      9        6           0.000000512   -0.000000051    0.000000975
     10        1          -0.000000862    0.000000458    0.000001555
     11        6          -0.000000655   -0.000000746    0.000001062
     12        1          -0.000000473    0.000000367    0.000001631
     13        6           0.000000521    0.000000963    0.000000364
     14        1          -0.000000406    0.000000022    0.000000644
     15        6          -0.000000897   -0.000001350    0.000000475
     16        6          -0.000001939    0.000004845    0.000001482
     17        6           0.000001595    0.000000450   -0.000002528
     18        1          -0.000001769    0.000000881    0.000003097
     19       17          -0.000000815    0.000002446   -0.000001980
     20        7          -0.000015957   -0.000000104   -0.000003271
     21        7          -0.000012499    0.000000699    0.000008889
     22        7           0.000002451   -0.000002442    0.000000645
     23        7           0.000004238    0.000005921   -0.000004947
     24        6           0.000001321    0.000005898    0.000004748
     25        1          -0.000000443    0.000001260   -0.000003143
     26        6           0.000000604    0.000000126    0.000001543
     27        1           0.000000385    0.000000591    0.000001052
     28        6          -0.000000553    0.000000325    0.000000286
     29        1           0.000000583    0.000000416    0.000000426
     30        6           0.000002824   -0.000000006    0.000001711
     31        1          -0.000000059    0.000000469   -0.000000034
     32        6           0.000001969   -0.000000325   -0.000001673
     33        6           0.000002118   -0.000007440   -0.000002822
     34        6           0.000005663    0.000001116   -0.000000839
     35        1          -0.000000851   -0.000000695    0.000001190
     36        6          -0.000006361    0.000005574   -0.000002133
     37        6           0.000003284   -0.000000794    0.000002905
     38        6          -0.000001537   -0.000002165   -0.000003910
     39        6          -0.000005142   -0.000000982   -0.000003236
     40        6           0.000000824    0.000000118   -0.000000403
     41        6          -0.000000078    0.000000943    0.000002072
     42        1          -0.000000359   -0.000001276   -0.000000118
     43        1           0.000001048    0.000000548    0.000000260
     44        1          -0.000000134    0.000000046    0.000001198
     45        1          -0.000000294   -0.000000769   -0.000000190
     46        6          -0.000004713   -0.000004202    0.000000146
     47        6           0.000004128    0.000000218   -0.000000878
     48        6          -0.000003055    0.000002824   -0.000001841
     49        6          -0.000005571    0.000000529   -0.000001593
     50        6           0.000001793   -0.000000718   -0.000002576
     51        6           0.000000710    0.000001677    0.000002666
     52        1          -0.000000259    0.000000139   -0.000001566
     53        1           0.000001712   -0.000000913   -0.000000590
     54        1           0.000000831   -0.000000985   -0.000000703
     55        1          -0.000000492   -0.000000245   -0.000000424
     56        6           0.000007179   -0.000008305   -0.000004929
     57        6           0.000004908    0.000001588   -0.000000703
     58        9           0.000000106    0.000000465    0.000000489
     59        9          -0.000000557   -0.000001867   -0.000001484
     60        9          -0.000001555   -0.000001523   -0.000000074
     61        9           0.000000238    0.000000834   -0.000000022
     62        9          -0.000003064    0.000001340   -0.000003446
     63        9          -0.000000399    0.000003701   -0.000000770
 -------------------------------------------------------------------
 Cartesian Forces:  Max     0.000018009 RMS     0.000003304
 Leave Link  716 at Sat Oct 20 03:42:58 2018, MaxMem=   838860800 cpu:         0.6
 (Enter /soft/sl6.3/x86_64/gaussian/g09_d01/g09/l103.exe)

 GradGradGradGradGradGradGradGradGradGradGradGradGradGradGradGradGradGrad
 Berny optimization.
 FormGI is forming the generalized inverse of G from B-inverse, IUseBI=4.
 GSVD:  received Info=                   1 from GESDD.
 Internal  Forces:  Max     0.000009019 RMS     0.000001553
 Search for a local minimum.
 Step number   1 out of a maximum of  378
 All quantities printed in internal units (Hartrees-Bohrs-Radians)
 RMS Force = .15529D-05 SwitMx=.10000D-02 MixMth= 2
 Mixed Optimization -- En-DIIS/RFO-DIIS
 Second derivative matrix not updated -- first step.
 ITU=  0
     Eigenvalues ---    0.00614   0.00698   0.00703   0.00756   0.00869
     Eigenvalues ---    0.01005   0.01072   0.01295   0.01393   0.01394
     Eigenvalues ---    0.01496   0.01568   0.01583   0.01586   0.01714
     Eigenvalues ---    0.01796   0.01806   0.01829   0.01888   0.01891
     Eigenvalues ---    0.01932   0.01937   0.02071   0.02079   0.02137
     Eigenvalues ---    0.02158   0.02159   0.02160   0.02178   0.02179
     Eigenvalues ---    0.02183   0.02184   0.02187   0.02189   0.02199
     Eigenvalues ---    0.02200   0.02201   0.02201   0.02205   0.02209
     Eigenvalues ---    0.02210   0.02211   0.02213   0.02213   0.02215
     Eigenvalues ---    0.02215   0.02227   0.02227   0.02228   0.02228
     Eigenvalues ---    0.02331   0.02334   0.02588   0.02964   0.04306
     Eigenvalues ---    0.04491   0.06348   0.07682   0.08751   0.08840
     Eigenvalues ---    0.09016   0.09039   0.09086   0.10069   0.10587
     Eigenvalues ---    0.10698   0.10710   0.10819   0.10832   0.13689
     Eigenvalues ---    0.14666   0.15964   0.15990   0.15995   0.15996
     Eigenvalues ---    0.15996   0.15997   0.15998   0.15999   0.15999
     Eigenvalues ---    0.16000   0.16000   0.16000   0.16000   0.16000
     Eigenvalues ---    0.16000   0.16000   0.20554   0.20610   0.21858
     Eigenvalues ---    0.21977   0.22000   0.22000   0.22612   0.22826
     Eigenvalues ---    0.22979   0.22981   0.23311   0.23796   0.23823
     Eigenvalues ---    0.23993   0.23994   0.24093   0.24234   0.24582
     Eigenvalues ---    0.24712   0.24753   0.24975   0.24978   0.24993
     Eigenvalues ---    0.24998   0.25000   0.25000   0.25000   0.25000
     Eigenvalues ---    0.25000   0.25000   0.25000   0.25000   0.31848
     Eigenvalues ---    0.31884   0.33590   0.35011   0.35228   0.35433
     Eigenvalues ---    0.35549   0.35550   0.35628   0.35629   0.35674
     Eigenvalues ---    0.35684   0.35685   0.35700   0.35723   0.35725
     Eigenvalues ---    0.35726   0.35746   0.35846   0.35902   0.36597
     Eigenvalues ---    0.36648   0.40676   0.41141   0.42073   0.42086
     Eigenvalues ---    0.42408   0.42491   0.42491   0.42496   0.42713
     Eigenvalues ---    0.42720   0.43506   0.43797   0.46487   0.46496
     Eigenvalues ---    0.46537   0.46572   0.46661   0.46666   0.46785
     Eigenvalues ---    0.46843   0.46928   0.46928   0.47336   0.47347
     Eigenvalues ---    0.47539   0.47571   0.50215   0.50530   0.51786
     Eigenvalues ---    0.52279   0.53419   0.53467   0.54489   0.54535
     Eigenvalues ---    0.54658   0.54931   0.55074   0.55104   0.55125
     Eigenvalues ---    0.56862   0.66552   0.66764
 RFO step:  Lambda=-1.02550175D-08 EMin= 6.13782030D-03
 Linear search not attempted -- first point.
 Iteration  1 RMS(Cart)=  0.00014791 RMS(Int)=  0.00000000
 Iteration  2 RMS(Cart)=  0.00000001 RMS(Int)=  0.00000000
 ITry= 1 IFail=0 DXMaxC= 5.98D-04 DCOld= 1.00D+10 DXMaxT= 3.00D-01 DXLimC= 3.00D+00 Rises=F
 Variable       Old X    -DE/DX   Delta X   Delta X   Delta X     New X
                                 (Linear)    (Quad)   (Total)
    R1        4.50077   0.00000   0.00000  -0.00001  -0.00001   4.50076
    R2        4.41484   0.00000   0.00000  -0.00001  -0.00001   4.41483
    R3        4.20918   0.00000   0.00000   0.00002   0.00002   4.20920
    R4        4.50303   0.00000   0.00000  -0.00003  -0.00003   4.50300
    R5        4.40645   0.00001   0.00000   0.00011   0.00011   4.40656
    R6        4.21350  -0.00001   0.00000  -0.00006  -0.00006   4.21345
    R7        2.51907   0.00000   0.00000   0.00000   0.00000   2.51907
    R8        2.54108   0.00000   0.00000   0.00000   0.00000   2.54108
    R9        2.43898   0.00000   0.00000   0.00000   0.00000   2.43898
   R10        2.58388   0.00000   0.00000   0.00000   0.00000   2.58388
   R11        2.55336   0.00000   0.00000   0.00001   0.00001   2.55337
   R12        2.57318   0.00000   0.00000   0.00000   0.00000   2.57317
   R13        2.68813   0.00000   0.00000  -0.00001  -0.00001   2.68812
   R14        2.04717   0.00000   0.00000   0.00000   0.00000   2.04717
   R15        2.62734   0.00000   0.00000   0.00000   0.00000   2.62734
   R16        4.27335   0.00000   0.00000   0.00001   0.00001   4.27336
   R17        2.04577   0.00000   0.00000   0.00000   0.00000   2.04577
   R18        2.62905   0.00000   0.00000   0.00000   0.00000   2.62906
   R19        2.04792   0.00000   0.00000   0.00000   0.00000   2.04792
   R20        2.62327   0.00000   0.00000   0.00000   0.00000   2.62327
   R21        2.04667   0.00000   0.00000   0.00000   0.00000   2.04667
   R22        2.63950   0.00000   0.00000   0.00000   0.00000   2.63950
   R23        2.76510   0.00000   0.00000   0.00000   0.00000   2.76511
   R24        2.59825   0.00000   0.00000   0.00000   0.00000   2.59825
   R25        2.03157   0.00000   0.00000   0.00000   0.00000   2.03157
   R26        2.51880   0.00000   0.00000   0.00000   0.00000   2.51880
   R27        2.54094   0.00000   0.00000   0.00000   0.00000   2.54094
   R28        2.43744   0.00001   0.00000   0.00001   0.00001   2.43745
   R29        2.58467  -0.00001   0.00000  -0.00001  -0.00001   2.58466
   R30        2.55392   0.00000   0.00000   0.00001   0.00001   2.55392
   R31        2.57442   0.00000   0.00000  -0.00001  -0.00001   2.57441
   R32        2.68830   0.00000   0.00000  -0.00001  -0.00001   2.68829
   R33        2.04736   0.00000   0.00000   0.00000   0.00000   2.04736
   R34        2.62741   0.00000   0.00000   0.00000   0.00000   2.62741
   R35        2.04578   0.00000   0.00000   0.00000   0.00000   2.04578
   R36        2.62909   0.00000   0.00000   0.00000   0.00000   2.62909
   R37        2.04792   0.00000   0.00000   0.00000   0.00000   2.04792
   R38        2.62347   0.00000   0.00000   0.00000   0.00000   2.62347
   R39        2.04666   0.00000   0.00000   0.00000   0.00000   2.04666
   R40        2.63938   0.00000   0.00000   0.00000   0.00000   2.63938
   R41        2.76537   0.00000   0.00000   0.00000   0.00000   2.76538
   R42        2.59723   0.00000   0.00000   0.00001   0.00001   2.59724
   R43        2.03081   0.00000   0.00000   0.00000   0.00000   2.03081
   R44        2.63377   0.00000   0.00000   0.00000   0.00000   2.63377
   R45        2.63673   0.00000   0.00000   0.00000   0.00000   2.63672
   R46        2.62673   0.00000   0.00000   0.00000   0.00000   2.62672
   R47        2.04594   0.00000   0.00000   0.00000   0.00000   2.04594
   R48        2.62257   0.00000   0.00000   0.00000   0.00000   2.62257
   R49        2.04324   0.00000   0.00000   0.00000   0.00000   2.04324
   R50        2.63278   0.00000   0.00000   0.00001   0.00001   2.63278
   R51        2.04481   0.00000   0.00000   0.00000   0.00000   2.04481
   R52        2.63748   0.00000   0.00000   0.00000   0.00000   2.63748
   R53        2.04554   0.00000   0.00000   0.00000   0.00000   2.04554
   R54        2.84423   0.00000   0.00000   0.00001   0.00001   2.84425
   R55        2.63542   0.00000   0.00000   0.00000   0.00000   2.63542
   R56        2.63691   0.00000   0.00000   0.00000   0.00000   2.63691
   R57        2.62531   0.00000   0.00000   0.00000   0.00000   2.62531
   R58        2.04516   0.00000   0.00000   0.00000   0.00000   2.04517
   R59        2.62286   0.00000   0.00000   0.00000   0.00000   2.62287
   R60        2.04236   0.00000   0.00000   0.00000   0.00000   2.04236
   R61        2.63335   0.00000   0.00000   0.00000   0.00000   2.63336
   R62        2.04512   0.00000   0.00000   0.00000   0.00000   2.04512
   R63        2.63607   0.00000   0.00000   0.00000   0.00000   2.63607
   R64        2.04514   0.00000   0.00000   0.00000   0.00000   2.04514
   R65        2.84356   0.00000   0.00000   0.00001   0.00001   2.84357
   R66        2.55547   0.00000   0.00000   0.00000   0.00000   2.55547
   R67        2.55021   0.00000   0.00000  -0.00001  -0.00001   2.55021
   R68        2.55193   0.00000   0.00000   0.00001   0.00001   2.55194
   R69        2.55039   0.00000   0.00000   0.00000   0.00000   2.55039
   R70        2.55067   0.00000   0.00000   0.00000   0.00000   2.55066
   R71        2.55589   0.00000   0.00000   0.00000   0.00000   2.55589
    A1        1.49717   0.00000   0.00000   0.00001   0.00001   1.49718
    A2        1.70055   0.00000   0.00000   0.00001   0.00001   1.70057
    A3        1.55112   0.00000   0.00000  -0.00003  -0.00003   1.55110
    A4        1.53748   0.00000   0.00000   0.00001   0.00001   1.53749
    A5        1.27886   0.00000   0.00000   0.00001   0.00001   1.27887
    A6        1.56757   0.00000   0.00000  -0.00001  -0.00001   1.56756
    A7        1.93051  -0.00001   0.00000  -0.00004  -0.00004   1.93047
    A8        1.53104   0.00000   0.00000   0.00002   0.00002   1.53106
    A9        1.80834   0.00000   0.00000   0.00002   0.00002   1.80836
   A10        1.50742   0.00000   0.00000  -0.00001  -0.00001   1.50741
   A11        1.68832   0.00000   0.00000  -0.00001  -0.00001   1.68831
   A12        1.27810   0.00000   0.00000   0.00000   0.00000   1.27810
   A13        2.20185   0.00000   0.00000   0.00001   0.00001   2.20186
   A14        2.01347   0.00000   0.00000  -0.00001  -0.00001   2.01346
   A15        2.06762   0.00000   0.00000   0.00000   0.00000   2.06762
   A16        2.32236   0.00000   0.00000   0.00001   0.00001   2.32237
   A17        2.01348   0.00000   0.00000  -0.00003  -0.00003   2.01345
   A18        1.93137   0.00000   0.00000   0.00000   0.00000   1.93137
   A19        1.86463   0.00000   0.00000   0.00000   0.00000   1.86464
   A20        1.93279   0.00000   0.00000  -0.00001  -0.00001   1.93278
   A21        2.09908   0.00000   0.00000   0.00000   0.00000   2.09908
   A22        2.25108   0.00000   0.00000   0.00001   0.00001   2.25109
   A23        2.02536   0.00000   0.00000   0.00000   0.00000   2.02536
   A24        2.15023   0.00000   0.00000   0.00000   0.00000   2.15023
   A25        2.10745   0.00000   0.00000   0.00000   0.00000   2.10745
   A26        2.34524   0.00000   0.00000   0.00003   0.00003   2.34527
   A27        2.09794   0.00000   0.00000   0.00000   0.00000   2.09793
   A28        2.06600   0.00000   0.00000   0.00000   0.00000   2.06600
   A29        2.11923   0.00000   0.00000   0.00000   0.00000   2.11923
   A30        2.10708   0.00000   0.00000   0.00000   0.00000   2.10708
   A31        2.07560   0.00000   0.00000   0.00000   0.00000   2.07559
   A32        2.10044   0.00000   0.00000   0.00000   0.00000   2.10044
   A33        2.10563   0.00000   0.00000   0.00000   0.00000   2.10563
   A34        2.07471   0.00000   0.00000   0.00000   0.00000   2.07471
   A35        2.10281   0.00000   0.00000   0.00000   0.00000   2.10281
   A36        2.13178   0.00000   0.00000   0.00000   0.00000   2.13178
   A37        2.01141   0.00000   0.00000   0.00000   0.00000   2.01142
   A38        2.13976   0.00000   0.00000  -0.00001  -0.00001   2.13975
   A39        2.09615   0.00000   0.00000   0.00001   0.00001   2.09616
   A40        1.87136   0.00000   0.00000   0.00000   0.00000   1.87136
   A41        2.31566   0.00000   0.00000  -0.00002  -0.00002   2.31564
   A42        1.82462   0.00000   0.00000   0.00000   0.00000   1.82462
   A43        2.13869   0.00000   0.00000   0.00001   0.00001   2.13870
   A44        2.31867   0.00000   0.00000  -0.00001  -0.00001   2.31866
   A45        2.20020   0.00001   0.00000   0.00004   0.00004   2.20024
   A46        2.01449  -0.00001   0.00000  -0.00004  -0.00004   2.01445
   A47        2.06845   0.00000   0.00000   0.00000   0.00000   2.06844
   A48        2.32901   0.00000   0.00000  -0.00002  -0.00002   2.32899
   A49        2.01011   0.00000   0.00000   0.00001   0.00001   2.01012
   A50        1.93095   0.00000   0.00000  -0.00001  -0.00001   1.93095
   A51        1.86637   0.00000   0.00000   0.00001   0.00001   1.86638
   A52        1.93055   0.00000   0.00000  -0.00001  -0.00001   1.93054
   A53        2.09821   0.00000   0.00000   0.00002   0.00002   2.09823
   A54        2.25437   0.00000   0.00000  -0.00001  -0.00001   2.25437
   A55        2.02460   0.00000   0.00000   0.00000   0.00000   2.02460
   A56        2.14981   0.00000   0.00000   0.00000   0.00000   2.14981
   A57        2.10863   0.00000   0.00000   0.00000   0.00000   2.10863
   A58        2.32212   0.00000   0.00000   0.00002   0.00002   2.32214
   A59        2.09817   0.00000   0.00000   0.00000   0.00000   2.09817
   A60        2.06578   0.00000   0.00000   0.00000   0.00000   2.06578
   A61        2.11922   0.00000   0.00000   0.00000   0.00000   2.11922
   A62        2.10692   0.00000   0.00000   0.00000   0.00000   2.10692
   A63        2.07595   0.00000   0.00000   0.00000   0.00000   2.07595
   A64        2.10024   0.00000   0.00000   0.00000   0.00000   2.10024
   A65        2.10522   0.00000   0.00000   0.00000   0.00000   2.10522
   A66        2.07458   0.00000   0.00000   0.00000   0.00000   2.07458
   A67        2.10336   0.00000   0.00000   0.00000   0.00000   2.10336
   A68        2.13127   0.00000   0.00000   0.00000   0.00000   2.13127
   A69        2.01039   0.00000   0.00000   0.00001   0.00001   2.01040
   A70        2.14114   0.00000   0.00000  -0.00001  -0.00001   2.14113
   A71        2.09524   0.00000   0.00000   0.00001   0.00001   2.09526
   A72        1.87104   0.00000   0.00000   0.00000   0.00000   1.87104
   A73        2.31657   0.00000   0.00000  -0.00002  -0.00002   2.31655
   A74        1.82586   0.00000   0.00000   0.00001   0.00001   1.82586
   A75        2.14224   0.00000   0.00000   0.00001   0.00001   2.14225
   A76        2.31475   0.00000   0.00000  -0.00001  -0.00001   2.31474
   A77        2.09450   0.00000   0.00000   0.00001   0.00001   2.09451
   A78        2.07833   0.00000   0.00000   0.00000   0.00000   2.07833
   A79        2.11034   0.00000   0.00000  -0.00001  -0.00001   2.11033
   A80        2.08494   0.00000   0.00000   0.00001   0.00001   2.08494
   A81        2.10301   0.00000   0.00000   0.00000   0.00000   2.10302
   A82        2.09498   0.00000   0.00000  -0.00001  -0.00001   2.09497
   A83        2.08085   0.00000   0.00000   0.00001   0.00001   2.08086
   A84        2.08398   0.00000   0.00000   0.00000   0.00000   2.08399
   A85        2.11833   0.00000   0.00000  -0.00001  -0.00001   2.11832
   A86        2.09473   0.00000   0.00000   0.00000   0.00000   2.09473
   A87        2.09382   0.00000   0.00000   0.00000   0.00000   2.09382
   A88        2.09463   0.00000   0.00000  -0.00001  -0.00001   2.09462
   A89        2.09898   0.00000   0.00000   0.00000   0.00000   2.09899
   A90        2.09131   0.00000   0.00000   0.00000   0.00000   2.09131
   A91        2.09265   0.00000   0.00000   0.00000   0.00000   2.09265
   A92        2.09643   0.00000   0.00000  -0.00001  -0.00001   2.09642
   A93        2.09660   0.00000   0.00000   0.00000   0.00000   2.09660
   A94        2.08941   0.00000   0.00000   0.00000   0.00000   2.08941
   A95        2.09601   0.00000   0.00000   0.00000   0.00000   2.09601
   A96        2.07985   0.00000   0.00000   0.00001   0.00001   2.07987
   A97        2.10731   0.00000   0.00000  -0.00001  -0.00001   2.10730
   A98        2.08587   0.00000   0.00000   0.00001   0.00001   2.08588
   A99        2.10689   0.00000   0.00000   0.00000   0.00000   2.10688
   A100       2.09020   0.00000   0.00000   0.00000   0.00000   2.09019
   A101       2.08257   0.00000   0.00000   0.00000   0.00000   2.08257
   A102       2.08371   0.00000   0.00000   0.00001   0.00001   2.08371
   A103       2.11691   0.00000   0.00000  -0.00001  -0.00001   2.11690
   A104       2.09625   0.00000   0.00000   0.00000   0.00000   2.09625
   A105       2.09214   0.00000   0.00000   0.00000   0.00000   2.09215
   A106       2.09479   0.00000   0.00000  -0.00001  -0.00001   2.09478
   A107       2.09972   0.00000   0.00000   0.00000   0.00000   2.09973
   A108       2.09070   0.00000   0.00000  -0.00001  -0.00001   2.09069
   A109       2.09261   0.00000   0.00000   0.00000   0.00000   2.09261
   A110       2.09450   0.00000   0.00000  -0.00001  -0.00001   2.09449
   A111       2.09189   0.00000   0.00000   0.00001   0.00001   2.09189
   A112       2.09595   0.00000   0.00000   0.00000   0.00000   2.09595
   A113       1.94879   0.00000   0.00000   0.00001   0.00001   1.94881
   A114       1.95387   0.00000   0.00000  -0.00001  -0.00001   1.95386
   A115       1.95229   0.00000   0.00000  -0.00001  -0.00001   1.95228
   A116       1.86491   0.00000   0.00000   0.00001   0.00001   1.86492
   A117       1.86361   0.00000   0.00000   0.00000   0.00000   1.86361
   A118       1.87512   0.00000   0.00000   0.00000   0.00000   1.87512
   A119       1.95479   0.00000   0.00000   0.00000   0.00000   1.95479
   A120       1.95227   0.00000   0.00000   0.00000   0.00000   1.95228
   A121       1.94729   0.00000   0.00000   0.00000   0.00000   1.94729
   A122       1.87535   0.00000   0.00000  -0.00001  -0.00001   1.87534
   A123       1.86542   0.00000   0.00000   0.00000   0.00000   1.86542
   A124       1.86348   0.00000   0.00000   0.00001   0.00001   1.86349
   A125       3.06474   0.00000   0.00000   0.00000   0.00000   3.06473
   A126       3.03465   0.00000   0.00000   0.00002   0.00002   3.03467
   A127       3.25168   0.00000   0.00000  -0.00002  -0.00002   3.25166
   A128       3.25936   0.00000   0.00000   0.00004   0.00004   3.25939
   A129       3.21171   0.00000   0.00000  -0.00003  -0.00003   3.21168
   A130       3.19857   0.00000   0.00000  -0.00003  -0.00003   3.19854
    D1       -1.30901   0.00000   0.00000   0.00004   0.00004  -1.30897
    D2        1.80831   0.00000   0.00000   0.00001   0.00001   1.80832
    D3       -3.03811   0.00000   0.00000   0.00003   0.00003  -3.03808
    D4        0.07921   0.00000   0.00000   0.00000   0.00000   0.07921
    D5        1.71482   0.00000   0.00000   0.00000   0.00000   1.71483
    D6       -1.45105   0.00000   0.00000  -0.00003  -0.00003  -1.45107
    D7        0.21296   0.00000   0.00000   0.00002   0.00002   0.21298
    D8       -2.95291   0.00000   0.00000  -0.00001  -0.00001  -2.95292
    D9       -2.75476   0.00000   0.00000   0.00009   0.00009  -2.75466
   D10        0.11640   0.00000   0.00000  -0.00001  -0.00001   0.11639
   D11        0.29112   0.00000   0.00000   0.00008   0.00008   0.29119
   D12       -3.12091   0.00000   0.00000  -0.00003  -0.00003  -3.12094
   D13        1.77862   0.00000   0.00000   0.00008   0.00008   1.77871
   D14       -1.57584   0.00000   0.00000  -0.00004  -0.00004  -1.57589
   D15       -3.05071   0.00000   0.00000   0.00009   0.00009  -3.05062
   D16       -0.12199   0.00000   0.00000  -0.00004  -0.00004  -0.12203
   D17       -1.47134   0.00000   0.00000   0.00007   0.00007  -1.47126
   D18        1.45738   0.00000   0.00000  -0.00006  -0.00006   1.45733
   D19        0.21079   0.00000   0.00000   0.00007   0.00007   0.21086
   D20        3.13951   0.00000   0.00000  -0.00006  -0.00006   3.13946
   D21       -2.70779   0.00000   0.00000   0.00011   0.00011  -2.70768
   D22        0.37597   0.00000   0.00000   0.00004   0.00004   0.37602
   D23        0.14986   0.00000   0.00000  -0.00001  -0.00001   0.14986
   D24       -3.04956   0.00000   0.00000  -0.00008  -0.00008  -3.04963
   D25        1.70664   0.00000   0.00000   0.00004   0.00004   1.70667
   D26       -1.42365   0.00000   0.00000  -0.00004  -0.00004  -1.42370
   D27        0.22195   0.00000   0.00000   0.00004   0.00004   0.22199
   D28       -2.90834   0.00000   0.00000  -0.00004  -0.00004  -2.90838
   D29       -1.32152   0.00000   0.00000   0.00005   0.00005  -1.32147
   D30        1.83138   0.00000   0.00000  -0.00003  -0.00003   1.83134
   D31       -3.03462   0.00000   0.00000   0.00005   0.00005  -3.03457
   D32        0.11827   0.00000   0.00000  -0.00003  -0.00003   0.11824
   D33       -1.53670   0.00000   0.00000   0.00007   0.00007  -1.53663
   D34        1.41155   0.00000   0.00000  -0.00005  -0.00005   1.41150
   D35        0.15956   0.00000   0.00000   0.00009   0.00009   0.15965
   D36        3.10781   0.00000   0.00000  -0.00003  -0.00003   3.10778
   D37        1.71777   0.00000   0.00000   0.00011   0.00011   1.71788
   D38       -1.61717   0.00000   0.00000  -0.00001  -0.00001  -1.61718
   D39       -3.09699   0.00000   0.00000   0.00010   0.00010  -3.09688
   D40       -0.14874   0.00000   0.00000  -0.00002  -0.00002  -0.14875
   D41        0.02371   0.00000   0.00000  -0.00003  -0.00003   0.02368
   D42       -3.13608   0.00000   0.00000  -0.00003  -0.00003  -3.13611
   D43       -3.09293   0.00000   0.00000   0.00000   0.00000  -3.09293
   D44        0.03046   0.00000   0.00000   0.00000   0.00000   0.03047
   D45        3.13745   0.00000   0.00000   0.00003   0.00003   3.13748
   D46       -0.02673   0.00000   0.00000   0.00004   0.00004  -0.02669
   D47       -0.02644   0.00000   0.00000   0.00001   0.00001  -0.02644
   D48        3.09257   0.00000   0.00000   0.00001   0.00001   3.09258
   D49        2.93519   0.00000   0.00000  -0.00010  -0.00010   2.93509
   D50       -0.00094   0.00000   0.00000   0.00003   0.00003  -0.00092
   D51        0.15989   0.00000   0.00000   0.00007   0.00007   0.15996
   D52       -2.97581   0.00000   0.00000   0.00009   0.00009  -2.97572
   D53        3.13576   0.00000   0.00000  -0.00002  -0.00002   3.13573
   D54        0.00006   0.00000   0.00000  -0.00001  -0.00001   0.00005
   D55        0.00151   0.00000   0.00000  -0.00003  -0.00003   0.00147
   D56       -3.11873   0.00000   0.00000  -0.00006  -0.00006  -3.11879
   D57       -0.00143   0.00000   0.00000   0.00002   0.00002  -0.00141
   D58       -3.09656   0.00000   0.00000   0.00005   0.00005  -3.09651
   D59        3.11643   0.00000   0.00000   0.00006   0.00006   3.11649
   D60        0.02131   0.00000   0.00000   0.00008   0.00008   0.02139
   D61       -2.58530   0.00000   0.00000  -0.00010  -0.00010  -2.58539
   D62        0.56205   0.00000   0.00000  -0.00009  -0.00009   0.56195
   D63        0.58199   0.00000   0.00000  -0.00014  -0.00014   0.58186
   D64       -2.55385   0.00000   0.00000  -0.00013  -0.00013  -2.55398
   D65       -0.86107   0.00000   0.00000   0.00000   0.00000  -0.86108
   D66        2.29823   0.00000   0.00000   0.00000   0.00000   2.29823
   D67        3.13705   0.00000   0.00000   0.00000   0.00000   3.13705
   D68       -0.01140   0.00000   0.00000  -0.00001  -0.00001  -0.01141
   D69       -0.02356   0.00000   0.00000   0.00000   0.00000  -0.02357
   D70        3.11117   0.00000   0.00000  -0.00001  -0.00001   3.11116
   D71        1.84271   0.00000   0.00000  -0.00007  -0.00007   1.84264
   D72       -3.14028   0.00000   0.00000   0.00000   0.00000  -3.14028
   D73       -0.01197   0.00000   0.00000   0.00000   0.00000  -0.01196
   D74       -0.00564   0.00000   0.00000   0.00000   0.00000  -0.00564
   D75        3.12268   0.00000   0.00000   0.00000   0.00000   3.12268
   D76       -3.11627   0.00000   0.00000   0.00001   0.00001  -3.11626
   D77        0.01545   0.00000   0.00000   0.00000   0.00000   0.01545
   D78        0.01210   0.00000   0.00000   0.00001   0.00001   0.01211
   D79       -3.13937   0.00000   0.00000   0.00000   0.00000  -3.13937
   D80        0.00380   0.00000   0.00000  -0.00001  -0.00001   0.00379
   D81       -3.11355   0.00000   0.00000  -0.00001  -0.00001  -3.11356
   D82        3.13553   0.00000   0.00000  -0.00001  -0.00001   3.13552
   D83        0.01819   0.00000   0.00000  -0.00001  -0.00001   0.01817
   D84       -0.08757   0.00000   0.00000  -0.00008  -0.00008  -0.08764
   D85        3.04636   0.00000   0.00000  -0.00009  -0.00009   3.04627
   D86        3.03133   0.00000   0.00000  -0.00007  -0.00007   3.03126
   D87       -0.11792   0.00000   0.00000  -0.00009  -0.00009  -0.11801
   D88        0.00083   0.00000   0.00000  -0.00001  -0.00001   0.00082
   D89        3.08898   0.00000   0.00000  -0.00003  -0.00003   3.08894
   D90       -3.13382   0.00000   0.00000   0.00001   0.00001  -3.13382
   D91       -0.04568   0.00000   0.00000  -0.00002  -0.00002  -0.04569
   D92        0.06205   0.00000   0.00000  -0.00009  -0.00009   0.06196
   D93       -3.09791   0.00000   0.00000  -0.00008  -0.00008  -3.09799
   D94       -3.09116   0.00000   0.00000  -0.00001  -0.00001  -3.09117
   D95        0.03206   0.00000   0.00000   0.00000   0.00000   0.03206
   D96        3.09959   0.00000   0.00000   0.00007   0.00007   3.09967
   D97       -0.07089   0.00000   0.00000   0.00006   0.00006  -0.07082
   D98       -0.03160   0.00000   0.00000   0.00000   0.00000  -0.03160
   D99        3.08110   0.00000   0.00000  -0.00001  -0.00001   3.08109
   D100       2.95221   0.00000   0.00000  -0.00012  -0.00012   2.95209
   D101      -0.00248   0.00000   0.00000   0.00000   0.00000  -0.00248
   D102       0.17414   0.00000   0.00000   0.00006   0.00006   0.17420
   D103      -2.99190   0.00000   0.00000   0.00005   0.00005  -2.99186
   D104      -3.11708   0.00000   0.00000  -0.00003  -0.00003  -3.11712
   D105       0.00006   0.00000   0.00000  -0.00005  -0.00005   0.00001
   D106       0.00407   0.00000   0.00000   0.00005   0.00005   0.00412
   D107       3.13565   0.00000   0.00000   0.00002   0.00002   3.13567
   D108      -0.00394   0.00000   0.00000  -0.00008  -0.00008  -0.00402
   D109       3.11327   0.00000   0.00000  -0.00004  -0.00004   3.11323
   D110      -3.13437   0.00000   0.00000  -0.00005  -0.00005  -3.13442
   D111      -0.01716   0.00000   0.00000  -0.00001  -0.00001  -0.01717
   D112       2.72499   0.00000   0.00000   0.00005   0.00005   2.72504
   D113      -0.42118   0.00000   0.00000   0.00004   0.00004  -0.42114
   D114      -0.42869   0.00000   0.00000   0.00001   0.00001  -0.42868
   D115       2.70833   0.00000   0.00000   0.00000   0.00000   2.70832
   D116      -0.91602   0.00000   0.00000   0.00013   0.00013  -0.91589
   D117       2.24347   0.00000   0.00000   0.00012   0.00012   2.24359
   D118       3.13784   0.00000   0.00000   0.00000   0.00000   3.13784
   D119      -0.00898   0.00000   0.00000   0.00000   0.00000  -0.00898
   D120      -0.02297   0.00000   0.00000   0.00001   0.00001  -0.02296
   D121       3.11339   0.00000   0.00000   0.00001   0.00001   3.11340
   D122       3.13973   0.00000   0.00000   0.00000   0.00000   3.13973
   D123      -0.01485   0.00000   0.00000   0.00000   0.00000  -0.01485
   D124      -0.00716   0.00000   0.00000   0.00000   0.00000  -0.00716
   D125       3.12145   0.00000   0.00000   0.00000   0.00000   3.12145
   D126      -3.11845   0.00000   0.00000   0.00000   0.00000  -3.11844
   D127       0.01501   0.00000   0.00000   0.00000   0.00000   0.01501
   D128       0.01022   0.00000   0.00000   0.00000   0.00000   0.01022
   D129      -3.13951   0.00000   0.00000   0.00000   0.00000  -3.13951
   D130       0.00841   0.00000   0.00000   0.00000   0.00000   0.00840
   D131      -3.10213   0.00000   0.00000   0.00001   0.00001  -3.10212
   D132      -3.14131   0.00000   0.00000   0.00000   0.00000  -3.14132
   D133       0.03133   0.00000   0.00000   0.00001   0.00001   0.03134
   D134      -0.06662   0.00000   0.00000  -0.00008  -0.00008  -0.06670
   D135       3.10678   0.00000   0.00000  -0.00006  -0.00006   3.10671
   D136       3.04591   0.00000   0.00000  -0.00009  -0.00009   3.04582
   D137      -0.06388   0.00000   0.00000  -0.00007  -0.00007  -0.06395
   D138       0.00234   0.00000   0.00000   0.00008   0.00008   0.00242
   D139      -3.11138   0.00000   0.00000   0.00003   0.00003  -3.11134
   D140       3.11512   0.00000   0.00000   0.00006   0.00006   3.11518
   D141       0.00140   0.00000   0.00000   0.00002   0.00002   0.00142
   D142      -3.12520   0.00000   0.00000  -0.00001  -0.00001  -3.12520
   D143       0.04069   0.00000   0.00000  -0.00001  -0.00001   0.04068
   D144       0.01054   0.00000   0.00000  -0.00001  -0.00001   0.01053
   D145      -3.10676   0.00000   0.00000  -0.00001  -0.00001  -3.10677
   D146       3.13622   0.00000   0.00000   0.00000   0.00000   3.13622
   D147       0.00160   0.00000   0.00000   0.00000   0.00000   0.00160
   D148       0.00043   0.00000   0.00000   0.00000   0.00000   0.00043
   D149      -3.13419   0.00000   0.00000   0.00000   0.00000  -3.13419
   D150      -0.01108   0.00000   0.00000   0.00001   0.00001  -0.01107
   D151       3.13588   0.00000   0.00000   0.00000   0.00000   3.13587
   D152       3.10634   0.00000   0.00000   0.00001   0.00001   3.10635
   D153      -0.02989   0.00000   0.00000   0.00000   0.00000  -0.02989
   D154      -0.01085   0.00000   0.00000   0.00001   0.00001  -0.01085
   D155      -3.12873   0.00000   0.00000   0.00001   0.00001  -3.12873
   D156       3.12362   0.00000   0.00000   0.00001   0.00001   3.12363
   D157       0.00574   0.00000   0.00000   0.00001   0.00001   0.00575
   D158       0.00078   0.00000   0.00000   0.00000   0.00000   0.00078
   D159      -3.09922   0.00000   0.00000   0.00002   0.00002  -3.09920
   D160       3.13701   0.00000   0.00000   0.00001   0.00001   3.13702
   D161       0.03701   0.00000   0.00000   0.00003   0.00003   0.03704
   D162       0.01032   0.00000   0.00000  -0.00001  -0.00001   0.01031
   D163       3.11049   0.00000   0.00000  -0.00003  -0.00003   3.11047
   D164       3.12819   0.00000   0.00000  -0.00001  -0.00001   3.12817
   D165      -0.05483   0.00000   0.00000  -0.00003  -0.00003  -0.05486
   D166      -0.45675   0.00000   0.00000   0.00000   0.00000  -0.45675
   D167      -2.56338   0.00000   0.00000   0.00001   0.00001  -2.56336
   D168       1.63363   0.00000   0.00000   0.00000   0.00000   1.63363
   D169       2.72627   0.00000   0.00000   0.00002   0.00002   2.72629
   D170       0.61964   0.00000   0.00000   0.00003   0.00003   0.61967
   D171      -1.46654   0.00000   0.00000   0.00002   0.00002  -1.46652
   D172       3.12149   0.00000   0.00000  -0.00003  -0.00003   3.12146
   D173      -0.04334   0.00000   0.00000  -0.00003  -0.00003  -0.04336
   D174      -0.01545   0.00000   0.00000  -0.00002  -0.00002  -0.01547
   D175       3.10290   0.00000   0.00000  -0.00001  -0.00001   3.10289
   D176      -3.13264   0.00000   0.00000   0.00002   0.00002  -3.13262
   D177       0.01149   0.00000   0.00000   0.00002   0.00002   0.01151
   D178       0.00434   0.00000   0.00000   0.00000   0.00000   0.00435
   D179      -3.13471   0.00000   0.00000   0.00001   0.00001  -3.13470
   D180       0.01183   0.00000   0.00000   0.00001   0.00001   0.01184
   D181      -3.13379   0.00000   0.00000   0.00001   0.00001  -3.13378
   D182      -3.10675   0.00000   0.00000   0.00001   0.00001  -3.10674
   D183       0.03081   0.00000   0.00000   0.00000   0.00000   0.03082
   D184       0.01039   0.00000   0.00000   0.00001   0.00001   0.01040
   D185       3.13326   0.00000   0.00000  -0.00001  -0.00001   3.13325
   D186      -3.13380   0.00000   0.00000   0.00001   0.00001  -3.13378
   D187      -0.01093   0.00000   0.00000  -0.00001  -0.00001  -0.01094
   D188       0.00272   0.00000   0.00000   0.00000   0.00000   0.00273
   D189       3.10016   0.00000   0.00000  -0.00002  -0.00002   3.10014
   D190      -3.13483   0.00000   0.00000   0.00001   0.00001  -3.13483
   D191      -0.03740   0.00000   0.00000  -0.00002  -0.00002  -0.03742
   D192      -0.01396   0.00000   0.00000  -0.00002  -0.00002  -0.01398
   D193      -3.11130   0.00000   0.00000   0.00001   0.00001  -3.11129
   D194      -3.13681   0.00000   0.00000   0.00000   0.00000  -3.13681
   D195       0.04904   0.00000   0.00000   0.00003   0.00003   0.04907
   D196      -1.53337   0.00000   0.00000   0.00003   0.00003  -1.53334
   D197       2.65968   0.00000   0.00000   0.00002   0.00002   2.65970
   D198       0.55401   0.00000   0.00000   0.00003   0.00003   0.55404
   D199       1.56403   0.00000   0.00000   0.00001   0.00001   1.56403
   D200      -0.52610   0.00000   0.00000  -0.00001  -0.00001  -0.52611
   D201      -2.63178   0.00000   0.00000   0.00001   0.00001  -2.63177
         Item               Value     Threshold  Converged?
 Maximum Force            0.000009     0.000450     YES
 RMS     Force            0.000002     0.000300     YES
 Maximum Displacement     0.000598     0.001800     YES
 RMS     Displacement     0.000148     0.001200     YES
 Predicted change in Energy=-5.127506D-09
 Optimization completed.
    -- Stationary point found.
                           ----------------------------
                           !   Optimized Parameters   !
                           ! (Angstroms and Degrees)  !
 --------------------------                            --------------------------
 ! Name  Definition              Value          Derivative Info.                !
 --------------------------------------------------------------------------------
 ! R1    R(1,2)                  2.3817         -DE/DX =    0.0                 !
 ! R2    R(1,3)                  2.3362         -DE/DX =    0.0                 !
 ! R3    R(1,4)                  2.2274         -DE/DX =    0.0                 !
 ! R4    R(1,19)                 2.3829         -DE/DX =    0.0                 !
 ! R5    R(1,20)                 2.3318         -DE/DX =    0.0                 !
 ! R6    R(1,21)                 2.2297         -DE/DX =    0.0                 !
 ! R7    R(3,7)                  1.333          -DE/DX =    0.0                 !
 ! R8    R(3,15)                 1.3447         -DE/DX =    0.0                 !
 ! R9    R(4,5)                  1.2907         -DE/DX =    0.0                 !
 ! R10   R(4,16)                 1.3673         -DE/DX =    0.0                 !
 ! R11   R(5,6)                  1.3512         -DE/DX =    0.0                 !
 ! R12   R(6,17)                 1.3617         -DE/DX =    0.0                 !
 ! R13   R(6,36)                 1.4225         -DE/DX =    0.0                 !
 ! R14   R(7,8)                  1.0833         -DE/DX =    0.0                 !
 ! R15   R(7,9)                  1.3903         -DE/DX =    0.0                 !
 ! R16   R(8,25)                 2.2614         -DE/DX =    0.0                 !
 ! R17   R(9,10)                 1.0826         -DE/DX =    0.0                 !
 ! R18   R(9,11)                 1.3912         -DE/DX =    0.0                 !
 ! R19   R(11,12)                1.0837         -DE/DX =    0.0                 !
 ! R20   R(11,13)                1.3882         -DE/DX =    0.0                 !
 ! R21   R(13,14)                1.0831         -DE/DX =    0.0                 !
 ! R22   R(13,15)                1.3968         -DE/DX =    0.0                 !
 ! R23   R(15,16)                1.4632         -DE/DX =    0.0                 !
 ! R24   R(16,17)                1.3749         -DE/DX =    0.0                 !
 ! R25   R(17,18)                1.0751         -DE/DX =    0.0                 !
 ! R26   R(20,24)                1.3329         -DE/DX =    0.0                 !
 ! R27   R(20,32)                1.3446         -DE/DX =    0.0                 !
 ! R28   R(21,22)                1.2898         -DE/DX =    0.0                 !
 ! R29   R(21,33)                1.3677         -DE/DX =    0.0                 !
 ! R30   R(22,23)                1.3515         -DE/DX =    0.0                 !
 ! R31   R(23,34)                1.3623         -DE/DX =    0.0                 !
 ! R32   R(23,46)                1.4226         -DE/DX =    0.0                 !
 ! R33   R(24,25)                1.0834         -DE/DX =    0.0                 !
 ! R34   R(24,26)                1.3904         -DE/DX =    0.0                 !
 ! R35   R(26,27)                1.0826         -DE/DX =    0.0                 !
 ! R36   R(26,28)                1.3913         -DE/DX =    0.0                 !
 ! R37   R(28,29)                1.0837         -DE/DX =    0.0                 !
 ! R38   R(28,30)                1.3883         -DE/DX =    0.0                 !
 ! R39   R(30,31)                1.083          -DE/DX =    0.0                 !
 ! R40   R(30,32)                1.3967         -DE/DX =    0.0                 !
 ! R41   R(32,33)                1.4634         -DE/DX =    0.0                 !
 ! R42   R(33,34)                1.3744         -DE/DX =    0.0                 !
 ! R43   R(34,35)                1.0747         -DE/DX =    0.0                 !
 ! R44   R(36,37)                1.3937         -DE/DX =    0.0                 !
 ! R45   R(36,38)                1.3953         -DE/DX =    0.0                 !
 ! R46   R(37,39)                1.39           -DE/DX =    0.0                 !
 ! R47   R(37,42)                1.0827         -DE/DX =    0.0                 !
 ! R48   R(38,40)                1.3878         -DE/DX =    0.0                 !
 ! R49   R(38,43)                1.0812         -DE/DX =    0.0                 !
 ! R50   R(39,41)                1.3932         -DE/DX =    0.0                 !
 ! R51   R(39,44)                1.0821         -DE/DX =    0.0                 !
 ! R52   R(40,41)                1.3957         -DE/DX =    0.0                 !
 ! R53   R(40,45)                1.0825         -DE/DX =    0.0                 !
 ! R54   R(41,57)                1.5051         -DE/DX =    0.0                 !
 ! R55   R(46,47)                1.3946         -DE/DX =    0.0                 !
 ! R56   R(46,48)                1.3954         -DE/DX =    0.0                 !
 ! R57   R(47,49)                1.3893         -DE/DX =    0.0                 !
 ! R58   R(47,52)                1.0823         -DE/DX =    0.0                 !
 ! R59   R(48,50)                1.388          -DE/DX =    0.0                 !
 ! R60   R(48,53)                1.0808         -DE/DX =    0.0                 !
 ! R61   R(49,51)                1.3935         -DE/DX =    0.0                 !
 ! R62   R(49,54)                1.0822         -DE/DX =    0.0                 !
 ! R63   R(50,51)                1.3949         -DE/DX =    0.0                 !
 ! R64   R(50,55)                1.0822         -DE/DX =    0.0                 !
 ! R65   R(51,56)                1.5047         -DE/DX =    0.0                 !
 ! R66   R(56,61)                1.3523         -DE/DX =    0.0                 !
 ! R67   R(56,62)                1.3495         -DE/DX =    0.0                 !
 ! R68   R(56,63)                1.3504         -DE/DX =    0.0                 !
 ! R69   R(57,58)                1.3496         -DE/DX =    0.0                 !
 ! R70   R(57,59)                1.3498         -DE/DX =    0.0                 !
 ! R71   R(57,60)                1.3525         -DE/DX =    0.0                 !
 ! A1    A(2,1,3)               85.7814         -DE/DX =    0.0                 !
 ! A2    A(2,1,4)               97.4346         -DE/DX =    0.0                 !
 ! A3    A(2,1,20)              88.8729         -DE/DX =    0.0                 !
 ! A4    A(2,1,21)              88.0912         -DE/DX =    0.0                 !
 ! A5    A(3,1,4)               73.2734         -DE/DX =    0.0                 !
 ! A6    A(3,1,19)              89.815          -DE/DX =    0.0                 !
 ! A7    A(3,1,20)             110.6099         -DE/DX =    0.0                 !
 ! A8    A(4,1,19)              87.7222         -DE/DX =    0.0                 !
 ! A9    A(4,1,21)             103.6105         -DE/DX =    0.0                 !
 ! A10   A(19,1,20)             86.3689         -DE/DX =    0.0                 !
 ! A11   A(19,1,21)             96.7334         -DE/DX =    0.0                 !
 ! A12   A(20,1,21)             73.2297         -DE/DX =    0.0                 !
 ! A13   A(1,3,7)              126.1567         -DE/DX =    0.0                 !
 ! A14   A(1,3,15)             115.3635         -DE/DX =    0.0                 !
 ! A15   A(7,3,15)             118.4658         -DE/DX =    0.0                 !
 ! A16   A(1,4,5)              133.0616         -DE/DX =    0.0                 !
 ! A17   A(1,4,16)             115.3637         -DE/DX =    0.0                 !
 ! A18   A(5,4,16)             110.6595         -DE/DX =    0.0                 !
 ! A19   A(4,5,6)              106.8356         -DE/DX =    0.0                 !
 ! A20   A(5,6,17)             110.7407         -DE/DX =    0.0                 !
 ! A21   A(5,6,36)             120.2686         -DE/DX =    0.0                 !
 ! A22   A(17,6,36)            128.9771         -DE/DX =    0.0                 !
 ! A23   A(3,7,8)              116.0446         -DE/DX =    0.0                 !
 ! A24   A(3,7,9)              123.1989         -DE/DX =    0.0                 !
 ! A25   A(8,7,9)              120.7482         -DE/DX =    0.0                 !
 ! A26   A(7,8,25)             134.3722         -DE/DX =    0.0                 !
 ! A27   A(7,9,10)             120.2029         -DE/DX =    0.0                 !
 ! A28   A(7,9,11)             118.3732         -DE/DX =    0.0                 !
 ! A29   A(10,9,11)            121.4227         -DE/DX =    0.0                 !
 ! A30   A(9,11,12)            120.7266         -DE/DX =    0.0                 !
 ! A31   A(9,11,13)            118.9229         -DE/DX =    0.0                 !
 ! A32   A(12,11,13)           120.3462         -DE/DX =    0.0                 !
 ! A33   A(11,13,14)           120.6437         -DE/DX =    0.0                 !
 ! A34   A(11,13,15)           118.8719         -DE/DX =    0.0                 !
 ! A35   A(14,13,15)           120.4819         -DE/DX =    0.0                 !
 ! A36   A(3,15,13)            122.142          -DE/DX =    0.0                 !
 ! A37   A(3,15,16)            115.2454         -DE/DX =    0.0                 !
 ! A38   A(13,15,16)           122.5992         -DE/DX =    0.0                 !
 ! A39   A(4,16,15)            120.1003         -DE/DX =    0.0                 !
 ! A40   A(4,16,17)            107.2211         -DE/DX =    0.0                 !
 ! A41   A(15,16,17)           132.6774         -DE/DX =    0.0                 !
 ! A42   A(6,17,16)            104.543          -DE/DX =    0.0                 !
 ! A43   A(6,17,18)            122.5382         -DE/DX =    0.0                 !
 ! A44   A(16,17,18)           132.8499         -DE/DX =    0.0                 !
 ! A45   A(1,20,24)            126.062          -DE/DX =    0.0                 !
 ! A46   A(1,20,32)            115.4217         -DE/DX =    0.0                 !
 ! A47   A(24,20,32)           118.5133         -DE/DX =    0.0                 !
 ! A48   A(1,21,22)            133.4423         -DE/DX =    0.0                 !
 ! A49   A(1,21,33)            115.1706         -DE/DX =    0.0                 !
 ! A50   A(22,21,33)           110.6356         -DE/DX =    0.0                 !
 ! A51   A(21,22,23)           106.9352         -DE/DX =    0.0                 !
 ! A52   A(22,23,34)           110.6122         -DE/DX =    0.0                 !
 ! A53   A(22,23,46)           120.2188         -DE/DX =    0.0                 !
 ! A54   A(34,23,46)           129.1661         -DE/DX =    0.0                 !
 ! A55   A(20,24,25)           116.0011         -DE/DX =    0.0                 !
 ! A56   A(20,24,26)           123.175          -DE/DX =    0.0                 !
 ! A57   A(25,24,26)           120.8154         -DE/DX =    0.0                 !
 ! A58   A(8,25,24)            133.0478         -DE/DX =    0.0                 !
 ! A59   A(24,26,27)           120.2163         -DE/DX =    0.0                 !
 ! A60   A(24,26,28)           118.3605         -DE/DX =    0.0                 !
 ! A61   A(27,26,28)           121.4225         -DE/DX =    0.0                 !
 ! A62   A(26,28,29)           120.7178         -DE/DX =    0.0                 !
 ! A63   A(26,28,30)           118.9432         -DE/DX =    0.0                 !
 ! A64   A(29,28,30)           120.3348         -DE/DX =    0.0                 !
 ! A65   A(28,30,31)           120.6204         -DE/DX =    0.0                 !
 ! A66   A(28,30,32)           118.8644         -DE/DX =    0.0                 !
 ! A67   A(31,30,32)           120.5135         -DE/DX =    0.0                 !
 ! A68   A(20,32,30)           122.1128         -DE/DX =    0.0                 !
 ! A69   A(20,32,33)           115.187          -DE/DX =    0.0                 !
 ! A70   A(30,32,33)           122.6784         -DE/DX =    0.0                 !
 ! A71   A(21,33,32)           120.0486         -DE/DX =    0.0                 !
 ! A72   A(21,33,34)           107.2026         -DE/DX =    0.0                 !
 ! A73   A(32,33,34)           132.7296         -DE/DX =    0.0                 !
 ! A74   A(23,34,33)           104.614          -DE/DX =    0.0                 !
 ! A75   A(23,34,35)           122.7415         -DE/DX =    0.0                 !
 ! A76   A(33,34,35)           132.6257         -DE/DX =    0.0                 !
 ! A77   A(6,36,37)            120.006          -DE/DX =    0.0                 !
 ! A78   A(6,36,38)            119.0796         -DE/DX =    0.0                 !
 ! A79   A(37,36,38)           120.9135         -DE/DX =    0.0                 !
 ! A80   A(36,37,39)           119.458          -DE/DX =    0.0                 !
 ! A81   A(36,37,42)           120.4939         -DE/DX =    0.0                 !
 ! A82   A(39,37,42)           120.0335         -DE/DX =    0.0                 !
 ! A83   A(36,38,40)           119.224          -DE/DX =    0.0                 !
 ! A84   A(36,38,43)           119.4035         -DE/DX =    0.0                 !
 ! A85   A(40,38,43)           121.3712         -DE/DX =    0.0                 !
 ! A86   A(37,39,41)           120.0192         -DE/DX =    0.0                 !
 ! A87   A(37,39,44)           119.9668         -DE/DX =    0.0                 !
 ! A88   A(41,39,44)           120.0133         -DE/DX =    0.0                 !
 ! A89   A(38,40,41)           120.2629         -DE/DX =    0.0                 !
 ! A90   A(38,40,45)           119.823          -DE/DX =    0.0                 !
 ! A91   A(41,40,45)           119.9002         -DE/DX =    0.0                 !
 ! A92   A(39,41,40)           120.1167         -DE/DX =    0.0                 !
 ! A93   A(39,41,57)           120.1262         -DE/DX =    0.0                 !
 ! A94   A(40,41,57)           119.7144         -DE/DX =    0.0                 !
 ! A95   A(23,46,47)           120.0928         -DE/DX =    0.0                 !
 ! A96   A(23,46,48)           119.1668         -DE/DX =    0.0                 !
 ! A97   A(47,46,48)           120.7399         -DE/DX =    0.0                 !
 ! A98   A(46,47,49)           119.5115         -DE/DX =    0.0                 !
 ! A99   A(46,47,52)           120.7157         -DE/DX =    0.0                 !
 ! A100  A(49,47,52)           119.7595         -DE/DX =    0.0                 !
 ! A101  A(46,48,50)           119.3223         -DE/DX =    0.0                 !
 ! A102  A(46,48,53)           119.3875         -DE/DX =    0.0                 !
 ! A103  A(50,48,53)           121.29           -DE/DX =    0.0                 !
 ! A104  A(47,49,51)           120.1062         -DE/DX =    0.0                 !
 ! A105  A(47,49,54)           119.871          -DE/DX =    0.0                 !
 ! A106  A(51,49,54)           120.0224         -DE/DX =    0.0                 !
 ! A107  A(48,50,51)           120.3053         -DE/DX =    0.0                 !
 ! A108  A(48,50,55)           119.7883         -DE/DX =    0.0                 !
 ! A109  A(51,50,55)           119.8978         -DE/DX =    0.0                 !
 ! A110  A(49,51,50)           120.006          -DE/DX =    0.0                 !
 ! A111  A(49,51,56)           119.8563         -DE/DX =    0.0                 !
 ! A112  A(50,51,56)           120.0892         -DE/DX =    0.0                 !
 ! A113  A(51,56,61)           111.6576         -DE/DX =    0.0                 !
 ! A114  A(51,56,62)           111.9483         -DE/DX =    0.0                 !
 ! A115  A(51,56,63)           111.8578         -DE/DX =    0.0                 !
 ! A116  A(61,56,62)           106.8515         -DE/DX =    0.0                 !
 ! A117  A(61,56,63)           106.7768         -DE/DX =    0.0                 !
 ! A118  A(62,56,63)           107.4363         -DE/DX =    0.0                 !
 ! A119  A(41,57,58)           112.0015         -DE/DX =    0.0                 !
 ! A120  A(41,57,59)           111.8571         -DE/DX =    0.0                 !
 ! A121  A(41,57,60)           111.5715         -DE/DX =    0.0                 !
 ! A122  A(58,57,59)           107.4498         -DE/DX =    0.0                 !
 ! A123  A(58,57,60)           106.8806         -DE/DX =    0.0                 !
 ! A124  A(59,57,60)           106.7696         -DE/DX =    0.0                 !
 ! A125  L(2,1,19,3,-1)        175.5964         -DE/DX =    0.0                 !
 ! A126  L(3,1,21,2,-1)        173.8726         -DE/DX =    0.0                 !
 ! A127  L(4,1,20,2,-1)        186.3075         -DE/DX =    0.0                 !
 ! A128  L(2,1,19,3,-2)        186.7474         -DE/DX =    0.0                 !
 ! A129  L(3,1,21,2,-2)        184.0176         -DE/DX =    0.0                 !
 ! A130  L(4,1,20,2,-2)        183.2644         -DE/DX =    0.0                 !
 ! D1    D(2,1,3,7)            -75.0005         -DE/DX =    0.0                 !
 ! D2    D(2,1,3,15)           103.6085         -DE/DX =    0.0                 !
 ! D3    D(4,1,3,7)           -174.0707         -DE/DX =    0.0                 !
 ! D4    D(4,1,3,15)             4.5383         -DE/DX =    0.0                 !
 ! D5    D(19,1,3,7)            98.2521         -DE/DX =    0.0                 !
 ! D6    D(19,1,3,15)          -83.1389         -DE/DX =    0.0                 !
 ! D7    D(20,1,3,7)            12.2017         -DE/DX =    0.0                 !
 ! D8    D(20,1,3,15)         -169.1893         -DE/DX =    0.0                 !
 ! D9    D(7,3,21,22)         -157.836          -DE/DX =    0.0                 !
 ! D10   D(7,3,21,33)            6.6692         -DE/DX =    0.0                 !
 ! D11   D(15,3,21,22)          16.6798         -DE/DX =    0.0                 !
 ! D12   D(15,3,21,33)        -178.815          -DE/DX =    0.0                 !
 ! D13   D(2,1,4,5)            101.9075         -DE/DX =    0.0                 !
 ! D14   D(2,1,4,16)           -90.2891         -DE/DX =    0.0                 !
 ! D15   D(3,1,4,5)           -174.7929         -DE/DX =    0.0                 !
 ! D16   D(3,1,4,16)            -6.9895         -DE/DX =    0.0                 !
 ! D17   D(19,1,4,5)           -84.3013         -DE/DX =    0.0                 !
 ! D18   D(19,1,4,16)           83.502          -DE/DX =    0.0                 !
 ! D19   D(21,1,4,5)            12.0776         -DE/DX =    0.0                 !
 ! D20   D(21,1,4,16)          179.8809         -DE/DX =    0.0                 !
 ! D21   D(5,4,20,24)         -155.1448         -DE/DX =    0.0                 !
 ! D22   D(5,4,20,32)           21.5418         -DE/DX =    0.0                 !
 ! D23   D(16,4,20,24)           8.5866         -DE/DX =    0.0                 !
 ! D24   D(16,4,20,32)        -174.7268         -DE/DX =    0.0                 !
 ! D25   D(2,1,20,24)           97.7831         -DE/DX =    0.0                 !
 ! D26   D(2,1,20,32)          -81.5693         -DE/DX =    0.0                 !
 ! D27   D(3,1,20,24)           12.7169         -DE/DX =    0.0                 !
 ! D28   D(3,1,20,32)         -166.6355         -DE/DX =    0.0                 !
 ! D29   D(19,1,20,24)         -75.7174         -DE/DX =    0.0                 !
 ! D30   D(19,1,20,32)         104.9302         -DE/DX =    0.0                 !
 ! D31   D(21,1,20,24)        -173.8711         -DE/DX =    0.0                 !
 ! D32   D(21,1,20,32)           6.7765         -DE/DX =    0.0                 !
 ! D33   D(2,1,21,22)          -88.0465         -DE/DX =    0.0                 !
 ! D34   D(2,1,21,33)           80.8757         -DE/DX =    0.0                 !
 ! D35   D(4,1,21,22)            9.1422         -DE/DX =    0.0                 !
 ! D36   D(4,1,21,33)          178.0644         -DE/DX =    0.0                 !
 ! D37   D(19,1,21,22)          98.4208         -DE/DX =    0.0                 !
 ! D38   D(19,1,21,33)         -92.657          -DE/DX =    0.0                 !
 ! D39   D(20,1,21,22)        -177.4442         -DE/DX =    0.0                 !
 ! D40   D(20,1,21,33)          -8.522          -DE/DX =    0.0                 !
 ! D41   D(1,3,7,8)              1.3582         -DE/DX =    0.0                 !
 ! D42   D(1,3,7,9)           -179.6843         -DE/DX =    0.0                 !
 ! D43   D(15,3,7,8)          -177.212          -DE/DX =    0.0                 !
 ! D44   D(15,3,7,9)             1.7455         -DE/DX =    0.0                 !
 ! D45   D(1,3,15,13)          179.7625         -DE/DX =    0.0                 !
 ! D46   D(1,3,15,16)           -1.5313         -DE/DX =    0.0                 !
 ! D47   D(7,3,15,13)           -1.515          -DE/DX =    0.0                 !
 ! D48   D(7,3,15,16)          177.1912         -DE/DX =    0.0                 !
 ! D49   D(1,4,5,6)            168.1738         -DE/DX =    0.0                 !
 ! D50   D(16,4,5,6)            -0.0539         -DE/DX =    0.0                 !
 ! D51   D(1,4,16,15)            9.1608         -DE/DX =    0.0                 !
 ! D52   D(1,4,16,17)         -170.5013         -DE/DX =    0.0                 !
 ! D53   D(5,4,16,15)          179.6656         -DE/DX =    0.0                 !
 ! D54   D(5,4,16,17)            0.0035         -DE/DX =    0.0                 !
 ! D55   D(4,5,6,17)             0.0863         -DE/DX =    0.0                 !
 ! D56   D(4,5,6,36)          -178.6898         -DE/DX =    0.0                 !
 ! D57   D(5,6,17,16)           -0.0822         -DE/DX =    0.0                 !
 ! D58   D(5,6,17,18)         -177.4196         -DE/DX =    0.0                 !
 ! D59   D(36,6,17,16)         178.5581         -DE/DX =    0.0                 !
 ! D60   D(36,6,17,18)           1.2207         -DE/DX =    0.0                 !
 ! D61   D(5,6,36,37)         -148.1265         -DE/DX =    0.0                 !
 ! D62   D(5,6,36,38)           32.2029         -DE/DX =    0.0                 !
 ! D63   D(17,6,36,37)          33.3458         -DE/DX =    0.0                 !
 ! D64   D(17,6,36,38)        -146.3248         -DE/DX =    0.0                 !
 ! D65   D(3,7,8,25)           -49.336          -DE/DX =    0.0                 !
 ! D66   D(9,7,8,25)           131.679          -DE/DX =    0.0                 !
 ! D67   D(3,7,9,10)           179.7398         -DE/DX =    0.0                 !
 ! D68   D(3,7,9,11)            -0.6533         -DE/DX =    0.0                 !
 ! D69   D(8,7,9,10)            -1.35           -DE/DX =    0.0                 !
 ! D70   D(8,7,9,11)           178.2569         -DE/DX =    0.0                 !
 ! D71   D(7,8,25,24)          105.5795         -DE/DX =    0.0                 !
 ! D72   D(7,9,11,12)         -179.9251         -DE/DX =    0.0                 !
 ! D73   D(7,9,11,13)           -0.6857         -DE/DX =    0.0                 !
 ! D74   D(10,9,11,12)          -0.3232         -DE/DX =    0.0                 !
 ! D75   D(10,9,11,13)         178.9161         -DE/DX =    0.0                 !
 ! D76   D(9,11,13,14)        -178.5491         -DE/DX =    0.0                 !
 ! D77   D(9,11,13,15)           0.885          -DE/DX =    0.0                 !
 ! D78   D(12,11,13,14)          0.6932         -DE/DX =    0.0                 !
 ! D79   D(12,11,13,15)       -179.8727         -DE/DX =    0.0                 !
 ! D80   D(11,13,15,3)           0.2178         -DE/DX =    0.0                 !
 ! D81   D(11,13,15,16)       -178.3931         -DE/DX =    0.0                 !
 ! D82   D(14,13,15,3)         179.6529         -DE/DX =    0.0                 !
 ! D83   D(14,13,15,16)          1.042          -DE/DX =    0.0                 !
 ! D84   D(3,15,16,4)           -5.0172         -DE/DX =    0.0                 !
 ! D85   D(3,15,16,17)         174.5438         -DE/DX =    0.0                 !
 ! D86   D(13,15,16,4)         173.6825         -DE/DX =    0.0                 !
 ! D87   D(13,15,16,17)         -6.7565         -DE/DX =    0.0                 !
 ! D88   D(4,16,17,6)            0.0475         -DE/DX =    0.0                 !
 ! D89   D(4,16,17,18)         176.9854         -DE/DX =    0.0                 !
 ! D90   D(15,16,17,6)        -179.5549         -DE/DX =    0.0                 !
 ! D91   D(15,16,17,18)         -2.617          -DE/DX =    0.0                 !
 ! D92   D(1,20,24,25)           3.555          -DE/DX =    0.0                 !
 ! D93   D(1,20,24,26)        -177.4972         -DE/DX =    0.0                 !
 ! D94   D(32,20,24,25)       -177.1106         -DE/DX =    0.0                 !
 ! D95   D(32,20,24,26)          1.8372         -DE/DX =    0.0                 !
 ! D96   D(1,20,32,30)         177.5935         -DE/DX =    0.0                 !
 ! D97   D(1,20,32,33)          -4.0615         -DE/DX =    0.0                 !
 ! D98   D(24,20,32,30)         -1.8108         -DE/DX =    0.0                 !
 ! D99   D(24,20,32,33)        176.5343         -DE/DX =    0.0                 !
 ! D100  D(1,21,22,23)         169.149          -DE/DX =    0.0                 !
 ! D101  D(33,21,22,23)         -0.1422         -DE/DX =    0.0                 !
 ! D102  D(1,21,33,32)           9.9775         -DE/DX =    0.0                 !
 ! D103  D(1,21,33,34)        -171.4234         -DE/DX =    0.0                 !
 ! D104  D(22,21,33,32)       -178.5956         -DE/DX =    0.0                 !
 ! D105  D(22,21,33,34)          0.0035         -DE/DX =    0.0                 !
 ! D106  D(21,22,23,34)          0.2331         -DE/DX =    0.0                 !
 ! D107  D(21,22,23,46)        179.6595         -DE/DX =    0.0                 !
 ! D108  D(22,23,34,33)         -0.2257         -DE/DX =    0.0                 !
 ! D109  D(22,23,34,35)        178.3773         -DE/DX =    0.0                 !
 ! D110  D(46,23,34,33)       -179.5863         -DE/DX =    0.0                 !
 ! D111  D(46,23,34,35)         -0.9833         -DE/DX =    0.0                 !
 ! D112  D(22,23,46,47)        156.1304         -DE/DX =    0.0                 !
 ! D113  D(22,23,46,48)        -24.1318         -DE/DX =    0.0                 !
 ! D114  D(34,23,46,47)        -24.5622         -DE/DX =    0.0                 !
 ! D115  D(34,23,46,48)        155.1756         -DE/DX =    0.0                 !
 ! D116  D(20,24,25,8)         -52.4841         -DE/DX =    0.0                 !
 ! D117  D(26,24,25,8)         128.5414         -DE/DX =    0.0                 !
 ! D118  D(20,24,26,27)        179.785          -DE/DX =    0.0                 !
 ! D119  D(20,24,26,28)         -0.5147         -DE/DX =    0.0                 !
 ! D120  D(25,24,26,27)         -1.3162         -DE/DX =    0.0                 !
 ! D121  D(25,24,26,28)        178.3841         -DE/DX =    0.0                 !
 ! D122  D(24,26,28,29)        179.8931         -DE/DX =    0.0                 !
 ! D123  D(24,26,28,30)         -0.8506         -DE/DX =    0.0                 !
 ! D124  D(27,26,28,29)         -0.4104         -DE/DX =    0.0                 !
 ! D125  D(27,26,28,30)        178.8459         -DE/DX =    0.0                 !
 ! D126  D(26,28,30,31)       -178.6738         -DE/DX =    0.0                 !
 ! D127  D(26,28,30,32)          0.86           -DE/DX =    0.0                 !
 ! D128  D(29,28,30,31)          0.5854         -DE/DX =    0.0                 !
 ! D129  D(29,28,30,32)       -179.8808         -DE/DX =    0.0                 !
 ! D130  D(28,30,32,20)          0.4816         -DE/DX =    0.0                 !
 ! D131  D(28,30,32,33)       -177.7391         -DE/DX =    0.0                 !
 ! D132  D(31,30,32,20)       -179.9841         -DE/DX =    0.0                 !
 ! D133  D(31,30,32,33)          1.7952         -DE/DX =    0.0                 !
 ! D134  D(20,32,33,21)         -3.8168         -DE/DX =    0.0                 !
 ! D135  D(20,32,33,34)        178.0051         -DE/DX =    0.0                 !
 ! D136  D(30,32,33,21)        174.5179         -DE/DX =    0.0                 !
 ! D137  D(30,32,33,34)         -3.6602         -DE/DX =    0.0                 !
 ! D138  D(21,33,34,23)          0.1341         -DE/DX =    0.0                 !
 ! D139  D(21,33,34,35)       -178.2689         -DE/DX =    0.0                 !
 ! D140  D(32,33,34,23)        178.4832         -DE/DX =    0.0                 !
 ! D141  D(32,33,34,35)          0.0802         -DE/DX =    0.0                 !
 ! D142  D(6,36,37,39)        -179.0605         -DE/DX =    0.0                 !
 ! D143  D(6,36,37,42)           2.3312         -DE/DX =    0.0                 !
 ! D144  D(38,36,37,39)          0.604          -DE/DX =    0.0                 !
 ! D145  D(38,36,37,42)       -178.0043         -DE/DX =    0.0                 !
 ! D146  D(6,36,38,40)         179.6921         -DE/DX =    0.0                 !
 ! D147  D(6,36,38,43)           0.0917         -DE/DX =    0.0                 !
 ! D148  D(37,36,38,40)          0.0246         -DE/DX =    0.0                 !
 ! D149  D(37,36,38,43)       -179.5759         -DE/DX =    0.0                 !
 ! D150  D(36,37,39,41)         -0.6346         -DE/DX =    0.0                 !
 ! D151  D(36,37,39,44)        179.6725         -DE/DX =    0.0                 !
 ! D152  D(42,37,39,41)        177.9802         -DE/DX =    0.0                 !
 ! D153  D(42,37,39,44)         -1.7127         -DE/DX =    0.0                 !
 ! D154  D(36,38,40,41)         -0.6219         -DE/DX =    0.0                 !
 ! D155  D(36,38,40,45)       -179.2633         -DE/DX =    0.0                 !
 ! D156  D(43,38,40,41)        178.9704         -DE/DX =    0.0                 !
 ! D157  D(43,38,40,45)          0.329          -DE/DX =    0.0                 !
 ! D158  D(37,39,41,40)          0.0446         -DE/DX =    0.0                 !
 ! D159  D(37,39,41,57)       -177.5722         -DE/DX =    0.0                 !
 ! D160  D(44,39,41,40)        179.7373         -DE/DX =    0.0                 !
 ! D161  D(44,39,41,57)          2.1206         -DE/DX =    0.0                 !
 ! D162  D(38,40,41,39)          0.5915         -DE/DX =    0.0                 !
 ! D163  D(38,40,41,57)        178.2181         -DE/DX =    0.0                 !
 ! D164  D(45,40,41,39)        179.2318         -DE/DX =    0.0                 !
 ! D165  D(45,40,41,57)         -3.1415         -DE/DX =    0.0                 !
 ! D166  D(39,41,57,58)        -26.17           -DE/DX =    0.0                 !
 ! D167  D(39,41,57,59)       -146.8706         -DE/DX =    0.0                 !
 ! D168  D(39,41,57,60)         93.6            -DE/DX =    0.0                 !
 ! D169  D(40,41,57,58)        156.2036         -DE/DX =    0.0                 !
 ! D170  D(40,41,57,59)         35.503          -DE/DX =    0.0                 !
 ! D171  D(40,41,57,60)        -84.0264         -DE/DX =    0.0                 !
 ! D172  D(23,46,47,49)        178.8484         -DE/DX =    0.0                 !
 ! D173  D(23,46,47,52)         -2.4831         -DE/DX =    0.0                 !
 ! D174  D(48,46,47,49)         -0.8852         -DE/DX =    0.0                 !
 ! D175  D(48,46,47,52)        177.7833         -DE/DX =    0.0                 !
 ! D176  D(23,46,48,50)       -179.4872         -DE/DX =    0.0                 !
 ! D177  D(23,46,48,53)          0.6584         -DE/DX =    0.0                 !
 ! D178  D(47,46,48,50)          0.2488         -DE/DX =    0.0                 !
 ! D179  D(47,46,48,53)       -179.6056         -DE/DX =    0.0                 !
 ! D180  D(46,47,49,51)          0.6778         -DE/DX =    0.0                 !
 ! D181  D(46,47,49,54)       -179.5531         -DE/DX =    0.0                 !
 ! D182  D(52,47,49,51)       -178.0036         -DE/DX =    0.0                 !
 ! D183  D(52,47,49,54)          1.7655         -DE/DX =    0.0                 !
 ! D184  D(46,48,50,51)          0.5952         -DE/DX =    0.0                 !
 ! D185  D(46,48,50,55)        179.5224         -DE/DX =    0.0                 !
 ! D186  D(53,48,50,51)       -179.5533         -DE/DX =    0.0                 !
 ! D187  D(53,48,50,55)         -0.6261         -DE/DX =    0.0                 !
 ! D188  D(47,49,51,50)          0.1561         -DE/DX =    0.0                 !
 ! D189  D(47,49,51,56)        177.626          -DE/DX =    0.0                 !
 ! D190  D(54,49,51,50)       -179.6127         -DE/DX =    0.0                 !
 ! D191  D(54,49,51,56)         -2.1428         -DE/DX =    0.0                 !
 ! D192  D(48,50,51,49)         -0.8001         -DE/DX =    0.0                 !
 ! D193  D(48,50,51,56)       -178.2641         -DE/DX =    0.0                 !
 ! D194  D(55,50,51,49)       -179.7261         -DE/DX =    0.0                 !
 ! D195  D(55,50,51,56)          2.8099         -DE/DX =    0.0                 !
 ! D196  D(49,51,56,61)        -87.8557         -DE/DX =    0.0                 !
 ! D197  D(49,51,56,62)        152.3887         -DE/DX =    0.0                 !
 ! D198  D(49,51,56,63)         31.7425         -DE/DX =    0.0                 !
 ! D199  D(50,51,56,61)         89.6121         -DE/DX =    0.0                 !
 ! D200  D(50,51,56,62)        -30.1435         -DE/DX =    0.0                 !
 ! D201  D(50,51,56,63)       -150.7897         -DE/DX =    0.0                 !
 --------------------------------------------------------------------------------
 Lowest energy point so far.  Saving SCF results.
 GradGradGradGradGradGradGradGradGradGradGradGradGradGradGradGradGradGrad

 Largest change from initial coordinates is atom   31       0.000 Angstoms.
 Leave Link  103 at Sat Oct 20 03:42:59 2018, MaxMem=   838860800 cpu:         9.2
 (Enter /soft/sl6.3/x86_64/gaussian/g09_d01/g09/l202.exe)
 Stoichiometry    C28H18Cl2F6FeN8(5)
 Framework group  C1[X(C28H18Cl2F6FeN8)]
 Deg. of freedom   183
 Full point group                 C1      NOp   1
 RotChk:  IX=0 Diff= 3.37D-16
 Largest Abelian subgroup         C1      NOp   1
 Largest concise Abelian subgroup C1      NOp   1
                         Standard orientation:                         
 ---------------------------------------------------------------------
 Center     Atomic      Atomic             Coordinates (Angstroms)
 Number     Number       Type             X           Y           Z
 ---------------------------------------------------------------------
      1         26           0       -2.710362   -0.002578    0.011505
      2         17           0       -2.954535    0.574720   -2.286238
      3          7           0       -4.049049   -1.850732   -0.488714
      4          7           0       -1.335690   -1.732347   -0.270428
      5          7           0       -0.061682   -1.878441   -0.124343
      6          7           0        0.189092   -3.204960   -0.180489
      7          6           0       -5.366272   -1.835553   -0.692847
      8          1           0       -5.844788   -0.865137   -0.639054
      9          6           0       -6.105105   -2.977403   -0.981495
     10          1           0       -7.174672   -2.909770   -1.134527
     11          6           0       -5.434487   -4.192774   -1.074674
     12          1           0       -5.972571   -5.106311   -1.299064
     13          6           0       -4.058700   -4.216226   -0.891128
     14          1           0       -3.505565   -5.143070   -0.980590
     15          6           0       -3.396598   -3.021194   -0.600508
     16          6           0       -1.945801   -2.946136   -0.425587
     17          6           0       -0.962948   -3.905954   -0.369027
     18          1           0       -0.987408   -4.980250   -0.401438
     19         17           0       -2.800350   -0.572860    2.323408
     20          7           0       -4.028178    1.839248    0.566751
     21          7           0       -1.329928    1.735396    0.224486
     22          7           0       -0.058845    1.883457    0.062918
     23          7           0        0.190372    3.211301    0.097615
     24          6           0       -5.333564    1.817650    0.835264
     25          1           0       -5.800206    0.839935    0.845698
     26          6           0       -6.072576    2.962559    1.111239
     27          1           0       -7.132400    2.889844    1.319724
     28          6           0       -5.414580    4.188365    1.117339
     29          1           0       -5.953701    5.105006    1.326015
     30          6           0       -4.049457    4.219363    0.866736
     31          1           0       -3.506198    5.156105    0.885937
     32          6           0       -3.385722    3.020003    0.598852
     33          6           0       -1.941875    2.949782    0.371182
     34          6           0       -0.962434    3.910713    0.291995
     35          1           0       -0.985209    4.981798    0.376546
     36          6           0        1.516493   -3.691085   -0.021767
     37          6           0        1.920265   -4.846029   -0.689264
     38          6           0        2.396401   -3.000496    0.812320
     39          6           0        3.213982   -5.321925   -0.510580
     40          6           0        3.690187   -3.475737    0.974393
     41          6           0        4.099613   -4.638406    0.319769
     42          1           0        1.242154   -5.358519   -1.359845
     43          1           0        2.055302   -2.110996    1.323701
     44          1           0        3.534489   -6.220809   -1.020630
     45          1           0        4.377220   -2.954342    1.628485
     46          6           0        1.520635    3.694154   -0.047339
     47          6           0        1.747506    4.992158   -0.504098
     48          6           0        2.587629    2.855788    0.277906
     49          6           0        3.050819    5.459455   -0.618271
     50          6           0        3.886587    3.327214    0.147900
     51          6           0        4.121900    4.630058   -0.291539
     52          1           0        0.921191    5.629880   -0.790083
     53          1           0        2.386866    1.851713    0.623720
     54          1           0        3.233293    6.468201   -0.965205
     55          1           0        4.719552    2.686041    0.405420
     56          6           0        5.532442    5.123478   -0.468081
     57          6           0        5.517193   -5.120642    0.472261
     58          9           0        5.628244   -6.445548    0.240440
     59          9           0        5.997626   -4.884888    1.711390
     60          9           0        6.349716   -4.499255   -0.393820
     61          9           0        5.994118    4.879375   -1.715471
     62          9           0        6.386727    4.526272    0.389085
     63          9           0        5.627266    6.456104   -0.271193
 ---------------------------------------------------------------------
 Rotational constants (GHZ):      0.0503947      0.0432264      0.0247939
 Leave Link  202 at Sat Oct 20 03:42:59 2018, MaxMem=   838860800 cpu:         0.1
 (Enter /soft/sl6.3/x86_64/gaussian/g09_d01/g09/l9999.exe)
 1\1\GINC-NODE0404\FOpt\UB3LYP\6-311G(d,p)\C28H18Cl2F6Fe1N8(5)\CONRADJ\
 20-Oct-2018\0\\#P b3lyp/6-311G(d,p) opt scf=(conver=8)\\Comment:\\0,5\
 Fe,-2.710362,-0.002578,0.011505\Cl,-2.954535,0.57472,-2.286238\N,-4.04
 9049,-1.850733,-0.488714\N,-1.33569,-1.732347,-0.270428\N,-0.061682,-1
 .878441,-0.124343\N,0.189092,-3.20496,-0.180489\C,-5.366272,-1.835554,
 -0.692847\H,-5.844788,-0.865138,-0.639054\C,-6.105105,-2.977404,-0.981
 495\H,-7.174672,-2.909771,-1.134527\C,-5.434487,-4.192775,-1.074674\H,
 -5.97257,-5.106312,-1.299064\C,-4.0587,-4.216227,-0.891128\H,-3.505564
 ,-5.143071,-0.98059\C,-3.396598,-3.021194,-0.600508\C,-1.945801,-2.946
 136,-0.425587\C,-0.962948,-3.905954,-0.369027\H,-0.987407,-4.98025,-0.
 401438\Cl,-2.80035,-0.57286,2.323408\N,-4.028178,1.839247,0.566751\N,-
 1.329928,1.735396,0.224486\N,-0.058845,1.883457,0.062918\N,0.190371,3.
 211301,0.097615\C,-5.333564,1.817649,0.835264\H,-5.800206,0.839934,0.8
 45698\C,-6.072576,2.962558,1.111239\H,-7.1324,2.889843,1.319724\C,-5.4
 14581,4.188364,1.117339\H,-5.953702,5.105005,1.326015\C,-4.049458,4.21
 9362,0.866736\H,-3.506199,5.156104,0.885937\C,-3.385722,3.020003,0.598
 852\C,-1.941875,2.949782,0.371182\C,-0.962435,3.910713,0.291995\H,-0.9
 8521,4.981798,0.376546\C,1.516493,-3.691085,-0.021767\C,1.920266,-4.84
 6029,-0.689264\C,2.396401,-3.000496,0.81232\C,3.213983,-5.321925,-0.51
 058\C,3.690187,-3.475737,0.974393\C,4.099614,-4.638406,0.319769\H,1.24
 2155,-5.358519,-1.359845\H,2.055302,-2.110996,1.323701\H,3.53449,-6.22
 0809,-1.02063\H,4.37722,-2.954341,1.628485\C,1.520634,3.694154,-0.0473
 39\C,1.747505,4.992158,-0.504098\C,2.587629,2.855788,0.277906\C,3.0508
 18,5.459455,-0.618271\C,3.886586,3.327214,0.1479\C,4.121899,4.630058,-
 0.291539\H,0.92119,5.62988,-0.790083\H,2.386866,1.851713,0.62372\H,3.2
 33292,6.468201,-0.965205\H,4.719552,2.686042,0.40542\C,5.532441,5.1234
 79,-0.468081\C,5.517194,-5.120641,0.472261\F,5.628245,-6.445547,0.2404
 4\F,5.997627,-4.884887,1.71139\F,6.349717,-4.499254,-0.39382\F,5.99411
 7,4.879376,-1.715471\F,6.386726,4.526273,0.389085\F,5.627265,6.456105,
 -0.271193\\Version=AS64L-G09RevD.01\State=5-A\HF=-4299.6891053\S2=6.00
 8165\S2-1=0.\S2A=6.000019\RMSD=5.406e-09\RMSF=3.304e-06\Dipole=-1.1821
 669,-0.0450636,0.0508996\Quadrupole=-2.2894256,43.032184,-40.7427584,-
 1.1753706,1.1069919,17.0990094\PG=C01 [X(C28H18Cl2F6Fe1N8)]\\@


 BLESSED ARE THOSE WHO NOUGHT EXPECT,
 FOR THEY SHALL NOT BE DISAPPOINTED..  WALCOT - ODE TO PITT
 Job cpu time:       0 days  8 hours 49 minutes 14.9 seconds.
 File lengths (MBytes):  RWF=    858 Int=      0 D2E=      0 Chk=     76 Scr=      1
 Normal termination of Gaussian 09 at Sat Oct 20 03:42:59 2018.
