# Supplementary material for: DFT and CV data of 4-phenyl-substituted dichloro(bis{2-[1-(phenyl)-1H-1,2,3-triazol-4-yl-κN3]pyridine-κN})iron(II) coordination compounds
Source: Data Brief. 2018 Oct 27;21:1458–71. doi: 10.1016/j.dib.2018.10.085 (PMC6234228; doi:10.1016/j.dib.2018.10.085)
Supplement: Supplementary file 2 — Supplementary material. [file mmc2.zip › DIB_DFT_files_Fe/FeCl2L12_Cl_cis1.log]

 Entering Gaussian System, Link 0=g09
 Input=FeCl2L12_Cl_cis1.com
 Output=FeCl2L12_Cl_cis1.log
 Initial command:
 /soft/sl6.3/x86_64/gaussian/g09_d01/g09/l1.exe "/scratch/conradj/558832.ui.FeCl2L12_Cl_cis1/Gau-20922.inp" -scrdir="/scratch/conradj/558832.ui.FeCl2L12_Cl_cis1/"
 Default linda workers:  node0402-ib,node0403-ib
 Default is to use  16 SMP processors on each worker.
 Entering Link 1 = /soft/sl6.3/x86_64/gaussian/g09_d01/g09/l1.exe PID=     20923.
  
 Copyright (c) 1988,1990,1992,1993,1995,1998,2003,2009,2013,
            Gaussian, Inc.  All Rights Reserved.
  
 This is part of the Gaussian(R) 09 program.  It is based on
 the Gaussian(R) 03 system (copyright 2003, Gaussian, Inc.),
 the Gaussian(R) 98 system (copyright 1998, Gaussian, Inc.),
 the Gaussian(R) 94 system (copyright 1995, Gaussian, Inc.),
 the Gaussian 92(TM) system (copyright 1992, Gaussian, Inc.),
 the Gaussian 90(TM) system (copyright 1990, Gaussian, Inc.),
 the Gaussian 88(TM) system (copyright 1988, Gaussian, Inc.),
 the Gaussian 86(TM) system (copyright 1986, Carnegie Mellon
 University), and the Gaussian 82(TM) system (copyright 1983,
 Carnegie Mellon University). Gaussian is a federally registered
 trademark of Gaussian, Inc.
  
 This software contains proprietary and confidential information,
 including trade secrets, belonging to Gaussian, Inc.
  
 This software is provided under written license and may be
 used, copied, transmitted, or stored only in accord with that
 written license.
  
 The following legend is applicable only to US Government
 contracts under FAR:
  
                    RESTRICTED RIGHTS LEGEND
  
 Use, reproduction and disclosure by the US Government is
 subject to restrictions as set forth in subparagraphs (a)
 and (c) of the Commercial Computer Software - Restricted
 Rights clause in FAR 52.227-19.
  
 Gaussian, Inc.
 340 Quinnipiac St., Bldg. 40, Wallingford CT 06492
  
  
 ---------------------------------------------------------------
 Warning -- This program may not be used in any manner that
 competes with the business of Gaussian, Inc. or will provide
 assistance to any competitor of Gaussian, Inc.  The licensee
 of this program is prohibited from giving any competitor of
 Gaussian, Inc. access to this program.  By using this program,
 the user acknowledges that Gaussian, Inc. is engaged in the
 business of creating and licensing software in the field of
 computational chemistry and represents and warrants to the
 licensee that it is not a competitor of Gaussian, Inc. and that
 it will not use this program in any manner prohibited above.
 ---------------------------------------------------------------
  

 Cite this work as:
 Gaussian 09, Revision D.01,
 M. J. Frisch, G. W. Trucks, H. B. Schlegel, G. E. Scuseria, 
 M. A. Robb, J. R. Cheeseman, G. Scalmani, V. Barone, B. Mennucci, 
 G. A. Petersson, H. Nakatsuji, M. Caricato, X. Li, H. P. Hratchian, 
 A. F. Izmaylov, J. Bloino, G. Zheng, J. L. Sonnenberg, M. Hada, 
 M. Ehara, K. Toyota, R. Fukuda, J. Hasegawa, M. Ishida, T. Nakajima, 
 Y. Honda, O. Kitao, H. Nakai, T. Vreven, J. A. Montgomery, Jr., 
 J. E. Peralta, F. Ogliaro, M. Bearpark, J. J. Heyd, E. Brothers, 
 K. N. Kudin, V. N. Staroverov, T. Keith, R. Kobayashi, J. Normand, 
 K. Raghavachari, A. Rendell, J. C. Burant, S. S. Iyengar, J. Tomasi, 
 M. Cossi, N. Rega, J. M. Millam, M. Klene, J. E. Knox, J. B. Cross, 
 V. Bakken, C. Adamo, J. Jaramillo, R. Gomperts, R. E. Stratmann, 
 O. Yazyev, A. J. Austin, R. Cammi, C. Pomelli, J. W. Ochterski, 
 R. L. Martin, K. Morokuma, V. G. Zakrzewski, G. A. Voth, 
 P. Salvador, J. J. Dannenberg, S. Dapprich, A. D. Daniels, 
 O. Farkas, J. B. Foresman, J. V. Ortiz, J. Cioslowski, 
 and D. J. Fox, Gaussian, Inc., Wallingford CT, 2013.
 
 ******************************************
 Gaussian 09:  AS64L-G09RevD.01 24-Apr-2013
                20-Oct-2018 
 ******************************************
 %chk=FeCl2L12_Cl_cis1.chk
 SetLPE:  input flags="-opt 'Tsnet.Node.lindarsharg: ssh' "
 SetLPE:    new flags="-opt 'Tsnet.Node.lindarsharg: ssh'  -nodelist 'node0402-ib node0403-ib'"
 Will use up to    2 processors via Linda.
 ---------------------------------------
 #P b3lyp/6-311G(d,p) opt scf=(conver=8)
 ---------------------------------------
 1/14=-1,18=20,19=15,26=3,38=1/1,3;
 2/9=110,12=2,17=6,18=5,40=1/2;
 3/5=4,6=6,7=101,11=2,16=1,25=1,30=1,71=1,74=-5/1,2,3;
 4//1;
 5/5=2,6=8,38=5/2;
 6/7=2,8=2,9=2,10=2,28=1/1;
 7//1,2,3,16;
 1/14=-1,18=20,19=15,26=3/3(2);
 2/9=110/2;
 99//99;
 2/9=110/2;
 3/5=4,6=6,7=101,11=2,16=1,25=1,30=1,71=1,74=-5/1,2,3;
 4/5=5,16=3,69=1/1;
 5/5=2,6=8,38=5/2;
 7//1,2,3,16;
 1/14=-1,18=20,19=15,26=3/3(-5);
 2/9=110/2;
 6/7=2,8=2,9=2,10=2,19=2,28=1/1;
 99/9=1/99;
 Leave Link    1 at Sat Oct 20 03:07:49 2018, MaxMem=           0 cpu:         1.3
 (Enter /soft/sl6.3/x86_64/gaussian/g09_d01/g09/l101.exe)
 --------
 Comment:
 --------
 Symbolic Z-matrix:
 Charge =  0 Multiplicity = 5
 26                   -0.02795   0.06319   0.073 
 17                   -0.03637  -1.41937  -1.81736 
 7                    -0.35768   1.70557  -1.5748 
 7                    -2.19989   0.37349  -0.1409 
 7                    -3.19305  -0.27715   0.37633 
 7                    -4.26156  -0.05771  -0.41779 
 6                     0.60777   2.35611  -2.22685 
 1                     1.61145   2.22008  -1.84173 
 6                     0.36894   3.1427   -3.34801 
 1                     1.18981   3.6422   -3.84667 
 6                    -0.93877   3.25785  -3.81083 
 1                    -1.16576   3.8591   -4.68346 
 6                    -1.95091   2.58349  -3.14139 
 1                    -2.97789   2.64928  -3.47904 
 6                    -1.62154   1.80887  -2.02753 
 6                    -2.60063   1.03597  -1.27009 
 6                    -3.93466   0.7589   -1.45603 
 1                    -4.63124   1.01784  -2.23284 
 17                   -0.02064  -1.22357   2.01751 
 7                     0.39074   1.86651   1.4786 
 7                     2.21016   0.42653   0.09422 
 7                     3.18757  -0.28465  -0.36793 
 7                     4.26684  -0.00876   0.38994 
 6                    -0.55572   2.57917   2.09067 
 1                    -1.57298   2.38575   1.77008 
 6                    -0.27921   3.50066   3.09532 
 1                    -1.08428   4.04846   3.56839 
 6                     1.04614   3.68843   3.47508 
 1                     1.30296   4.39697   4.2539 
 6                     2.03939   2.9497    2.84461 
 1                     3.07978   3.07397   3.11909 
 6                     1.672     2.03938   1.85219 
 6                     2.63227   1.18813   1.14976 
 6                     3.96404   0.90867   1.35004 
 1                     4.67258   1.22545   2.09393 
 6                    -5.50417  -0.68962  -0.12533 
 6                    -6.70327  -0.0791   -0.48791 
 6                    -5.49918  -1.92265   0.5273 
 6                    -7.9103   -0.71245  -0.2121 
 6                    -6.70601  -2.54738   0.81531 
 6                    -7.90158  -1.94148   0.43891 
 1                    -6.70613   0.89353  -0.96422 
 1                    -4.55706  -2.37746   0.80236 
 1                    -8.84816  -0.24926  -0.48817 
 1                    -6.71656  -3.50436   1.31986 
 6                     5.49694  -0.6868    0.14624 
 6                     6.70901  -0.06692   0.44298 
 6                     5.46439  -1.97236  -0.39428 
 6                     7.90259  -0.74306   0.21429 
 6                     6.65791  -2.64089  -0.63569 
 6                     7.86705  -2.02469  -0.32473 
 1                     6.73294   0.94423   0.83003 
 1                     4.51242  -2.43316  -0.62166 
 1                     8.85069  -0.27349   0.4399 
 1                     6.64749  -3.63884  -1.05337 
 17                   -9.42455  -2.73775   0.79468 
 17                    9.37272  -2.8754   -0.6207 
 
 Add virtual bond connecting atoms N3         and Fe1        Dist= 4.44D+00.
 Add virtual bond connecting atoms N4         and Fe1        Dist= 4.17D+00.
 Add virtual bond connecting atoms N20        and Fe1        Dist= 4.39D+00.
 Add virtual bond connecting atoms N21        and Fe1        Dist= 4.28D+00.
 NAtoms=     57 NQM=       57 NQMF=       0 NMMI=      0 NMMIF=      0
                NMic=       0 NMicF=      0.
                    Isotopes and Nuclear Properties:
 (Nuclear quadrupole moments (NQMom) in fm**2, nuclear magnetic moments (NMagM)
  in nuclear magnetons)

  Atom         1           2           3           4           5           6           7           8           9          10
 IAtWgt=          56          35          14          14          14          14          12           1          12           1
 AtmWgt=  55.9349393  34.9688527  14.0030740  14.0030740  14.0030740  14.0030740  12.0000000   1.0078250  12.0000000   1.0078250
 NucSpn=           0           3           2           2           2           2           0           1           0           1
 AtZEff=   0.0000000   0.0000000   0.0000000   0.0000000   0.0000000   0.0000000   0.0000000   0.0000000   0.0000000   0.0000000
 NQMom=    0.0000000  -8.1650000   2.0440000   2.0440000   2.0440000   2.0440000   0.0000000   0.0000000   0.0000000   0.0000000
 NMagM=    0.0000000   0.8218740   0.4037610   0.4037610   0.4037610   0.4037610   0.0000000   2.7928460   0.0000000   2.7928460
 AtZNuc=  26.0000000  17.0000000   7.0000000   7.0000000   7.0000000   7.0000000   6.0000000   1.0000000   6.0000000   1.0000000

  Atom        11          12          13          14          15          16          17          18          19          20
 IAtWgt=          12           1          12           1          12          12          12           1          35          14
 AtmWgt=  12.0000000   1.0078250  12.0000000   1.0078250  12.0000000  12.0000000  12.0000000   1.0078250  34.9688527  14.0030740
 NucSpn=           0           1           0           1           0           0           0           1           3           2
 AtZEff=   0.0000000   0.0000000   0.0000000   0.0000000   0.0000000   0.0000000   0.0000000   0.0000000   0.0000000   0.0000000
 NQMom=    0.0000000   0.0000000   0.0000000   0.0000000   0.0000000   0.0000000   0.0000000   0.0000000  -8.1650000   2.0440000
 NMagM=    0.0000000   2.7928460   0.0000000   2.7928460   0.0000000   0.0000000   0.0000000   2.7928460   0.8218740   0.4037610
 AtZNuc=   6.0000000   1.0000000   6.0000000   1.0000000   6.0000000   6.0000000   6.0000000   1.0000000  17.0000000   7.0000000

  Atom        21          22          23          24          25          26          27          28          29          30
 IAtWgt=          14          14          14          12           1          12           1          12           1          12
 AtmWgt=  14.0030740  14.0030740  14.0030740  12.0000000   1.0078250  12.0000000   1.0078250  12.0000000   1.0078250  12.0000000
 NucSpn=           2           2           2           0           1           0           1           0           1           0
 AtZEff=   0.0000000   0.0000000   0.0000000   0.0000000   0.0000000   0.0000000   0.0000000   0.0000000   0.0000000   0.0000000
 NQMom=    2.0440000   2.0440000   2.0440000   0.0000000   0.0000000   0.0000000   0.0000000   0.0000000   0.0000000   0.0000000
 NMagM=    0.4037610   0.4037610   0.4037610   0.0000000   2.7928460   0.0000000   2.7928460   0.0000000   2.7928460   0.0000000
 AtZNuc=   7.0000000   7.0000000   7.0000000   6.0000000   1.0000000   6.0000000   1.0000000   6.0000000   1.0000000   6.0000000

  Atom        31          32          33          34          35          36          37          38          39          40
 IAtWgt=           1          12          12          12           1          12          12          12          12          12
 AtmWgt=   1.0078250  12.0000000  12.0000000  12.0000000   1.0078250  12.0000000  12.0000000  12.0000000  12.0000000  12.0000000
 NucSpn=           1           0           0           0           1           0           0           0           0           0
 AtZEff=   0.0000000   0.0000000   0.0000000   0.0000000   0.0000000   0.0000000   0.0000000   0.0000000   0.0000000   0.0000000
 NQMom=    0.0000000   0.0000000   0.0000000   0.0000000   0.0000000   0.0000000   0.0000000   0.0000000   0.0000000   0.0000000
 NMagM=    2.7928460   0.0000000   0.0000000   0.0000000   2.7928460   0.0000000   0.0000000   0.0000000   0.0000000   0.0000000
 AtZNuc=   1.0000000   6.0000000   6.0000000   6.0000000   1.0000000   6.0000000   6.0000000   6.0000000   6.0000000   6.0000000

  Atom        41          42          43          44          45          46          47          48          49          50
 IAtWgt=          12           1           1           1           1          12          12          12          12          12
 AtmWgt=  12.0000000   1.0078250   1.0078250   1.0078250   1.0078250  12.0000000  12.0000000  12.0000000  12.0000000  12.0000000
 NucSpn=           0           1           1           1           1           0           0           0           0           0
 AtZEff=   0.0000000   0.0000000   0.0000000   0.0000000   0.0000000   0.0000000   0.0000000   0.0000000   0.0000000   0.0000000
 NQMom=    0.0000000   0.0000000   0.0000000   0.0000000   0.0000000   0.0000000   0.0000000   0.0000000   0.0000000   0.0000000
 NMagM=    0.0000000   2.7928460   2.7928460   2.7928460   2.7928460   0.0000000   0.0000000   0.0000000   0.0000000   0.0000000
 AtZNuc=   6.0000000   1.0000000   1.0000000   1.0000000   1.0000000   6.0000000   6.0000000   6.0000000   6.0000000   6.0000000

  Atom        51          52          53          54          55          56          57
 IAtWgt=          12           1           1           1           1          35          35
 AtmWgt=  12.0000000   1.0078250   1.0078250   1.0078250   1.0078250  34.9688527  34.9688527
 NucSpn=           0           1           1           1           1           3           3
 AtZEff=   0.0000000   0.0000000   0.0000000   0.0000000   0.0000000   0.0000000   0.0000000
 NQMom=    0.0000000   0.0000000   0.0000000   0.0000000   0.0000000  -8.1650000  -8.1650000
 NMagM=    0.0000000   2.7928460   2.7928460   2.7928460   2.7928460   0.8218740   0.8218740
 AtZNuc=   6.0000000   1.0000000   1.0000000   1.0000000   1.0000000  17.0000000  17.0000000
 Leave Link  101 at Sat Oct 20 03:07:49 2018, MaxMem=   838860800 cpu:         4.1
 (Enter /soft/sl6.3/x86_64/gaussian/g09_d01/g09/l103.exe)

 GradGradGradGradGradGradGradGradGradGradGradGradGradGradGradGradGradGrad
 Berny optimization.
 Initialization pass.
                           ----------------------------
                           !    Initial Parameters    !
                           ! (Angstroms and Degrees)  !
 --------------------------                            --------------------------
 ! Name  Definition              Value          Derivative Info.                !
 --------------------------------------------------------------------------------
 ! R1    R(1,2)                  2.4024         estimate D2E/DX2                !
 ! R2    R(1,3)                  2.3498         estimate D2E/DX2                !
 ! R3    R(1,4)                  2.2044         estimate D2E/DX2                !
 ! R4    R(1,19)                 2.3317         estimate D2E/DX2                !
 ! R5    R(1,20)                 2.3244         estimate D2E/DX2                !
 ! R6    R(1,21)                 2.2675         estimate D2E/DX2                !
 ! R7    R(3,7)                  1.3343         estimate D2E/DX2                !
 ! R8    R(3,15)                 1.3465         estimate D2E/DX2                !
 ! R9    R(4,5)                  1.2951         estimate D2E/DX2                !
 ! R10   R(4,16)                 1.3691         estimate D2E/DX2                !
 ! R11   R(5,6)                  1.3493         estimate D2E/DX2                !
 ! R12   R(6,17)                 1.3608         estimate D2E/DX2                !
 ! R13   R(6,36)                 1.4244         estimate D2E/DX2                !
 ! R14   R(7,8)                  1.0836         estimate D2E/DX2                !
 ! R15   R(7,9)                  1.3902         estimate D2E/DX2                !
 ! R16   R(9,10)                 1.0826         estimate D2E/DX2                !
 ! R17   R(9,11)                 1.392          estimate D2E/DX2                !
 ! R18   R(11,12)                1.0838         estimate D2E/DX2                !
 ! R19   R(11,13)                1.3883         estimate D2E/DX2                !
 ! R20   R(13,14)                1.0831         estimate D2E/DX2                !
 ! R21   R(13,15)                1.3961         estimate D2E/DX2                !
 ! R22   R(15,16)                1.4593         estimate D2E/DX2                !
 ! R23   R(16,17)                1.3751         estimate D2E/DX2                !
 ! R24   R(17,18)                1.075          estimate D2E/DX2                !
 ! R25   R(20,24)                1.3335         estimate D2E/DX2                !
 ! R26   R(20,32)                1.3458         estimate D2E/DX2                !
 ! R27   R(21,22)                1.2941         estimate D2E/DX2                !
 ! R28   R(21,33)                1.3684         estimate D2E/DX2                !
 ! R29   R(22,23)                1.3473         estimate D2E/DX2                !
 ! R30   R(23,34)                1.362          estimate D2E/DX2                !
 ! R31   R(23,46)                1.4256         estimate D2E/DX2                !
 ! R32   R(24,25)                1.084          estimate D2E/DX2                !
 ! R33   R(24,26)                1.391          estimate D2E/DX2                !
 ! R34   R(26,27)                1.0826         estimate D2E/DX2                !
 ! R35   R(26,28)                1.3914         estimate D2E/DX2                !
 ! R36   R(28,29)                1.0838         estimate D2E/DX2                !
 ! R37   R(28,30)                1.3891         estimate D2E/DX2                !
 ! R38   R(30,31)                1.0831         estimate D2E/DX2                !
 ! R39   R(30,32)                1.3959         estimate D2E/DX2                !
 ! R40   R(32,33)                1.4629         estimate D2E/DX2                !
 ! R41   R(33,34)                1.3754         estimate D2E/DX2                !
 ! R42   R(34,35)                1.0751         estimate D2E/DX2                !
 ! R43   R(36,37)                1.3936         estimate D2E/DX2                !
 ! R44   R(36,38)                1.3951         estimate D2E/DX2                !
 ! R45   R(37,39)                1.3907         estimate D2E/DX2                !
 ! R46   R(37,42)                1.083          estimate D2E/DX2                !
 ! R47   R(38,40)                1.3891         estimate D2E/DX2                !
 ! R48   R(38,43)                1.0817         estimate D2E/DX2                !
 ! R49   R(39,41)                1.3908         estimate D2E/DX2                !
 ! R50   R(39,44)                1.0818         estimate D2E/DX2                !
 ! R51   R(40,41)                1.3922         estimate D2E/DX2                !
 ! R52   R(40,45)                1.0819         estimate D2E/DX2                !
 ! R53   R(41,56)                1.755          estimate D2E/DX2                !
 ! R54   R(46,47)                1.3933         estimate D2E/DX2                !
 ! R55   R(46,48)                1.3949         estimate D2E/DX2                !
 ! R56   R(47,49)                1.3907         estimate D2E/DX2                !
 ! R57   R(47,52)                1.083          estimate D2E/DX2                !
 ! R58   R(48,50)                1.3891         estimate D2E/DX2                !
 ! R59   R(48,53)                1.0818         estimate D2E/DX2                !
 ! R60   R(49,51)                1.3908         estimate D2E/DX2                !
 ! R61   R(49,54)                1.0818         estimate D2E/DX2                !
 ! R62   R(50,51)                1.3923         estimate D2E/DX2                !
 ! R63   R(50,55)                1.0819         estimate D2E/DX2                !
 ! R64   R(51,57)                1.7545         estimate D2E/DX2                !
 ! A1    A(2,1,3)               83.053          estimate D2E/DX2                !
 ! A2    A(2,1,4)               90.4046         estimate D2E/DX2                !
 ! A3    A(2,1,19)             108.4003         estimate D2E/DX2                !
 ! A4    A(2,1,20)             162.7887         estimate D2E/DX2                !
 ! A5    A(2,1,21)              96.2985         estimate D2E/DX2                !
 ! A6    A(3,1,4)               72.26           estimate D2E/DX2                !
 ! A7    A(3,1,20)              84.6679         estimate D2E/DX2                !
 ! A8    A(3,1,21)              91.8951         estimate D2E/DX2                !
 ! A9    A(4,1,19)              99.3051         estimate D2E/DX2                !
 ! A10   A(4,1,20)              97.2928         estimate D2E/DX2                !
 ! A11   A(4,1,21)             161.9623         estimate D2E/DX2                !
 ! A12   A(19,1,20)             85.5999         estimate D2E/DX2                !
 ! A13   A(19,1,21)             94.4466         estimate D2E/DX2                !
 ! A14   A(20,1,21)             72.0756         estimate D2E/DX2                !
 ! A15   A(1,3,7)              125.5854         estimate D2E/DX2                !
 ! A16   A(1,3,15)             114.9058         estimate D2E/DX2                !
 ! A17   A(7,3,15)             118.5185         estimate D2E/DX2                !
 ! A18   A(1,4,5)              130.2486         estimate D2E/DX2                !
 ! A19   A(1,4,16)             115.8826         estimate D2E/DX2                !
 ! A20   A(5,4,16)             110.3663         estimate D2E/DX2                !
 ! A21   A(4,5,6)              106.8898         estimate D2E/DX2                !
 ! A22   A(5,6,17)             110.8806         estimate D2E/DX2                !
 ! A23   A(5,6,36)             119.8583         estimate D2E/DX2                !
 ! A24   A(17,6,36)            129.2318         estimate D2E/DX2                !
 ! A25   A(3,7,8)              115.8046         estimate D2E/DX2                !
 ! A26   A(3,7,9)              123.0677         estimate D2E/DX2                !
 ! A27   A(8,7,9)              121.1155         estimate D2E/DX2                !
 ! A28   A(7,9,10)             120.1496         estimate D2E/DX2                !
 ! A29   A(7,9,11)             118.4469         estimate D2E/DX2                !
 ! A30   A(10,9,11)            121.4013         estimate D2E/DX2                !
 ! A31   A(9,11,12)            120.69           estimate D2E/DX2                !
 ! A32   A(9,11,13)            118.9739         estimate D2E/DX2                !
 ! A33   A(12,11,13)           120.3351         estimate D2E/DX2                !
 ! A34   A(11,13,14)           120.7616         estimate D2E/DX2                !
 ! A35   A(11,13,15)           118.8307         estimate D2E/DX2                !
 ! A36   A(14,13,15)           120.4062         estimate D2E/DX2                !
 ! A37   A(3,15,13)            122.1583         estimate D2E/DX2                !
 ! A38   A(3,15,16)            114.4941         estimate D2E/DX2                !
 ! A39   A(13,15,16)           123.3435         estimate D2E/DX2                !
 ! A40   A(4,16,15)            119.2063         estimate D2E/DX2                !
 ! A41   A(4,16,17)            107.3362         estimate D2E/DX2                !
 ! A42   A(15,16,17)           133.4233         estimate D2E/DX2                !
 ! A43   A(6,17,16)            104.5247         estimate D2E/DX2                !
 ! A44   A(6,17,18)            122.6979         estimate D2E/DX2                !
 ! A45   A(16,17,18)           132.6697         estimate D2E/DX2                !
 ! A46   A(1,20,24)            124.3547         estimate D2E/DX2                !
 ! A47   A(1,20,32)            116.0408         estimate D2E/DX2                !
 ! A48   A(24,20,32)           118.6636         estimate D2E/DX2                !
 ! A49   A(1,21,22)            130.851          estimate D2E/DX2                !
 ! A50   A(1,21,33)            113.6334         estimate D2E/DX2                !
 ! A51   A(22,21,33)           110.3871         estimate D2E/DX2                !
 ! A52   A(21,22,23)           106.9545         estimate D2E/DX2                !
 ! A53   A(22,23,34)           110.8757         estimate D2E/DX2                !
 ! A54   A(22,23,46)           119.8449         estimate D2E/DX2                !
 ! A55   A(34,23,46)           129.2493         estimate D2E/DX2                !
 ! A56   A(20,24,25)           115.7826         estimate D2E/DX2                !
 ! A57   A(20,24,26)           122.9865         estimate D2E/DX2                !
 ! A58   A(25,24,26)           121.222          estimate D2E/DX2                !
 ! A59   A(24,26,27)           120.1975         estimate D2E/DX2                !
 ! A60   A(24,26,28)           118.4153         estimate D2E/DX2                !
 ! A61   A(27,26,28)           121.386          estimate D2E/DX2                !
 ! A62   A(26,28,29)           120.6686         estimate D2E/DX2                !
 ! A63   A(26,28,30)           119.0405         estimate D2E/DX2                !
 ! A64   A(29,28,30)           120.2904         estimate D2E/DX2                !
 ! A65   A(28,30,31)           120.7148         estimate D2E/DX2                !
 ! A66   A(28,30,32)           118.7691         estimate D2E/DX2                !
 ! A67   A(31,30,32)           120.5158         estimate D2E/DX2                !
 ! A68   A(20,32,30)           122.1203         estimate D2E/DX2                !
 ! A69   A(20,32,33)           114.6398         estimate D2E/DX2                !
 ! A70   A(30,32,33)           123.235          estimate D2E/DX2                !
 ! A71   A(21,33,32)           119.4568         estimate D2E/DX2                !
 ! A72   A(21,33,34)           107.3326         estimate D2E/DX2                !
 ! A73   A(32,33,34)           133.1478         estimate D2E/DX2                !
 ! A74   A(23,34,33)           104.4465         estimate D2E/DX2                !
 ! A75   A(23,34,35)           122.6638         estimate D2E/DX2                !
 ! A76   A(33,34,35)           132.7681         estimate D2E/DX2                !
 ! A77   A(6,36,37)            120.1898         estimate D2E/DX2                !
 ! A78   A(6,36,38)            119.0139         estimate D2E/DX2                !
 ! A79   A(37,36,38)           120.7963         estimate D2E/DX2                !
 ! A80   A(36,37,39)           119.7153         estimate D2E/DX2                !
 ! A81   A(36,37,42)           120.6734         estimate D2E/DX2                !
 ! A82   A(39,37,42)           119.5992         estimate D2E/DX2                !
 ! A83   A(36,38,40)           119.4303         estimate D2E/DX2                !
 ! A84   A(36,38,43)           119.5824         estimate D2E/DX2                !
 ! A85   A(40,38,43)           120.9873         estimate D2E/DX2                !
 ! A86   A(37,39,41)           119.3285         estimate D2E/DX2                !
 ! A87   A(37,39,44)           120.4524         estimate D2E/DX2                !
 ! A88   A(41,39,44)           120.2139         estimate D2E/DX2                !
 ! A89   A(38,40,41)           119.6232         estimate D2E/DX2                !
 ! A90   A(38,40,45)           120.1963         estimate D2E/DX2                !
 ! A91   A(41,40,45)           120.1773         estimate D2E/DX2                !
 ! A92   A(39,41,40)           121.0989         estimate D2E/DX2                !
 ! A93   A(39,41,56)           119.3655         estimate D2E/DX2                !
 ! A94   A(40,41,56)           119.5354         estimate D2E/DX2                !
 ! A95   A(23,46,47)           120.1729         estimate D2E/DX2                !
 ! A96   A(23,46,48)           118.9752         estimate D2E/DX2                !
 ! A97   A(47,46,48)           120.8517         estimate D2E/DX2                !
 ! A98   A(46,47,49)           119.6877         estimate D2E/DX2                !
 ! A99   A(46,47,52)           120.712          estimate D2E/DX2                !
 ! A100  A(49,47,52)           119.5871         estimate D2E/DX2                !
 ! A101  A(46,48,50)           119.3939         estimate D2E/DX2                !
 ! A102  A(46,48,53)           119.6387         estimate D2E/DX2                !
 ! A103  A(50,48,53)           120.9673         estimate D2E/DX2                !
 ! A104  A(47,49,51)           119.3277         estimate D2E/DX2                !
 ! A105  A(47,49,54)           120.4537         estimate D2E/DX2                !
 ! A106  A(51,49,54)           120.2132         estimate D2E/DX2                !
 ! A107  A(48,50,51)           119.6274         estimate D2E/DX2                !
 ! A108  A(48,50,55)           120.1817         estimate D2E/DX2                !
 ! A109  A(51,50,55)           120.1878         estimate D2E/DX2                !
 ! A110  A(49,51,50)           121.104          estimate D2E/DX2                !
 ! A111  A(49,51,57)           119.3565         estimate D2E/DX2                !
 ! A112  A(50,51,57)           119.5394         estimate D2E/DX2                !
 ! A113  L(3,1,19,2,-1)        191.4533         estimate D2E/DX2                !
 ! A114  L(3,1,19,2,-2)        187.9797         estimate D2E/DX2                !
 ! D1    D(2,1,3,7)            -89.2382         estimate D2E/DX2                !
 ! D2    D(2,1,3,15)            79.1429         estimate D2E/DX2                !
 ! D3    D(4,1,3,7)            178.0995         estimate D2E/DX2                !
 ! D4    D(4,1,3,15)           -13.5194         estimate D2E/DX2                !
 ! D5    D(20,1,3,7)            78.677          estimate D2E/DX2                !
 ! D6    D(20,1,3,15)         -112.942          estimate D2E/DX2                !
 ! D7    D(21,1,3,7)             6.8782         estimate D2E/DX2                !
 ! D8    D(21,1,3,15)          175.2593         estimate D2E/DX2                !
 ! D9    D(2,1,4,5)             89.7728         estimate D2E/DX2                !
 ! D10   D(2,1,4,16)           -66.7964         estimate D2E/DX2                !
 ! D11   D(3,1,4,5)            172.3465         estimate D2E/DX2                !
 ! D12   D(3,1,4,16)            15.7772         estimate D2E/DX2                !
 ! D13   D(19,1,4,5)           -18.9522         estimate D2E/DX2                !
 ! D14   D(19,1,4,16)         -175.5215         estimate D2E/DX2                !
 ! D15   D(20,1,4,5)          -105.6611         estimate D2E/DX2                !
 ! D16   D(20,1,4,16)           97.7697         estimate D2E/DX2                !
 ! D17   D(21,1,4,5)          -158.141          estimate D2E/DX2                !
 ! D18   D(21,1,4,16)           45.2897         estimate D2E/DX2                !
 ! D19   D(2,1,20,24)          127.7107         estimate D2E/DX2                !
 ! D20   D(2,1,20,32)          -63.5754         estimate D2E/DX2                !
 ! D21   D(3,1,20,24)           83.0948         estimate D2E/DX2                !
 ! D22   D(3,1,20,32)         -108.1913         estimate D2E/DX2                !
 ! D23   D(4,1,20,24)           11.7857         estimate D2E/DX2                !
 ! D24   D(4,1,20,32)         -179.5004         estimate D2E/DX2                !
 ! D25   D(19,1,20,24)         -87.0525         estimate D2E/DX2                !
 ! D26   D(19,1,20,32)          81.6613         estimate D2E/DX2                !
 ! D27   D(21,1,20,24)         176.8272         estimate D2E/DX2                !
 ! D28   D(21,1,20,32)         -14.4589         estimate D2E/DX2                !
 ! D29   D(2,1,21,22)          -23.5452         estimate D2E/DX2                !
 ! D30   D(2,1,21,33)         -175.3206         estimate D2E/DX2                !
 ! D31   D(3,1,21,22)         -106.7628         estimate D2E/DX2                !
 ! D32   D(3,1,21,33)          101.4619         estimate D2E/DX2                !
 ! D33   D(4,1,21,22)         -134.7611         estimate D2E/DX2                !
 ! D34   D(4,1,21,33)           73.4636         estimate D2E/DX2                !
 ! D35   D(19,1,21,22)          85.5484         estimate D2E/DX2                !
 ! D36   D(19,1,21,33)         -66.227          estimate D2E/DX2                !
 ! D37   D(20,1,21,22)         169.4617         estimate D2E/DX2                !
 ! D38   D(20,1,21,33)          17.6864         estimate D2E/DX2                !
 ! D39   D(1,3,7,8)            -10.343          estimate D2E/DX2                !
 ! D40   D(1,3,7,9)            168.3964         estimate D2E/DX2                !
 ! D41   D(15,3,7,8)          -178.3438         estimate D2E/DX2                !
 ! D42   D(15,3,7,9)             0.3956         estimate D2E/DX2                !
 ! D43   D(1,3,15,13)         -170.0216         estimate D2E/DX2                !
 ! D44   D(1,3,15,16)            9.2655         estimate D2E/DX2                !
 ! D45   D(7,3,15,13)           -0.7648         estimate D2E/DX2                !
 ! D46   D(7,3,15,16)          178.5223         estimate D2E/DX2                !
 ! D47   D(1,4,5,6)           -157.0576         estimate D2E/DX2                !
 ! D48   D(16,4,5,6)             0.5091         estimate D2E/DX2                !
 ! D49   D(1,4,16,15)          -17.4624         estimate D2E/DX2                !
 ! D50   D(1,4,16,17)          160.6912         estimate D2E/DX2                !
 ! D51   D(5,4,16,15)         -178.5733         estimate D2E/DX2                !
 ! D52   D(5,4,16,17)           -0.4198         estimate D2E/DX2                !
 ! D53   D(4,5,6,17)            -0.4173         estimate D2E/DX2                !
 ! D54   D(4,5,6,36)           177.7926         estimate D2E/DX2                !
 ! D55   D(5,6,17,16)            0.1574         estimate D2E/DX2                !
 ! D56   D(5,6,17,18)          176.8218         estimate D2E/DX2                !
 ! D57   D(36,6,17,16)        -177.8382         estimate D2E/DX2                !
 ! D58   D(36,6,17,18)          -1.1738         estimate D2E/DX2                !
 ! D59   D(5,6,36,37)          150.9687         estimate D2E/DX2                !
 ! D60   D(5,6,36,38)          -28.9919         estimate D2E/DX2                !
 ! D61   D(17,6,36,37)         -31.1908         estimate D2E/DX2                !
 ! D62   D(17,6,36,38)         148.8486         estimate D2E/DX2                !
 ! D63   D(3,7,9,10)          -179.3942         estimate D2E/DX2                !
 ! D64   D(3,7,9,11)             0.0679         estimate D2E/DX2                !
 ! D65   D(8,7,9,10)            -0.7198         estimate D2E/DX2                !
 ! D66   D(8,7,9,11)           178.7422         estimate D2E/DX2                !
 ! D67   D(7,9,11,12)         -179.8111         estimate D2E/DX2                !
 ! D68   D(7,9,11,13)           -0.1712         estimate D2E/DX2                !
 ! D69   D(10,9,11,12)          -0.3561         estimate D2E/DX2                !
 ! D70   D(10,9,11,13)         179.2838         estimate D2E/DX2                !
 ! D71   D(9,11,13,14)        -179.7324         estimate D2E/DX2                !
 ! D72   D(9,11,13,15)          -0.1749         estimate D2E/DX2                !
 ! D73   D(12,11,13,14)         -0.0913         estimate D2E/DX2                !
 ! D74   D(12,11,13,15)        179.4662         estimate D2E/DX2                !
 ! D75   D(11,13,15,3)           0.6616         estimate D2E/DX2                !
 ! D76   D(11,13,15,16)       -178.5618         estimate D2E/DX2                !
 ! D77   D(14,13,15,3)        -179.7792         estimate D2E/DX2                !
 ! D78   D(14,13,15,16)          0.9973         estimate D2E/DX2                !
 ! D79   D(3,15,16,4)            4.8453         estimate D2E/DX2                !
 ! D80   D(3,15,16,17)        -172.7276         estimate D2E/DX2                !
 ! D81   D(13,15,16,4)        -175.8772         estimate D2E/DX2                !
 ! D82   D(13,15,16,17)          6.55           estimate D2E/DX2                !
 ! D83   D(4,16,17,6)            0.1483         estimate D2E/DX2                !
 ! D84   D(4,16,17,18)        -176.0334         estimate D2E/DX2                !
 ! D85   D(15,16,17,6)         177.929          estimate D2E/DX2                !
 ! D86   D(15,16,17,18)          1.7473         estimate D2E/DX2                !
 ! D87   D(1,20,24,25)         -10.1397         estimate D2E/DX2                !
 ! D88   D(1,20,24,26)         168.786          estimate D2E/DX2                !
 ! D89   D(32,20,24,25)       -178.5794         estimate D2E/DX2                !
 ! D90   D(32,20,24,26)          0.3463         estimate D2E/DX2                !
 ! D91   D(1,20,32,30)        -170.194          estimate D2E/DX2                !
 ! D92   D(1,20,32,33)           9.0185         estimate D2E/DX2                !
 ! D93   D(24,20,32,30)         -0.8047         estimate D2E/DX2                !
 ! D94   D(24,20,32,33)        178.4078         estimate D2E/DX2                !
 ! D95   D(1,21,22,23)        -151.856          estimate D2E/DX2                !
 ! D96   D(33,21,22,23)          0.6137         estimate D2E/DX2                !
 ! D97   D(1,21,33,32)         -20.475          estimate D2E/DX2                !
 ! D98   D(1,21,33,34)         157.0108         estimate D2E/DX2                !
 ! D99   D(22,21,33,32)       -178.0399         estimate D2E/DX2                !
 ! D100  D(22,21,33,34)         -0.5542         estimate D2E/DX2                !
 ! D101  D(21,22,23,34)         -0.4526         estimate D2E/DX2                !
 ! D102  D(21,22,23,46)        177.7345         estimate D2E/DX2                !
 ! D103  D(22,23,34,33)          0.1117         estimate D2E/DX2                !
 ! D104  D(22,23,34,35)        176.572          estimate D2E/DX2                !
 ! D105  D(46,23,34,33)       -177.8576         estimate D2E/DX2                !
 ! D106  D(46,23,34,35)         -1.3973         estimate D2E/DX2                !
 ! D107  D(22,23,46,47)        151.2773         estimate D2E/DX2                !
 ! D108  D(22,23,46,48)        -28.566          estimate D2E/DX2                !
 ! D109  D(34,23,46,47)        -30.9103         estimate D2E/DX2                !
 ! D110  D(34,23,46,48)        149.2464         estimate D2E/DX2                !
 ! D111  D(20,24,26,27)       -179.4273         estimate D2E/DX2                !
 ! D112  D(20,24,26,28)          0.1709         estimate D2E/DX2                !
 ! D113  D(25,24,26,27)         -0.5586         estimate D2E/DX2                !
 ! D114  D(25,24,26,28)        179.0397         estimate D2E/DX2                !
 ! D115  D(24,26,28,29)       -179.9899         estimate D2E/DX2                !
 ! D116  D(24,26,28,30)         -0.2379         estimate D2E/DX2                !
 ! D117  D(27,26,28,29)         -0.3966         estimate D2E/DX2                !
 ! D118  D(27,26,28,30)        179.3554         estimate D2E/DX2                !
 ! D119  D(26,28,30,31)       -179.9816         estimate D2E/DX2                !
 ! D120  D(26,28,30,32)         -0.1901         estimate D2E/DX2                !
 ! D121  D(29,28,30,31)         -0.2287         estimate D2E/DX2                !
 ! D122  D(29,28,30,32)        179.5629         estimate D2E/DX2                !
 ! D123  D(28,30,32,20)          0.7322         estimate D2E/DX2                !
 ! D124  D(28,30,32,33)       -178.412          estimate D2E/DX2                !
 ! D125  D(31,30,32,20)       -179.4758         estimate D2E/DX2                !
 ! D126  D(31,30,32,33)          1.38           estimate D2E/DX2                !
 ! D127  D(20,32,33,21)          7.6772         estimate D2E/DX2                !
 ! D128  D(20,32,33,34)       -169.0324         estimate D2E/DX2                !
 ! D129  D(30,32,33,21)       -173.1202         estimate D2E/DX2                !
 ! D130  D(30,32,33,34)         10.1702         estimate D2E/DX2                !
 ! D131  D(21,33,34,23)          0.2534         estimate D2E/DX2                !
 ! D132  D(21,33,34,35)       -175.6866         estimate D2E/DX2                !
 ! D133  D(32,33,34,23)        177.2524         estimate D2E/DX2                !
 ! D134  D(32,33,34,35)          1.3124         estimate D2E/DX2                !
 ! D135  D(6,36,37,39)         179.2203         estimate D2E/DX2                !
 ! D136  D(6,36,37,42)          -2.0505         estimate D2E/DX2                !
 ! D137  D(38,36,37,39)         -0.8199         estimate D2E/DX2                !
 ! D138  D(38,36,37,42)        177.9094         estimate D2E/DX2                !
 ! D139  D(6,36,38,40)        -179.9224         estimate D2E/DX2                !
 ! D140  D(6,36,38,43)           0.1404         estimate D2E/DX2                !
 ! D141  D(37,36,38,40)          0.1172         estimate D2E/DX2                !
 ! D142  D(37,36,38,43)       -179.8199         estimate D2E/DX2                !
 ! D143  D(36,37,39,41)          0.8218         estimate D2E/DX2                !
 ! D144  D(36,37,39,44)        179.9909         estimate D2E/DX2                !
 ! D145  D(42,37,39,41)       -177.9212         estimate D2E/DX2                !
 ! D146  D(42,37,39,44)          1.2479         estimate D2E/DX2                !
 ! D147  D(36,38,40,41)          0.5701         estimate D2E/DX2                !
 ! D148  D(36,38,40,45)        179.921          estimate D2E/DX2                !
 ! D149  D(43,38,40,41)       -179.4937         estimate D2E/DX2                !
 ! D150  D(43,38,40,45)         -0.1428         estimate D2E/DX2                !
 ! D151  D(37,39,41,40)         -0.1361         estimate D2E/DX2                !
 ! D152  D(37,39,41,56)        179.6928         estimate D2E/DX2                !
 ! D153  D(44,39,41,40)       -179.3072         estimate D2E/DX2                !
 ! D154  D(44,39,41,56)          0.5216         estimate D2E/DX2                !
 ! D155  D(38,40,41,39)         -0.5655         estimate D2E/DX2                !
 ! D156  D(38,40,41,56)        179.6059         estimate D2E/DX2                !
 ! D157  D(45,40,41,39)       -179.9166         estimate D2E/DX2                !
 ! D158  D(45,40,41,56)          0.2549         estimate D2E/DX2                !
 ! D159  D(23,46,47,49)        179.3274         estimate D2E/DX2                !
 ! D160  D(23,46,47,52)         -1.9989         estimate D2E/DX2                !
 ! D161  D(48,46,47,49)         -0.8322         estimate D2E/DX2                !
 ! D162  D(48,46,47,52)        177.8414         estimate D2E/DX2                !
 ! D163  D(23,46,48,50)        179.9791         estimate D2E/DX2                !
 ! D164  D(23,46,48,53)          0.1368         estimate D2E/DX2                !
 ! D165  D(47,46,48,50)          0.1368         estimate D2E/DX2                !
 ! D166  D(47,46,48,53)       -179.7055         estimate D2E/DX2                !
 ! D167  D(46,47,49,51)          0.8209         estimate D2E/DX2                !
 ! D168  D(46,47,49,54)        179.9822         estimate D2E/DX2                !
 ! D169  D(52,47,49,51)       -177.8678         estimate D2E/DX2                !
 ! D170  D(52,47,49,54)          1.2935         estimate D2E/DX2                !
 ! D171  D(46,48,50,51)          0.5565         estimate D2E/DX2                !
 ! D172  D(46,48,50,55)        179.92           estimate D2E/DX2                !
 ! D173  D(53,48,50,51)       -179.6034         estimate D2E/DX2                !
 ! D174  D(53,48,50,55)         -0.2399         estimate D2E/DX2                !
 ! D175  D(47,49,51,50)         -0.1299         estimate D2E/DX2                !
 ! D176  D(47,49,51,57)        179.7097         estimate D2E/DX2                !
 ! D177  D(54,49,51,50)       -179.2932         estimate D2E/DX2                !
 ! D178  D(54,49,51,57)          0.5464         estimate D2E/DX2                !
 ! D179  D(48,50,51,49)         -0.5648         estimate D2E/DX2                !
 ! D180  D(48,50,51,57)        179.596          estimate D2E/DX2                !
 ! D181  D(55,50,51,49)       -179.9282         estimate D2E/DX2                !
 ! D182  D(55,50,51,57)          0.2325         estimate D2E/DX2                !
 --------------------------------------------------------------------------------
 Trust Radius=3.00D-01 FncErr=1.00D-07 GrdErr=1.00D-06
 Number of steps in this run=    342 maximum allowed number of steps=    342.
 GradGradGradGradGradGradGradGradGradGradGradGradGradGradGradGradGradGrad

 Leave Link  103 at Sat Oct 20 03:07:49 2018, MaxMem=   838860800 cpu:         0.3
 (Enter /soft/sl6.3/x86_64/gaussian/g09_d01/g09/l202.exe)
 Stoichiometry    C26H18Cl4FeN8(5)
 Framework group  C1[X(C26H18Cl4FeN8)]
 Deg. of freedom   165
 Full point group                 C1      NOp   1
 Largest Abelian subgroup         C1      NOp   1
 Largest concise Abelian subgroup C1      NOp   1
                         Standard orientation:                         
 ---------------------------------------------------------------------
 Center     Atomic      Atomic             Coordinates (Angstroms)
 Number     Number       Type             X           Y           Z
 ---------------------------------------------------------------------
      1         26           0        0.027947    0.063185   -0.073000
      2         17           0        0.036369   -1.419368    1.817358
      3          7           0        0.357683    1.705573    1.574796
      4          7           0        2.199887    0.373492    0.140904
      5          7           0        3.193052   -0.277153   -0.376332
      6          7           0        4.261560   -0.057708    0.417789
      7          6           0       -0.607770    2.356105    2.226846
      8          1           0       -1.611453    2.220082    1.841725
      9          6           0       -0.368935    3.142697    3.348006
     10          1           0       -1.189811    3.642200    3.846669
     11          6           0        0.938772    3.257852    3.810828
     12          1           0        1.165764    3.859103    4.683465
     13          6           0        1.950913    2.583492    3.141388
     14          1           0        2.977893    2.649281    3.479042
     15          6           0        1.621540    1.808865    2.027530
     16          6           0        2.600628    1.035970    1.270086
     17          6           0        3.934659    0.758900    1.456031
     18          1           0        4.631241    1.017838    2.232843
     19         17           0        0.020638   -1.223572   -2.017510
     20          7           0       -0.390740    1.866514   -1.478604
     21          7           0       -2.210159    0.426525   -0.094217
     22          7           0       -3.187574   -0.284647    0.367928
     23          7           0       -4.266838   -0.008763   -0.389937
     24          6           0        0.555718    2.579170   -2.090666
     25          1           0        1.572984    2.385745   -1.770084
     26          6           0        0.279209    3.500664   -3.095324
     27          1           0        1.084284    4.048464   -3.568386
     28          6           0       -1.046140    3.688426   -3.475079
     29          1           0       -1.302955    4.396966   -4.253901
     30          6           0       -2.039386    2.949703   -2.844613
     31          1           0       -3.079777    3.073969   -3.119088
     32          6           0       -1.672002    2.039379   -1.852186
     33          6           0       -2.632269    1.188134   -1.149764
     34          6           0       -3.964036    0.908665   -1.350040
     35          1           0       -4.672578    1.225445   -2.093925
     36          6           0        5.504173   -0.689619    0.125332
     37          6           0        6.703274   -0.079104    0.487905
     38          6           0        5.499184   -1.922654   -0.527303
     39          6           0        7.910301   -0.712451    0.212101
     40          6           0        6.706006   -2.547379   -0.815311
     41          6           0        7.901583   -1.941484   -0.438905
     42          1           0        6.706129    0.893533    0.964217
     43          1           0        4.557064   -2.377462   -0.802361
     44          1           0        8.848165   -0.249257    0.488167
     45          1           0        6.716555   -3.504356   -1.319862
     46          6           0       -5.496941   -0.686800   -0.146235
     47          6           0       -6.709005   -0.066923   -0.442982
     48          6           0       -5.464394   -1.972358    0.394281
     49          6           0       -7.902594   -0.743063   -0.214287
     50          6           0       -6.657908   -2.640890    0.635688
     51          6           0       -7.867048   -2.024694    0.324729
     52          1           0       -6.732935    0.944229   -0.830026
     53          1           0       -4.512421   -2.433158    0.621657
     54          1           0       -8.850685   -0.273485   -0.439899
     55          1           0       -6.647494   -3.638835    1.053372
     56         17           0        9.424547   -2.737752   -0.794677
     57         17           0       -9.372723   -2.875399    0.620697
 ---------------------------------------------------------------------
 Rotational constants (GHZ):      0.1304379      0.0306897      0.0294044
 Leave Link  202 at Sat Oct 20 03:07:49 2018, MaxMem=   838860800 cpu:         0.2
 (Enter /soft/sl6.3/x86_64/gaussian/g09_d01/g09/l301.exe)
 Standard basis: 6-311G(d,p) (5D, 7F)
 Ernie: Thresh=  0.10000D-02 Tol=  0.10000D-05 Strict=F.
 There are   914 symmetry adapted cartesian basis functions of A   symmetry.
 There are   870 symmetry adapted basis functions of A   symmetry.
   870 basis functions,  1509 primitive gaussians,   914 cartesian basis functions
   164 alpha electrons      160 beta electrons
       nuclear repulsion energy      5462.7544344655 Hartrees.
 IExCor=  402 DFT=T Ex+Corr=B3LYP ExCW=0 ScaHFX=  0.200000
 ScaDFX=  0.800000  0.720000  1.000000  0.810000 ScalE2=  1.000000  1.000000
 IRadAn=      0 IRanWt=     -1 IRanGd=            0 ICorTp=0 IEmpDi=  4
 NAtoms=   57 NActive=   57 NUniq=   57 SFac= 1.00D+00 NAtFMM=   60 NAOKFM=F Big=F
 Integral buffers will be    131072 words long.
 Raffenetti 2 integral format.
 Two-electron integral symmetry is turned on.
 Leave Link  301 at Sat Oct 20 03:07:49 2018, MaxMem=   838860800 cpu:         1.0
 (Enter /soft/sl6.3/x86_64/gaussian/g09_d01/g09/l302.exe)
 NPDir=0 NMtPBC=     1 NCelOv=     1 NCel=       1 NClECP=     1 NCelD=      1
         NCelK=      1 NCelE2=     1 NClLst=     1 CellRange=     0.0.
 One-electron integrals computed using PRISM.
 NBasis=   870 RedAO= T EigKep=  1.79D-04  NBF=   870
 NBsUse=   870 1.00D-06 EigRej= -1.00D+00 NBFU=   870
 Precomputing XC quadrature grid using
 IXCGrd= 4 IRadAn=           0 IRanWt=          -1 IRanGd=           0 AccXCQ= 0.00D+00.
 Generated NRdTot=       0 NPtTot=           0 NUsed=           0 NTot=          32
 NSgBfM=   769   773   776   776   781 MxSgAt=    57 MxSgA2=    57.
 Leave Link  302 at Sat Oct 20 03:07:52 2018, MaxMem=   838860800 cpu:        43.5
 (Enter /soft/sl6.3/x86_64/gaussian/g09_d01/g09/l303.exe)
 DipDrv:  MaxL=1.
 Leave Link  303 at Sat Oct 20 03:07:52 2018, MaxMem=   838860800 cpu:         3.1
 (Enter /soft/sl6.3/x86_64/gaussian/g09_d01/g09/l401.exe)
 ExpMin= 4.19D-02 ExpMax= 2.58D+05 ExpMxC= 8.89D+03 IAcc=2 IRadAn=         4 AccDes= 0.00D+00
 Harris functional with IExCor=  402 and IRadAn=       4 diagonalized for initial guess.
 HarFok:  IExCor=  402 AccDes= 0.00D+00 IRadAn=         4 IDoV= 1 UseB2=F ITyADJ=14
 ICtDFT=  3500011 ScaDFX=  1.000000  1.000000  1.000000  1.000000
 FoFCou: FMM=F IPFlag=           0 FMFlag=      100000 FMFlg1=           0
         NFxFlg=           0 DoJE=T BraDBF=F KetDBF=T FulRan=T
         wScrn=  0.000000 ICntrl=     500 IOpCl=  0 I1Cent=   200000004 NGrid=           0
         NMat0=    1 NMatS0=      1 NMatT0=    0 NMatD0=    1 NMtDS0=    0 NMtDT0=    0
 Petite list used in FoFCou.
 Harris En= -4544.17824923938    
 JPrj=0 DoOrth=F DoCkMO=F.
 Initial guess <Sx>= 0.0000 <Sy>= 0.0000 <Sz>= 2.0000 <S**2>= 6.0000 S= 2.0000
 Leave Link  401 at Sat Oct 20 03:07:58 2018, MaxMem=   838860800 cpu:        88.7
 (Enter /soft/sl6.3/x86_64/gaussian/g09_d01/g09/l502.exe)
 UHF open shell SCF:
 Using DIIS extrapolation, IDIIS=  1040.
 Integral symmetry usage will be decided dynamically.
 IVT=     2546138 IEndB=     2546138 NGot=   838860800 MDV=   837167613
 LenX=   837167613 LenY=   836331303
 Requested convergence on RMS density matrix=1.00D-08 within 128 cycles.
 Requested convergence on MAX density matrix=1.00D-06.
 Requested convergence on             energy=1.00D-06.
 No special actions if energy rises.
 Fock matrices will be formed incrementally for  20 cycles.

 Cycle   1  Pass 1  IDiag  1:
 FoFJK:  IHMeth= 1 ICntrl=       0 DoSepK=F KAlg= 0 I1Cent=   0 FoldK=F
 IRaf= 480000000 NMat=   1 IRICut=       1 DoRegI=T DoRafI=F ISym2E= 0.
 FoFCou: FMM=F IPFlag=           0 FMFlag=      100000 FMFlg1=           0
         NFxFlg=           0 DoJE=F BraDBF=F KetDBF=F FulRan=T
         wScrn=  0.000000 ICntrl=       0 IOpCl=  1 I1Cent=           0 NGrid=           0
         NMat0=    1 NMatS0=      1 NMatT0=    0 NMatD0=    1 NMtDS0=    0 NMtDT0=    0
 Symmetry not used in FoFCou.
 E= -4543.85784109658    
 DIIS: error= 4.74D-02 at cycle   1 NSaved=   1.
 NSaved= 1 IEnMin= 1 EnMin= -4543.85784109658     IErMin= 1 ErrMin= 4.74D-02
 ErrMax= 4.74D-02  0.00D+00 EMaxC= 1.00D-01 BMatC= 4.42D+00 BMatP= 4.42D+00
 IDIUse=3 WtCom= 5.26D-01 WtEn= 4.74D-01
 Coeff-Com:  0.100D+01
 Coeff-En:   0.100D+01
 Coeff:      0.100D+01
 Gap=     0.187 Goal=   None    Shift=    0.000
 Gap=     0.121 Goal=   None    Shift=    0.000
 GapD=    0.121 DampG=1.000 DampE=0.250 DampFc=0.2500 IDamp=-1.
 Damping current iteration by 2.50D-01
 RMSDP=1.92D-03 MaxDP=1.10D-01              OVMax= 3.08D-01

 Cycle   2  Pass 1  IDiag  1:
 RMSU=  4.79D-04    CP:  9.96D-01
 E= -4544.12822648393     Delta-E=       -0.270385387345 Rises=F Damp=T
 DIIS: error= 2.46D-02 at cycle   2 NSaved=   2.
 NSaved= 2 IEnMin= 2 EnMin= -4544.12822648393     IErMin= 2 ErrMin= 2.46D-02
 ErrMax= 2.46D-02  0.00D+00 EMaxC= 1.00D-01 BMatC= 1.52D+00 BMatP= 4.42D+00
 IDIUse=3 WtCom= 7.54D-01 WtEn= 2.46D-01
 Coeff-Com: -0.957D+00 0.196D+01
 Coeff-En:   0.000D+00 0.100D+01
 Coeff:     -0.722D+00 0.172D+01
 Gap=     0.139 Goal=   None    Shift=    0.000
 Gap=     0.104 Goal=   None    Shift=    0.000
 RMSDP=8.66D-04 MaxDP=5.36D-02 DE=-2.70D-01 OVMax= 2.18D-01

 Cycle   3  Pass 1  IDiag  1:
 RMSU=  7.93D-04    CP:  9.93D-01  1.73D+00
 E= -4544.57855639592     Delta-E=       -0.450329911990 Rises=F Damp=F
 DIIS: error= 8.73D-03 at cycle   3 NSaved=   3.
 NSaved= 3 IEnMin= 3 EnMin= -4544.57855639592     IErMin= 3 ErrMin= 8.73D-03
 ErrMax= 8.73D-03  0.00D+00 EMaxC= 1.00D-01 BMatC= 2.82D-01 BMatP= 1.52D+00
 IDIUse=3 WtCom= 9.13D-01 WtEn= 8.73D-02
 Coeff-Com: -0.471D+00 0.827D+00 0.645D+00
 Coeff-En:   0.000D+00 0.000D+00 0.100D+01
 Coeff:     -0.430D+00 0.755D+00 0.676D+00
 Gap=     0.144 Goal=   None    Shift=    0.000
 Gap=     0.124 Goal=   None    Shift=    0.000
 RMSDP=6.39D-04 MaxDP=6.25D-02 DE=-4.50D-01 OVMax= 8.37D-02

 Cycle   4  Pass 1  IDiag  1:
 RMSU=  4.94D-04    CP:  9.93D-01  1.82D+00  4.92D-01
 E= -4544.59115026433     Delta-E=       -0.012593868410 Rises=F Damp=F
 DIIS: error= 1.17D-02 at cycle   4 NSaved=   4.
 NSaved= 4 IEnMin= 4 EnMin= -4544.59115026433     IErMin= 3 ErrMin= 8.73D-03
 ErrMax= 1.17D-02  0.00D+00 EMaxC= 1.00D-01 BMatC= 2.78D-01 BMatP= 2.82D-01
 IDIUse=3 WtCom= 8.83D-01 WtEn= 1.17D-01
 Coeff-Com: -0.202D+00 0.334D+00 0.494D+00 0.374D+00
 Coeff-En:   0.000D+00 0.000D+00 0.456D+00 0.544D+00
 Coeff:     -0.179D+00 0.295D+00 0.490D+00 0.394D+00
 Gap=     0.114 Goal=   None    Shift=    0.000
 Gap=     0.101 Goal=   None    Shift=    0.000
 RMSDP=3.03D-04 MaxDP=3.46D-02 DE=-1.26D-02 OVMax= 7.94D-02

 Cycle   5  Pass 1  IDiag  1:
 RMSU=  1.32D-04    CP:  9.93D-01  1.89D+00  6.73D-01  5.37D-01
 E= -4544.64119761728     Delta-E=       -0.050047352950 Rises=F Damp=F
 DIIS: error= 3.75D-03 at cycle   5 NSaved=   5.
 NSaved= 5 IEnMin= 5 EnMin= -4544.64119761728     IErMin= 5 ErrMin= 3.75D-03
 ErrMax= 3.75D-03  0.00D+00 EMaxC= 1.00D-01 BMatC= 2.09D-02 BMatP= 2.78D-01
 IDIUse=3 WtCom= 9.62D-01 WtEn= 3.75D-02
 Coeff-Com: -0.564D-01 0.846D-01 0.245D+00 0.248D+00 0.478D+00
 Coeff-En:   0.000D+00 0.000D+00 0.000D+00 0.000D+00 0.100D+01
 Coeff:     -0.543D-01 0.815D-01 0.236D+00 0.239D+00 0.498D+00
 Gap=     0.116 Goal=   None    Shift=    0.000
 Gap=     0.089 Goal=   None    Shift=    0.000
 RMSDP=1.14D-04 MaxDP=1.22D-02 DE=-5.00D-02 OVMax= 3.62D-02

 Cycle   6  Pass 1  IDiag  1:
 RMSU=  8.87D-05    CP:  9.92D-01  1.86D+00  6.78D-01  6.37D-01  6.30D-01
 E= -4544.64363844518     Delta-E=       -0.002440827899 Rises=F Damp=F
 DIIS: error= 1.73D-03 at cycle   6 NSaved=   6.
 NSaved= 6 IEnMin= 6 EnMin= -4544.64363844518     IErMin= 6 ErrMin= 1.73D-03
 ErrMax= 1.73D-03  0.00D+00 EMaxC= 1.00D-01 BMatC= 5.83D-03 BMatP= 2.09D-02
 IDIUse=3 WtCom= 9.83D-01 WtEn= 1.73D-02
 Coeff-Com: -0.402D-02 0.265D-02 0.774D-01 0.944D-01 0.371D+00 0.458D+00
 Coeff-En:   0.000D+00 0.000D+00 0.000D+00 0.000D+00 0.246D+00 0.754D+00
 Coeff:     -0.395D-02 0.260D-02 0.760D-01 0.928D-01 0.369D+00 0.463D+00
 Gap=     0.112 Goal=   None    Shift=    0.000
 Gap=     0.082 Goal=   None    Shift=    0.000
 RMSDP=5.14D-05 MaxDP=3.83D-03 DE=-2.44D-03 OVMax= 1.66D-02

 Cycle   7  Pass 1  IDiag  1:
 RMSU=  2.85D-05    CP:  9.92D-01  1.87D+00  6.95D-01  6.18D-01  7.27D-01
                    CP:  5.85D-01
 E= -4544.64455760339     Delta-E=       -0.000919158210 Rises=F Damp=F
 DIIS: error= 4.34D-04 at cycle   7 NSaved=   7.
 NSaved= 7 IEnMin= 7 EnMin= -4544.64455760339     IErMin= 7 ErrMin= 4.34D-04
 ErrMax= 4.34D-04  0.00D+00 EMaxC= 1.00D-01 BMatC= 5.63D-04 BMatP= 5.83D-03
 IDIUse=3 WtCom= 9.96D-01 WtEn= 4.34D-03
 Coeff-Com:  0.788D-02-0.139D-01 0.293D-02 0.115D-01 0.143D+00 0.300D+00
 Coeff-Com:  0.549D+00
 Coeff-En:   0.000D+00 0.000D+00 0.000D+00 0.000D+00 0.000D+00 0.803D-01
 Coeff-En:   0.920D+00
 Coeff:      0.784D-02-0.138D-01 0.292D-02 0.114D-01 0.142D+00 0.299D+00
 Coeff:      0.551D+00
 Gap=     0.112 Goal=   None    Shift=    0.000
 Gap=     0.082 Goal=   None    Shift=    0.000
 RMSDP=2.14D-05 MaxDP=2.05D-03 DE=-9.19D-04 OVMax= 3.50D-03

 Cycle   8  Pass 1  IDiag  1:
 RMSU=  1.26D-05    CP:  9.92D-01  1.87D+00  6.95D-01  6.37D-01  7.58D-01
                    CP:  6.44D-01  5.52D-01
 E= -4544.64468672328     Delta-E=       -0.000129119893 Rises=F Damp=F
 DIIS: error= 2.08D-04 at cycle   8 NSaved=   8.
 NSaved= 8 IEnMin= 8 EnMin= -4544.64468672328     IErMin= 8 ErrMin= 2.08D-04
 ErrMax= 2.08D-04  0.00D+00 EMaxC= 1.00D-01 BMatC= 8.10D-05 BMatP= 5.63D-04
 IDIUse=3 WtCom= 9.98D-01 WtEn= 2.08D-03
 Coeff-Com:  0.515D-02-0.844D-02-0.102D-01-0.691D-02 0.251D-01 0.108D+00
 Coeff-Com:  0.322D+00 0.565D+00
 Coeff-En:   0.000D+00 0.000D+00 0.000D+00 0.000D+00 0.000D+00 0.000D+00
 Coeff-En:   0.343D-01 0.966D+00
 Coeff:      0.514D-02-0.842D-02-0.102D-01-0.690D-02 0.250D-01 0.108D+00
 Coeff:      0.321D+00 0.566D+00
 Gap=     0.112 Goal=   None    Shift=    0.000
 Gap=     0.082 Goal=   None    Shift=    0.000
 RMSDP=7.31D-06 MaxDP=4.09D-04 DE=-1.29D-04 OVMax= 2.96D-03

 Cycle   9  Pass 1  IDiag  1:
 RMSU=  5.29D-06    CP:  9.92D-01  1.87D+00  6.95D-01  6.38D-01  7.66D-01
                    CP:  6.69D-01  6.87D-01  8.58D-01
 E= -4544.64470762823     Delta-E=       -0.000020904950 Rises=F Damp=F
 DIIS: error= 1.53D-04 at cycle   9 NSaved=   9.
 NSaved= 9 IEnMin= 9 EnMin= -4544.64470762823     IErMin= 9 ErrMin= 1.53D-04
 ErrMax= 1.53D-04  0.00D+00 EMaxC= 1.00D-01 BMatC= 2.49D-05 BMatP= 8.10D-05
 IDIUse=3 WtCom= 9.98D-01 WtEn= 1.53D-03
 Coeff-Com:  0.211D-02-0.319D-02-0.846D-02-0.726D-02-0.123D-01 0.230D-01
 Coeff-Com:  0.121D+00 0.379D+00 0.507D+00
 Coeff-En:   0.000D+00 0.000D+00 0.000D+00 0.000D+00 0.000D+00 0.000D+00
 Coeff-En:   0.000D+00 0.486D-01 0.951D+00
 Coeff:      0.211D-02-0.318D-02-0.845D-02-0.725D-02-0.123D-01 0.229D-01
 Coeff:      0.120D+00 0.378D+00 0.508D+00
 Gap=     0.112 Goal=   None    Shift=    0.000
 Gap=     0.082 Goal=   None    Shift=    0.000
 RMSDP=4.28D-06 MaxDP=3.90D-04 DE=-2.09D-05 OVMax= 2.57D-03

 Cycle  10  Pass 1  IDiag  1:
 RMSU=  3.08D-06    CP:  9.92D-01  1.87D+00  6.94D-01  6.41D-01  7.69D-01
                    CP:  6.85D-01  6.99D-01  1.00D+00  9.18D-01
 E= -4544.64471688210     Delta-E=       -0.000009253865 Rises=F Damp=F
 DIIS: error= 5.74D-05 at cycle  10 NSaved=  10.
 NSaved=10 IEnMin=10 EnMin= -4544.64471688210     IErMin=10 ErrMin= 5.74D-05
 ErrMax= 5.74D-05  0.00D+00 EMaxC= 1.00D-01 BMatC= 4.28D-06 BMatP= 2.49D-05
 IDIUse=1 WtCom= 1.00D+00 WtEn= 0.00D+00
 Coeff-Com:  0.263D-03-0.299D-03-0.306D-02-0.269D-02-0.114D-01-0.248D-02
 Coeff-Com:  0.156D-01 0.119D+00 0.297D+00 0.588D+00
 Coeff:      0.263D-03-0.299D-03-0.306D-02-0.269D-02-0.114D-01-0.248D-02
 Coeff:      0.156D-01 0.119D+00 0.297D+00 0.588D+00
 Gap=     0.112 Goal=   None    Shift=    0.000
 Gap=     0.082 Goal=   None    Shift=    0.000
 RMSDP=2.79D-06 MaxDP=3.92D-04 DE=-9.25D-06 OVMax= 2.65D-03

 Cycle  11  Pass 1  IDiag  1:
 RMSU=  1.65D-06    CP:  9.92D-01  1.87D+00  6.94D-01  6.41D-01  7.70D-01
                    CP:  6.87D-01  7.22D-01  1.08D+00  1.22D+00  1.32D+00
 E= -4544.64472121317     Delta-E=       -0.000004331076 Rises=F Damp=F
 DIIS: error= 5.59D-05 at cycle  11 NSaved=  11.
 NSaved=11 IEnMin=11 EnMin= -4544.64472121317     IErMin=11 ErrMin= 5.59D-05
 ErrMax= 5.59D-05  0.00D+00 EMaxC= 1.00D-01 BMatC= 1.86D-06 BMatP= 4.28D-06
 IDIUse=1 WtCom= 1.00D+00 WtEn= 0.00D+00
 Coeff-Com: -0.593D-03 0.936D-03 0.124D-02 0.126D-02-0.192D-02-0.662D-02
 Coeff-Com: -0.326D-01-0.698D-01-0.209D-01 0.295D+00 0.833D+00
 Coeff:     -0.593D-03 0.936D-03 0.124D-02 0.126D-02-0.192D-02-0.662D-02
 Coeff:     -0.326D-01-0.698D-01-0.209D-01 0.295D+00 0.833D+00
 Gap=     0.112 Goal=   None    Shift=    0.000
 Gap=     0.082 Goal=   None    Shift=    0.000
 RMSDP=3.74D-06 MaxDP=6.03D-04 DE=-4.33D-06 OVMax= 3.86D-03

 Cycle  12  Pass 1  IDiag  1:
 RMSU=  9.62D-07    CP:  9.92D-01  1.87D+00  6.94D-01  6.42D-01  7.71D-01
                    CP:  6.92D-01  7.37D-01  1.18D+00  1.59D+00  2.09D+00
                    CP:  1.72D+00
 E= -4544.64472642002     Delta-E=       -0.000005206846 Rises=F Damp=F
 DIIS: error= 5.68D-05 at cycle  12 NSaved=  12.
 NSaved=12 IEnMin=12 EnMin= -4544.64472642002     IErMin=11 ErrMin= 5.59D-05
 ErrMax= 5.68D-05  0.00D+00 EMaxC= 1.00D-01 BMatC= 1.30D-06 BMatP= 1.86D-06
 IDIUse=1 WtCom= 1.00D+00 WtEn= 0.00D+00
 Coeff-Com: -0.424D-03 0.604D-03 0.215D-02 0.212D-02 0.461D-02-0.476D-03
 Coeff-Com: -0.248D-01-0.950D-01-0.161D+00-0.162D+00 0.442D+00 0.992D+00
 Coeff:     -0.424D-03 0.604D-03 0.215D-02 0.212D-02 0.461D-02-0.476D-03
 Coeff:     -0.248D-01-0.950D-01-0.161D+00-0.162D+00 0.442D+00 0.992D+00
 Gap=     0.112 Goal=   None    Shift=    0.000
 Gap=     0.082 Goal=   None    Shift=    0.000
 RMSDP=5.02D-06 MaxDP=8.46D-04 DE=-5.21D-06 OVMax= 5.23D-03

 Cycle  13  Pass 1  IDiag  1:
 RMSU=  8.61D-07    CP:  9.92D-01  1.87D+00  6.94D-01  6.43D-01  7.72D-01
                    CP:  6.97D-01  7.57D-01  1.30D+00  2.08D+00  3.00D+00
                    CP:  2.98D+00  1.86D+00
 E= -4544.64473254127     Delta-E=       -0.000006121249 Rises=F Damp=F
 DIIS: error= 5.86D-05 at cycle  13 NSaved=  13.
 NSaved=13 IEnMin=13 EnMin= -4544.64473254127     IErMin=11 ErrMin= 5.59D-05
 ErrMax= 5.86D-05  0.00D+00 EMaxC= 1.00D-01 BMatC= 1.08D-06 BMatP= 1.30D-06
 IDIUse=1 WtCom= 1.00D+00 WtEn= 0.00D+00
 Coeff-Com:  0.202D-03-0.361D-03 0.623D-03 0.663D-03 0.544D-02 0.684D-02
 Coeff-Com:  0.842D-02-0.189D-01-0.123D+00-0.429D+00-0.345D+00 0.903D+00
 Coeff-Com:  0.992D+00
 Coeff:      0.202D-03-0.361D-03 0.623D-03 0.663D-03 0.544D-02 0.684D-02
 Coeff:      0.842D-02-0.189D-01-0.123D+00-0.429D+00-0.345D+00 0.903D+00
 Coeff:      0.992D+00
 Gap=     0.112 Goal=   None    Shift=    0.000
 Gap=     0.082 Goal=   None    Shift=    0.000
 RMSDP=7.30D-06 MaxDP=1.28D-03 DE=-6.12D-06 OVMax= 7.62D-03

 Cycle  14  Pass 1  IDiag  1:
 RMSU=  5.09D-06    CP:  9.92D-01  1.87D+00  6.93D-01  6.44D-01  7.73D-01
                    CP:  7.04D-01  7.84D-01  1.47D+00  2.75D+00  3.00D+00
                    CP:  3.00D+00  3.00D+00  3.00D+00
 E= -4544.64474016285     Delta-E=       -0.000007621580 Rises=F Damp=F
 DIIS: error= 6.12D-05 at cycle  14 NSaved=  14.
 NSaved=14 IEnMin=14 EnMin= -4544.64474016285     IErMin=11 ErrMin= 5.59D-05
 ErrMax= 6.12D-05  0.00D+00 EMaxC= 1.00D-01 BMatC= 7.38D-07 BMatP= 1.08D-06
 IDIUse=1 WtCom= 1.00D+00 WtEn= 0.00D+00
 Coeff-Com:  0.361D-03-0.557D-03-0.865D-03-0.795D-03 0.773D-03 0.587D-02
 Coeff-Com:  0.208D-01 0.420D-01 0.156D-01-0.187D+00-0.471D+00-0.286D-02
 Coeff-Com:  0.631D+00 0.947D+00
 Coeff:      0.361D-03-0.557D-03-0.865D-03-0.795D-03 0.773D-03 0.587D-02
 Coeff:      0.208D-01 0.420D-01 0.156D-01-0.187D+00-0.471D+00-0.286D-02
 Coeff:      0.631D+00 0.947D+00
 Gap=     0.112 Goal=   None    Shift=    0.000
 Gap=     0.082 Goal=   None    Shift=    0.000
 RMSDP=6.58D-06 MaxDP=1.21D-03 DE=-7.62D-06 OVMax= 6.87D-03

 Cycle  15  Pass 1  IDiag  1:
 RMSU=  3.13D-06    CP:  9.92D-01  1.87D+00  6.93D-01  6.45D-01  7.74D-01
                    CP:  7.09D-01  8.05D-01  1.62D+00  3.00D+00  3.00D+00
                    CP:  3.00D+00  3.00D+00  3.00D+00  1.94D+00
 E= -4544.64474601373     Delta-E=       -0.000005850879 Rises=F Damp=F
 DIIS: error= 6.22D-05 at cycle  15 NSaved=  15.
 NSaved=15 IEnMin=15 EnMin= -4544.64474601373     IErMin=11 ErrMin= 5.59D-05
 ErrMax= 6.22D-05  0.00D+00 EMaxC= 1.00D-01 BMatC= 6.10D-07 BMatP= 7.38D-07
 IDIUse=1 WtCom= 1.00D+00 WtEn= 0.00D+00
 Coeff-Com:  0.929D-04-0.121D-03-0.821D-03-0.727D-03-0.238D-02 0.968D-03
 Coeff-Com:  0.854D-02 0.348D-01 0.747D-01 0.105D+00-0.120D+00-0.492D+00
 Coeff-Com: -0.119D+00 0.656D+00 0.854D+00
 Coeff:      0.929D-04-0.121D-03-0.821D-03-0.727D-03-0.238D-02 0.968D-03
 Coeff:      0.854D-02 0.348D-01 0.747D-01 0.105D+00-0.120D+00-0.492D+00
 Coeff:     -0.119D+00 0.656D+00 0.854D+00
 Gap=     0.112 Goal=   None    Shift=    0.000
 Gap=     0.082 Goal=   None    Shift=    0.000
 RMSDP=5.51D-06 MaxDP=1.05D-03 DE=-5.85D-06 OVMax= 5.70D-03

 Cycle  16  Pass 1  IDiag  1:
 RMSU=  9.64D-07    CP:  9.92D-01  1.87D+00  6.93D-01  6.45D-01  7.75D-01
                    CP:  7.14D-01  8.21D-01  1.73D+00  3.00D+00  3.00D+00
                    CP:  3.00D+00  3.00D+00  3.00D+00  2.71D+00  2.09D+00
 E= -4544.64475044825     Delta-E=       -0.000004434527 Rises=F Damp=F
 DIIS: error= 6.19D-05 at cycle  16 NSaved=  16.
 NSaved=16 IEnMin=16 EnMin= -4544.64475044825     IErMin=11 ErrMin= 5.59D-05
 ErrMax= 6.19D-05  0.00D+00 EMaxC= 1.00D-01 BMatC= 5.17D-07 BMatP= 6.10D-07
 IDIUse=1 WtCom= 1.00D+00 WtEn= 0.00D+00
 Coeff-Com: -0.127D-03 0.208D-03-0.135D-03-0.160D-04-0.197D-02-0.163D-02
 Coeff-Com: -0.466D-02 0.715D-03 0.369D-01 0.156D+00 0.172D+00-0.302D+00
 Coeff-Com: -0.416D+00-0.714D-01 0.553D+00 0.879D+00
 Coeff:     -0.127D-03 0.208D-03-0.135D-03-0.160D-04-0.197D-02-0.163D-02
 Coeff:     -0.466D-02 0.715D-03 0.369D-01 0.156D+00 0.172D+00-0.302D+00
 Coeff:     -0.416D+00-0.714D-01 0.553D+00 0.879D+00
 Gap=     0.112 Goal=   None    Shift=    0.000
 Gap=     0.082 Goal=   None    Shift=    0.000
 RMSDP=4.90D-06 MaxDP=9.48D-04 DE=-4.43D-06 OVMax= 5.00D-03

 Cycle  17  Pass 1  IDiag  1:
 RMSU=  1.94D-06    CP:  9.92D-01  1.87D+00  6.93D-01  6.46D-01  7.75D-01
                    CP:  7.18D-01  8.32D-01  1.82D+00  3.00D+00  3.00D+00
                    CP:  3.00D+00  3.00D+00  3.00D+00  3.00D+00  3.00D+00
                    CP:  1.87D+00
 E= -4544.64475418199     Delta-E=       -0.000003733734 Rises=F Damp=F
 DIIS: error= 6.04D-05 at cycle  17 NSaved=  17.
 NSaved=17 IEnMin=17 EnMin= -4544.64475418199     IErMin=11 ErrMin= 5.59D-05
 ErrMax= 6.04D-05  0.00D+00 EMaxC= 1.00D-01 BMatC= 4.52D-07 BMatP= 5.17D-07
 IDIUse=1 WtCom= 1.00D+00 WtEn= 0.00D+00
 Coeff-Com: -0.108D-03 0.147D-03 0.707D-03 0.766D-03 0.172D-02-0.757D-03
 Coeff-Com: -0.101D-01-0.363D-01-0.695D-01-0.596D-01 0.224D+00 0.437D+00
 Coeff-Com: -0.946D-01-0.795D+00-0.635D+00 0.516D+00 0.152D+01
 Coeff:     -0.108D-03 0.147D-03 0.707D-03 0.766D-03 0.172D-02-0.757D-03
 Coeff:     -0.101D-01-0.363D-01-0.695D-01-0.596D-01 0.224D+00 0.437D+00
 Coeff:     -0.946D-01-0.795D+00-0.635D+00 0.516D+00 0.152D+01
 Gap=     0.112 Goal=   None    Shift=    0.000
 Gap=     0.082 Goal=   None    Shift=    0.000
 RMSDP=8.51D-06 MaxDP=1.64D-03 DE=-3.73D-06 OVMax= 8.62D-03

 Cycle  18  Pass 1  IDiag  1:
 RMSU=  5.33D-06    CP:  9.92D-01  1.87D+00  6.92D-01  6.47D-01  7.75D-01
                    CP:  7.24D-01  8.49D-01  1.97D+00  3.00D+00  3.00D+00
                    CP:  3.00D+00  3.00D+00  3.00D+00  3.00D+00  3.00D+00
                    CP:  3.00D+00  3.00D+00
 E= -4544.64476028567     Delta-E=       -0.000006103684 Rises=F Damp=F
 DIIS: error= 5.67D-05 at cycle  18 NSaved=  18.
 NSaved=18 IEnMin=18 EnMin= -4544.64476028567     IErMin=11 ErrMin= 5.59D-05
 ErrMax= 5.67D-05  0.00D+00 EMaxC= 1.00D-01 BMatC= 3.97D-07 BMatP= 4.52D-07
 IDIUse=1 WtCom= 1.00D+00 WtEn= 0.00D+00
 Coeff-Com:  0.556D-04-0.111D-03 0.676D-03 0.623D-03 0.357D-02 0.236D-02
 Coeff-Com: -0.471D-03-0.250D-01-0.868D-01-0.222D+00-0.246D-01 0.629D+00
 Coeff-Com:  0.360D+00-0.453D+00-0.102D+01-0.554D+00 0.106D+01 0.133D+01
 Coeff:      0.556D-04-0.111D-03 0.676D-03 0.623D-03 0.357D-02 0.236D-02
 Coeff:     -0.471D-03-0.250D-01-0.868D-01-0.222D+00-0.246D-01 0.629D+00
 Coeff:      0.360D+00-0.453D+00-0.102D+01-0.554D+00 0.106D+01 0.133D+01
 Gap=     0.112 Goal=   None    Shift=    0.000
 Gap=     0.082 Goal=   None    Shift=    0.000
 RMSDP=1.14D-05 MaxDP=2.19D-03 DE=-6.10D-06 OVMax= 1.15D-02

 Cycle  19  Pass 1  IDiag  1:
 RMSU=  4.55D-06    CP:  9.92D-01  1.87D+00  6.92D-01  6.47D-01  7.74D-01
                    CP:  7.32D-01  8.70D-01  2.15D+00  3.00D+00  3.00D+00
                    CP:  3.00D+00  3.00D+00  3.00D+00  3.00D+00  3.00D+00
                    CP:  3.00D+00  3.00D+00  2.91D+00
 E= -4544.64476768626     Delta-E=       -0.000007400591 Rises=F Damp=F
 DIIS: error= 5.06D-05 at cycle  19 NSaved=  19.
 NSaved=19 IEnMin=19 EnMin= -4544.64476768626     IErMin=19 ErrMin= 5.06D-05
 ErrMax= 5.06D-05  0.00D+00 EMaxC= 1.00D-01 BMatC= 3.51D-07 BMatP= 3.97D-07
 IDIUse=1 WtCom= 1.00D+00 WtEn= 0.00D+00
 Coeff-Com:  0.202D-03-0.309D-03-0.187D-03-0.299D-03 0.186D-02 0.470D-02
 Coeff-Com:  0.144D-01 0.206D-01-0.714D-02-0.199D+00-0.351D+00 0.146D+00
 Coeff-Com:  0.577D+00 0.621D+00-0.317D+00-0.140D+01-0.935D+00 0.149D+01
 Coeff-Com:  0.133D+01
 Coeff:      0.202D-03-0.309D-03-0.187D-03-0.299D-03 0.186D-02 0.470D-02
 Coeff:      0.144D-01 0.206D-01-0.714D-02-0.199D+00-0.351D+00 0.146D+00
 Coeff:      0.577D+00 0.621D+00-0.317D+00-0.140D+01-0.935D+00 0.149D+01
 Coeff:      0.133D+01
 Gap=     0.112 Goal=   None    Shift=    0.000
 Gap=     0.082 Goal=   None    Shift=    0.000
 RMSDP=1.92D-05 MaxDP=3.64D-03 DE=-7.40D-06 OVMax= 1.93D-02

 Cycle  20  Pass 1  IDiag  1:
 RMSU=  1.67D-05    CP:  9.92D-01  1.87D+00  6.91D-01  6.49D-01  7.71D-01
                    CP:  7.46D-01  9.01D-01  2.45D+00  3.00D+00  3.00D+00
                    CP:  3.00D+00  3.00D+00  3.00D+00  3.00D+00  3.00D+00
                    CP:  3.00D+00  3.00D+00  3.00D+00  2.67D+00
 E= -4544.64477802606     Delta-E=       -0.000010339798 Rises=F Damp=F
 DIIS: error= 3.90D-05 at cycle  20 NSaved=  20.
 NSaved=20 IEnMin=20 EnMin= -4544.64477802606     IErMin=20 ErrMin= 3.90D-05
 ErrMax= 3.90D-05  0.00D+00 EMaxC= 1.00D-01 BMatC= 3.13D-07 BMatP= 3.51D-07
 IDIUse=1 WtCom= 1.00D+00 WtEn= 0.00D+00
 Coeff-Com:  0.192D-03-0.274D-03-0.622D-03-0.753D-03 0.282D-04 0.344D-02
 Coeff-Com:  0.164D-01 0.370D-01 0.391D-01-0.882D-01-0.381D+00-0.193D+00
 Coeff-Com:  0.411D+00 0.949D+00 0.301D+00-0.113D+01-0.168D+01 0.662D+00
 Coeff-Com:  0.135D+01 0.697D+00
 Coeff:      0.192D-03-0.274D-03-0.622D-03-0.753D-03 0.282D-04 0.344D-02
 Coeff:      0.164D-01 0.370D-01 0.391D-01-0.882D-01-0.381D+00-0.193D+00
 Coeff:      0.411D+00 0.949D+00 0.301D+00-0.113D+01-0.168D+01 0.662D+00
 Coeff:      0.135D+01 0.697D+00
 Gap=     0.113 Goal=   None    Shift=    0.000
 Gap=     0.083 Goal=   None    Shift=    0.000
 RMSDP=1.56D-05 MaxDP=2.91D-03 DE=-1.03D-05 OVMax= 1.56D-02

 Cycle  21  Pass 1  IDiag  1:
 Restarting incremental Fock formation.
 E= -4544.64478446344     Delta-E=       -0.000006437383 Rises=F Damp=F
 DIIS: error= 2.86D-05 at cycle  21 NSaved=  20.
 NSaved=20 IEnMin=20 EnMin= -4544.64478446344     IErMin=20 ErrMin= 2.86D-05
 ErrMax= 2.86D-05  0.00D+00 EMaxC= 1.00D-01 BMatC= 2.31D-07 BMatP= 3.13D-07
 IDIUse=1 WtCom= 1.00D+00 WtEn= 0.00D+00
 Coeff-Com:  0.170D-04 0.639D-04-0.145D-03 0.904D-03 0.525D-03 0.561D-02
 Coeff-Com:  0.764D-02-0.489D-02-0.555D-01-0.157D+00 0.265D-01 0.183D+00
 Coeff-Com:  0.337D+00 0.504D-01-0.463D+00-0.628D+00 0.277D+00 0.444D+00
 Coeff-Com:  0.306D+00 0.671D+00
 Coeff:      0.170D-04 0.639D-04-0.145D-03 0.904D-03 0.525D-03 0.561D-02
 Coeff:      0.764D-02-0.489D-02-0.555D-01-0.157D+00 0.265D-01 0.183D+00
 Coeff:      0.337D+00 0.504D-01-0.463D+00-0.628D+00 0.277D+00 0.444D+00
 Coeff:      0.306D+00 0.671D+00
 Gap=     0.113 Goal=   None    Shift=    0.000
 Gap=     0.083 Goal=   None    Shift=    0.000
 RMSDP=3.72D-06 MaxDP=6.90D-04 DE=-6.44D-06 OVMax= 3.71D-03

 Cycle  22  Pass 1  IDiag  1:
 RMSU=  3.72D-06    CP:  1.00D+00
 E= -4544.64478578835     Delta-E=       -0.000001324905 Rises=F Damp=F
 DIIS: error= 2.68D-05 at cycle  22 NSaved=  20.
 NSaved=20 IEnMin=20 EnMin= -4544.64478578835     IErMin=20 ErrMin= 2.68D-05
 ErrMax= 2.68D-05  0.00D+00 EMaxC= 1.00D-01 BMatC= 1.27D-07 BMatP= 2.31D-07
 IDIUse=1 WtCom= 1.00D+00 WtEn= 0.00D+00
 Coeff-Com:  0.179D-03 0.201D-03 0.983D-03 0.143D-03-0.178D-02-0.113D-01
 Coeff-Com: -0.344D-01-0.466D-01 0.631D-01 0.246D+00 0.165D-01-0.422D+00
 Coeff-Com: -0.406D+00 0.316D+00 0.996D+00-0.143D+00-0.100D+01-0.812D+00
 Coeff-Com: -0.113D+00 0.235D+01
 Coeff:      0.179D-03 0.201D-03 0.983D-03 0.143D-03-0.178D-02-0.113D-01
 Coeff:     -0.344D-01-0.466D-01 0.631D-01 0.246D+00 0.165D-01-0.422D+00
 Coeff:     -0.406D+00 0.316D+00 0.996D+00-0.143D+00-0.100D+01-0.812D+00
 Coeff:     -0.113D+00 0.235D+01
 Gap=     0.113 Goal=   None    Shift=    0.000
 Gap=     0.082 Goal=   None    Shift=    0.000
 RMSDP=2.40D-05 MaxDP=4.43D-03 DE=-1.32D-06 OVMax= 2.40D-02

 Cycle  23  Pass 1  IDiag  1:
 RMSU=  1.66D-05    CP:  1.00D+00  3.00D+00
 E= -4544.64479158675     Delta-E=       -0.000005798400 Rises=F Damp=F
 DIIS: error= 1.15D-05 at cycle  23 NSaved=  20.
 NSaved=20 IEnMin=20 EnMin= -4544.64479158675     IErMin=20 ErrMin= 1.15D-05
 ErrMax= 1.15D-05  0.00D+00 EMaxC= 1.00D-01 BMatC= 1.06D-07 BMatP= 1.27D-07
 IDIUse=1 WtCom= 1.00D+00 WtEn= 0.00D+00
 Coeff-Com:  0.156D-03-0.189D-03 0.988D-03-0.283D-02-0.872D-02-0.175D-01
 Coeff-Com: -0.606D-01 0.501D-01 0.164D+00 0.900D-01-0.292D+00-0.407D+00
 Coeff-Com:  0.640D-01 0.764D+00 0.111D+00-0.565D+00-0.718D+00-0.103D+01
 Coeff-Com:  0.197D+01 0.892D+00
 Coeff:      0.156D-03-0.189D-03 0.988D-03-0.283D-02-0.872D-02-0.175D-01
 Coeff:     -0.606D-01 0.501D-01 0.164D+00 0.900D-01-0.292D+00-0.407D+00
 Coeff:      0.640D-01 0.764D+00 0.111D+00-0.565D+00-0.718D+00-0.103D+01
 Coeff:      0.197D+01 0.892D+00
 Gap=     0.113 Goal=   None    Shift=    0.000
 Gap=     0.083 Goal=   None    Shift=    0.000
 RMSDP=1.48D-05 MaxDP=2.70D-03 DE=-5.80D-06 OVMax= 1.48D-02

 Cycle  24  Pass 1  IDiag  1:
 RMSU=  6.82D-07    CP:  1.00D+00  3.00D+00  1.89D+00
 E= -4544.64479300533     Delta-E=       -0.000001418581 Rises=F Damp=F
 DIIS: error= 7.43D-06 at cycle  24 NSaved=  20.
 NSaved=20 IEnMin=20 EnMin= -4544.64479300533     IErMin=20 ErrMin= 7.43D-06
 ErrMax= 7.43D-06  0.00D+00 EMaxC= 1.00D-01 BMatC= 7.63D-08 BMatP= 1.06D-07
 IDIUse=1 WtCom= 1.00D+00 WtEn= 0.00D+00
 Coeff-Com:  0.358D-04 0.124D-02 0.378D-03-0.226D-02-0.139D-01-0.902D-01
 Coeff-Com: -0.496D-01 0.146D+00 0.201D+00-0.397D-01-0.347D+00-0.326D+00
 Coeff-Com:  0.267D+00 0.492D+00 0.745D-01-0.348D+00-0.109D+01 0.876D+00
 Coeff-Com:  0.593D+00 0.651D+00
 Coeff:      0.358D-04 0.124D-02 0.378D-03-0.226D-02-0.139D-01-0.902D-01
 Coeff:     -0.496D-01 0.146D+00 0.201D+00-0.397D-01-0.347D+00-0.326D+00
 Coeff:      0.267D+00 0.492D+00 0.745D-01-0.348D+00-0.109D+01 0.876D+00
 Coeff:      0.593D+00 0.651D+00
 Gap=     0.113 Goal=   None    Shift=    0.000
 Gap=     0.082 Goal=   None    Shift=    0.000
 RMSDP=1.08D-06 MaxDP=1.84D-04 DE=-1.42D-06 OVMax= 1.03D-03

 Cycle  25  Pass 1  IDiag  1:
 RMSU=  4.00D-07    CP:  1.00D+00  3.00D+00  1.95D+00  1.33D+00
 E= -4544.64479307083     Delta-E=       -0.000000065502 Rises=F Damp=F
 DIIS: error= 1.94D-06 at cycle  25 NSaved=  20.
 NSaved=20 IEnMin=20 EnMin= -4544.64479307083     IErMin=20 ErrMin= 1.94D-06
 ErrMax= 1.94D-06  0.00D+00 EMaxC= 1.00D-01 BMatC= 8.71D-09 BMatP= 7.63D-08
 IDIUse=1 WtCom= 1.00D+00 WtEn= 0.00D+00
 Coeff-Com:  0.857D-03 0.404D-03-0.126D-03-0.143D-02-0.373D-01-0.324D-01
 Coeff-Com:  0.336D-01 0.106D+00 0.454D-01-0.126D+00-0.249D+00-0.189D-01
 Coeff-Com:  0.302D+00 0.221D+00-0.527D-01-0.603D+00 0.170D+00 0.221D+00
 Coeff-Com:  0.339D+00 0.681D+00
 Coeff:      0.857D-03 0.404D-03-0.126D-03-0.143D-02-0.373D-01-0.324D-01
 Coeff:      0.336D-01 0.106D+00 0.454D-01-0.126D+00-0.249D+00-0.189D-01
 Coeff:      0.302D+00 0.221D+00-0.527D-01-0.603D+00 0.170D+00 0.221D+00
 Coeff:      0.339D+00 0.681D+00
 Gap=     0.113 Goal=   None    Shift=    0.000
 Gap=     0.082 Goal=   None    Shift=    0.000
 RMSDP=2.39D-06 MaxDP=4.32D-04 DE=-6.55D-08 OVMax= 2.38D-03

 Cycle  26  Pass 1  IDiag  1:
 RMSU=  1.01D-07    CP:  1.00D+00  3.00D+00  2.09D+00  1.58D+00  1.26D+00
 E= -4544.64479312881     Delta-E=       -0.000000057982 Rises=F Damp=F
 DIIS: error= 9.32D-07 at cycle  26 NSaved=  20.
 NSaved=20 IEnMin=20 EnMin= -4544.64479312881     IErMin=20 ErrMin= 9.32D-07
 ErrMax= 9.32D-07  0.00D+00 EMaxC= 1.00D-01 BMatC= 2.30D-09 BMatP= 8.71D-09
 IDIUse=1 WtCom= 1.00D+00 WtEn= 0.00D+00
 Coeff-Com:  0.134D-03 0.625D-04 0.481D-03-0.244D-02-0.140D-01-0.110D-01
 Coeff-Com:  0.193D-01 0.425D-01 0.244D-01-0.487D-01-0.901D-01-0.227D-01
 Coeff-Com:  0.748D-01 0.928D-01 0.766D-01-0.153D+00-0.694D-01-0.119D+00
 Coeff-Com:  0.289D+00 0.910D+00
 Coeff:      0.134D-03 0.625D-04 0.481D-03-0.244D-02-0.140D-01-0.110D-01
 Coeff:      0.193D-01 0.425D-01 0.244D-01-0.487D-01-0.901D-01-0.227D-01
 Coeff:      0.748D-01 0.928D-01 0.766D-01-0.153D+00-0.694D-01-0.119D+00
 Coeff:      0.289D+00 0.910D+00
 Gap=     0.113 Goal=   None    Shift=    0.000
 Gap=     0.082 Goal=   None    Shift=    0.000
 RMSDP=1.87D-06 MaxDP=3.37D-04 DE=-5.80D-08 OVMax= 1.86D-03

 Cycle  27  Pass 1  IDiag  1:
 RMSU=  1.15D-07    CP:  1.00D+00  3.00D+00  2.21D+00  1.69D+00  1.19D+00
                    CP:  1.45D+00
 E= -4544.64479314091     Delta-E=       -0.000000012094 Rises=F Damp=F
 DIIS: error= 2.02D-06 at cycle  27 NSaved=  20.
 NSaved=20 IEnMin=20 EnMin= -4544.64479314091     IErMin=19 ErrMin= 9.32D-07
 ErrMax= 2.02D-06  0.00D+00 EMaxC= 1.00D-01 BMatC= 6.12D-09 BMatP= 2.30D-09
 IDIUse=1 WtCom= 1.00D+00 WtEn= 0.00D+00
 Coeff-Com:  0.166D-03 0.162D-02 0.468D-02-0.173D-02-0.167D-01-0.238D-02
 Coeff-Com:  0.243D-01 0.283D-01-0.158D-01-0.558D-01-0.146D-01 0.382D-01
 Coeff-Com:  0.406D-01 0.298D-01-0.591D-01-0.415D-01-0.145D+00 0.129D+00
 Coeff-Com:  0.635D+00 0.420D+00
 Coeff:      0.166D-03 0.162D-02 0.468D-02-0.173D-02-0.167D-01-0.238D-02
 Coeff:      0.243D-01 0.283D-01-0.158D-01-0.558D-01-0.146D-01 0.382D-01
 Coeff:      0.406D-01 0.298D-01-0.591D-01-0.415D-01-0.145D+00 0.129D+00
 Coeff:      0.635D+00 0.420D+00
 Gap=     0.113 Goal=   None    Shift=    0.000
 Gap=     0.082 Goal=   None    Shift=    0.000
 RMSDP=1.80D-07 MaxDP=2.85D-05 DE=-1.21D-08 OVMax= 1.73D-04

 Cycle  28  Pass 1  IDiag  1:
 RMSU=  3.66D-08    CP:  1.00D+00  3.00D+00  2.20D+00  1.73D+00  1.36D+00
                    CP:  1.54D+00  7.22D-01
 E= -4544.64479314293     Delta-E=       -0.000000002021 Rises=F Damp=F
 DIIS: error= 7.43D-07 at cycle  28 NSaved=  20.
 NSaved=20 IEnMin=20 EnMin= -4544.64479314293     IErMin=20 ErrMin= 7.43D-07
 ErrMax= 7.43D-07  0.00D+00 EMaxC= 1.00D-01 BMatC= 6.12D-10 BMatP= 2.30D-09
 IDIUse=1 WtCom= 1.00D+00 WtEn= 0.00D+00
 Coeff-Com:  0.643D-03 0.734D-02 0.724D-02-0.112D-01-0.213D-01-0.434D-02
 Coeff-Com:  0.293D-01 0.418D-01-0.706D-02-0.490D-01-0.319D-01-0.286D-03
 Coeff-Com:  0.711D-01 0.183D-01-0.307D-01-0.148D+00-0.808D-01 0.129D+00
 Coeff-Com:  0.143D+00 0.937D+00
 Coeff:      0.643D-03 0.734D-02 0.724D-02-0.112D-01-0.213D-01-0.434D-02
 Coeff:      0.293D-01 0.418D-01-0.706D-02-0.490D-01-0.319D-01-0.286D-03
 Coeff:      0.711D-01 0.183D-01-0.307D-01-0.148D+00-0.808D-01 0.129D+00
 Coeff:      0.143D+00 0.937D+00
 Gap=     0.113 Goal=   None    Shift=    0.000
 Gap=     0.082 Goal=   None    Shift=    0.000
 RMSDP=1.27D-07 MaxDP=1.77D-05 DE=-2.02D-09 OVMax= 1.21D-04

 Cycle  29  Pass 1  IDiag  1:
 RMSU=  3.00D-08    CP:  1.00D+00  3.00D+00  2.20D+00  1.77D+00  1.47D+00
                    CP:  1.78D+00  9.50D-01  1.57D+00
 E= -4544.64479314387     Delta-E=       -0.000000000940 Rises=F Damp=F
 DIIS: error= 5.98D-07 at cycle  29 NSaved=  20.
 NSaved=20 IEnMin=20 EnMin= -4544.64479314387     IErMin=20 ErrMin= 5.98D-07
 ErrMax= 5.98D-07  0.00D+00 EMaxC= 1.00D-01 BMatC= 2.55D-10 BMatP= 6.12D-10
 IDIUse=1 WtCom= 1.00D+00 WtEn= 0.00D+00
 Coeff-Com:  0.252D-02 0.356D-02-0.518D-03-0.116D-01-0.920D-02 0.892D-02
 Coeff-Com:  0.288D-01 0.920D-02-0.189D-01-0.262D-01-0.138D-01 0.304D-01
 Coeff-Com:  0.275D-01-0.646D-02-0.420D-01-0.104D+00-0.183D+00-0.653D-01
 Coeff-Com:  0.717D+00 0.653D+00
 Coeff:      0.252D-02 0.356D-02-0.518D-03-0.116D-01-0.920D-02 0.892D-02
 Coeff:      0.288D-01 0.920D-02-0.189D-01-0.262D-01-0.138D-01 0.304D-01
 Coeff:      0.275D-01-0.646D-02-0.420D-01-0.104D+00-0.183D+00-0.653D-01
 Coeff:      0.717D+00 0.653D+00
 Gap=     0.113 Goal=   None    Shift=    0.000
 Gap=     0.082 Goal=   None    Shift=    0.000
 RMSDP=5.82D-08 MaxDP=7.26D-06 DE=-9.40D-10 OVMax= 5.97D-05

 Cycle  30  Pass 1  IDiag  1:
 RMSU=  1.58D-08    CP:  1.00D+00  3.00D+00  2.20D+00  1.79D+00  1.53D+00
                    CP:  1.93D+00  1.07D+00  2.19D+00  1.54D+00
 E= -4544.64479314428     Delta-E=       -0.000000000407 Rises=F Damp=F
 DIIS: error= 4.86D-07 at cycle  30 NSaved=  20.
 NSaved=20 IEnMin=20 EnMin= -4544.64479314428     IErMin=20 ErrMin= 4.86D-07
 ErrMax= 4.86D-07  0.00D+00 EMaxC= 1.00D-01 BMatC= 1.74D-10 BMatP= 2.55D-10
 IDIUse=1 WtCom= 1.00D+00 WtEn= 0.00D+00
 Coeff-Com: -0.204D-03 0.213D-03 0.433D-03 0.133D-02-0.167D-02-0.465D-02
 Coeff-Com: -0.355D-02 0.134D-01 0.102D-01-0.104D-02-0.177D-01-0.144D-01
 Coeff-Com:  0.109D-01 0.856D-01-0.405D-02-0.168D+00-0.441D-01-0.163D+00
 Coeff-Com:  0.221D+00 0.108D+01
 Coeff:     -0.204D-03 0.213D-03 0.433D-03 0.133D-02-0.167D-02-0.465D-02
 Coeff:     -0.355D-02 0.134D-01 0.102D-01-0.104D-02-0.177D-01-0.144D-01
 Coeff:      0.109D-01 0.856D-01-0.405D-02-0.168D+00-0.441D-01-0.163D+00
 Coeff:      0.221D+00 0.108D+01
 Gap=     0.113 Goal=   None    Shift=    0.000
 Gap=     0.082 Goal=   None    Shift=    0.000
 RMSDP=5.65D-08 MaxDP=9.48D-06 DE=-4.07D-10 OVMax= 6.06D-05

 Cycle  31  Pass 1  IDiag  1:
 RMSU=  1.60D-08    CP:  1.00D+00  3.00D+00  2.20D+00  1.79D+00  1.53D+00
                    CP:  2.02D+00  1.14D+00  2.87D+00  2.23D+00  1.61D+00
 E= -4544.64479314457     Delta-E=       -0.000000000293 Rises=F Damp=F
 DIIS: error= 3.99D-07 at cycle  31 NSaved=  20.
 NSaved=20 IEnMin=20 EnMin= -4544.64479314457     IErMin=20 ErrMin= 3.99D-07
 ErrMax= 3.99D-07  0.00D+00 EMaxC= 1.00D-01 BMatC= 1.12D-10 BMatP= 1.74D-10
 IDIUse=1 WtCom= 1.00D+00 WtEn= 0.00D+00
 Coeff-Com:  0.418D-03 0.135D-02-0.459D-04-0.312D-02-0.424D-02 0.882D-03
 Coeff-Com:  0.802D-02 0.729D-02 0.506D-03-0.176D-01-0.143D-01 0.111D-01
 Coeff-Com:  0.817D-01 0.222D-01-0.702D-01 0.193D-01-0.348D+00-0.115D+00
 Coeff-Com:  0.658D+00 0.762D+00
 Coeff:      0.418D-03 0.135D-02-0.459D-04-0.312D-02-0.424D-02 0.882D-03
 Coeff:      0.802D-02 0.729D-02 0.506D-03-0.176D-01-0.143D-01 0.111D-01
 Coeff:      0.817D-01 0.222D-01-0.702D-01 0.193D-01-0.348D+00-0.115D+00
 Coeff:      0.658D+00 0.762D+00
 Gap=     0.113 Goal=   None    Shift=    0.000
 Gap=     0.082 Goal=   None    Shift=    0.000
 RMSDP=3.05D-08 MaxDP=3.15D-06 DE=-2.93D-10 OVMax= 2.95D-05

 Cycle  32  Pass 1  IDiag  1:
 RMSU=  1.56D-08    CP:  1.00D+00  3.00D+00  2.20D+00  1.79D+00  1.52D+00
                    CP:  2.08D+00  1.17D+00  3.00D+00  2.66D+00  2.12D+00
                    CP:  1.81D+00
 E= -4544.64479314482     Delta-E=       -0.000000000253 Rises=F Damp=F
 DIIS: error= 3.54D-07 at cycle  32 NSaved=  20.
 NSaved=20 IEnMin=20 EnMin= -4544.64479314482     IErMin=20 ErrMin= 3.54D-07
 ErrMax= 3.54D-07  0.00D+00 EMaxC= 1.00D-01 BMatC= 4.50D-11 BMatP= 1.12D-10
 IDIUse=1 WtCom= 1.00D+00 WtEn= 0.00D+00
 Coeff-Com:  0.124D-02 0.785D-03-0.123D-02-0.527D-02-0.250D-02 0.302D-02
 Coeff-Com:  0.877D-02 0.663D-02-0.421D-02-0.198D-01-0.116D-02 0.253D-01
 Coeff-Com:  0.305D-01 0.522D-01 0.604D-01-0.243D+00-0.252D+00-0.176D+00
 Coeff-Com:  0.598D+00 0.918D+00
 Coeff:      0.124D-02 0.785D-03-0.123D-02-0.527D-02-0.250D-02 0.302D-02
 Coeff:      0.877D-02 0.663D-02-0.421D-02-0.198D-01-0.116D-02 0.253D-01
 Coeff:      0.305D-01 0.522D-01 0.604D-01-0.243D+00-0.252D+00-0.176D+00
 Coeff:      0.598D+00 0.918D+00
 Gap=     0.113 Goal=   None    Shift=    0.000
 Gap=     0.082 Goal=   None    Shift=    0.000
 RMSDP=4.26D-08 MaxDP=6.57D-06 DE=-2.53D-10 OVMax= 4.18D-05

 Cycle  33  Pass 1  IDiag  1:
 RMSU=  1.12D-08    CP:  1.00D+00  3.00D+00  2.20D+00  1.80D+00  1.51D+00
                    CP:  2.15D+00  1.22D+00  3.00D+00  3.00D+00  2.82D+00
                    CP:  2.90D+00  2.23D+00
 E= -4544.64479314503     Delta-E=       -0.000000000206 Rises=F Damp=F
 DIIS: error= 2.86D-07 at cycle  33 NSaved=  20.
 NSaved=20 IEnMin=20 EnMin= -4544.64479314503     IErMin=20 ErrMin= 2.86D-07
 ErrMax= 2.86D-07  0.00D+00 EMaxC= 1.00D-01 BMatC= 2.28D-11 BMatP= 4.50D-11
 IDIUse=1 WtCom= 1.00D+00 WtEn= 0.00D+00
 Coeff-Com: -0.180D-03 0.159D-02 0.675D-03-0.243D-02-0.449D-02 0.189D-02
 Coeff-Com:  0.548D-02 0.990D-02-0.101D-01-0.781D-02-0.217D-01 0.675D-02
 Coeff-Com:  0.600D-01 0.221D-01 0.565D-02-0.992D-01-0.367D+00 0.101D+00
 Coeff-Com:  0.594D+00 0.703D+00
 Coeff:     -0.180D-03 0.159D-02 0.675D-03-0.243D-02-0.449D-02 0.189D-02
 Coeff:      0.548D-02 0.990D-02-0.101D-01-0.781D-02-0.217D-01 0.675D-02
 Coeff:      0.600D-01 0.221D-01 0.565D-02-0.992D-01-0.367D+00 0.101D+00
 Coeff:      0.594D+00 0.703D+00
 Gap=     0.113 Goal=   None    Shift=    0.000
 Gap=     0.082 Goal=   None    Shift=    0.000
 RMSDP=2.68D-08 MaxDP=4.55D-06 DE=-2.06D-10 OVMax= 2.63D-05

 Cycle  34  Pass 1  IDiag  1:
 RMSU=  9.96D-09    CP:  1.00D+00  3.00D+00  2.20D+00  1.80D+00  1.51D+00
                    CP:  2.18D+00  1.23D+00  3.00D+00  3.00D+00  3.00D+00
                    CP:  3.00D+00  2.87D+00  1.74D+00
 E= -4544.64479314510     Delta-E=       -0.000000000071 Rises=F Damp=F
 DIIS: error= 2.48D-07 at cycle  34 NSaved=  20.
 NSaved=20 IEnMin=20 EnMin= -4544.64479314510     IErMin=20 ErrMin= 2.48D-07
 ErrMax= 2.48D-07  0.00D+00 EMaxC= 1.00D-01 BMatC= 1.46D-11 BMatP= 2.28D-11
 IDIUse=1 WtCom= 1.00D+00 WtEn= 0.00D+00
 Coeff-Com:  0.970D-03 0.114D-02-0.113D-02-0.400D-02-0.150D-02 0.152D-02
 Coeff-Com:  0.697D-02 0.241D-02-0.337D-02-0.257D-01-0.120D-02 0.344D-01
 Coeff-Com: -0.146D-01 0.668D-01 0.285D-01-0.592D-01-0.201D+00-0.186D+00
 Coeff-Com:  0.232D+00 0.112D+01
 Coeff:      0.970D-03 0.114D-02-0.113D-02-0.400D-02-0.150D-02 0.152D-02
 Coeff:      0.697D-02 0.241D-02-0.337D-02-0.257D-01-0.120D-02 0.344D-01
 Coeff:     -0.146D-01 0.668D-01 0.285D-01-0.592D-01-0.201D+00-0.186D+00
 Coeff:      0.232D+00 0.112D+01
 Gap=     0.113 Goal=   None    Shift=    0.000
 Gap=     0.082 Goal=   None    Shift=    0.000
 RMSDP=2.20D-08 MaxDP=2.04D-06 DE=-7.09D-11 OVMax= 2.34D-05

 Cycle  35  Pass 1  IDiag  1:
 RMSU=  1.05D-08    CP:  1.00D+00  3.00D+00  2.20D+00  1.80D+00  1.51D+00
                    CP:  2.20D+00  1.22D+00  3.00D+00  3.00D+00  3.00D+00
                    CP:  3.00D+00  3.00D+00  2.67D+00  2.49D+00
 E= -4544.64479314512     Delta-E=       -0.000000000016 Rises=F Damp=F
 DIIS: error= 2.09D-07 at cycle  35 NSaved=  20.
 NSaved=20 IEnMin=20 EnMin= -4544.64479314512     IErMin=20 ErrMin= 2.09D-07
 ErrMax= 2.09D-07  0.00D+00 EMaxC= 1.00D-01 BMatC= 1.53D-11 BMatP= 1.46D-11
 IDIUse=1 WtCom= 1.00D+00 WtEn= 0.00D+00
 Coeff-Com:  0.983D-03 0.111D-02-0.161D-02-0.421D-02-0.386D-02-0.191D-02
 Coeff-Com:  0.155D-01 0.389D-02-0.151D-01-0.345D-02 0.877D-03-0.354D-01
 Coeff-Com:  0.615D-01 0.962D-01 0.209D+00-0.232D+00-0.649D+00-0.443D+00
 Coeff-Com:  0.908D+00 0.109D+01
 Coeff:      0.983D-03 0.111D-02-0.161D-02-0.421D-02-0.386D-02-0.191D-02
 Coeff:      0.155D-01 0.389D-02-0.151D-01-0.345D-02 0.877D-03-0.354D-01
 Coeff:      0.615D-01 0.962D-01 0.209D+00-0.232D+00-0.649D+00-0.443D+00
 Coeff:      0.908D+00 0.109D+01
 Gap=     0.113 Goal=   None    Shift=    0.000
 Gap=     0.082 Goal=   None    Shift=    0.000
 RMSDP=3.31D-08 MaxDP=3.34D-06 DE=-1.64D-11 OVMax= 3.58D-05

 Cycle  36  Pass 1  IDiag  1:
 RMSU=  1.96D-08    CP:  1.00D+00  3.00D+00  2.20D+00  1.80D+00  1.51D+00
                    CP:  2.21D+00  1.21D+00  3.00D+00  3.00D+00  3.00D+00
                    CP:  3.00D+00  3.00D+00  3.00D+00  3.00D+00  2.52D+00
 E= -4544.64479314525     Delta-E=       -0.000000000138 Rises=F Damp=F
 DIIS: error= 1.67D-07 at cycle  36 NSaved=  20.
 NSaved=20 IEnMin=20 EnMin= -4544.64479314525     IErMin=20 ErrMin= 1.67D-07
 ErrMax= 1.67D-07  0.00D+00 EMaxC= 1.00D-01 BMatC= 1.23D-11 BMatP= 1.46D-11
 IDIUse=1 WtCom= 1.00D+00 WtEn= 0.00D+00
 Coeff-Com:  0.302D-03-0.382D-03-0.183D-02-0.278D-02-0.550D-02 0.984D-02
 Coeff-Com:  0.498D-02 0.515D-02 0.879D-02 0.574D-02-0.203D-01-0.679D-01
 Coeff-Com: -0.261D-02 0.212D+00 0.120D+00-0.286D+00-0.632D+00-0.534D+00
 Coeff-Com:  0.788D+00 0.140D+01
 Coeff:      0.302D-03-0.382D-03-0.183D-02-0.278D-02-0.550D-02 0.984D-02
 Coeff:      0.498D-02 0.515D-02 0.879D-02 0.574D-02-0.203D-01-0.679D-01
 Coeff:     -0.261D-02 0.212D+00 0.120D+00-0.286D+00-0.632D+00-0.534D+00
 Coeff:      0.788D+00 0.140D+01
 Gap=     0.113 Goal=   None    Shift=    0.000
 Gap=     0.082 Goal=   None    Shift=    0.000
 RMSDP=4.60D-08 MaxDP=4.34D-06 DE=-1.38D-10 OVMax= 4.92D-05

 Cycle  37  Pass 1  IDiag  1:
 RMSU=  1.95D-08    CP:  1.00D+00  3.00D+00  2.20D+00  1.80D+00  1.51D+00
                    CP:  2.21D+00  1.20D+00  3.00D+00  3.00D+00  3.00D+00
                    CP:  3.00D+00  3.00D+00  3.00D+00  3.00D+00  3.00D+00
                    CP:  2.98D+00
 E= -4544.64479314535     Delta-E=       -0.000000000095 Rises=F Damp=F
 DIIS: error= 1.05D-07 at cycle  37 NSaved=  20.
 NSaved=20 IEnMin=20 EnMin= -4544.64479314535     IErMin=20 ErrMin= 1.05D-07
 ErrMax= 1.05D-07  0.00D+00 EMaxC= 1.00D-01 BMatC= 1.93D-11 BMatP= 1.23D-11
 IDIUse=1 WtCom= 1.00D+00 WtEn= 0.00D+00
 Coeff-Com: -0.864D-04-0.231D-03-0.118D-02-0.405D-02 0.339D-02 0.236D-02
 Coeff-Com:  0.692D-02 0.945D-02 0.951D-02-0.141D-01-0.859D-01-0.472D-01
 Coeff-Com:  0.105D+00 0.243D+00 0.502D-01-0.363D+00-0.771D+00 0.458D-01
 Coeff-Com:  0.104D+01 0.774D+00
 Coeff:     -0.864D-04-0.231D-03-0.118D-02-0.405D-02 0.339D-02 0.236D-02
 Coeff:      0.692D-02 0.945D-02 0.951D-02-0.141D-01-0.859D-01-0.472D-01
 Coeff:      0.105D+00 0.243D+00 0.502D-01-0.363D+00-0.771D+00 0.458D-01
 Coeff:      0.104D+01 0.774D+00
 Gap=     0.113 Goal=   None    Shift=    0.000
 Gap=     0.082 Goal=   None    Shift=    0.000
 RMSDP=2.79D-08 MaxDP=2.88D-06 DE=-9.46D-11 OVMax= 2.99D-05

 Cycle  38  Pass 1  IDiag  1:
 RMSU=  2.22D-08    CP:  1.00D+00  3.00D+00  2.20D+00  1.80D+00  1.52D+00
                    CP:  2.22D+00  1.19D+00  3.00D+00  3.00D+00  3.00D+00
                    CP:  3.00D+00  3.00D+00  3.00D+00  3.00D+00  3.00D+00
                    CP:  3.00D+00  1.71D+00
 E= -4544.64479314537     Delta-E=       -0.000000000022 Rises=F Damp=F
 DIIS: error= 6.42D-08 at cycle  38 NSaved=  20.
 NSaved=20 IEnMin=20 EnMin= -4544.64479314537     IErMin=20 ErrMin= 6.42D-08
 ErrMax= 6.42D-08  0.00D+00 EMaxC= 1.00D-01 BMatC= 5.58D-12 BMatP= 1.23D-11
 IDIUse=1 WtCom= 1.00D+00 WtEn= 0.00D+00
 Coeff-Com:  0.274D-03 0.258D-03 0.235D-03-0.138D-02-0.105D-02-0.108D-02
 Coeff-Com:  0.362D-02 0.888D-02-0.467D-02-0.309D-01-0.333D-01-0.231D-02
 Coeff-Com:  0.143D+00 0.121D+00-0.176D-01-0.259D+00-0.261D+00 0.743D-01
 Coeff-Com:  0.440D+00 0.822D+00
 Coeff:      0.274D-03 0.258D-03 0.235D-03-0.138D-02-0.105D-02-0.108D-02
 Coeff:      0.362D-02 0.888D-02-0.467D-02-0.309D-01-0.333D-01-0.231D-02
 Coeff:      0.143D+00 0.121D+00-0.176D-01-0.259D+00-0.261D+00 0.743D-01
 Coeff:      0.440D+00 0.822D+00
 Gap=     0.113 Goal=   None    Shift=    0.000
 Gap=     0.082 Goal=   None    Shift=    0.000
 RMSDP=1.42D-08 MaxDP=1.61D-06 DE=-2.18D-11 OVMax= 1.50D-05

 Cycle  39  Pass 1  IDiag  1:
 RMSU=  2.32D-09    CP:  1.00D+00  3.00D+00  2.20D+00  1.80D+00  1.53D+00
                    CP:  2.22D+00  1.20D+00  3.00D+00  3.00D+00  3.00D+00
                    CP:  3.00D+00  3.00D+00  3.00D+00  3.00D+00  3.00D+00
                    CP:  3.00D+00  2.02D+00  1.48D+00
 E= -4544.64479314537     Delta-E=        0.000000000000 Rises=F Damp=F
 DIIS: error= 4.12D-08 at cycle  39 NSaved=  20.
 NSaved=20 IEnMin=19 EnMin= -4544.64479314537     IErMin=20 ErrMin= 4.12D-08
 ErrMax= 4.12D-08  0.00D+00 EMaxC= 1.00D-01 BMatC= 1.29D-12 BMatP= 5.58D-12
 IDIUse=1 WtCom= 1.00D+00 WtEn= 0.00D+00
 Coeff-Com:  0.845D-03 0.269D-02-0.306D-02-0.188D-02-0.316D-02-0.109D-02
 Coeff-Com:  0.230D-02 0.738D-02 0.523D-02-0.114D-01-0.306D-01 0.133D-01
 Coeff-Com:  0.478D-01 0.124D+00 0.165D+00-0.181D+00-0.423D+00-0.379D-01
 Coeff-Com:  0.578D+00 0.747D+00
 Coeff:      0.845D-03 0.269D-02-0.306D-02-0.188D-02-0.316D-02-0.109D-02
 Coeff:      0.230D-02 0.738D-02 0.523D-02-0.114D-01-0.306D-01 0.133D-01
 Coeff:      0.478D-01 0.124D+00 0.165D+00-0.181D+00-0.423D+00-0.379D-01
 Coeff:      0.578D+00 0.747D+00
 Gap=     0.113 Goal=   None    Shift=    0.000
 Gap=     0.082 Goal=   None    Shift=    0.000
 RMSDP=8.04D-09 MaxDP=1.18D-06 DE= 0.00D+00 OVMax= 8.51D-06

 Cycle  40  Pass 1  IDiag  1:
 RMSU=  1.29D-09    CP:  1.00D+00  3.00D+00  2.20D+00  1.79D+00  1.53D+00
                    CP:  2.22D+00  1.21D+00  3.00D+00  3.00D+00  3.00D+00
                    CP:  3.00D+00  3.00D+00  3.00D+00  3.00D+00  3.00D+00
                    CP:  3.00D+00  2.15D+00  1.71D+00  1.80D+00
 E= -4544.64479314542     Delta-E=       -0.000000000045 Rises=F Damp=F
 DIIS: error= 2.94D-08 at cycle  40 NSaved=  20.
 NSaved=20 IEnMin=20 EnMin= -4544.64479314542     IErMin=20 ErrMin= 2.94D-08
 ErrMax= 2.94D-08  0.00D+00 EMaxC= 1.00D-01 BMatC= 1.22D-12 BMatP= 1.29D-12
 IDIUse=1 WtCom= 1.00D+00 WtEn= 0.00D+00
 Coeff-Com:  0.121D-02-0.123D-02-0.282D-03 0.113D-02-0.146D-02-0.347D-02
 Coeff-Com:  0.132D-01 0.289D-02 0.694D-04-0.356D-02-0.529D-01-0.444D-01
 Coeff-Com:  0.743D-01 0.233D+00 0.367D-01-0.300D+00-0.217D+00-0.668D-01
 Coeff-Com:  0.433D+00 0.896D+00
 Coeff:      0.121D-02-0.123D-02-0.282D-03 0.113D-02-0.146D-02-0.347D-02
 Coeff:      0.132D-01 0.289D-02 0.694D-04-0.356D-02-0.529D-01-0.444D-01
 Coeff:      0.743D-01 0.233D+00 0.367D-01-0.300D+00-0.217D+00-0.668D-01
 Coeff:      0.433D+00 0.896D+00
 Gap=     0.113 Goal=   None    Shift=    0.000
 Gap=     0.082 Goal=   None    Shift=    0.000
 RMSDP=1.23D-08 MaxDP=2.21D-06 DE=-4.55D-11 OVMax= 1.25D-05

 Cycle  41  Pass 1  IDiag  1:
 Restarting incremental Fock formation.
 E= -4544.64479314540     Delta-E=        0.000000000016 Rises=F Damp=F
 DIIS: error= 2.17D-08 at cycle  41 NSaved=  20.
 NSaved=20 IEnMin=19 EnMin= -4544.64479314542     IErMin=20 ErrMin= 2.17D-08
 ErrMax= 2.17D-08  0.00D+00 EMaxC= 1.00D-01 BMatC= 4.90D-13 BMatP= 1.22D-12
 IDIUse=1 WtCom= 1.00D+00 WtEn= 0.00D+00
 Coeff-Com: -0.490D-03 0.513D-03 0.287D-02-0.455D-03-0.374D-02 0.940D-02
 Coeff-Com: -0.226D-02 0.326D-02 0.105D-01-0.573D-01-0.607D-01 0.246D-01
 Coeff-Com:  0.168D+00 0.104D+00-0.117D+00-0.202D+00-0.336D+00 0.465D-01
 Coeff-Com:  0.783D+00 0.628D+00
 Coeff:     -0.490D-03 0.513D-03 0.287D-02-0.455D-03-0.374D-02 0.940D-02
 Coeff:     -0.226D-02 0.326D-02 0.105D-01-0.573D-01-0.607D-01 0.246D-01
 Coeff:      0.168D+00 0.104D+00-0.117D+00-0.202D+00-0.336D+00 0.465D-01
 Coeff:      0.783D+00 0.628D+00
 Gap=     0.113 Goal=   None    Shift=    0.000
 Gap=     0.082 Goal=   None    Shift=    0.000
 RMSDP=8.11D-09 MaxDP=1.42D-06 DE= 1.64D-11 OVMax= 8.29D-06

 Cycle  42  Pass 1  IDiag  1:
 RMSU=  8.11D-09    CP:  1.00D+00
 E= -4544.64479314543     Delta-E=       -0.000000000031 Rises=F Damp=F
 DIIS: error= 1.48D-08 at cycle  42 NSaved=  20.
 NSaved=20 IEnMin=20 EnMin= -4544.64479314543     IErMin=20 ErrMin= 1.48D-08
 ErrMax= 1.48D-08  0.00D+00 EMaxC= 1.00D-01 BMatC= 3.03D-13 BMatP= 4.90D-13
 IDIUse=1 WtCom= 1.00D+00 WtEn= 0.00D+00
 Coeff-Com:  0.321D-03 0.126D-02-0.148D-02-0.452D-02 0.690D-03 0.601D-02
 Coeff-Com:  0.119D-01 0.111D-01-0.418D-01-0.413D-01 0.468D-02 0.729D-01
 Coeff-Com:  0.665D-01-0.455D-02-0.943D-01-0.283D+00-0.187D+00 0.294D+00
 Coeff-Com:  0.538D+00 0.650D+00
 Coeff:      0.321D-03 0.126D-02-0.148D-02-0.452D-02 0.690D-03 0.601D-02
 Coeff:      0.119D-01 0.111D-01-0.418D-01-0.413D-01 0.468D-02 0.729D-01
 Coeff:      0.665D-01-0.455D-02-0.943D-01-0.283D+00-0.187D+00 0.294D+00
 Coeff:      0.538D+00 0.650D+00
 Gap=     0.113 Goal=   None    Shift=    0.000
 Gap=     0.082 Goal=   None    Shift=    0.000
 RMSDP=6.54D-09 MaxDP=1.11D-06 DE=-3.09D-11 OVMax= 6.77D-06

 Cycle  43  Pass 1  IDiag  1:
 RMSU=  1.12D-09    CP:  1.00D+00  1.80D+00
 E= -4544.64479314544     Delta-E=       -0.000000000013 Rises=F Damp=F
 DIIS: error= 8.39D-09 at cycle  43 NSaved=  20.
 NSaved=20 IEnMin=20 EnMin= -4544.64479314544     IErMin=20 ErrMin= 8.39D-09
 ErrMax= 8.39D-09  0.00D+00 EMaxC= 1.00D-01 BMatC= 1.16D-13 BMatP= 3.03D-13
 IDIUse=1 WtCom= 1.00D+00 WtEn= 0.00D+00
 Coeff-Com:  0.115D-03 0.218D-03-0.715D-03-0.607D-02-0.152D-02 0.540D-02
 Coeff-Com:  0.186D-01 0.147D-01-0.731D-02-0.475D-01-0.838D-01 0.132D-01
 Coeff-Com:  0.135D+00 0.815D-01-0.198D-01-0.200D+00-0.317D+00 0.190D-02
 Coeff-Com:  0.421D+00 0.992D+00
 Coeff:      0.115D-03 0.218D-03-0.715D-03-0.607D-02-0.152D-02 0.540D-02
 Coeff:      0.186D-01 0.147D-01-0.731D-02-0.475D-01-0.838D-01 0.132D-01
 Coeff:      0.135D+00 0.815D-01-0.198D-01-0.200D+00-0.317D+00 0.190D-02
 Coeff:      0.421D+00 0.992D+00
 Gap=     0.113 Goal=   None    Shift=    0.000
 Gap=     0.082 Goal=   None    Shift=    0.000
 RMSDP=8.68D-09 MaxDP=1.58D-06 DE=-1.27D-11 OVMax= 8.84D-06

 Cycle  44  Pass 1  IDiag  1:
 RMSU=  2.02D-09    CP:  1.00D+00  2.83D+00  1.54D+00
 E= -4544.64479314541     Delta-E=        0.000000000035 Rises=F Damp=F
 DIIS: error= 2.81D-09 at cycle  44 NSaved=  20.
 NSaved=20 IEnMin=19 EnMin= -4544.64479314544     IErMin=20 ErrMin= 2.81D-09
 ErrMax= 2.81D-09  0.00D+00 EMaxC= 1.00D-01 BMatC= 3.19D-14 BMatP= 1.16D-13
 IDIUse=1 WtCom= 1.00D+00 WtEn= 0.00D+00
 Coeff-Com:  0.549D-03 0.656D-03-0.282D-02-0.361D-02-0.725D-03 0.104D-01
 Coeff-Com:  0.172D-01-0.296D-03-0.315D-01-0.543D-01 0.596D-02 0.751D-01
 Coeff-Com:  0.517D-01 0.297D-01-0.737D-01-0.226D+00-0.106D+00 0.107D+00
 Coeff-Com:  0.575D+00 0.626D+00
 Coeff:      0.549D-03 0.656D-03-0.282D-02-0.361D-02-0.725D-03 0.104D-01
 Coeff:      0.172D-01-0.296D-03-0.315D-01-0.543D-01 0.596D-02 0.751D-01
 Coeff:      0.517D-01 0.297D-01-0.737D-01-0.226D+00-0.106D+00 0.107D+00
 Coeff:      0.575D+00 0.626D+00
 Gap=     0.113 Goal=   None    Shift=    0.000
 Gap=     0.082 Goal=   None    Shift=    0.000
 RMSDP=1.09D-09 MaxDP=1.50D-07 DE= 3.46D-11 OVMax= 1.04D-06

 SCF Done:  E(UB3LYP) =  -4544.64479315     A.U. after   44 cycles
            NFock= 44  Conv=0.11D-08     -V/T= 2.0024
 <Sx>= 0.0000 <Sy>= 0.0000 <Sz>= 2.0000 <S**2>= 6.0230 S= 2.0046
 <L.S>= 0.000000000000E+00
 KE= 4.533690550738D+03 PE=-2.166107174220D+04 EE= 7.119981963855D+03
 Annihilation of the first spin contaminant:
 S**2 before annihilation     6.0230,   after     6.0001
 Leave Link  502 at Sat Oct 20 03:57:36 2018, MaxMem=   838860800 cpu:     47505.9
 (Enter /soft/sl6.3/x86_64/gaussian/g09_d01/g09/l601.exe)
 Copying SCF densities to generalized density rwf, IOpCl= 1 IROHF=0.

 **********************************************************************

            Population analysis using the SCF density.

 **********************************************************************

 Orbital symmetries:
 Alpha Orbitals:
       Occupied  (A) (A) (A) (A) (A) (A) (A) (A) (A) (A) (A) (A)
                 (A) (A) (A) (A) (A) (A) (A) (A) (A) (A) (A) (A)
                 (A) (A) (A) (A) (A) (A) (A) (A) (A) (A) (A) (A)
                 (A) (A) (A) (A) (A) (A) (A) (A) (A) (A) (A) (A)
                 (A) (A) (A) (A) (A) (A) (A) (A) (A) (A) (A) (A)
                 (A) (A) (A) (A) (A) (A) (A) (A) (A) (A) (A) (A)
                 (A) (A) (A) (A) (A) (A) (A) (A) (A) (A) (A) (A)
                 (A) (A) (A) (A) (A) (A) (A) (A) (A) (A) (A) (A)
                 (A) (A) (A) (A) (A) (A) (A) (A) (A) (A) (A) (A)
                 (A) (A) (A) (A) (A) (A) (A) (A) (A) (A) (A) (A)
                 (A) (A) (A) (A) (A) (A) (A) (A) (A) (A) (A) (A)
                 (A) (A) (A) (A) (A) (A) (A) (A) (A) (A) (A) (A)
                 (A) (A) (A) (A) (A) (A) (A) (A) (A) (A) (A) (A)
                 (A) (A) (A) (A) (A) (A) (A) (A)
       Virtual   (A) (A) (A) (A) (A) (A) (A) (A) (A) (A) (A) (A)
                 (A) (A) (A) (A) (A) (A) (A) (A) (A) (A) (A) (A)
                 (A) (A) (A) (A) (A) (A) (A) (A) (A) (A) (A) (A)
                 (A) (A) (A) (A) (A) (A) (A) (A) (A) (A) (A) (A)
                 (A) (A) (A) (A) (A) (A) (A) (A) (A) (A) (A) (A)
                 (A) (A) (A) (A) (A) (A) (A) (A) (A) (A) (A) (A)
                 (A) (A) (A) (A) (A) (A) (A) (A) (A) (A) (A) (A)
                 (A) (A) (A) (A) (A) (A) (A) (A) (A) (A) (A) (A)
                 (A) (A) (A) (A) (A) (A) (A) (A) (A) (A) (A) (A)
                 (A) (A) (A) (A) (A) (A) (A) (A) (A) (A) (A) (A)
                 (A) (A) (A) (A) (A) (A) (A) (A) (A) (A) (A) (A)
                 (A) (A) (A) (A) (A) (A) (A) (A) (A) (A) (A) (A)
                 (A) (A) (A) (A) (A) (A) (A) (A) (A) (A) (A) (A)
                 (A) (A) (A) (A) (A) (A) (A) (A) (A) (A) (A) (A)
                 (A) (A) (A) (A) (A) (A) (A) (A) (A) (A) (A) (A)
                 (A) (A) (A) (A) (A) (A) (A) (A) (A) (A) (A) (A)
                 (A) (A) (A) (A) (A) (A) (A) (A) (A) (A) (A) (A)
                 (A) (A) (A) (A) (A) (A) (A) (A) (A) (A) (A) (A)
                 (A) (A) (A) (A) (A) (A) (A) (A) (A) (A) (A) (A)
                 (A) (A) (A) (A) (A) (A) (A) (A) (A) (A) (A) (A)
                 (A) (A) (A) (A) (A) (A) (A) (A) (A) (A) (A) (A)
                 (A) (A) (A) (A) (A) (A) (A) (A) (A) (A) (A) (A)
                 (A) (A) (A) (A) (A) (A) (A) (A) (A) (A) (A) (A)
                 (A) (A) (A) (A) (A) (A) (A) (A) (A) (A) (A) (A)
                 (A) (A) (A) (A) (A) (A) (A) (A) (A) (A) (A) (A)
                 (A) (A) (A) (A) (A) (A) (A) (A) (A) (A) (A) (A)
                 (A) (A) (A) (A) (A) (A) (A) (A) (A) (A) (A) (A)
                 (A) (A) (A) (A) (A) (A) (A) (A) (A) (A) (A) (A)
                 (A) (A) (A) (A) (A) (A) (A) (A) (A) (A) (A) (A)
                 (A) (A) (A) (A) (A) (A) (A) (A) (A) (A) (A) (A)
                 (A) (A) (A) (A) (A) (A) (A) (A) (A) (A) (A) (A)
                 (A) (A) (A) (A) (A) (A) (A) (A) (A) (A) (A) (A)
                 (A) (A) (A) (A) (A) (A) (A) (A) (A) (A) (A) (A)
                 (A) (A) (A) (A) (A) (A) (A) (A) (A) (A) (A) (A)
                 (A) (A) (A) (A) (A) (A) (A) (A) (A) (A) (A) (A)
                 (A) (A) (A) (A) (A) (A) (A) (A) (A) (A) (A) (A)
                 (A) (A) (A) (A) (A) (A) (A) (A) (A) (A) (A) (A)
                 (A) (A) (A) (A) (A) (A) (A) (A) (A) (A) (A) (A)
                 (A) (A) (A) (A) (A) (A) (A) (A) (A) (A) (A) (A)
                 (A) (A) (A) (A) (A) (A) (A) (A) (A) (A) (A) (A)
                 (A) (A) (A) (A) (A) (A) (A) (A) (A) (A) (A) (A)
                 (A) (A) (A) (A) (A) (A) (A) (A) (A) (A) (A) (A)
                 (A) (A) (A) (A) (A) (A) (A) (A) (A) (A) (A) (A)
                 (A) (A) (A) (A) (A) (A) (A) (A) (A) (A) (A) (A)
                 (A) (A) (A) (A) (A) (A) (A) (A) (A) (A) (A) (A)
                 (A) (A) (A) (A) (A) (A) (A) (A) (A) (A) (A) (A)
                 (A) (A) (A) (A) (A) (A) (A) (A) (A) (A) (A) (A)
                 (A) (A) (A) (A) (A) (A) (A) (A) (A) (A) (A) (A)
                 (A) (A) (A) (A) (A) (A) (A) (A) (A) (A) (A) (A)
                 (A) (A) (A) (A) (A) (A) (A) (A) (A) (A) (A) (A)
                 (A) (A) (A) (A) (A) (A) (A) (A) (A) (A) (A) (A)
                 (A) (A) (A) (A) (A) (A) (A) (A) (A) (A) (A) (A)
                 (A) (A) (A) (A) (A) (A) (A) (A) (A) (A) (A) (A)
                 (A) (A) (A) (A) (A) (A) (A) (A) (A) (A) (A) (A)
                 (A) (A) (A) (A) (A) (A) (A) (A) (A) (A) (A) (A)
                 (A) (A) (A) (A) (A) (A) (A) (A) (A) (A) (A) (A)
                 (A) (A) (A) (A) (A) (A) (A) (A) (A) (A) (A) (A)
                 (A) (A) (A) (A) (A) (A) (A) (A) (A) (A) (A) (A)
                 (A) (A) (A) (A) (A) (A) (A) (A) (A) (A)
 Beta  Orbitals:
       Occupied  (A) (A) (A) (A) (A) (A) (A) (A) (A) (A) (A) (A)
                 (A) (A) (A) (A) (A) (A) (A) (A) (A) (A) (A) (A)
                 (A) (A) (A) (A) (A) (A) (A) (A) (A) (A) (A) (A)
                 (A) (A) (A) (A) (A) (A) (A) (A) (A) (A) (A) (A)
                 (A) (A) (A) (A) (A) (A) (A) (A) (A) (A) (A) (A)
                 (A) (A) (A) (A) (A) (A) (A) (A) (A) (A) (A) (A)
                 (A) (A) (A) (A) (A) (A) (A) (A) (A) (A) (A) (A)
                 (A) (A) (A) (A) (A) (A) (A) (A) (A) (A) (A) (A)
                 (A) (A) (A) (A) (A) (A) (A) (A) (A) (A) (A) (A)
                 (A) (A) (A) (A) (A) (A) (A) (A) (A) (A) (A) (A)
                 (A) (A) (A) (A) (A) (A) (A) (A) (A) (A) (A) (A)
                 (A) (A) (A) (A) (A) (A) (A) (A) (A) (A) (A) (A)
                 (A) (A) (A) (A) (A) (A) (A) (A) (A) (A) (A) (A)
                 (A) (A) (A) (A)
       Virtual   (A) (A) (A) (A) (A) (A) (A) (A) (A) (A) (A) (A)
                 (A) (A) (A) (A) (A) (A) (A) (A) (A) (A) (A) (A)
                 (A) (A) (A) (A) (A) (A) (A) (A) (A) (A) (A) (A)
                 (A) (A) (A) (A) (A) (A) (A) (A) (A) (A) (A) (A)
                 (A) (A) (A) (A) (A) (A) (A) (A) (A) (A) (A) (A)
                 (A) (A) (A) (A) (A) (A) (A) (A) (A) (A) (A) (A)
                 (A) (A) (A) (A) (A) (A) (A) (A) (A) (A) (A) (A)
                 (A) (A) (A) (A) (A) (A) (A) (A) (A) (A) (A) (A)
                 (A) (A) (A) (A) (A) (A) (A) (A) (A) (A) (A) (A)
                 (A) (A) (A) (A) (A) (A) (A) (A) (A) (A) (A) (A)
                 (A) (A) (A) (A) (A) (A) (A) (A) (A) (A) (A) (A)
                 (A) (A) (A) (A) (A) (A) (A) (A) (A) (A) (A) (A)
                 (A) (A) (A) (A) (A) (A) (A) (A) (A) (A) (A) (A)
                 (A) (A) (A) (A) (A) (A) (A) (A) (A) (A) (A) (A)
                 (A) (A) (A) (A) (A) (A) (A) (A) (A) (A) (A) (A)
                 (A) (A) (A) (A) (A) (A) (A) (A) (A) (A) (A) (A)
                 (A) (A) (A) (A) (A) (A) (A) (A) (A) (A) (A) (A)
                 (A) (A) (A) (A) (A) (A) (A) (A) (A) (A) (A) (A)
                 (A) (A) (A) (A) (A) (A) (A) (A) (A) (A) (A) (A)
                 (A) (A) (A) (A) (A) (A) (A) (A) (A) (A) (A) (A)
                 (A) (A) (A) (A) (A) (A) (A) (A) (A) (A) (A) (A)
                 (A) (A) (A) (A) (A) (A) (A) (A) (A) (A) (A) (A)
                 (A) (A) (A) (A) (A) (A) (A) (A) (A) (A) (A) (A)
                 (A) (A) (A) (A) (A) (A) (A) (A) (A) (A) (A) (A)
                 (A) (A) (A) (A) (A) (A) (A) (A) (A) (A) (A) (A)
                 (A) (A) (A) (A) (A) (A) (A) (A) (A) (A) (A) (A)
                 (A) (A) (A) (A) (A) (A) (A) (A) (A) (A) (A) (A)
                 (A) (A) (A) (A) (A) (A) (A) (A) (A) (A) (A) (A)
                 (A) (A) (A) (A) (A) (A) (A) (A) (A) (A) (A) (A)
                 (A) (A) (A) (A) (A) (A) (A) (A) (A) (A) (A) (A)
                 (A) (A) (A) (A) (A) (A) (A) (A) (A) (A) (A) (A)
                 (A) (A) (A) (A) (A) (A) (A) (A) (A) (A) (A) (A)
                 (A) (A) (A) (A) (A) (A) (A) (A) (A) (A) (A) (A)
                 (A) (A) (A) (A) (A) (A) (A) (A) (A) (A) (A) (A)
                 (A) (A) (A) (A) (A) (A) (A) (A) (A) (A) (A) (A)
                 (A) (A) (A) (A) (A) (A) (A) (A) (A) (A) (A) (A)
                 (A) (A) (A) (A) (A) (A) (A) (A) (A) (A) (A) (A)
                 (A) (A) (A) (A) (A) (A) (A) (A) (A) (A) (A) (A)
                 (A) (A) (A) (A) (A) (A) (A) (A) (A) (A) (A) (A)
                 (A) (A) (A) (A) (A) (A) (A) (A) (A) (A) (A) (A)
                 (A) (A) (A) (A) (A) (A) (A) (A) (A) (A) (A) (A)
                 (A) (A) (A) (A) (A) (A) (A) (A) (A) (A) (A) (A)
                 (A) (A) (A) (A) (A) (A) (A) (A) (A) (A) (A) (A)
                 (A) (A) (A) (A) (A) (A) (A) (A) (A) (A) (A) (A)
                 (A) (A) (A) (A) (A) (A) (A) (A) (A) (A) (A) (A)
                 (A) (A) (A) (A) (A) (A) (A) (A) (A) (A) (A) (A)
                 (A) (A) (A) (A) (A) (A) (A) (A) (A) (A) (A) (A)
                 (A) (A) (A) (A) (A) (A) (A) (A) (A) (A) (A) (A)
                 (A) (A) (A) (A) (A) (A) (A) (A) (A) (A) (A) (A)
                 (A) (A) (A) (A) (A) (A) (A) (A) (A) (A) (A) (A)
                 (A) (A) (A) (A) (A) (A) (A) (A) (A) (A) (A) (A)
                 (A) (A) (A) (A) (A) (A) (A) (A) (A) (A) (A) (A)
                 (A) (A) (A) (A) (A) (A) (A) (A) (A) (A) (A) (A)
                 (A) (A) (A) (A) (A) (A) (A) (A) (A) (A) (A) (A)
                 (A) (A) (A) (A) (A) (A) (A) (A) (A) (A) (A) (A)
                 (A) (A) (A) (A) (A) (A) (A) (A) (A) (A) (A) (A)
                 (A) (A) (A) (A) (A) (A) (A) (A) (A) (A) (A) (A)
                 (A) (A) (A) (A) (A) (A) (A) (A) (A) (A) (A) (A)
                 (A) (A) (A) (A) (A) (A) (A) (A) (A) (A) (A) (A)
                 (A) (A)
 The electronic state is 5-A.
 Alpha  occ. eigenvalues -- -256.01572-101.56933-101.56782-101.42276-101.40473
 Alpha  occ. eigenvalues --  -29.98758 -25.87468 -25.84851 -25.84428 -14.44325
 Alpha  occ. eigenvalues --  -14.43915 -14.39852 -14.39343 -14.37345 -14.37231
 Alpha  occ. eigenvalues --  -14.34745 -14.34487 -10.25981 -10.25786 -10.25688
 Alpha  occ. eigenvalues --  -10.25460 -10.25211 -10.25066 -10.24837 -10.24724
 Alpha  occ. eigenvalues --  -10.23775 -10.23367 -10.23324 -10.23014 -10.21817
 Alpha  occ. eigenvalues --  -10.21809 -10.21587 -10.21456 -10.21342 -10.21214
 Alpha  occ. eigenvalues --  -10.21155 -10.20949 -10.20858 -10.20856 -10.20769
 Alpha  occ. eigenvalues --  -10.20653 -10.20596 -10.20260  -9.48360  -9.48208
 Alpha  occ. eigenvalues --   -9.33714  -9.31901  -7.24822  -7.24670  -7.23851
 Alpha  occ. eigenvalues --   -7.23811  -7.23699  -7.23660  -7.09741  -7.09468
 Alpha  occ. eigenvalues --   -7.09437  -7.07933  -7.07657  -7.07601  -3.49833
 Alpha  occ. eigenvalues --   -2.31491  -2.26158  -2.25378  -1.13998  -1.13565
 Alpha  occ. eigenvalues --   -0.98601  -0.98248  -0.96401  -0.96118  -0.91402
 Alpha  occ. eigenvalues --   -0.91209  -0.86162  -0.85952  -0.85726  -0.85378
 Alpha  occ. eigenvalues --   -0.83616  -0.83281  -0.79737  -0.79446  -0.78848
 Alpha  occ. eigenvalues --   -0.78616  -0.77140  -0.76898  -0.69752  -0.69484
 Alpha  occ. eigenvalues --   -0.69328  -0.68368  -0.68163  -0.67210  -0.66096
 Alpha  occ. eigenvalues --   -0.65806  -0.65578  -0.65324  -0.63319  -0.63036
 Alpha  occ. eigenvalues --   -0.61157  -0.60908  -0.59092  -0.58792  -0.55398
 Alpha  occ. eigenvalues --   -0.55061  -0.52654  -0.52342  -0.51907  -0.51648
 Alpha  occ. eigenvalues --   -0.51590  -0.51423  -0.50502  -0.50156  -0.49816
 Alpha  occ. eigenvalues --   -0.49511  -0.49269  -0.48911  -0.47153  -0.46916
 Alpha  occ. eigenvalues --   -0.46341  -0.46273  -0.46105  -0.45966  -0.44374
 Alpha  occ. eigenvalues --   -0.44183  -0.43918  -0.43280  -0.42451  -0.42183
 Alpha  occ. eigenvalues --   -0.41275  -0.41121  -0.40415  -0.40308  -0.39939
 Alpha  occ. eigenvalues --   -0.39501  -0.39298  -0.38476  -0.37485  -0.37233
 Alpha  occ. eigenvalues --   -0.35441  -0.34827  -0.34124  -0.33809  -0.33462
 Alpha  occ. eigenvalues --   -0.33237  -0.33108  -0.33061  -0.32788  -0.32514
 Alpha  occ. eigenvalues --   -0.32158  -0.31414  -0.30929  -0.30756  -0.29348
 Alpha  occ. eigenvalues --   -0.29170  -0.28908  -0.27574  -0.27343  -0.27136
 Alpha  occ. eigenvalues --   -0.26331  -0.25836  -0.25349  -0.21876  -0.21671
 Alpha  occ. eigenvalues --   -0.21186  -0.19878  -0.19662  -0.18766
 Alpha virt. eigenvalues --   -0.07499  -0.07181  -0.06589  -0.06252  -0.05002
 Alpha virt. eigenvalues --   -0.04622  -0.04557  -0.04375  -0.01264  -0.00970
 Alpha virt. eigenvalues --    0.00285   0.00444   0.01929   0.02273   0.03513
 Alpha virt. eigenvalues --    0.03744   0.03874   0.04162   0.05589   0.05784
 Alpha virt. eigenvalues --    0.06780   0.07025   0.07222   0.07598   0.08688
 Alpha virt. eigenvalues --    0.09073   0.09457   0.10444   0.10703   0.11195
 Alpha virt. eigenvalues --    0.11565   0.12192   0.12346   0.12726   0.13148
 Alpha virt. eigenvalues --    0.13476   0.14157   0.15362   0.16089   0.16620
 Alpha virt. eigenvalues --    0.16871   0.17155   0.17426   0.18231   0.20679
 Alpha virt. eigenvalues --    0.20836   0.21109   0.21478   0.21735   0.21986
 Alpha virt. eigenvalues --    0.22620   0.22944   0.24471   0.24818   0.24957
 Alpha virt. eigenvalues --    0.25121   0.25256   0.25481   0.26413   0.26770
 Alpha virt. eigenvalues --    0.27261   0.27532   0.27645   0.27738   0.28137
 Alpha virt. eigenvalues --    0.28265   0.28400   0.29158   0.29620   0.29966
 Alpha virt. eigenvalues --    0.30164   0.30474   0.30779   0.31978   0.32474
 Alpha virt. eigenvalues --    0.32773   0.33379   0.33522   0.33948   0.34233
 Alpha virt. eigenvalues --    0.34798   0.35314   0.35485   0.35596   0.35647
 Alpha virt. eigenvalues --    0.35877   0.36064   0.36249   0.36874   0.37084
 Alpha virt. eigenvalues --    0.37822   0.38073   0.38209   0.38512   0.38877
 Alpha virt. eigenvalues --    0.39040   0.39267   0.39636   0.39982   0.40018
 Alpha virt. eigenvalues --    0.40876   0.40990   0.41221   0.41404   0.41493
 Alpha virt. eigenvalues --    0.41689   0.41990   0.42133   0.42701   0.42803
 Alpha virt. eigenvalues --    0.43020   0.43855   0.44451   0.44632   0.45538
 Alpha virt. eigenvalues --    0.46197   0.46819   0.47215   0.47366   0.47586
 Alpha virt. eigenvalues --    0.47706   0.47922   0.48173   0.49003   0.49092
 Alpha virt. eigenvalues --    0.49897   0.49999   0.50464   0.51211   0.52075
 Alpha virt. eigenvalues --    0.52188   0.52759   0.53202   0.53350   0.53799
 Alpha virt. eigenvalues --    0.53893   0.54997   0.55325   0.55516   0.56172
 Alpha virt. eigenvalues --    0.56244   0.56431   0.56570   0.57144   0.57989
 Alpha virt. eigenvalues --    0.58092   0.58237   0.58463   0.58586   0.59021
 Alpha virt. eigenvalues --    0.59392   0.59659   0.60041   0.60118   0.60362
 Alpha virt. eigenvalues --    0.60651   0.61113   0.62204   0.62260   0.63760
 Alpha virt. eigenvalues --    0.63897   0.64125   0.64852   0.65168   0.65275
 Alpha virt. eigenvalues --    0.65946   0.66093   0.66248   0.66660   0.67069
 Alpha virt. eigenvalues --    0.67240   0.68168   0.68222   0.69291   0.70257
 Alpha virt. eigenvalues --    0.70339   0.70744   0.70930   0.71347   0.71511
 Alpha virt. eigenvalues --    0.72934   0.73409   0.73786   0.74120   0.74275
 Alpha virt. eigenvalues --    0.74959   0.75343   0.75617   0.76101   0.76313
 Alpha virt. eigenvalues --    0.77529   0.77791   0.78166   0.79092   0.79277
 Alpha virt. eigenvalues --    0.79653   0.80074   0.80786   0.81158   0.81804
 Alpha virt. eigenvalues --    0.82324   0.82508   0.82713   0.83040   0.83324
 Alpha virt. eigenvalues --    0.83922   0.84640   0.84903   0.85119   0.85365
 Alpha virt. eigenvalues --    0.85682   0.86685   0.87288   0.87770   0.88424
 Alpha virt. eigenvalues --    0.88591   0.89031   0.89803   0.90104   0.90419
 Alpha virt. eigenvalues --    0.90776   0.91887   0.92007   0.92678   0.93532
 Alpha virt. eigenvalues --    0.93836   0.94264   0.94579   0.95349   0.96107
 Alpha virt. eigenvalues --    0.96673   0.97222   0.97688   0.97990   0.98535
 Alpha virt. eigenvalues --    0.98599   0.98922   0.99152   0.99453   0.99742
 Alpha virt. eigenvalues --    0.99949   1.00473   1.00511   1.01025   1.01089
 Alpha virt. eigenvalues --    1.01583   1.01657   1.02119   1.02543   1.03065
 Alpha virt. eigenvalues --    1.03548   1.03825   1.04090   1.04968   1.05194
 Alpha virt. eigenvalues --    1.05335   1.05856   1.06068   1.06925   1.07355
 Alpha virt. eigenvalues --    1.07872   1.08900   1.10075   1.10569   1.12979
 Alpha virt. eigenvalues --    1.13336   1.13875   1.14210   1.14506   1.14839
 Alpha virt. eigenvalues --    1.16212   1.16555   1.16851   1.17855   1.18158
 Alpha virt. eigenvalues --    1.18960   1.19866   1.20114   1.21408   1.21624
 Alpha virt. eigenvalues --    1.22383   1.25824   1.26205   1.26365   1.27358
 Alpha virt. eigenvalues --    1.27615   1.28296   1.29924   1.30236   1.30371
 Alpha virt. eigenvalues --    1.30739   1.31399   1.32587   1.33570   1.33968
 Alpha virt. eigenvalues --    1.35398   1.37569   1.37983   1.39416   1.40573
 Alpha virt. eigenvalues --    1.41176   1.41702   1.41756   1.42984   1.43582
 Alpha virt. eigenvalues --    1.43901   1.44885   1.44920   1.45948   1.46175
 Alpha virt. eigenvalues --    1.46455   1.47686   1.49162   1.50022   1.50485
 Alpha virt. eigenvalues --    1.50852   1.51145   1.51247   1.51896   1.52395
 Alpha virt. eigenvalues --    1.52594   1.53274   1.53805   1.54752   1.55259
 Alpha virt. eigenvalues --    1.55517   1.55829   1.56331   1.56490   1.56842
 Alpha virt. eigenvalues --    1.57091   1.58330   1.58733   1.58996   1.59077
 Alpha virt. eigenvalues --    1.59881   1.60253   1.60672   1.61021   1.61698
 Alpha virt. eigenvalues --    1.62133   1.62670   1.63158   1.63601   1.66203
 Alpha virt. eigenvalues --    1.66521   1.66691   1.67265   1.67447   1.68367
 Alpha virt. eigenvalues --    1.68987   1.70070   1.70985   1.71869   1.72126
 Alpha virt. eigenvalues --    1.72536   1.72870   1.73787   1.74507   1.74685
 Alpha virt. eigenvalues --    1.75313   1.75808   1.76959   1.77301   1.78012
 Alpha virt. eigenvalues --    1.78937   1.79419   1.79860   1.80687   1.81801
 Alpha virt. eigenvalues --    1.82385   1.82732   1.84581   1.85759   1.86338
 Alpha virt. eigenvalues --    1.86874   1.87508   1.87592   1.87642   1.87802
 Alpha virt. eigenvalues --    1.88160   1.88909   1.88992   1.89127   1.89389
 Alpha virt. eigenvalues --    1.89659   1.89913   1.90372   1.91225   1.91398
 Alpha virt. eigenvalues --    1.92131   1.92310   1.92914   1.94038   1.94820
 Alpha virt. eigenvalues --    1.95013   1.96674   1.96893   1.97403   1.98288
 Alpha virt. eigenvalues --    1.98541   1.98623   1.99203   2.00459   2.03028
 Alpha virt. eigenvalues --    2.03369   2.04015   2.04235   2.04643   2.04969
 Alpha virt. eigenvalues --    2.05623   2.06061   2.09027   2.09340   2.11343
 Alpha virt. eigenvalues --    2.11610   2.12662   2.13254   2.14536   2.15115
 Alpha virt. eigenvalues --    2.16473   2.16840   2.17202   2.18074   2.18904
 Alpha virt. eigenvalues --    2.19296   2.19632   2.19891   2.22200   2.22953
 Alpha virt. eigenvalues --    2.23655   2.24970   2.26033   2.26426   2.26813
 Alpha virt. eigenvalues --    2.27307   2.27414   2.27892   2.28099   2.28581
 Alpha virt. eigenvalues --    2.28785   2.29250   2.29478   2.29582   2.30139
 Alpha virt. eigenvalues --    2.32152   2.32342   2.32818   2.33664   2.35218
 Alpha virt. eigenvalues --    2.35754   2.36767   2.37128   2.38509   2.38732
 Alpha virt. eigenvalues --    2.39404   2.40849   2.41308   2.42101   2.43393
 Alpha virt. eigenvalues --    2.45590   2.45727   2.46218   2.46546   2.48453
 Alpha virt. eigenvalues --    2.49021   2.51429   2.51660   2.54300   2.54860
 Alpha virt. eigenvalues --    2.55501   2.56502   2.56628   2.57181   2.57719
 Alpha virt. eigenvalues --    2.57920   2.58122   2.58291   2.58714   2.58911
 Alpha virt. eigenvalues --    2.59161   2.59569   2.60034   2.60200   2.60538
 Alpha virt. eigenvalues --    2.60767   2.61100   2.61411   2.61974   2.62208
 Alpha virt. eigenvalues --    2.62313   2.62864   2.63207   2.63793   2.63957
 Alpha virt. eigenvalues --    2.64489   2.64843   2.64969   2.65483   2.65692
 Alpha virt. eigenvalues --    2.66845   2.67069   2.67446   2.67719   2.68368
 Alpha virt. eigenvalues --    2.68670   2.69767   2.70004   2.71091   2.71617
 Alpha virt. eigenvalues --    2.71851   2.72242   2.72847   2.73180   2.73955
 Alpha virt. eigenvalues --    2.74699   2.74817   2.75434   2.76973   2.77617
 Alpha virt. eigenvalues --    2.78424   2.78852   2.81050   2.81904   2.82809
 Alpha virt. eigenvalues --    2.83042   2.83046   2.85083   2.85387   2.86047
 Alpha virt. eigenvalues --    2.86489   2.87455   2.87841   2.88658   2.88800
 Alpha virt. eigenvalues --    2.89225   2.89414   2.90668   2.90883   2.92904
 Alpha virt. eigenvalues --    2.94658   2.95445   2.96276   2.96444   2.97311
 Alpha virt. eigenvalues --    2.99406   2.99531   3.01637   3.02109   3.02712
 Alpha virt. eigenvalues --    3.04172   3.05926   3.06457   3.09334   3.09750
 Alpha virt. eigenvalues --    3.12103   3.12331   3.13597   3.14847   3.15470
 Alpha virt. eigenvalues --    3.17324   3.21164   3.23025   3.24566   3.25763
 Alpha virt. eigenvalues --    3.29855   3.30086   3.32743   3.33274   3.33831
 Alpha virt. eigenvalues --    3.34257   3.35594   3.37394   3.37905   3.40268
 Alpha virt. eigenvalues --    3.40903   3.43089   3.43590   3.44281   3.45030
 Alpha virt. eigenvalues --    3.45128   3.45339   3.54354   3.57144   3.57794
 Alpha virt. eigenvalues --    3.58040   3.59709   3.60663   3.62732   3.63515
 Alpha virt. eigenvalues --    3.68634   3.69136   3.70199   3.71350   3.73118
 Alpha virt. eigenvalues --    3.73795   3.83744   3.84023   3.84851   3.84965
 Alpha virt. eigenvalues --    3.85632   3.88769   3.89195   3.90323   3.94184
 Alpha virt. eigenvalues --    3.94374   3.96392   3.97761   3.98978   3.99256
 Alpha virt. eigenvalues --    4.01334   4.01868   4.02633   4.04447   4.08338
 Alpha virt. eigenvalues --    4.08505   4.08577   4.08753   4.13177   4.15592
 Alpha virt. eigenvalues --    4.25561   4.26241   4.38721   4.46844   4.47195
 Alpha virt. eigenvalues --    4.50271   4.63799   4.64244   4.79123   4.79597
 Alpha virt. eigenvalues --    4.80674   4.80882   5.06772   5.07318   5.21505
 Alpha virt. eigenvalues --    5.21875   5.59566   5.60757   5.62068   5.68366
 Alpha virt. eigenvalues --    5.72798   5.89173   5.96864   7.85563   7.90470
 Alpha virt. eigenvalues --    8.02883   9.55403   9.59399   9.59521   9.77202
 Alpha virt. eigenvalues --   23.41127  23.41376  23.59400  23.59686  23.74899
 Alpha virt. eigenvalues --   23.75633  23.82994  23.83251  23.85796  23.86359
 Alpha virt. eigenvalues --   23.91056  23.91237  23.96481  23.96814  24.00902
 Alpha virt. eigenvalues --   24.01089  24.05304  24.05816  24.07443  24.07638
 Alpha virt. eigenvalues --   24.10351  24.10972  24.12865  24.13369  24.14553
 Alpha virt. eigenvalues --   24.14765  25.41379  25.41524  25.59062  25.62508
 Alpha virt. eigenvalues --   25.66655  25.67921  25.71777  25.71876  25.80184
 Alpha virt. eigenvalues --   25.89307  26.26219  26.26332  26.27470  33.78176
 Alpha virt. eigenvalues --   33.82227  33.91679  35.35190  35.35710  35.47144
 Alpha virt. eigenvalues --   35.47502  35.58436  35.59196  35.63266  35.63560
 Alpha virt. eigenvalues --  147.15839 215.48046 215.54819 215.54940 215.74231
 Alpha virt. eigenvalues --  776.99127
  Beta  occ. eigenvalues -- -256.01594-101.56933-101.56782-101.42184-101.40414
  Beta  occ. eigenvalues --  -29.91072 -25.80178 -25.78970 -25.78751 -14.44312
  Beta  occ. eigenvalues --  -14.43908 -14.39837 -14.39371 -14.37254 -14.37112
  Beta  occ. eigenvalues --  -14.34628 -14.34372 -10.25980 -10.25786 -10.25688
  Beta  occ. eigenvalues --  -10.25459 -10.25214 -10.25069 -10.24842 -10.24718
  Beta  occ. eigenvalues --  -10.23766 -10.23369 -10.23327 -10.23016 -10.21818
  Beta  occ. eigenvalues --  -10.21808 -10.21587 -10.21460 -10.21342 -10.21210
  Beta  occ. eigenvalues --  -10.21155 -10.20950 -10.20857 -10.20852 -10.20769
  Beta  occ. eigenvalues --  -10.20654 -10.20591 -10.20256  -9.48360  -9.48208
  Beta  occ. eigenvalues --   -9.33625  -9.31843  -7.24822  -7.24670  -7.23851
  Beta  occ. eigenvalues --   -7.23811  -7.23699  -7.23660  -7.09589  -7.09346
  Beta  occ. eigenvalues --   -7.09322  -7.07809  -7.07568  -7.07565  -3.31474
  Beta  occ. eigenvalues --   -2.08913  -2.08130  -2.07882  -1.13950  -1.13536
  Beta  occ. eigenvalues --   -0.98508  -0.98154  -0.96344  -0.96054  -0.91395
  Beta  occ. eigenvalues --   -0.91202  -0.86152  -0.85942  -0.85701  -0.85375
  Beta  occ. eigenvalues --   -0.83579  -0.83248  -0.79726  -0.79439  -0.78843
  Beta  occ. eigenvalues --   -0.78612  -0.77116  -0.76873  -0.69729  -0.69447
  Beta  occ. eigenvalues --   -0.68793  -0.68294  -0.68100  -0.66822  -0.66064
  Beta  occ. eigenvalues --   -0.65773  -0.65563  -0.65310  -0.63283  -0.62995
  Beta  occ. eigenvalues --   -0.61134  -0.60886  -0.59063  -0.58765  -0.55353
  Beta  occ. eigenvalues --   -0.55013  -0.52621  -0.52308  -0.51873  -0.51622
  Beta  occ. eigenvalues --   -0.51590  -0.51398  -0.50479  -0.50144  -0.49778
  Beta  occ. eigenvalues --   -0.49475  -0.49248  -0.48906  -0.47144  -0.46906
  Beta  occ. eigenvalues --   -0.46327  -0.46267  -0.46099  -0.45952  -0.44212
  Beta  occ. eigenvalues --   -0.44063  -0.43767  -0.43188  -0.42392  -0.42156
  Beta  occ. eigenvalues --   -0.41210  -0.41024  -0.40315  -0.40025  -0.39515
  Beta  occ. eigenvalues --   -0.39316  -0.39021  -0.38244  -0.37307  -0.37050
  Beta  occ. eigenvalues --   -0.34213  -0.33830  -0.33646  -0.33224  -0.33081
  Beta  occ. eigenvalues --   -0.32582  -0.32352  -0.32181  -0.31993  -0.31647
  Beta  occ. eigenvalues --   -0.31238  -0.30376  -0.29336  -0.29149  -0.27583
  Beta  occ. eigenvalues --   -0.27300  -0.25897  -0.25713  -0.25572  -0.23554
  Beta  occ. eigenvalues --   -0.22152  -0.22058  -0.21058  -0.19811  -0.15784
  Beta virt. eigenvalues --   -0.07539  -0.07205  -0.06889  -0.06242  -0.05036
  Beta virt. eigenvalues --   -0.04707  -0.04580  -0.04380  -0.01890  -0.01045
  Beta virt. eigenvalues --   -0.00805  -0.00382   0.00286   0.00445   0.00858
  Beta virt. eigenvalues --    0.01916   0.02319   0.03239   0.03676   0.03908
  Beta virt. eigenvalues --    0.04239   0.05284   0.05636   0.05796   0.06802
  Beta virt. eigenvalues --    0.07033   0.07244   0.07613   0.08722   0.09129
  Beta virt. eigenvalues --    0.09579   0.10465   0.10721   0.11223   0.11591
  Beta virt. eigenvalues --    0.12242   0.12489   0.12874   0.13220   0.13511
  Beta virt. eigenvalues --    0.14552   0.15399   0.16234   0.16735   0.16940
  Beta virt. eigenvalues --    0.17294   0.17592   0.18936   0.20776   0.21136
  Beta virt. eigenvalues --    0.21580   0.21677   0.21774   0.22079   0.22641
  Beta virt. eigenvalues --    0.22982   0.24568   0.24830   0.24961   0.25141
  Beta virt. eigenvalues --    0.25331   0.25692   0.26493   0.26839   0.27409
  Beta virt. eigenvalues --    0.27544   0.27655   0.27787   0.28205   0.28363
  Beta virt. eigenvalues --    0.28503   0.29296   0.29681   0.29991   0.30253
  Beta virt. eigenvalues --    0.30518   0.30981   0.32011   0.32653   0.32847
  Beta virt. eigenvalues --    0.33448   0.33595   0.34065   0.34397   0.34871
  Beta virt. eigenvalues --    0.35348   0.35533   0.35669   0.35707   0.35923
  Beta virt. eigenvalues --    0.36230   0.36335   0.36906   0.37119   0.37863
  Beta virt. eigenvalues --    0.38220   0.38320   0.38574   0.38906   0.39054
  Beta virt. eigenvalues --    0.39357   0.39684   0.40035   0.40117   0.40903
  Beta virt. eigenvalues --    0.41015   0.41252   0.41444   0.41525   0.41766
  Beta virt. eigenvalues --    0.42016   0.42158   0.42718   0.42825   0.43072
  Beta virt. eigenvalues --    0.43970   0.44554   0.44644   0.45576   0.46222
  Beta virt. eigenvalues --    0.46833   0.47237   0.47455   0.47668   0.47785
  Beta virt. eigenvalues --    0.47974   0.48290   0.49099   0.49228   0.49976
  Beta virt. eigenvalues --    0.50091   0.50591   0.51271   0.52189   0.52273
  Beta virt. eigenvalues --    0.53101   0.53429   0.53570   0.53861   0.54082
  Beta virt. eigenvalues --    0.55128   0.55412   0.55884   0.56259   0.56360
  Beta virt. eigenvalues --    0.56516   0.56585   0.57348   0.58044   0.58103
  Beta virt. eigenvalues --    0.58244   0.58489   0.58631   0.59173   0.59443
  Beta virt. eigenvalues --    0.59690   0.60077   0.60384   0.60700   0.60732
  Beta virt. eigenvalues --    0.61178   0.62321   0.62419   0.63822   0.63956
  Beta virt. eigenvalues --    0.64187   0.64997   0.65218   0.65309   0.66037
  Beta virt. eigenvalues --    0.66186   0.66508   0.66703   0.67141   0.67501
  Beta virt. eigenvalues --    0.68298   0.68435   0.69775   0.70310   0.70501
  Beta virt. eigenvalues --    0.70932   0.71283   0.71441   0.71680   0.73260
  Beta virt. eigenvalues --    0.73665   0.73891   0.74153   0.74349   0.75046
  Beta virt. eigenvalues --    0.75417   0.75696   0.76230   0.76499   0.77626
  Beta virt. eigenvalues --    0.77847   0.78268   0.79170   0.79330   0.79710
  Beta virt. eigenvalues --    0.80246   0.80874   0.81184   0.81876   0.82399
  Beta virt. eigenvalues --    0.82564   0.82727   0.83057   0.83433   0.84285
  Beta virt. eigenvalues --    0.84910   0.85160   0.85229   0.85405   0.85866
  Beta virt. eigenvalues --    0.86825   0.87391   0.87989   0.88501   0.88672
  Beta virt. eigenvalues --    0.89238   0.89885   0.90182   0.90732   0.91317
  Beta virt. eigenvalues --    0.92112   0.92492   0.93692   0.94001   0.94496
  Beta virt. eigenvalues --    0.95020   0.95306   0.95810   0.96443   0.96943
  Beta virt. eigenvalues --    0.97640   0.97930   0.98238   0.98625   0.98779
  Beta virt. eigenvalues --    0.99077   0.99305   0.99707   0.99818   1.00148
  Beta virt. eigenvalues --    1.00646   1.00744   1.01121   1.01232   1.01638
  Beta virt. eigenvalues --    1.01779   1.02303   1.02624   1.03247   1.03699
  Beta virt. eigenvalues --    1.03898   1.04128   1.05172   1.05282   1.05467
  Beta virt. eigenvalues --    1.05903   1.06225   1.06966   1.07428   1.07968
  Beta virt. eigenvalues --    1.08960   1.10247   1.10641   1.13143   1.13409
  Beta virt. eigenvalues --    1.14002   1.14325   1.14562   1.15141   1.16253
  Beta virt. eigenvalues --    1.16652   1.17066   1.18174   1.18720   1.19860
  Beta virt. eigenvalues --    1.20210   1.20951   1.21925   1.21983   1.23246
  Beta virt. eigenvalues --    1.25992   1.26241   1.26380   1.27419   1.27746
  Beta virt. eigenvalues --    1.28396   1.30050   1.30305   1.30633   1.31178
  Beta virt. eigenvalues --    1.31573   1.33130   1.34517   1.34808   1.37157
  Beta virt. eigenvalues --    1.37796   1.39897   1.40494   1.41362   1.41691
  Beta virt. eigenvalues --    1.41806   1.42050   1.43345   1.43707   1.44030
  Beta virt. eigenvalues --    1.44987   1.45425   1.46356   1.46539   1.47885
  Beta virt. eigenvalues --    1.49771   1.50217   1.50380   1.50601   1.51030
  Beta virt. eigenvalues --    1.51312   1.51350   1.52048   1.52538   1.53253
  Beta virt. eigenvalues --    1.53523   1.54533   1.54964   1.55363   1.55640
  Beta virt. eigenvalues --    1.55974   1.56434   1.56585   1.57056   1.58159
  Beta virt. eigenvalues --    1.58516   1.58821   1.59079   1.59375   1.60036
  Beta virt. eigenvalues --    1.60340   1.60792   1.61452   1.61742   1.62264
  Beta virt. eigenvalues --    1.62727   1.63328   1.63750   1.66331   1.66683
  Beta virt. eigenvalues --    1.66837   1.67425   1.67711   1.68704   1.69329
  Beta virt. eigenvalues --    1.70187   1.71704   1.72061   1.72225   1.72683
  Beta virt. eigenvalues --    1.73291   1.74336   1.74556   1.74714   1.75420
  Beta virt. eigenvalues --    1.75923   1.77012   1.77328   1.78930   1.79460
  Beta virt. eigenvalues --    1.79772   1.80872   1.82143   1.82457   1.82676
  Beta virt. eigenvalues --    1.83430   1.85711   1.86018   1.86498   1.87056
  Beta virt. eigenvalues --    1.87532   1.87623   1.87750   1.87835   1.88416
  Beta virt. eigenvalues --    1.88976   1.89198   1.89316   1.89510   1.89941
  Beta virt. eigenvalues --    1.90387   1.90486   1.91461   1.91741   1.92382
  Beta virt. eigenvalues --    1.92505   1.93867   1.94623   1.95051   1.95161
  Beta virt. eigenvalues --    1.96697   1.96928   1.97643   1.98336   1.98589
  Beta virt. eigenvalues --    1.98763   1.99445   2.01263   2.03100   2.03442
  Beta virt. eigenvalues --    2.04219   2.04470   2.04693   2.04998   2.05673
  Beta virt. eigenvalues --    2.06143   2.09050   2.09351   2.11375   2.11629
  Beta virt. eigenvalues --    2.12727   2.13358   2.14574   2.15175   2.16518
  Beta virt. eigenvalues --    2.16900   2.17264   2.18129   2.18924   2.19331
  Beta virt. eigenvalues --    2.19661   2.19927   2.22308   2.23083   2.23760
  Beta virt. eigenvalues --    2.25181   2.26201   2.26478   2.26865   2.27381
  Beta virt. eigenvalues --    2.27501   2.28020   2.28237   2.28662   2.28928
  Beta virt. eigenvalues --    2.29457   2.29595   2.30188   2.30797   2.32182
  Beta virt. eigenvalues --    2.32375   2.32877   2.33842   2.35300   2.35832
  Beta virt. eigenvalues --    2.36812   2.37198   2.38686   2.39402   2.39833
  Beta virt. eigenvalues --    2.41240   2.41570   2.42228   2.43444   2.45591
  Beta virt. eigenvalues --    2.45729   2.46287   2.46643   2.48490   2.49183
  Beta virt. eigenvalues --    2.51458   2.51669   2.54376   2.54939   2.55644
  Beta virt. eigenvalues --    2.56551   2.56656   2.57209   2.57773   2.57986
  Beta virt. eigenvalues --    2.58147   2.58342   2.58725   2.58924   2.59256
  Beta virt. eigenvalues --    2.59622   2.60047   2.60210   2.60612   2.60810
  Beta virt. eigenvalues --    2.61120   2.61447   2.61986   2.62244   2.62464
  Beta virt. eigenvalues --    2.62976   2.63273   2.63886   2.64009   2.64538
  Beta virt. eigenvalues --    2.64892   2.65008   2.65548   2.65749   2.66891
  Beta virt. eigenvalues --    2.67174   2.67501   2.67753   2.68443   2.68747
  Beta virt. eigenvalues --    2.69808   2.70057   2.71277   2.71763   2.71916
  Beta virt. eigenvalues --    2.72363   2.72908   2.73246   2.74033   2.75022
  Beta virt. eigenvalues --    2.75387   2.75607   2.77110   2.77723   2.78546
  Beta virt. eigenvalues --    2.78913   2.81491   2.81958   2.82841   2.83065
  Beta virt. eigenvalues --    2.86268   2.86479   2.87796   2.88957   2.89245
  Beta virt. eigenvalues --    2.89461   2.91420   2.91512   2.91892   2.92151
  Beta virt. eigenvalues --    2.93995   2.94770   2.95177   2.95419   2.96125
  Beta virt. eigenvalues --    2.96914   2.97350   2.97858   2.99967   3.01334
  Beta virt. eigenvalues --    3.02230   3.02333   3.03125   3.04567   3.05723
  Beta virt. eigenvalues --    3.06912   3.08290   3.09502   3.09991   3.12164
  Beta virt. eigenvalues --    3.12379   3.14152   3.15032   3.15740   3.17846
  Beta virt. eigenvalues --    3.21337   3.23128   3.25061   3.25849   3.29877
  Beta virt. eigenvalues --    3.30113   3.32797   3.33327   3.33871   3.34306
  Beta virt. eigenvalues --    3.37342   3.37962   3.40111   3.40687   3.42811
  Beta virt. eigenvalues --    3.43592   3.43904   3.44334   3.45099   3.45305
  Beta virt. eigenvalues --    3.45675   3.54470   3.57254   3.57806   3.58042
  Beta virt. eigenvalues --    3.59748   3.60708   3.62783   3.63616   3.68697
  Beta virt. eigenvalues --    3.69203   3.70289   3.71478   3.73247   3.73898
  Beta virt. eigenvalues --    3.83884   3.84064   3.84901   3.85024   3.85693
  Beta virt. eigenvalues --    3.88792   3.89216   3.90433   3.94188   3.94375
  Beta virt. eigenvalues --    3.96422   3.97789   3.99027   3.99304   4.01421
  Beta virt. eigenvalues --    4.01921   4.02671   4.04503   4.08340   4.08507
  Beta virt. eigenvalues --    4.08590   4.08756   4.13246   4.15648   4.25587
  Beta virt. eigenvalues --    4.26264   4.38998   4.47091   4.47249   4.50391
  Beta virt. eigenvalues --    4.63936   4.64496   4.79181   4.79640   4.80677
  Beta virt. eigenvalues --    4.80886   5.06786   5.07326   5.21576   5.21945
  Beta virt. eigenvalues --    5.60263   5.60854   5.75165   5.79916   5.82217
  Beta virt. eigenvalues --    6.02146   6.10261   7.98894   8.01868   8.13877
  Beta virt. eigenvalues --    9.55560   9.59399   9.59521   9.77349  23.41128
  Beta virt. eigenvalues --   23.41376  23.59402  23.59687  23.74901  23.75634
  Beta virt. eigenvalues --   23.82995  23.83252  23.85795  23.86358  23.91057
  Beta virt. eigenvalues --   23.91237  23.96480  23.96812  24.00903  24.01090
  Beta virt. eigenvalues --   24.05306  24.05818  24.07443  24.07638  24.10354
  Beta virt. eigenvalues --   24.10974  24.12867  24.13369  24.14553  24.14766
  Beta virt. eigenvalues --   25.41380  25.41524  25.59270  25.62638  25.66796
  Beta virt. eigenvalues --   25.67994  25.71778  25.71878  25.82615  25.89684
  Beta virt. eigenvalues --   26.26220  26.26333  26.35705  33.88062  33.90689
  Beta virt. eigenvalues --   33.99867  35.35226  35.35722  35.47160  35.47505
  Beta virt. eigenvalues --   35.58530  35.59294  35.63385  35.63684 147.19806
  Beta virt. eigenvalues --  215.48117 215.54819 215.54940 215.74301 776.99898
          Condensed to atoms (all electrons):
          Atomic-Atomic Spin Densities.
 Mulliken charges and spin densities:
               1          2
     1  Fe   1.381286   3.753595
     2  Cl  -0.757066   0.063562
     3  N   -0.525023   0.021295
     4  N   -0.411619   0.020195
     5  N    0.033738  -0.015962
     6  N   -0.345604   0.001221
     7  C    0.154530  -0.001484
     8  H    0.116647   0.001826
     9  C   -0.175045   0.000910
    10  H    0.108052   0.000678
    11  C   -0.000327  -0.003242
    12  H    0.109546   0.000133
    13  C   -0.088452   0.001880
    14  H    0.096840   0.000319
    15  C    0.226041   0.001589
    16  C    0.097291  -0.001429
    17  C    0.143062   0.004263
    18  H    0.134164  -0.000126
    19  Cl  -0.715527   0.099960
    20  N   -0.515851   0.019655
    21  N   -0.397171   0.010511
    22  N    0.043894   0.006659
    23  N   -0.344564   0.003505
    24  C    0.149548  -0.002723
    25  H    0.119979   0.001969
    26  C   -0.176631   0.001776
    27  H    0.110191   0.000667
    28  C    0.001545  -0.000951
    29  H    0.111058  -0.000021
    30  C   -0.092915   0.001638
    31  H    0.097995   0.000434
    32  C    0.223568   0.001957
    33  C    0.084015   0.005532
    34  C    0.140402  -0.001893
    35  H    0.135375   0.000142
    36  C    0.202318   0.000890
    37  C   -0.089585  -0.000274
    38  C   -0.040545  -0.000189
    39  C    0.018546   0.000077
    40  C    0.019740   0.000091
    41  C   -0.234345  -0.000184
    42  H    0.112986   0.000004
    43  H    0.163309   0.000037
    44  H    0.125317   0.000007
    45  H    0.135085  -0.000008
    46  C    0.201695   0.000205
    47  C   -0.089001   0.000548
    48  C   -0.040474   0.000769
    49  C    0.018759  -0.000336
    50  C    0.019907  -0.000386
    51  C   -0.234071   0.000651
    52  H    0.113330  -0.000016
    53  H    0.165354  -0.000024
    54  H    0.125922   0.000023
    55  H    0.136165   0.000019
    56  Cl  -0.052639   0.000002
    57  Cl  -0.050745   0.000053
 Sum of Mulliken charges =   0.00000   4.00000
 Mulliken charges and spin densities with hydrogens summed into heavy atoms:
               1          2
     1  Fe   1.381286   3.753595
     2  Cl  -0.757066   0.063562
     3  N   -0.525023   0.021295
     4  N   -0.411619   0.020195
     5  N    0.033738  -0.015962
     6  N   -0.345604   0.001221
     7  C    0.271178   0.000342
     9  C   -0.066993   0.001588
    11  C    0.109218  -0.003109
    13  C    0.008388   0.002199
    15  C    0.226041   0.001589
    16  C    0.097291  -0.001429
    17  C    0.277227   0.004137
    19  Cl  -0.715527   0.099960
    20  N   -0.515851   0.019655
    21  N   -0.397171   0.010511
    22  N    0.043894   0.006659
    23  N   -0.344564   0.003505
    24  C    0.269527  -0.000754
    26  C   -0.066440   0.002442
    28  C    0.112604  -0.000972
    30  C    0.005080   0.002072
    32  C    0.223568   0.001957
    33  C    0.084015   0.005532
    34  C    0.275777  -0.001751
    36  C    0.202318   0.000890
    37  C    0.023401  -0.000270
    38  C    0.122765  -0.000152
    39  C    0.143864   0.000084
    40  C    0.154825   0.000083
    41  C   -0.234345  -0.000184
    46  C    0.201695   0.000205
    47  C    0.024329   0.000532
    48  C    0.124880   0.000745
    49  C    0.144681  -0.000313
    50  C    0.156072  -0.000367
    51  C   -0.234071   0.000651
    56  Cl  -0.052639   0.000002
    57  Cl  -0.050745   0.000053
 Electronic spatial extent (au):  <R**2>=          34904.4933
 Charge=              0.0000 electrons
 Dipole moment (field-independent basis, Debye):
    X=             -0.5407    Y=             13.8985    Z=              0.1863  Tot=             13.9103
 Quadrupole moment (field-independent basis, Debye-Ang):
   XX=           -204.3328   YY=           -244.2066   ZZ=           -255.7707
   XY=             -1.1561   XZ=             24.4612   YZ=              0.4973
 Traceless Quadrupole moment (field-independent basis, Debye-Ang):
   XX=             30.4372   YY=             -9.4365   ZZ=            -21.0006
   XY=             -1.1561   XZ=             24.4612   YZ=              0.4973
 Octapole moment (field-independent basis, Debye-Ang**2):
  XXX=            -22.3664  YYY=             34.8918  ZZZ=             17.9895  XYY=             -8.0144
  XXY=            155.1394  XXZ=              6.3810  XZZ=              5.7974  YZZ=            142.2129
  YYZ=            -17.7897  XYZ=             59.5637
 Hexadecapole moment (field-independent basis, Debye-Ang**3):
 XXXX=         -37295.6653 YYYY=          -5954.1134 ZZZZ=          -4231.2446 XXXY=            -23.0480
 XXXZ=            886.8092 YYYX=              0.1602 YYYZ=            -63.0408 ZZZX=            112.3304
 ZZZY=             40.4384 XXYY=          -7165.3739 XXZZ=          -6883.0168 YYZZ=          -1396.2902
 XXYZ=              1.3198 YYXZ=            -66.1224 ZZXY=            -11.3035
 N-N= 5.462754434465D+03 E-N=-2.166107174210D+04  KE= 4.533690550738D+03
                          Isotropic Fermi Contact Couplings
        Atom                 a.u.       MegaHertz       Gauss      10(-4) cm-1
     1  Fe(57)            -0.54449     -19.74333      -7.04491      -6.58566
     2  Cl(35)             0.05076       5.56388       1.98533       1.85591
     3  N(14)              0.06975       5.63429       2.01045       1.87940
     4  N(14)              0.08624       6.96604       2.48566       2.32362
     5  N(14)              0.00966       0.78055       0.27852       0.26036
     6  N(14)              0.00896       0.72337       0.25812       0.24129
     7  C(13)              0.00008       0.02345       0.00837       0.00782
     8  H(1)               0.00040       0.44952       0.16040       0.14994
     9  C(13)              0.00190       0.53456       0.19074       0.17831
    10  H(1)               0.00018       0.19566       0.06982       0.06527
    11  C(13)             -0.00007      -0.01986      -0.00709      -0.00662
    12  H(1)               0.00003       0.03239       0.01156       0.01081
    13  C(13)              0.00170       0.47898       0.17091       0.15977
    14  H(1)               0.00014       0.15301       0.05460       0.05104
    15  C(13)             -0.00106      -0.29737      -0.10611      -0.09919
    16  C(13)             -0.00075      -0.21027      -0.07503      -0.07014
    17  C(13)              0.00079       0.22190       0.07918       0.07402
    18  H(1)               0.00006       0.06200       0.02212       0.02068
    19  Cl(35)             0.05514       6.04465       2.15688       2.01628
    20  N(14)              0.07195       5.81188       2.07382       1.93863
    21  N(14)              0.07335       5.92477       2.11411       1.97629
    22  N(14)              0.00725       0.58540       0.20889       0.19527
    23  N(14)              0.00765       0.61830       0.22063       0.20624
    24  C(13)             -0.00218      -0.61167      -0.21826      -0.20403
    25  H(1)               0.00037       0.41377       0.14764       0.13802
    26  C(13)              0.00157       0.44146       0.15752       0.14725
    27  H(1)               0.00014       0.15734       0.05614       0.05248
    28  C(13)              0.00005       0.01533       0.00547       0.00511
    29  H(1)              -0.00001      -0.01091      -0.00389      -0.00364
    30  C(13)              0.00157       0.44240       0.15786       0.14757
    31  H(1)               0.00013       0.14055       0.05015       0.04688
    32  C(13)             -0.00206      -0.57980      -0.20689      -0.19340
    33  C(13)             -0.00017      -0.04882      -0.01742      -0.01628
    34  C(13)              0.00023       0.06344       0.02264       0.02116
    35  H(1)               0.00010       0.10838       0.03867       0.03615
    36  C(13)              0.00069       0.19532       0.06969       0.06515
    37  C(13)             -0.00001      -0.00172      -0.00061      -0.00057
    38  C(13)              0.00000       0.00124       0.00044       0.00041
    39  C(13)              0.00005       0.01387       0.00495       0.00463
    40  C(13)              0.00004       0.01026       0.00366       0.00342
    41  C(13)             -0.00004      -0.01043      -0.00372      -0.00348
    42  H(1)               0.00001       0.01108       0.00395       0.00369
    43  H(1)               0.00001       0.00672       0.00240       0.00224
    44  H(1)               0.00000       0.00333       0.00119       0.00111
    45  H(1)               0.00000      -0.00322      -0.00115      -0.00107
    46  C(13)              0.00029       0.08153       0.02909       0.02720
    47  C(13)              0.00015       0.04159       0.01484       0.01387
    48  C(13)              0.00004       0.01205       0.00430       0.00402
    49  C(13)              0.00000      -0.00068      -0.00024      -0.00023
    50  C(13)             -0.00004      -0.01138      -0.00406      -0.00380
    51  C(13)              0.00006       0.01565       0.00559       0.00522
    52  H(1)               0.00000      -0.00028      -0.00010      -0.00009
    53  H(1)              -0.00001      -0.00854      -0.00305      -0.00285
    54  H(1)               0.00001       0.00719       0.00256       0.00240
    55  H(1)               0.00001       0.00624       0.00223       0.00208
    56  Cl(35)             0.00000      -0.00003      -0.00001      -0.00001
    57  Cl(35)             0.00002       0.00183       0.00065       0.00061
 --------------------------------------------------------
       Center         ----  Spin Dipole Couplings  ----
                      3XX-RR        3YY-RR        3ZZ-RR
 --------------------------------------------------------
     1   Atom       -0.967724      0.677293      0.290431
     2   Atom       -0.258412      0.107550      0.150862
     3   Atom       -0.073838      0.006094      0.067744
     4   Atom        0.121771     -0.078009     -0.043761
     5   Atom        0.047625     -0.035257     -0.012368
     6   Atom        0.015390     -0.012561     -0.002829
     7   Atom       -0.010464      0.003011      0.007452
     8   Atom       -0.003714      0.003968     -0.000253
     9   Atom       -0.006358      0.001797      0.004561
    10   Atom       -0.003053      0.001051      0.002002
    11   Atom       -0.002452     -0.000965      0.003417
    12   Atom       -0.002023      0.000190      0.001833
    13   Atom       -0.003883      0.000753      0.003129
    14   Atom       -0.000117     -0.001183      0.001301
    15   Atom        0.001494     -0.006194      0.004701
    16   Atom        0.020699     -0.021119      0.000420
    17   Atom        0.010640     -0.005719     -0.004921
    18   Atom        0.005369     -0.003721     -0.001647
    19   Atom       -0.081834     -0.022511      0.104345
    20   Atom       -0.073112      0.037982      0.035130
    21   Atom        0.122142     -0.075757     -0.046385
    22   Atom        0.023595     -0.013061     -0.010535
    23   Atom        0.012013     -0.007832     -0.004181
    24   Atom       -0.011862      0.010519      0.001343
    25   Atom       -0.004963      0.008159     -0.003195
    26   Atom       -0.007045      0.004540      0.002505
    27   Atom       -0.003233      0.002355      0.000878
    28   Atom       -0.003606      0.002016      0.001591
    29   Atom       -0.002140      0.001182      0.000958
    30   Atom       -0.003526      0.003192      0.000334
    31   Atom        0.000268     -0.000134     -0.000133
    32   Atom        0.001385      0.000530     -0.001915
    33   Atom        0.018831     -0.013550     -0.005282
    34   Atom        0.013493     -0.008112     -0.005381
    35   Atom        0.005680     -0.003451     -0.002229
    36   Atom        0.007370     -0.003471     -0.003899
    37   Atom        0.003961     -0.001969     -0.001992
    38   Atom        0.004810     -0.001653     -0.003157
    39   Atom        0.002296     -0.001089     -0.001208
    40   Atom        0.002425     -0.000971     -0.001454
    41   Atom        0.002090     -0.000915     -0.001175
    42   Atom        0.003492     -0.001711     -0.001781
    43   Atom        0.005298     -0.001509     -0.003788
    44   Atom        0.001679     -0.000845     -0.000835
    45   Atom        0.001658     -0.000471     -0.001188
    46   Atom        0.007484     -0.003263     -0.004221
    47   Atom        0.003621     -0.002163     -0.001458
    48   Atom        0.004235     -0.002141     -0.002094
    49   Atom        0.002499     -0.001012     -0.001487
    50   Atom        0.002602     -0.000828     -0.001775
    51   Atom        0.001563     -0.001106     -0.000457
    52   Atom        0.003495     -0.001698     -0.001798
    53   Atom        0.005114     -0.001251     -0.003863
    54   Atom        0.001685     -0.000835     -0.000850
    55   Atom        0.001620     -0.000408     -0.001212
    56   Atom        0.001081     -0.000254     -0.000827
    57   Atom        0.000683     -0.000556     -0.000127
 --------------------------------------------------------
                        XY            XZ            YZ
 --------------------------------------------------------
     1   Atom       -0.476862     -0.749879      1.625625
     2   Atom       -0.065733     -0.041346     -0.155939
     3   Atom        0.024953      0.033069      0.108642
     4   Atom        0.003561      0.066105     -0.009044
     5   Atom       -0.026580      0.003733      0.028049
     6   Atom       -0.008375      0.009904      0.000725
     7   Atom       -0.007877     -0.009781      0.025616
     8   Atom       -0.015260     -0.013661      0.017871
     9   Atom       -0.000660     -0.000635      0.010386
    10   Atom       -0.001657     -0.001772      0.005233
    11   Atom        0.001015      0.002220      0.008757
    12   Atom        0.000775      0.001041      0.003421
    13   Atom        0.005025      0.005997      0.007928
    14   Atom        0.003275      0.004518      0.003857
    15   Atom        0.011730      0.020938      0.021812
    16   Atom        0.011823      0.021641      0.012982
    17   Atom        0.004531      0.006446     -0.000901
    18   Atom        0.002018      0.004870      0.000959
    19   Atom        0.023332      0.022596      0.147712
    20   Atom       -0.033520      0.033478     -0.106111
    21   Atom       -0.009977      0.046293     -0.001664
    22   Atom        0.004894     -0.010437      0.010264
    23   Atom        0.002004      0.004816      0.005347
    24   Atom        0.007592     -0.007939     -0.024403
    25   Atom        0.016432     -0.011982     -0.017736
    26   Atom        0.000290     -0.000377     -0.008950
    27   Atom        0.001758     -0.001515     -0.005325
    28   Atom       -0.001976      0.001962     -0.007048
    29   Atom       -0.001107      0.001092     -0.003609
    30   Atom       -0.006096      0.005298     -0.007614
    31   Atom       -0.004021      0.004069     -0.003894
    32   Atom       -0.015282      0.018335     -0.019512
    33   Atom       -0.017252      0.014823     -0.006218
    34   Atom       -0.003418      0.006395     -0.003400
    35   Atom       -0.002343      0.004100     -0.001181
    36   Atom       -0.001734     -0.000442      0.000369
    37   Atom        0.000215     -0.000037      0.000125
    38   Atom       -0.002641     -0.000913      0.000065
    39   Atom       -0.000424      0.000231     -0.000087
    40   Atom       -0.001561     -0.000428      0.000144
    41   Atom       -0.000778     -0.000132      0.000236
    42   Atom        0.000662      0.000809      0.000060
    43   Atom       -0.004927     -0.001318      0.000755
    44   Atom       -0.000084      0.000164     -0.000005
    45   Atom       -0.001547     -0.000528      0.000283
    46   Atom        0.001849     -0.000294     -0.000565
    47   Atom        0.000007      0.000104      0.000356
    48   Atom        0.002825     -0.000737      0.000038
    49   Atom        0.000427      0.000115     -0.000153
    50   Atom        0.001623     -0.000418     -0.000362
    51   Atom        0.000786     -0.000244      0.000385
    52   Atom       -0.000740      0.000607     -0.000091
    53   Atom        0.005032     -0.001394     -0.000798
    54   Atom        0.000105      0.000097     -0.000003
    55   Atom        0.001597     -0.000492     -0.000273
    56   Atom       -0.000636      0.000144     -0.000102
    57   Atom        0.000460     -0.000081      0.000328
 --------------------------------------------------------


 ---------------------------------------------------------------------------------
              Anisotropic Spin Dipole Couplings in Principal Axis System
 ---------------------------------------------------------------------------------

       Atom             a.u.   MegaHertz   Gauss  10(-4) cm-1        Axes

              Baa    -1.4082   -24.380    -8.699    -8.132  0.7116 -0.3234  0.6237
     1 Fe(57) Bbb    -0.9345   -16.178    -5.773    -5.396  0.6562  0.6233 -0.4254
              Bcc     2.3427    40.558    14.472    13.529 -0.2511  0.7120  0.6557
 
              Baa    -0.2819   -14.753    -5.264    -4.921  0.9570  0.2316  0.1749
     2 Cl(35) Bbb    -0.0050    -0.264    -0.094    -0.088 -0.2893  0.7141  0.6375
              Bcc     0.2869    15.016     5.358     5.009  0.0227 -0.6607  0.7503
 
              Baa    -0.0813    -3.134    -1.118    -1.045  0.9843 -0.1017 -0.1443
     3 N(14)  Bbb    -0.0760    -2.932    -1.046    -0.978 -0.0058  0.7984 -0.6021
              Bcc     0.1573     6.066     2.164     2.023  0.1764  0.5935  0.7853
 
              Baa    -0.0836    -3.226    -1.151    -1.076 -0.1673  0.8648  0.4734
     4 N(14)  Bbb    -0.0613    -2.363    -0.843    -0.788 -0.2851 -0.5021  0.8165
              Bcc     0.1449     5.590     1.995     1.864  0.9438  0.0017  0.3306
 
              Baa    -0.0596    -2.300    -0.821    -0.767  0.2235  0.8304 -0.5103
     5 N(14)  Bbb     0.0039     0.151     0.054     0.050  0.2123  0.4695  0.8570
              Bcc     0.0557     2.149     0.767     0.717  0.9513 -0.2999 -0.0714
 
              Baa    -0.0159    -0.615    -0.219    -0.205  0.3341  0.8929 -0.3017
     6 N(14)  Bbb    -0.0054    -0.209    -0.075    -0.070 -0.2602  0.3950  0.8810
              Bcc     0.0214     0.824     0.294     0.275  0.9059 -0.2158  0.3643
 
              Baa    -0.0206    -2.761    -0.985    -0.921 -0.1133  0.7134 -0.6916
     7 C(13)  Bbb    -0.0139    -1.861    -0.664    -0.621  0.9565  0.2667  0.1184
              Bcc     0.0344     4.622     1.649     1.542 -0.2689  0.6481  0.7125
 
              Baa    -0.0161    -8.614    -3.074    -2.873  0.0933 -0.6208  0.7784
     8 H(1)   Bbb    -0.0156    -8.298    -2.961    -2.768  0.8606  0.4434  0.2505
              Bcc     0.0317    16.912     6.035     5.641 -0.5007  0.6465  0.5757
 
              Baa    -0.0073    -0.980    -0.350    -0.327  0.0862  0.7520 -0.6535
     9 C(13)  Bbb    -0.0064    -0.858    -0.306    -0.286  0.9952 -0.0350  0.0909
              Bcc     0.0137     1.838     0.656     0.613 -0.0455  0.6583  0.7514
 
              Baa    -0.0037    -1.993    -0.711    -0.665  0.2267  0.7534 -0.6173
    10 H(1)   Bbb    -0.0036    -1.927    -0.688    -0.643  0.9471 -0.0227  0.3201
              Bcc     0.0073     3.920     1.399     1.308 -0.2271  0.6572  0.7187
 
              Baa    -0.0079    -1.055    -0.377    -0.352  0.1103  0.7745 -0.6229
    11 C(13)  Bbb    -0.0028    -0.378    -0.135    -0.126  0.9778 -0.1968 -0.0716
              Bcc     0.0107     1.434     0.512     0.478  0.1781  0.6012  0.7790
 
              Baa    -0.0025    -1.340    -0.478    -0.447  0.1425  0.7608 -0.6332
    12 H(1)   Bbb    -0.0023    -1.208    -0.431    -0.403  0.9719 -0.2286 -0.0560
              Bcc     0.0048     2.549     0.910     0.850  0.1874  0.6074  0.7720
 
              Baa    -0.0074    -0.995    -0.355    -0.332  0.9094 -0.2123 -0.3576
    13 C(13)  Bbb    -0.0061    -0.814    -0.291    -0.272 -0.0652  0.7765 -0.6268
              Bcc     0.0135     1.809     0.646     0.604  0.4108  0.5933  0.6923
 
              Baa    -0.0040    -2.133    -0.761    -0.712 -0.3087 -0.6242  0.7176
    14 H(1)   Bbb    -0.0040    -2.116    -0.755    -0.706  0.7628 -0.6132 -0.2053
              Bcc     0.0080     4.249     1.516     1.417  0.5682  0.4840  0.6655
 
              Baa    -0.0242    -3.249    -1.159    -1.084 -0.2588 -0.6717  0.6941
    15 C(13)  Bbb    -0.0133    -1.779    -0.635    -0.593  0.7923 -0.5587 -0.2452
              Bcc     0.0375     5.028     1.794     1.677  0.5525  0.4865  0.6768
 
              Baa    -0.0273    -3.662    -1.307    -1.222 -0.0498  0.9188 -0.3915
    16 C(13)  Bbb    -0.0120    -1.604    -0.572    -0.535 -0.5992  0.2862  0.7477
              Bcc     0.0392     5.266     1.879     1.757  0.7991  0.2718  0.5363
 
              Baa    -0.0093    -1.242    -0.443    -0.414 -0.3649  0.6401  0.6761
    17 C(13)  Bbb    -0.0045    -0.607    -0.217    -0.203  0.0625  0.7414 -0.6682
              Bcc     0.0138     1.849     0.660     0.617  0.9290  0.2015  0.3105
 
              Baa    -0.0042    -2.243    -0.800    -0.748 -0.4398  0.6852  0.5806
    18 H(1)   Bbb    -0.0041    -2.174    -0.776    -0.725  0.2002  0.7050 -0.6804
              Bcc     0.0083     4.417     1.576     1.473  0.8755  0.1830  0.4472
 
              Baa    -0.1212    -6.344    -2.264    -2.116 -0.1908  0.8298 -0.5243
    19 Cl(35) Bbb    -0.0840    -4.395    -1.568    -1.466  0.9755  0.1005 -0.1959
              Bcc     0.2052    10.738     3.832     3.582  0.1099  0.5489  0.8287
 
              Baa    -0.0831    -3.203    -1.143    -1.069  0.9785  0.1315 -0.1591
    20 N(14)  Bbb    -0.0696    -2.683    -0.957    -0.895  0.0204  0.7054  0.7085
              Bcc     0.1526     5.886     2.100     1.963 -0.2054  0.6965 -0.6876
 
              Baa    -0.0763    -2.942    -1.050    -0.981  0.0583  0.9977 -0.0347
    21 N(14)  Bbb    -0.0582    -2.245    -0.801    -0.749 -0.2458  0.0480  0.9681
              Bcc     0.1345     5.188     1.851     1.730  0.9676 -0.0479  0.2481
 
              Baa    -0.0245    -0.945    -0.337    -0.315 -0.2185  0.7015 -0.6784
    22 N(14)  Bbb    -0.0021    -0.082    -0.029    -0.027  0.1442  0.7107  0.6885
              Bcc     0.0266     1.027     0.367     0.343  0.9651  0.0527 -0.2565
 
              Baa    -0.0117    -0.452    -0.161    -0.151  0.0545  0.7977 -0.6006
    23 N(14)  Bbb    -0.0022    -0.083    -0.030    -0.028 -0.3343  0.5813  0.7418
              Bcc     0.0139     0.535     0.191     0.179  0.9409  0.1603  0.2983
 
              Baa    -0.0192    -2.579    -0.920    -0.860  0.2457  0.5767  0.7792
    24 C(13)  Bbb    -0.0142    -1.902    -0.679    -0.634  0.9405 -0.3363 -0.0477
              Bcc     0.0334     4.481     1.599     1.495  0.2345  0.7446 -0.6250
 
              Baa    -0.0161    -8.613    -3.073    -2.873 -0.1261  0.6391  0.7588
    25 H(1)   Bbb    -0.0161    -8.582    -3.062    -2.862  0.8683 -0.2988  0.3960
              Bcc     0.0322    17.194     6.135     5.735  0.4798  0.7087 -0.5172
 
              Baa    -0.0071    -0.948    -0.338    -0.316  0.9982  0.0192  0.0573
    26 C(13)  Bbb    -0.0055    -0.735    -0.262    -0.245 -0.0555  0.6660  0.7439
              Bcc     0.0125     1.683     0.601     0.561  0.0239  0.7457 -0.6658
 
              Baa    -0.0038    -2.008    -0.717    -0.670 -0.3714  0.6679  0.6449
    27 H(1)   Bbb    -0.0037    -1.990    -0.710    -0.664  0.9041  0.1020  0.4150
              Bcc     0.0075     3.998     1.427     1.334  0.2114  0.7372 -0.6417
 
              Baa    -0.0052    -0.704    -0.251    -0.235 -0.0295  0.6919  0.7214
    28 C(13)  Bbb    -0.0042    -0.564    -0.201    -0.188  0.9776  0.1705 -0.1237
              Bcc     0.0094     1.268     0.452     0.423 -0.2086  0.7016 -0.6814
 
              Baa    -0.0025    -1.357    -0.484    -0.453 -0.1882  0.6540  0.7327
    29 H(1)   Bbb    -0.0025    -1.321    -0.471    -0.441  0.9589  0.2836 -0.0068
              Bcc     0.0050     2.677     0.955     0.893 -0.2123  0.7013 -0.6805
 
              Baa    -0.0074    -0.994    -0.355    -0.331  0.8963  0.2548 -0.3630
    30 C(13)  Bbb    -0.0060    -0.800    -0.286    -0.267  0.1035  0.6758  0.7298
              Bcc     0.0134     1.794     0.640     0.598 -0.4312  0.6917 -0.5793
 
              Baa    -0.0040    -2.155    -0.769    -0.719 -0.2851  0.5136  0.8093
    31 H(1)   Bbb    -0.0040    -2.111    -0.753    -0.704  0.7515  0.6439 -0.1439
              Bcc     0.0080     4.266     1.522     1.423  0.5950 -0.5671  0.5695
 
              Baa    -0.0212    -2.848    -1.016    -0.950 -0.3141  0.5021  0.8057
    32 C(13)  Bbb    -0.0142    -1.906    -0.680    -0.636  0.7572  0.6445 -0.1065
              Bcc     0.0354     4.753     1.696     1.586  0.5727 -0.5767  0.5826
 
              Baa    -0.0210    -2.821    -1.007    -0.941  0.4028  0.9151 -0.0178
    33 C(13)  Bbb    -0.0120    -1.613    -0.576    -0.538 -0.3474  0.1709  0.9220
              Bcc     0.0330     4.434     1.582     1.479  0.8468 -0.3652  0.3868
 
              Baa    -0.0104    -1.401    -0.500    -0.467 -0.0444  0.8025  0.5950
    34 C(13)  Bbb    -0.0058    -0.774    -0.276    -0.258 -0.3482 -0.5707  0.7437
              Bcc     0.0162     2.175     0.776     0.726  0.9364 -0.1742  0.3048
 
              Baa    -0.0042    -2.231    -0.796    -0.744 -0.0845  0.7639  0.6397
    35 H(1)   Bbb    -0.0038    -2.049    -0.731    -0.683 -0.4358 -0.6057  0.6657
              Bcc     0.0080     4.279     1.527     1.427  0.8961 -0.2226  0.3841
 
              Baa    -0.0041    -0.556    -0.198    -0.185 -0.0588 -0.5948  0.8017
    36 C(13)  Bbb    -0.0035    -0.473    -0.169    -0.158  0.1497  0.7887  0.5962
              Bcc     0.0077     1.028     0.367     0.343  0.9870 -0.1551 -0.0427
 
              Baa    -0.0021    -0.283    -0.101    -0.095  0.0288 -0.6856  0.7274
    37 C(13)  Bbb    -0.0019    -0.249    -0.089    -0.083 -0.0225  0.7271  0.6862
              Bcc     0.0040     0.533     0.190     0.178  0.9993  0.0361 -0.0055
 
              Baa    -0.0033    -0.446    -0.159    -0.149  0.1931  0.2686  0.9437
    38 C(13)  Bbb    -0.0025    -0.337    -0.120    -0.112  0.2867  0.9044 -0.3161
              Bcc     0.0058     0.783     0.280     0.261  0.9384 -0.3316 -0.0976
 
              Baa    -0.0013    -0.168    -0.060    -0.056 -0.0028  0.4612  0.8873
    39 C(13)  Bbb    -0.0011    -0.149    -0.053    -0.050  0.1402  0.8787 -0.4563
              Bcc     0.0024     0.317     0.113     0.106  0.9901 -0.1231  0.0671
 
              Baa    -0.0016    -0.213    -0.076    -0.071  0.3742  0.8961  0.2388
    40 C(13)  Bbb    -0.0015    -0.200    -0.072    -0.067  0.0025 -0.2585  0.9660
              Bcc     0.0031     0.413     0.147     0.138  0.9273 -0.3609 -0.0989
 
              Baa    -0.0013    -0.181    -0.064    -0.060 -0.1117 -0.6241  0.7733
    41 C(13)  Bbb    -0.0009    -0.126    -0.045    -0.042  0.2182  0.7438  0.6318
              Bcc     0.0023     0.307     0.110     0.102  0.9695 -0.2393 -0.0531
 
              Baa    -0.0019    -1.022    -0.365    -0.341 -0.1769  0.2992  0.9377
    42 H(1)   Bbb    -0.0018    -0.950    -0.339    -0.317 -0.0705  0.9464 -0.3153
              Bcc     0.0037     1.972     0.704     0.658  0.9817  0.1219  0.1463
 
              Baa    -0.0041    -2.197    -0.784    -0.733  0.3861  0.8399 -0.3815
    43 H(1)   Bbb    -0.0040    -2.112    -0.754    -0.705  0.2826  0.2860  0.9156
              Bcc     0.0081     4.309     1.538     1.437  0.8781 -0.4613 -0.1269
 
              Baa    -0.0008    -0.452    -0.161    -0.151  0.0461  0.9763 -0.2114
    44 H(1)   Bbb    -0.0008    -0.451    -0.161    -0.150 -0.0563  0.2139  0.9752
              Bcc     0.0017     0.903     0.322     0.301  0.9973 -0.0331  0.0648
 
              Baa    -0.0013    -0.687    -0.245    -0.229  0.2418  0.6928 -0.6794
    45 H(1)   Bbb    -0.0013    -0.682    -0.243    -0.228  0.4215  0.5556  0.7167
              Bcc     0.0026     1.370     0.489     0.457  0.8740 -0.4597 -0.1577
 
              Baa    -0.0045    -0.605    -0.216    -0.202 -0.0517  0.4751  0.8784
    46 C(13)  Bbb    -0.0033    -0.442    -0.158    -0.148 -0.1612  0.8641 -0.4768
              Bcc     0.0078     1.047     0.374     0.349  0.9856  0.1663 -0.0319
 
              Baa    -0.0023    -0.310    -0.111    -0.103  0.0056  0.9226 -0.3858
    47 C(13)  Bbb    -0.0013    -0.176    -0.063    -0.059 -0.0199  0.3858  0.9224
              Bcc     0.0036     0.486     0.173     0.162  0.9998  0.0025  0.0206
 
              Baa    -0.0033    -0.441    -0.158    -0.147 -0.3617  0.8977 -0.2516
    48 C(13)  Bbb    -0.0021    -0.279    -0.099    -0.093 -0.0070  0.2673  0.9636
              Bcc     0.0054     0.720     0.257     0.240  0.9323  0.3503 -0.0904
 
              Baa    -0.0015    -0.207    -0.074    -0.069 -0.0608  0.3199  0.9455
    49 C(13)  Bbb    -0.0010    -0.135    -0.048    -0.045 -0.1039  0.9401 -0.3248
              Bcc     0.0026     0.343     0.122     0.114  0.9927  0.1180  0.0239
 
              Baa    -0.0019    -0.256    -0.091    -0.085 -0.0573  0.3949  0.9169
    50 C(13)  Bbb    -0.0014    -0.188    -0.067    -0.063 -0.3812  0.8402 -0.3857
              Bcc     0.0033     0.443     0.158     0.148  0.9227  0.3716 -0.1024
 
              Baa    -0.0015    -0.202    -0.072    -0.067 -0.2579  0.8857 -0.3862
    51 C(13)  Bbb    -0.0003    -0.038    -0.014    -0.013 -0.0440  0.3885  0.9204
              Bcc     0.0018     0.240     0.085     0.080  0.9652  0.2543 -0.0612
 
              Baa    -0.0019    -0.996    -0.355    -0.332 -0.0979  0.1021  0.9899
    52 H(1)   Bbb    -0.0018    -0.961    -0.343    -0.320  0.1476  0.9852 -0.0871
              Bcc     0.0037     1.957     0.698     0.653  0.9842 -0.1376  0.1116
 
              Baa    -0.0041    -2.182    -0.778    -0.728 -0.0693  0.3820  0.9215
    53 H(1)   Bbb    -0.0040    -2.141    -0.764    -0.714 -0.4917  0.7907 -0.3648
              Bcc     0.0081     4.322     1.542     1.442  0.8680  0.4784 -0.1331
 
              Baa    -0.0009    -0.457    -0.163    -0.152 -0.0508  0.3737  0.9262
    54 H(1)   Bbb    -0.0008    -0.447    -0.159    -0.149 -0.0242  0.9266 -0.3752
              Bcc     0.0017     0.903     0.322     0.301  0.9984  0.0414  0.0381
 
              Baa    -0.0013    -0.692    -0.247    -0.231  0.0136  0.2716  0.9623
    55 H(1)   Bbb    -0.0013    -0.686    -0.245    -0.229 -0.4983  0.8362 -0.2289
              Bcc     0.0026     1.377     0.491     0.459  0.8669  0.4765 -0.1467
 
              Baa    -0.0008    -0.044    -0.016    -0.015 -0.0273  0.1416  0.9895
    56 Cl(35) Bbb    -0.0005    -0.026    -0.009    -0.009  0.3793  0.9174 -0.1208
              Bcc     0.0013     0.071     0.025     0.024  0.9249 -0.3720  0.0788
 
              Baa    -0.0009    -0.045    -0.016    -0.015 -0.2793  0.8653 -0.4162
    57 Cl(35) Bbb     0.0000     0.001     0.000     0.000 -0.1581  0.3861  0.9088
              Bcc     0.0008     0.044     0.016     0.015  0.9471  0.3197  0.0290
 

 ---------------------------------------------------------------------------------

 No NMR shielding tensors so no spin-rotation constants.
 Leave Link  601 at Sat Oct 20 03:57:40 2018, MaxMem=   838860800 cpu:        41.7
 (Enter /soft/sl6.3/x86_64/gaussian/g09_d01/g09/l701.exe)
 Compute integral first derivatives.
 ... and contract with generalized density number  0.
 Leave Link  701 at Sat Oct 20 03:57:41 2018, MaxMem=   838860800 cpu:        16.4
 (Enter /soft/sl6.3/x86_64/gaussian/g09_d01/g09/l702.exe)
 L702 exits ... SP integral derivatives will be done elsewhere.
 Leave Link  702 at Sat Oct 20 03:57:41 2018, MaxMem=   838860800 cpu:         0.4
 (Enter /soft/sl6.3/x86_64/gaussian/g09_d01/g09/l703.exe)
 Compute integral first derivatives, UseDBF=F ICtDFT=           0.
 Integral derivatives from FoFJK, PRISM(SPDF).
 Calling FoFJK, ICntrl=      2127 FMM=F ISym2X=0 I1Cent= 0 IOpClX= 1 NMat=1 NMatS=1 NMatT=0.
 FoFJK:  IHMeth= 1 ICntrl=    2127 DoSepK=F KAlg= 0 I1Cent=   0 FoldK=F
 IRaf=         0 NMat=   1 IRICut=       1 DoRegI=T DoRafI=F ISym2E= 0.
 FoFCou: FMM=F IPFlag=           0 FMFlag=      100000 FMFlg1=         800
         NFxFlg=           0 DoJE=F BraDBF=F KetDBF=F FulRan=T
         wScrn=  0.000000 ICntrl=    2127 IOpCl=  1 I1Cent=           0 NGrid=           0
         NMat0=    1 NMatS0=      1 NMatT0=    0 NMatD0=    1 NMtDS0=    0 NMtDT0=    0
 Symmetry not used in FoFCou.
 Leave Link  703 at Sat Oct 20 04:00:17 2018, MaxMem=   838860800 cpu:      2501.4
 (Enter /soft/sl6.3/x86_64/gaussian/g09_d01/g09/l716.exe)
 Dipole        =-2.12728700D-01 5.46810528D+00 7.32887779D-02
 ***** Axes restored to original set *****
 -------------------------------------------------------------------
 Center     Atomic                   Forces (Hartrees/Bohr)
 Number     Number              X              Y              Z
 -------------------------------------------------------------------
      1       26           0.000005938   -0.000010974   -0.000006422
      2       17          -0.000004395    0.000004626    0.000004465
      3        7          -0.000005537    0.000001783   -0.000001949
      4        7          -0.000016020   -0.000001818   -0.000002878
      5        7          -0.000000869   -0.000006397    0.000007364
      6        7           0.000007654    0.000005642   -0.000009247
      7        6           0.000002977    0.000004861   -0.000001032
      8        1          -0.000000652    0.000001533    0.000002236
      9        6           0.000002927    0.000002488    0.000005809
     10        1          -0.000000721    0.000004109    0.000002558
     11        6          -0.000003482    0.000002900    0.000002597
     12        1           0.000000377    0.000004772    0.000003541
     13        6           0.000000277    0.000005479   -0.000000489
     14        1           0.000000192    0.000003735    0.000002273
     15        6          -0.000000454    0.000000953    0.000001579
     16        6           0.000005641    0.000000792    0.000001998
     17        6          -0.000004040    0.000001082    0.000000917
     18        1           0.000000447    0.000002734   -0.000000939
     19       17           0.000005672   -0.000001250   -0.000005210
     20        7          -0.000001758    0.000006841    0.000002116
     21        7           0.000004965   -0.000003076    0.000007634
     22        7           0.000000343    0.000000925   -0.000001923
     23        7           0.000000991    0.000005823    0.000006411
     24        6          -0.000000532    0.000001503    0.000005890
     25        1          -0.000000171   -0.000001831    0.000001093
     26        6          -0.000003203   -0.000005107    0.000000676
     27        1          -0.000000537   -0.000003630    0.000004079
     28        6           0.000001881   -0.000004447    0.000002936
     29        1          -0.000001375   -0.000003989    0.000004450
     30        6          -0.000001019   -0.000001245    0.000004864
     31        1          -0.000000473   -0.000002609    0.000002946
     32        6          -0.000000966   -0.000005491    0.000001540
     33        6          -0.000007252   -0.000001418   -0.000003039
     34        6           0.000004040   -0.000004446   -0.000002677
     35        1          -0.000000672   -0.000000680    0.000001252
     36        6          -0.000000614   -0.000004076   -0.000000518
     37        6          -0.000001728    0.000000987   -0.000001481
     38        6           0.000001079   -0.000002282   -0.000003154
     39        6           0.000005440    0.000002827   -0.000003849
     40        6           0.000005650    0.000000256   -0.000004579
     41        6          -0.000005713   -0.000005238   -0.000001883
     42        1           0.000000895   -0.000000116   -0.000000196
     43        1           0.000000516   -0.000000910   -0.000003684
     44        1          -0.000000083   -0.000000970   -0.000001772
     45        1           0.000000315   -0.000002668   -0.000004759
     46        6           0.000002372   -0.000001442   -0.000002133
     47        6           0.000001659    0.000001434    0.000000862
     48        6           0.000000131    0.000000332   -0.000002416
     49        6          -0.000004694    0.000004465    0.000000714
     50        6          -0.000004599    0.000003740   -0.000001977
     51        6           0.000007116   -0.000002077   -0.000002940
     52        1          -0.000000632   -0.000000283    0.000000896
     53        1           0.000000360    0.000001745   -0.000002297
     54        1           0.000000438    0.000000754    0.000000124
     55        1           0.000001004    0.000001961   -0.000003610
     56       17          -0.000001616   -0.000003444   -0.000003838
     57       17           0.000002512    0.000000833   -0.000002932
 -------------------------------------------------------------------
 Cartesian Forces:  Max     0.000016020 RMS     0.000003652
 Leave Link  716 at Sat Oct 20 04:00:17 2018, MaxMem=   838860800 cpu:         0.5
 (Enter /soft/sl6.3/x86_64/gaussian/g09_d01/g09/l103.exe)

 GradGradGradGradGradGradGradGradGradGradGradGradGradGradGradGradGradGrad
 Berny optimization.
 FormGI is forming the generalized inverse of G from B-inverse, IUseBI=4.
 Internal  Forces:  Max     0.000009755 RMS     0.000001755
 Search for a local minimum.
 Step number   1 out of a maximum of  342
 All quantities printed in internal units (Hartrees-Bohrs-Radians)
 RMS Force = .17547D-05 SwitMx=.10000D-02 MixMth= 2
 Mixed Optimization -- En-DIIS/RFO-DIIS
 Second derivative matrix not updated -- first step.
 ITU=  0
     Eigenvalues ---    0.00753   0.00840   0.00851   0.01024   0.01247
     Eigenvalues ---    0.01352   0.01353   0.01369   0.01400   0.01598
     Eigenvalues ---    0.01808   0.01820   0.01862   0.01888   0.01906
     Eigenvalues ---    0.01923   0.01926   0.01992   0.02088   0.02093
     Eigenvalues ---    0.02169   0.02171   0.02183   0.02185   0.02190
     Eigenvalues ---    0.02191   0.02195   0.02196   0.02200   0.02200
     Eigenvalues ---    0.02205   0.02205   0.02205   0.02206   0.02206
     Eigenvalues ---    0.02208   0.02208   0.02209   0.02211   0.02211
     Eigenvalues ---    0.02216   0.02217   0.02219   0.02223   0.02229
     Eigenvalues ---    0.02233   0.02332   0.02332   0.02333   0.02340
     Eigenvalues ---    0.02402   0.02405   0.04593   0.07169   0.07755
     Eigenvalues ---    0.08248   0.08654   0.09399   0.10034   0.10068
     Eigenvalues ---    0.10816   0.11870   0.15187   0.15937   0.15944
     Eigenvalues ---    0.15996   0.15996   0.15996   0.15997   0.15999
     Eigenvalues ---    0.15999   0.15999   0.15999   0.15999   0.16000
     Eigenvalues ---    0.16000   0.16000   0.16000   0.16000   0.16000
     Eigenvalues ---    0.16000   0.19949   0.21045   0.21877   0.22000
     Eigenvalues ---    0.22000   0.22000   0.22000   0.22538   0.22550
     Eigenvalues ---    0.22989   0.22989   0.22990   0.23773   0.23851
     Eigenvalues ---    0.24000   0.24000   0.24129   0.24150   0.24475
     Eigenvalues ---    0.24545   0.24985   0.24985   0.25000   0.25000
     Eigenvalues ---    0.25000   0.25000   0.30008   0.30053   0.34412
     Eigenvalues ---    0.35220   0.35518   0.35543   0.35544   0.35562
     Eigenvalues ---    0.35618   0.35627   0.35633   0.35639   0.35682
     Eigenvalues ---    0.35683   0.35767   0.35768   0.35774   0.35778
     Eigenvalues ---    0.35778   0.35788   0.36598   0.36600   0.41245
     Eigenvalues ---    0.41415   0.41631   0.41804   0.42589   0.42620
     Eigenvalues ---    0.42683   0.42693   0.42735   0.42741   0.44103
     Eigenvalues ---    0.44137   0.46654   0.46675   0.46688   0.46697
     Eigenvalues ---    0.46713   0.46733   0.46825   0.46836   0.47120
     Eigenvalues ---    0.47120   0.47241   0.47314   0.47358   0.47360
     Eigenvalues ---    0.50571   0.50670   0.51887   0.51988   0.53728
     Eigenvalues ---    0.54032   0.56916   0.57071   0.65368   0.65569
 RFO step:  Lambda=-1.02488590D-08 EMin= 7.52773149D-03
 Linear search not attempted -- first point.
 Iteration  1 RMS(Cart)=  0.00011877 RMS(Int)=  0.00000000
 Iteration  2 RMS(Cart)=  0.00000001 RMS(Int)=  0.00000000
 ITry= 1 IFail=0 DXMaxC= 6.52D-04 DCOld= 1.00D+10 DXMaxT= 3.00D-01 DXLimC= 3.00D+00 Rises=F
 Variable       Old X    -DE/DX   Delta X   Delta X   Delta X     New X
                                 (Linear)    (Quad)   (Total)
    R1        4.53986  -0.00001   0.00000  -0.00008  -0.00008   4.53978
    R2        4.44041   0.00000   0.00000   0.00005   0.00005   4.44046
    R3        4.16571   0.00001   0.00000   0.00010   0.00010   4.16581
    R4        4.40631   0.00000   0.00000  -0.00003  -0.00003   4.40628
    R5        4.39255   0.00001   0.00000   0.00009   0.00009   4.39265
    R6        4.28497   0.00001   0.00000   0.00007   0.00007   4.28503
    R7        2.52154   0.00000   0.00000   0.00001   0.00001   2.52154
    R8        2.54445   0.00000   0.00000   0.00000   0.00000   2.54445
    R9        2.44736   0.00000   0.00000   0.00000   0.00000   2.44736
   R10        2.58728   0.00000   0.00000   0.00001   0.00001   2.58729
   R11        2.54973   0.00000   0.00000   0.00000   0.00000   2.54973
   R12        2.57146   0.00000   0.00000  -0.00001  -0.00001   2.57145
   R13        2.69174   0.00000   0.00000   0.00000   0.00000   2.69173
   R14        2.04772   0.00000   0.00000   0.00000   0.00000   2.04772
   R15        2.62717   0.00000   0.00000   0.00000   0.00000   2.62717
   R16        2.04580   0.00000   0.00000   0.00000   0.00000   2.04580
   R17        2.63043   0.00000   0.00000   0.00000   0.00000   2.63043
   R18        2.04800   0.00000   0.00000   0.00000   0.00000   2.04800
   R19        2.62348   0.00000   0.00000   0.00000   0.00000   2.62348
   R20        2.04669   0.00000   0.00000   0.00000   0.00000   2.04669
   R21        2.63833   0.00000   0.00000   0.00001   0.00001   2.63833
   R22        2.75777   0.00000   0.00000   0.00000   0.00000   2.75777
   R23        2.59862   0.00000   0.00000   0.00000   0.00000   2.59861
   R24        2.03153   0.00000   0.00000   0.00000   0.00000   2.03153
   R25        2.51999   0.00000   0.00000   0.00000   0.00000   2.52000
   R26        2.54312   0.00000   0.00000   0.00000   0.00000   2.54312
   R27        2.44549   0.00000   0.00000   0.00000   0.00000   2.44549
   R28        2.58582   0.00000   0.00000   0.00000   0.00000   2.58582
   R29        2.54607   0.00000   0.00000   0.00001   0.00001   2.54608
   R30        2.57389  -0.00001   0.00000  -0.00001  -0.00001   2.57388
   R31        2.69396   0.00000   0.00000   0.00001   0.00001   2.69396
   R32        2.04843   0.00000   0.00000   0.00000   0.00000   2.04843
   R33        2.62865   0.00000   0.00000   0.00000   0.00000   2.62865
   R34        2.04581   0.00000   0.00000   0.00000   0.00000   2.04581
   R35        2.62938   0.00000   0.00000   0.00000   0.00000   2.62938
   R36        2.04802   0.00000   0.00000   0.00000   0.00000   2.04802
   R37        2.62511   0.00000   0.00000   0.00000   0.00000   2.62511
   R38        2.04684   0.00000   0.00000   0.00000   0.00000   2.04684
   R39        2.63789   0.00000   0.00000   0.00000   0.00000   2.63790
   R40        2.76451   0.00000   0.00000   0.00000   0.00000   2.76452
   R41        2.59919   0.00000   0.00000   0.00001   0.00001   2.59920
   R42        2.03156   0.00000   0.00000   0.00000   0.00000   2.03156
   R43        2.63346   0.00000   0.00000   0.00000   0.00000   2.63346
   R44        2.63638   0.00000   0.00000   0.00000   0.00000   2.63637
   R45        2.62809   0.00000   0.00000   0.00000   0.00000   2.62808
   R46        2.04659   0.00000   0.00000   0.00000   0.00000   2.04659
   R47        2.62505   0.00000   0.00000   0.00000   0.00000   2.62505
   R48        2.04414   0.00000   0.00000   0.00000   0.00000   2.04414
   R49        2.62829   0.00000   0.00000   0.00001   0.00001   2.62830
   R50        2.04436   0.00000   0.00000   0.00000   0.00000   2.04436
   R51        2.63086   0.00000   0.00000   0.00001   0.00001   2.63087
   R52        2.04448   0.00000   0.00000   0.00000   0.00000   2.04448
   R53        3.31648   0.00000   0.00000   0.00001   0.00001   3.31648
   R54        2.63304   0.00000   0.00000   0.00000   0.00000   2.63304
   R55        2.63607   0.00000   0.00000   0.00000   0.00000   2.63607
   R56        2.62809   0.00000   0.00000   0.00000   0.00000   2.62809
   R57        2.04650   0.00000   0.00000   0.00000   0.00000   2.04650
   R58        2.62508   0.00000   0.00000   0.00000   0.00000   2.62508
   R59        2.04430   0.00000   0.00000   0.00000   0.00000   2.04430
   R60        2.62827   0.00000   0.00000   0.00001   0.00001   2.62828
   R61        2.04430   0.00000   0.00000   0.00000   0.00000   2.04430
   R62        2.63101   0.00000   0.00000   0.00001   0.00001   2.63102
   R63        2.04446   0.00000   0.00000   0.00000   0.00000   2.04446
   R64        3.31557   0.00000   0.00000   0.00001   0.00001   3.31558
    A1        1.44955   0.00000   0.00000   0.00001   0.00001   1.44956
    A2        1.57786   0.00000   0.00000  -0.00003  -0.00003   1.57783
    A3        1.89194   0.00000   0.00000  -0.00001  -0.00001   1.89193
    A4        2.84120   0.00000   0.00000   0.00001   0.00001   2.84121
    A5        1.68073   0.00000   0.00000   0.00005   0.00005   1.68077
    A6        1.26117   0.00000   0.00000   0.00000   0.00000   1.26118
    A7        1.47773   0.00000   0.00000  -0.00003  -0.00003   1.47771
    A8        1.60387   0.00000   0.00000   0.00002   0.00002   1.60389
    A9        1.73320   0.00000   0.00000   0.00004   0.00004   1.73324
   A10        1.69808   0.00000   0.00000  -0.00001  -0.00001   1.69807
   A11        2.82677   0.00000   0.00000   0.00001   0.00001   2.82679
   A12        1.49400   0.00000   0.00000   0.00002   0.00002   1.49401
   A13        1.64840  -0.00001   0.00000  -0.00006  -0.00006   1.64834
   A14        1.25796   0.00000   0.00000  -0.00001  -0.00001   1.25795
   A15        2.19188   0.00000   0.00000  -0.00001  -0.00001   2.19187
   A16        2.00548   0.00000   0.00000   0.00001   0.00001   2.00550
   A17        2.06854   0.00000   0.00000   0.00000   0.00000   2.06854
   A18        2.27327   0.00000   0.00000   0.00001   0.00001   2.27327
   A19        2.02253   0.00000   0.00000  -0.00001  -0.00001   2.02252
   A20        1.92625   0.00000   0.00000   0.00002   0.00002   1.92627
   A21        1.86558  -0.00001   0.00000  -0.00003  -0.00003   1.86555
   A22        1.93523   0.00001   0.00000   0.00003   0.00003   1.93526
   A23        2.09192   0.00000   0.00000  -0.00002  -0.00002   2.09190
   A24        2.25552   0.00000   0.00000  -0.00001  -0.00001   2.25551
   A25        2.02117   0.00000   0.00000   0.00000   0.00000   2.02117
   A26        2.14794   0.00000   0.00000   0.00000   0.00000   2.14794
   A27        2.11386   0.00000   0.00000   0.00001   0.00001   2.11387
   A28        2.09701   0.00000   0.00000   0.00001   0.00001   2.09701
   A29        2.06729   0.00000   0.00000   0.00000   0.00000   2.06729
   A30        2.11885   0.00000   0.00000  -0.00001  -0.00001   2.11885
   A31        2.10644   0.00000   0.00000   0.00000   0.00000   2.10643
   A32        2.07649   0.00000   0.00000   0.00000   0.00000   2.07649
   A33        2.10024   0.00000   0.00000   0.00000   0.00000   2.10025
   A34        2.10769   0.00000   0.00000   0.00000   0.00000   2.10769
   A35        2.07399   0.00000   0.00000   0.00000   0.00000   2.07399
   A36        2.10148   0.00000   0.00000   0.00000   0.00000   2.10148
   A37        2.13206   0.00000   0.00000   0.00000   0.00000   2.13206
   A38        1.99830   0.00000   0.00000   0.00001   0.00001   1.99831
   A39        2.15275   0.00000   0.00000   0.00000   0.00000   2.15275
   A40        2.08054   0.00000   0.00000   0.00003   0.00003   2.08057
   A41        1.87337   0.00000   0.00000   0.00000   0.00000   1.87337
   A42        2.32868   0.00000   0.00000  -0.00003  -0.00003   2.32865
   A43        1.82430   0.00000   0.00000  -0.00001  -0.00001   1.82429
   A44        2.14148   0.00000   0.00000   0.00001   0.00001   2.14149
   A45        2.31552   0.00000   0.00000   0.00000   0.00000   2.31552
   A46        2.17040   0.00000   0.00000   0.00001   0.00001   2.17041
   A47        2.02529   0.00000   0.00000  -0.00002  -0.00002   2.02528
   A48        2.07107   0.00000   0.00000   0.00000   0.00000   2.07107
   A49        2.28378   0.00000   0.00000   0.00002   0.00002   2.28381
   A50        1.98328   0.00000   0.00000  -0.00001  -0.00001   1.98327
   A51        1.92662   0.00000   0.00000   0.00000   0.00000   1.92662
   A52        1.86671   0.00000   0.00000   0.00000   0.00000   1.86671
   A53        1.93515   0.00000   0.00000   0.00000   0.00000   1.93514
   A54        2.09169   0.00000   0.00000   0.00000   0.00000   2.09169
   A55        2.25583   0.00000   0.00000   0.00000   0.00000   2.25583
   A56        2.02079   0.00000   0.00000   0.00000   0.00000   2.02079
   A57        2.14652   0.00000   0.00000   0.00000   0.00000   2.14652
   A58        2.11572   0.00000   0.00000   0.00000   0.00000   2.11572
   A59        2.09784   0.00000   0.00000   0.00000   0.00000   2.09785
   A60        2.06674   0.00000   0.00000   0.00000   0.00000   2.06674
   A61        2.11859   0.00000   0.00000   0.00000   0.00000   2.11858
   A62        2.10606   0.00000   0.00000   0.00000   0.00000   2.10606
   A63        2.07765   0.00000   0.00000   0.00000   0.00000   2.07765
   A64        2.09946   0.00000   0.00000   0.00000   0.00000   2.09947
   A65        2.10687   0.00000   0.00000   0.00000   0.00000   2.10687
   A66        2.07291   0.00000   0.00000   0.00000   0.00000   2.07291
   A67        2.10340   0.00000   0.00000   0.00000   0.00000   2.10340
   A68        2.13140   0.00000   0.00000   0.00000   0.00000   2.13140
   A69        2.00084   0.00000   0.00000   0.00001   0.00001   2.00085
   A70        2.15086   0.00000   0.00000  -0.00001  -0.00001   2.15085
   A71        2.08491   0.00000   0.00000   0.00002   0.00002   2.08493
   A72        1.87331   0.00000   0.00000   0.00000   0.00000   1.87331
   A73        2.32387   0.00000   0.00000  -0.00002  -0.00002   2.32385
   A74        1.82294   0.00000   0.00000   0.00000   0.00000   1.82294
   A75        2.14089   0.00000   0.00000   0.00000   0.00000   2.14089
   A76        2.31724   0.00000   0.00000  -0.00001  -0.00001   2.31723
   A77        2.09771   0.00000   0.00000   0.00000   0.00000   2.09770
   A78        2.07718   0.00000   0.00000   0.00000   0.00000   2.07718
   A79        2.10829   0.00000   0.00000   0.00001   0.00001   2.10830
   A80        2.08943   0.00000   0.00000   0.00000   0.00000   2.08942
   A81        2.10615   0.00000   0.00000   0.00000   0.00000   2.10614
   A82        2.08740   0.00000   0.00000   0.00001   0.00001   2.08741
   A83        2.08445   0.00000   0.00000   0.00000   0.00000   2.08445
   A84        2.08711   0.00000   0.00000   0.00000   0.00000   2.08710
   A85        2.11163   0.00000   0.00000   0.00001   0.00001   2.11163
   A86        2.08268   0.00000   0.00000   0.00001   0.00001   2.08268
   A87        2.10229   0.00000   0.00000   0.00000   0.00000   2.10229
   A88        2.09813   0.00000   0.00000   0.00000   0.00000   2.09812
   A89        2.08782   0.00000   0.00000   0.00001   0.00001   2.08783
   A90        2.09782   0.00000   0.00000   0.00000   0.00000   2.09782
   A91        2.09749   0.00000   0.00000   0.00000   0.00000   2.09748
   A92        2.11357   0.00000   0.00000  -0.00001  -0.00001   2.11356
   A93        2.08332   0.00000   0.00000   0.00001   0.00001   2.08333
   A94        2.08629   0.00000   0.00000   0.00001   0.00001   2.08629
   A95        2.09741   0.00000   0.00000   0.00000   0.00000   2.09741
   A96        2.07651   0.00000   0.00000   0.00000   0.00000   2.07651
   A97        2.10926   0.00000   0.00000   0.00000   0.00000   2.10926
   A98        2.08894   0.00000   0.00000   0.00000   0.00000   2.08894
   A99        2.10682   0.00000   0.00000   0.00000   0.00000   2.10682
   A100       2.08719   0.00000   0.00000   0.00000   0.00000   2.08719
   A101       2.08382   0.00000   0.00000   0.00000   0.00000   2.08382
   A102       2.08809   0.00000   0.00000   0.00000   0.00000   2.08809
   A103       2.11128   0.00000   0.00000   0.00000   0.00000   2.11128
   A104       2.08266   0.00000   0.00000   0.00001   0.00001   2.08267
   A105       2.10231   0.00000   0.00000   0.00000   0.00000   2.10231
   A106       2.09812   0.00000   0.00000  -0.00001  -0.00001   2.09811
   A107       2.08789   0.00000   0.00000   0.00001   0.00001   2.08790
   A108       2.09757   0.00000   0.00000   0.00000   0.00000   2.09756
   A109       2.09767   0.00000   0.00000  -0.00001  -0.00001   2.09767
   A110       2.11366   0.00000   0.00000  -0.00002  -0.00002   2.11365
   A111       2.08316   0.00000   0.00000   0.00001   0.00001   2.08317
   A112       2.08636   0.00000   0.00000   0.00001   0.00001   2.08636
   A113       3.34149   0.00000   0.00000   0.00000   0.00000   3.34149
   A114       3.28086   0.00000   0.00000  -0.00004  -0.00004   3.28083
    D1       -1.55750   0.00000   0.00000   0.00000   0.00000  -1.55750
    D2        1.38130   0.00000   0.00000   0.00007   0.00007   1.38137
    D3        3.10842   0.00000   0.00000   0.00004   0.00004   3.10846
    D4       -0.23596   0.00000   0.00000   0.00011   0.00011  -0.23585
    D5        1.37317   0.00000   0.00000   0.00004   0.00004   1.37321
    D6       -1.97121   0.00000   0.00000   0.00011   0.00011  -1.97110
    D7        0.12005   0.00000   0.00000   0.00005   0.00005   0.12010
    D8        3.05885   0.00000   0.00000   0.00012   0.00012   3.05897
    D9        1.56683   0.00000   0.00000  -0.00010  -0.00010   1.56674
   D10       -1.16582   0.00000   0.00000  -0.00012  -0.00012  -1.16594
   D11        3.00801   0.00000   0.00000  -0.00007  -0.00007   3.00794
   D12        0.27536   0.00000   0.00000  -0.00010  -0.00010   0.27527
   D13       -0.33078   0.00000   0.00000  -0.00008  -0.00008  -0.33086
   D14       -3.06343   0.00000   0.00000  -0.00010  -0.00010  -3.06353
   D15       -1.84413   0.00000   0.00000  -0.00010  -0.00010  -1.84423
   D16        1.70640   0.00000   0.00000  -0.00012  -0.00012   1.70628
   D17       -2.76008   0.00000   0.00000  -0.00001  -0.00001  -2.76009
   D18        0.79045   0.00000   0.00000  -0.00004  -0.00004   0.79042
   D19        2.22897   0.00000   0.00000  -0.00014  -0.00014   2.22883
   D20       -1.10960   0.00000   0.00000  -0.00016  -0.00016  -1.10976
   D21        1.45028   0.00000   0.00000  -0.00002  -0.00002   1.45026
   D22       -1.88830   0.00000   0.00000  -0.00005  -0.00005  -1.88834
   D23        0.20570   0.00000   0.00000  -0.00002  -0.00002   0.20568
   D24       -3.13287   0.00000   0.00000  -0.00004  -0.00004  -3.13292
   D25       -1.51935   0.00000   0.00000  -0.00006  -0.00006  -1.51942
   D26        1.42526   0.00000   0.00000  -0.00009  -0.00009   1.42517
   D27        3.08622   0.00000   0.00000   0.00001   0.00001   3.08622
   D28       -0.25236   0.00000   0.00000  -0.00002  -0.00002  -0.25237
   D29       -0.41094   0.00000   0.00000   0.00001   0.00001  -0.41093
   D30       -3.05992   0.00000   0.00000  -0.00003  -0.00003  -3.05995
   D31       -1.86336   0.00000   0.00000   0.00000   0.00000  -1.86336
   D32        1.77084   0.00000   0.00000  -0.00005  -0.00005   1.77080
   D33       -2.35202   0.00000   0.00000  -0.00006  -0.00006  -2.35209
   D34        1.28218   0.00000   0.00000  -0.00010  -0.00010   1.28208
   D35        1.49310   0.00000   0.00000   0.00000   0.00000   1.49310
   D36       -1.15588   0.00000   0.00000  -0.00005  -0.00005  -1.15592
   D37        2.95766   0.00000   0.00000   0.00003   0.00003   2.95770
   D38        0.30869   0.00000   0.00000  -0.00001  -0.00001   0.30868
   D39       -0.18052   0.00000   0.00000   0.00006   0.00006  -0.18046
   D40        2.93907   0.00000   0.00000   0.00007   0.00007   2.93914
   D41       -3.11269   0.00000   0.00000  -0.00001  -0.00001  -3.11270
   D42        0.00690   0.00000   0.00000   0.00000   0.00000   0.00690
   D43       -2.96744   0.00000   0.00000  -0.00007  -0.00007  -2.96751
   D44        0.16171   0.00000   0.00000  -0.00010  -0.00010   0.16161
   D45       -0.01335   0.00000   0.00000  -0.00001  -0.00001  -0.01336
   D46        3.11580   0.00000   0.00000  -0.00004  -0.00004   3.11576
   D47       -2.74117   0.00000   0.00000  -0.00002  -0.00002  -2.74119
   D48        0.00889   0.00000   0.00000   0.00000   0.00000   0.00888
   D49       -0.30478   0.00000   0.00000   0.00008   0.00008  -0.30470
   D50        2.80459   0.00000   0.00000   0.00006   0.00006   2.80465
   D51       -3.11669   0.00000   0.00000   0.00006   0.00006  -3.11663
   D52       -0.00733   0.00000   0.00000   0.00004   0.00004  -0.00729
   D53       -0.00728   0.00000   0.00000  -0.00004  -0.00004  -0.00732
   D54        3.10307   0.00000   0.00000  -0.00003  -0.00003   3.10304
   D55        0.00275   0.00000   0.00000   0.00006   0.00006   0.00281
   D56        3.08612   0.00000   0.00000   0.00001   0.00001   3.08613
   D57       -3.10386   0.00000   0.00000   0.00005   0.00005  -3.10382
   D58       -0.02049   0.00000   0.00000  -0.00001  -0.00001  -0.02049
   D59        2.63490   0.00000   0.00000  -0.00005  -0.00005   2.63486
   D60       -0.50600   0.00000   0.00000  -0.00004  -0.00004  -0.50605
   D61       -0.54438   0.00000   0.00000  -0.00003  -0.00003  -0.54441
   D62        2.59790   0.00000   0.00000  -0.00002  -0.00002   2.59787
   D63       -3.13102   0.00000   0.00000   0.00001   0.00001  -3.13101
   D64        0.00118   0.00000   0.00000   0.00001   0.00001   0.00120
   D65       -0.01256   0.00000   0.00000   0.00002   0.00002  -0.01255
   D66        3.11964   0.00000   0.00000   0.00002   0.00002   3.11966
   D67       -3.13830   0.00000   0.00000  -0.00001  -0.00001  -3.13831
   D68       -0.00299   0.00000   0.00000  -0.00001  -0.00001  -0.00300
   D69       -0.00621   0.00000   0.00000   0.00000   0.00000  -0.00622
   D70        3.12909   0.00000   0.00000   0.00000   0.00000   3.12909
   D71       -3.13692   0.00000   0.00000   0.00000   0.00000  -3.13692
   D72       -0.00305   0.00000   0.00000   0.00000   0.00000  -0.00306
   D73       -0.00159   0.00000   0.00000   0.00000   0.00000  -0.00159
   D74        3.13228   0.00000   0.00000   0.00000   0.00000   3.13227
   D75        0.01155   0.00000   0.00000   0.00002   0.00002   0.01156
   D76       -3.11649   0.00000   0.00000   0.00004   0.00004  -3.11645
   D77       -3.13774   0.00000   0.00000   0.00001   0.00001  -3.13772
   D78        0.01741   0.00000   0.00000   0.00004   0.00004   0.01745
   D79        0.08457   0.00000   0.00000   0.00003   0.00003   0.08459
   D80       -3.01467   0.00000   0.00000   0.00005   0.00005  -3.01462
   D81       -3.06964   0.00000   0.00000   0.00000   0.00000  -3.06963
   D82        0.11432   0.00000   0.00000   0.00002   0.00002   0.11434
   D83        0.00259   0.00000   0.00000  -0.00006  -0.00006   0.00253
   D84       -3.07236   0.00000   0.00000   0.00000   0.00000  -3.07236
   D85        3.10545   0.00000   0.00000  -0.00008  -0.00008   3.10537
   D86        0.03050   0.00000   0.00000  -0.00002  -0.00002   0.03048
   D87       -0.17697   0.00000   0.00000  -0.00003  -0.00003  -0.17700
   D88        2.94587   0.00000   0.00000  -0.00003  -0.00003   2.94584
   D89       -3.11680   0.00000   0.00000  -0.00001  -0.00001  -3.11680
   D90        0.00604   0.00000   0.00000   0.00000   0.00000   0.00604
   D91       -2.97045   0.00000   0.00000   0.00002   0.00002  -2.97042
   D92        0.15740   0.00000   0.00000   0.00004   0.00004   0.15745
   D93       -0.01404   0.00000   0.00000   0.00000   0.00000  -0.01404
   D94        3.11380   0.00000   0.00000   0.00002   0.00002   3.11383
   D95       -2.65039   0.00000   0.00000  -0.00004  -0.00004  -2.65043
   D96        0.01071   0.00000   0.00000   0.00000   0.00000   0.01071
   D97       -0.35736   0.00000   0.00000   0.00003   0.00003  -0.35732
   D98        2.74036   0.00000   0.00000   0.00005   0.00005   2.74040
   D99       -3.10738   0.00000   0.00000  -0.00001  -0.00001  -3.10739
   D100      -0.00967   0.00000   0.00000   0.00000   0.00000  -0.00967
   D101      -0.00790   0.00000   0.00000   0.00000   0.00000  -0.00790
   D102       3.10205   0.00000   0.00000   0.00001   0.00001   3.10206
   D103       0.00195   0.00000   0.00000   0.00000   0.00000   0.00195
   D104       3.08176   0.00000   0.00000   0.00001   0.00001   3.08178
   D105      -3.10420   0.00000   0.00000  -0.00001  -0.00001  -3.10421
   D106      -0.02439   0.00000   0.00000   0.00001   0.00001  -0.02438
   D107       2.64029   0.00000   0.00000   0.00000   0.00000   2.64029
   D108      -0.49857   0.00000   0.00000   0.00000   0.00000  -0.49857
   D109      -0.53949   0.00000   0.00000   0.00001   0.00001  -0.53948
   D110       2.60484   0.00000   0.00000   0.00001   0.00001   2.60485
   D111      -3.13160   0.00000   0.00000   0.00000   0.00000  -3.13159
   D112       0.00298   0.00000   0.00000   0.00000   0.00000   0.00298
   D113      -0.00975   0.00000   0.00000   0.00001   0.00001  -0.00974
   D114       3.12483   0.00000   0.00000   0.00000   0.00000   3.12484
   D115      -3.14142   0.00000   0.00000   0.00000   0.00000  -3.14142
   D116      -0.00415   0.00000   0.00000   0.00000   0.00000  -0.00415
   D117      -0.00692   0.00000   0.00000   0.00000   0.00000  -0.00693
   D118       3.13034   0.00000   0.00000   0.00000   0.00000   3.13034
   D119      -3.14127   0.00000   0.00000  -0.00001  -0.00001  -3.14128
   D120      -0.00332   0.00000   0.00000  -0.00001  -0.00001  -0.00333
   D121      -0.00399   0.00000   0.00000  -0.00001  -0.00001  -0.00400
   D122       3.13396   0.00000   0.00000   0.00000   0.00000   3.13396
   D123       0.01278   0.00000   0.00000   0.00001   0.00001   0.01279
   D124      -3.11388   0.00000   0.00000  -0.00002  -0.00002  -3.11389
   D125      -3.13244   0.00000   0.00000   0.00001   0.00001  -3.13243
   D126       0.02408   0.00000   0.00000  -0.00002  -0.00002   0.02407
   D127       0.13399   0.00000   0.00000  -0.00005  -0.00005   0.13394
   D128      -2.95017   0.00000   0.00000  -0.00007  -0.00007  -2.95024
   D129      -3.02152   0.00000   0.00000  -0.00003  -0.00003  -3.02155
   D130       0.17750   0.00000   0.00000  -0.00005  -0.00005   0.17746
   D131       0.00442   0.00000   0.00000   0.00000   0.00000   0.00442
   D132      -3.06631   0.00000   0.00000  -0.00002  -0.00002  -3.06633
   D133       3.09364   0.00000   0.00000   0.00001   0.00001   3.09365
   D134       0.02291   0.00000   0.00000   0.00000   0.00000   0.02291
   D135       3.12798   0.00000   0.00000   0.00000   0.00000   3.12798
   D136      -0.03579   0.00000   0.00000   0.00000   0.00000  -0.03579
   D137      -0.01431   0.00000   0.00000  -0.00001  -0.00001  -0.01431
   D138       3.10510   0.00000   0.00000   0.00000   0.00000   3.10510
   D139      -3.14024   0.00000   0.00000   0.00000   0.00000  -3.14024
   D140       0.00245   0.00000   0.00000   0.00000   0.00000   0.00245
   D141       0.00205   0.00000   0.00000   0.00000   0.00000   0.00205
   D142      -3.13845   0.00000   0.00000   0.00000   0.00000  -3.13844
   D143       0.01434   0.00000   0.00000   0.00000   0.00000   0.01435
   D144       3.14143   0.00000   0.00000   0.00000   0.00000   3.14144
   D145      -3.10531   0.00000   0.00000   0.00000   0.00000  -3.10531
   D146       0.02178   0.00000   0.00000   0.00000   0.00000   0.02178
   D147       0.00995   0.00000   0.00000   0.00000   0.00000   0.00995
   D148       3.14021   0.00000   0.00000   0.00000   0.00000   3.14021
   D149      -3.13276   0.00000   0.00000   0.00000   0.00000  -3.13276
   D150      -0.00249   0.00000   0.00000   0.00000   0.00000  -0.00250
   D151      -0.00238   0.00000   0.00000   0.00000   0.00000  -0.00237
   D152       3.13623   0.00000   0.00000   0.00000   0.00000   3.13623
   D153      -3.12950   0.00000   0.00000   0.00000   0.00000  -3.12950
   D154       0.00910   0.00000   0.00000   0.00000   0.00000   0.00910
   D155      -0.00987   0.00000   0.00000   0.00000   0.00000  -0.00987
   D156       3.13471   0.00000   0.00000   0.00000   0.00000   3.13471
   D157      -3.14014   0.00000   0.00000   0.00000   0.00000  -3.14014
   D158       0.00445   0.00000   0.00000   0.00000   0.00000   0.00445
   D159       3.12985   0.00000   0.00000   0.00000   0.00000   3.12985
   D160      -0.03489   0.00000   0.00000   0.00000   0.00000  -0.03489
   D161      -0.01453   0.00000   0.00000   0.00000   0.00000  -0.01452
   D162       3.10392   0.00000   0.00000   0.00000   0.00000   3.10392
   D163       3.14123   0.00000   0.00000   0.00000   0.00000   3.14123
   D164       0.00239   0.00000   0.00000   0.00000   0.00000   0.00239
   D165       0.00239   0.00000   0.00000   0.00000   0.00000   0.00239
   D166      -3.13645   0.00000   0.00000   0.00000   0.00000  -3.13645
   D167       0.01433   0.00000   0.00000   0.00000   0.00000   0.01433
   D168       3.14128   0.00000   0.00000   0.00000   0.00000   3.14128
   D169      -3.10438   0.00000   0.00000   0.00000   0.00000  -3.10438
   D170       0.02257   0.00000   0.00000   0.00000   0.00000   0.02258
   D171       0.00971   0.00000   0.00000   0.00000   0.00000   0.00971
   D172       3.14020   0.00000   0.00000   0.00000   0.00000   3.14020
   D173      -3.13467   0.00000   0.00000   0.00000   0.00000  -3.13467
   D174      -0.00419   0.00000   0.00000   0.00000   0.00000  -0.00419
   D175      -0.00227   0.00000   0.00000   0.00000   0.00000  -0.00227
   D176       3.13653   0.00000   0.00000   0.00000   0.00000   3.13653
   D177      -3.12926   0.00000   0.00000   0.00000   0.00000  -3.12926
   D178       0.00954   0.00000   0.00000   0.00000   0.00000   0.00954
   D179      -0.00986   0.00000   0.00000   0.00000   0.00000  -0.00986
   D180       3.13454   0.00000   0.00000   0.00000   0.00000   3.13454
   D181      -3.14034   0.00000   0.00000   0.00000   0.00000  -3.14034
   D182       0.00406   0.00000   0.00000   0.00000   0.00000   0.00406
         Item               Value     Threshold  Converged?
 Maximum Force            0.000010     0.000450     YES
 RMS     Force            0.000002     0.000300     YES
 Maximum Displacement     0.000652     0.001800     YES
 RMS     Displacement     0.000119     0.001200     YES
 Predicted change in Energy=-5.124446D-09
 Optimization completed.
    -- Stationary point found.
                           ----------------------------
                           !   Optimized Parameters   !
                           ! (Angstroms and Degrees)  !
 --------------------------                            --------------------------
 ! Name  Definition              Value          Derivative Info.                !
 --------------------------------------------------------------------------------
 ! R1    R(1,2)                  2.4024         -DE/DX =    0.0                 !
 ! R2    R(1,3)                  2.3498         -DE/DX =    0.0                 !
 ! R3    R(1,4)                  2.2044         -DE/DX =    0.0                 !
 ! R4    R(1,19)                 2.3317         -DE/DX =    0.0                 !
 ! R5    R(1,20)                 2.3244         -DE/DX =    0.0                 !
 ! R6    R(1,21)                 2.2675         -DE/DX =    0.0                 !
 ! R7    R(3,7)                  1.3343         -DE/DX =    0.0                 !
 ! R8    R(3,15)                 1.3465         -DE/DX =    0.0                 !
 ! R9    R(4,5)                  1.2951         -DE/DX =    0.0                 !
 ! R10   R(4,16)                 1.3691         -DE/DX =    0.0                 !
 ! R11   R(5,6)                  1.3493         -DE/DX =    0.0                 !
 ! R12   R(6,17)                 1.3608         -DE/DX =    0.0                 !
 ! R13   R(6,36)                 1.4244         -DE/DX =    0.0                 !
 ! R14   R(7,8)                  1.0836         -DE/DX =    0.0                 !
 ! R15   R(7,9)                  1.3902         -DE/DX =    0.0                 !
 ! R16   R(9,10)                 1.0826         -DE/DX =    0.0                 !
 ! R17   R(9,11)                 1.392          -DE/DX =    0.0                 !
 ! R18   R(11,12)                1.0838         -DE/DX =    0.0                 !
 ! R19   R(11,13)                1.3883         -DE/DX =    0.0                 !
 ! R20   R(13,14)                1.0831         -DE/DX =    0.0                 !
 ! R21   R(13,15)                1.3961         -DE/DX =    0.0                 !
 ! R22   R(15,16)                1.4593         -DE/DX =    0.0                 !
 ! R23   R(16,17)                1.3751         -DE/DX =    0.0                 !
 ! R24   R(17,18)                1.075          -DE/DX =    0.0                 !
 ! R25   R(20,24)                1.3335         -DE/DX =    0.0                 !
 ! R26   R(20,32)                1.3458         -DE/DX =    0.0                 !
 ! R27   R(21,22)                1.2941         -DE/DX =    0.0                 !
 ! R28   R(21,33)                1.3684         -DE/DX =    0.0                 !
 ! R29   R(22,23)                1.3473         -DE/DX =    0.0                 !
 ! R30   R(23,34)                1.362          -DE/DX =    0.0                 !
 ! R31   R(23,46)                1.4256         -DE/DX =    0.0                 !
 ! R32   R(24,25)                1.084          -DE/DX =    0.0                 !
 ! R33   R(24,26)                1.391          -DE/DX =    0.0                 !
 ! R34   R(26,27)                1.0826         -DE/DX =    0.0                 !
 ! R35   R(26,28)                1.3914         -DE/DX =    0.0                 !
 ! R36   R(28,29)                1.0838         -DE/DX =    0.0                 !
 ! R37   R(28,30)                1.3891         -DE/DX =    0.0                 !
 ! R38   R(30,31)                1.0831         -DE/DX =    0.0                 !
 ! R39   R(30,32)                1.3959         -DE/DX =    0.0                 !
 ! R40   R(32,33)                1.4629         -DE/DX =    0.0                 !
 ! R41   R(33,34)                1.3754         -DE/DX =    0.0                 !
 ! R42   R(34,35)                1.0751         -DE/DX =    0.0                 !
 ! R43   R(36,37)                1.3936         -DE/DX =    0.0                 !
 ! R44   R(36,38)                1.3951         -DE/DX =    0.0                 !
 ! R45   R(37,39)                1.3907         -DE/DX =    0.0                 !
 ! R46   R(37,42)                1.083          -DE/DX =    0.0                 !
 ! R47   R(38,40)                1.3891         -DE/DX =    0.0                 !
 ! R48   R(38,43)                1.0817         -DE/DX =    0.0                 !
 ! R49   R(39,41)                1.3908         -DE/DX =    0.0                 !
 ! R50   R(39,44)                1.0818         -DE/DX =    0.0                 !
 ! R51   R(40,41)                1.3922         -DE/DX =    0.0                 !
 ! R52   R(40,45)                1.0819         -DE/DX =    0.0                 !
 ! R53   R(41,56)                1.755          -DE/DX =    0.0                 !
 ! R54   R(46,47)                1.3933         -DE/DX =    0.0                 !
 ! R55   R(46,48)                1.3949         -DE/DX =    0.0                 !
 ! R56   R(47,49)                1.3907         -DE/DX =    0.0                 !
 ! R57   R(47,52)                1.083          -DE/DX =    0.0                 !
 ! R58   R(48,50)                1.3891         -DE/DX =    0.0                 !
 ! R59   R(48,53)                1.0818         -DE/DX =    0.0                 !
 ! R60   R(49,51)                1.3908         -DE/DX =    0.0                 !
 ! R61   R(49,54)                1.0818         -DE/DX =    0.0                 !
 ! R62   R(50,51)                1.3923         -DE/DX =    0.0                 !
 ! R63   R(50,55)                1.0819         -DE/DX =    0.0                 !
 ! R64   R(51,57)                1.7545         -DE/DX =    0.0                 !
 ! A1    A(2,1,3)               83.053          -DE/DX =    0.0                 !
 ! A2    A(2,1,4)               90.4046         -DE/DX =    0.0                 !
 ! A3    A(2,1,19)             108.4003         -DE/DX =    0.0                 !
 ! A4    A(2,1,20)             162.7887         -DE/DX =    0.0                 !
 ! A5    A(2,1,21)              96.2985         -DE/DX =    0.0                 !
 ! A6    A(3,1,4)               72.26           -DE/DX =    0.0                 !
 ! A7    A(3,1,20)              84.6679         -DE/DX =    0.0                 !
 ! A8    A(3,1,21)              91.8951         -DE/DX =    0.0                 !
 ! A9    A(4,1,19)              99.3051         -DE/DX =    0.0                 !
 ! A10   A(4,1,20)              97.2928         -DE/DX =    0.0                 !
 ! A11   A(4,1,21)             161.9623         -DE/DX =    0.0                 !
 ! A12   A(19,1,20)             85.5999         -DE/DX =    0.0                 !
 ! A13   A(19,1,21)             94.4466         -DE/DX =    0.0                 !
 ! A14   A(20,1,21)             72.0756         -DE/DX =    0.0                 !
 ! A15   A(1,3,7)              125.5854         -DE/DX =    0.0                 !
 ! A16   A(1,3,15)             114.9058         -DE/DX =    0.0                 !
 ! A17   A(7,3,15)             118.5185         -DE/DX =    0.0                 !
 ! A18   A(1,4,5)              130.2486         -DE/DX =    0.0                 !
 ! A19   A(1,4,16)             115.8826         -DE/DX =    0.0                 !
 ! A20   A(5,4,16)             110.3663         -DE/DX =    0.0                 !
 ! A21   A(4,5,6)              106.8898         -DE/DX =    0.0                 !
 ! A22   A(5,6,17)             110.8806         -DE/DX =    0.0                 !
 ! A23   A(5,6,36)             119.8583         -DE/DX =    0.0                 !
 ! A24   A(17,6,36)            129.2318         -DE/DX =    0.0                 !
 ! A25   A(3,7,8)              115.8046         -DE/DX =    0.0                 !
 ! A26   A(3,7,9)              123.0677         -DE/DX =    0.0                 !
 ! A27   A(8,7,9)              121.1155         -DE/DX =    0.0                 !
 ! A28   A(7,9,10)             120.1496         -DE/DX =    0.0                 !
 ! A29   A(7,9,11)             118.4469         -DE/DX =    0.0                 !
 ! A30   A(10,9,11)            121.4013         -DE/DX =    0.0                 !
 ! A31   A(9,11,12)            120.69           -DE/DX =    0.0                 !
 ! A32   A(9,11,13)            118.9739         -DE/DX =    0.0                 !
 ! A33   A(12,11,13)           120.3351         -DE/DX =    0.0                 !
 ! A34   A(11,13,14)           120.7616         -DE/DX =    0.0                 !
 ! A35   A(11,13,15)           118.8307         -DE/DX =    0.0                 !
 ! A36   A(14,13,15)           120.4062         -DE/DX =    0.0                 !
 ! A37   A(3,15,13)            122.1583         -DE/DX =    0.0                 !
 ! A38   A(3,15,16)            114.4941         -DE/DX =    0.0                 !
 ! A39   A(13,15,16)           123.3435         -DE/DX =    0.0                 !
 ! A40   A(4,16,15)            119.2063         -DE/DX =    0.0                 !
 ! A41   A(4,16,17)            107.3362         -DE/DX =    0.0                 !
 ! A42   A(15,16,17)           133.4233         -DE/DX =    0.0                 !
 ! A43   A(6,17,16)            104.5247         -DE/DX =    0.0                 !
 ! A44   A(6,17,18)            122.6979         -DE/DX =    0.0                 !
 ! A45   A(16,17,18)           132.6697         -DE/DX =    0.0                 !
 ! A46   A(1,20,24)            124.3547         -DE/DX =    0.0                 !
 ! A47   A(1,20,32)            116.0408         -DE/DX =    0.0                 !
 ! A48   A(24,20,32)           118.6636         -DE/DX =    0.0                 !
 ! A49   A(1,21,22)            130.851          -DE/DX =    0.0                 !
 ! A50   A(1,21,33)            113.6334         -DE/DX =    0.0                 !
 ! A51   A(22,21,33)           110.3871         -DE/DX =    0.0                 !
 ! A52   A(21,22,23)           106.9545         -DE/DX =    0.0                 !
 ! A53   A(22,23,34)           110.8757         -DE/DX =    0.0                 !
 ! A54   A(22,23,46)           119.8449         -DE/DX =    0.0                 !
 ! A55   A(34,23,46)           129.2493         -DE/DX =    0.0                 !
 ! A56   A(20,24,25)           115.7826         -DE/DX =    0.0                 !
 ! A57   A(20,24,26)           122.9865         -DE/DX =    0.0                 !
 ! A58   A(25,24,26)           121.222          -DE/DX =    0.0                 !
 ! A59   A(24,26,27)           120.1975         -DE/DX =    0.0                 !
 ! A60   A(24,26,28)           118.4153         -DE/DX =    0.0                 !
 ! A61   A(27,26,28)           121.386          -DE/DX =    0.0                 !
 ! A62   A(26,28,29)           120.6686         -DE/DX =    0.0                 !
 ! A63   A(26,28,30)           119.0405         -DE/DX =    0.0                 !
 ! A64   A(29,28,30)           120.2904         -DE/DX =    0.0                 !
 ! A65   A(28,30,31)           120.7148         -DE/DX =    0.0                 !
 ! A66   A(28,30,32)           118.7691         -DE/DX =    0.0                 !
 ! A67   A(31,30,32)           120.5158         -DE/DX =    0.0                 !
 ! A68   A(20,32,30)           122.1203         -DE/DX =    0.0                 !
 ! A69   A(20,32,33)           114.6398         -DE/DX =    0.0                 !
 ! A70   A(30,32,33)           123.235          -DE/DX =    0.0                 !
 ! A71   A(21,33,32)           119.4568         -DE/DX =    0.0                 !
 ! A72   A(21,33,34)           107.3326         -DE/DX =    0.0                 !
 ! A73   A(32,33,34)           133.1478         -DE/DX =    0.0                 !
 ! A74   A(23,34,33)           104.4465         -DE/DX =    0.0                 !
 ! A75   A(23,34,35)           122.6638         -DE/DX =    0.0                 !
 ! A76   A(33,34,35)           132.7681         -DE/DX =    0.0                 !
 ! A77   A(6,36,37)            120.1898         -DE/DX =    0.0                 !
 ! A78   A(6,36,38)            119.0139         -DE/DX =    0.0                 !
 ! A79   A(37,36,38)           120.7963         -DE/DX =    0.0                 !
 ! A80   A(36,37,39)           119.7153         -DE/DX =    0.0                 !
 ! A81   A(36,37,42)           120.6734         -DE/DX =    0.0                 !
 ! A82   A(39,37,42)           119.5992         -DE/DX =    0.0                 !
 ! A83   A(36,38,40)           119.4303         -DE/DX =    0.0                 !
 ! A84   A(36,38,43)           119.5824         -DE/DX =    0.0                 !
 ! A85   A(40,38,43)           120.9873         -DE/DX =    0.0                 !
 ! A86   A(37,39,41)           119.3285         -DE/DX =    0.0                 !
 ! A87   A(37,39,44)           120.4524         -DE/DX =    0.0                 !
 ! A88   A(41,39,44)           120.2139         -DE/DX =    0.0                 !
 ! A89   A(38,40,41)           119.6232         -DE/DX =    0.0                 !
 ! A90   A(38,40,45)           120.1963         -DE/DX =    0.0                 !
 ! A91   A(41,40,45)           120.1773         -DE/DX =    0.0                 !
 ! A92   A(39,41,40)           121.0989         -DE/DX =    0.0                 !
 ! A93   A(39,41,56)           119.3655         -DE/DX =    0.0                 !
 ! A94   A(40,41,56)           119.5354         -DE/DX =    0.0                 !
 ! A95   A(23,46,47)           120.1729         -DE/DX =    0.0                 !
 ! A96   A(23,46,48)           118.9752         -DE/DX =    0.0                 !
 ! A97   A(47,46,48)           120.8517         -DE/DX =    0.0                 !
 ! A98   A(46,47,49)           119.6877         -DE/DX =    0.0                 !
 ! A99   A(46,47,52)           120.712          -DE/DX =    0.0                 !
 ! A100  A(49,47,52)           119.5871         -DE/DX =    0.0                 !
 ! A101  A(46,48,50)           119.3939         -DE/DX =    0.0                 !
 ! A102  A(46,48,53)           119.6387         -DE/DX =    0.0                 !
 ! A103  A(50,48,53)           120.9673         -DE/DX =    0.0                 !
 ! A104  A(47,49,51)           119.3277         -DE/DX =    0.0                 !
 ! A105  A(47,49,54)           120.4537         -DE/DX =    0.0                 !
 ! A106  A(51,49,54)           120.2132         -DE/DX =    0.0                 !
 ! A107  A(48,50,51)           119.6274         -DE/DX =    0.0                 !
 ! A108  A(48,50,55)           120.1817         -DE/DX =    0.0                 !
 ! A109  A(51,50,55)           120.1878         -DE/DX =    0.0                 !
 ! A110  A(49,51,50)           121.104          -DE/DX =    0.0                 !
 ! A111  A(49,51,57)           119.3565         -DE/DX =    0.0                 !
 ! A112  A(50,51,57)           119.5394         -DE/DX =    0.0                 !
 ! A113  L(3,1,19,2,-1)        191.4533         -DE/DX =    0.0                 !
 ! A114  L(3,1,19,2,-2)        187.9797         -DE/DX =    0.0                 !
 ! D1    D(2,1,3,7)            -89.2382         -DE/DX =    0.0                 !
 ! D2    D(2,1,3,15)            79.1429         -DE/DX =    0.0                 !
 ! D3    D(4,1,3,7)            178.0995         -DE/DX =    0.0                 !
 ! D4    D(4,1,3,15)           -13.5194         -DE/DX =    0.0                 !
 ! D5    D(20,1,3,7)            78.677          -DE/DX =    0.0                 !
 ! D6    D(20,1,3,15)         -112.942          -DE/DX =    0.0                 !
 ! D7    D(21,1,3,7)             6.8782         -DE/DX =    0.0                 !
 ! D8    D(21,1,3,15)          175.2593         -DE/DX =    0.0                 !
 ! D9    D(2,1,4,5)             89.7728         -DE/DX =    0.0                 !
 ! D10   D(2,1,4,16)           -66.7964         -DE/DX =    0.0                 !
 ! D11   D(3,1,4,5)            172.3465         -DE/DX =    0.0                 !
 ! D12   D(3,1,4,16)            15.7772         -DE/DX =    0.0                 !
 ! D13   D(19,1,4,5)           -18.9522         -DE/DX =    0.0                 !
 ! D14   D(19,1,4,16)         -175.5215         -DE/DX =    0.0                 !
 ! D15   D(20,1,4,5)          -105.6611         -DE/DX =    0.0                 !
 ! D16   D(20,1,4,16)           97.7697         -DE/DX =    0.0                 !
 ! D17   D(21,1,4,5)          -158.141          -DE/DX =    0.0                 !
 ! D18   D(21,1,4,16)           45.2897         -DE/DX =    0.0                 !
 ! D19   D(2,1,20,24)          127.7107         -DE/DX =    0.0                 !
 ! D20   D(2,1,20,32)          -63.5754         -DE/DX =    0.0                 !
 ! D21   D(3,1,20,24)           83.0948         -DE/DX =    0.0                 !
 ! D22   D(3,1,20,32)         -108.1913         -DE/DX =    0.0                 !
 ! D23   D(4,1,20,24)           11.7857         -DE/DX =    0.0                 !
 ! D24   D(4,1,20,32)         -179.5004         -DE/DX =    0.0                 !
 ! D25   D(19,1,20,24)         -87.0525         -DE/DX =    0.0                 !
 ! D26   D(19,1,20,32)          81.6613         -DE/DX =    0.0                 !
 ! D27   D(21,1,20,24)         176.8272         -DE/DX =    0.0                 !
 ! D28   D(21,1,20,32)         -14.4589         -DE/DX =    0.0                 !
 ! D29   D(2,1,21,22)          -23.5452         -DE/DX =    0.0                 !
 ! D30   D(2,1,21,33)         -175.3206         -DE/DX =    0.0                 !
 ! D31   D(3,1,21,22)         -106.7628         -DE/DX =    0.0                 !
 ! D32   D(3,1,21,33)          101.4619         -DE/DX =    0.0                 !
 ! D33   D(4,1,21,22)         -134.7611         -DE/DX =    0.0                 !
 ! D34   D(4,1,21,33)           73.4636         -DE/DX =    0.0                 !
 ! D35   D(19,1,21,22)          85.5484         -DE/DX =    0.0                 !
 ! D36   D(19,1,21,33)         -66.227          -DE/DX =    0.0                 !
 ! D37   D(20,1,21,22)         169.4617         -DE/DX =    0.0                 !
 ! D38   D(20,1,21,33)          17.6864         -DE/DX =    0.0                 !
 ! D39   D(1,3,7,8)            -10.343          -DE/DX =    0.0                 !
 ! D40   D(1,3,7,9)            168.3964         -DE/DX =    0.0                 !
 ! D41   D(15,3,7,8)          -178.3438         -DE/DX =    0.0                 !
 ! D42   D(15,3,7,9)             0.3956         -DE/DX =    0.0                 !
 ! D43   D(1,3,15,13)         -170.0216         -DE/DX =    0.0                 !
 ! D44   D(1,3,15,16)            9.2655         -DE/DX =    0.0                 !
 ! D45   D(7,3,15,13)           -0.7648         -DE/DX =    0.0                 !
 ! D46   D(7,3,15,16)          178.5223         -DE/DX =    0.0                 !
 ! D47   D(1,4,5,6)           -157.0576         -DE/DX =    0.0                 !
 ! D48   D(16,4,5,6)             0.5091         -DE/DX =    0.0                 !
 ! D49   D(1,4,16,15)          -17.4624         -DE/DX =    0.0                 !
 ! D50   D(1,4,16,17)          160.6912         -DE/DX =    0.0                 !
 ! D51   D(5,4,16,15)         -178.5733         -DE/DX =    0.0                 !
 ! D52   D(5,4,16,17)           -0.4198         -DE/DX =    0.0                 !
 ! D53   D(4,5,6,17)            -0.4173         -DE/DX =    0.0                 !
 ! D54   D(4,5,6,36)           177.7926         -DE/DX =    0.0                 !
 ! D55   D(5,6,17,16)            0.1574         -DE/DX =    0.0                 !
 ! D56   D(5,6,17,18)          176.8218         -DE/DX =    0.0                 !
 ! D57   D(36,6,17,16)        -177.8382         -DE/DX =    0.0                 !
 ! D58   D(36,6,17,18)          -1.1738         -DE/DX =    0.0                 !
 ! D59   D(5,6,36,37)          150.9687         -DE/DX =    0.0                 !
 ! D60   D(5,6,36,38)          -28.9919         -DE/DX =    0.0                 !
 ! D61   D(17,6,36,37)         -31.1908         -DE/DX =    0.0                 !
 ! D62   D(17,6,36,38)         148.8486         -DE/DX =    0.0                 !
 ! D63   D(3,7,9,10)          -179.3942         -DE/DX =    0.0                 !
 ! D64   D(3,7,9,11)             0.0679         -DE/DX =    0.0                 !
 ! D65   D(8,7,9,10)            -0.7198         -DE/DX =    0.0                 !
 ! D66   D(8,7,9,11)           178.7422         -DE/DX =    0.0                 !
 ! D67   D(7,9,11,12)         -179.8111         -DE/DX =    0.0                 !
 ! D68   D(7,9,11,13)           -0.1712         -DE/DX =    0.0                 !
 ! D69   D(10,9,11,12)          -0.3561         -DE/DX =    0.0                 !
 ! D70   D(10,9,11,13)         179.2838         -DE/DX =    0.0                 !
 ! D71   D(9,11,13,14)        -179.7324         -DE/DX =    0.0                 !
 ! D72   D(9,11,13,15)          -0.1749         -DE/DX =    0.0                 !
 ! D73   D(12,11,13,14)         -0.0913         -DE/DX =    0.0                 !
 ! D74   D(12,11,13,15)        179.4662         -DE/DX =    0.0                 !
 ! D75   D(11,13,15,3)           0.6616         -DE/DX =    0.0                 !
 ! D76   D(11,13,15,16)       -178.5618         -DE/DX =    0.0                 !
 ! D77   D(14,13,15,3)        -179.7792         -DE/DX =    0.0                 !
 ! D78   D(14,13,15,16)          0.9973         -DE/DX =    0.0                 !
 ! D79   D(3,15,16,4)            4.8453         -DE/DX =    0.0                 !
 ! D80   D(3,15,16,17)        -172.7276         -DE/DX =    0.0                 !
 ! D81   D(13,15,16,4)        -175.8772         -DE/DX =    0.0                 !
 ! D82   D(13,15,16,17)          6.55           -DE/DX =    0.0                 !
 ! D83   D(4,16,17,6)            0.1483         -DE/DX =    0.0                 !
 ! D84   D(4,16,17,18)        -176.0334         -DE/DX =    0.0                 !
 ! D85   D(15,16,17,6)         177.929          -DE/DX =    0.0                 !
 ! D86   D(15,16,17,18)          1.7473         -DE/DX =    0.0                 !
 ! D87   D(1,20,24,25)         -10.1397         -DE/DX =    0.0                 !
 ! D88   D(1,20,24,26)         168.786          -DE/DX =    0.0                 !
 ! D89   D(32,20,24,25)       -178.5794         -DE/DX =    0.0                 !
 ! D90   D(32,20,24,26)          0.3463         -DE/DX =    0.0                 !
 ! D91   D(1,20,32,30)        -170.194          -DE/DX =    0.0                 !
 ! D92   D(1,20,32,33)           9.0185         -DE/DX =    0.0                 !
 ! D93   D(24,20,32,30)         -0.8047         -DE/DX =    0.0                 !
 ! D94   D(24,20,32,33)        178.4078         -DE/DX =    0.0                 !
 ! D95   D(1,21,22,23)        -151.856          -DE/DX =    0.0                 !
 ! D96   D(33,21,22,23)          0.6137         -DE/DX =    0.0                 !
 ! D97   D(1,21,33,32)         -20.475          -DE/DX =    0.0                 !
 ! D98   D(1,21,33,34)         157.0108         -DE/DX =    0.0                 !
 ! D99   D(22,21,33,32)       -178.0399         -DE/DX =    0.0                 !
 ! D100  D(22,21,33,34)         -0.5542         -DE/DX =    0.0                 !
 ! D101  D(21,22,23,34)         -0.4526         -DE/DX =    0.0                 !
 ! D102  D(21,22,23,46)        177.7345         -DE/DX =    0.0                 !
 ! D103  D(22,23,34,33)          0.1117         -DE/DX =    0.0                 !
 ! D104  D(22,23,34,35)        176.572          -DE/DX =    0.0                 !
 ! D105  D(46,23,34,33)       -177.8576         -DE/DX =    0.0                 !
 ! D106  D(46,23,34,35)         -1.3973         -DE/DX =    0.0                 !
 ! D107  D(22,23,46,47)        151.2773         -DE/DX =    0.0                 !
 ! D108  D(22,23,46,48)        -28.566          -DE/DX =    0.0                 !
 ! D109  D(34,23,46,47)        -30.9103         -DE/DX =    0.0                 !
 ! D110  D(34,23,46,48)        149.2464         -DE/DX =    0.0                 !
 ! D111  D(20,24,26,27)       -179.4273         -DE/DX =    0.0                 !
 ! D112  D(20,24,26,28)          0.1709         -DE/DX =    0.0                 !
 ! D113  D(25,24,26,27)         -0.5586         -DE/DX =    0.0                 !
 ! D114  D(25,24,26,28)        179.0397         -DE/DX =    0.0                 !
 ! D115  D(24,26,28,29)       -179.9899         -DE/DX =    0.0                 !
 ! D116  D(24,26,28,30)         -0.2379         -DE/DX =    0.0                 !
 ! D117  D(27,26,28,29)         -0.3966         -DE/DX =    0.0                 !
 ! D118  D(27,26,28,30)        179.3554         -DE/DX =    0.0                 !
 ! D119  D(26,28,30,31)       -179.9816         -DE/DX =    0.0                 !
 ! D120  D(26,28,30,32)         -0.1901         -DE/DX =    0.0                 !
 ! D121  D(29,28,30,31)         -0.2287         -DE/DX =    0.0                 !
 ! D122  D(29,28,30,32)        179.5629         -DE/DX =    0.0                 !
 ! D123  D(28,30,32,20)          0.7322         -DE/DX =    0.0                 !
 ! D124  D(28,30,32,33)       -178.412          -DE/DX =    0.0                 !
 ! D125  D(31,30,32,20)       -179.4758         -DE/DX =    0.0                 !
 ! D126  D(31,30,32,33)          1.38           -DE/DX =    0.0                 !
 ! D127  D(20,32,33,21)          7.6772         -DE/DX =    0.0                 !
 ! D128  D(20,32,33,34)       -169.0324         -DE/DX =    0.0                 !
 ! D129  D(30,32,33,21)       -173.1202         -DE/DX =    0.0                 !
 ! D130  D(30,32,33,34)         10.1702         -DE/DX =    0.0                 !
 ! D131  D(21,33,34,23)          0.2534         -DE/DX =    0.0                 !
 ! D132  D(21,33,34,35)       -175.6866         -DE/DX =    0.0                 !
 ! D133  D(32,33,34,23)        177.2524         -DE/DX =    0.0                 !
 ! D134  D(32,33,34,35)          1.3124         -DE/DX =    0.0                 !
 ! D135  D(6,36,37,39)         179.2203         -DE/DX =    0.0                 !
 ! D136  D(6,36,37,42)          -2.0505         -DE/DX =    0.0                 !
 ! D137  D(38,36,37,39)         -0.8199         -DE/DX =    0.0                 !
 ! D138  D(38,36,37,42)        177.9094         -DE/DX =    0.0                 !
 ! D139  D(6,36,38,40)        -179.9224         -DE/DX =    0.0                 !
 ! D140  D(6,36,38,43)           0.1404         -DE/DX =    0.0                 !
 ! D141  D(37,36,38,40)          0.1172         -DE/DX =    0.0                 !
 ! D142  D(37,36,38,43)       -179.8199         -DE/DX =    0.0                 !
 ! D143  D(36,37,39,41)          0.8218         -DE/DX =    0.0                 !
 ! D144  D(36,37,39,44)        179.9909         -DE/DX =    0.0                 !
 ! D145  D(42,37,39,41)       -177.9212         -DE/DX =    0.0                 !
 ! D146  D(42,37,39,44)          1.2479         -DE/DX =    0.0                 !
 ! D147  D(36,38,40,41)          0.5701         -DE/DX =    0.0                 !
 ! D148  D(36,38,40,45)        179.921          -DE/DX =    0.0                 !
 ! D149  D(43,38,40,41)       -179.4937         -DE/DX =    0.0                 !
 ! D150  D(43,38,40,45)         -0.1428         -DE/DX =    0.0                 !
 ! D151  D(37,39,41,40)         -0.1361         -DE/DX =    0.0                 !
 ! D152  D(37,39,41,56)        179.6928         -DE/DX =    0.0                 !
 ! D153  D(44,39,41,40)       -179.3072         -DE/DX =    0.0                 !
 ! D154  D(44,39,41,56)          0.5216         -DE/DX =    0.0                 !
 ! D155  D(38,40,41,39)         -0.5655         -DE/DX =    0.0                 !
 ! D156  D(38,40,41,56)        179.6059         -DE/DX =    0.0                 !
 ! D157  D(45,40,41,39)       -179.9166         -DE/DX =    0.0                 !
 ! D158  D(45,40,41,56)          0.2549         -DE/DX =    0.0                 !
 ! D159  D(23,46,47,49)        179.3274         -DE/DX =    0.0                 !
 ! D160  D(23,46,47,52)         -1.9989         -DE/DX =    0.0                 !
 ! D161  D(48,46,47,49)         -0.8322         -DE/DX =    0.0                 !
 ! D162  D(48,46,47,52)        177.8414         -DE/DX =    0.0                 !
 ! D163  D(23,46,48,50)        179.9791         -DE/DX =    0.0                 !
 ! D164  D(23,46,48,53)          0.1368         -DE/DX =    0.0                 !
 ! D165  D(47,46,48,50)          0.1368         -DE/DX =    0.0                 !
 ! D166  D(47,46,48,53)       -179.7055         -DE/DX =    0.0                 !
 ! D167  D(46,47,49,51)          0.8209         -DE/DX =    0.0                 !
 ! D168  D(46,47,49,54)        179.9822         -DE/DX =    0.0                 !
 ! D169  D(52,47,49,51)       -177.8678         -DE/DX =    0.0                 !
 ! D170  D(52,47,49,54)          1.2935         -DE/DX =    0.0                 !
 ! D171  D(46,48,50,51)          0.5565         -DE/DX =    0.0                 !
 ! D172  D(46,48,50,55)        179.92           -DE/DX =    0.0                 !
 ! D173  D(53,48,50,51)       -179.6034         -DE/DX =    0.0                 !
 ! D174  D(53,48,50,55)         -0.2399         -DE/DX =    0.0                 !
 ! D175  D(47,49,51,50)         -0.1299         -DE/DX =    0.0                 !
 ! D176  D(47,49,51,57)        179.7097         -DE/DX =    0.0                 !
 ! D177  D(54,49,51,50)       -179.2932         -DE/DX =    0.0                 !
 ! D178  D(54,49,51,57)          0.5464         -DE/DX =    0.0                 !
 ! D179  D(48,50,51,49)         -0.5648         -DE/DX =    0.0                 !
 ! D180  D(48,50,51,57)        179.596          -DE/DX =    0.0                 !
 ! D181  D(55,50,51,49)       -179.9282         -DE/DX =    0.0                 !
 ! D182  D(55,50,51,57)          0.2325         -DE/DX =    0.0                 !
 --------------------------------------------------------------------------------
 Lowest energy point so far.  Saving SCF results.
 GradGradGradGradGradGradGradGradGradGradGradGradGradGradGradGradGradGrad

 Largest change from initial coordinates is atom   44       0.000 Angstoms.
 Leave Link  103 at Sat Oct 20 04:00:18 2018, MaxMem=   838860800 cpu:         5.8
 (Enter /soft/sl6.3/x86_64/gaussian/g09_d01/g09/l202.exe)
 Stoichiometry    C26H18Cl4FeN8(5)
 Framework group  C1[X(C26H18Cl4FeN8)]
 Deg. of freedom   165
 Full point group                 C1      NOp   1
 RotChk:  IX=0 Diff= 3.91D-16
 Largest Abelian subgroup         C1      NOp   1
 Largest concise Abelian subgroup C1      NOp   1
                         Standard orientation:                         
 ---------------------------------------------------------------------
 Center     Atomic      Atomic             Coordinates (Angstroms)
 Number     Number       Type             X           Y           Z
 ---------------------------------------------------------------------
      1         26           0        0.027947    0.063185   -0.073000
      2         17           0        0.036369   -1.419368    1.817358
      3          7           0        0.357683    1.705573    1.574796
      4          7           0        2.199887    0.373492    0.140904
      5          7           0        3.193052   -0.277153   -0.376332
      6          7           0        4.261560   -0.057708    0.417789
      7          6           0       -0.607770    2.356105    2.226846
      8          1           0       -1.611453    2.220082    1.841725
      9          6           0       -0.368935    3.142697    3.348006
     10          1           0       -1.189811    3.642200    3.846669
     11          6           0        0.938772    3.257852    3.810828
     12          1           0        1.165764    3.859103    4.683465
     13          6           0        1.950913    2.583492    3.141388
     14          1           0        2.977893    2.649281    3.479042
     15          6           0        1.621540    1.808865    2.027530
     16          6           0        2.600628    1.035970    1.270086
     17          6           0        3.934659    0.758900    1.456031
     18          1           0        4.631241    1.017838    2.232843
     19         17           0        0.020638   -1.223572   -2.017510
     20          7           0       -0.390740    1.866514   -1.478604
     21          7           0       -2.210159    0.426525   -0.094217
     22          7           0       -3.187574   -0.284647    0.367928
     23          7           0       -4.266838   -0.008763   -0.389937
     24          6           0        0.555718    2.579170   -2.090666
     25          1           0        1.572984    2.385745   -1.770084
     26          6           0        0.279209    3.500664   -3.095324
     27          1           0        1.084284    4.048464   -3.568386
     28          6           0       -1.046140    3.688426   -3.475079
     29          1           0       -1.302955    4.396966   -4.253901
     30          6           0       -2.039386    2.949703   -2.844613
     31          1           0       -3.079777    3.073969   -3.119088
     32          6           0       -1.672002    2.039379   -1.852186
     33          6           0       -2.632269    1.188134   -1.149764
     34          6           0       -3.964036    0.908665   -1.350040
     35          1           0       -4.672578    1.225445   -2.093925
     36          6           0        5.504173   -0.689619    0.125332
     37          6           0        6.703274   -0.079104    0.487905
     38          6           0        5.499184   -1.922654   -0.527303
     39          6           0        7.910301   -0.712451    0.212101
     40          6           0        6.706006   -2.547379   -0.815311
     41          6           0        7.901583   -1.941484   -0.438905
     42          1           0        6.706129    0.893533    0.964217
     43          1           0        4.557064   -2.377462   -0.802361
     44          1           0        8.848165   -0.249257    0.488167
     45          1           0        6.716555   -3.504356   -1.319862
     46          6           0       -5.496941   -0.686800   -0.146235
     47          6           0       -6.709005   -0.066923   -0.442982
     48          6           0       -5.464394   -1.972358    0.394281
     49          6           0       -7.902594   -0.743063   -0.214287
     50          6           0       -6.657908   -2.640890    0.635688
     51          6           0       -7.867048   -2.024694    0.324729
     52          1           0       -6.732935    0.944229   -0.830026
     53          1           0       -4.512421   -2.433158    0.621657
     54          1           0       -8.850685   -0.273485   -0.439899
     55          1           0       -6.647494   -3.638835    1.053372
     56         17           0        9.424547   -2.737752   -0.794677
     57         17           0       -9.372723   -2.875399    0.620697
 ---------------------------------------------------------------------
 Rotational constants (GHZ):      0.1304379      0.0306897      0.0294044
 Leave Link  202 at Sat Oct 20 04:00:18 2018, MaxMem=   838860800 cpu:         0.1
 (Enter /soft/sl6.3/x86_64/gaussian/g09_d01/g09/l9999.exe)
 1\1\GINC-NODE0403\FOpt\UB3LYP\6-311G(d,p)\C26H18Cl4Fe1N8(5)\CONRADJ\20
 -Oct-2018\0\\#P b3lyp/6-311G(d,p) opt scf=(conver=8)\\Comment:\\0,5\Fe
 ,-0.027947,0.063185,0.073\Cl,-0.036369,-1.419368,-1.817358\N,-0.357683
 ,1.705573,-1.574796\N,-2.199887,0.373492,-0.140904\N,-3.193052,-0.2771
 53,0.376332\N,-4.26156,-0.057708,-0.417789\C,0.60777,2.356105,-2.22684
 6\H,1.611453,2.220082,-1.841725\C,0.368935,3.142697,-3.348006\H,1.1898
 11,3.6422,-3.846669\C,-0.938772,3.257852,-3.810828\H,-1.165764,3.85910
 3,-4.683465\C,-1.950913,2.583492,-3.141388\H,-2.977893,2.649281,-3.479
 042\C,-1.62154,1.808865,-2.02753\C,-2.600628,1.03597,-1.270086\C,-3.93
 4659,0.7589,-1.456031\H,-4.631241,1.017838,-2.232843\Cl,-0.020638,-1.2
 23572,2.01751\N,0.39074,1.866514,1.478604\N,2.210159,0.426525,0.094217
 \N,3.187574,-0.284647,-0.367928\N,4.266838,-0.008763,0.389937\C,-0.555
 718,2.57917,2.090666\H,-1.572984,2.385745,1.770084\C,-0.279209,3.50066
 4,3.095324\H,-1.084284,4.048464,3.568386\C,1.04614,3.688426,3.475079\H
 ,1.302955,4.396966,4.253901\C,2.039386,2.949703,2.844613\H,3.079777,3.
 073969,3.119088\C,1.672002,2.039379,1.852186\C,2.632269,1.188134,1.149
 764\C,3.964036,0.908665,1.35004\H,4.672578,1.225445,2.093925\C,-5.5041
 73,-0.689619,-0.125332\C,-6.703274,-0.079104,-0.487905\C,-5.499184,-1.
 922654,0.527303\C,-7.910301,-0.712451,-0.212101\C,-6.706006,-2.547379,
 0.815311\C,-7.901583,-1.941484,0.438905\H,-6.706129,0.893533,-0.964217
 \H,-4.557064,-2.377462,0.802361\H,-8.848165,-0.249257,-0.488167\H,-6.7
 16555,-3.504356,1.319862\C,5.496941,-0.6868,0.146235\C,6.709005,-0.066
 923,0.442982\C,5.464394,-1.972358,-0.394281\C,7.902594,-0.743063,0.214
 287\C,6.657908,-2.64089,-0.635688\C,7.867048,-2.024694,-0.324729\H,6.7
 32935,0.944229,0.830026\H,4.512421,-2.433158,-0.621657\H,8.850685,-0.2
 73485,0.439899\H,6.647494,-3.638835,-1.053372\Cl,-9.424547,-2.737752,0
 .794677\Cl,9.372723,-2.875399,-0.620697\\Version=AS64L-G09RevD.01\Stat
 e=5-A\HF=-4544.6447931\S2=6.023043\S2-1=0.\S2A=6.000076\RMSD=1.088e-09
 \RMSF=3.652e-06\Dipole=0.2127286,5.4681053,-0.0732888\Quadrupole=22.62
 93044,-7.0158377,-15.6134667,0.8595387,18.1862677,-0.369704\PG=C01 [X(
 C26H18Cl4Fe1N8)]\\@


 IT IS BY LOGIC THAT WE PROVE, BUT BY INTUITION THAT WE DISCOVER.
     -- J.H.POINCARE (1854-1912)
 Job cpu time:       0 days 13 hours 56 minutes 56.3 seconds.
 File lengths (MBytes):  RWF=    703 Int=      0 D2E=      0 Chk=     62 Scr=      1
 Normal termination of Gaussian 09 at Sat Oct 20 04:00:18 2018.
