# Supplementary material for: DFT and CV data of 4-phenyl-substituted dichloro(bis{2-[1-(phenyl)-1H-1,2,3-triazol-4-yl-κN3]pyridine-κN})iron(II) coordination compounds
Source: Data Brief. 2018 Oct 27;21:1458–71. doi: 10.1016/j.dib.2018.10.085 (PMC6234228; doi:10.1016/j.dib.2018.10.085)
Supplement: Supplementary file 2 — Supplementary material. [file mmc2.zip › DIB_DFT_files_Fe/FeCl2L12_Cl_cis2.log]

 Entering Gaussian System, Link 0=g09
 Input=FeCl2L12_Cl_cis2.com
 Output=FeCl2L12_Cl_cis2.log
 Initial command:
 /soft/sl6.3/x86_64/gaussian/g09_d01/g09/l1.exe "/scratch/conradj/558833.ui.FeCl2L12_Cl_cis2/Gau-23461.inp" -scrdir="/scratch/conradj/558833.ui.FeCl2L12_Cl_cis2/"
 Default linda workers:  node0401-ib,node0402-ib
 Default is to use  16 SMP processors on each worker.
 Entering Link 1 = /soft/sl6.3/x86_64/gaussian/g09_d01/g09/l1.exe PID=     23462.
  
 Copyright (c) 1988,1990,1992,1993,1995,1998,2003,2009,2013,
            Gaussian, Inc.  All Rights Reserved.
  
 This is part of the Gaussian(R) 09 program.  It is based on
 the Gaussian(R) 03 system (copyright 2003, Gaussian, Inc.),
 the Gaussian(R) 98 system (copyright 1998, Gaussian, Inc.),
 the Gaussian(R) 94 system (copyright 1995, Gaussian, Inc.),
 the Gaussian 92(TM) system (copyright 1992, Gaussian, Inc.),
 the Gaussian 90(TM) system (copyright 1990, Gaussian, Inc.),
 the Gaussian 88(TM) system (copyright 1988, Gaussian, Inc.),
 the Gaussian 86(TM) system (copyright 1986, Carnegie Mellon
 University), and the Gaussian 82(TM) system (copyright 1983,
 Carnegie Mellon University). Gaussian is a federally registered
 trademark of Gaussian, Inc.
  
 This software contains proprietary and confidential information,
 including trade secrets, belonging to Gaussian, Inc.
  
 This software is provided under written license and may be
 used, copied, transmitted, or stored only in accord with that
 written license.
  
 The following legend is applicable only to US Government
 contracts under FAR:
  
                    RESTRICTED RIGHTS LEGEND
  
 Use, reproduction and disclosure by the US Government is
 subject to restrictions as set forth in subparagraphs (a)
 and (c) of the Commercial Computer Software - Restricted
 Rights clause in FAR 52.227-19.
  
 Gaussian, Inc.
 340 Quinnipiac St., Bldg. 40, Wallingford CT 06492
  
  
 ---------------------------------------------------------------
 Warning -- This program may not be used in any manner that
 competes with the business of Gaussian, Inc. or will provide
 assistance to any competitor of Gaussian, Inc.  The licensee
 of this program is prohibited from giving any competitor of
 Gaussian, Inc. access to this program.  By using this program,
 the user acknowledges that Gaussian, Inc. is engaged in the
 business of creating and licensing software in the field of
 computational chemistry and represents and warrants to the
 licensee that it is not a competitor of Gaussian, Inc. and that
 it will not use this program in any manner prohibited above.
 ---------------------------------------------------------------
  

 Cite this work as:
 Gaussian 09, Revision D.01,
 M. J. Frisch, G. W. Trucks, H. B. Schlegel, G. E. Scuseria, 
 M. A. Robb, J. R. Cheeseman, G. Scalmani, V. Barone, B. Mennucci, 
 G. A. Petersson, H. Nakatsuji, M. Caricato, X. Li, H. P. Hratchian, 
 A. F. Izmaylov, J. Bloino, G. Zheng, J. L. Sonnenberg, M. Hada, 
 M. Ehara, K. Toyota, R. Fukuda, J. Hasegawa, M. Ishida, T. Nakajima, 
 Y. Honda, O. Kitao, H. Nakai, T. Vreven, J. A. Montgomery, Jr., 
 J. E. Peralta, F. Ogliaro, M. Bearpark, J. J. Heyd, E. Brothers, 
 K. N. Kudin, V. N. Staroverov, T. Keith, R. Kobayashi, J. Normand, 
 K. Raghavachari, A. Rendell, J. C. Burant, S. S. Iyengar, J. Tomasi, 
 M. Cossi, N. Rega, J. M. Millam, M. Klene, J. E. Knox, J. B. Cross, 
 V. Bakken, C. Adamo, J. Jaramillo, R. Gomperts, R. E. Stratmann, 
 O. Yazyev, A. J. Austin, R. Cammi, C. Pomelli, J. W. Ochterski, 
 R. L. Martin, K. Morokuma, V. G. Zakrzewski, G. A. Voth, 
 P. Salvador, J. J. Dannenberg, S. Dapprich, A. D. Daniels, 
 O. Farkas, J. B. Foresman, J. V. Ortiz, J. Cioslowski, 
 and D. J. Fox, Gaussian, Inc., Wallingford CT, 2013.
 
 ******************************************
 Gaussian 09:  AS64L-G09RevD.01 24-Apr-2013
                20-Oct-2018 
 ******************************************
 %chk=FeCl2L12_Cl_cis2.chk
 SetLPE:  input flags="-opt 'Tsnet.Node.lindarsharg: ssh' "
 SetLPE:    new flags="-opt 'Tsnet.Node.lindarsharg: ssh'  -nodelist 'node0401-ib node0402-ib'"
 Will use up to    2 processors via Linda.
 ---------------------------------------
 #P b3lyp/6-311G(d,p) opt scf=(conver=8)
 ---------------------------------------
 1/14=-1,18=20,19=15,26=3,38=1/1,3;
 2/9=110,12=2,17=6,18=5,40=1/2;
 3/5=4,6=6,7=101,11=2,16=1,25=1,30=1,71=1,74=-5/1,2,3;
 4//1;
 5/5=2,6=8,38=5/2;
 6/7=2,8=2,9=2,10=2,28=1/1;
 7//1,2,3,16;
 1/14=-1,18=20,19=15,26=3/3(2);
 2/9=110/2;
 99//99;
 2/9=110/2;
 3/5=4,6=6,7=101,11=2,16=1,25=1,30=1,71=1,74=-5/1,2,3;
 4/5=5,16=3,69=1/1;
 5/5=2,6=8,38=5/2;
 7//1,2,3,16;
 1/14=-1,18=20,19=15,26=3/3(-5);
 2/9=110/2;
 6/7=2,8=2,9=2,10=2,19=2,28=1/1;
 99/9=1/99;
 Leave Link    1 at Sat Oct 20 03:09:42 2018, MaxMem=           0 cpu:         1.0
 (Enter /soft/sl6.3/x86_64/gaussian/g09_d01/g09/l101.exe)
 --------
 Comment:
 --------
 Symbolic Z-matrix:
 Charge =  0 Multiplicity = 5
 26                   -0.14582  -1.87459  -0.55811 
 17                   -0.14325  -1.07376  -2.74321 
 7                    -2.0843   -3.04561  -0.87322 
 7                    -1.88262  -0.4343   -0.17418 
 7                    -1.96269   0.83093   0.07537 
 7                    -3.23153   1.20697  -0.19778 
 6                    -2.09687  -4.33577  -1.22355 
 1                    -1.14191  -4.84421  -1.13054 
 6                    -3.24923  -4.97128  -1.67822 
 1                    -3.21467  -6.01679  -1.95687 
 6                    -4.42555  -4.23554  -1.77237 
 1                    -5.34     -4.69795  -2.12588 
 6                    -4.4153   -2.89203  -1.4143 
 1                    -5.31522  -2.29347  -1.48565 
 6                    -3.21924  -2.32659  -0.97269 
 6                    -3.08961  -0.91632  -0.59887 
 6                    -3.9677    0.14312  -0.62041 
 1                    -4.9926    0.23751  -0.93145 
 17                    1.14054  -3.93832  -0.37359 
 7                    -0.17914  -2.04386   1.78542 
 7                     1.54921  -0.72391   0.19678 
 7                     2.50288  -0.10598  -0.41965 
 7                     3.44361   0.18509   0.50431 
 6                    -1.08278  -2.70295   2.51258 
 1                    -1.92198  -3.11502   1.96377 
 6                    -0.96812  -2.88137   3.88621 
 1                    -1.72608  -3.43152   4.42923 
 6                     0.14285  -2.34583   4.53257 
 1                     0.27165  -2.46602   5.60192 
 6                     1.08934  -1.65865   3.78571 
 1                     1.96537  -1.23322   4.25956 
 6                     0.89729  -1.52883   2.408 
 6                     1.83947  -0.84324   1.52925 
 6                     3.06792  -0.25932   1.73408 
 1                     3.69437  -0.16617   2.60267 
 6                    -3.62222   2.56944  -0.05998 
 6                    -4.91425   2.88858   0.35349 
 6                    -2.69638   3.57303  -0.34392 
 6                    -5.29117   4.22212   0.47104 
 6                    -3.06842   4.90497  -0.21174 
 6                    -4.36391   5.22      0.18941 
 1                    -5.62048   2.10677   0.60434 
 1                    -1.7001    3.30348  -0.66735 
 1                    -6.29087   4.4832    0.79172 
 1                    -2.36119   5.69365  -0.43156 
 6                     4.64342   0.84336   0.11048 
 6                     5.33976   1.63675   1.02042 
 6                     5.10626   0.68342  -1.196 
 6                     6.51884   2.26226   0.62963 
 6                     6.27632   1.32041  -1.58939 
 6                     6.97744   2.09941  -0.67312 
 1                     4.96147   1.78977   2.02345 
 1                     4.54718   0.06887  -1.88852 
 1                     7.06796   2.88107   1.32673 
 1                     6.64583   1.20418  -2.59954 
 17                   -4.83514   6.90254   0.34483 
 17                    8.46171   2.89395  -1.16946 
 
 Add virtual bond connecting atoms N21        and Fe1        Dist= 4.13D+00.
 Add virtual bond connecting atoms N3         and Fe1        Dist= 4.32D+00.
 Add virtual bond connecting atoms N4         and Fe1        Dist= 4.33D+00.
 NAtoms=     57 NQM=       57 NQMF=       0 NMMI=      0 NMMIF=      0
                NMic=       0 NMicF=      0.
                    Isotopes and Nuclear Properties:
 (Nuclear quadrupole moments (NQMom) in fm**2, nuclear magnetic moments (NMagM)
  in nuclear magnetons)

  Atom         1           2           3           4           5           6           7           8           9          10
 IAtWgt=          56          35          14          14          14          14          12           1          12           1
 AtmWgt=  55.9349393  34.9688527  14.0030740  14.0030740  14.0030740  14.0030740  12.0000000   1.0078250  12.0000000   1.0078250
 NucSpn=           0           3           2           2           2           2           0           1           0           1
 AtZEff=   0.0000000   0.0000000   0.0000000   0.0000000   0.0000000   0.0000000   0.0000000   0.0000000   0.0000000   0.0000000
 NQMom=    0.0000000  -8.1650000   2.0440000   2.0440000   2.0440000   2.0440000   0.0000000   0.0000000   0.0000000   0.0000000
 NMagM=    0.0000000   0.8218740   0.4037610   0.4037610   0.4037610   0.4037610   0.0000000   2.7928460   0.0000000   2.7928460
 AtZNuc=  26.0000000  17.0000000   7.0000000   7.0000000   7.0000000   7.0000000   6.0000000   1.0000000   6.0000000   1.0000000

  Atom        11          12          13          14          15          16          17          18          19          20
 IAtWgt=          12           1          12           1          12          12          12           1          35          14
 AtmWgt=  12.0000000   1.0078250  12.0000000   1.0078250  12.0000000  12.0000000  12.0000000   1.0078250  34.9688527  14.0030740
 NucSpn=           0           1           0           1           0           0           0           1           3           2
 AtZEff=   0.0000000   0.0000000   0.0000000   0.0000000   0.0000000   0.0000000   0.0000000   0.0000000   0.0000000   0.0000000
 NQMom=    0.0000000   0.0000000   0.0000000   0.0000000   0.0000000   0.0000000   0.0000000   0.0000000  -8.1650000   2.0440000
 NMagM=    0.0000000   2.7928460   0.0000000   2.7928460   0.0000000   0.0000000   0.0000000   2.7928460   0.8218740   0.4037610
 AtZNuc=   6.0000000   1.0000000   6.0000000   1.0000000   6.0000000   6.0000000   6.0000000   1.0000000  17.0000000   7.0000000

  Atom        21          22          23          24          25          26          27          28          29          30
 IAtWgt=          14          14          14          12           1          12           1          12           1          12
 AtmWgt=  14.0030740  14.0030740  14.0030740  12.0000000   1.0078250  12.0000000   1.0078250  12.0000000   1.0078250  12.0000000
 NucSpn=           2           2           2           0           1           0           1           0           1           0
 AtZEff=   0.0000000   0.0000000   0.0000000   0.0000000   0.0000000   0.0000000   0.0000000   0.0000000   0.0000000   0.0000000
 NQMom=    2.0440000   2.0440000   2.0440000   0.0000000   0.0000000   0.0000000   0.0000000   0.0000000   0.0000000   0.0000000
 NMagM=    0.4037610   0.4037610   0.4037610   0.0000000   2.7928460   0.0000000   2.7928460   0.0000000   2.7928460   0.0000000
 AtZNuc=   7.0000000   7.0000000   7.0000000   6.0000000   1.0000000   6.0000000   1.0000000   6.0000000   1.0000000   6.0000000

  Atom        31          32          33          34          35          36          37          38          39          40
 IAtWgt=           1          12          12          12           1          12          12          12          12          12
 AtmWgt=   1.0078250  12.0000000  12.0000000  12.0000000   1.0078250  12.0000000  12.0000000  12.0000000  12.0000000  12.0000000
 NucSpn=           1           0           0           0           1           0           0           0           0           0
 AtZEff=   0.0000000   0.0000000   0.0000000   0.0000000   0.0000000   0.0000000   0.0000000   0.0000000   0.0000000   0.0000000
 NQMom=    0.0000000   0.0000000   0.0000000   0.0000000   0.0000000   0.0000000   0.0000000   0.0000000   0.0000000   0.0000000
 NMagM=    2.7928460   0.0000000   0.0000000   0.0000000   2.7928460   0.0000000   0.0000000   0.0000000   0.0000000   0.0000000
 AtZNuc=   1.0000000   6.0000000   6.0000000   6.0000000   1.0000000   6.0000000   6.0000000   6.0000000   6.0000000   6.0000000

  Atom        41          42          43          44          45          46          47          48          49          50
 IAtWgt=          12           1           1           1           1          12          12          12          12          12
 AtmWgt=  12.0000000   1.0078250   1.0078250   1.0078250   1.0078250  12.0000000  12.0000000  12.0000000  12.0000000  12.0000000
 NucSpn=           0           1           1           1           1           0           0           0           0           0
 AtZEff=   0.0000000   0.0000000   0.0000000   0.0000000   0.0000000   0.0000000   0.0000000   0.0000000   0.0000000   0.0000000
 NQMom=    0.0000000   0.0000000   0.0000000   0.0000000   0.0000000   0.0000000   0.0000000   0.0000000   0.0000000   0.0000000
 NMagM=    0.0000000   2.7928460   2.7928460   2.7928460   2.7928460   0.0000000   0.0000000   0.0000000   0.0000000   0.0000000
 AtZNuc=   6.0000000   1.0000000   1.0000000   1.0000000   1.0000000   6.0000000   6.0000000   6.0000000   6.0000000   6.0000000

  Atom        51          52          53          54          55          56          57
 IAtWgt=          12           1           1           1           1          35          35
 AtmWgt=  12.0000000   1.0078250   1.0078250   1.0078250   1.0078250  34.9688527  34.9688527
 NucSpn=           0           1           1           1           1           3           3
 AtZEff=   0.0000000   0.0000000   0.0000000   0.0000000   0.0000000   0.0000000   0.0000000
 NQMom=    0.0000000   0.0000000   0.0000000   0.0000000   0.0000000  -8.1650000  -8.1650000
 NMagM=    0.0000000   2.7928460   2.7928460   2.7928460   2.7928460   0.8218740   0.8218740
 AtZNuc=   6.0000000   1.0000000   1.0000000   1.0000000   1.0000000  17.0000000  17.0000000
 Leave Link  101 at Sat Oct 20 03:09:42 2018, MaxMem=   838860800 cpu:         4.1
 (Enter /soft/sl6.3/x86_64/gaussian/g09_d01/g09/l103.exe)

 GradGradGradGradGradGradGradGradGradGradGradGradGradGradGradGradGradGrad
 Berny optimization.
 Initialization pass.
                           ----------------------------
                           !    Initial Parameters    !
                           ! (Angstroms and Degrees)  !
 --------------------------                            --------------------------
 ! Name  Definition              Value          Derivative Info.                !
 --------------------------------------------------------------------------------
 ! R1    R(1,2)                  2.3272         estimate D2E/DX2                !
 ! R2    R(1,3)                  2.2865         estimate D2E/DX2                !
 ! R3    R(1,4)                  2.2887         estimate D2E/DX2                !
 ! R4    R(1,19)                 2.4388         estimate D2E/DX2                !
 ! R5    R(1,21)                 2.1834         estimate D2E/DX2                !
 ! R6    R(3,7)                  1.3369         estimate D2E/DX2                !
 ! R7    R(3,15)                 1.3472         estimate D2E/DX2                !
 ! R8    R(4,5)                  1.2921         estimate D2E/DX2                !
 ! R9    R(4,16)                 1.3673         estimate D2E/DX2                !
 ! R10   R(5,6)                  1.3513         estimate D2E/DX2                !
 ! R11   R(6,17)                 1.361          estimate D2E/DX2                !
 ! R12   R(6,36)                 1.4241         estimate D2E/DX2                !
 ! R13   R(7,8)                  1.0859         estimate D2E/DX2                !
 ! R14   R(7,9)                  1.3923         estimate D2E/DX2                !
 ! R15   R(9,10)                 1.0826         estimate D2E/DX2                !
 ! R16   R(9,11)                 1.3907         estimate D2E/DX2                !
 ! R17   R(11,12)                1.084          estimate D2E/DX2                !
 ! R18   R(11,13)                1.3904         estimate D2E/DX2                !
 ! R19   R(13,14)                1.0831         estimate D2E/DX2                !
 ! R20   R(13,15)                1.3947         estimate D2E/DX2                !
 ! R21   R(15,16)                1.4647         estimate D2E/DX2                !
 ! R22   R(16,17)                1.3762         estimate D2E/DX2                !
 ! R23   R(17,18)                1.0752         estimate D2E/DX2                !
 ! R24   R(20,24)                1.3341         estimate D2E/DX2                !
 ! R25   R(20,32)                1.3459         estimate D2E/DX2                !
 ! R26   R(21,22)                1.2928         estimate D2E/DX2                !
 ! R27   R(21,33)                1.3689         estimate D2E/DX2                !
 ! R28   R(22,23)                1.3503         estimate D2E/DX2                !
 ! R29   R(23,34)                1.3605         estimate D2E/DX2                !
 ! R30   R(23,46)                1.4241         estimate D2E/DX2                !
 ! R31   R(24,25)                1.0841         estimate D2E/DX2                !
 ! R32   R(24,26)                1.3899         estimate D2E/DX2                !
 ! R33   R(26,27)                1.0826         estimate D2E/DX2                !
 ! R34   R(26,28)                1.3924         estimate D2E/DX2                !
 ! R35   R(28,29)                1.0838         estimate D2E/DX2                !
 ! R36   R(28,30)                1.3878         estimate D2E/DX2                !
 ! R37   R(30,31)                1.083          estimate D2E/DX2                !
 ! R38   R(30,32)                1.3971         estimate D2E/DX2                !
 ! R39   R(32,33)                1.4594         estimate D2E/DX2                !
 ! R40   R(33,34)                1.3755         estimate D2E/DX2                !
 ! R41   R(34,35)                1.075          estimate D2E/DX2                !
 ! R42   R(36,37)                1.3936         estimate D2E/DX2                !
 ! R43   R(36,38)                1.3946         estimate D2E/DX2                !
 ! R44   R(37,39)                1.3908         estimate D2E/DX2                !
 ! R45   R(37,42)                1.083          estimate D2E/DX2                !
 ! R46   R(38,40)                1.3892         estimate D2E/DX2                !
 ! R47   R(38,43)                1.0816         estimate D2E/DX2                !
 ! R48   R(39,41)                1.391          estimate D2E/DX2                !
 ! R49   R(39,44)                1.0818         estimate D2E/DX2                !
 ! R50   R(40,41)                1.3923         estimate D2E/DX2                !
 ! R51   R(40,45)                1.0819         estimate D2E/DX2                !
 ! R52   R(41,56)                1.7542         estimate D2E/DX2                !
 ! R53   R(46,47)                1.3937         estimate D2E/DX2                !
 ! R54   R(46,48)                1.3952         estimate D2E/DX2                !
 ! R55   R(47,49)                1.3908         estimate D2E/DX2                !
 ! R56   R(47,52)                1.0829         estimate D2E/DX2                !
 ! R57   R(48,50)                1.3891         estimate D2E/DX2                !
 ! R58   R(48,53)                1.0816         estimate D2E/DX2                !
 ! R59   R(49,51)                1.3907         estimate D2E/DX2                !
 ! R60   R(49,54)                1.0818         estimate D2E/DX2                !
 ! R61   R(50,51)                1.3921         estimate D2E/DX2                !
 ! R62   R(50,55)                1.0819         estimate D2E/DX2                !
 ! R63   R(51,57)                1.7552         estimate D2E/DX2                !
 ! A1    A(2,1,3)               92.7381         estimate D2E/DX2                !
 ! A2    A(2,1,4)               86.6632         estimate D2E/DX2                !
 ! A3    A(2,1,19)             111.2014         estimate D2E/DX2                !
 ! A4    A(2,1,21)              98.188          estimate D2E/DX2                !
 ! A5    A(3,1,4)               72.6666         estimate D2E/DX2                !
 ! A6    A(3,1,19)              91.3878         estimate D2E/DX2                !
 ! A7    A(4,1,19)             156.9376         estimate D2E/DX2                !
 ! A8    A(4,1,21)             101.5062         estimate D2E/DX2                !
 ! A9    A(19,1,21)             90.5915         estimate D2E/DX2                !
 ! A10   A(1,3,7)              122.5682         estimate D2E/DX2                !
 ! A11   A(1,3,15)             116.8108         estimate D2E/DX2                !
 ! A12   A(7,3,15)             119.1936         estimate D2E/DX2                !
 ! A13   A(1,4,5)              134.0781         estimate D2E/DX2                !
 ! A14   A(1,4,16)             113.3236         estimate D2E/DX2                !
 ! A15   A(5,4,16)             110.5169         estimate D2E/DX2                !
 ! A16   A(4,5,6)              106.9566         estimate D2E/DX2                !
 ! A17   A(5,6,17)             110.6797         estimate D2E/DX2                !
 ! A18   A(5,6,36)             120.2845         estimate D2E/DX2                !
 ! A19   A(17,6,36)            129.0142         estimate D2E/DX2                !
 ! A20   A(3,7,8)              114.9063         estimate D2E/DX2                !
 ! A21   A(3,7,9)              122.2648         estimate D2E/DX2                !
 ! A22   A(8,7,9)              122.8283         estimate D2E/DX2                !
 ! A23   A(7,9,10)             119.8985         estimate D2E/DX2                !
 ! A24   A(7,9,11)             118.732          estimate D2E/DX2                !
 ! A25   A(10,9,11)            121.3679         estimate D2E/DX2                !
 ! A26   A(9,11,12)            120.662          estimate D2E/DX2                !
 ! A27   A(9,11,13)            119.1788         estimate D2E/DX2                !
 ! A28   A(12,11,13)           120.1581         estimate D2E/DX2                !
 ! A29   A(11,13,14)           120.7213         estimate D2E/DX2                !
 ! A30   A(11,13,15)           118.658          estimate D2E/DX2                !
 ! A31   A(14,13,15)           120.6181         estimate D2E/DX2                !
 ! A32   A(3,15,13)            121.968          estimate D2E/DX2                !
 ! A33   A(3,15,16)            114.8639         estimate D2E/DX2                !
 ! A34   A(13,15,16)           123.1642         estimate D2E/DX2                !
 ! A35   A(4,16,15)            119.79           estimate D2E/DX2                !
 ! A36   A(4,16,17)            107.2609         estimate D2E/DX2                !
 ! A37   A(15,16,17)           132.9017         estimate D2E/DX2                !
 ! A38   A(6,17,16)            104.5817         estimate D2E/DX2                !
 ! A39   A(6,17,18)            122.4658         estimate D2E/DX2                !
 ! A40   A(16,17,18)           132.8685         estimate D2E/DX2                !
 ! A41   A(24,20,32)           118.5968         estimate D2E/DX2                !
 ! A42   A(1,21,22)            131.2802         estimate D2E/DX2                !
 ! A43   A(1,21,33)            117.0789         estimate D2E/DX2                !
 ! A44   A(22,21,33)           110.4485         estimate D2E/DX2                !
 ! A45   A(21,22,23)           106.899          estimate D2E/DX2                !
 ! A46   A(22,23,34)           110.8371         estimate D2E/DX2                !
 ! A47   A(22,23,46)           119.8256         estimate D2E/DX2                !
 ! A48   A(34,23,46)           129.3181         estimate D2E/DX2                !
 ! A49   A(20,24,25)           115.8621         estimate D2E/DX2                !
 ! A50   A(20,24,26)           123.1087         estimate D2E/DX2                !
 ! A51   A(25,24,26)           121.0224         estimate D2E/DX2                !
 ! A52   A(24,26,27)           120.2112         estimate D2E/DX2                !
 ! A53   A(24,26,28)           118.3731         estimate D2E/DX2                !
 ! A54   A(27,26,28)           121.4141         estimate D2E/DX2                !
 ! A55   A(26,28,29)           120.6767         estimate D2E/DX2                !
 ! A56   A(26,28,30)           118.9991         estimate D2E/DX2                !
 ! A57   A(29,28,30)           120.3236         estimate D2E/DX2                !
 ! A58   A(28,30,31)           120.7112         estimate D2E/DX2                !
 ! A59   A(28,30,32)           118.8798         estimate D2E/DX2                !
 ! A60   A(31,30,32)           120.4083         estimate D2E/DX2                !
 ! A61   A(20,32,30)           122.0417         estimate D2E/DX2                !
 ! A62   A(20,32,33)           114.68           estimate D2E/DX2                !
 ! A63   A(30,32,33)           123.276          estimate D2E/DX2                !
 ! A64   A(21,33,32)           119.3497         estimate D2E/DX2                !
 ! A65   A(21,33,34)           107.2966         estimate D2E/DX2                !
 ! A66   A(32,33,34)           133.3395         estimate D2E/DX2                !
 ! A67   A(23,34,33)           104.5175         estimate D2E/DX2                !
 ! A68   A(23,34,35)           122.7616         estimate D2E/DX2                !
 ! A69   A(33,34,35)           132.6538         estimate D2E/DX2                !
 ! A70   A(6,36,37)            120.1425         estimate D2E/DX2                !
 ! A71   A(6,36,38)            119.1215         estimate D2E/DX2                !
 ! A72   A(37,36,38)           120.736          estimate D2E/DX2                !
 ! A73   A(36,37,39)           119.7304         estimate D2E/DX2                !
 ! A74   A(36,37,42)           120.5292         estimate D2E/DX2                !
 ! A75   A(39,37,42)           119.7274         estimate D2E/DX2                !
 ! A76   A(36,38,40)           119.5239         estimate D2E/DX2                !
 ! A77   A(36,38,43)           119.541          estimate D2E/DX2                !
 ! A78   A(40,38,43)           120.9348         estimate D2E/DX2                !
 ! A79   A(37,39,41)           119.3465         estimate D2E/DX2                !
 ! A80   A(37,39,44)           120.457          estimate D2E/DX2                !
 ! A81   A(41,39,44)           120.1909         estimate D2E/DX2                !
 ! A82   A(38,40,41)           119.5731         estimate D2E/DX2                !
 ! A83   A(38,40,45)           120.3004         estimate D2E/DX2                !
 ! A84   A(41,40,45)           120.1214         estimate D2E/DX2                !
 ! A85   A(39,41,40)           121.0831         estimate D2E/DX2                !
 ! A86   A(39,41,56)           119.4113         estimate D2E/DX2                !
 ! A87   A(40,41,56)           119.5056         estimate D2E/DX2                !
 ! A88   A(23,46,47)           120.2346         estimate D2E/DX2                !
 ! A89   A(23,46,48)           119.043          estimate D2E/DX2                !
 ! A90   A(47,46,48)           120.7223         estimate D2E/DX2                !
 ! A91   A(46,47,49)           119.7474         estimate D2E/DX2                !
 ! A92   A(46,47,52)           120.7083         estimate D2E/DX2                !
 ! A93   A(49,47,52)           119.5306         estimate D2E/DX2                !
 ! A94   A(46,48,50)           119.4748         estimate D2E/DX2                !
 ! A95   A(46,48,53)           119.5514         estimate D2E/DX2                !
 ! A96   A(50,48,53)           120.9734         estimate D2E/DX2                !
 ! A97   A(47,49,51)           119.349          estimate D2E/DX2                !
 ! A98   A(47,49,54)           120.4324         estimate D2E/DX2                !
 ! A99   A(51,49,54)           120.2131         estimate D2E/DX2                !
 ! A100  A(48,50,51)           119.633          estimate D2E/DX2                !
 ! A101  A(48,50,55)           120.1889         estimate D2E/DX2                !
 ! A102  A(51,50,55)           120.1755         estimate D2E/DX2                !
 ! A103  A(49,51,50)           121.0653         estimate D2E/DX2                !
 ! A104  A(49,51,57)           119.3904         estimate D2E/DX2                !
 ! A105  A(50,51,57)           119.544          estimate D2E/DX2                !
 ! A106  L(3,1,21,2,-1)        190.9261         estimate D2E/DX2                !
 ! A107  L(3,1,21,2,-2)        173.6043         estimate D2E/DX2                !
 ! D1    D(2,1,3,7)             94.11           estimate D2E/DX2                !
 ! D2    D(2,1,3,15)           -72.1273         estimate D2E/DX2                !
 ! D3    D(4,1,3,7)            179.753          estimate D2E/DX2                !
 ! D4    D(4,1,3,15)            13.5157         estimate D2E/DX2                !
 ! D5    D(19,1,3,7)           -17.1946         estimate D2E/DX2                !
 ! D6    D(19,1,3,15)          176.5681         estimate D2E/DX2                !
 ! D7    D(7,3,21,22)           81.5243         estimate D2E/DX2                !
 ! D8    D(7,3,21,33)          -87.3374         estimate D2E/DX2                !
 ! D9    D(15,3,21,22)         -91.4342         estimate D2E/DX2                !
 ! D10   D(15,3,21,33)          99.7042         estimate D2E/DX2                !
 ! D11   D(2,1,4,5)            -80.7676         estimate D2E/DX2                !
 ! D12   D(2,1,4,16)            80.8166         estimate D2E/DX2                !
 ! D13   D(3,1,4,5)           -174.6855         estimate D2E/DX2                !
 ! D14   D(3,1,4,16)           -13.1013         estimate D2E/DX2                !
 ! D15   D(19,1,4,5)           137.2496         estimate D2E/DX2                !
 ! D16   D(19,1,4,16)          -61.1662         estimate D2E/DX2                !
 ! D17   D(21,1,4,5)            16.917          estimate D2E/DX2                !
 ! D18   D(21,1,4,16)          178.5012         estimate D2E/DX2                !
 ! D19   D(2,1,21,22)          -18.1172         estimate D2E/DX2                !
 ! D20   D(2,1,21,33)          175.7218         estimate D2E/DX2                !
 ! D21   D(4,1,21,22)         -106.3568         estimate D2E/DX2                !
 ! D22   D(4,1,21,33)           87.4822         estimate D2E/DX2                !
 ! D23   D(19,1,21,22)          93.4059         estimate D2E/DX2                !
 ! D24   D(19,1,21,33)         -72.7551         estimate D2E/DX2                !
 ! D25   D(1,3,7,8)             13.1685         estimate D2E/DX2                !
 ! D26   D(1,3,7,9)           -166.5478         estimate D2E/DX2                !
 ! D27   D(15,3,7,8)           179.0918         estimate D2E/DX2                !
 ! D28   D(15,3,7,9)            -0.6246         estimate D2E/DX2                !
 ! D29   D(1,3,15,13)          167.5929         estimate D2E/DX2                !
 ! D30   D(1,3,15,16)          -11.7007         estimate D2E/DX2                !
 ! D31   D(7,3,15,13)            0.8702         estimate D2E/DX2                !
 ! D32   D(7,3,15,16)         -178.4234         estimate D2E/DX2                !
 ! D33   D(1,4,5,6)            161.2986         estimate D2E/DX2                !
 ! D34   D(16,4,5,6)            -0.6577         estimate D2E/DX2                !
 ! D35   D(1,4,16,15)           12.4291         estimate D2E/DX2                !
 ! D36   D(1,4,16,17)         -165.3796         estimate D2E/DX2                !
 ! D37   D(5,4,16,15)          178.4057         estimate D2E/DX2                !
 ! D38   D(5,4,16,17)            0.597          estimate D2E/DX2                !
 ! D39   D(4,5,6,17)             0.4806         estimate D2E/DX2                !
 ! D40   D(4,5,6,36)          -177.978          estimate D2E/DX2                !
 ! D41   D(5,6,17,16)           -0.1139         estimate D2E/DX2                !
 ! D42   D(5,6,17,18)         -177.1763         estimate D2E/DX2                !
 ! D43   D(36,6,17,16)         178.173          estimate D2E/DX2                !
 ! D44   D(36,6,17,18)           1.1106         estimate D2E/DX2                !
 ! D45   D(5,6,36,37)         -146.2717         estimate D2E/DX2                !
 ! D46   D(5,6,36,38)           33.7319         estimate D2E/DX2                !
 ! D47   D(17,6,36,37)          35.5844         estimate D2E/DX2                !
 ! D48   D(17,6,36,38)        -144.412          estimate D2E/DX2                !
 ! D49   D(3,7,9,10)           179.6688         estimate D2E/DX2                !
 ! D50   D(3,7,9,11)             0.1166         estimate D2E/DX2                !
 ! D51   D(8,7,9,10)            -0.0251         estimate D2E/DX2                !
 ! D52   D(8,7,9,11)          -179.5772         estimate D2E/DX2                !
 ! D53   D(7,9,11,12)          179.7741         estimate D2E/DX2                !
 ! D54   D(7,9,11,13)            0.1552         estimate D2E/DX2                !
 ! D55   D(10,9,11,12)           0.2288         estimate D2E/DX2                !
 ! D56   D(10,9,11,13)        -179.3901         estimate D2E/DX2                !
 ! D57   D(9,11,13,14)         179.4929         estimate D2E/DX2                !
 ! D58   D(9,11,13,15)           0.076          estimate D2E/DX2                !
 ! D59   D(12,11,13,14)         -0.1279         estimate D2E/DX2                !
 ! D60   D(12,11,13,15)       -179.5449         estimate D2E/DX2                !
 ! D61   D(11,13,15,3)          -0.5994         estimate D2E/DX2                !
 ! D62   D(11,13,15,16)        178.635          estimate D2E/DX2                !
 ! D63   D(14,13,15,3)         179.983          estimate D2E/DX2                !
 ! D64   D(14,13,15,16)         -0.7825         estimate D2E/DX2                !
 ! D65   D(3,15,16,4)           -0.7362         estimate D2E/DX2                !
 ! D66   D(3,15,16,17)         176.4065         estimate D2E/DX2                !
 ! D67   D(13,15,16,4)         179.9796         estimate D2E/DX2                !
 ! D68   D(13,15,16,17)         -2.8777         estimate D2E/DX2                !
 ! D69   D(4,16,17,6)           -0.2758         estimate D2E/DX2                !
 ! D70   D(4,16,17,18)         176.342          estimate D2E/DX2                !
 ! D71   D(15,16,17,6)        -177.6793         estimate D2E/DX2                !
 ! D72   D(15,16,17,18)         -1.0615         estimate D2E/DX2                !
 ! D73   D(32,20,24,25)       -178.8951         estimate D2E/DX2                !
 ! D74   D(32,20,24,26)          0.1626         estimate D2E/DX2                !
 ! D75   D(24,20,32,30)         -0.3332         estimate D2E/DX2                !
 ! D76   D(24,20,32,33)        179.1344         estimate D2E/DX2                !
 ! D77   D(1,21,22,23)        -166.5261         estimate D2E/DX2                !
 ! D78   D(33,21,22,23)          0.3359         estimate D2E/DX2                !
 ! D79   D(1,21,33,32)         -10.2509         estimate D2E/DX2                !
 ! D80   D(1,21,33,34)         168.556          estimate D2E/DX2                !
 ! D81   D(22,21,33,32)       -179.1906         estimate D2E/DX2                !
 ! D82   D(22,21,33,34)         -0.3837         estimate D2E/DX2                !
 ! D83   D(21,22,23,34)         -0.165          estimate D2E/DX2                !
 ! D84   D(21,22,23,46)        178.3852         estimate D2E/DX2                !
 ! D85   D(22,23,34,33)         -0.0674         estimate D2E/DX2                !
 ! D86   D(22,23,34,35)        177.296          estimate D2E/DX2                !
 ! D87   D(46,23,34,33)       -178.4416         estimate D2E/DX2                !
 ! D88   D(46,23,34,35)         -1.0782         estimate D2E/DX2                !
 ! D89   D(22,23,46,47)        152.8757         estimate D2E/DX2                !
 ! D90   D(22,23,46,48)        -27.0021         estimate D2E/DX2                !
 ! D91   D(34,23,46,47)        -28.8758         estimate D2E/DX2                !
 ! D92   D(34,23,46,48)        151.2464         estimate D2E/DX2                !
 ! D93   D(20,24,26,27)       -179.5158         estimate D2E/DX2                !
 ! D94   D(20,24,26,28)          0.0244         estimate D2E/DX2                !
 ! D95   D(25,24,26,27)         -0.5053         estimate D2E/DX2                !
 ! D96   D(25,24,26,28)        179.0349         estimate D2E/DX2                !
 ! D97   D(24,26,28,29)       -179.766          estimate D2E/DX2                !
 ! D98   D(24,26,28,30)         -0.0444         estimate D2E/DX2                !
 ! D99   D(27,26,28,29)         -0.2315         estimate D2E/DX2                !
 ! D100  D(27,26,28,30)        179.4901         estimate D2E/DX2                !
 ! D101  D(26,28,30,31)       -179.8294         estimate D2E/DX2                !
 ! D102  D(26,28,30,32)         -0.116          estimate D2E/DX2                !
 ! D103  D(29,28,30,31)         -0.1068         estimate D2E/DX2                !
 ! D104  D(29,28,30,32)        179.6066         estimate D2E/DX2                !
 ! D105  D(28,30,32,20)          0.3133         estimate D2E/DX2                !
 ! D106  D(28,30,32,33)       -179.1081         estimate D2E/DX2                !
 ! D107  D(31,30,32,20)       -179.9725         estimate D2E/DX2                !
 ! D108  D(31,30,32,33)          0.6062         estimate D2E/DX2                !
 ! D109  D(20,32,33,21)          2.728          estimate D2E/DX2                !
 ! D110  D(20,32,33,34)       -175.7056         estimate D2E/DX2                !
 ! D111  D(30,32,33,21)       -177.8118         estimate D2E/DX2                !
 ! D112  D(30,32,33,34)          3.7546         estimate D2E/DX2                !
 ! D113  D(21,33,34,23)          0.262          estimate D2E/DX2                !
 ! D114  D(21,33,34,35)       -176.723          estimate D2E/DX2                !
 ! D115  D(32,33,34,23)        178.8321         estimate D2E/DX2                !
 ! D116  D(32,33,34,35)          1.8471         estimate D2E/DX2                !
 ! D117  D(6,36,37,39)        -179.2957         estimate D2E/DX2                !
 ! D118  D(6,36,37,42)           2.0193         estimate D2E/DX2                !
 ! D119  D(38,36,37,39)          0.7006         estimate D2E/DX2                !
 ! D120  D(38,36,37,42)       -177.9844         estimate D2E/DX2                !
 ! D121  D(6,36,38,40)        -179.9719         estimate D2E/DX2                !
 ! D122  D(6,36,38,43)           0.2497         estimate D2E/DX2                !
 ! D123  D(37,36,38,40)          0.0317         estimate D2E/DX2                !
 ! D124  D(37,36,38,43)       -179.7467         estimate D2E/DX2                !
 ! D125  D(36,37,39,41)         -0.8162         estimate D2E/DX2                !
 ! D126  D(36,37,39,44)       -179.9534         estimate D2E/DX2                !
 ! D127  D(42,37,39,41)        177.8794         estimate D2E/DX2                !
 ! D128  D(42,37,39,44)         -1.2578         estimate D2E/DX2                !
 ! D129  D(36,38,40,41)         -0.6349         estimate D2E/DX2                !
 ! D130  D(36,38,40,45)       -179.8153         estimate D2E/DX2                !
 ! D131  D(43,38,40,41)        179.1404         estimate D2E/DX2                !
 ! D132  D(43,38,40,45)         -0.04           estimate D2E/DX2                !
 ! D133  D(37,39,41,40)          0.2137         estimate D2E/DX2                !
 ! D134  D(37,39,41,56)       -179.6981         estimate D2E/DX2                !
 ! D135  D(44,39,41,40)        179.3532         estimate D2E/DX2                !
 ! D136  D(44,39,41,56)         -0.5585         estimate D2E/DX2                !
 ! D137  D(38,40,41,39)          0.5172         estimate D2E/DX2                !
 ! D138  D(38,40,41,56)       -179.5712         estimate D2E/DX2                !
 ! D139  D(45,40,41,39)        179.699          estimate D2E/DX2                !
 ! D140  D(45,40,41,56)         -0.3893         estimate D2E/DX2                !
 ! D141  D(23,46,47,49)        179.2433         estimate D2E/DX2                !
 ! D142  D(23,46,47,52)         -2.1107         estimate D2E/DX2                !
 ! D143  D(48,46,47,49)         -0.881          estimate D2E/DX2                !
 ! D144  D(48,46,47,52)        177.7649         estimate D2E/DX2                !
 ! D145  D(23,46,48,50)       -179.939          estimate D2E/DX2                !
 ! D146  D(23,46,48,53)          0.302          estimate D2E/DX2                !
 ! D147  D(47,46,48,50)          0.1838         estimate D2E/DX2                !
 ! D148  D(47,46,48,53)       -179.5751         estimate D2E/DX2                !
 ! D149  D(46,47,49,51)          0.8141         estimate D2E/DX2                !
 ! D150  D(46,47,49,54)        179.9622         estimate D2E/DX2                !
 ! D151  D(52,47,49,51)       -177.848          estimate D2E/DX2                !
 ! D152  D(52,47,49,54)          1.3002         estimate D2E/DX2                !
 ! D153  D(46,48,50,51)          0.5673         estimate D2E/DX2                !
 ! D154  D(46,48,50,55)        179.9843         estimate D2E/DX2                !
 ! D155  D(53,48,50,51)       -179.6772         estimate D2E/DX2                !
 ! D156  D(53,48,50,55)         -0.2603         estimate D2E/DX2                !
 ! D157  D(47,49,51,50)         -0.0636         estimate D2E/DX2                !
 ! D158  D(47,49,51,57)        179.7389         estimate D2E/DX2                !
 ! D159  D(54,49,51,50)       -179.2137         estimate D2E/DX2                !
 ! D160  D(54,49,51,57)          0.5889         estimate D2E/DX2                !
 ! D161  D(48,50,51,49)         -0.6324         estimate D2E/DX2                !
 ! D162  D(48,50,51,57)        179.5653         estimate D2E/DX2                !
 ! D163  D(55,50,51,49)        179.9505         estimate D2E/DX2                !
 ! D164  D(55,50,51,57)          0.1482         estimate D2E/DX2                !
 --------------------------------------------------------------------------------
 Trust Radius=3.00D-01 FncErr=1.00D-07 GrdErr=1.00D-06
 Number of steps in this run=    342 maximum allowed number of steps=    342.
 GradGradGradGradGradGradGradGradGradGradGradGradGradGradGradGradGradGrad

 Leave Link  103 at Sat Oct 20 03:09:42 2018, MaxMem=   838860800 cpu:         0.3
 (Enter /soft/sl6.3/x86_64/gaussian/g09_d01/g09/l202.exe)
 Stoichiometry    C26H18Cl4FeN8(5)
 Framework group  C1[X(C26H18Cl4FeN8)]
 Deg. of freedom   165
 Full point group                 C1      NOp   1
 Largest Abelian subgroup         C1      NOp   1
 Largest concise Abelian subgroup C1      NOp   1
                         Standard orientation:                         
 ---------------------------------------------------------------------
 Center     Atomic      Atomic             Coordinates (Angstroms)
 Number     Number       Type             X           Y           Z
 ---------------------------------------------------------------------
      1         26           0       -0.145821   -1.874587   -0.558109
      2         17           0       -0.143253   -1.073764   -2.743209
      3          7           0       -2.084296   -3.045605   -0.873221
      4          7           0       -1.882618   -0.434301   -0.174177
      5          7           0       -1.962690    0.830933    0.075367
      6          7           0       -3.231534    1.206970   -0.197776
      7          6           0       -2.096871   -4.335766   -1.223548
      8          1           0       -1.141908   -4.844209   -1.130537
      9          6           0       -3.249226   -4.971284   -1.678216
     10          1           0       -3.214670   -6.016789   -1.956871
     11          6           0       -4.425546   -4.235540   -1.772365
     12          1           0       -5.339998   -4.697951   -2.125881
     13          6           0       -4.415296   -2.892025   -1.414304
     14          1           0       -5.315217   -2.293475   -1.485649
     15          6           0       -3.219238   -2.326590   -0.972693
     16          6           0       -3.089606   -0.916316   -0.598865
     17          6           0       -3.967700    0.143117   -0.620414
     18          1           0       -4.992596    0.237510   -0.931449
     19         17           0        1.140536   -3.938316   -0.373586
     20          7           0       -0.179140   -2.043864    1.785418
     21          7           0        1.549207   -0.723914    0.196779
     22          7           0        2.502876   -0.105983   -0.419649
     23          7           0        3.443606    0.185085    0.504314
     24          6           0       -1.082780   -2.702949    2.512576
     25          1           0       -1.921983   -3.115016    1.963773
     26          6           0       -0.968118   -2.881374    3.886209
     27          1           0       -1.726084   -3.431517    4.429231
     28          6           0        0.142846   -2.345827    4.532571
     29          1           0        0.271646   -2.466020    5.601917
     30          6           0        1.089339   -1.658646    3.785705
     31          1           0        1.965374   -1.233224    4.259563
     32          6           0        0.897285   -1.528832    2.408000
     33          6           0        1.839473   -0.843235    1.529246
     34          6           0        3.067921   -0.259318    1.734080
     35          1           0        3.694365   -0.166171    2.602667
     36          6           0       -3.622217    2.569438   -0.059984
     37          6           0       -4.914249    2.888576    0.353487
     38          6           0       -2.696383    3.573026   -0.343919
     39          6           0       -5.291170    4.222118    0.471042
     40          6           0       -3.068416    4.904966   -0.211735
     41          6           0       -4.363913    5.219998    0.189411
     42          1           0       -5.620478    2.106771    0.604337
     43          1           0       -1.700100    3.303484   -0.667346
     44          1           0       -6.290867    4.483198    0.791722
     45          1           0       -2.361193    5.693654   -0.431557
     46          6           0        4.643421    0.843358    0.110478
     47          6           0        5.339765    1.636746    1.020418
     48          6           0        5.106263    0.683423   -1.196004
     49          6           0        6.518841    2.262264    0.629629
     50          6           0        6.276317    1.320414   -1.589388
     51          6           0        6.977440    2.099414   -0.673124
     52          1           0        4.961473    1.789770    2.023446
     53          1           0        4.547177    0.068871   -1.888522
     54          1           0        7.067956    2.881073    1.326726
     55          1           0        6.645834    1.204180   -2.599542
     56         17           0       -4.835137    6.902537    0.344825
     57         17           0        8.461715    2.893952   -1.169461
 ---------------------------------------------------------------------
 Rotational constants (GHZ):      0.0694578      0.0467515      0.0336371
 Leave Link  202 at Sat Oct 20 03:09:42 2018, MaxMem=   838860800 cpu:         0.2
 (Enter /soft/sl6.3/x86_64/gaussian/g09_d01/g09/l301.exe)
 Standard basis: 6-311G(d,p) (5D, 7F)
 Ernie: Thresh=  0.10000D-02 Tol=  0.10000D-05 Strict=F.
 There are   914 symmetry adapted cartesian basis functions of A   symmetry.
 There are   870 symmetry adapted basis functions of A   symmetry.
   870 basis functions,  1509 primitive gaussians,   914 cartesian basis functions
   164 alpha electrons      160 beta electrons
       nuclear repulsion energy      5505.5361572343 Hartrees.
 IExCor=  402 DFT=T Ex+Corr=B3LYP ExCW=0 ScaHFX=  0.200000
 ScaDFX=  0.800000  0.720000  1.000000  0.810000 ScalE2=  1.000000  1.000000
 IRadAn=      0 IRanWt=     -1 IRanGd=            0 ICorTp=0 IEmpDi=  4
 NAtoms=   57 NActive=   57 NUniq=   57 SFac= 1.00D+00 NAtFMM=   60 NAOKFM=F Big=F
 Integral buffers will be    131072 words long.
 Raffenetti 2 integral format.
 Two-electron integral symmetry is turned on.
 Leave Link  301 at Sat Oct 20 03:09:42 2018, MaxMem=   838860800 cpu:         1.0
 (Enter /soft/sl6.3/x86_64/gaussian/g09_d01/g09/l302.exe)
 NPDir=0 NMtPBC=     1 NCelOv=     1 NCel=       1 NClECP=     1 NCelD=      1
         NCelK=      1 NCelE2=     1 NClLst=     1 CellRange=     0.0.
 One-electron integrals computed using PRISM.
 NBasis=   870 RedAO= T EigKep=  1.79D-04  NBF=   870
 NBsUse=   870 1.00D-06 EigRej= -1.00D+00 NBFU=   870
 Precomputing XC quadrature grid using
 IXCGrd= 4 IRadAn=           0 IRanWt=          -1 IRanGd=           0 AccXCQ= 0.00D+00.
 Generated NRdTot=       0 NPtTot=           0 NUsed=           0 NTot=          32
 NSgBfM=   820   820   820   821   821 MxSgAt=    57 MxSgA2=    57.
 Leave Link  302 at Sat Oct 20 03:09:45 2018, MaxMem=   838860800 cpu:        43.9
 (Enter /soft/sl6.3/x86_64/gaussian/g09_d01/g09/l303.exe)
 DipDrv:  MaxL=1.
 Leave Link  303 at Sat Oct 20 03:09:45 2018, MaxMem=   838860800 cpu:         3.2
 (Enter /soft/sl6.3/x86_64/gaussian/g09_d01/g09/l401.exe)
 ExpMin= 4.19D-02 ExpMax= 2.58D+05 ExpMxC= 8.89D+03 IAcc=2 IRadAn=         4 AccDes= 0.00D+00
 Harris functional with IExCor=  402 and IRadAn=       4 diagonalized for initial guess.
 HarFok:  IExCor=  402 AccDes= 0.00D+00 IRadAn=         4 IDoV= 1 UseB2=F ITyADJ=14
 ICtDFT=  3500011 ScaDFX=  1.000000  1.000000  1.000000  1.000000
 FoFCou: FMM=F IPFlag=           0 FMFlag=      100000 FMFlg1=           0
         NFxFlg=           0 DoJE=T BraDBF=F KetDBF=T FulRan=T
         wScrn=  0.000000 ICntrl=     500 IOpCl=  0 I1Cent=   200000004 NGrid=           0
         NMat0=    1 NMatS0=      1 NMatT0=    0 NMatD0=    1 NMtDS0=    0 NMtDT0=    0
 Petite list used in FoFCou.
 Harris En= -4544.18037493651    
 JPrj=0 DoOrth=F DoCkMO=F.
 Initial guess <Sx>= 0.0000 <Sy>= 0.0000 <Sz>= 2.0000 <S**2>= 6.0000 S= 2.0000
 Leave Link  401 at Sat Oct 20 03:09:51 2018, MaxMem=   838860800 cpu:        87.7
 (Enter /soft/sl6.3/x86_64/gaussian/g09_d01/g09/l502.exe)
 UHF open shell SCF:
 Using DIIS extrapolation, IDIIS=  1040.
 Integral symmetry usage will be decided dynamically.
 IVT=     2546138 IEndB=     2546138 NGot=   838860800 MDV=   837167613
 LenX=   837167613 LenY=   836331303
 Requested convergence on RMS density matrix=1.00D-08 within 128 cycles.
 Requested convergence on MAX density matrix=1.00D-06.
 Requested convergence on             energy=1.00D-06.
 No special actions if energy rises.
 Fock matrices will be formed incrementally for  20 cycles.

 Cycle   1  Pass 1  IDiag  1:
 FoFJK:  IHMeth= 1 ICntrl=       0 DoSepK=F KAlg= 0 I1Cent=   0 FoldK=F
 IRaf= 490000000 NMat=   1 IRICut=       1 DoRegI=T DoRafI=F ISym2E= 0.
 FoFCou: FMM=F IPFlag=           0 FMFlag=      100000 FMFlg1=           0
         NFxFlg=           0 DoJE=F BraDBF=F KetDBF=F FulRan=T
         wScrn=  0.000000 ICntrl=       0 IOpCl=  1 I1Cent=           0 NGrid=           0
         NMat0=    1 NMatS0=      1 NMatT0=    0 NMatD0=    1 NMtDS0=    0 NMtDT0=    0
 Symmetry not used in FoFCou.
 E= -4543.85955582020    
 DIIS: error= 4.30D-02 at cycle   1 NSaved=   1.
 NSaved= 1 IEnMin= 1 EnMin= -4543.85955582020     IErMin= 1 ErrMin= 4.30D-02
 ErrMax= 4.30D-02  0.00D+00 EMaxC= 1.00D-01 BMatC= 4.43D+00 BMatP= 4.43D+00
 IDIUse=3 WtCom= 5.70D-01 WtEn= 4.30D-01
 Coeff-Com:  0.100D+01
 Coeff-En:   0.100D+01
 Coeff:      0.100D+01
 Gap=     0.181 Goal=   None    Shift=    0.000
 Gap=     0.120 Goal=   None    Shift=    0.000
 GapD=    0.120 DampG=1.000 DampE=0.250 DampFc=0.2500 IDamp=-1.
 Damping current iteration by 2.50D-01
 RMSDP=1.93D-03 MaxDP=1.01D-01              OVMax= 3.22D-01

 Cycle   2  Pass 1  IDiag  1:
 RMSU=  4.80D-04    CP:  9.96D-01
 E= -4544.13129121442     Delta-E=       -0.271735394217 Rises=F Damp=T
 DIIS: error= 2.23D-02 at cycle   2 NSaved=   2.
 NSaved= 2 IEnMin= 2 EnMin= -4544.13129121442     IErMin= 2 ErrMin= 2.23D-02
 ErrMax= 2.23D-02  0.00D+00 EMaxC= 1.00D-01 BMatC= 1.52D+00 BMatP= 4.43D+00
 IDIUse=3 WtCom= 7.77D-01 WtEn= 2.23D-01
 Coeff-Com: -0.947D+00 0.195D+01
 Coeff-En:   0.000D+00 0.100D+01
 Coeff:     -0.736D+00 0.174D+01
 Gap=     0.179 Goal=   None    Shift=    0.000
 Gap=     0.251 Goal=   None    Shift=    0.000
 RMSDP=8.78D-04 MaxDP=5.17D-02 DE=-2.72D-01 OVMax= 2.29D-01

 Cycle   3  Pass 1  IDiag  1:
 RMSU=  8.16D-04    CP:  9.93D-01  1.67D+00
 E= -4544.57512702276     Delta-E=       -0.443835808346 Rises=F Damp=F
 DIIS: error= 8.23D-03 at cycle   3 NSaved=   3.
 NSaved= 3 IEnMin= 3 EnMin= -4544.57512702276     IErMin= 3 ErrMin= 8.23D-03
 ErrMax= 8.23D-03  0.00D+00 EMaxC= 1.00D-01 BMatC= 3.25D-01 BMatP= 1.52D+00
 IDIUse=3 WtCom= 9.18D-01 WtEn= 8.23D-02
 Coeff-Com: -0.500D+00 0.871D+00 0.630D+00
 Coeff-En:   0.000D+00 0.000D+00 0.100D+01
 Coeff:     -0.459D+00 0.799D+00 0.660D+00
 Gap=     0.165 Goal=   None    Shift=    0.000
 Gap=     0.129 Goal=   None    Shift=    0.000
 RMSDP=6.78D-04 MaxDP=6.21D-02 DE=-4.44D-01 OVMax= 9.53D-02

 Cycle   4  Pass 1  IDiag  1:
 RMSU=  5.12D-04    CP:  9.92D-01  1.78D+00  4.59D-01
 E= -4544.59559493432     Delta-E=       -0.020467911552 Rises=F Damp=F
 DIIS: error= 8.60D-03 at cycle   4 NSaved=   4.
 NSaved= 4 IEnMin= 4 EnMin= -4544.59559493432     IErMin= 3 ErrMin= 8.23D-03
 ErrMax= 8.60D-03  0.00D+00 EMaxC= 1.00D-01 BMatC= 2.91D-01 BMatP= 3.25D-01
 IDIUse=3 WtCom= 9.14D-01 WtEn= 8.60D-02
 Coeff-Com: -0.222D+00 0.361D+00 0.485D+00 0.376D+00
 Coeff-En:   0.000D+00 0.000D+00 0.436D+00 0.564D+00
 Coeff:     -0.203D+00 0.330D+00 0.481D+00 0.392D+00
 Gap=     0.124 Goal=   None    Shift=    0.000
 Gap=     0.101 Goal=   None    Shift=    0.000
 RMSDP=3.17D-04 MaxDP=3.45D-02 DE=-2.05D-02 OVMax= 7.86D-02

 Cycle   5  Pass 1  IDiag  1:
 RMSU=  1.36D-04    CP:  9.92D-01  1.86D+00  6.55D-01  5.42D-01
 E= -4544.64864095084     Delta-E=       -0.053046016521 Rises=F Damp=F
 DIIS: error= 2.76D-03 at cycle   5 NSaved=   5.
 NSaved= 5 IEnMin= 5 EnMin= -4544.64864095084     IErMin= 5 ErrMin= 2.76D-03
 ErrMax= 2.76D-03  0.00D+00 EMaxC= 1.00D-01 BMatC= 2.07D-02 BMatP= 2.91D-01
 IDIUse=3 WtCom= 9.72D-01 WtEn= 2.76D-02
 Coeff-Com: -0.665D-01 0.980D-01 0.239D+00 0.245D+00 0.484D+00
 Coeff-En:   0.000D+00 0.000D+00 0.000D+00 0.000D+00 0.100D+01
 Coeff:     -0.646D-01 0.953D-01 0.233D+00 0.238D+00 0.498D+00
 Gap=     0.125 Goal=   None    Shift=    0.000
 Gap=     0.093 Goal=   None    Shift=    0.000
 RMSDP=1.18D-04 MaxDP=1.17D-02 DE=-5.30D-02 OVMax= 3.80D-02

 Cycle   6  Pass 1  IDiag  1:
 RMSU=  9.26D-05    CP:  9.91D-01  1.82D+00  6.54D-01  6.36D-01  6.25D-01
 E= -4544.65111619872     Delta-E=       -0.002475247878 Rises=F Damp=F
 DIIS: error= 1.32D-03 at cycle   6 NSaved=   6.
 NSaved= 6 IEnMin= 6 EnMin= -4544.65111619872     IErMin= 6 ErrMin= 1.32D-03
 ErrMax= 1.32D-03  0.00D+00 EMaxC= 1.00D-01 BMatC= 5.62D-03 BMatP= 2.07D-02
 IDIUse=3 WtCom= 9.87D-01 WtEn= 1.32D-02
 Coeff-Com: -0.662D-02 0.577D-02 0.721D-01 0.894D-01 0.368D+00 0.472D+00
 Coeff-En:   0.000D+00 0.000D+00 0.000D+00 0.000D+00 0.244D+00 0.756D+00
 Coeff:     -0.654D-02 0.569D-02 0.711D-01 0.882D-01 0.366D+00 0.475D+00
 Gap=     0.120 Goal=   None    Shift=    0.000
 Gap=     0.085 Goal=   None    Shift=    0.000
 RMSDP=5.16D-05 MaxDP=3.43D-03 DE=-2.48D-03 OVMax= 1.49D-02

 Cycle   7  Pass 1  IDiag  1:
 RMSU=  2.82D-05    CP:  9.91D-01  1.83D+00  6.72D-01  6.22D-01  7.28D-01
                    CP:  6.02D-01
 E= -4544.65202541169     Delta-E=       -0.000909212979 Rises=F Damp=F
 DIIS: error= 3.91D-04 at cycle   7 NSaved=   7.
 NSaved= 7 IEnMin= 7 EnMin= -4544.65202541169     IErMin= 7 ErrMin= 3.91D-04
 ErrMax= 3.91D-04  0.00D+00 EMaxC= 1.00D-01 BMatC= 5.54D-04 BMatP= 5.62D-03
 IDIUse=3 WtCom= 9.96D-01 WtEn= 3.91D-03
 Coeff-Com:  0.770D-02-0.137D-01 0.208D-02 0.990D-02 0.142D+00 0.302D+00
 Coeff-Com:  0.550D+00
 Coeff-En:   0.000D+00 0.000D+00 0.000D+00 0.000D+00 0.000D+00 0.750D-01
 Coeff-En:   0.925D+00
 Coeff:      0.767D-02-0.136D-01 0.207D-02 0.987D-02 0.142D+00 0.301D+00
 Coeff:      0.551D+00
 Gap=     0.120 Goal=   None    Shift=    0.000
 Gap=     0.086 Goal=   None    Shift=    0.000
 RMSDP=2.09D-05 MaxDP=1.81D-03 DE=-9.09D-04 OVMax= 3.75D-03

 Cycle   8  Pass 1  IDiag  1:
 RMSU=  1.30D-05    CP:  9.91D-01  1.84D+00  6.71D-01  6.39D-01  7.54D-01
                    CP:  6.51D-01  5.56D-01
 E= -4544.65215165861     Delta-E=       -0.000126246921 Rises=F Damp=F
 DIIS: error= 2.18D-04 at cycle   8 NSaved=   8.
 NSaved= 8 IEnMin= 8 EnMin= -4544.65215165861     IErMin= 8 ErrMin= 2.18D-04
 ErrMax= 2.18D-04  0.00D+00 EMaxC= 1.00D-01 BMatC= 8.46D-05 BMatP= 5.54D-04
 IDIUse=3 WtCom= 9.98D-01 WtEn= 2.18D-03
 Coeff-Com:  0.538D-02-0.874D-02-0.938D-02-0.682D-02 0.273D-01 0.109D+00
 Coeff-Com:  0.327D+00 0.556D+00
 Coeff-En:   0.000D+00 0.000D+00 0.000D+00 0.000D+00 0.000D+00 0.000D+00
 Coeff-En:   0.510D-01 0.949D+00
 Coeff:      0.537D-02-0.872D-02-0.936D-02-0.680D-02 0.273D-01 0.109D+00
 Coeff:      0.326D+00 0.557D+00
 Gap=     0.120 Goal=   None    Shift=    0.000
 Gap=     0.086 Goal=   None    Shift=    0.000
 RMSDP=7.46D-06 MaxDP=3.82D-04 DE=-1.26D-04 OVMax= 2.90D-03

 Cycle   9  Pass 1  IDiag  1:
 RMSU=  5.35D-06    CP:  9.91D-01  1.84D+00  6.71D-01  6.40D-01  7.60D-01
                    CP:  6.79D-01  6.92D-01  8.42D-01
 E= -4544.65217309254     Delta-E=       -0.000021433927 Rises=F Damp=F
 DIIS: error= 1.51D-04 at cycle   9 NSaved=   9.
 NSaved= 9 IEnMin= 9 EnMin= -4544.65217309254     IErMin= 9 ErrMin= 1.51D-04
 ErrMax= 1.51D-04  0.00D+00 EMaxC= 1.00D-01 BMatC= 2.33D-05 BMatP= 8.46D-05
 IDIUse=3 WtCom= 9.98D-01 WtEn= 1.51D-03
 Coeff-Com:  0.235D-02-0.349D-02-0.752D-02-0.682D-02-0.968D-02 0.230D-01
 Coeff-Com:  0.124D+00 0.368D+00 0.510D+00
 Coeff-En:   0.000D+00 0.000D+00 0.000D+00 0.000D+00 0.000D+00 0.000D+00
 Coeff-En:   0.000D+00 0.510D-01 0.949D+00
 Coeff:      0.235D-02-0.348D-02-0.751D-02-0.681D-02-0.967D-02 0.229D-01
 Coeff:      0.124D+00 0.368D+00 0.510D+00
 Gap=     0.120 Goal=   None    Shift=    0.000
 Gap=     0.086 Goal=   None    Shift=    0.000
 RMSDP=4.21D-06 MaxDP=3.26D-04 DE=-2.14D-05 OVMax= 2.62D-03

 Cycle  10  Pass 1  IDiag  1:
 RMSU=  3.06D-06    CP:  9.91D-01  1.84D+00  6.70D-01  6.43D-01  7.62D-01
                    CP:  6.93D-01  7.05D-01  9.76D-01  9.56D-01
 E= -4544.65218157892     Delta-E=       -0.000008486373 Rises=F Damp=F
 DIIS: error= 7.73D-05 at cycle  10 NSaved=  10.
 NSaved=10 IEnMin=10 EnMin= -4544.65218157892     IErMin=10 ErrMin= 7.73D-05
 ErrMax= 7.73D-05  0.00D+00 EMaxC= 1.00D-01 BMatC= 3.94D-06 BMatP= 2.33D-05
 IDIUse=1 WtCom= 1.00D+00 WtEn= 0.00D+00
 Coeff-Com:  0.378D-03-0.453D-03-0.258D-02-0.251D-02-0.947D-02-0.296D-02
 Coeff-Com:  0.191D-01 0.117D+00 0.297D+00 0.585D+00
 Coeff:      0.378D-03-0.453D-03-0.258D-02-0.251D-02-0.947D-02-0.296D-02
 Coeff:      0.191D-01 0.117D+00 0.297D+00 0.585D+00
 Gap=     0.120 Goal=   None    Shift=    0.000
 Gap=     0.086 Goal=   None    Shift=    0.000
 RMSDP=2.94D-06 MaxDP=3.54D-04 DE=-8.49D-06 OVMax= 2.73D-03

 Cycle  11  Pass 1  IDiag  1:
 RMSU=  1.68D-06    CP:  9.91D-01  1.84D+00  6.70D-01  6.43D-01  7.62D-01
                    CP:  6.96D-01  7.29D-01  1.06D+00  1.27D+00  1.36D+00
 E= -4544.65218566110     Delta-E=       -0.000004082181 Rises=F Damp=F
 DIIS: error= 7.49D-05 at cycle  11 NSaved=  11.
 NSaved=11 IEnMin=11 EnMin= -4544.65218566110     IErMin=11 ErrMin= 7.49D-05
 ErrMax= 7.49D-05  0.00D+00 EMaxC= 1.00D-01 BMatC= 1.76D-06 BMatP= 3.94D-06
 IDIUse=1 WtCom= 1.00D+00 WtEn= 0.00D+00
 Coeff-Com: -0.550D-03 0.862D-03 0.109D-02 0.989D-03-0.154D-02-0.734D-02
 Coeff-Com: -0.276D-01-0.545D-01-0.617D-02 0.311D+00 0.784D+00
 Coeff:     -0.550D-03 0.862D-03 0.109D-02 0.989D-03-0.154D-02-0.734D-02
 Coeff:     -0.276D-01-0.545D-01-0.617D-02 0.311D+00 0.784D+00
 Gap=     0.120 Goal=   None    Shift=    0.000
 Gap=     0.086 Goal=   None    Shift=    0.000
 RMSDP=3.82D-06 MaxDP=4.70D-04 DE=-4.08D-06 OVMax= 3.84D-03

 Cycle  12  Pass 1  IDiag  1:
 RMSU=  9.24D-07    CP:  9.91D-01  1.84D+00  6.70D-01  6.44D-01  7.62D-01
                    CP:  7.00D-01  7.46D-01  1.16D+00  1.66D+00  2.15D+00
                    CP:  1.70D+00
 E= -4544.65219054682     Delta-E=       -0.000004885722 Rises=F Damp=F
 DIIS: error= 7.15D-05 at cycle  12 NSaved=  12.
 NSaved=12 IEnMin=12 EnMin= -4544.65219054682     IErMin=12 ErrMin= 7.15D-05
 ErrMax= 7.15D-05  0.00D+00 EMaxC= 1.00D-01 BMatC= 1.33D-06 BMatP= 1.76D-06
 IDIUse=1 WtCom= 1.00D+00 WtEn= 0.00D+00
 Coeff-Com: -0.463D-03 0.662D-03 0.175D-02 0.167D-02 0.336D-02-0.210D-02
 Coeff-Com: -0.226D-01-0.762D-01-0.123D+00-0.621D-01 0.438D+00 0.841D+00
 Coeff:     -0.463D-03 0.662D-03 0.175D-02 0.167D-02 0.336D-02-0.210D-02
 Coeff:     -0.226D-01-0.762D-01-0.123D+00-0.621D-01 0.438D+00 0.841D+00
 Gap=     0.120 Goal=   None    Shift=    0.000
 Gap=     0.086 Goal=   None    Shift=    0.000
 RMSDP=4.53D-06 MaxDP=5.51D-04 DE=-4.89D-06 OVMax= 4.59D-03

 Cycle  13  Pass 1  IDiag  1:
 RMSU=  6.66D-07    CP:  9.91D-01  1.84D+00  6.70D-01  6.45D-01  7.62D-01
                    CP:  7.04D-01  7.64D-01  1.26D+00  2.12D+00  3.00D+00
                    CP:  2.78D+00  1.72D+00
 E= -4544.65219595606     Delta-E=       -0.000005409238 Rises=F Damp=F
 DIIS: error= 6.81D-05 at cycle  13 NSaved=  13.
 NSaved=13 IEnMin=13 EnMin= -4544.65219595606     IErMin=13 ErrMin= 6.81D-05
 ErrMax= 6.81D-05  0.00D+00 EMaxC= 1.00D-01 BMatC= 1.16D-06 BMatP= 1.33D-06
 IDIUse=1 WtCom= 1.00D+00 WtEn= 0.00D+00
 Coeff-Com:  0.930D-04-0.191D-03 0.570D-03 0.587D-03 0.436D-02 0.523D-02
 Coeff-Com:  0.530D-02-0.178D-01-0.102D+00-0.329D+00-0.294D+00 0.691D+00
 Coeff-Com:  0.104D+01
 Coeff:      0.930D-04-0.191D-03 0.570D-03 0.587D-03 0.436D-02 0.523D-02
 Coeff:      0.530D-02-0.178D-01-0.102D+00-0.329D+00-0.294D+00 0.691D+00
 Coeff:      0.104D+01
 Gap=     0.120 Goal=   None    Shift=    0.000
 Gap=     0.086 Goal=   None    Shift=    0.000
 RMSDP=7.50D-06 MaxDP=8.72D-04 DE=-5.41D-06 OVMax= 7.63D-03

 Cycle  14  Pass 1  IDiag  1:
 RMSU=  5.13D-06    CP:  9.91D-01  1.84D+00  6.69D-01  6.45D-01  7.62D-01
                    CP:  7.11D-01  7.95D-01  1.44D+00  2.84D+00  3.00D+00
                    CP:  3.00D+00  3.00D+00  3.00D+00
 E= -4544.65220429136     Delta-E=       -0.000008335302 Rises=F Damp=F
 DIIS: error= 6.26D-05 at cycle  14 NSaved=  14.
 NSaved=14 IEnMin=14 EnMin= -4544.65220429136     IErMin=14 ErrMin= 6.26D-05
 ErrMax= 6.26D-05  0.00D+00 EMaxC= 1.00D-01 BMatC= 9.61D-07 BMatP= 1.16D-06
 IDIUse=1 WtCom= 1.00D+00 WtEn= 0.00D+00
 Coeff-Com:  0.377D-03-0.573D-03-0.849D-03-0.793D-03 0.632D-03 0.632D-02
 Coeff-Com:  0.217D-01 0.436D-01 0.247D-01-0.169D+00-0.523D+00-0.239D+00
 Coeff-Com:  0.663D+00 0.117D+01
 Coeff:      0.377D-03-0.573D-03-0.849D-03-0.793D-03 0.632D-03 0.632D-02
 Coeff:      0.217D-01 0.436D-01 0.247D-01-0.169D+00-0.523D+00-0.239D+00
 Coeff:      0.663D+00 0.117D+01
 Gap=     0.120 Goal=   None    Shift=    0.000
 Gap=     0.086 Goal=   None    Shift=    0.000
 RMSDP=9.91D-06 MaxDP=1.08D-03 DE=-8.34D-06 OVMax= 1.01D-02

 Cycle  15  Pass 1  IDiag  1:
 RMSU=  5.16D-06    CP:  9.91D-01  1.84D+00  6.68D-01  6.46D-01  7.61D-01
                    CP:  7.19D-01  8.32D-01  1.66D+00  3.00D+00  3.00D+00
                    CP:  3.00D+00  3.00D+00  3.00D+00  2.42D+00
 E= -4544.65221430402     Delta-E=       -0.000010012662 Rises=F Damp=F
 DIIS: error= 5.55D-05 at cycle  15 NSaved=  15.
 NSaved=15 IEnMin=15 EnMin= -4544.65221430402     IErMin=15 ErrMin= 5.55D-05
 ErrMax= 5.55D-05  0.00D+00 EMaxC= 1.00D-01 BMatC= 8.43D-07 BMatP= 9.61D-07
 IDIUse=1 WtCom= 1.00D+00 WtEn= 0.00D+00
 Coeff-Com:  0.122D-03-0.147D-03-0.949D-03-0.852D-03-0.321D-02 0.101D-02
 Coeff-Com:  0.105D-01 0.438D-01 0.109D+00 0.179D+00-0.118D+00-0.860D+00
 Coeff-Com: -0.461D+00 0.991D+00 0.111D+01
 Coeff:      0.122D-03-0.147D-03-0.949D-03-0.852D-03-0.321D-02 0.101D-02
 Coeff:      0.105D-01 0.438D-01 0.109D+00 0.179D+00-0.118D+00-0.860D+00
 Coeff:     -0.461D+00 0.991D+00 0.111D+01
 Gap=     0.120 Goal=   None    Shift=    0.000
 Gap=     0.086 Goal=   None    Shift=    0.000
 RMSDP=1.25D-05 MaxDP=1.40D-03 DE=-1.00D-05 OVMax= 1.27D-02

 Cycle  16  Pass 1  IDiag  1:
 RMSU=  6.34D-06    CP:  9.91D-01  1.84D+00  6.68D-01  6.48D-01  7.60D-01
                    CP:  7.31D-01  8.76D-01  1.92D+00  3.00D+00  3.00D+00
                    CP:  3.00D+00  3.00D+00  3.00D+00  3.00D+00  2.44D+00
 E= -4544.65222560866     Delta-E=       -0.000011304637 Rises=F Damp=F
 DIIS: error= 4.73D-05 at cycle  16 NSaved=  16.
 NSaved=16 IEnMin=16 EnMin= -4544.65222560866     IErMin=16 ErrMin= 4.73D-05
 ErrMax= 4.73D-05  0.00D+00 EMaxC= 1.00D-01 BMatC= 7.07D-07 BMatP= 8.43D-07
 IDIUse=1 WtCom= 1.00D+00 WtEn= 0.00D+00
 Coeff-Com: -0.198D-03 0.330D-03-0.786D-04 0.466D-04-0.270D-02-0.310D-02
 Coeff-Com: -0.772D-02-0.845D-03 0.552D-01 0.253D+00 0.309D+00-0.457D+00
 Coeff-Com: -0.863D+00-0.122D+00 0.884D+00 0.955D+00
 Coeff:     -0.198D-03 0.330D-03-0.786D-04 0.466D-04-0.270D-02-0.310D-02
 Coeff:     -0.772D-02-0.845D-03 0.552D-01 0.253D+00 0.309D+00-0.457D+00
 Coeff:     -0.863D+00-0.122D+00 0.884D+00 0.955D+00
 Gap=     0.120 Goal=   None    Shift=    0.000
 Gap=     0.086 Goal=   None    Shift=    0.000
 RMSDP=1.17D-05 MaxDP=1.37D-03 DE=-1.13D-05 OVMax= 1.19D-02

 Cycle  17  Pass 1  IDiag  1:
 RMSU=  4.30D-06    CP:  9.91D-01  1.84D+00  6.67D-01  6.49D-01  7.58D-01
                    CP:  7.42D-01  9.14D-01  2.17D+00  3.00D+00  3.00D+00
                    CP:  3.00D+00  3.00D+00  3.00D+00  3.00D+00  3.00D+00
                    CP:  2.35D+00
 E= -4544.65223498418     Delta-E=       -0.000009375519 Rises=F Damp=F
 DIIS: error= 4.97D-05 at cycle  17 NSaved=  17.
 NSaved=17 IEnMin=17 EnMin= -4544.65223498418     IErMin=16 ErrMin= 4.73D-05
 ErrMax= 4.97D-05  0.00D+00 EMaxC= 1.00D-01 BMatC= 5.65D-07 BMatP= 7.07D-07
 IDIUse=1 WtCom= 1.00D+00 WtEn= 0.00D+00
 Coeff-Com: -0.207D-03 0.288D-03 0.101D-02 0.100D-02 0.249D-02-0.232D-02
 Coeff-Com: -0.151D-01-0.498D-01-0.101D+00-0.600D-01 0.333D+00 0.745D+00
 Coeff-Com: -0.550D-01-0.126D+01-0.622D+00 0.694D+00 0.139D+01
 Coeff:     -0.207D-03 0.288D-03 0.101D-02 0.100D-02 0.249D-02-0.232D-02
 Coeff:     -0.151D-01-0.498D-01-0.101D+00-0.600D-01 0.333D+00 0.745D+00
 Coeff:     -0.550D-01-0.126D+01-0.622D+00 0.694D+00 0.139D+01
 Gap=     0.120 Goal=   None    Shift=    0.000
 Gap=     0.086 Goal=   None    Shift=    0.000
 RMSDP=1.58D-05 MaxDP=1.93D-03 DE=-9.38D-06 OVMax= 1.60D-02

 Cycle  18  Pass 1  IDiag  1:
 RMSU=  7.47D-06    CP:  9.91D-01  1.83D+00  6.66D-01  6.51D-01  7.55D-01
                    CP:  7.55D-01  9.62D-01  2.48D+00  3.00D+00  3.00D+00
                    CP:  3.00D+00  3.00D+00  3.00D+00  3.00D+00  3.00D+00
                    CP:  3.00D+00  3.00D+00
 E= -4544.65224601779     Delta-E=       -0.000011033613 Rises=F Damp=F
 DIIS: error= 4.91D-05 at cycle  18 NSaved=  18.
 NSaved=18 IEnMin=18 EnMin= -4544.65224601779     IErMin=16 ErrMin= 4.73D-05
 ErrMax= 4.91D-05  0.00D+00 EMaxC= 1.00D-01 BMatC= 4.63D-07 BMatP= 5.65D-07
 IDIUse=1 WtCom= 1.00D+00 WtEn= 0.00D+00
 Coeff-Com: -0.995D-05-0.239D-04 0.992D-03 0.859D-03 0.478D-02 0.164D-02
 Coeff-Com: -0.439D-02-0.404D-01-0.132D+00-0.275D+00 0.694D-02 0.100D+01
 Coeff-Com:  0.683D+00-0.932D+00-0.127D+01-0.216D+00 0.117D+01 0.996D+00
 Coeff:     -0.995D-05-0.239D-04 0.992D-03 0.859D-03 0.478D-02 0.164D-02
 Coeff:     -0.439D-02-0.404D-01-0.132D+00-0.275D+00 0.694D-02 0.100D+01
 Coeff:      0.683D+00-0.932D+00-0.127D+01-0.216D+00 0.117D+01 0.996D+00
 Gap=     0.120 Goal=   None    Shift=    0.000
 Gap=     0.086 Goal=   None    Shift=    0.000
 RMSDP=1.55D-05 MaxDP=1.98D-03 DE=-1.10D-05 OVMax= 1.58D-02

 Cycle  19  Pass 1  IDiag  1:
 RMSU=  8.00D-06    CP:  9.91D-01  1.83D+00  6.64D-01  6.53D-01  7.52D-01
                    CP:  7.69D-01  1.01D+00  2.78D+00  3.00D+00  3.00D+00
                    CP:  3.00D+00  3.00D+00  3.00D+00  3.00D+00  3.00D+00
                    CP:  3.00D+00  3.00D+00  2.68D+00
 E= -4544.65225508924     Delta-E=       -0.000009071447 Rises=F Damp=F
 DIIS: error= 4.64D-05 at cycle  19 NSaved=  19.
 NSaved=19 IEnMin=19 EnMin= -4544.65225508924     IErMin=19 ErrMin= 4.64D-05
 ErrMax= 4.64D-05  0.00D+00 EMaxC= 1.00D-01 BMatC= 3.79D-07 BMatP= 4.63D-07
 IDIUse=1 WtCom= 1.00D+00 WtEn= 0.00D+00
 Coeff-Com:  0.151D-03-0.236D-03 0.447D-04-0.621D-04 0.226D-02 0.444D-02
 Coeff-Com:  0.103D-01 0.685D-02-0.316D-01-0.217D+00-0.303D+00 0.257D+00
 Coeff-Com:  0.719D+00 0.307D+00-0.664D+00-0.827D+00-0.133D+00 0.923D+00
 Coeff-Com:  0.947D+00
 Coeff:      0.151D-03-0.236D-03 0.447D-04-0.621D-04 0.226D-02 0.444D-02
 Coeff:      0.103D-01 0.685D-02-0.316D-01-0.217D+00-0.303D+00 0.257D+00
 Coeff:      0.719D+00 0.307D+00-0.664D+00-0.827D+00-0.133D+00 0.923D+00
 Coeff:      0.947D+00
 Gap=     0.120 Goal=   None    Shift=    0.000
 Gap=     0.086 Goal=   None    Shift=    0.000
 RMSDP=1.46D-05 MaxDP=1.94D-03 DE=-9.07D-06 OVMax= 1.48D-02

 Cycle  20  Pass 1  IDiag  1:
 RMSU=  9.37D-06    CP:  9.91D-01  1.83D+00  6.63D-01  6.55D-01  7.47D-01
                    CP:  7.82D-01  1.04D+00  3.00D+00  3.00D+00  3.00D+00
                    CP:  3.00D+00  3.00D+00  3.00D+00  3.00D+00  3.00D+00
                    CP:  3.00D+00  3.00D+00  3.00D+00  1.95D+00
 E= -4544.65226209021     Delta-E=       -0.000007000972 Rises=F Damp=F
 DIIS: error= 4.21D-05 at cycle  20 NSaved=  20.
 NSaved=20 IEnMin=20 EnMin= -4544.65226209021     IErMin=20 ErrMin= 4.21D-05
 ErrMax= 4.21D-05  0.00D+00 EMaxC= 1.00D-01 BMatC= 2.87D-07 BMatP= 3.79D-07
 IDIUse=1 WtCom= 1.00D+00 WtEn= 0.00D+00
 Coeff-Com:  0.169D-03-0.235D-03-0.680D-03-0.658D-03-0.984D-03 0.370D-02
 Coeff-Com:  0.134D-01 0.328D-01 0.514D-01-0.481D-01-0.314D+00-0.374D+00
 Coeff-Com:  0.292D+00 0.910D+00 0.168D+00-0.654D+00-0.882D+00 0.208D+00
 Coeff-Com:  0.790D+00 0.807D+00
 Coeff:      0.169D-03-0.235D-03-0.680D-03-0.658D-03-0.984D-03 0.370D-02
 Coeff:      0.134D-01 0.328D-01 0.514D-01-0.481D-01-0.314D+00-0.374D+00
 Coeff:      0.292D+00 0.910D+00 0.168D+00-0.654D+00-0.882D+00 0.208D+00
 Coeff:      0.790D+00 0.807D+00
 Gap=     0.120 Goal=   None    Shift=    0.000
 Gap=     0.086 Goal=   None    Shift=    0.000
 RMSDP=1.05D-05 MaxDP=1.47D-03 DE=-7.00D-06 OVMax= 1.08D-02

 Cycle  21  Pass 1  IDiag  1:
 Restarting incremental Fock formation.
 E= -4544.65226639657     Delta-E=       -0.000004306361 Rises=F Damp=F
 DIIS: error= 3.85D-05 at cycle  21 NSaved=  20.
 NSaved=20 IEnMin=20 EnMin= -4544.65226639657     IErMin=20 ErrMin= 3.85D-05
 ErrMax= 3.85D-05  0.00D+00 EMaxC= 1.00D-01 BMatC= 1.94D-07 BMatP= 2.87D-07
 IDIUse=1 WtCom= 1.00D+00 WtEn= 0.00D+00
 Coeff-Com:  0.181D-04-0.392D-03-0.295D-03-0.160D-02-0.210D-03 0.203D-02
 Coeff-Com:  0.127D-01 0.375D-01 0.885D-01 0.483D-02-0.286D+00-0.247D+00
 Coeff-Com:  0.255D+00 0.429D+00 0.161D+00-0.301D+00-0.418D+00-0.313D+00
 Coeff-Com:  0.232D+00 0.134D+01
 Coeff:      0.181D-04-0.392D-03-0.295D-03-0.160D-02-0.210D-03 0.203D-02
 Coeff:      0.127D-01 0.375D-01 0.885D-01 0.483D-02-0.286D+00-0.247D+00
 Coeff:      0.255D+00 0.429D+00 0.161D+00-0.301D+00-0.418D+00-0.313D+00
 Coeff:      0.232D+00 0.134D+01
 Gap=     0.120 Goal=   None    Shift=    0.000
 Gap=     0.086 Goal=   None    Shift=    0.000
 RMSDP=9.41D-06 MaxDP=1.40D-03 DE=-4.31D-06 OVMax= 9.71D-03

 Cycle  22  Pass 1  IDiag  1:
 RMSU=  9.41D-06    CP:  1.00D+00
 E= -4544.65226984424     Delta-E=       -0.000003447665 Rises=F Damp=F
 DIIS: error= 3.37D-05 at cycle  22 NSaved=  20.
 NSaved=20 IEnMin=20 EnMin= -4544.65226984424     IErMin=20 ErrMin= 3.37D-05
 ErrMax= 3.37D-05  0.00D+00 EMaxC= 1.00D-01 BMatC= 1.61D-07 BMatP= 1.94D-07
 IDIUse=1 WtCom= 1.00D+00 WtEn= 0.00D+00
 Coeff-Com: -0.646D-04 0.809D-04-0.683D-03-0.184D-02-0.517D-02-0.777D-02
 Coeff-Com: -0.247D-02 0.999D-01 0.219D+00 0.427D-01-0.405D+00-0.491D+00
 Coeff-Com:  0.173D+00 0.639D+00 0.517D+00-0.456D+00-0.956D+00-0.589D+00
 Coeff-Com:  0.111D+01 0.112D+01
 Coeff:     -0.646D-04 0.809D-04-0.683D-03-0.184D-02-0.517D-02-0.777D-02
 Coeff:     -0.247D-02 0.999D-01 0.219D+00 0.427D-01-0.405D+00-0.491D+00
 Coeff:      0.173D+00 0.639D+00 0.517D+00-0.456D+00-0.956D+00-0.589D+00
 Coeff:      0.111D+01 0.112D+01
 Gap=     0.120 Goal=   None    Shift=    0.000
 Gap=     0.086 Goal=   None    Shift=    0.000
 RMSDP=1.16D-05 MaxDP=1.76D-03 DE=-3.45D-06 OVMax= 1.20D-02

 Cycle  23  Pass 1  IDiag  1:
 RMSU=  6.38D-07    CP:  1.00D+00  2.23D+00
 E= -4544.65227324241     Delta-E=       -0.000003398174 Rises=F Damp=F
 DIIS: error= 2.76D-05 at cycle  23 NSaved=  20.
 NSaved=20 IEnMin=20 EnMin= -4544.65227324241     IErMin=20 ErrMin= 2.76D-05
 ErrMax= 2.76D-05  0.00D+00 EMaxC= 1.00D-01 BMatC= 1.11D-07 BMatP= 1.61D-07
 IDIUse=1 WtCom= 1.00D+00 WtEn= 0.00D+00
 Coeff-Com:  0.604D-04-0.480D-03-0.107D-02-0.379D-02-0.627D-02-0.496D-02
 Coeff-Com:  0.267D-01 0.131D+00 0.986D-01-0.148D+00-0.332D+00-0.769D-01
 Coeff-Com:  0.281D+00 0.395D+00-0.395D-01-0.338D+00-0.447D+00-0.259D+00
 Coeff-Com:  0.578D+00 0.115D+01
 Coeff:      0.604D-04-0.480D-03-0.107D-02-0.379D-02-0.627D-02-0.496D-02
 Coeff:      0.267D-01 0.131D+00 0.986D-01-0.148D+00-0.332D+00-0.769D-01
 Coeff:      0.281D+00 0.395D+00-0.395D-01-0.338D+00-0.447D+00-0.259D+00
 Coeff:      0.578D+00 0.115D+01
 Gap=     0.120 Goal=   None    Shift=    0.000
 Gap=     0.086 Goal=   None    Shift=    0.000
 RMSDP=8.14D-06 MaxDP=1.30D-03 DE=-3.40D-06 OVMax= 8.53D-03

 Cycle  24  Pass 1  IDiag  1:
 RMSU=  1.27D-06    CP:  1.00D+00  3.00D+00  2.42D+00
 E= -4544.65227525301     Delta-E=       -0.000002010598 Rises=F Damp=F
 DIIS: error= 2.18D-05 at cycle  24 NSaved=  20.
 NSaved=20 IEnMin=20 EnMin= -4544.65227525301     IErMin=20 ErrMin= 2.18D-05
 ErrMax= 2.18D-05  0.00D+00 EMaxC= 1.00D-01 BMatC= 7.82D-08 BMatP= 1.11D-07
 IDIUse=1 WtCom= 1.00D+00 WtEn= 0.00D+00
 Coeff-Com:  0.646D-03 0.154D-02 0.304D-02 0.278D-02-0.618D-02-0.810D-01
 Coeff-Com: -0.101D+00 0.870D-01 0.256D+00 0.142D+00-0.228D+00-0.304D+00
 Coeff-Com: -0.970D-01 0.317D+00 0.498D+00 0.168D+00-0.106D+01-0.601D+00
 Coeff-Com:  0.767D+00 0.123D+01
 Coeff:      0.646D-03 0.154D-02 0.304D-02 0.278D-02-0.618D-02-0.810D-01
 Coeff:     -0.101D+00 0.870D-01 0.256D+00 0.142D+00-0.228D+00-0.304D+00
 Coeff:     -0.970D-01 0.317D+00 0.498D+00 0.168D+00-0.106D+01-0.601D+00
 Coeff:      0.767D+00 0.123D+01
 Gap=     0.120 Goal=   None    Shift=    0.000
 Gap=     0.086 Goal=   None    Shift=    0.000
 RMSDP=7.82D-06 MaxDP=1.30D-03 DE=-2.01D-06 OVMax= 8.31D-03

 Cycle  25  Pass 1  IDiag  1:
 RMSU=  5.95D-06    CP:  1.00D+00  3.00D+00  3.00D+00  3.00D+00
 E= -4544.65227682057     Delta-E=       -0.000001567558 Rises=F Damp=F
 DIIS: error= 1.49D-05 at cycle  25 NSaved=  20.
 NSaved=20 IEnMin=20 EnMin= -4544.65227682057     IErMin=20 ErrMin= 1.49D-05
 ErrMax= 1.49D-05  0.00D+00 EMaxC= 1.00D-01 BMatC= 5.21D-08 BMatP= 7.82D-08
 IDIUse=1 WtCom= 1.00D+00 WtEn= 0.00D+00
 Coeff-Com:  0.230D-03 0.187D-02 0.436D-02 0.760D-02-0.341D-01-0.110D+00
 Coeff-Com: -0.507D-01 0.179D+00 0.283D+00-0.475D-01-0.335D+00-0.308D+00
 Coeff-Com:  0.202D+00 0.532D+00 0.397D+00-0.590D+00-0.756D+00-0.102D+00
 Coeff-Com:  0.819D+00 0.907D+00
 Coeff:      0.230D-03 0.187D-02 0.436D-02 0.760D-02-0.341D-01-0.110D+00
 Coeff:     -0.507D-01 0.179D+00 0.283D+00-0.475D-01-0.335D+00-0.308D+00
 Coeff:      0.202D+00 0.532D+00 0.397D+00-0.590D+00-0.756D+00-0.102D+00
 Coeff:      0.819D+00 0.907D+00
 Gap=     0.120 Goal=   None    Shift=    0.000
 Gap=     0.086 Goal=   None    Shift=    0.000
 RMSDP=5.64D-06 MaxDP=9.37D-04 DE=-1.57D-06 OVMax= 5.98D-03

 Cycle  26  Pass 1  IDiag  1:
 RMSU=  1.39D-06    CP:  1.00D+00  3.00D+00  3.00D+00  3.00D+00  1.92D+00
 E= -4544.65227759103     Delta-E=       -0.000000770468 Rises=F Damp=F
 DIIS: error= 1.00D-05 at cycle  26 NSaved=  20.
 NSaved=20 IEnMin=20 EnMin= -4544.65227759103     IErMin=20 ErrMin= 1.00D-05
 ErrMax= 1.00D-05  0.00D+00 EMaxC= 1.00D-01 BMatC= 3.34D-08 BMatP= 5.21D-08
 IDIUse=1 WtCom= 1.00D+00 WtEn= 0.00D+00
 Coeff-Com:  0.224D-02 0.554D-02 0.142D-01 0.305D-01-0.473D-01-0.153D+00
 Coeff-Com: -0.484D-01 0.232D+00 0.210D+00-0.825D-01-0.304D+00-0.121D+00
 Coeff-Com:  0.109D+00 0.301D+00 0.443D+00-0.288D+00-0.892D+00-0.273D+00
 Coeff-Com:  0.834D+00 0.103D+01
 Coeff:      0.224D-02 0.554D-02 0.142D-01 0.305D-01-0.473D-01-0.153D+00
 Coeff:     -0.484D-01 0.232D+00 0.210D+00-0.825D-01-0.304D+00-0.121D+00
 Coeff:      0.109D+00 0.301D+00 0.443D+00-0.288D+00-0.892D+00-0.273D+00
 Coeff:      0.834D+00 0.103D+01
 Gap=     0.120 Goal=   None    Shift=    0.000
 Gap=     0.086 Goal=   None    Shift=    0.000
 RMSDP=6.17D-06 MaxDP=1.04D-03 DE=-7.70D-07 OVMax= 6.59D-03

 Cycle  27  Pass 1  IDiag  1:
 RMSU=  3.26D-07    CP:  1.00D+00  3.00D+00  3.00D+00  3.00D+00  2.91D+00
                    CP:  2.29D+00
 E= -4544.65227810292     Delta-E=       -0.000000511884 Rises=F Damp=F
 DIIS: error= 4.42D-06 at cycle  27 NSaved=  20.
 NSaved=20 IEnMin=20 EnMin= -4544.65227810292     IErMin=20 ErrMin= 4.42D-06
 ErrMax= 4.42D-06  0.00D+00 EMaxC= 1.00D-01 BMatC= 1.18D-08 BMatP= 3.34D-08
 IDIUse=1 WtCom= 1.00D+00 WtEn= 0.00D+00
 Coeff-Com:  0.881D-03 0.412D-02 0.288D-01 0.236D-01-0.595D-01-0.101D+00
 Coeff-Com:  0.236D-01 0.122D+00 0.698D-01-0.408D-01-0.935D-01-0.143D+00
 Coeff-Com: -0.957D-01 0.375D+00 0.345D+00-0.332D+00-0.592D+00 0.643D-01
 Coeff-Com:  0.465D+00 0.936D+00
 Coeff:      0.881D-03 0.412D-02 0.288D-01 0.236D-01-0.595D-01-0.101D+00
 Coeff:      0.236D-01 0.122D+00 0.698D-01-0.408D-01-0.935D-01-0.143D+00
 Coeff:     -0.957D-01 0.375D+00 0.345D+00-0.332D+00-0.592D+00 0.643D-01
 Coeff:      0.465D+00 0.936D+00
 Gap=     0.120 Goal=   None    Shift=    0.000
 Gap=     0.086 Goal=   None    Shift=    0.000
 RMSDP=1.90D-06 MaxDP=3.27D-04 DE=-5.12D-07 OVMax= 2.07D-03

 Cycle  28  Pass 1  IDiag  1:
 RMSU=  1.18D-06    CP:  1.00D+00  3.00D+00  3.00D+00  3.00D+00  3.00D+00
                    CP:  2.87D+00  1.70D+00
 E= -4544.65227818970     Delta-E=       -0.000000086788 Rises=F Damp=F
 DIIS: error= 2.43D-06 at cycle  28 NSaved=  20.
 NSaved=20 IEnMin=20 EnMin= -4544.65227818970     IErMin=20 ErrMin= 2.43D-06
 ErrMax= 2.43D-06  0.00D+00 EMaxC= 1.00D-01 BMatC= 1.09D-08 BMatP= 1.18D-08
 IDIUse=1 WtCom= 1.00D+00 WtEn= 0.00D+00
 Coeff-Com: -0.388D-02-0.182D-03 0.171D-01 0.320D-01-0.244D-01-0.785D-01
 Coeff-Com: -0.129D-01 0.688D-01 0.918D-01-0.254D-01-0.156D+00-0.153D+00
 Coeff-Com:  0.230D+00 0.321D+00-0.137D+00-0.395D+00-0.746D-01 0.144D+00
 Coeff-Com:  0.661D+00 0.496D+00
 Coeff:     -0.388D-02-0.182D-03 0.171D-01 0.320D-01-0.244D-01-0.785D-01
 Coeff:     -0.129D-01 0.688D-01 0.918D-01-0.254D-01-0.156D+00-0.153D+00
 Coeff:      0.230D+00 0.321D+00-0.137D+00-0.395D+00-0.746D-01 0.144D+00
 Coeff:      0.661D+00 0.496D+00
 Gap=     0.120 Goal=   None    Shift=    0.000
 Gap=     0.086 Goal=   None    Shift=    0.000
 RMSDP=1.26D-06 MaxDP=2.08D-04 DE=-8.68D-08 OVMax= 1.32D-03

 Cycle  29  Pass 1  IDiag  1:
 RMSU=  2.38D-07    CP:  1.00D+00  3.00D+00  3.00D+00  3.00D+00  3.00D+00
                    CP:  3.00D+00  1.79D+00  2.03D+00
 E= -4544.65227821749     Delta-E=       -0.000000027783 Rises=F Damp=F
 DIIS: error= 1.36D-06 at cycle  29 NSaved=  20.
 NSaved=20 IEnMin=20 EnMin= -4544.65227821749     IErMin=20 ErrMin= 1.36D-06
 ErrMax= 1.36D-06  0.00D+00 EMaxC= 1.00D-01 BMatC= 2.80D-09 BMatP= 1.09D-08
 IDIUse=1 WtCom= 1.00D+00 WtEn= 0.00D+00
 Coeff-Com: -0.814D-02-0.299D-02 0.245D-01 0.300D-01-0.283D-01-0.629D-01
 Coeff-Com: -0.136D-01 0.666D-01 0.604D-01-0.190D-01-0.901D-01-0.876D-01
 Coeff-Com:  0.109D+00 0.135D+00-0.857D-02-0.123D+00-0.143D+00 0.311D-01
 Coeff-Com:  0.245D+00 0.886D+00
 Coeff:     -0.814D-02-0.299D-02 0.245D-01 0.300D-01-0.283D-01-0.629D-01
 Coeff:     -0.136D-01 0.666D-01 0.604D-01-0.190D-01-0.901D-01-0.876D-01
 Coeff:      0.109D+00 0.135D+00-0.857D-02-0.123D+00-0.143D+00 0.311D-01
 Coeff:      0.245D+00 0.886D+00
 Gap=     0.120 Goal=   None    Shift=    0.000
 Gap=     0.086 Goal=   None    Shift=    0.000
 RMSDP=5.30D-07 MaxDP=9.04D-05 DE=-2.78D-08 OVMax= 5.66D-04

 Cycle  30  Pass 1  IDiag  1:
 RMSU=  1.62D-07    CP:  1.00D+00  3.00D+00  3.00D+00  3.00D+00  3.00D+00
                    CP:  3.00D+00  1.95D+00  2.44D+00  1.37D+00
 E= -4544.65227822782     Delta-E=       -0.000000010335 Rises=F Damp=F
 DIIS: error= 1.01D-06 at cycle  30 NSaved=  20.
 NSaved=20 IEnMin=20 EnMin= -4544.65227822782     IErMin=20 ErrMin= 1.01D-06
 ErrMax= 1.01D-06  0.00D+00 EMaxC= 1.00D-01 BMatC= 1.62D-09 BMatP= 2.80D-09
 IDIUse=1 WtCom= 1.00D+00 WtEn= 0.00D+00
 Coeff-Com:  0.516D-02 0.206D-02 0.133D-02-0.163D-01-0.175D-01 0.669D-02
 Coeff-Com:  0.356D-01 0.179D-01-0.134D-01-0.354D-01-0.704D-01 0.164D-01
 Coeff-Com:  0.119D+00 0.867D-01-0.592D-01-0.134D+00-0.237D+00-0.195D-01
 Coeff-Com:  0.567D+00 0.744D+00
 Coeff:      0.516D-02 0.206D-02 0.133D-02-0.163D-01-0.175D-01 0.669D-02
 Coeff:      0.356D-01 0.179D-01-0.134D-01-0.354D-01-0.704D-01 0.164D-01
 Coeff:      0.119D+00 0.867D-01-0.592D-01-0.134D+00-0.237D+00-0.195D-01
 Coeff:      0.567D+00 0.744D+00
 Gap=     0.120 Goal=   None    Shift=    0.000
 Gap=     0.086 Goal=   None    Shift=    0.000
 RMSDP=3.20D-07 MaxDP=5.19D-05 DE=-1.03D-08 OVMax= 3.39D-04

 Cycle  31  Pass 1  IDiag  1:
 RMSU=  7.66D-08    CP:  1.00D+00  3.00D+00  3.00D+00  3.00D+00  3.00D+00
                    CP:  3.00D+00  2.04D+00  2.70D+00  1.57D+00  1.41D+00
 E= -4544.65227823287     Delta-E=       -0.000000005042 Rises=F Damp=F
 DIIS: error= 7.94D-07 at cycle  31 NSaved=  20.
 NSaved=20 IEnMin=20 EnMin= -4544.65227823287     IErMin=20 ErrMin= 7.94D-07
 ErrMax= 7.94D-07  0.00D+00 EMaxC= 1.00D-01 BMatC= 9.54D-10 BMatP= 1.62D-09
 IDIUse=1 WtCom= 1.00D+00 WtEn= 0.00D+00
 Coeff-Com: -0.639D-02 0.837D-02 0.137D-01-0.830D-02-0.243D-01-0.127D-01
 Coeff-Com:  0.187D-01 0.461D-01 0.386D-01-0.709D-01-0.903D-01 0.275D-01
 Coeff-Com:  0.110D+00 0.487D-01-0.241D-01-0.259D+00-0.192D+00 0.242D-01
 Coeff-Com:  0.504D+00 0.848D+00
 Coeff:     -0.639D-02 0.837D-02 0.137D-01-0.830D-02-0.243D-01-0.127D-01
 Coeff:      0.187D-01 0.461D-01 0.386D-01-0.709D-01-0.903D-01 0.275D-01
 Coeff:      0.110D+00 0.487D-01-0.241D-01-0.259D+00-0.192D+00 0.242D-01
 Coeff:      0.504D+00 0.848D+00
 Gap=     0.120 Goal=   None    Shift=    0.000
 Gap=     0.086 Goal=   None    Shift=    0.000
 RMSDP=3.32D-07 MaxDP=5.42D-05 DE=-5.04D-09 OVMax= 3.50D-04

 Cycle  32  Pass 1  IDiag  1:
 RMSU=  3.73D-08    CP:  1.00D+00  3.00D+00  3.00D+00  3.00D+00  3.00D+00
                    CP:  3.00D+00  2.11D+00  2.96D+00  1.81D+00  1.87D+00
                    CP:  1.72D+00
 E= -4544.65227823607     Delta-E=       -0.000000003201 Rises=F Damp=F
 DIIS: error= 5.52D-07 at cycle  32 NSaved=  20.
 NSaved=20 IEnMin=20 EnMin= -4544.65227823607     IErMin=20 ErrMin= 5.52D-07
 ErrMax= 5.52D-07  0.00D+00 EMaxC= 1.00D-01 BMatC= 4.44D-10 BMatP= 9.54D-10
 IDIUse=1 WtCom= 1.00D+00 WtEn= 0.00D+00
 Coeff-Com: -0.447D-02 0.179D-02 0.119D-01 0.263D-02-0.140D-01-0.165D-01
 Coeff-Com:  0.603D-02 0.290D-01 0.383D-01-0.368D-01-0.721D-01-0.106D-01
 Coeff-Com:  0.676D-01 0.759D-01-0.295D-02-0.110D+00-0.380D+00-0.586D-01
 Coeff-Com:  0.590D+00 0.884D+00
 Coeff:     -0.447D-02 0.179D-02 0.119D-01 0.263D-02-0.140D-01-0.165D-01
 Coeff:      0.603D-02 0.290D-01 0.383D-01-0.368D-01-0.721D-01-0.106D-01
 Coeff:      0.676D-01 0.759D-01-0.295D-02-0.110D+00-0.380D+00-0.586D-01
 Coeff:      0.590D+00 0.884D+00
 Gap=     0.120 Goal=   None    Shift=    0.000
 Gap=     0.086 Goal=   None    Shift=    0.000
 RMSDP=1.29D-07 MaxDP=1.81D-05 DE=-3.20D-09 OVMax= 1.37D-04

 Cycle  33  Pass 1  IDiag  1:
 RMSU=  4.35D-08    CP:  1.00D+00  3.00D+00  3.00D+00  3.00D+00  3.00D+00
                    CP:  3.00D+00  2.20D+00  3.00D+00  1.86D+00  2.32D+00
                    CP:  2.37D+00  1.56D+00
 E= -4544.65227823754     Delta-E=       -0.000000001473 Rises=F Damp=F
 DIIS: error= 3.21D-07 at cycle  33 NSaved=  20.
 NSaved=20 IEnMin=20 EnMin= -4544.65227823754     IErMin=20 ErrMin= 3.21D-07
 ErrMax= 3.21D-07  0.00D+00 EMaxC= 1.00D-01 BMatC= 1.73D-10 BMatP= 4.44D-10
 IDIUse=1 WtCom= 1.00D+00 WtEn= 0.00D+00
 Coeff-Com:  0.909D-03 0.559D-02 0.220D-02-0.822D-02-0.103D-01 0.167D-03
 Coeff-Com:  0.134D-01 0.243D-01-0.133D-01-0.326D-01-0.134D-01 0.164D-01
 Coeff-Com:  0.357D-01 0.596D-01-0.274D-01-0.174D+00-0.164D+00 0.354D-01
 Coeff-Com:  0.486D+00 0.764D+00
 Coeff:      0.909D-03 0.559D-02 0.220D-02-0.822D-02-0.103D-01 0.167D-03
 Coeff:      0.134D-01 0.243D-01-0.133D-01-0.326D-01-0.134D-01 0.164D-01
 Coeff:      0.357D-01 0.596D-01-0.274D-01-0.174D+00-0.164D+00 0.354D-01
 Coeff:      0.486D+00 0.764D+00
 Gap=     0.120 Goal=   None    Shift=    0.000
 Gap=     0.086 Goal=   None    Shift=    0.000
 RMSDP=6.09D-08 MaxDP=8.50D-06 DE=-1.47D-09 OVMax= 5.98D-05

 Cycle  34  Pass 1  IDiag  1:
 RMSU=  2.99D-08    CP:  1.00D+00  3.00D+00  3.00D+00  3.00D+00  3.00D+00
                    CP:  3.00D+00  2.25D+00  3.00D+00  1.83D+00  2.57D+00
                    CP:  2.62D+00  2.05D+00  7.38D-01
 E= -4544.65227823789     Delta-E=       -0.000000000346 Rises=F Damp=F
 DIIS: error= 2.19D-07 at cycle  34 NSaved=  20.
 NSaved=20 IEnMin=20 EnMin= -4544.65227823789     IErMin=20 ErrMin= 2.19D-07
 ErrMax= 2.19D-07  0.00D+00 EMaxC= 1.00D-01 BMatC= 1.61D-10 BMatP= 1.73D-10
 IDIUse=1 WtCom= 1.00D+00 WtEn= 0.00D+00
 Coeff-Com:  0.294D-02 0.373D-02-0.297D-02-0.773D-02-0.735D-02 0.165D-02
 Coeff-Com:  0.211D-01 0.670D-02-0.680D-02-0.220D-01-0.224D-01 0.877D-02
 Coeff-Com:  0.960D-01 0.362D-01 0.181D-01-0.175D+00-0.313D+00 0.632D-01
 Coeff-Com:  0.688D+00 0.610D+00
 Coeff:      0.294D-02 0.373D-02-0.297D-02-0.773D-02-0.735D-02 0.165D-02
 Coeff:      0.211D-01 0.670D-02-0.680D-02-0.220D-01-0.224D-01 0.877D-02
 Coeff:      0.960D-01 0.362D-01 0.181D-01-0.175D+00-0.313D+00 0.632D-01
 Coeff:      0.688D+00 0.610D+00
 Gap=     0.120 Goal=   None    Shift=    0.000
 Gap=     0.086 Goal=   None    Shift=    0.000
 RMSDP=3.68D-08 MaxDP=4.59D-06 DE=-3.46D-10 OVMax= 3.79D-05

 Cycle  35  Pass 1  IDiag  1:
 RMSU=  1.10D-08    CP:  1.00D+00  3.00D+00  3.00D+00  3.00D+00  3.00D+00
                    CP:  3.00D+00  2.28D+00  3.00D+00  1.84D+00  2.68D+00
                    CP:  2.87D+00  2.44D+00  1.07D+00  1.24D+00
 E= -4544.65227823814     Delta-E=       -0.000000000258 Rises=F Damp=F
 DIIS: error= 1.29D-07 at cycle  35 NSaved=  20.
 NSaved=20 IEnMin=20 EnMin= -4544.65227823814     IErMin=20 ErrMin= 1.29D-07
 ErrMax= 1.29D-07  0.00D+00 EMaxC= 1.00D-01 BMatC= 3.45D-11 BMatP= 1.61D-10
 IDIUse=1 WtCom= 1.00D+00 WtEn= 0.00D+00
 Coeff-Com:  0.153D-02 0.150D-03-0.258D-02-0.251D-02 0.621D-03 0.113D-02
 Coeff-Com: -0.100D-02 0.129D-01 0.255D-02-0.243D-01-0.153D-01 0.301D-01
 Coeff-Com:  0.372D-01 0.940D-01-0.525D-01-0.180D+00-0.149D+00 0.494D-01
 Coeff-Com:  0.215D+00 0.983D+00
 Coeff:      0.153D-02 0.150D-03-0.258D-02-0.251D-02 0.621D-03 0.113D-02
 Coeff:     -0.100D-02 0.129D-01 0.255D-02-0.243D-01-0.153D-01 0.301D-01
 Coeff:      0.372D-01 0.940D-01-0.525D-01-0.180D+00-0.149D+00 0.494D-01
 Coeff:      0.215D+00 0.983D+00
 Gap=     0.120 Goal=   None    Shift=    0.000
 Gap=     0.086 Goal=   None    Shift=    0.000
 RMSDP=4.16D-08 MaxDP=6.28D-06 DE=-2.58D-10 OVMax= 4.37D-05

 Cycle  36  Pass 1  IDiag  1:
 RMSU=  1.38D-08    CP:  1.00D+00  3.00D+00  3.00D+00  3.00D+00  3.00D+00
                    CP:  3.00D+00  2.29D+00  3.00D+00  1.87D+00  2.74D+00
                    CP:  3.00D+00  2.66D+00  1.82D+00  9.95D-01  1.71D+00
 E= -4544.65227823822     Delta-E=       -0.000000000076 Rises=F Damp=F
 DIIS: error= 7.45D-08 at cycle  36 NSaved=  20.
 NSaved=20 IEnMin=20 EnMin= -4544.65227823822     IErMin=20 ErrMin= 7.45D-08
 ErrMax= 7.45D-08  0.00D+00 EMaxC= 1.00D-01 BMatC= 1.76D-11 BMatP= 3.45D-11
 IDIUse=1 WtCom= 1.00D+00 WtEn= 0.00D+00
 Coeff-Com:  0.209D-03 0.655D-03 0.234D-02 0.298D-03-0.110D-01-0.631D-02
 Coeff-Com:  0.163D-01 0.160D-01-0.109D-01-0.184D-01-0.147D-01 0.159D-01
 Coeff-Com:  0.529D-01 0.176D-02-0.395D-02-0.966D-01-0.202D+00-0.959D-01
 Coeff-Com:  0.633D+00 0.720D+00
 Coeff:      0.209D-03 0.655D-03 0.234D-02 0.298D-03-0.110D-01-0.631D-02
 Coeff:      0.163D-01 0.160D-01-0.109D-01-0.184D-01-0.147D-01 0.159D-01
 Coeff:      0.529D-01 0.176D-02-0.395D-02-0.966D-01-0.202D+00-0.959D-01
 Coeff:      0.633D+00 0.720D+00
 Gap=     0.120 Goal=   None    Shift=    0.000
 Gap=     0.086 Goal=   None    Shift=    0.000
 RMSDP=1.83D-08 MaxDP=2.40D-06 DE=-7.64D-11 OVMax= 1.83D-05

 Cycle  37  Pass 1  IDiag  1:
 RMSU=  6.33D-09    CP:  1.00D+00  3.00D+00  3.00D+00  3.00D+00  3.00D+00
                    CP:  3.00D+00  2.31D+00  3.00D+00  1.86D+00  2.82D+00
                    CP:  3.00D+00  2.77D+00  1.84D+00  1.27D+00  2.07D+00
                    CP:  1.04D+00
 E= -4544.65227823819     Delta-E=        0.000000000025 Rises=F Damp=F
 DIIS: error= 3.70D-08 at cycle  37 NSaved=  20.
 NSaved=20 IEnMin=19 EnMin= -4544.65227823822     IErMin=20 ErrMin= 3.70D-08
 ErrMax= 3.70D-08  0.00D+00 EMaxC= 1.00D-01 BMatC= 3.71D-12 BMatP= 1.76D-11
 IDIUse=1 WtCom= 1.00D+00 WtEn= 0.00D+00
 Coeff-Com:  0.475D-03 0.156D-02 0.195D-03-0.552D-02-0.326D-02 0.648D-02
 Coeff-Com:  0.777D-02-0.263D-02-0.725D-02-0.113D-01 0.332D-02 0.140D-01
 Coeff-Com:  0.687D-02 0.223D-01-0.246D-01-0.108D+00-0.883D-01 0.176D+00
 Coeff-Com:  0.404D+00 0.608D+00
 Coeff:      0.475D-03 0.156D-02 0.195D-03-0.552D-02-0.326D-02 0.648D-02
 Coeff:      0.777D-02-0.263D-02-0.725D-02-0.113D-01 0.332D-02 0.140D-01
 Coeff:      0.687D-02 0.223D-01-0.246D-01-0.108D+00-0.883D-01 0.176D+00
 Coeff:      0.404D+00 0.608D+00
 Gap=     0.120 Goal=   None    Shift=    0.000
 Gap=     0.086 Goal=   None    Shift=    0.000
 RMSDP=5.70D-09 MaxDP=6.76D-07 DE= 2.55D-11 OVMax= 5.38D-06

 SCF Done:  E(UB3LYP) =  -4544.65227824     A.U. after   37 cycles
            NFock= 37  Conv=0.57D-08     -V/T= 2.0024
 <Sx>= 0.0000 <Sy>= 0.0000 <Sz>= 2.0000 <S**2>= 6.0212 S= 2.0042
 <L.S>= 0.000000000000E+00
 KE= 4.533696751709D+03 PE=-2.174641196706D+04 EE= 7.162526779878D+03
 Annihilation of the first spin contaminant:
 S**2 before annihilation     6.0212,   after     6.0001
 Leave Link  502 at Sat Oct 20 03:58:34 2018, MaxMem=   838860800 cpu:     43596.9
 (Enter /soft/sl6.3/x86_64/gaussian/g09_d01/g09/l601.exe)
 Copying SCF densities to generalized density rwf, IOpCl= 1 IROHF=0.

 **********************************************************************

            Population analysis using the SCF density.

 **********************************************************************

 Orbital symmetries:
 Alpha Orbitals:
       Occupied  (A) (A) (A) (A) (A) (A) (A) (A) (A) (A) (A) (A)
                 (A) (A) (A) (A) (A) (A) (A) (A) (A) (A) (A) (A)
                 (A) (A) (A) (A) (A) (A) (A) (A) (A) (A) (A) (A)
                 (A) (A) (A) (A) (A) (A) (A) (A) (A) (A) (A) (A)
                 (A) (A) (A) (A) (A) (A) (A) (A) (A) (A) (A) (A)
                 (A) (A) (A) (A) (A) (A) (A) (A) (A) (A) (A) (A)
                 (A) (A) (A) (A) (A) (A) (A) (A) (A) (A) (A) (A)
                 (A) (A) (A) (A) (A) (A) (A) (A) (A) (A) (A) (A)
                 (A) (A) (A) (A) (A) (A) (A) (A) (A) (A) (A) (A)
                 (A) (A) (A) (A) (A) (A) (A) (A) (A) (A) (A) (A)
                 (A) (A) (A) (A) (A) (A) (A) (A) (A) (A) (A) (A)
                 (A) (A) (A) (A) (A) (A) (A) (A) (A) (A) (A) (A)
                 (A) (A) (A) (A) (A) (A) (A) (A) (A) (A) (A) (A)
                 (A) (A) (A) (A) (A) (A) (A) (A)
       Virtual   (A) (A) (A) (A) (A) (A) (A) (A) (A) (A) (A) (A)
                 (A) (A) (A) (A) (A) (A) (A) (A) (A) (A) (A) (A)
                 (A) (A) (A) (A) (A) (A) (A) (A) (A) (A) (A) (A)
                 (A) (A) (A) (A) (A) (A) (A) (A) (A) (A) (A) (A)
                 (A) (A) (A) (A) (A) (A) (A) (A) (A) (A) (A) (A)
                 (A) (A) (A) (A) (A) (A) (A) (A) (A) (A) (A) (A)
                 (A) (A) (A) (A) (A) (A) (A) (A) (A) (A) (A) (A)
                 (A) (A) (A) (A) (A) (A) (A) (A) (A) (A) (A) (A)
                 (A) (A) (A) (A) (A) (A) (A) (A) (A) (A) (A) (A)
                 (A) (A) (A) (A) (A) (A) (A) (A) (A) (A) (A) (A)
                 (A) (A) (A) (A) (A) (A) (A) (A) (A) (A) (A) (A)
                 (A) (A) (A) (A) (A) (A) (A) (A) (A) (A) (A) (A)
                 (A) (A) (A) (A) (A) (A) (A) (A) (A) (A) (A) (A)
                 (A) (A) (A) (A) (A) (A) (A) (A) (A) (A) (A) (A)
                 (A) (A) (A) (A) (A) (A) (A) (A) (A) (A) (A) (A)
                 (A) (A) (A) (A) (A) (A) (A) (A) (A) (A) (A) (A)
                 (A) (A) (A) (A) (A) (A) (A) (A) (A) (A) (A) (A)
                 (A) (A) (A) (A) (A) (A) (A) (A) (A) (A) (A) (A)
                 (A) (A) (A) (A) (A) (A) (A) (A) (A) (A) (A) (A)
                 (A) (A) (A) (A) (A) (A) (A) (A) (A) (A) (A) (A)
                 (A) (A) (A) (A) (A) (A) (A) (A) (A) (A) (A) (A)
                 (A) (A) (A) (A) (A) (A) (A) (A) (A) (A) (A) (A)
                 (A) (A) (A) (A) (A) (A) (A) (A) (A) (A) (A) (A)
                 (A) (A) (A) (A) (A) (A) (A) (A) (A) (A) (A) (A)
                 (A) (A) (A) (A) (A) (A) (A) (A) (A) (A) (A) (A)
                 (A) (A) (A) (A) (A) (A) (A) (A) (A) (A) (A) (A)
                 (A) (A) (A) (A) (A) (A) (A) (A) (A) (A) (A) (A)
                 (A) (A) (A) (A) (A) (A) (A) (A) (A) (A) (A) (A)
                 (A) (A) (A) (A) (A) (A) (A) (A) (A) (A) (A) (A)
                 (A) (A) (A) (A) (A) (A) (A) (A) (A) (A) (A) (A)
                 (A) (A) (A) (A) (A) (A) (A) (A) (A) (A) (A) (A)
                 (A) (A) (A) (A) (A) (A) (A) (A) (A) (A) (A) (A)
                 (A) (A) (A) (A) (A) (A) (A) (A) (A) (A) (A) (A)
                 (A) (A) (A) (A) (A) (A) (A) (A) (A) (A) (A) (A)
                 (A) (A) (A) (A) (A) (A) (A) (A) (A) (A) (A) (A)
                 (A) (A) (A) (A) (A) (A) (A) (A) (A) (A) (A) (A)
                 (A) (A) (A) (A) (A) (A) (A) (A) (A) (A) (A) (A)
                 (A) (A) (A) (A) (A) (A) (A) (A) (A) (A) (A) (A)
                 (A) (A) (A) (A) (A) (A) (A) (A) (A) (A) (A) (A)
                 (A) (A) (A) (A) (A) (A) (A) (A) (A) (A) (A) (A)
                 (A) (A) (A) (A) (A) (A) (A) (A) (A) (A) (A) (A)
                 (A) (A) (A) (A) (A) (A) (A) (A) (A) (A) (A) (A)
                 (A) (A) (A) (A) (A) (A) (A) (A) (A) (A) (A) (A)
                 (A) (A) (A) (A) (A) (A) (A) (A) (A) (A) (A) (A)
                 (A) (A) (A) (A) (A) (A) (A) (A) (A) (A) (A) (A)
                 (A) (A) (A) (A) (A) (A) (A) (A) (A) (A) (A) (A)
                 (A) (A) (A) (A) (A) (A) (A) (A) (A) (A) (A) (A)
                 (A) (A) (A) (A) (A) (A) (A) (A) (A) (A) (A) (A)
                 (A) (A) (A) (A) (A) (A) (A) (A) (A) (A) (A) (A)
                 (A) (A) (A) (A) (A) (A) (A) (A) (A) (A) (A) (A)
                 (A) (A) (A) (A) (A) (A) (A) (A) (A) (A) (A) (A)
                 (A) (A) (A) (A) (A) (A) (A) (A) (A) (A) (A) (A)
                 (A) (A) (A) (A) (A) (A) (A) (A) (A) (A) (A) (A)
                 (A) (A) (A) (A) (A) (A) (A) (A) (A) (A) (A) (A)
                 (A) (A) (A) (A) (A) (A) (A) (A) (A) (A) (A) (A)
                 (A) (A) (A) (A) (A) (A) (A) (A) (A) (A) (A) (A)
                 (A) (A) (A) (A) (A) (A) (A) (A) (A) (A) (A) (A)
                 (A) (A) (A) (A) (A) (A) (A) (A) (A) (A) (A) (A)
                 (A) (A) (A) (A) (A) (A) (A) (A) (A) (A)
 Beta  Orbitals:
       Occupied  (A) (A) (A) (A) (A) (A) (A) (A) (A) (A) (A) (A)
                 (A) (A) (A) (A) (A) (A) (A) (A) (A) (A) (A) (A)
                 (A) (A) (A) (A) (A) (A) (A) (A) (A) (A) (A) (A)
                 (A) (A) (A) (A) (A) (A) (A) (A) (A) (A) (A) (A)
                 (A) (A) (A) (A) (A) (A) (A) (A) (A) (A) (A) (A)
                 (A) (A) (A) (A) (A) (A) (A) (A) (A) (A) (A) (A)
                 (A) (A) (A) (A) (A) (A) (A) (A) (A) (A) (A) (A)
                 (A) (A) (A) (A) (A) (A) (A) (A) (A) (A) (A) (A)
                 (A) (A) (A) (A) (A) (A) (A) (A) (A) (A) (A) (A)
                 (A) (A) (A) (A) (A) (A) (A) (A) (A) (A) (A) (A)
                 (A) (A) (A) (A) (A) (A) (A) (A) (A) (A) (A) (A)
                 (A) (A) (A) (A) (A) (A) (A) (A) (A) (A) (A) (A)
                 (A) (A) (A) (A) (A) (A) (A) (A) (A) (A) (A) (A)
                 (A) (A) (A) (A)
       Virtual   (A) (A) (A) (A) (A) (A) (A) (A) (A) (A) (A) (A)
                 (A) (A) (A) (A) (A) (A) (A) (A) (A) (A) (A) (A)
                 (A) (A) (A) (A) (A) (A) (A) (A) (A) (A) (A) (A)
                 (A) (A) (A) (A) (A) (A) (A) (A) (A) (A) (A) (A)
                 (A) (A) (A) (A) (A) (A) (A) (A) (A) (A) (A) (A)
                 (A) (A) (A) (A) (A) (A) (A) (A) (A) (A) (A) (A)
                 (A) (A) (A) (A) (A) (A) (A) (A) (A) (A) (A) (A)
                 (A) (A) (A) (A) (A) (A) (A) (A) (A) (A) (A) (A)
                 (A) (A) (A) (A) (A) (A) (A) (A) (A) (A) (A) (A)
                 (A) (A) (A) (A) (A) (A) (A) (A) (A) (A) (A) (A)
                 (A) (A) (A) (A) (A) (A) (A) (A) (A) (A) (A) (A)
                 (A) (A) (A) (A) (A) (A) (A) (A) (A) (A) (A) (A)
                 (A) (A) (A) (A) (A) (A) (A) (A) (A) (A) (A) (A)
                 (A) (A) (A) (A) (A) (A) (A) (A) (A) (A) (A) (A)
                 (A) (A) (A) (A) (A) (A) (A) (A) (A) (A) (A) (A)
                 (A) (A) (A) (A) (A) (A) (A) (A) (A) (A) (A) (A)
                 (A) (A) (A) (A) (A) (A) (A) (A) (A) (A) (A) (A)
                 (A) (A) (A) (A) (A) (A) (A) (A) (A) (A) (A) (A)
                 (A) (A) (A) (A) (A) (A) (A) (A) (A) (A) (A) (A)
                 (A) (A) (A) (A) (A) (A) (A) (A) (A) (A) (A) (A)
                 (A) (A) (A) (A) (A) (A) (A) (A) (A) (A) (A) (A)
                 (A) (A) (A) (A) (A) (A) (A) (A) (A) (A) (A) (A)
                 (A) (A) (A) (A) (A) (A) (A) (A) (A) (A) (A) (A)
                 (A) (A) (A) (A) (A) (A) (A) (A) (A) (A) (A) (A)
                 (A) (A) (A) (A) (A) (A) (A) (A) (A) (A) (A) (A)
                 (A) (A) (A) (A) (A) (A) (A) (A) (A) (A) (A) (A)
                 (A) (A) (A) (A) (A) (A) (A) (A) (A) (A) (A) (A)
                 (A) (A) (A) (A) (A) (A) (A) (A) (A) (A) (A) (A)
                 (A) (A) (A) (A) (A) (A) (A) (A) (A) (A) (A) (A)
                 (A) (A) (A) (A) (A) (A) (A) (A) (A) (A) (A) (A)
                 (A) (A) (A) (A) (A) (A) (A) (A) (A) (A) (A) (A)
                 (A) (A) (A) (A) (A) (A) (A) (A) (A) (A) (A) (A)
                 (A) (A) (A) (A) (A) (A) (A) (A) (A) (A) (A) (A)
                 (A) (A) (A) (A) (A) (A) (A) (A) (A) (A) (A) (A)
                 (A) (A) (A) (A) (A) (A) (A) (A) (A) (A) (A) (A)
                 (A) (A) (A) (A) (A) (A) (A) (A) (A) (A) (A) (A)
                 (A) (A) (A) (A) (A) (A) (A) (A) (A) (A) (A) (A)
                 (A) (A) (A) (A) (A) (A) (A) (A) (A) (A) (A) (A)
                 (A) (A) (A) (A) (A) (A) (A) (A) (A) (A) (A) (A)
                 (A) (A) (A) (A) (A) (A) (A) (A) (A) (A) (A) (A)
                 (A) (A) (A) (A) (A) (A) (A) (A) (A) (A) (A) (A)
                 (A) (A) (A) (A) (A) (A) (A) (A) (A) (A) (A) (A)
                 (A) (A) (A) (A) (A) (A) (A) (A) (A) (A) (A) (A)
                 (A) (A) (A) (A) (A) (A) (A) (A) (A) (A) (A) (A)
                 (A) (A) (A) (A) (A) (A) (A) (A) (A) (A) (A) (A)
                 (A) (A) (A) (A) (A) (A) (A) (A) (A) (A) (A) (A)
                 (A) (A) (A) (A) (A) (A) (A) (A) (A) (A) (A) (A)
                 (A) (A) (A) (A) (A) (A) (A) (A) (A) (A) (A) (A)
                 (A) (A) (A) (A) (A) (A) (A) (A) (A) (A) (A) (A)
                 (A) (A) (A) (A) (A) (A) (A) (A) (A) (A) (A) (A)
                 (A) (A) (A) (A) (A) (A) (A) (A) (A) (A) (A) (A)
                 (A) (A) (A) (A) (A) (A) (A) (A) (A) (A) (A) (A)
                 (A) (A) (A) (A) (A) (A) (A) (A) (A) (A) (A) (A)
                 (A) (A) (A) (A) (A) (A) (A) (A) (A) (A) (A) (A)
                 (A) (A) (A) (A) (A) (A) (A) (A) (A) (A) (A) (A)
                 (A) (A) (A) (A) (A) (A) (A) (A) (A) (A) (A) (A)
                 (A) (A) (A) (A) (A) (A) (A) (A) (A) (A) (A) (A)
                 (A) (A) (A) (A) (A) (A) (A) (A) (A) (A) (A) (A)
                 (A) (A) (A) (A) (A) (A) (A) (A) (A) (A) (A) (A)
                 (A) (A)
 The electronic state is 5-A.
 Alpha  occ. eigenvalues -- -256.01487-101.57598-101.56713-101.42429-101.41360
 Alpha  occ. eigenvalues --  -29.98667 -25.87352 -25.84801 -25.84319 -14.44491
 Alpha  occ. eigenvalues --  -14.43716 -14.40111 -14.39105 -14.37431 -14.37029
 Alpha  occ. eigenvalues --  -14.34460 -14.34332 -10.26675 -10.26288 -10.25682
 Alpha  occ. eigenvalues --  -10.25375 -10.25212 -10.24901 -10.24831 -10.24577
 Alpha  occ. eigenvalues --  -10.23804 -10.23198 -10.23106 -10.22396 -10.22019
 Alpha  occ. eigenvalues --  -10.21990 -10.21743 -10.21683 -10.21478 -10.21472
 Alpha  occ. eigenvalues --  -10.21316 -10.21062 -10.20850 -10.20766 -10.20686
 Alpha  occ. eigenvalues --  -10.20550 -10.20308 -10.19771  -9.49025  -9.48140
 Alpha  occ. eigenvalues --   -9.33868  -9.32790  -7.25488  -7.24601  -7.24515
 Alpha  occ. eigenvalues --   -7.24475  -7.23631  -7.23592  -7.09894  -7.09621
 Alpha  occ. eigenvalues --   -7.09597  -7.08801  -7.08539  -7.08517  -3.49766
 Alpha  occ. eigenvalues --   -2.31402  -2.26252  -2.25187  -1.14127  -1.13375
 Alpha  occ. eigenvalues --   -0.98290  -0.98096  -0.96583  -0.95995  -0.92051
 Alpha  occ. eigenvalues --   -0.91114  -0.86754  -0.85854  -0.85702  -0.85238
 Alpha  occ. eigenvalues --   -0.83301  -0.83032  -0.79938  -0.79404  -0.79031
 Alpha  occ. eigenvalues --   -0.78530  -0.77467  -0.76793  -0.69683  -0.69526
 Alpha  occ. eigenvalues --   -0.69374  -0.68512  -0.68296  -0.67933  -0.65963
 Alpha  occ. eigenvalues --   -0.65790  -0.65620  -0.65260  -0.63410  -0.62919
 Alpha  occ. eigenvalues --   -0.61502  -0.60805  -0.59244  -0.58736  -0.55127
 Alpha  occ. eigenvalues --   -0.54883  -0.52813  -0.52258  -0.52130  -0.51941
 Alpha  occ. eigenvalues --   -0.51414  -0.51346  -0.50179  -0.50132  -0.49776
 Alpha  occ. eigenvalues --   -0.49460  -0.49291  -0.48878  -0.47579  -0.47026
 Alpha  occ. eigenvalues --   -0.46830  -0.46047  -0.45992  -0.45621  -0.44125
 Alpha  occ. eigenvalues --   -0.43916  -0.43679  -0.43404  -0.42784  -0.42098
 Alpha  occ. eigenvalues --   -0.41840  -0.41041  -0.40323  -0.40170  -0.39919
 Alpha  occ. eigenvalues --   -0.39534  -0.39209  -0.38980  -0.37781  -0.37241
 Alpha  occ. eigenvalues --   -0.35539  -0.34562  -0.34261  -0.33895  -0.33672
 Alpha  occ. eigenvalues --   -0.33432  -0.33014  -0.32935  -0.32532  -0.32204
 Alpha  occ. eigenvalues --   -0.31944  -0.31700  -0.31087  -0.30573  -0.30083
 Alpha  occ. eigenvalues --   -0.29124  -0.29012  -0.27838  -0.27310  -0.27228
 Alpha  occ. eigenvalues --   -0.26183  -0.25864  -0.25113  -0.21766  -0.21701
 Alpha  occ. eigenvalues --   -0.21294  -0.20859  -0.20444  -0.19486
 Alpha virt. eigenvalues --   -0.07523  -0.07134  -0.06521  -0.06120  -0.05334
 Alpha virt. eigenvalues --   -0.04659  -0.04385  -0.04269  -0.01904  -0.00685
 Alpha virt. eigenvalues --   -0.00316   0.00508   0.01967   0.02275   0.03724
 Alpha virt. eigenvalues --    0.03870   0.04245   0.04333   0.05451   0.05798
 Alpha virt. eigenvalues --    0.06228   0.06968   0.07351   0.07909   0.08943
 Alpha virt. eigenvalues --    0.09178   0.09516   0.09816   0.10496   0.11072
 Alpha virt. eigenvalues --    0.11616   0.12255   0.12573   0.13211   0.13481
 Alpha virt. eigenvalues --    0.14063   0.15182   0.15337   0.15949   0.16636
 Alpha virt. eigenvalues --    0.16907   0.17214   0.17419   0.17931   0.20450
 Alpha virt. eigenvalues --    0.20808   0.21091   0.21413   0.22069   0.22174
 Alpha virt. eigenvalues --    0.22587   0.23148   0.24189   0.24810   0.25040
 Alpha virt. eigenvalues --    0.25137   0.25446   0.25676   0.26564   0.26885
 Alpha virt. eigenvalues --    0.27016   0.27522   0.27722   0.27766   0.28055
 Alpha virt. eigenvalues --    0.28441   0.28713   0.29162   0.29415   0.29839
 Alpha virt. eigenvalues --    0.30163   0.30350   0.30764   0.31937   0.32041
 Alpha virt. eigenvalues --    0.32630   0.33258   0.33796   0.34043   0.34296
 Alpha virt. eigenvalues --    0.34842   0.34890   0.34978   0.35552   0.35905
 Alpha virt. eigenvalues --    0.36076   0.36338   0.36865   0.36929   0.37224
 Alpha virt. eigenvalues --    0.37572   0.37912   0.38242   0.38610   0.38797
 Alpha virt. eigenvalues --    0.38968   0.39086   0.39636   0.39888   0.39988
 Alpha virt. eigenvalues --    0.40485   0.40787   0.41002   0.41196   0.41560
 Alpha virt. eigenvalues --    0.41784   0.42066   0.42294   0.42521   0.42720
 Alpha virt. eigenvalues --    0.43591   0.44015   0.44514   0.44744   0.45226
 Alpha virt. eigenvalues --    0.45695   0.46234   0.46635   0.47047   0.47399
 Alpha virt. eigenvalues --    0.47606   0.47765   0.48321   0.48655   0.49146
 Alpha virt. eigenvalues --    0.49522   0.49999   0.50702   0.51087   0.51721
 Alpha virt. eigenvalues --    0.52427   0.52764   0.53454   0.53940   0.54355
 Alpha virt. eigenvalues --    0.54598   0.54846   0.55178   0.55877   0.55981
 Alpha virt. eigenvalues --    0.56533   0.56572   0.57332   0.57405   0.57437
 Alpha virt. eigenvalues --    0.57783   0.58245   0.58341   0.58488   0.58844
 Alpha virt. eigenvalues --    0.59168   0.59611   0.59828   0.60062   0.60185
 Alpha virt. eigenvalues --    0.60595   0.61150   0.61410   0.62459   0.62931
 Alpha virt. eigenvalues --    0.63489   0.64159   0.64472   0.64934   0.65338
 Alpha virt. eigenvalues --    0.65479   0.66074   0.66175   0.66601   0.66948
 Alpha virt. eigenvalues --    0.67396   0.67504   0.67850   0.68670   0.70240
 Alpha virt. eigenvalues --    0.70546   0.70931   0.71487   0.71575   0.71736
 Alpha virt. eigenvalues --    0.72710   0.73330   0.73916   0.74074   0.74276
 Alpha virt. eigenvalues --    0.74535   0.75195   0.75686   0.76504   0.76717
 Alpha virt. eigenvalues --    0.77252   0.77721   0.77978   0.78557   0.79173
 Alpha virt. eigenvalues --    0.79803   0.79958   0.80331   0.80789   0.81562
 Alpha virt. eigenvalues --    0.81860   0.81926   0.82240   0.83002   0.83266
 Alpha virt. eigenvalues --    0.83815   0.84342   0.84421   0.85146   0.85245
 Alpha virt. eigenvalues --    0.85752   0.85930   0.87022   0.87454   0.87720
 Alpha virt. eigenvalues --    0.88387   0.88921   0.89179   0.90127   0.90439
 Alpha virt. eigenvalues --    0.91244   0.91767   0.92059   0.92967   0.93544
 Alpha virt. eigenvalues --    0.94007   0.94322   0.95044   0.95550   0.95724
 Alpha virt. eigenvalues --    0.96553   0.97130   0.97477   0.97765   0.98495
 Alpha virt. eigenvalues --    0.98525   0.98548   0.98837   0.99215   0.99346
 Alpha virt. eigenvalues --    0.99561   1.00132   1.00503   1.00997   1.01184
 Alpha virt. eigenvalues --    1.01673   1.01897   1.02439   1.02700   1.03222
 Alpha virt. eigenvalues --    1.03759   1.03890   1.04079   1.04548   1.05071
 Alpha virt. eigenvalues --    1.05606   1.05816   1.06114   1.06761   1.07597
 Alpha virt. eigenvalues --    1.07860   1.08720   1.09634   1.11579   1.12230
 Alpha virt. eigenvalues --    1.13201   1.13631   1.14017   1.14573   1.15748
 Alpha virt. eigenvalues --    1.16143   1.16444   1.16637   1.17274   1.18206
 Alpha virt. eigenvalues --    1.18802   1.19714   1.20116   1.20365   1.21975
 Alpha virt. eigenvalues --    1.23460   1.25474   1.26147   1.26353   1.26997
 Alpha virt. eigenvalues --    1.27638   1.27771   1.28827   1.29856   1.30409
 Alpha virt. eigenvalues --    1.31051   1.31843   1.33497   1.33806   1.34533
 Alpha virt. eigenvalues --    1.35172   1.36847   1.37884   1.39713   1.40708
 Alpha virt. eigenvalues --    1.41238   1.41723   1.41892   1.42953   1.43633
 Alpha virt. eigenvalues --    1.43886   1.44187   1.45421   1.45730   1.46337
 Alpha virt. eigenvalues --    1.46539   1.47689   1.49941   1.50365   1.50507
 Alpha virt. eigenvalues --    1.51023   1.51331   1.51626   1.51953   1.52390
 Alpha virt. eigenvalues --    1.52679   1.52982   1.54752   1.54828   1.55110
 Alpha virt. eigenvalues --    1.55473   1.55720   1.56212   1.56602   1.56829
 Alpha virt. eigenvalues --    1.58000   1.58678   1.59011   1.59262   1.59709
 Alpha virt. eigenvalues --    1.60202   1.60371   1.60831   1.61381   1.61576
 Alpha virt. eigenvalues --    1.61733   1.63172   1.63324   1.63948   1.65833
 Alpha virt. eigenvalues --    1.66260   1.67022   1.67080   1.67448   1.67874
 Alpha virt. eigenvalues --    1.69558   1.70326   1.71347   1.71865   1.72419
 Alpha virt. eigenvalues --    1.72786   1.73164   1.73692   1.74453   1.74807
 Alpha virt. eigenvalues --    1.75677   1.76575   1.76697   1.77156   1.77703
 Alpha virt. eigenvalues --    1.78516   1.78946   1.80297   1.80888   1.82180
 Alpha virt. eigenvalues --    1.82676   1.83158   1.84251   1.85567   1.86358
 Alpha virt. eigenvalues --    1.86718   1.86902   1.87103   1.87522   1.87794
 Alpha virt. eigenvalues --    1.87951   1.88433   1.88718   1.89237   1.89459
 Alpha virt. eigenvalues --    1.89640   1.90021   1.90242   1.90969   1.91510
 Alpha virt. eigenvalues --    1.91704   1.92624   1.93389   1.93836   1.94897
 Alpha virt. eigenvalues --    1.95417   1.95978   1.97092   1.97635   1.98131
 Alpha virt. eigenvalues --    1.98547   1.98989   1.99048   2.00847   2.03305
 Alpha virt. eigenvalues --    2.03646   2.03832   2.04161   2.04493   2.04929
 Alpha virt. eigenvalues --    2.05599   2.05873   2.08769   2.09335   2.11258
 Alpha virt. eigenvalues --    2.11732   2.12808   2.13089   2.14930   2.15315
 Alpha virt. eigenvalues --    2.16754   2.17228   2.17323   2.17696   2.18414
 Alpha virt. eigenvalues --    2.19095   2.19372   2.19860   2.22451   2.22810
 Alpha virt. eigenvalues --    2.23950   2.24897   2.25806   2.26136   2.26736
 Alpha virt. eigenvalues --    2.26941   2.27377   2.27536   2.28316   2.28508
 Alpha virt. eigenvalues --    2.28770   2.29035   2.29373   2.29960   2.30463
 Alpha virt. eigenvalues --    2.31252   2.32528   2.32540   2.33502   2.35514
 Alpha virt. eigenvalues --    2.35757   2.36219   2.37187   2.37771   2.39172
 Alpha virt. eigenvalues --    2.39540   2.40435   2.41524   2.42462   2.43738
 Alpha virt. eigenvalues --    2.44933   2.45797   2.46420   2.46558   2.48474
 Alpha virt. eigenvalues --    2.48857   2.51000   2.51714   2.54689   2.54881
 Alpha virt. eigenvalues --    2.55442   2.56464   2.56811   2.57041   2.57652
 Alpha virt. eigenvalues --    2.57850   2.58105   2.58178   2.58495   2.58943
 Alpha virt. eigenvalues --    2.59021   2.59306   2.59645   2.60218   2.60652
 Alpha virt. eigenvalues --    2.60849   2.61225   2.61336   2.61600   2.61893
 Alpha virt. eigenvalues --    2.62449   2.63073   2.63184   2.63553   2.63777
 Alpha virt. eigenvalues --    2.64340   2.64528   2.65422   2.65943   2.66074
 Alpha virt. eigenvalues --    2.66638   2.67141   2.67362   2.67734   2.68433
 Alpha virt. eigenvalues --    2.68848   2.69028   2.70140   2.70836   2.71488
 Alpha virt. eigenvalues --    2.71886   2.72205   2.72996   2.73418   2.73606
 Alpha virt. eigenvalues --    2.74974   2.75393   2.76554   2.76584   2.78014
 Alpha virt. eigenvalues --    2.78635   2.79202   2.80816   2.82097   2.82378
 Alpha virt. eigenvalues --    2.82710   2.83063   2.84879   2.85263   2.86394
 Alpha virt. eigenvalues --    2.86780   2.87249   2.87782   2.88394   2.88698
 Alpha virt. eigenvalues --    2.89195   2.89597   2.90548   2.92127   2.93449
 Alpha virt. eigenvalues --    2.94899   2.95403   2.95903   2.96491   2.97782
 Alpha virt. eigenvalues --    2.99118   2.99832   3.01308   3.02154   3.02671
 Alpha virt. eigenvalues --    3.03823   3.05579   3.06809   3.08764   3.09936
 Alpha virt. eigenvalues --    3.11593   3.12268   3.13912   3.14857   3.15462
 Alpha virt. eigenvalues --    3.16051   3.21912   3.22907   3.24372   3.25636
 Alpha virt. eigenvalues --    3.29278   3.30146   3.32453   3.33360   3.33710
 Alpha virt. eigenvalues --    3.34314   3.35910   3.37326   3.38655   3.40887
 Alpha virt. eigenvalues --    3.41082   3.43106   3.43612   3.44376   3.44711
 Alpha virt. eigenvalues --    3.45138   3.45514   3.55558   3.56283   3.57052
 Alpha virt. eigenvalues --    3.57895   3.58490   3.59409   3.61666   3.63384
 Alpha virt. eigenvalues --    3.68383   3.69206   3.70517   3.71278   3.73839
 Alpha virt. eigenvalues --    3.74645   3.82342   3.83154   3.84749   3.85904
 Alpha virt. eigenvalues --    3.87405   3.87837   3.88953   3.89783   3.93370
 Alpha virt. eigenvalues --    3.94504   3.95779   3.97951   3.98824   3.99314
 Alpha virt. eigenvalues --    4.00950   4.02660   4.03194   4.04283   4.07272
 Alpha virt. eigenvalues --    4.07654   4.08695   4.08913   4.13973   4.15845
 Alpha virt. eigenvalues --    4.25725   4.25820   4.40704   4.46356   4.47927
 Alpha virt. eigenvalues --    4.49716   4.61435   4.64811   4.78472   4.79858
 Alpha virt. eigenvalues --    4.80467   4.81077   5.06260   5.07790   5.21805
 Alpha virt. eigenvalues --    5.22248   5.60025   5.60687   5.61918   5.68374
 Alpha virt. eigenvalues --    5.72971   5.88477   5.99456   7.84678   7.92076
 Alpha virt. eigenvalues --    8.06509   9.58321   9.58733   9.59588   9.74617
 Alpha virt. eigenvalues --   23.40422  23.41520  23.59540  23.59829  23.75138
 Alpha virt. eigenvalues --   23.75911  23.82384  23.83372  23.86018  23.86507
 Alpha virt. eigenvalues --   23.90329  23.91345  23.96674  23.97173  24.00231
 Alpha virt. eigenvalues --   24.01178  24.05726  24.05875  24.06699  24.07749
 Alpha virt. eigenvalues --   24.09985  24.11023  24.13328  24.13402  24.13871
 Alpha virt. eigenvalues --   24.14863  25.40731  25.41593  25.55613  25.63595
 Alpha virt. eigenvalues --   25.66748  25.70981  25.71968  25.73039  25.76793
 Alpha virt. eigenvalues --   25.91157  26.25582  26.26406  26.27504  33.77495
 Alpha virt. eigenvalues --   33.83588  33.94467  35.35135  35.35962  35.46706
 Alpha virt. eigenvalues --   35.47677  35.58759  35.59318  35.63604  35.63809
 Alpha virt. eigenvalues --  147.16035 215.51420 215.54150 215.55009 215.71104
 Alpha virt. eigenvalues --  776.99324
  Beta  occ. eigenvalues -- -256.01509-101.57598-101.56713-101.42332-101.41302
  Beta  occ. eigenvalues --  -29.90973 -25.80075 -25.78879 -25.78655 -14.44480
  Beta  occ. eigenvalues --  -14.43710 -14.40104 -14.39142 -14.37317 -14.36901
  Beta  occ. eigenvalues --  -14.34343 -14.34228 -10.26674 -10.26287 -10.25683
  Beta  occ. eigenvalues --  -10.25373 -10.25212 -10.24897 -10.24836 -10.24570
  Beta  occ. eigenvalues --  -10.23803 -10.23202 -10.23109 -10.22396 -10.22015
  Beta  occ. eigenvalues --  -10.21990 -10.21743 -10.21682 -10.21484 -10.21472
  Beta  occ. eigenvalues --  -10.21311 -10.21061 -10.20846 -10.20766 -10.20686
  Beta  occ. eigenvalues --  -10.20551 -10.20305 -10.19771  -9.49025  -9.48140
  Beta  occ. eigenvalues --   -9.33775  -9.32734  -7.25488  -7.24601  -7.24515
  Beta  occ. eigenvalues --   -7.24475  -7.23631  -7.23592  -7.09737  -7.09489
  Beta  occ. eigenvalues --   -7.09477  -7.08675  -7.08484  -7.08456  -3.31392
  Beta  occ. eigenvalues --   -2.08843  -2.08061  -2.07789  -1.14080  -1.13349
  Beta  occ. eigenvalues --   -0.98197  -0.98011  -0.96517  -0.95930  -0.92043
  Beta  occ. eigenvalues --   -0.91107  -0.86744  -0.85844  -0.85681  -0.85239
  Beta  occ. eigenvalues --   -0.83270  -0.82995  -0.79934  -0.79398  -0.79018
  Beta  occ. eigenvalues --   -0.78527  -0.77439  -0.76767  -0.69636  -0.69383
  Beta  occ. eigenvalues --   -0.68955  -0.68426  -0.68091  -0.67712  -0.65945
  Beta  occ. eigenvalues --   -0.65758  -0.65584  -0.65246  -0.63370  -0.62878
  Beta  occ. eigenvalues --   -0.61477  -0.60783  -0.59217  -0.58708  -0.55078
  Beta  occ. eigenvalues --   -0.54835  -0.52787  -0.52218  -0.52101  -0.51920
  Beta  occ. eigenvalues --   -0.51424  -0.51321  -0.50166  -0.50111  -0.49739
  Beta  occ. eigenvalues --   -0.49418  -0.49267  -0.48875  -0.47567  -0.47022
  Beta  occ. eigenvalues --   -0.46819  -0.46030  -0.45984  -0.45600  -0.43947
  Beta  occ. eigenvalues --   -0.43781  -0.43625  -0.43194  -0.42729  -0.42075
  Beta  occ. eigenvalues --   -0.41820  -0.40952  -0.40277  -0.40017  -0.39607
  Beta  occ. eigenvalues --   -0.39205  -0.39065  -0.38255  -0.37581  -0.37057
  Beta  occ. eigenvalues --   -0.34293  -0.33993  -0.33863  -0.33568  -0.33017
  Beta  occ. eigenvalues --   -0.32564  -0.32198  -0.32098  -0.31567  -0.31492
  Beta  occ. eigenvalues --   -0.31074  -0.30489  -0.30032  -0.29060  -0.27831
  Beta  occ. eigenvalues --   -0.27219  -0.26097  -0.25752  -0.25415  -0.24089
  Beta  occ. eigenvalues --   -0.22382  -0.22101  -0.21849  -0.20639  -0.16166
  Beta virt. eigenvalues --   -0.07539  -0.07172  -0.06893  -0.06068  -0.05337
  Beta virt. eigenvalues --   -0.04760  -0.04414  -0.04271  -0.02135  -0.01099
  Beta virt. eigenvalues --   -0.00689  -0.00317  -0.00132   0.00514   0.00744
  Beta virt. eigenvalues --    0.01977   0.02330   0.03763   0.03885   0.04041
  Beta virt. eigenvalues --    0.04420   0.05073   0.05535   0.05818   0.06234
  Beta virt. eigenvalues --    0.06984   0.07380   0.07937   0.08972   0.09202
  Beta virt. eigenvalues --    0.09648   0.09830   0.10516   0.11112   0.11750
  Beta virt. eigenvalues --    0.12285   0.12734   0.13312   0.13578   0.14227
  Beta virt. eigenvalues --    0.15237   0.15392   0.15981   0.16938   0.17094
  Beta virt. eigenvalues --    0.17328   0.17686   0.18614   0.20545   0.20905
  Beta virt. eigenvalues --    0.21259   0.21594   0.22083   0.22341   0.22820
  Beta virt. eigenvalues --    0.23413   0.24193   0.24864   0.25053   0.25175
  Beta virt. eigenvalues --    0.25580   0.25742   0.26661   0.26885   0.27063
  Beta virt. eigenvalues --    0.27603   0.27733   0.27885   0.28116   0.28547
  Beta virt. eigenvalues --    0.28835   0.29253   0.29448   0.29945   0.30253
  Beta virt. eigenvalues --    0.30491   0.30860   0.32037   0.32208   0.32703
  Beta virt. eigenvalues --    0.33353   0.33876   0.34131   0.34422   0.34911
  Beta virt. eigenvalues --    0.34979   0.35104   0.35595   0.35966   0.36123
  Beta virt. eigenvalues --    0.36426   0.36888   0.37061   0.37249   0.37613
  Beta virt. eigenvalues --    0.37964   0.38267   0.38676   0.38929   0.38997
  Beta virt. eigenvalues --    0.39152   0.39697   0.39936   0.40051   0.40553
  Beta virt. eigenvalues --    0.40814   0.41068   0.41240   0.41588   0.41823
  Beta virt. eigenvalues --    0.42118   0.42323   0.42572   0.42736   0.43682
  Beta virt. eigenvalues --    0.44133   0.44586   0.44795   0.45311   0.45765
  Beta virt. eigenvalues --    0.46313   0.46664   0.47105   0.47427   0.47662
  Beta virt. eigenvalues --    0.47844   0.48376   0.48729   0.49178   0.49645
  Beta virt. eigenvalues --    0.50123   0.50741   0.51164   0.51803   0.52573
  Beta virt. eigenvalues --    0.52867   0.53630   0.54212   0.54443   0.54935
  Beta virt. eigenvalues --    0.55186   0.55282   0.55963   0.56047   0.56578
  Beta virt. eigenvalues --    0.56748   0.57360   0.57446   0.57584   0.57858
  Beta virt. eigenvalues --    0.58299   0.58378   0.58588   0.58912   0.59266
  Beta virt. eigenvalues --    0.59782   0.60023   0.60232   0.60286   0.60670
  Beta virt. eigenvalues --    0.61282   0.61461   0.62705   0.63020   0.63621
  Beta virt. eigenvalues --    0.64251   0.64579   0.65021   0.65392   0.65553
  Beta virt. eigenvalues --    0.66115   0.66419   0.66692   0.67173   0.67581
  Beta virt. eigenvalues --    0.67686   0.68066   0.68875   0.70317   0.70675
  Beta virt. eigenvalues --    0.70984   0.71564   0.71785   0.71929   0.72757
  Beta virt. eigenvalues --    0.73587   0.73980   0.74316   0.74323   0.74625
  Beta virt. eigenvalues --    0.75337   0.75802   0.76622   0.76986   0.77410
  Beta virt. eigenvalues --    0.77823   0.78160   0.78643   0.79225   0.79872
  Beta virt. eigenvalues --    0.80168   0.80438   0.80889   0.81632   0.81905
  Beta virt. eigenvalues --    0.82025   0.82298   0.83024   0.83391   0.83930
  Beta virt. eigenvalues --    0.84478   0.84627   0.85186   0.85428   0.85904
  Beta virt. eigenvalues --    0.86184   0.87327   0.87508   0.87809   0.88532
  Beta virt. eigenvalues --    0.88990   0.89311   0.90429   0.91017   0.91786
  Beta virt. eigenvalues --    0.92062   0.92485   0.93127   0.94096   0.94606
  Beta virt. eigenvalues --    0.95557   0.95714   0.95974   0.96199   0.96717
  Beta virt. eigenvalues --    0.97489   0.97665   0.97992   0.98639   0.98782
  Beta virt. eigenvalues --    0.98888   0.98937   0.99310   0.99530   0.99699
  Beta virt. eigenvalues --    1.00260   1.00664   1.01200   1.01329   1.01909
  Beta virt. eigenvalues --    1.02093   1.02577   1.02813   1.03375   1.03832
  Beta virt. eigenvalues --    1.03997   1.04184   1.04700   1.05153   1.05751
  Beta virt. eigenvalues --    1.05952   1.06240   1.06789   1.07629   1.07896
  Beta virt. eigenvalues --    1.08760   1.09708   1.11682   1.12334   1.13316
  Beta virt. eigenvalues --    1.13842   1.14044   1.14640   1.15908   1.16253
  Beta virt. eigenvalues --    1.16664   1.17049   1.17729   1.18539   1.19285
  Beta virt. eigenvalues --    1.20184   1.20512   1.20691   1.22522   1.25404
  Beta virt. eigenvalues --    1.25678   1.26342   1.26515   1.27112   1.27779
  Beta virt. eigenvalues --    1.27884   1.29092   1.29955   1.30450   1.31208
  Beta virt. eigenvalues --    1.31915   1.34246   1.34398   1.35214   1.36716
  Beta virt. eigenvalues --    1.38030   1.39950   1.40536   1.40947   1.41413
  Beta virt. eigenvalues --    1.41776   1.42078   1.43154   1.43911   1.44011
  Beta virt. eigenvalues --    1.44826   1.45886   1.46229   1.46883   1.48354
  Beta virt. eigenvalues --    1.49808   1.50075   1.50589   1.50700   1.51245
  Beta virt. eigenvalues --    1.51708   1.51789   1.52201   1.52542   1.53020
  Beta virt. eigenvalues --    1.53962   1.54787   1.54893   1.55288   1.55555
  Beta virt. eigenvalues --    1.55815   1.56292   1.56696   1.56995   1.58014
  Beta virt. eigenvalues --    1.58827   1.59100   1.59418   1.59825   1.60349
  Beta virt. eigenvalues --    1.60865   1.60930   1.61584   1.61792   1.61997
  Beta virt. eigenvalues --    1.63319   1.63567   1.64415   1.66059   1.66439
  Beta virt. eigenvalues --    1.67207   1.67276   1.67617   1.68280   1.69989
  Beta virt. eigenvalues --    1.70524   1.71679   1.72024   1.72479   1.72979
  Beta virt. eigenvalues --    1.73568   1.73712   1.74797   1.75035   1.75996
  Beta virt. eigenvalues --    1.76713   1.76781   1.77309   1.78641   1.78998
  Beta virt. eigenvalues --    1.79428   1.80953   1.81733   1.82505   1.82912
  Beta virt. eigenvalues --    1.84459   1.85446   1.85946   1.86444   1.86750
  Beta virt. eigenvalues --    1.87039   1.87391   1.87694   1.87870   1.88006
  Beta virt. eigenvalues --    1.88501   1.88817   1.89280   1.89713   1.89721
  Beta virt. eigenvalues --    1.90152   1.90475   1.91764   1.91854   1.92090
  Beta virt. eigenvalues --    1.92750   1.93968   1.94201   1.95372   1.95711
  Beta virt. eigenvalues --    1.96347   1.97134   1.97717   1.98177   1.98617
  Beta virt. eigenvalues --    1.99064   1.99522   2.01638   2.03341   2.03772
  Beta virt. eigenvalues --    2.03888   2.04232   2.04841   2.05006   2.05901
  Beta virt. eigenvalues --    2.06055   2.08813   2.09346   2.11294   2.11748
  Beta virt. eigenvalues --    2.12888   2.13154   2.14990   2.15366   2.16834
  Beta virt. eigenvalues --    2.17337   2.17376   2.17765   2.18462   2.19118
  Beta virt. eigenvalues --    2.19409   2.19872   2.22578   2.22913   2.24200
  Beta virt. eigenvalues --    2.25053   2.25911   2.26330   2.26812   2.27115
  Beta virt. eigenvalues --    2.27472   2.27742   2.28491   2.28607   2.28882
  Beta virt. eigenvalues --    2.29416   2.29660   2.30301   2.30642   2.31373
  Beta virt. eigenvalues --    2.32579   2.32630   2.33631   2.35559   2.35837
  Beta virt. eigenvalues --    2.36289   2.37234   2.38058   2.39562   2.40248
  Beta virt. eigenvalues --    2.40569   2.41802   2.42563   2.43871   2.44935
  Beta virt. eigenvalues --    2.45798   2.46515   2.46658   2.48582   2.48914
  Beta virt. eigenvalues --    2.51019   2.51720   2.54744   2.54925   2.55555
  Beta virt. eigenvalues --    2.56541   2.56839   2.57090   2.57695   2.57921
  Beta virt. eigenvalues --    2.58130   2.58209   2.58539   2.58973   2.59027
  Beta virt. eigenvalues --    2.59371   2.59731   2.60235   2.60678   2.60891
  Beta virt. eigenvalues --    2.61297   2.61453   2.61659   2.61934   2.62473
  Beta virt. eigenvalues --    2.63153   2.63338   2.63596   2.63808   2.64369
  Beta virt. eigenvalues --    2.64582   2.65515   2.66001   2.66124   2.66716
  Beta virt. eigenvalues --    2.67189   2.67430   2.67804   2.68487   2.68906
  Beta virt. eigenvalues --    2.69081   2.70189   2.70911   2.71594   2.71987
  Beta virt. eigenvalues --    2.72270   2.73092   2.73463   2.74019   2.75055
  Beta virt. eigenvalues --    2.75814   2.76774   2.76843   2.78151   2.78706
  Beta virt. eigenvalues --    2.79326   2.81070   2.82179   2.82395   2.83065
  Beta virt. eigenvalues --    2.86507   2.86872   2.87622   2.88471   2.89022
  Beta virt. eigenvalues --    2.89579   2.91162   2.91694   2.92061   2.92633
  Beta virt. eigenvalues --    2.93861   2.94629   2.95275   2.95842   2.95925
  Beta virt. eigenvalues --    2.97046   2.97719   2.98741   2.99912   3.01375
  Beta virt. eigenvalues --    3.01646   3.02482   3.02782   3.04737   3.05605
  Beta virt. eigenvalues --    3.07211   3.08002   3.08884   3.10161   3.11660
  Beta virt. eigenvalues --    3.12283   3.14032   3.15274   3.15943   3.16633
  Beta virt. eigenvalues --    3.22084   3.23087   3.24635   3.25843   3.29295
  Beta virt. eigenvalues --    3.30181   3.32573   3.33425   3.33874   3.34483
  Beta virt. eigenvalues --    3.37408   3.37965   3.40338   3.41068   3.42678
  Beta virt. eigenvalues --    3.43608   3.44309   3.44509   3.44856   3.45454
  Beta virt. eigenvalues --    3.46105   3.55668   3.56398   3.57082   3.57893
  Beta virt. eigenvalues --    3.58519   3.59424   3.61726   3.63479   3.68404
  Beta virt. eigenvalues --    3.69298   3.70641   3.71383   3.73956   3.74746
  Beta virt. eigenvalues --    3.82398   3.83198   3.84818   3.85961   3.87493
  Beta virt. eigenvalues --    3.87928   3.88990   3.89821   3.93373   3.94504
  Beta virt. eigenvalues --    3.95813   3.98022   3.98835   3.99335   4.01025
  Beta virt. eigenvalues --    4.02727   4.03236   4.04342   4.07280   4.07662
  Beta virt. eigenvalues --    4.08697   4.08916   4.14057   4.15932   4.25747
  Beta virt. eigenvalues --    4.25852   4.40958   4.46650   4.47991   4.49801
  Beta virt. eigenvalues --    4.61596   4.65046   4.78531   4.79864   4.80515
  Beta virt. eigenvalues --    4.81089   5.06271   5.07796   5.21878   5.22321
  Beta virt. eigenvalues --    5.60120   5.60993   5.75381   5.80164   5.82103
  Beta virt. eigenvalues --    6.01560   6.12838   7.98213   8.03263   8.17512
  Beta virt. eigenvalues --    9.58488   9.58735   9.59588   9.74763  23.40423
  Beta virt. eigenvalues --   23.41520  23.59544  23.59829  23.75141  23.75912
  Beta virt. eigenvalues --   23.82385  23.83373  23.86022  23.86506  23.90329
  Beta virt. eigenvalues --   23.91345  23.96672  23.97179  24.00232  24.01178
  Beta virt. eigenvalues --   24.05728  24.05877  24.06699  24.07749  24.09986
  Beta virt. eigenvalues --   24.11025  24.13328  24.13405  24.13872  24.14863
  Beta virt. eigenvalues --   25.40731  25.41593  25.55783  25.63749  25.66908
  Beta virt. eigenvalues --   25.70982  25.71971  25.73099  25.79095  25.91513
  Beta virt. eigenvalues --   26.25582  26.26407  26.35913  33.87523  33.91890
  Beta virt. eigenvalues --   34.02695  35.35169  35.35970  35.46719  35.47677
  Beta virt. eigenvalues --   35.58858  35.59420  35.63728  35.63926 147.20005
  Beta virt. eigenvalues --  215.51492 215.54151 215.55009 215.71175 777.00094
          Condensed to atoms (all electrons):
          Atomic-Atomic Spin Densities.
 Mulliken charges and spin densities:
               1          2
     1  Fe   1.381409   3.755929
     2  Cl  -0.713414   0.105524
     3  N   -0.537344   0.014463
     4  N   -0.378611   0.015440
     5  N    0.006544   0.002820
     6  N   -0.346109   0.002585
     7  C    0.141433   0.002225
     8  H    0.182990   0.000348
     9  C   -0.180603  -0.001212
    10  H    0.115151   0.000671
    11  C    0.003305   0.003631
    12  H    0.110296  -0.000287
    13  C   -0.099126  -0.001116
    14  H    0.095519   0.000659
    15  C    0.219104   0.007528
    16  C    0.086568   0.001034
    17  C    0.147665  -0.000009
    18  H    0.134408   0.000050
    19  Cl  -0.762543   0.059158
    20  N   -0.521110   0.021651
    21  N   -0.410362   0.022001
    22  N    0.037782  -0.019996
    23  N   -0.349702   0.001010
    24  C    0.145780  -0.002114
    25  H    0.117079   0.001917
    26  C   -0.177853   0.001089
    27  H    0.107385   0.000678
    28  C   -0.000168  -0.004149
    29  H    0.109428   0.000186
    30  C   -0.087543   0.002155
    31  H    0.097273   0.000361
    32  C    0.227655   0.001077
    33  C    0.117074  -0.001963
    34  C    0.138364   0.005207
    35  H    0.132522  -0.000131
    36  C    0.192264   0.000607
    37  C   -0.083628   0.000267
    38  C   -0.039138   0.000541
    39  C    0.019852  -0.000173
    40  C    0.019506  -0.000253
    41  C   -0.234717   0.000421
    42  H    0.117321   0.000000
    43  H    0.147926  -0.000034
    44  H    0.127969   0.000017
    45  H    0.133274   0.000011
    46  C    0.210098   0.001080
    47  C   -0.091888  -0.000480
    48  C   -0.043787  -0.000512
    49  C    0.018437   0.000225
    50  C    0.019860   0.000248
    51  C   -0.234805  -0.000464
    52  H    0.113387   0.000020
    53  H    0.161250   0.000051
    54  H    0.124986   0.000002
    55  H    0.134281  -0.000014
    56  Cl  -0.048920   0.000033
    57  Cl  -0.053770  -0.000012
 Sum of Mulliken charges =   0.00000   4.00000
 Mulliken charges and spin densities with hydrogens summed into heavy atoms:
               1          2
     1  Fe   1.381409   3.755929
     2  Cl  -0.713414   0.105524
     3  N   -0.537344   0.014463
     4  N   -0.378611   0.015440
     5  N    0.006544   0.002820
     6  N   -0.346109   0.002585
     7  C    0.324422   0.002573
     9  C   -0.065452  -0.000541
    11  C    0.113601   0.003344
    13  C   -0.003606  -0.000457
    15  C    0.219104   0.007528
    16  C    0.086568   0.001034
    17  C    0.282073   0.000041
    19  Cl  -0.762543   0.059158
    20  N   -0.521110   0.021651
    21  N   -0.410362   0.022001
    22  N    0.037782  -0.019996
    23  N   -0.349702   0.001010
    24  C    0.262859  -0.000197
    26  C   -0.070469   0.001767
    28  C    0.109259  -0.003963
    30  C    0.009730   0.002517
    32  C    0.227655   0.001077
    33  C    0.117074  -0.001963
    34  C    0.270886   0.005076
    36  C    0.192264   0.000607
    37  C    0.033693   0.000267
    38  C    0.108788   0.000507
    39  C    0.147821  -0.000156
    40  C    0.152780  -0.000242
    41  C   -0.234717   0.000421
    46  C    0.210098   0.001080
    47  C    0.021499  -0.000459
    48  C    0.117462  -0.000461
    49  C    0.143423   0.000228
    50  C    0.154141   0.000234
    51  C   -0.234805  -0.000464
    56  Cl  -0.048920   0.000033
    57  Cl  -0.053770  -0.000012
 Electronic spatial extent (au):  <R**2>=          30910.9060
 Charge=              0.0000 electrons
 Dipole moment (field-independent basis, Debye):
    X=             -7.6234    Y=              4.3810    Z=              9.9591  Tot=             13.2851
 Quadrupole moment (field-independent basis, Debye-Ang):
   XX=           -205.4074   YY=           -273.6989   ZZ=           -253.3012
   XY=             31.3507   XZ=             17.7800   YZ=             -8.7164
 Traceless Quadrupole moment (field-independent basis, Debye-Ang):
   XX=             38.7285   YY=            -29.5631   ZZ=             -9.1654
   XY=             31.3507   XZ=             17.7800   YZ=             -8.7164
 Octapole moment (field-independent basis, Debye-Ang**2):
  XXX=           -264.9366  YYY=            -39.5937  ZZZ=            145.8780  XYY=           -132.2925
  XXY=            -68.3066  XXZ=              4.8797  XZZ=             49.8244  YZZ=            -48.3744
  YYZ=            -10.8582  XYZ=            -13.5801
 Hexadecapole moment (field-independent basis, Debye-Ang**3):
 XXXX=         -22851.1745 YYYY=         -14692.7201 ZZZZ=          -3986.4802 XXXY=             31.6329
 XXXZ=            304.6201 YYYX=            954.2629 YYYZ=            167.4429 ZZZX=            -12.6214
 ZZZY=           -295.1326 XXYY=          -6330.4292 XXZZ=          -4332.6439 YYZZ=          -2997.9752
 XXYZ=            343.9249 YYXZ=            213.5918 ZZXY=            153.8274
 N-N= 5.505536157234D+03 E-N=-2.174641197098D+04  KE= 4.533696751709D+03
                          Isotropic Fermi Contact Couplings
        Atom                 a.u.       MegaHertz       Gauss      10(-4) cm-1
     1  Fe(57)            -0.55966     -20.29328      -7.24115      -6.76911
     2  Cl(35)             0.05509       6.03894       2.15484       2.01437
     3  N(14)              0.06787       5.48250       1.95629       1.82877
     4  N(14)              0.08325       6.72434       2.39941       2.24300
     5  N(14)              0.00854       0.69002       0.24622       0.23017
     6  N(14)              0.00855       0.69070       0.24646       0.23039
     7  C(13)             -0.00083      -0.23458      -0.08370      -0.07825
     8  H(1)               0.00028       0.31797       0.11346       0.10606
     9  C(13)              0.00108       0.30303       0.10813       0.10108
    10  H(1)               0.00013       0.13997       0.04995       0.04669
    11  C(13)              0.00040       0.11287       0.04028       0.03765
    12  H(1)              -0.00007      -0.07610      -0.02716      -0.02539
    13  C(13)              0.00147       0.41238       0.14715       0.13755
    14  H(1)               0.00019       0.21680       0.07736       0.07232
    15  C(13)             -0.00105      -0.29624      -0.10571      -0.09882
    16  C(13)             -0.00072      -0.20360      -0.07265      -0.06791
    17  C(13)              0.00045       0.12687       0.04527       0.04232
    18  H(1)               0.00003       0.03825       0.01365       0.01276
    19  Cl(35)             0.05038       5.52211       1.97043       1.84198
    20  N(14)              0.07002       5.65622       2.01828       1.88671
    21  N(14)              0.08868       7.16319       2.55600       2.38938
    22  N(14)              0.00951       0.76786       0.27399       0.25613
    23  N(14)              0.00955       0.77123       0.27519       0.25726
    24  C(13)              0.00008       0.02117       0.00755       0.00706
    25  H(1)               0.00044       0.49367       0.17615       0.16467
    26  C(13)              0.00198       0.55683       0.19869       0.18574
    27  H(1)               0.00017       0.19165       0.06839       0.06393
    28  C(13)             -0.00010      -0.02922      -0.01043      -0.00975
    29  H(1)               0.00004       0.04716       0.01683       0.01573
    30  C(13)              0.00183       0.51396       0.18339       0.17144
    31  H(1)               0.00014       0.15874       0.05664       0.05295
    32  C(13)             -0.00100      -0.28140      -0.10041      -0.09386
    33  C(13)             -0.00053      -0.14944      -0.05332      -0.04985
    34  C(13)              0.00092       0.25855       0.09226       0.08624
    35  H(1)               0.00005       0.05946       0.02122       0.01983
    36  C(13)              0.00049       0.13731       0.04900       0.04580
    37  C(13)              0.00012       0.03391       0.01210       0.01131
    38  C(13)              0.00002       0.00545       0.00195       0.00182
    39  C(13)              0.00002       0.00646       0.00230       0.00215
    40  C(13)             -0.00002      -0.00580      -0.00207      -0.00193
    41  C(13)              0.00004       0.00994       0.00355       0.00332
    42  H(1)               0.00000       0.00507       0.00181       0.00169
    43  H(1)               0.00000      -0.00291      -0.00104      -0.00097
    44  H(1)               0.00001       0.00612       0.00218       0.00204
    45  H(1)               0.00000       0.00420       0.00150       0.00140
    46  C(13)              0.00076       0.21395       0.07634       0.07137
    47  C(13)              0.00004       0.01247       0.00445       0.00416
    48  C(13)             -0.00002      -0.00644      -0.00230      -0.00215
    49  C(13)              0.00009       0.02426       0.00866       0.00809
    50  C(13)              0.00006       0.01592       0.00568       0.00531
    51  C(13)             -0.00006      -0.01679      -0.00599      -0.00560
    52  H(1)               0.00001       0.01602       0.00571       0.00534
    53  H(1)               0.00001       0.01342       0.00479       0.00448
    54  H(1)               0.00000       0.00206       0.00073       0.00069
    55  H(1)              -0.00001      -0.00569      -0.00203      -0.00190
    56  Cl(35)             0.00001       0.00138       0.00049       0.00046
    57  Cl(35)             0.00000      -0.00025      -0.00009      -0.00008
 --------------------------------------------------------
       Center         ----  Spin Dipole Couplings  ----
                      3XX-RR        3YY-RR        3ZZ-RR
 --------------------------------------------------------
     1   Atom       -0.790974     -0.845165      1.636138
     2   Atom       -0.074614     -0.103332      0.177946
     3   Atom        0.085560     -0.028638     -0.056921
     4   Atom        0.063727     -0.001493     -0.062234
     5   Atom       -0.007355      0.017428     -0.010073
     6   Atom        0.003423      0.002476     -0.005899
     7   Atom       -0.001306      0.011886     -0.010580
     8   Atom       -0.011678      0.027612     -0.015934
     9   Atom        0.004589      0.003087     -0.007676
    10   Atom        0.000026      0.003140     -0.003166
    11   Atom        0.003726     -0.003288     -0.000438
    12   Atom        0.003101     -0.001065     -0.002036
    13   Atom        0.012708     -0.004617     -0.008091
    14   Atom        0.007642     -0.003869     -0.003773
    15   Atom        0.032233     -0.015891     -0.016342
    16   Atom        0.030178     -0.012905     -0.017273
    17   Atom        0.010160     -0.002468     -0.007692
    18   Atom        0.005976     -0.002034     -0.003942
    19   Atom       -0.080126      0.173764     -0.093638
    20   Atom       -0.079439     -0.075447      0.154885
    21   Atom        0.085644     -0.040144     -0.045500
    22   Atom        0.037222     -0.044305      0.007083
    23   Atom        0.016660     -0.012174     -0.004486
    24   Atom       -0.011447     -0.013671      0.025119
    25   Atom       -0.002001     -0.009119      0.011120
    26   Atom       -0.006264     -0.006291      0.012555
    27   Atom       -0.002679     -0.002794      0.005473
    28   Atom       -0.003915     -0.006925      0.010840
    29   Atom       -0.002232     -0.002357      0.004589
    30   Atom       -0.005700     -0.006367      0.012066
    31   Atom       -0.001986     -0.003783      0.005769
    32   Atom       -0.007722     -0.021793      0.029515
    33   Atom        0.003826     -0.019236      0.015410
    34   Atom        0.004269     -0.001069     -0.003200
    35   Atom        0.002426     -0.002788      0.000361
    36   Atom       -0.000004      0.003849     -0.003846
    37   Atom        0.000664      0.000699     -0.001363
    38   Atom       -0.001506      0.003701     -0.002194
    39   Atom        0.000300      0.000989     -0.001288
    40   Atom       -0.000715      0.002371     -0.001656
    41   Atom       -0.000455      0.001005     -0.000550
    42   Atom        0.001661      0.000002     -0.001663
    43   Atom       -0.002787      0.006450     -0.003663
    44   Atom        0.000335      0.000440     -0.000775
    45   Atom       -0.000924      0.002123     -0.001199
    46   Atom        0.004183     -0.000619     -0.003564
    47   Atom        0.001467      0.000041     -0.001508
    48   Atom        0.003911     -0.001026     -0.002886
    49   Atom        0.001478     -0.000271     -0.001207
    50   Atom        0.002052     -0.000560     -0.001493
    51   Atom        0.001401     -0.000614     -0.000787
    52   Atom        0.001308     -0.000198     -0.001110
    53   Atom        0.005583     -0.002377     -0.003206
    54   Atom        0.000837     -0.000109     -0.000727
    55   Atom        0.001664     -0.000663     -0.001001
    56   Atom       -0.000315      0.000533     -0.000217
    57   Atom        0.001173     -0.000528     -0.000645
 --------------------------------------------------------
                        XY            XZ            YZ
 --------------------------------------------------------
     1   Atom        0.176833     -0.446145     -1.387795
     2   Atom        0.017232      0.009083     -0.082156
     3   Atom        0.090422      0.054543      0.028416
     4   Atom       -0.102769      0.007877     -0.001983
     5   Atom       -0.019558     -0.003460      0.004969
     6   Atom       -0.012911      0.002990     -0.001961
     7   Atom        0.022831      0.004847      0.010054
     8   Atom        0.014710      0.003032      0.008924
     9   Atom        0.009566      0.003660      0.003738
    10   Atom        0.005124      0.001765      0.002361
    11   Atom        0.006010      0.001646      0.000169
    12   Atom        0.003248      0.001816      0.000953
    13   Atom        0.005463      0.003871      0.001457
    14   Atom        0.000962      0.002074      0.000195
    15   Atom        0.004508      0.007648     -0.001598
    16   Atom       -0.015197      0.003267      0.002316
    17   Atom       -0.009279      0.000354      0.001020
    18   Atom       -0.004270      0.000773     -0.000237
    19   Atom       -0.225058     -0.071648     -0.043188
    20   Atom       -0.004071      0.018312     -0.027941
    21   Atom        0.063544      0.083992      0.033760
    22   Atom        0.051567      0.002607     -0.014024
    23   Atom        0.010359      0.009191     -0.002154
    24   Atom        0.008434     -0.013671     -0.014042
    25   Atom        0.009780     -0.019166     -0.013300
    26   Atom        0.001008     -0.002847     -0.003697
    27   Atom        0.000953     -0.002908     -0.002843
    28   Atom        0.002720      0.001310     -0.002087
    29   Atom        0.000088      0.000515     -0.000682
    30   Atom       -0.000401      0.004790      0.001384
    31   Atom        0.000634      0.004383      0.001401
    32   Atom        0.007451      0.018792      0.004977
    33   Atom        0.017218      0.027246      0.007116
    34   Atom        0.004519      0.008551      0.005549
    35   Atom        0.002834      0.005489      0.002415
    36   Atom       -0.004930     -0.000886      0.001243
    37   Atom       -0.002777     -0.000628      0.000746
    38   Atom       -0.003010      0.000099      0.000384
    39   Atom       -0.001698     -0.000355      0.000265
    40   Atom       -0.001587     -0.000189      0.000221
    41   Atom       -0.001350      0.000064      0.000284
    42   Atom       -0.002518     -0.000796      0.000526
    43   Atom       -0.002978      0.000010     -0.000141
    44   Atom       -0.001214     -0.000267      0.000273
    45   Atom       -0.000966     -0.000030      0.000079
    46   Atom        0.005118      0.000497      0.000290
    47   Atom        0.002946      0.000885      0.000875
    48   Atom        0.003531     -0.001156      0.000010
    49   Atom        0.001371      0.000484      0.000264
    50   Atom        0.001663     -0.000513     -0.000356
    51   Atom        0.001771     -0.000127      0.000123
    52   Atom        0.002252      0.001552      0.001175
    53   Atom        0.003887     -0.002452     -0.001079
    54   Atom        0.001110      0.000452      0.000296
    55   Atom        0.001320     -0.000851     -0.000389
    56   Atom       -0.000731      0.000084      0.000024
    57   Atom        0.000798     -0.000174      0.000198
 --------------------------------------------------------


 ---------------------------------------------------------------------------------
              Anisotropic Spin Dipole Couplings in Principal Axis System
 ---------------------------------------------------------------------------------

       Atom             a.u.   MegaHertz   Gauss  10(-4) cm-1        Axes

              Baa    -1.4667   -25.393    -9.061    -8.470  0.0338  0.9105  0.4121
     1 Fe(57) Bbb    -0.8639   -14.957    -5.337    -4.989  0.9878 -0.0931  0.1246
              Bcc     2.3306    40.350    14.398    13.459 -0.1518 -0.4029  0.9026
 
              Baa    -0.1319    -6.902    -2.463    -2.302 -0.3152  0.9150  0.2519
     2 Cl(35) Bbb    -0.0684    -3.578    -1.277    -1.194  0.9489  0.3083  0.0678
              Bcc     0.2003    10.481     3.740     3.496  0.0156 -0.2604  0.9654
 
              Baa    -0.0790    -3.045    -1.087    -1.016 -0.5349  0.7857  0.3109
     3 N(14)  Bbb    -0.0744    -2.870    -1.024    -0.957 -0.0769 -0.4117  0.9081
              Bcc     0.1534     5.915     2.111     1.973  0.8414  0.4618  0.2806
 
              Baa    -0.0773    -2.982    -1.064    -0.995  0.5841  0.7863 -0.2015
     4 N(14)  Bbb    -0.0619    -2.387    -0.852    -0.796  0.0895  0.1844  0.9788
              Bcc     0.1392     5.369     1.916     1.791  0.8067 -0.5897  0.0373
 
              Baa    -0.0182    -0.701    -0.250    -0.234  0.8782  0.4704  0.0866
     5 N(14)  Bbb    -0.0109    -0.422    -0.151    -0.141 -0.0035 -0.1748  0.9846
              Bcc     0.0291     1.123     0.401     0.375 -0.4783  0.8650  0.1519
 
              Baa    -0.0101    -0.389    -0.139    -0.130  0.7002  0.6920 -0.1758
     6 N(14)  Bbb    -0.0063    -0.244    -0.087    -0.081  0.0124  0.2344  0.9721
              Bcc     0.0164     0.633     0.226     0.211  0.7139 -0.6828  0.1556
 
              Baa    -0.0192    -2.581    -0.921    -0.861  0.7069 -0.6253  0.3305
     7 C(13)  Bbb    -0.0126    -1.697    -0.606    -0.566 -0.4143  0.0126  0.9101
              Bcc     0.0319     4.278     1.527     1.427  0.5733  0.7803  0.2502
 
              Baa    -0.0177    -9.447    -3.371    -3.151 -0.1063 -0.1588  0.9816
     8 H(1)   Bbb    -0.0166    -8.842    -3.155    -2.949  0.9446 -0.3245  0.0497
              Bcc     0.0343    18.289     6.526     6.101  0.3106  0.9325  0.1845
 
              Baa    -0.0089    -1.197    -0.427    -0.399 -0.1124 -0.2126  0.9706
     9 C(13)  Bbb    -0.0057    -0.770    -0.275    -0.257 -0.6921  0.7176  0.0771
              Bcc     0.0147     1.967     0.702     0.656  0.7130  0.6631  0.2278
 
              Baa    -0.0040    -2.115    -0.755    -0.705 -0.2043 -0.1729  0.9635
    10 H(1)   Bbb    -0.0038    -2.012    -0.718    -0.671  0.7922 -0.6074  0.0590
              Bcc     0.0077     4.127     1.473     1.377  0.5751  0.7753  0.2611
 
              Baa    -0.0068    -0.914    -0.326    -0.305 -0.5052  0.8563  0.1077
    11 C(13)  Bbb    -0.0007    -0.088    -0.031    -0.029 -0.1096 -0.1874  0.9761
              Bcc     0.0075     1.002     0.358     0.334  0.8560  0.4813  0.1885
 
              Baa    -0.0028    -1.518    -0.542    -0.506 -0.5056  0.8530  0.1297
    12 H(1)   Bbb    -0.0026    -1.384    -0.494    -0.462 -0.1658 -0.2435  0.9556
              Bcc     0.0054     2.902     1.036     0.968  0.8467  0.4616  0.2645
 
              Baa    -0.0089    -1.190    -0.424    -0.397 -0.1342 -0.1628  0.9775
    13 C(13)  Bbb    -0.0062    -0.826    -0.295    -0.276 -0.2983  0.9473  0.1168
              Bcc     0.0150     2.016     0.719     0.672  0.9450  0.2759  0.1757
 
              Baa    -0.0041    -2.210    -0.788    -0.737 -0.1617 -0.1281  0.9785
    14 H(1)   Bbb    -0.0039    -2.106    -0.751    -0.702 -0.1021  0.9884  0.1125
              Bcc     0.0081     4.315     1.540     1.439  0.9815  0.0817  0.1730
 
              Baa    -0.0192    -2.580    -0.921    -0.861 -0.1687  0.6019  0.7806
    15 C(13)  Bbb    -0.0145    -1.951    -0.696    -0.651  0.0228  0.7941 -0.6074
              Bcc     0.0338     4.531     1.617     1.511  0.9854  0.0847  0.1477
 
              Baa    -0.0208    -2.785    -0.994    -0.929 -0.2478 -0.6828  0.6873
    16 C(13)  Bbb    -0.0144    -1.927    -0.688    -0.643  0.1742  0.6664  0.7249
              Bcc     0.0351     4.712     1.681     1.572  0.9530 -0.2994  0.0462
 
              Baa    -0.0086    -1.156    -0.412    -0.386 -0.3009 -0.5800  0.7570
    17 C(13)  Bbb    -0.0065    -0.866    -0.309    -0.289  0.3584  0.6668  0.6534
              Bcc     0.0151     2.022     0.722     0.675  0.8837 -0.4680 -0.0072
 
              Baa    -0.0040    -2.159    -0.770    -0.720 -0.2460 -0.4193  0.8739
    18 H(1)   Bbb    -0.0038    -2.045    -0.730    -0.682  0.3176  0.8169  0.4814
              Bcc     0.0079     4.204     1.500     1.402  0.9157 -0.3960  0.0678
 
              Baa    -0.2550   -13.344    -4.761    -4.451  0.7661  0.4485  0.4603
    19 Cl(35) Bbb    -0.0503    -2.631    -0.939    -0.878 -0.3990 -0.2297  0.8877
              Bcc     0.3052    15.974     5.700     5.328 -0.5039  0.8637 -0.0030
 
              Baa    -0.0820    -3.162    -1.128    -1.055  0.8613  0.5081 -0.0067
    20 N(14)  Bbb    -0.0777    -2.997    -1.069    -1.000 -0.5021  0.8531  0.1420
              Bcc     0.1597     6.159     2.198     2.054  0.0778 -0.1190  0.9898
 
              Baa    -0.0868    -3.346    -1.194    -1.116 -0.4023 -0.1098  0.9089
    21 N(14)  Bbb    -0.0666    -2.569    -0.917    -0.857 -0.3621  0.9309 -0.0478
              Bcc     0.1534     5.915     2.110     1.973  0.8408  0.3484  0.4143
 
              Baa    -0.0717    -2.765    -0.986    -0.922 -0.4249  0.8887  0.1723
    22 N(14)  Bbb     0.0092     0.356     0.127     0.119  0.1379 -0.1246  0.9826
              Bcc     0.0625     2.409     0.859     0.803  0.8947  0.4413 -0.0696
 
              Baa    -0.0176    -0.679    -0.242    -0.226 -0.3611  0.8460  0.3922
    23 N(14)  Bbb    -0.0049    -0.188    -0.067    -0.063 -0.1474 -0.4670  0.8719
              Bcc     0.0225     0.867     0.309     0.289  0.9208  0.2570  0.2933
 
              Baa    -0.0212    -2.840    -1.013    -0.947 -0.6011  0.7966  0.0641
    24 C(13)  Bbb    -0.0138    -1.849    -0.660    -0.617  0.7321  0.5167  0.4438
              Bcc     0.0349     4.690     1.673     1.564 -0.3204 -0.3137  0.8938
 
              Baa    -0.0160    -8.525    -3.042    -2.844 -0.6600  0.7444 -0.1014
    25 H(1)   Bbb    -0.0155    -8.294    -2.960    -2.767  0.5222  0.5516  0.6505
              Bcc     0.0315    16.819     6.001     5.610 -0.5402 -0.3763  0.7527
 
              Baa    -0.0073    -0.983    -0.351    -0.328 -0.5883  0.8060  0.0656
    26 C(13)  Bbb    -0.0064    -0.855    -0.305    -0.285  0.7950  0.5616  0.2293
              Bcc     0.0137     1.839     0.656     0.613 -0.1479 -0.1870  0.9712
 
              Baa    -0.0037    -1.975    -0.705    -0.659 -0.4553  0.8810  0.1286
    27 H(1)   Bbb    -0.0036    -1.918    -0.684    -0.640  0.8407  0.3778  0.3881
              Bcc     0.0073     3.892     1.389     1.298 -0.2933 -0.2848  0.9126
 
              Baa    -0.0088    -1.186    -0.423    -0.396 -0.5050  0.8541  0.1242
    28 C(13)  Bbb    -0.0023    -0.310    -0.111    -0.103  0.8605  0.5095 -0.0049
              Bcc     0.0111     1.496     0.534     0.499  0.0675 -0.1044  0.9922
 
              Baa    -0.0025    -1.335    -0.477    -0.445 -0.5036  0.8557  0.1189
    29 H(1)   Bbb    -0.0022    -1.168    -0.417    -0.390  0.8609  0.5086 -0.0142
              Bcc     0.0047     2.503     0.893     0.835  0.0726 -0.0952  0.9928
 
              Baa    -0.0074    -0.998    -0.356    -0.333  0.7742  0.5889 -0.2319
    30 C(13)  Bbb    -0.0059    -0.794    -0.283    -0.265 -0.5848  0.8057  0.0937
              Bcc     0.0134     1.792     0.639     0.598  0.2421  0.0630  0.9682
 
              Baa    -0.0040    -2.126    -0.759    -0.709 -0.1670  0.9837 -0.0662
    31 H(1)   Bbb    -0.0040    -2.113    -0.754    -0.705  0.8979  0.1240 -0.4224
              Bcc     0.0079     4.239     1.513     1.414  0.4073  0.1300  0.9040
 
              Baa    -0.0252    -3.385    -1.208    -1.129 -0.4595  0.8848  0.0773
    32 C(13)  Bbb    -0.0131    -1.752    -0.625    -0.584  0.7968  0.4492 -0.4042
              Bcc     0.0383     5.137     1.833     1.714  0.3924  0.1242  0.9114
 
              Baa    -0.0300    -4.021    -1.435    -1.341 -0.5808  0.7820  0.2261
    33 C(13)  Bbb    -0.0120    -1.608    -0.574    -0.536 -0.5071 -0.5648  0.6511
              Bcc     0.0419     5.629     2.009     1.878  0.6369  0.2635  0.7245
 
              Baa    -0.0096    -1.284    -0.458    -0.428 -0.4149 -0.3324  0.8470
    34 C(13)  Bbb    -0.0036    -0.485    -0.173    -0.162 -0.5454  0.8360  0.0609
              Bcc     0.0132     1.769     0.631     0.590  0.7283  0.4367  0.5281
 
              Baa    -0.0042    -2.244    -0.801    -0.748 -0.5434 -0.2687  0.7953
    35 H(1)   Bbb    -0.0040    -2.151    -0.767    -0.717 -0.4172  0.9085  0.0218
              Bcc     0.0082     4.395     1.568     1.466  0.7284  0.3200  0.6058
 
              Baa    -0.0041    -0.544    -0.194    -0.181  0.1124 -0.0856  0.9900
    36 C(13)  Bbb    -0.0034    -0.452    -0.161    -0.151  0.8214  0.5686 -0.0441
              Bcc     0.0074     0.996     0.355     0.332 -0.5591  0.8181  0.1343
 
              Baa    -0.0021    -0.283    -0.101    -0.094  0.6851  0.7151 -0.1390
    37 C(13)  Bbb    -0.0015    -0.207    -0.074    -0.069  0.2332 -0.0346  0.9718
              Bcc     0.0036     0.489     0.175     0.163 -0.6901  0.6982  0.1904
 
              Baa    -0.0030    -0.398    -0.142    -0.133  0.8587  0.4058 -0.3130
    38 C(13)  Bbb    -0.0021    -0.285    -0.102    -0.095  0.3018  0.0933  0.9488
              Bcc     0.0051     0.683     0.244     0.228 -0.4142  0.9092  0.0423
 
              Baa    -0.0014    -0.185    -0.066    -0.062  0.3355  0.1363  0.9321
    39 C(13)  Bbb    -0.0010    -0.141    -0.050    -0.047  0.6991  0.6272 -0.3434
              Bcc     0.0024     0.326     0.116     0.109 -0.6314  0.7668  0.1151
 
              Baa    -0.0017    -0.228    -0.081    -0.076  0.2718  0.0538  0.9608
    40 C(13)  Bbb    -0.0014    -0.183    -0.065    -0.061  0.8800  0.3903 -0.2708
              Bcc     0.0031     0.410     0.146     0.137 -0.3896  0.9191  0.0588
 
              Baa    -0.0013    -0.176    -0.063    -0.059  0.8206  0.5096 -0.2587
    41 C(13)  Bbb    -0.0005    -0.069    -0.025    -0.023  0.2673  0.0577  0.9619
              Bcc     0.0018     0.245     0.088     0.082 -0.5051  0.8584  0.0889
 
              Baa    -0.0019    -0.996    -0.355    -0.332  0.4838  0.4384  0.7575
    42 H(1)   Bbb    -0.0018    -0.953    -0.340    -0.318  0.3589  0.6900 -0.6286
              Bcc     0.0037     1.950     0.696     0.650  0.7982 -0.5759 -0.1765
 
              Baa    -0.0037    -1.971    -0.703    -0.657  0.6692  0.2063  0.7138
    43 H(1)   Bbb    -0.0036    -1.939    -0.692    -0.647 -0.6873 -0.1932  0.7002
              Bcc     0.0073     3.910     1.395     1.304 -0.2824  0.9592 -0.0125
 
              Baa    -0.0008    -0.446    -0.159    -0.149  0.3834  0.1704  0.9077
    44 H(1)   Bbb    -0.0008    -0.440    -0.157    -0.147  0.6212  0.6798 -0.3900
              Bcc     0.0017     0.887     0.316     0.296 -0.6835  0.7134  0.1548
 
              Baa    -0.0012    -0.646    -0.230    -0.215  0.7539  0.2037  0.6246
    45 H(1)   Bbb    -0.0012    -0.638    -0.228    -0.213 -0.5949 -0.1918  0.7806
              Bcc     0.0024     1.284     0.458     0.428 -0.2788  0.9601  0.0234
 
              Baa    -0.0039    -0.520    -0.185    -0.173 -0.5380  0.8393  0.0783
    46 C(13)  Bbb    -0.0036    -0.482    -0.172    -0.161 -0.0017 -0.0940  0.9956
              Bcc     0.0075     1.002     0.357     0.334  0.8429  0.5355  0.0520
 
              Baa    -0.0023    -0.310    -0.111    -0.104 -0.5596  0.7916 -0.2454
    47 C(13)  Bbb    -0.0017    -0.234    -0.084    -0.078 -0.3207  0.0662  0.9449
              Bcc     0.0041     0.545     0.194     0.182  0.7642  0.6074  0.2169
 
              Baa    -0.0035    -0.467    -0.167    -0.156  0.3783 -0.5476  0.7463
    48 C(13)  Bbb    -0.0024    -0.321    -0.114    -0.107 -0.2741  0.7039  0.6553
              Bcc     0.0059     0.788     0.281     0.263  0.8842  0.4525 -0.1162
 
              Baa    -0.0013    -0.174    -0.062    -0.058 -0.1385 -0.0690  0.9880
    49 C(13)  Bbb    -0.0010    -0.137    -0.049    -0.046 -0.4797  0.8774 -0.0060
              Bcc     0.0023     0.311     0.111     0.104  0.8664  0.4748  0.1546
 
              Baa    -0.0016    -0.217    -0.077    -0.072 -0.0429  0.3798  0.9241
    50 C(13)  Bbb    -0.0013    -0.179    -0.064    -0.060 -0.4551  0.8160 -0.3565
              Bcc     0.0029     0.395     0.141     0.132  0.8894  0.4358 -0.1378
 
              Baa    -0.0017    -0.225    -0.080    -0.075 -0.4956  0.8478 -0.1886
    51 C(13)  Bbb    -0.0008    -0.101    -0.036    -0.034 -0.0821  0.1705  0.9819
              Bcc     0.0024     0.326     0.116     0.109  0.8646  0.5022 -0.0149
 
              Baa    -0.0019    -1.021    -0.364    -0.341 -0.0338 -0.5339  0.8449
    52 H(1)   Bbb    -0.0018    -0.960    -0.343    -0.320  0.6598 -0.6469 -0.3824
              Bcc     0.0037     1.982     0.707     0.661  0.7507  0.5445  0.3741
 
              Baa    -0.0040    -2.133    -0.761    -0.711 -0.2368  0.8640  0.4444
    53 H(1)   Bbb    -0.0038    -2.038    -0.727    -0.680  0.3675 -0.3438  0.8642
              Bcc     0.0078     4.171     1.488     1.391  0.8994  0.3679 -0.2361
 
              Baa    -0.0008    -0.453    -0.162    -0.151 -0.3413  0.1399  0.9295
    54 H(1)   Bbb    -0.0008    -0.449    -0.160    -0.150 -0.4695  0.8313 -0.2975
              Bcc     0.0017     0.902     0.322     0.301  0.8143  0.5379  0.2181
 
              Baa    -0.0013    -0.673    -0.240    -0.224 -0.2779  0.8735  0.3996
    55 H(1)   Bbb    -0.0012    -0.666    -0.238    -0.222  0.3840 -0.2803  0.8797
              Bcc     0.0025     1.339     0.478     0.447  0.8805  0.3980 -0.2576
 
              Baa    -0.0008    -0.039    -0.014    -0.013  0.8566  0.4914 -0.1575
    56 Cl(35) Bbb    -0.0002    -0.011    -0.004    -0.004  0.1275  0.0940  0.9874
              Bcc     0.0010     0.050     0.018     0.017 -0.4999  0.8659 -0.0179
 
              Baa    -0.0010    -0.053    -0.019    -0.018 -0.3227  0.7610 -0.5628
    57 Cl(35) Bbb    -0.0005    -0.025    -0.009    -0.008 -0.1726  0.5373  0.8255
              Bcc     0.0015     0.078     0.028     0.026  0.9306  0.3635 -0.0420
 

 ---------------------------------------------------------------------------------

 No NMR shielding tensors so no spin-rotation constants.
 Leave Link  601 at Sat Oct 20 03:58:37 2018, MaxMem=   838860800 cpu:        41.7
 (Enter /soft/sl6.3/x86_64/gaussian/g09_d01/g09/l701.exe)
 Compute integral first derivatives.
 ... and contract with generalized density number  0.
 Leave Link  701 at Sat Oct 20 03:58:39 2018, MaxMem=   838860800 cpu:        16.3
 (Enter /soft/sl6.3/x86_64/gaussian/g09_d01/g09/l702.exe)
 L702 exits ... SP integral derivatives will be done elsewhere.
 Leave Link  702 at Sat Oct 20 03:58:39 2018, MaxMem=   838860800 cpu:         0.4
 (Enter /soft/sl6.3/x86_64/gaussian/g09_d01/g09/l703.exe)
 Compute integral first derivatives, UseDBF=F ICtDFT=           0.
 Integral derivatives from FoFJK, PRISM(SPDF).
 Calling FoFJK, ICntrl=      2127 FMM=F ISym2X=0 I1Cent= 0 IOpClX= 1 NMat=1 NMatS=1 NMatT=0.
 FoFJK:  IHMeth= 1 ICntrl=    2127 DoSepK=F KAlg= 0 I1Cent=   0 FoldK=F
 IRaf=         0 NMat=   1 IRICut=       1 DoRegI=T DoRafI=F ISym2E= 0.
 FoFCou: FMM=F IPFlag=           0 FMFlag=      100000 FMFlg1=         800
         NFxFlg=           0 DoJE=F BraDBF=F KetDBF=F FulRan=T
         wScrn=  0.000000 ICntrl=    2127 IOpCl=  1 I1Cent=           0 NGrid=           0
         NMat0=    1 NMatS0=      1 NMatT0=    0 NMatD0=    1 NMtDS0=    0 NMtDT0=    0
 Symmetry not used in FoFCou.
 Leave Link  703 at Sat Oct 20 04:01:15 2018, MaxMem=   838860800 cpu:      2504.1
 (Enter /soft/sl6.3/x86_64/gaussian/g09_d01/g09/l716.exe)
 Dipole        =-2.99929427D+00 1.72362722D+00 3.91820274D+00
 ***** Axes restored to original set *****
 -------------------------------------------------------------------
 Center     Atomic                   Forces (Hartrees/Bohr)
 Number     Number              X              Y              Z
 -------------------------------------------------------------------
      1       26          -0.000068409   -0.000111045   -0.000016361
      2       17           0.000104038    0.000047492    0.000025088
      3        7           0.000014966    0.000015324    0.000018419
      4        7          -0.000053016   -0.000053491    0.000044022
      5        7          -0.000063312    0.000029064    0.000053133
      6        7          -0.000004097   -0.000005215   -0.000041884
      7        6           0.000024720    0.000006673    0.000002825
      8        1          -0.000029389    0.000006280    0.000038890
      9        6          -0.000017594    0.000020960    0.000012233
     10        1          -0.000003194   -0.000005557   -0.000009769
     11        6           0.000052697    0.000008147    0.000016612
     12        1          -0.000004705   -0.000006511   -0.000002992
     13        6          -0.000032651   -0.000003873   -0.000040937
     14        1           0.000000557    0.000004689   -0.000002913
     15        6           0.000049147   -0.000011215   -0.000054233
     16        6           0.000012684    0.000006641   -0.000091619
     17        6           0.000011296   -0.000002158    0.000022535
     18        1           0.000007801    0.000008550   -0.000009227
     19       17           0.000020301   -0.000016673   -0.000046731
     20        7           0.000043624    0.000067200   -0.000001247
     21        7           0.000028504    0.000013980    0.000038676
     22        7          -0.000072176   -0.000011953   -0.000010120
     23        7           0.000028167    0.000002896   -0.000007084
     24        6          -0.000016942    0.000038591   -0.000007694
     25        1          -0.000076458   -0.000014422    0.000049871
     26        6           0.000003043    0.000003659    0.000014438
     27        1          -0.000003807   -0.000001970    0.000006881
     28        6           0.000011531    0.000020584   -0.000028741
     29        1           0.000000441    0.000002514    0.000007510
     30        6           0.000009293   -0.000030355   -0.000014570
     31        1           0.000001319   -0.000000713    0.000016756
     32        6           0.000039057   -0.000025830   -0.000035097
     33        6          -0.000021839    0.000013169    0.000013157
     34        6           0.000020967   -0.000004615    0.000000396
     35        1          -0.000002271    0.000000729    0.000015869
     36        6          -0.000017419    0.000007530    0.000009733
     37        6           0.000042633   -0.000011378    0.000023100
     38        6          -0.000016570   -0.000005216   -0.000019849
     39        6           0.000006386   -0.000005100    0.000007213
     40        6          -0.000025629   -0.000003170   -0.000003848
     41        6           0.000016575   -0.000011757    0.000007654
     42        1          -0.000018196   -0.000002484   -0.000012012
     43        1           0.000016331    0.000015507    0.000008774
     44        1          -0.000032878    0.000003456   -0.000001815
     45        1           0.000006249    0.000011398   -0.000007937
     46        6          -0.000017540   -0.000033394    0.000013984
     47        6           0.000014102   -0.000007882    0.000004466
     48        6           0.000037357    0.000004001   -0.000021127
     49        6          -0.000030074   -0.000009161    0.000008926
     50        6          -0.000019745    0.000008963    0.000003962
     51        6           0.000000347    0.000019123   -0.000016288
     52        1           0.000004306    0.000001554    0.000006027
     53        1           0.000000482   -0.000020608    0.000001070
     54        1          -0.000013076    0.000012033   -0.000002495
     55        1          -0.000005888   -0.000000284    0.000000986
     56       17           0.000016595    0.000009514    0.000011044
     57       17           0.000021359    0.000005814    0.000002340
 -------------------------------------------------------------------
 Cartesian Forces:  Max     0.000111045 RMS     0.000027108
 Leave Link  716 at Sat Oct 20 04:01:15 2018, MaxMem=   838860800 cpu:         0.6
 (Enter /soft/sl6.3/x86_64/gaussian/g09_d01/g09/l103.exe)

 GradGradGradGradGradGradGradGradGradGradGradGradGradGradGradGradGradGrad
 Berny optimization.
 FormGI is forming the generalized inverse of G from B-inverse, IUseBI=4.
 GSVD:  received Info=                   1 from GESDD.
 Internal  Forces:  Max     0.000506161 RMS     0.000061165
 Search for a local minimum.
 Step number   1 out of a maximum of  342
 All quantities printed in internal units (Hartrees-Bohrs-Radians)
 RMS Force = .61165D-04 SwitMx=.10000D-02 MixMth= 2
 Mixed Optimization -- En-DIIS/RFO-DIIS
 Second derivative matrix not updated -- first step.
 ITU=  0
     Eigenvalues ---    0.00230   0.00863   0.00944   0.01014   0.01302
     Eigenvalues ---    0.01304   0.01373   0.01374   0.01534   0.01801
     Eigenvalues ---    0.01828   0.01885   0.01897   0.01926   0.01929
     Eigenvalues ---    0.01959   0.02080   0.02094   0.02167   0.02171
     Eigenvalues ---    0.02175   0.02185   0.02189   0.02191   0.02194
     Eigenvalues ---    0.02195   0.02199   0.02199   0.02201   0.02201
     Eigenvalues ---    0.02203   0.02204   0.02205   0.02205   0.02207
     Eigenvalues ---    0.02209   0.02210   0.02212   0.02212   0.02214
     Eigenvalues ---    0.02216   0.02218   0.02225   0.02225   0.02233
     Eigenvalues ---    0.02284   0.02308   0.02326   0.02329   0.02339
     Eigenvalues ---    0.02371   0.02427   0.03817   0.08029   0.08048
     Eigenvalues ---    0.08637   0.09280   0.09420   0.10167   0.12800
     Eigenvalues ---    0.14303   0.15955   0.15965   0.15995   0.15996
     Eigenvalues ---    0.15998   0.15998   0.15999   0.15999   0.15999
     Eigenvalues ---    0.15999   0.15999   0.16000   0.16000   0.16000
     Eigenvalues ---    0.16000   0.16000   0.16000   0.16000   0.16725
     Eigenvalues ---    0.22000   0.22000   0.22000   0.22000   0.22423
     Eigenvalues ---    0.22479   0.22988   0.22989   0.23296   0.23785
     Eigenvalues ---    0.23822   0.24000   0.24000   0.24058   0.24242
     Eigenvalues ---    0.24423   0.24462   0.24759   0.24873   0.24989
     Eigenvalues ---    0.24990   0.24991   0.24999   0.25000   0.25000
     Eigenvalues ---    0.25000   0.25000   0.29990   0.30086   0.35112
     Eigenvalues ---    0.35294   0.35505   0.35517   0.35544   0.35617
     Eigenvalues ---    0.35630   0.35633   0.35651   0.35681   0.35687
     Eigenvalues ---    0.35765   0.35768   0.35772   0.35772   0.35803
     Eigenvalues ---    0.35803   0.36580   0.36609   0.37034   0.41778
     Eigenvalues ---    0.41853   0.41855   0.42684   0.42686   0.42693
     Eigenvalues ---    0.42716   0.42730   0.42732   0.44061   0.44852
     Eigenvalues ---    0.45469   0.46601   0.46662   0.46665   0.46701
     Eigenvalues ---    0.46713   0.46817   0.46824   0.46858   0.47100
     Eigenvalues ---    0.47133   0.47144   0.47345   0.47363   0.47364
     Eigenvalues ---    0.50708   0.51903   0.52003   0.53409   0.53615
     Eigenvalues ---    0.54360   0.56379   0.57161   0.66057   0.66163
 RFO step:  Lambda=-2.08157842D-05 EMin= 2.30000000D-03
 Linear search not attempted -- first point.
 Iteration  1 RMS(Cart)=  0.02362104 RMS(Int)=  0.00004274
 Iteration  2 RMS(Cart)=  0.00014446 RMS(Int)=  0.00000218
 Iteration  3 RMS(Cart)=  0.00000000 RMS(Int)=  0.00000218
 ITry= 1 IFail=0 DXMaxC= 1.29D-01 DCOld= 1.00D+10 DXMaxT= 3.00D-01 DXLimC= 3.00D+00 Rises=F
 Variable       Old X    -DE/DX   Delta X   Delta X   Delta X     New X
                                 (Linear)    (Quad)   (Total)
    R1        4.39782  -0.00001   0.00000  -0.00007  -0.00007   4.39775
    R2        4.32093  -0.00004   0.00000  -0.00064  -0.00065   4.32029
    R3        4.32508   0.00008   0.00000   0.00072   0.00071   4.32579
    R4        4.60866   0.00002   0.00000   0.00026   0.00026   4.60893
    R5        4.12594   0.00004   0.00000   0.00038   0.00038   4.12632
    R6        2.52645  -0.00003   0.00000  -0.00006  -0.00006   2.52639
    R7        2.54586  -0.00003   0.00000  -0.00003  -0.00003   2.54583
    R8        2.44170   0.00004   0.00000   0.00006   0.00005   2.44175
    R9        2.58383   0.00001   0.00000  -0.00002  -0.00002   2.58381
   R10        2.55356  -0.00002   0.00000   0.00000   0.00000   2.55356
   R11        2.57193  -0.00002   0.00000   0.00000   0.00000   2.57193
   R12        2.69108   0.00001   0.00000   0.00003   0.00003   2.69111
   R13        2.05200  -0.00003   0.00000  -0.00007  -0.00007   2.05193
   R14        2.63109  -0.00001   0.00000  -0.00001  -0.00001   2.63107
   R15        2.04573   0.00001   0.00000   0.00002   0.00002   2.04575
   R16        2.62795  -0.00003   0.00000  -0.00004  -0.00004   2.62791
   R17        2.04843   0.00001   0.00000   0.00002   0.00002   2.04845
   R18        2.62757  -0.00002   0.00000  -0.00002  -0.00002   2.62754
   R19        2.04685   0.00000   0.00000   0.00001   0.00001   2.04686
   R20        2.63567   0.00002   0.00000   0.00003   0.00003   2.63570
   R21        2.76793  -0.00003   0.00000   0.00002   0.00002   2.76796
   R22        2.60063   0.00001   0.00000   0.00001   0.00001   2.60064
   R23        2.03184   0.00000   0.00000  -0.00001  -0.00001   2.03183
   R24        2.52101   0.00010   0.00000   0.00019   0.00019   2.52120
   R25        2.54346   0.00000   0.00000   0.00001   0.00001   2.54347
   R26        2.44302  -0.00007   0.00000  -0.00009  -0.00009   2.44293
   R27        2.58690   0.00007   0.00000   0.00018   0.00018   2.58707
   R28        2.55176  -0.00008   0.00000  -0.00017  -0.00017   2.55159
   R29        2.57097  -0.00001   0.00000  -0.00003  -0.00003   2.57094
   R30        2.69111  -0.00001   0.00000  -0.00003  -0.00003   2.69108
   R31        2.04863   0.00004   0.00000   0.00011   0.00011   2.04874
   R32        2.62655   0.00001   0.00000   0.00003   0.00003   2.62658
   R33        2.04583   0.00001   0.00000   0.00002   0.00002   2.04585
   R34        2.63129  -0.00003   0.00000  -0.00007  -0.00008   2.63122
   R35        2.04801   0.00001   0.00000   0.00002   0.00002   2.04803
   R36        2.62248  -0.00005   0.00000  -0.00013  -0.00013   2.62236
   R37        2.04664   0.00001   0.00000   0.00003   0.00003   2.04666
   R38        2.64008   0.00000   0.00000  -0.00001  -0.00001   2.64007
   R39        2.75795  -0.00004   0.00000  -0.00010  -0.00010   2.75784
   R40        2.59932   0.00008   0.00000   0.00018   0.00018   2.59949
   R41        2.03139   0.00001   0.00000   0.00003   0.00003   2.03142
   R42        2.63354   0.00000   0.00000  -0.00001  -0.00001   2.63354
   R43        2.63546   0.00001   0.00000   0.00002   0.00002   2.63548
   R44        2.62816   0.00001   0.00000   0.00002   0.00002   2.62819
   R45        2.04659   0.00001   0.00000   0.00003   0.00003   2.04662
   R46        2.62525   0.00000   0.00000   0.00000   0.00000   2.62525
   R47        2.04391   0.00001   0.00000   0.00002   0.00002   2.04393
   R48        2.62861   0.00001   0.00000   0.00003   0.00003   2.62864
   R49        2.04439   0.00003   0.00000   0.00009   0.00009   2.04448
   R50        2.63105  -0.00002   0.00000  -0.00004  -0.00004   2.63101
   R51        2.04450   0.00001   0.00000   0.00004   0.00004   2.04454
   R52        3.31492   0.00001   0.00000   0.00002   0.00002   3.31494
   R53        2.63368  -0.00001   0.00000  -0.00001  -0.00001   2.63367
   R54        2.63662   0.00003   0.00000   0.00007   0.00007   2.63669
   R55        2.62815  -0.00001   0.00000  -0.00002  -0.00002   2.62813
   R56        2.04631   0.00000   0.00000   0.00001   0.00001   2.04631
   R57        2.62498  -0.00001   0.00000  -0.00002  -0.00002   2.62496
   R58        2.04391   0.00001   0.00000   0.00004   0.00004   2.04394
   R59        2.62801   0.00002   0.00000   0.00004   0.00004   2.62805
   R60        2.04440   0.00000   0.00000  -0.00001  -0.00001   2.04439
   R61        2.63070   0.00001   0.00000   0.00001   0.00001   2.63071
   R62        2.04446   0.00000   0.00000   0.00000   0.00000   2.04446
   R63        3.31684   0.00002   0.00000   0.00007   0.00007   3.31691
    A1        1.61859   0.00009   0.00000  -0.00131  -0.00131   1.61727
    A2        1.51256   0.00006   0.00000   0.00006   0.00007   1.51262
    A3        1.94083  -0.00003   0.00000  -0.00068  -0.00068   1.94015
    A4        1.71370  -0.00027   0.00000  -0.00342  -0.00342   1.71029
    A5        1.26827  -0.00002   0.00000  -0.00031  -0.00031   1.26796
    A6        1.59502   0.00000   0.00000   0.00005   0.00005   1.59506
    A7        2.73908  -0.00002   0.00000   0.00003   0.00002   2.73910
    A8        1.77162   0.00014   0.00000   0.00182   0.00183   1.77345
    A9        1.58112  -0.00005   0.00000   0.00021   0.00020   1.58133
   A10        2.13922  -0.00003   0.00000   0.00000   0.00001   2.13922
   A11        2.03873   0.00003   0.00000  -0.00026  -0.00026   2.03847
   A12        2.08032   0.00000   0.00000   0.00003   0.00003   2.08035
   A13        2.34010   0.00006   0.00000   0.00051   0.00051   2.34062
   A14        1.97787  -0.00002   0.00000  -0.00054  -0.00054   1.97733
   A15        1.92888  -0.00004   0.00000  -0.00004  -0.00004   1.92884
   A16        1.86675   0.00003   0.00000   0.00002   0.00002   1.86677
   A17        1.93173  -0.00001   0.00000  -0.00001  -0.00001   1.93172
   A18        2.09936  -0.00002   0.00000  -0.00007  -0.00007   2.09929
   A19        2.25172   0.00003   0.00000   0.00013   0.00013   2.25185
   A20        2.00549  -0.00001   0.00000  -0.00001  -0.00001   2.00549
   A21        2.13392   0.00000   0.00000  -0.00006  -0.00006   2.13386
   A22        2.14376   0.00001   0.00000   0.00007   0.00007   2.14383
   A23        2.09262   0.00001   0.00000   0.00003   0.00003   2.09265
   A24        2.07226   0.00000   0.00000   0.00002   0.00002   2.07228
   A25        2.11827  -0.00001   0.00000  -0.00005  -0.00005   2.11822
   A26        2.10595  -0.00001   0.00000  -0.00006  -0.00006   2.10589
   A27        2.08006   0.00001   0.00000   0.00008   0.00008   2.08014
   A28        2.09715   0.00000   0.00000  -0.00002  -0.00002   2.09713
   A29        2.10698   0.00001   0.00000   0.00009   0.00009   2.10708
   A30        2.07097  -0.00002   0.00000  -0.00013  -0.00013   2.07084
   A31        2.10518   0.00001   0.00000   0.00005   0.00005   2.10523
   A32        2.12874   0.00001   0.00000   0.00007   0.00007   2.12881
   A33        2.00475   0.00000   0.00000  -0.00020  -0.00020   2.00455
   A34        2.14962  -0.00001   0.00000   0.00016   0.00016   2.14978
   A35        2.09073   0.00000   0.00000  -0.00025  -0.00025   2.09048
   A36        1.87206   0.00001   0.00000   0.00003   0.00003   1.87209
   A37        2.31957   0.00000   0.00000   0.00032   0.00032   2.31989
   A38        1.82530   0.00001   0.00000   0.00000   0.00000   1.82529
   A39        2.13743  -0.00001   0.00000   0.00001   0.00001   2.13744
   A40        2.31899   0.00000   0.00000   0.00010   0.00009   2.31909
   A41        2.06990  -0.00004   0.00000  -0.00013  -0.00013   2.06977
   A42        2.29127  -0.00048   0.00000  -0.00216  -0.00216   2.28911
   A43        2.04341   0.00051   0.00000   0.00192   0.00192   2.04533
   A44        1.92769  -0.00003   0.00000  -0.00017  -0.00017   1.92752
   A45        1.86574   0.00009   0.00000   0.00032   0.00032   1.86606
   A46        1.93447  -0.00003   0.00000  -0.00018  -0.00018   1.93429
   A47        2.09135  -0.00009   0.00000  -0.00031  -0.00031   2.09104
   A48        2.25703   0.00012   0.00000   0.00052   0.00052   2.25755
   A49        2.02217   0.00008   0.00000   0.00048   0.00048   2.02266
   A50        2.14865   0.00000   0.00000   0.00003   0.00003   2.14868
   A51        2.11224  -0.00008   0.00000  -0.00050  -0.00050   2.11174
   A52        2.09808   0.00000   0.00000   0.00003   0.00003   2.09811
   A53        2.06600   0.00001   0.00000   0.00002   0.00002   2.06602
   A54        2.11908  -0.00001   0.00000  -0.00004  -0.00004   2.11903
   A55        2.10621   0.00000   0.00000   0.00004   0.00004   2.10625
   A56        2.07693   0.00000   0.00000  -0.00004  -0.00004   2.07689
   A57        2.10004   0.00000   0.00000   0.00000   0.00000   2.10004
   A58        2.10681  -0.00003   0.00000  -0.00013  -0.00013   2.10668
   A59        2.07484   0.00003   0.00000   0.00010   0.00010   2.07494
   A60        2.10152   0.00000   0.00000   0.00004   0.00004   2.10156
   A61        2.13003   0.00001   0.00000   0.00002   0.00002   2.13005
   A62        2.00154   0.00017   0.00000   0.00069   0.00069   2.00223
   A63        2.15157  -0.00017   0.00000  -0.00067  -0.00068   2.15089
   A64        2.08304   0.00023   0.00000   0.00089   0.00089   2.08393
   A65        1.87268  -0.00005   0.00000  -0.00011  -0.00011   1.87257
   A66        2.32721  -0.00018   0.00000  -0.00074  -0.00074   2.32647
   A67        1.82417   0.00002   0.00000   0.00012   0.00012   1.82429
   A68        2.14259   0.00000   0.00000   0.00006   0.00006   2.14265
   A69        2.31524  -0.00002   0.00000  -0.00006  -0.00006   2.31519
   A70        2.09688  -0.00003   0.00000  -0.00011  -0.00011   2.09677
   A71        2.07906   0.00003   0.00000   0.00013   0.00013   2.07919
   A72        2.10724   0.00000   0.00000  -0.00002  -0.00002   2.10723
   A73        2.08969   0.00001   0.00000   0.00005   0.00005   2.08974
   A74        2.10363   0.00000   0.00000   0.00003   0.00003   2.10366
   A75        2.08964  -0.00001   0.00000  -0.00008  -0.00008   2.08955
   A76        2.08608   0.00000   0.00000  -0.00002  -0.00002   2.08606
   A77        2.08638   0.00002   0.00000   0.00013   0.00013   2.08651
   A78        2.11071  -0.00002   0.00000  -0.00010  -0.00010   2.11061
   A79        2.08299  -0.00001   0.00000  -0.00006  -0.00006   2.08293
   A80        2.10237   0.00000   0.00000   0.00000   0.00000   2.10237
   A81        2.09773   0.00001   0.00000   0.00005   0.00005   2.09778
   A82        2.08694   0.00001   0.00000   0.00004   0.00004   2.08698
   A83        2.09964   0.00000   0.00000   0.00000   0.00000   2.09963
   A84        2.09651  -0.00001   0.00000  -0.00003  -0.00003   2.09649
   A85        2.11330   0.00000   0.00000   0.00001   0.00001   2.11331
   A86        2.08412   0.00002   0.00000   0.00009   0.00009   2.08421
   A87        2.08577  -0.00003   0.00000  -0.00010  -0.00010   2.08566
   A88        2.09849   0.00002   0.00000   0.00007   0.00007   2.09856
   A89        2.07769  -0.00001   0.00000  -0.00004  -0.00004   2.07765
   A90        2.10700  -0.00001   0.00000  -0.00003  -0.00003   2.10697
   A91        2.08999   0.00000   0.00000  -0.00002  -0.00002   2.08996
   A92        2.10676   0.00001   0.00000   0.00004   0.00004   2.10680
   A93        2.08620   0.00000   0.00000  -0.00004  -0.00004   2.08616
   A94        2.08523   0.00001   0.00000   0.00004   0.00004   2.08527
   A95        2.08657  -0.00001   0.00000  -0.00004  -0.00004   2.08652
   A96        2.11138   0.00000   0.00000   0.00000   0.00000   2.11139
   A97        2.08303   0.00002   0.00000   0.00008   0.00008   2.08311
   A98        2.10194  -0.00001   0.00000  -0.00006  -0.00006   2.10189
   A99        2.09811  -0.00001   0.00000  -0.00003  -0.00003   2.09808
   A100       2.08799   0.00000   0.00000   0.00001   0.00001   2.08800
   A101       2.09769  -0.00001   0.00000  -0.00004  -0.00004   2.09765
   A102       2.09746   0.00001   0.00000   0.00004   0.00004   2.09750
   A103       2.11299  -0.00002   0.00000  -0.00006  -0.00006   2.11292
   A104       2.08376   0.00000   0.00000   0.00002   0.00002   2.08377
   A105       2.08644   0.00001   0.00000   0.00005   0.00005   2.08649
   A106       3.33229  -0.00018   0.00000  -0.00473  -0.00473   3.32756
   A107       3.02997   0.00014   0.00000   0.00175   0.00176   3.03172
    D1        1.64253   0.00003   0.00000   0.00296   0.00295   1.64548
    D2       -1.25886   0.00001   0.00000   0.00402   0.00401  -1.25485
    D3        3.13728   0.00006   0.00000   0.00342   0.00342   3.14070
    D4        0.23589   0.00004   0.00000   0.00448   0.00448   0.24037
    D5       -0.30010   0.00006   0.00000   0.00370   0.00369  -0.29641
    D6        3.08169   0.00004   0.00000   0.00476   0.00475   3.08645
    D7        1.42287  -0.00011   0.00000  -0.00960  -0.00959   1.41328
    D8       -1.52432  -0.00005   0.00000  -0.00546  -0.00547  -1.52979
    D9       -1.59583  -0.00001   0.00000  -0.00582  -0.00580  -1.60163
   D10        1.74017   0.00005   0.00000  -0.00168  -0.00168   1.73848
   D11       -1.40966   0.00007   0.00000  -0.00469  -0.00469  -1.41435
   D12        1.41052   0.00005   0.00000  -0.00505  -0.00505   1.40546
   D13       -3.04884  -0.00001   0.00000  -0.00331  -0.00331  -3.05215
   D14       -0.22866  -0.00003   0.00000  -0.00368  -0.00367  -0.23233
   D15        2.39546   0.00002   0.00000  -0.00236  -0.00236   2.39310
   D16       -1.06755   0.00001   0.00000  -0.00272  -0.00272  -1.07027
   D17        0.29526  -0.00020   0.00000  -0.00822  -0.00822   0.28703
   D18        3.11543  -0.00022   0.00000  -0.00859  -0.00859   3.10685
   D19       -0.31621   0.00003   0.00000  -0.00936  -0.00937  -0.32558
   D20        3.06692   0.00002   0.00000  -0.00708  -0.00709   3.05984
   D21       -1.85628   0.00000   0.00000  -0.00899  -0.00900  -1.86528
   D22        1.52685   0.00000   0.00000  -0.00672  -0.00672   1.52013
   D23        1.63024  -0.00003   0.00000  -0.01025  -0.01026   1.61998
   D24       -1.26982  -0.00004   0.00000  -0.00797  -0.00797  -1.27779
   D25        0.22983   0.00001   0.00000   0.00190   0.00190   0.23173
   D26       -2.90681   0.00000   0.00000   0.00162   0.00162  -2.90519
   D27        3.12574   0.00003   0.00000   0.00078   0.00078   3.12652
   D28       -0.01090   0.00002   0.00000   0.00050   0.00050  -0.01041
   D29        2.92505  -0.00002   0.00000  -0.00178  -0.00178   2.92327
   D30       -0.20422  -0.00005   0.00000  -0.00450  -0.00450  -0.20871
   D31        0.01519  -0.00003   0.00000  -0.00076  -0.00076   0.01443
   D32       -3.11408  -0.00006   0.00000  -0.00347  -0.00347  -3.11755
   D33        2.81519   0.00000   0.00000  -0.00016  -0.00016   2.81503
   D34       -0.01148   0.00002   0.00000   0.00026   0.00026  -0.01122
   D35        0.21693   0.00002   0.00000   0.00282   0.00282   0.21975
   D36       -2.88642  -0.00001   0.00000   0.00047   0.00047  -2.88594
   D37        3.11377   0.00003   0.00000   0.00267   0.00267   3.11644
   D38        0.01042   0.00000   0.00000   0.00033   0.00033   0.01075
   D39        0.00839  -0.00003   0.00000  -0.00078  -0.00078   0.00761
   D40       -3.10630  -0.00006   0.00000  -0.00276  -0.00275  -3.10906
   D41       -0.00199   0.00002   0.00000   0.00095   0.00095  -0.00103
   D42       -3.09231   0.00000   0.00000  -0.00081  -0.00081  -3.09312
   D43        3.10971   0.00006   0.00000   0.00315   0.00315   3.11285
   D44        0.01938   0.00003   0.00000   0.00138   0.00138   0.02077
   D45       -2.55292   0.00004   0.00000   0.00271   0.00271  -2.55021
   D46        0.58873   0.00002   0.00000   0.00157   0.00157   0.59030
   D47        0.62106   0.00001   0.00000   0.00033   0.00033   0.62140
   D48       -2.52047  -0.00002   0.00000  -0.00081  -0.00081  -2.52128
   D49        3.13581   0.00000   0.00000  -0.00005  -0.00005   3.13576
   D50        0.00204   0.00000   0.00000   0.00015   0.00015   0.00219
   D51       -0.00044  -0.00001   0.00000  -0.00036  -0.00035  -0.00079
   D52       -3.13421  -0.00001   0.00000  -0.00015  -0.00015  -3.13437
   D53        3.13765   0.00000   0.00000   0.00011   0.00011   3.13776
   D54        0.00271  -0.00001   0.00000  -0.00054  -0.00054   0.00217
   D55        0.00399   0.00000   0.00000   0.00031   0.00031   0.00430
   D56       -3.13095  -0.00001   0.00000  -0.00033  -0.00033  -3.13128
   D57        3.13274   0.00002   0.00000   0.00118   0.00118   3.13392
   D58        0.00133   0.00001   0.00000   0.00029   0.00029   0.00162
   D59       -0.00223   0.00001   0.00000   0.00054   0.00054  -0.00169
   D60       -3.13365  -0.00001   0.00000  -0.00035  -0.00035  -3.13400
   D61       -0.01046   0.00002   0.00000   0.00036   0.00036  -0.01010
   D62        3.11777   0.00005   0.00000   0.00331   0.00331   3.12108
   D63        3.14130   0.00000   0.00000  -0.00052  -0.00052   3.14077
   D64       -0.01366   0.00003   0.00000   0.00242   0.00242  -0.01124
   D65       -0.01285   0.00001   0.00000   0.00100   0.00100  -0.01185
   D66        3.07887   0.00005   0.00000   0.00404   0.00404   3.08292
   D67        3.14124  -0.00002   0.00000  -0.00175  -0.00175   3.13948
   D68       -0.05022   0.00002   0.00000   0.00129   0.00129  -0.04893
   D69       -0.00481  -0.00002   0.00000  -0.00077  -0.00077  -0.00558
   D70        3.07775   0.00002   0.00000   0.00126   0.00126   3.07901
   D71       -3.10109  -0.00005   0.00000  -0.00352  -0.00352  -3.10461
   D72       -0.01853  -0.00001   0.00000  -0.00149  -0.00149  -0.02002
   D73       -3.12231  -0.00003   0.00000  -0.00114  -0.00114  -3.12345
   D74        0.00284  -0.00002   0.00000  -0.00065  -0.00065   0.00219
   D75       -0.00582   0.00001   0.00000   0.00015   0.00015  -0.00567
   D76        3.12648   0.00010   0.00000   0.00464   0.00465   3.13113
   D77       -2.90643  -0.00001   0.00000   0.00353   0.00354  -2.90289
   D78        0.00586   0.00005   0.00000   0.00162   0.00162   0.00748
   D79       -0.17891  -0.00016   0.00000  -0.00593  -0.00594  -0.18485
   D80        2.94186  -0.00014   0.00000  -0.00454  -0.00455   2.93731
   D81       -3.12747  -0.00008   0.00000  -0.00377  -0.00376  -3.13123
   D82       -0.00670  -0.00006   0.00000  -0.00238  -0.00237  -0.00907
   D83       -0.00288  -0.00002   0.00000  -0.00025  -0.00025  -0.00313
   D84        3.11341   0.00001   0.00000   0.00105   0.00105   3.11446
   D85       -0.00118  -0.00002   0.00000  -0.00117  -0.00117  -0.00235
   D86        3.09440   0.00003   0.00000   0.00118   0.00118   3.09558
   D87       -3.11439  -0.00005   0.00000  -0.00261  -0.00261  -3.11700
   D88       -0.01882   0.00000   0.00000  -0.00026  -0.00026  -0.01908
   D89        2.66818  -0.00005   0.00000  -0.00304  -0.00304   2.66515
   D90       -0.47128  -0.00002   0.00000  -0.00134  -0.00134  -0.47262
   D91       -0.50398  -0.00002   0.00000  -0.00148  -0.00148  -0.50546
   D92        2.63975   0.00002   0.00000   0.00021   0.00021   2.63996
   D93       -3.13314   0.00000   0.00000  -0.00001  -0.00001  -3.13315
   D94        0.00043   0.00001   0.00000   0.00042   0.00042   0.00084
   D95       -0.00882   0.00001   0.00000   0.00051   0.00051  -0.00831
   D96        3.12475   0.00002   0.00000   0.00094   0.00094   3.12569
   D97       -3.13751  -0.00001   0.00000  -0.00059  -0.00059  -3.13810
   D98       -0.00077   0.00001   0.00000   0.00032   0.00032  -0.00045
   D99       -0.00404   0.00000   0.00000  -0.00016  -0.00016  -0.00420
   D100       3.13269   0.00002   0.00000   0.00076   0.00076   3.13345
   D101      -3.13861  -0.00003   0.00000  -0.00154  -0.00154  -3.14016
   D102      -0.00203  -0.00002   0.00000  -0.00078  -0.00078  -0.00281
   D103      -0.00186  -0.00001   0.00000  -0.00064  -0.00064  -0.00250
   D104       3.13473   0.00000   0.00000   0.00012   0.00012   3.13485
   D105       0.00547   0.00001   0.00000   0.00057   0.00057   0.00604
   D106      -3.12603  -0.00009   0.00000  -0.00433  -0.00433  -3.13035
   D107      -3.14111   0.00002   0.00000   0.00133   0.00133  -3.13979
   D108       0.01058  -0.00007   0.00000  -0.00357  -0.00357   0.00701
   D109       0.04761  -0.00012   0.00000  -0.00848  -0.00848   0.03913
   D110      -3.06664  -0.00015   0.00000  -0.01032  -0.01032  -3.07697
   D111      -3.10340  -0.00004   0.00000  -0.00392  -0.00392  -3.10732
   D112       0.06553  -0.00006   0.00000  -0.00576  -0.00576   0.05977
   D113       0.00457   0.00005   0.00000   0.00208   0.00207   0.00665
   D114      -3.08440  -0.00001   0.00000  -0.00062  -0.00062  -3.08502
   D115       3.12121   0.00007   0.00000   0.00377   0.00377   3.12498
   D116       0.03224   0.00002   0.00000   0.00108   0.00108   0.03331
   D117      -3.12930  -0.00003   0.00000  -0.00150  -0.00150  -3.13080
   D118       0.03524  -0.00003   0.00000  -0.00133  -0.00133   0.03391
   D119       0.01223  -0.00001   0.00000  -0.00034  -0.00034   0.01189
   D120      -3.10641   0.00000   0.00000  -0.00016  -0.00016  -3.10658
   D121      -3.14110   0.00003   0.00000   0.00138   0.00138  -3.13972
   D122       0.00436   0.00001   0.00000   0.00072   0.00072   0.00508
   D123       0.00055   0.00001   0.00000   0.00023   0.00023   0.00078
   D124      -3.13717  -0.00001   0.00000  -0.00044  -0.00044  -3.13761
   D125      -0.01425   0.00000   0.00000   0.00000   0.00000  -0.01425
   D126      -3.14078   0.00000   0.00000   0.00011   0.00011  -3.14067
   D127       3.10458   0.00000   0.00000  -0.00017  -0.00017   3.10441
   D128      -0.02195   0.00000   0.00000  -0.00006  -0.00006  -0.02201
   D129      -0.01108   0.00000   0.00000   0.00022   0.00022  -0.01086
   D130      -3.13837  -0.00001   0.00000  -0.00027  -0.00027  -3.13864
   D131       3.12659   0.00002   0.00000   0.00089   0.00089   3.12748
   D132      -0.00070   0.00001   0.00000   0.00041   0.00041  -0.00029
   D133       0.00373   0.00001   0.00000   0.00045   0.00045   0.00418
   D134      -3.13632   0.00001   0.00000   0.00063   0.00063  -3.13570
   D135       3.13030   0.00001   0.00000   0.00034   0.00034   3.13064
   D136      -0.00975   0.00001   0.00000   0.00051   0.00051  -0.00924
   D137       0.00903  -0.00001   0.00000  -0.00056  -0.00056   0.00846
   D138      -3.13411  -0.00002   0.00000  -0.00073  -0.00073  -3.13484
   D139       3.13634   0.00000   0.00000  -0.00008  -0.00008   3.13626
   D140      -0.00680  -0.00001   0.00000  -0.00025  -0.00025  -0.00704
   D141       3.12839   0.00005   0.00000   0.00238   0.00238   3.13076
   D142      -0.03684   0.00003   0.00000   0.00138   0.00138  -0.03546
   D143      -0.01538   0.00002   0.00000   0.00065   0.00065  -0.01473
   D144       3.10258  -0.00001   0.00000  -0.00035  -0.00035   3.10224
   D145      -3.14053  -0.00005   0.00000  -0.00220  -0.00220   3.14046
   D146       0.00527  -0.00004   0.00000  -0.00179  -0.00179   0.00348
   D147       0.00321  -0.00001   0.00000  -0.00049  -0.00049   0.00271
   D148      -3.13418   0.00000   0.00000  -0.00009  -0.00009  -3.13427
   D149       0.01421  -0.00001   0.00000  -0.00037  -0.00037   0.01384
   D150       3.14093  -0.00002   0.00000  -0.00077  -0.00077   3.14016
   D151      -3.10403   0.00001   0.00000   0.00062   0.00062  -3.10341
   D152       0.02269   0.00000   0.00000   0.00021   0.00021   0.02291
   D153       0.00990   0.00000   0.00000   0.00006   0.00006   0.00996
   D154       3.14132   0.00001   0.00000   0.00027   0.00027   3.14158
   D155      -3.13596  -0.00001   0.00000  -0.00035  -0.00035  -3.13631
   D156      -0.00454   0.00000   0.00000  -0.00015  -0.00015  -0.00469
   D157      -0.00111   0.00000   0.00000  -0.00007  -0.00007  -0.00118
   D158       3.13704   0.00000   0.00000   0.00012   0.00012   3.13716
   D159      -3.12787   0.00001   0.00000   0.00034   0.00034  -3.12753
   D160       0.01028   0.00001   0.00000   0.00053   0.00053   0.01081
   D161      -0.01104   0.00001   0.00000   0.00022   0.00022  -0.01082
   D162       3.13401   0.00000   0.00000   0.00003   0.00003   3.13404
   D163       3.14073   0.00000   0.00000   0.00001   0.00001   3.14074
   D164       0.00259   0.00000   0.00000  -0.00018  -0.00018   0.00241
         Item               Value     Threshold  Converged?
 Maximum Force            0.000506     0.000450     NO 
 RMS     Force            0.000061     0.000300     YES
 Maximum Displacement     0.128501     0.001800     NO 
 RMS     Displacement     0.023651     0.001200     NO 
 Predicted change in Energy=-1.042006D-05
 Lowest energy point so far.  Saving SCF results.
 GradGradGradGradGradGradGradGradGradGradGradGradGradGradGradGradGradGrad

 Leave Link  103 at Sat Oct 20 04:01:16 2018, MaxMem=   838860800 cpu:         7.0
 (Enter /soft/sl6.3/x86_64/gaussian/g09_d01/g09/l202.exe)
 Stoichiometry    C26H18Cl4FeN8(5)
 Framework group  C1[X(C26H18Cl4FeN8)]
 Deg. of freedom   165
 Full point group                 C1      NOp   1
 RotChk:  IX=0 Diff= 1.32D-02
 Largest Abelian subgroup         C1      NOp   1
 Largest concise Abelian subgroup C1      NOp   1
                         Standard orientation:                         
 ---------------------------------------------------------------------
 Center     Atomic      Atomic             Coordinates (Angstroms)
 Number     Number       Type             X           Y           Z
 ---------------------------------------------------------------------
      1         26           0       -0.134098   -1.879395   -0.545703
      2         17           0       -0.123198   -1.089701   -2.734784
      3          7           0       -2.064059   -3.061563   -0.868858
      4          7           0       -1.881590   -0.446940   -0.179143
      5          7           0       -1.970767    0.818224    0.067808
      6          7           0       -3.239102    1.187008   -0.217330
      7          6           0       -2.067652   -4.354117   -1.210336
      8          1           0       -1.111603   -4.857816   -1.104070
      9          6           0       -3.212745   -4.997657   -1.671994
     10          1           0       -3.171044   -6.044894   -1.943111
     11          6           0       -4.391101   -4.267596   -1.783062
     12          1           0       -5.300033   -4.736428   -2.142343
     13          6           0       -4.390305   -2.921738   -1.433805
     14          1           0       -5.292225   -2.327779   -1.517296
     15          6           0       -3.201119   -2.348283   -0.984009
     16          6           0       -3.081989   -0.935982   -0.614314
     17          6           0       -3.965394    0.118778   -0.645967
     18          1           0       -4.988100    0.207114   -0.965843
     19         17           0        1.161961   -3.935696   -0.345012
     20          7           0       -0.190987   -1.997108    1.810281
     21          7           0        1.553539   -0.715119    0.205458
     22          7           0        2.509902   -0.105507   -0.414962
     23          7           0        3.447006    0.197583    0.508686
     24          6           0       -1.101886   -2.636721    2.545903
     25          1           0       -1.945567   -3.047291    2.002760
     26          6           0       -0.989792   -2.797479    3.921945
     27          1           0       -1.753743   -3.332164    4.471994
     28          6           0        0.126090   -2.264341    4.561707
     29          1           0        0.252826   -2.370696    5.632775
     30          6           0        1.079609   -1.596678    3.806248
     31          1           0        1.958868   -1.172415    4.275179
     32          6           0        0.890027   -1.484244    2.426680
     33          6           0        1.837470   -0.815157    1.540969
     34          6           0        3.066085   -0.230286    1.742677
     35          1           0        3.688515   -0.124879    2.612767
     36          6           0       -3.639162    2.546999   -0.081823
     37          6           0       -4.936104    2.857841    0.322483
     38          6           0       -2.717219    3.556511   -0.357339
     39          6           0       -5.321738    4.188938    0.439637
     40          6           0       -3.098089    4.885998   -0.225652
     41          6           0       -4.398209    5.192723    0.166807
     42          1           0       -5.639610    2.071488    0.566752
     43          1           0       -1.716803    3.293517   -0.673356
     44          1           0       -6.325348    4.443560    0.753368
     45          1           0       -2.393877    5.679237   -0.438765
     46          6           0        4.647765    0.851570    0.110661
     47          6           0        5.338669    1.659713    1.011711
     48          6           0        5.115982    0.674118   -1.191677
     49          6           0        6.517211    2.283192    0.616127
     50          6           0        6.285582    1.308867   -1.589972
     51          6           0        6.981023    2.103152   -0.682534
     52          1           0        4.956077    1.826421    2.010923
     53          1           0        4.561087    0.048182   -1.877365
     54          1           0        7.061723    2.913914    1.306114
     55          1           0        6.659023    1.179273   -2.597052
     56         17           0       -4.879965    6.872253    0.322591
     57         17           0        8.464775    2.894977   -1.184863
 ---------------------------------------------------------------------
 Rotational constants (GHZ):      0.0696761      0.0465871      0.0336598
 Leave Link  202 at Sat Oct 20 04:01:16 2018, MaxMem=   838860800 cpu:         0.1
 (Enter /soft/sl6.3/x86_64/gaussian/g09_d01/g09/l301.exe)
 Standard basis: 6-311G(d,p) (5D, 7F)
 Ernie: Thresh=  0.10000D-02 Tol=  0.10000D-05 Strict=F.
 There are   914 symmetry adapted cartesian basis functions of A   symmetry.
 There are   870 symmetry adapted basis functions of A   symmetry.
   870 basis functions,  1509 primitive gaussians,   914 cartesian basis functions
   164 alpha electrons      160 beta electrons
       nuclear repulsion energy      5504.6925710159 Hartrees.
 IExCor=  402 DFT=T Ex+Corr=B3LYP ExCW=0 ScaHFX=  0.200000
 ScaDFX=  0.800000  0.720000  1.000000  0.810000 ScalE2=  1.000000  1.000000
 IRadAn=      0 IRanWt=     -1 IRanGd=            0 ICorTp=0 IEmpDi=  4
 NAtoms=   57 NActive=   57 NUniq=   57 SFac= 1.00D+00 NAtFMM=   60 NAOKFM=F Big=F
 Integral buffers will be    131072 words long.
 Raffenetti 2 integral format.
 Two-electron integral symmetry is turned on.
 Leave Link  301 at Sat Oct 20 04:01:16 2018, MaxMem=   838860800 cpu:         0.9
 (Enter /soft/sl6.3/x86_64/gaussian/g09_d01/g09/l302.exe)
 NPDir=0 NMtPBC=     1 NCelOv=     1 NCel=       1 NClECP=     1 NCelD=      1
         NCelK=      1 NCelE2=     1 NClLst=     1 CellRange=     0.0.
 One-electron integrals computed using PRISM.
 NBasis=   870 RedAO= T EigKep=  1.79D-04  NBF=   870
 NBsUse=   870 1.00D-06 EigRej= -1.00D+00 NBFU=   870
 Precomputing XC quadrature grid using
 IXCGrd= 4 IRadAn=           0 IRanWt=          -1 IRanGd=           0 AccXCQ= 0.00D+00.
 Generated NRdTot=       0 NPtTot=           0 NUsed=           0 NTot=          32
 NSgBfM=   820   820   820   821   821 MxSgAt=    57 MxSgA2=    57.
 Leave Link  302 at Sat Oct 20 04:01:20 2018, MaxMem=   838860800 cpu:        62.1
 (Enter /soft/sl6.3/x86_64/gaussian/g09_d01/g09/l303.exe)
 DipDrv:  MaxL=1.
 Leave Link  303 at Sat Oct 20 04:01:20 2018, MaxMem=   838860800 cpu:         4.1
 (Enter /soft/sl6.3/x86_64/gaussian/g09_d01/g09/l401.exe)
 Initial guess from the checkpoint file:  "FeCl2L12_Cl_cis2.chk"
 B after Tr=     0.000000    0.000000    0.000000
         Rot=    0.999992    0.003383    0.001012   -0.001923 Ang=   0.46 deg.
 Guess basis will be translated and rotated to current coordinates.
 JPrj=2 DoOrth=T DoCkMO=T.
 Initial guess <Sx>= 0.0000 <Sy>= 0.0000 <Sz>= 2.0000 <S**2>= 6.0212 S= 2.0042
 Generating alternative initial guess.
 ExpMin= 4.19D-02 ExpMax= 2.58D+05 ExpMxC= 8.89D+03 IAcc=2 IRadAn=         4 AccDes= 0.00D+00
 Harris functional with IExCor=  402 and IRadAn=       4 diagonalized for initial guess.
 HarFok:  IExCor=  402 AccDes= 0.00D+00 IRadAn=         4 IDoV= 1 UseB2=F ITyADJ=14
 ICtDFT=  3500011 ScaDFX=  1.000000  1.000000  1.000000  1.000000
 FoFCou: FMM=F IPFlag=           0 FMFlag=      100000 FMFlg1=           0
         NFxFlg=           0 DoJE=T BraDBF=F KetDBF=T FulRan=T
         wScrn=  0.000000 ICntrl=     500 IOpCl=  0 I1Cent=   200000004 NGrid=           0
         NMat0=    1 NMatS0=      1 NMatT0=    0 NMatD0=    1 NMtDS0=    0 NMtDT0=    0
 Petite list used in FoFCou.
 Harris En= -4544.18032872140    
 Leave Link  401 at Sat Oct 20 04:01:36 2018, MaxMem=   838860800 cpu:       255.1
 (Enter /soft/sl6.3/x86_64/gaussian/g09_d01/g09/l502.exe)
 UHF open shell SCF:
 Using DIIS extrapolation, IDIIS=  1040.
 Integral symmetry usage will be decided dynamically.
 IVT=     2546138 IEndB=     2546138 NGot=   838860800 MDV=   837167613
 LenX=   837167613 LenY=   836331303
 Requested convergence on RMS density matrix=1.00D-08 within 128 cycles.
 Requested convergence on MAX density matrix=1.00D-06.
 Requested convergence on             energy=1.00D-06.
 No special actions if energy rises.
 Fock matrices will be formed incrementally for  20 cycles.

 Cycle   1  Pass 1  IDiag  1:
 FoFJK:  IHMeth= 1 ICntrl=       0 DoSepK=F KAlg= 0 I1Cent=   0 FoldK=F
 IRaf= 490000000 NMat=   1 IRICut=       1 DoRegI=T DoRafI=F ISym2E= 0.
 FoFCou: FMM=F IPFlag=           0 FMFlag=      100000 FMFlg1=           0
         NFxFlg=           0 DoJE=F BraDBF=F KetDBF=F FulRan=T
         wScrn=  0.000000 ICntrl=       0 IOpCl=  1 I1Cent=           0 NGrid=           0
         NMat0=    1 NMatS0=      1 NMatT0=    0 NMatD0=    1 NMtDS0=    0 NMtDT0=    0
 Symmetry not used in FoFCou.
 E= -4544.65105782969    
 DIIS: error= 8.08D-04 at cycle   1 NSaved=   1.
 NSaved= 1 IEnMin= 1 EnMin= -4544.65105782969     IErMin= 1 ErrMin= 8.08D-04
 ErrMax= 8.08D-04  0.00D+00 EMaxC= 1.00D-01 BMatC= 2.47D-03 BMatP= 2.47D-03
 IDIUse=3 WtCom= 9.92D-01 WtEn= 8.08D-03
 Coeff-Com:  0.100D+01
 Coeff-En:   0.100D+01
 Coeff:      0.100D+01
 Gap=     0.740 Goal=   None    Shift=    0.000
 Gap=     0.707 Goal=   None    Shift=    0.000
 RMSDP=4.83D-05 MaxDP=3.09D-03              OVMax= 6.12D-03

 Cycle   2  Pass 1  IDiag  1:
 RMSU=  4.83D-05    CP:  1.00D+00
 E= -4544.65222443315     Delta-E=       -0.001166603459 Rises=F Damp=F
 DIIS: error= 9.33D-05 at cycle   2 NSaved=   2.
 NSaved= 2 IEnMin= 2 EnMin= -4544.65222443315     IErMin= 2 ErrMin= 9.33D-05
 ErrMax= 9.33D-05  0.00D+00 EMaxC= 1.00D-01 BMatC= 4.36D-05 BMatP= 2.47D-03
 IDIUse=1 WtCom= 1.00D+00 WtEn= 0.00D+00
 Coeff-Com: -0.579D-01 0.106D+01
 Coeff:     -0.579D-01 0.106D+01
 Gap=     0.120 Goal=   None    Shift=    0.000
 Gap=     0.087 Goal=   None    Shift=    0.000
 RMSDP=1.08D-05 MaxDP=5.88D-04 DE=-1.17D-03 OVMax= 1.20D-03

 Cycle   3  Pass 1  IDiag  1:
 RMSU=  1.07D-05    CP:  1.00D+00  1.04D+00
 E= -4544.65223275763     Delta-E=       -0.000008324487 Rises=F Damp=F
 DIIS: error= 9.75D-05 at cycle   3 NSaved=   3.
 NSaved= 3 IEnMin= 3 EnMin= -4544.65223275763     IErMin= 2 ErrMin= 9.33D-05
 ErrMax= 9.75D-05  0.00D+00 EMaxC= 1.00D-01 BMatC= 5.40D-05 BMatP= 4.36D-05
 IDIUse=1 WtCom= 1.00D+00 WtEn= 0.00D+00
 Coeff-Com: -0.428D-01 0.596D+00 0.447D+00
 Coeff:     -0.428D-01 0.596D+00 0.447D+00
 Gap=     0.120 Goal=   None    Shift=    0.000
 Gap=     0.086 Goal=   None    Shift=    0.000
 RMSDP=5.93D-06 MaxDP=3.69D-04 DE=-8.32D-06 OVMax= 9.32D-04

 Cycle   4  Pass 1  IDiag  1:
 RMSU=  3.36D-06    CP:  1.00D+00  1.06D+00  5.55D-01
 E= -4544.65224356889     Delta-E=       -0.000010811258 Rises=F Damp=F
 DIIS: error= 4.89D-05 at cycle   4 NSaved=   4.
 NSaved= 4 IEnMin= 4 EnMin= -4544.65224356889     IErMin= 4 ErrMin= 4.89D-05
 ErrMax= 4.89D-05  0.00D+00 EMaxC= 1.00D-01 BMatC= 8.22D-06 BMatP= 4.36D-05
 IDIUse=1 WtCom= 1.00D+00 WtEn= 0.00D+00
 Coeff-Com: -0.179D-01 0.219D+00 0.289D+00 0.510D+00
 Coeff:     -0.179D-01 0.219D+00 0.289D+00 0.510D+00
 Gap=     0.120 Goal=   None    Shift=    0.000
 Gap=     0.087 Goal=   None    Shift=    0.000
 RMSDP=1.97D-06 MaxDP=1.35D-04 DE=-1.08D-05 OVMax= 3.87D-04

 Cycle   5  Pass 1  IDiag  1:
 RMSU=  1.54D-06    CP:  1.00D+00  1.06D+00  5.86D-01  6.49D-01
 E= -4544.65224527313     Delta-E=       -0.000001704240 Rises=F Damp=F
 DIIS: error= 1.77D-05 at cycle   5 NSaved=   5.
 NSaved= 5 IEnMin= 5 EnMin= -4544.65224527313     IErMin= 5 ErrMin= 1.77D-05
 ErrMax= 1.77D-05  0.00D+00 EMaxC= 1.00D-01 BMatC= 1.23D-06 BMatP= 8.22D-06
 IDIUse=1 WtCom= 1.00D+00 WtEn= 0.00D+00
 Coeff-Com: -0.345D-02 0.284D-01 0.102D+00 0.322D+00 0.552D+00
 Coeff:     -0.345D-02 0.284D-01 0.102D+00 0.322D+00 0.552D+00
 Gap=     0.120 Goal=   None    Shift=    0.000
 Gap=     0.086 Goal=   None    Shift=    0.000
 RMSDP=9.66D-07 MaxDP=4.65D-05 DE=-1.70D-06 OVMax= 4.02D-04

 Cycle   6  Pass 1  IDiag  1:
 RMSU=  7.30D-07    CP:  1.00D+00  1.06D+00  6.06D-01  7.71D-01  7.22D-01
 E= -4544.65224556044     Delta-E=       -0.000000287309 Rises=F Damp=F
 DIIS: error= 1.03D-05 at cycle   6 NSaved=   6.
 NSaved= 6 IEnMin= 6 EnMin= -4544.65224556044     IErMin= 6 ErrMin= 1.03D-05
 ErrMax= 1.03D-05  0.00D+00 EMaxC= 1.00D-01 BMatC= 3.31D-07 BMatP= 1.23D-06
 IDIUse=1 WtCom= 1.00D+00 WtEn= 0.00D+00
 Coeff-Com:  0.430D-03-0.162D-01 0.263D-01 0.147D+00 0.389D+00 0.453D+00
 Coeff:      0.430D-03-0.162D-01 0.263D-01 0.147D+00 0.389D+00 0.453D+00
 Gap=     0.120 Goal=   None    Shift=    0.000
 Gap=     0.086 Goal=   None    Shift=    0.000
 RMSDP=4.71D-07 MaxDP=3.39D-05 DE=-2.87D-07 OVMax= 3.04D-04

 Cycle   7  Pass 1  IDiag  1:
 RMSU=  3.79D-07    CP:  1.00D+00  1.06D+00  6.18D-01  7.88D-01  8.54D-01
                    CP:  8.28D-01
 E= -4544.65224567110     Delta-E=       -0.000000110656 Rises=F Damp=F
 DIIS: error= 7.65D-06 at cycle   7 NSaved=   7.
 NSaved= 7 IEnMin= 7 EnMin= -4544.65224567110     IErMin= 7 ErrMin= 7.65D-06
 ErrMax= 7.65D-06  0.00D+00 EMaxC= 1.00D-01 BMatC= 5.88D-08 BMatP= 3.31D-07
 IDIUse=1 WtCom= 1.00D+00 WtEn= 0.00D+00
 Coeff-Com:  0.831D-03-0.157D-01 0.118D-02 0.453D-01 0.168D+00 0.295D+00
 Coeff-Com:  0.506D+00
 Coeff:      0.831D-03-0.157D-01 0.118D-02 0.453D-01 0.168D+00 0.295D+00
 Coeff:      0.506D+00
 Gap=     0.120 Goal=   None    Shift=    0.000
 Gap=     0.086 Goal=   None    Shift=    0.000
 RMSDP=3.02D-07 MaxDP=3.08D-05 DE=-1.11D-07 OVMax= 2.72D-04

 Cycle   8  Pass 1  IDiag  1:
 RMSU=  1.90D-07    CP:  1.00D+00  1.06D+00  6.21D-01  8.11D-01  9.06D-01
                    CP:  1.09D+00  1.18D+00
 E= -4544.65224571844     Delta-E=       -0.000000047343 Rises=F Damp=F
 DIIS: error= 7.27D-06 at cycle   8 NSaved=   8.
 NSaved= 8 IEnMin= 8 EnMin= -4544.65224571844     IErMin= 8 ErrMin= 7.27D-06
 ErrMax= 7.27D-06  0.00D+00 EMaxC= 1.00D-01 BMatC= 2.54D-08 BMatP= 5.88D-08
 IDIUse=1 WtCom= 1.00D+00 WtEn= 0.00D+00
 Coeff-Com:  0.348D-03-0.314D-02-0.104D-01-0.331D-01-0.577D-01 0.228D-02
 Coeff-Com:  0.317D+00 0.785D+00
 Coeff:      0.348D-03-0.314D-02-0.104D-01-0.331D-01-0.577D-01 0.228D-02
 Coeff:      0.317D+00 0.785D+00
 Gap=     0.120 Goal=   None    Shift=    0.000
 Gap=     0.086 Goal=   None    Shift=    0.000
 RMSDP=4.01D-07 MaxDP=4.67D-05 DE=-4.73D-08 OVMax= 4.24D-04

 Cycle   9  Pass 1  IDiag  1:
 RMSU=  1.23D-07    CP:  1.00D+00  1.06D+00  6.25D-01  8.36D-01  1.00D+00
                    CP:  1.39D+00  1.81D+00  1.49D+00
 E= -4544.65224577693     Delta-E=       -0.000000058493 Rises=F Damp=F
 DIIS: error= 6.42D-06 at cycle   9 NSaved=   9.
 NSaved= 9 IEnMin= 9 EnMin= -4544.65224577693     IErMin= 9 ErrMin= 6.42D-06
 ErrMax= 6.42D-06  0.00D+00 EMaxC= 1.00D-01 BMatC= 1.65D-08 BMatP= 2.54D-08
 IDIUse=1 WtCom= 1.00D+00 WtEn= 0.00D+00
 Coeff-Com: -0.670D-03 0.163D-01-0.105D-01-0.823D-01-0.245D+00-0.346D+00
 Coeff-Com: -0.296D+00 0.668D+00 0.130D+01
 Coeff:     -0.670D-03 0.163D-01-0.105D-01-0.823D-01-0.245D+00-0.346D+00
 Coeff:     -0.296D+00 0.668D+00 0.130D+01
 Gap=     0.120 Goal=   None    Shift=    0.000
 Gap=     0.086 Goal=   None    Shift=    0.000
 RMSDP=8.68D-07 MaxDP=9.96D-05 DE=-5.85D-08 OVMax= 9.23D-04

 Cycle  10  Pass 1  IDiag  1:
 RMSU=  1.32D-07    CP:  1.00D+00  1.06D+00  6.33D-01  8.91D-01  1.19D+00
                    CP:  2.09D+00  3.00D+00  3.00D+00  1.71D+00
 E= -4544.65224586771     Delta-E=       -0.000000090778 Rises=F Damp=F
 DIIS: error= 4.54D-06 at cycle  10 NSaved=  10.
 NSaved=10 IEnMin=10 EnMin= -4544.65224586771     IErMin=10 ErrMin= 4.54D-06
 ErrMax= 4.54D-06  0.00D+00 EMaxC= 1.00D-01 BMatC= 9.25D-09 BMatP= 1.65D-08
 IDIUse=1 WtCom= 1.00D+00 WtEn= 0.00D+00
 Coeff-Com: -0.684D-03 0.140D-01-0.288D-02-0.437D-01-0.149D+00-0.261D+00
 Coeff-Com: -0.392D+00 0.245D-01 0.999D+00 0.812D+00
 Coeff:     -0.684D-03 0.140D-01-0.288D-02-0.437D-01-0.149D+00-0.261D+00
 Coeff:     -0.392D+00 0.245D-01 0.999D+00 0.812D+00
 Gap=     0.120 Goal=   None    Shift=    0.000
 Gap=     0.086 Goal=   None    Shift=    0.000
 RMSDP=6.38D-07 MaxDP=6.92D-05 DE=-9.08D-08 OVMax= 6.89D-04

 Cycle  11  Pass 1  IDiag  1:
 RMSU=  3.79D-07    CP:  1.00D+00  1.06D+00  6.40D-01  9.29D-01  1.32D+00
                    CP:  2.59D+00  3.00D+00  3.00D+00  2.69D+00  2.76D+00
 E= -4544.65224590702     Delta-E=       -0.000000039305 Rises=F Damp=F
 DIIS: error= 3.97D-06 at cycle  11 NSaved=  11.
 NSaved=11 IEnMin=11 EnMin= -4544.65224590702     IErMin=11 ErrMin= 3.97D-06
 ErrMax= 3.97D-06  0.00D+00 EMaxC= 1.00D-01 BMatC= 3.52D-09 BMatP= 9.25D-09
 IDIUse=1 WtCom= 1.00D+00 WtEn= 0.00D+00
 Coeff-Com: -0.203D-03 0.335D-02 0.978D-03-0.181D-02-0.134D-01-0.495D-01
 Coeff-Com: -0.140D+00-0.194D+00 0.216D+00 0.483D+00 0.696D+00
 Coeff:     -0.203D-03 0.335D-02 0.978D-03-0.181D-02-0.134D-01-0.495D-01
 Coeff:     -0.140D+00-0.194D+00 0.216D+00 0.483D+00 0.696D+00
 Gap=     0.120 Goal=   None    Shift=    0.000
 Gap=     0.086 Goal=   None    Shift=    0.000
 RMSDP=2.53D-07 MaxDP=2.91D-05 DE=-3.93D-08 OVMax= 2.78D-04

 Cycle  12  Pass 1  IDiag  1:
 RMSU=  1.16D-07    CP:  1.00D+00  1.06D+00  6.41D-01  9.43D-01  1.37D+00
                    CP:  2.76D+00  3.00D+00  3.00D+00  3.00D+00  3.00D+00
                    CP:  1.33D+00
 E= -4544.65224591816     Delta-E=       -0.000000011147 Rises=F Damp=F
 DIIS: error= 3.83D-06 at cycle  12 NSaved=  12.
 NSaved=12 IEnMin=12 EnMin= -4544.65224591816     IErMin=12 ErrMin= 3.83D-06
 ErrMax= 3.83D-06  0.00D+00 EMaxC= 1.00D-01 BMatC= 2.14D-09 BMatP= 3.52D-09
 IDIUse=1 WtCom= 1.00D+00 WtEn= 0.00D+00
 Coeff-Com:  0.101D-03-0.264D-02 0.143D-02 0.134D-01 0.419D-01 0.583D-01
 Coeff-Com:  0.416D-01-0.133D+00-0.200D+00 0.447D-01 0.444D+00 0.690D+00
 Coeff:      0.101D-03-0.264D-02 0.143D-02 0.134D-01 0.419D-01 0.583D-01
 Coeff:      0.416D-01-0.133D+00-0.200D+00 0.447D-01 0.444D+00 0.690D+00
 Gap=     0.120 Goal=   None    Shift=    0.000
 Gap=     0.086 Goal=   None    Shift=    0.000
 RMSDP=1.50D-07 MaxDP=1.97D-05 DE=-1.11D-08 OVMax= 1.68D-04

 Cycle  13  Pass 1  IDiag  1:
 RMSU=  5.90D-08    CP:  1.00D+00  1.06D+00  6.42D-01  9.49D-01  1.39D+00
                    CP:  2.84D+00  3.00D+00  3.00D+00  3.00D+00  3.00D+00
                    CP:  1.48D+00  1.91D+00
 E= -4544.65224592491     Delta-E=       -0.000000006745 Rises=F Damp=F
 DIIS: error= 3.62D-06 at cycle  13 NSaved=  13.
 NSaved=13 IEnMin=13 EnMin= -4544.65224592491     IErMin=13 ErrMin= 3.62D-06
 ErrMax= 3.62D-06  0.00D+00 EMaxC= 1.00D-01 BMatC= 1.55D-09 BMatP= 2.14D-09
 IDIUse=1 WtCom= 1.00D+00 WtEn= 0.00D+00
 Coeff-Com:  0.189D-03-0.370D-02 0.370D-03 0.987D-02 0.340D-01 0.680D-01
 Coeff-Com:  0.102D+00 0.389D-01-0.255D+00-0.255D+00-0.138D+00 0.408D+00
 Coeff-Com:  0.991D+00
 Coeff:      0.189D-03-0.370D-02 0.370D-03 0.987D-02 0.340D-01 0.680D-01
 Coeff:      0.102D+00 0.389D-01-0.255D+00-0.255D+00-0.138D+00 0.408D+00
 Coeff:      0.991D+00
 Gap=     0.120 Goal=   None    Shift=    0.000
 Gap=     0.086 Goal=   None    Shift=    0.000
 RMSDP=1.90D-07 MaxDP=2.76D-05 DE=-6.74D-09 OVMax= 2.14D-04

 Cycle  14  Pass 1  IDiag  1:
 RMSU=  4.92D-08    CP:  1.00D+00  1.06D+00  6.43D-01  9.55D-01  1.41D+00
                    CP:  2.92D+00  3.00D+00  3.00D+00  3.00D+00  3.00D+00
                    CP:  1.61D+00  3.00D+00  2.16D+00
 E= -4544.65224593303     Delta-E=       -0.000000008124 Rises=F Damp=F
 DIIS: error= 3.28D-06 at cycle  14 NSaved=  14.
 NSaved=14 IEnMin=14 EnMin= -4544.65224593303     IErMin=14 ErrMin= 3.28D-06
 ErrMax= 3.28D-06  0.00D+00 EMaxC= 1.00D-01 BMatC= 1.30D-09 BMatP= 1.55D-09
 IDIUse=1 WtCom= 1.00D+00 WtEn= 0.00D+00
 Coeff-Com:  0.486D-04 0.125D-03-0.153D-02-0.946D-02-0.287D-01-0.144D-01
 Coeff-Com:  0.386D-01 0.266D+00 0.221D-01-0.354D+00-0.845D+00-0.645D+00
 Coeff-Com:  0.110D+01 0.147D+01
 Coeff:      0.486D-04 0.125D-03-0.153D-02-0.946D-02-0.287D-01-0.144D-01
 Coeff:      0.386D-01 0.266D+00 0.221D-01-0.354D+00-0.845D+00-0.645D+00
 Coeff:      0.110D+01 0.147D+01
 Gap=     0.120 Goal=   None    Shift=    0.000
 Gap=     0.086 Goal=   None    Shift=    0.000
 RMSDP=4.41D-07 MaxDP=6.62D-05 DE=-8.12D-09 OVMax= 4.97D-04

 Cycle  15  Pass 1  IDiag  1:
 RMSU=  3.34D-07    CP:  1.00D+00  1.06D+00  6.45D-01  9.68D-01  1.44D+00
                    CP:  3.00D+00  3.00D+00  3.00D+00  3.00D+00  3.00D+00
                    CP:  1.89D+00  3.00D+00  3.00D+00  3.00D+00
 E= -4544.65224594857     Delta-E=       -0.000000015540 Rises=F Damp=F
 DIIS: error= 2.43D-06 at cycle  15 NSaved=  15.
 NSaved=15 IEnMin=15 EnMin= -4544.65224594857     IErMin=15 ErrMin= 2.43D-06
 ErrMax= 2.43D-06  0.00D+00 EMaxC= 1.00D-01 BMatC= 8.15D-10 BMatP= 1.30D-09
 IDIUse=1 WtCom= 1.00D+00 WtEn= 0.00D+00
 Coeff-Com: -0.692D-04 0.212D-02-0.114D-02-0.114D-01-0.379D-01-0.448D-01
 Coeff-Com: -0.374D-01 0.172D+00 0.148D+00-0.102D+00-0.505D+00-0.701D+00
 Coeff-Com:  0.170D+00 0.102D+01 0.933D+00
 Coeff:     -0.692D-04 0.212D-02-0.114D-02-0.114D-01-0.379D-01-0.448D-01
 Coeff:     -0.374D-01 0.172D+00 0.148D+00-0.102D+00-0.505D+00-0.701D+00
 Coeff:      0.170D+00 0.102D+01 0.933D+00
 Gap=     0.120 Goal=   None    Shift=    0.000
 Gap=     0.086 Goal=   None    Shift=    0.000
 RMSDP=3.53D-07 MaxDP=5.49D-05 DE=-1.55D-08 OVMax= 3.96D-04

 Cycle  16  Pass 1  IDiag  1:
 RMSU=  9.61D-08    CP:  1.00D+00  1.06D+00  6.46D-01  9.78D-01  1.47D+00
                    CP:  3.00D+00  3.00D+00  3.00D+00  3.00D+00  3.00D+00
                    CP:  2.10D+00  3.00D+00  3.00D+00  3.00D+00  1.97D+00
 E= -4544.65224595790     Delta-E=       -0.000000009330 Rises=F Damp=F
 DIIS: error= 1.80D-06 at cycle  16 NSaved=  16.
 NSaved=16 IEnMin=16 EnMin= -4544.65224595790     IErMin=16 ErrMin= 1.80D-06
 ErrMax= 1.80D-06  0.00D+00 EMaxC= 1.00D-01 BMatC= 5.81D-10 BMatP= 8.15D-10
 IDIUse=1 WtCom= 1.00D+00 WtEn= 0.00D+00
 Coeff-Com: -0.640D-04 0.129D-02-0.935D-04-0.353D-02-0.130D-01-0.205D-01
 Coeff-Com: -0.417D-01 0.164D-01 0.760D-01 0.681D-01-0.172D-02-0.203D+00
 Coeff-Com: -0.296D+00 0.655D-01 0.599D+00 0.753D+00
 Coeff:     -0.640D-04 0.129D-02-0.935D-04-0.353D-02-0.130D-01-0.205D-01
 Coeff:     -0.417D-01 0.164D-01 0.760D-01 0.681D-01-0.172D-02-0.203D+00
 Coeff:     -0.296D+00 0.655D-01 0.599D+00 0.753D+00
 Gap=     0.120 Goal=   None    Shift=    0.000
 Gap=     0.086 Goal=   None    Shift=    0.000
 RMSDP=1.90D-07 MaxDP=3.11D-05 DE=-9.33D-09 OVMax= 2.10D-04

 Cycle  17  Pass 1  IDiag  1:
 RMSU=  2.85D-08    CP:  1.00D+00  1.06D+00  6.47D-01  9.84D-01  1.49D+00
                    CP:  3.00D+00  3.00D+00  3.00D+00  3.00D+00  3.00D+00
                    CP:  2.21D+00  3.00D+00  3.00D+00  3.00D+00  2.48D+00
                    CP:  1.63D+00
 E= -4544.65224596217     Delta-E=       -0.000000004264 Rises=F Damp=F
 DIIS: error= 1.49D-06 at cycle  17 NSaved=  17.
 NSaved=17 IEnMin=17 EnMin= -4544.65224596217     IErMin=17 ErrMin= 1.49D-06
 ErrMax= 1.49D-06  0.00D+00 EMaxC= 1.00D-01 BMatC= 4.49D-10 BMatP= 5.81D-10
 IDIUse=1 WtCom= 1.00D+00 WtEn= 0.00D+00
 Coeff-Com:  0.613D-05-0.618D-03 0.672D-03 0.526D-02 0.166D-01 0.207D-01
 Coeff-Com: -0.691D-02-0.862D-01-0.659D-01 0.106D+00 0.319D+00 0.332D+00
 Coeff-Com: -0.272D+00-0.638D+00-0.244D+00 0.430D+00 0.108D+01
 Coeff:      0.613D-05-0.618D-03 0.672D-03 0.526D-02 0.166D-01 0.207D-01
 Coeff:     -0.691D-02-0.862D-01-0.659D-01 0.106D+00 0.319D+00 0.332D+00
 Coeff:     -0.272D+00-0.638D+00-0.244D+00 0.430D+00 0.108D+01
 Gap=     0.120 Goal=   None    Shift=    0.000
 Gap=     0.086 Goal=   None    Shift=    0.000
 RMSDP=2.02D-07 MaxDP=3.43D-05 DE=-4.26D-09 OVMax= 2.20D-04

 Cycle  18  Pass 1  IDiag  1:
 RMSU=  2.39D-08    CP:  1.00D+00  1.06D+00  6.48D-01  9.90D-01  1.50D+00
                    CP:  3.00D+00  3.00D+00  3.00D+00  3.00D+00  3.00D+00
                    CP:  2.32D+00  3.00D+00  3.00D+00  3.00D+00  2.99D+00
                    CP:  2.43D+00  2.73D+00
 E= -4544.65224596635     Delta-E=       -0.000000004184 Rises=F Damp=F
 DIIS: error= 1.22D-06 at cycle  18 NSaved=  18.
 NSaved=18 IEnMin=18 EnMin= -4544.65224596635     IErMin=18 ErrMin= 1.22D-06
 ErrMax= 1.22D-06  0.00D+00 EMaxC= 1.00D-01 BMatC= 3.90D-10 BMatP= 4.49D-10
 IDIUse=1 WtCom= 1.00D+00 WtEn= 0.00D+00
 Coeff-Com:  0.475D-04-0.134D-02 0.558D-03 0.616D-02 0.210D-01 0.322D-01
 Coeff-Com:  0.242D-01-0.616D-01-0.115D+00 0.203D-01 0.219D+00 0.403D+00
 Coeff-Com:  0.641D-01-0.536D+00-0.670D+00-0.312D+00 0.927D+00 0.978D+00
 Coeff:      0.475D-04-0.134D-02 0.558D-03 0.616D-02 0.210D-01 0.322D-01
 Coeff:      0.242D-01-0.616D-01-0.115D+00 0.203D-01 0.219D+00 0.403D+00
 Coeff:      0.641D-01-0.536D+00-0.670D+00-0.312D+00 0.927D+00 0.978D+00
 Gap=     0.120 Goal=   None    Shift=    0.000
 Gap=     0.086 Goal=   None    Shift=    0.000
 RMSDP=2.20D-07 MaxDP=3.79D-05 DE=-4.18D-09 OVMax= 2.37D-04

 Cycle  19  Pass 1  IDiag  1:
 RMSU=  1.89D-07    CP:  1.00D+00  1.06D+00  6.49D-01  9.96D-01  1.51D+00
                    CP:  3.00D+00  3.00D+00  3.00D+00  3.00D+00  3.00D+00
                    CP:  2.43D+00  3.00D+00  3.00D+00  3.00D+00  3.00D+00
                    CP:  3.00D+00  3.00D+00  2.23D+00
 E= -4544.65224597046     Delta-E=       -0.000000004111 Rises=F Damp=F
 DIIS: error= 9.68D-07 at cycle  19 NSaved=  19.
 NSaved=19 IEnMin=19 EnMin= -4544.65224597046     IErMin=19 ErrMin= 9.68D-07
 ErrMax= 9.68D-07  0.00D+00 EMaxC= 1.00D-01 BMatC= 2.93D-10 BMatP= 3.90D-10
 IDIUse=1 WtCom= 1.00D+00 WtEn= 0.00D+00
 Coeff-Com:  0.150D-04-0.192D-04-0.428D-03-0.245D-02-0.621D-02-0.191D-02
 Coeff-Com:  0.236D-01 0.705D-01-0.383D-02-0.120D+00-0.241D+00-0.123D+00
 Coeff-Com:  0.369D+00 0.382D+00-0.164D+00-0.680D+00-0.499D+00 0.694D+00
 Coeff-Com:  0.130D+01
 Coeff:      0.150D-04-0.192D-04-0.428D-03-0.245D-02-0.621D-02-0.191D-02
 Coeff:      0.236D-01 0.705D-01-0.383D-02-0.120D+00-0.241D+00-0.123D+00
 Coeff:      0.369D+00 0.382D+00-0.164D+00-0.680D+00-0.499D+00 0.694D+00
 Coeff:      0.130D+01
 Gap=     0.120 Goal=   None    Shift=    0.000
 Gap=     0.086 Goal=   None    Shift=    0.000
 RMSDP=2.72D-07 MaxDP=4.71D-05 DE=-4.11D-09 OVMax= 2.92D-04

 Cycle  20  Pass 1  IDiag  1:
 RMSU=  8.30D-08    CP:  1.00D+00  1.06D+00  6.49D-01  1.00D+00  1.53D+00
                    CP:  3.00D+00  3.00D+00  3.00D+00  3.00D+00  3.00D+00
                    CP:  2.55D+00  3.00D+00  3.00D+00  3.00D+00  3.00D+00
                    CP:  3.00D+00  3.00D+00  3.00D+00  2.32D+00
 E= -4544.65224597490     Delta-E=       -0.000000004435 Rises=F Damp=F
 DIIS: error= 8.61D-07 at cycle  20 NSaved=  20.
 NSaved=20 IEnMin=20 EnMin= -4544.65224597490     IErMin=20 ErrMin= 8.61D-07
 ErrMax= 8.61D-07  0.00D+00 EMaxC= 1.00D-01 BMatC= 2.50D-10 BMatP= 2.93D-10
 IDIUse=1 WtCom= 1.00D+00 WtEn= 0.00D+00
 Coeff-Com: -0.350D-04 0.132D-02-0.967D-03-0.842D-02-0.264D-01-0.326D-01
 Coeff-Com:  0.190D-02 0.131D+00 0.104D+00-0.144D+00-0.451D+00-0.490D+00
 Coeff-Com:  0.306D+00 0.876D+00 0.440D+00-0.354D+00-0.128D+01-0.173D+00
 Coeff-Com:  0.119D+01 0.905D+00
 Coeff:     -0.350D-04 0.132D-02-0.967D-03-0.842D-02-0.264D-01-0.326D-01
 Coeff:      0.190D-02 0.131D+00 0.104D+00-0.144D+00-0.451D+00-0.490D+00
 Coeff:      0.306D+00 0.876D+00 0.440D+00-0.354D+00-0.128D+01-0.173D+00
 Coeff:      0.119D+01 0.905D+00
 Gap=     0.120 Goal=   None    Shift=    0.000
 Gap=     0.086 Goal=   None    Shift=    0.000
 RMSDP=2.51D-07 MaxDP=4.30D-05 DE=-4.43D-09 OVMax= 2.67D-04

 Cycle  21  Pass 1  IDiag  1:
 Restarting incremental Fock formation.
 E= -4544.65224597848     Delta-E=       -0.000000003583 Rises=F Damp=F
 DIIS: error= 7.95D-07 at cycle  21 NSaved=  20.
 NSaved=20 IEnMin=20 EnMin= -4544.65224597848     IErMin=20 ErrMin= 7.95D-07
 ErrMax= 7.95D-07  0.00D+00 EMaxC= 1.00D-01 BMatC= 1.78D-10 BMatP= 2.50D-10
 IDIUse=1 WtCom= 1.00D+00 WtEn= 0.00D+00
 Coeff-Com:  0.564D-03-0.609D-03-0.426D-02-0.134D-01-0.174D-01-0.596D-02
 Coeff-Com:  0.578D-01 0.604D-01-0.488D-01-0.193D+00-0.266D+00 0.309D-01
 Coeff-Com:  0.407D+00 0.385D+00 0.133D+00-0.591D+00-0.495D+00 0.105D+00
 Coeff-Com:  0.565D+00 0.891D+00
 Coeff:      0.564D-03-0.609D-03-0.426D-02-0.134D-01-0.174D-01-0.596D-02
 Coeff:      0.578D-01 0.604D-01-0.488D-01-0.193D+00-0.266D+00 0.309D-01
 Coeff:      0.407D+00 0.385D+00 0.133D+00-0.591D+00-0.495D+00 0.105D+00
 Coeff:      0.565D+00 0.891D+00
 Gap=     0.120 Goal=   None    Shift=    0.000
 Gap=     0.086 Goal=   None    Shift=    0.000
 RMSDP=1.57D-07 MaxDP=2.59D-05 DE=-3.58D-09 OVMax= 1.65D-04

 Cycle  22  Pass 1  IDiag  1:
 RMSU=  1.57D-07    CP:  1.00D+00
 E= -4544.65224598049     Delta-E=       -0.000000002010 Rises=F Damp=F
 DIIS: error= 7.47D-07 at cycle  22 NSaved=  20.
 NSaved=20 IEnMin=20 EnMin= -4544.65224598049     IErMin=20 ErrMin= 7.47D-07
 ErrMax= 7.47D-07  0.00D+00 EMaxC= 1.00D-01 BMatC= 1.46D-10 BMatP= 1.78D-10
 IDIUse=1 WtCom= 1.00D+00 WtEn= 0.00D+00
 Coeff-Com:  0.150D-03 0.879D-03 0.219D-02 0.277D-02-0.133D-01-0.220D-01
 Coeff-Com: -0.761D-02 0.501D-01 0.107D+00 0.746D-01-0.130D+00-0.208D+00
 Coeff-Com:  0.704D-02 0.260D+00 0.379D+00-0.192D+00-0.583D+00-0.293D+00
 Coeff-Com:  0.348D+00 0.122D+01
 Coeff:      0.150D-03 0.879D-03 0.219D-02 0.277D-02-0.133D-01-0.220D-01
 Coeff:     -0.761D-02 0.501D-01 0.107D+00 0.746D-01-0.130D+00-0.208D+00
 Coeff:      0.704D-02 0.260D+00 0.379D+00-0.192D+00-0.583D+00-0.293D+00
 Coeff:      0.348D+00 0.122D+01
 Gap=     0.120 Goal=   None    Shift=    0.000
 Gap=     0.086 Goal=   None    Shift=    0.000
 RMSDP=1.56D-07 MaxDP=2.41D-05 DE=-2.01D-09 OVMax= 1.62D-04

 Cycle  23  Pass 1  IDiag  1:
 RMSU=  2.29D-08    CP:  1.00D+00  1.98D+00
 E= -4544.65224598232     Delta-E=       -0.000000001832 Rises=F Damp=F
 DIIS: error= 6.88D-07 at cycle  23 NSaved=  20.
 NSaved=20 IEnMin=20 EnMin= -4544.65224598232     IErMin=20 ErrMin= 6.88D-07
 ErrMax= 6.88D-07  0.00D+00 EMaxC= 1.00D-01 BMatC= 1.30D-10 BMatP= 1.46D-10
 IDIUse=1 WtCom= 1.00D+00 WtEn= 0.00D+00
 Coeff-Com:  0.295D-03 0.169D-02 0.441D-02-0.103D-01-0.166D-01-0.191D-01
 Coeff-Com:  0.416D-01 0.107D+00 0.130D+00-0.304D-01-0.267D+00-0.197D+00
 Coeff-Com:  0.116D-01 0.560D+00 0.232D+00-0.354D+00-0.656D+00-0.621D+00
 Coeff-Com:  0.893D+00 0.119D+01
 Coeff:      0.295D-03 0.169D-02 0.441D-02-0.103D-01-0.166D-01-0.191D-01
 Coeff:      0.416D-01 0.107D+00 0.130D+00-0.304D-01-0.267D+00-0.197D+00
 Coeff:      0.116D-01 0.560D+00 0.232D+00-0.354D+00-0.656D+00-0.621D+00
 Coeff:      0.893D+00 0.119D+01
 Gap=     0.120 Goal=   None    Shift=    0.000
 Gap=     0.086 Goal=   None    Shift=    0.000
 RMSDP=2.00D-07 MaxDP=2.97D-05 DE=-1.83D-09 OVMax= 2.06D-04

 Cycle  24  Pass 1  IDiag  1:
 RMSU=  3.71D-08    CP:  1.00D+00  3.00D+00  2.74D+00
 E= -4544.65224598449     Delta-E=       -0.000000002165 Rises=F Damp=F
 DIIS: error= 6.07D-07 at cycle  24 NSaved=  20.
 NSaved=20 IEnMin=20 EnMin= -4544.65224598449     IErMin=20 ErrMin= 6.07D-07
 ErrMax= 6.07D-07  0.00D+00 EMaxC= 1.00D-01 BMatC= 1.12D-10 BMatP= 1.30D-10
 IDIUse=1 WtCom= 1.00D+00 WtEn= 0.00D+00
 Coeff-Com:  0.125D-02 0.614D-02 0.133D-01 0.208D-01-0.273D-01-0.474D-01
 Coeff-Com: -0.675D-01 0.303D-01 0.218D+00 0.380D-01-0.262D+00-0.443D+00
 Coeff-Com:  0.701D-01 0.595D+00 0.565D+00-0.339D+00-0.136D+01-0.956D+00
 Coeff-Com:  0.145D+01 0.150D+01
 Coeff:      0.125D-02 0.614D-02 0.133D-01 0.208D-01-0.273D-01-0.474D-01
 Coeff:     -0.675D-01 0.303D-01 0.218D+00 0.380D-01-0.262D+00-0.443D+00
 Coeff:      0.701D-01 0.595D+00 0.565D+00-0.339D+00-0.136D+01-0.956D+00
 Coeff:      0.145D+01 0.150D+01
 Gap=     0.120 Goal=   None    Shift=    0.000
 Gap=     0.086 Goal=   None    Shift=    0.000
 RMSDP=3.97D-07 MaxDP=5.74D-05 DE=-2.16D-09 OVMax= 4.07D-04

 Cycle  25  Pass 1  IDiag  1:
 RMSU=  3.27D-07    CP:  1.00D+00  3.00D+00  3.00D+00  3.00D+00
 E= -4544.65224598785     Delta-E=       -0.000000003365 Rises=F Damp=F
 DIIS: error= 4.34D-07 at cycle  25 NSaved=  20.
 NSaved=20 IEnMin=20 EnMin= -4544.65224598785     IErMin=20 ErrMin= 4.34D-07
 ErrMax= 4.34D-07  0.00D+00 EMaxC= 1.00D-01 BMatC= 7.21D-11 BMatP= 1.12D-10
 IDIUse=1 WtCom= 1.00D+00 WtEn= 0.00D+00
 Coeff-Com:  0.181D-02 0.178D-01 0.313D-01-0.558D-02-0.723D-01-0.147D+00
 Coeff-Com: -0.905D-01 0.200D+00 0.264D+00-0.311D-01-0.360D+00-0.443D+00
 Coeff-Com:  0.254D+00 0.796D+00 0.315D+00-0.548D+00-0.167D+01 0.111D+00
 Coeff-Com:  0.126D+01 0.112D+01
 Coeff:      0.181D-02 0.178D-01 0.313D-01-0.558D-02-0.723D-01-0.147D+00
 Coeff:     -0.905D-01 0.200D+00 0.264D+00-0.311D-01-0.360D+00-0.443D+00
 Coeff:      0.254D+00 0.796D+00 0.315D+00-0.548D+00-0.167D+01 0.111D+00
 Coeff:      0.126D+01 0.112D+01
 Gap=     0.120 Goal=   None    Shift=    0.000
 Gap=     0.086 Goal=   None    Shift=    0.000
 RMSDP=4.08D-07 MaxDP=5.76D-05 DE=-3.37D-09 OVMax= 4.17D-04

 Cycle  26  Pass 1  IDiag  1:
 RMSU=  2.98D-08    CP:  1.00D+00  3.00D+00  3.00D+00  3.00D+00  2.24D+00
 E= -4544.65224599014     Delta-E=       -0.000000002292 Rises=F Damp=F
 DIIS: error= 2.51D-07 at cycle  26 NSaved=  20.
 NSaved=20 IEnMin=20 EnMin= -4544.65224599014     IErMin=20 ErrMin= 2.51D-07
 ErrMax= 2.51D-07  0.00D+00 EMaxC= 1.00D-01 BMatC= 3.49D-11 BMatP= 7.21D-11
 IDIUse=1 WtCom= 1.00D+00 WtEn= 0.00D+00
 Coeff-Com:  0.603D-02 0.649D-02 0.392D-02-0.191D-01-0.427D-01-0.468D-01
 Coeff-Com:  0.783D-02 0.110D+00 0.828D-01 0.455D-02-0.261D+00-0.121D+00
 Coeff-Com:  0.192D+00 0.324D+00 0.344D+00-0.456D+00-0.691D+00-0.901D-01
 Coeff-Com:  0.666D+00 0.981D+00
 Coeff:      0.603D-02 0.649D-02 0.392D-02-0.191D-01-0.427D-01-0.468D-01
 Coeff:      0.783D-02 0.110D+00 0.828D-01 0.455D-02-0.261D+00-0.121D+00
 Coeff:      0.192D+00 0.324D+00 0.344D+00-0.456D+00-0.691D+00-0.901D-01
 Coeff:      0.666D+00 0.981D+00
 Gap=     0.120 Goal=   None    Shift=    0.000
 Gap=     0.086 Goal=   None    Shift=    0.000
 RMSDP=2.60D-07 MaxDP=3.59D-05 DE=-2.29D-09 OVMax= 2.65D-04

 Cycle  27  Pass 1  IDiag  1:
 RMSU=  1.66D-08    CP:  1.00D+00  3.00D+00  3.00D+00  3.00D+00  3.00D+00
                    CP:  1.67D+00
 E= -4544.65224599097     Delta-E=       -0.000000000826 Rises=F Damp=F
 DIIS: error= 1.26D-07 at cycle  27 NSaved=  20.
 NSaved=20 IEnMin=20 EnMin= -4544.65224599097     IErMin=20 ErrMin= 1.26D-07
 ErrMax= 1.26D-07  0.00D+00 EMaxC= 1.00D-01 BMatC= 2.26D-11 BMatP= 3.49D-11
 IDIUse=1 WtCom= 1.00D+00 WtEn= 0.00D+00
 Coeff-Com: -0.473D-02 0.172D-02 0.863D-02 0.190D-01-0.654D-02-0.777D-01
 Coeff-Com: -0.122D-01 0.104D+00 0.196D+00-0.165D-01-0.252D+00-0.262D+00
 Coeff-Com:  0.117D+00 0.599D+00 0.526D+00-0.642D+00-0.763D+00-0.682D-01
 Coeff-Com:  0.780D+00 0.754D+00
 Coeff:     -0.473D-02 0.172D-02 0.863D-02 0.190D-01-0.654D-02-0.777D-01
 Coeff:     -0.122D-01 0.104D+00 0.196D+00-0.165D-01-0.252D+00-0.262D+00
 Coeff:      0.117D+00 0.599D+00 0.526D+00-0.642D+00-0.763D+00-0.682D-01
 Coeff:      0.780D+00 0.754D+00
 Gap=     0.120 Goal=   None    Shift=    0.000
 Gap=     0.086 Goal=   None    Shift=    0.000
 RMSDP=1.45D-07 MaxDP=1.94D-05 DE=-8.26D-10 OVMax= 1.47D-04

 Cycle  28  Pass 1  IDiag  1:
 RMSU=  1.20D-07    CP:  1.00D+00  3.00D+00  3.00D+00  3.00D+00  3.00D+00
                    CP:  2.12D+00  3.00D+00
 E= -4544.65224599117     Delta-E=       -0.000000000206 Rises=F Damp=F
 DIIS: error= 7.17D-08 at cycle  28 NSaved=  20.
 NSaved=20 IEnMin=20 EnMin= -4544.65224599117     IErMin=20 ErrMin= 7.17D-08
 ErrMax= 7.17D-08  0.00D+00 EMaxC= 1.00D-01 BMatC= 1.00D-11 BMatP= 2.26D-11
 IDIUse=1 WtCom= 1.00D+00 WtEn= 0.00D+00
 Coeff-Com: -0.315D-03 0.132D-02 0.627D-02-0.675D-02-0.365D-01-0.386D-02
 Coeff-Com:  0.607D-01 0.104D+00-0.238D-02-0.127D+00-0.167D+00 0.175D-01
 Coeff-Com:  0.282D+00 0.470D+00-0.195D+00-0.482D+00-0.324D+00 0.169D+00
 Coeff-Com:  0.565D+00 0.671D+00
 Coeff:     -0.315D-03 0.132D-02 0.627D-02-0.675D-02-0.365D-01-0.386D-02
 Coeff:      0.607D-01 0.104D+00-0.238D-02-0.127D+00-0.167D+00 0.175D-01
 Coeff:      0.282D+00 0.470D+00-0.195D+00-0.482D+00-0.324D+00 0.169D+00
 Coeff:      0.565D+00 0.671D+00
 Gap=     0.120 Goal=   None    Shift=    0.000
 Gap=     0.086 Goal=   None    Shift=    0.000
 RMSDP=7.10D-08 MaxDP=9.69D-06 DE=-2.06D-10 OVMax= 7.22D-05

 Cycle  29  Pass 1  IDiag  1:
 RMSU=  1.30D-08    CP:  1.00D+00  3.00D+00  3.00D+00  3.00D+00  3.00D+00
                    CP:  2.33D+00  3.00D+00  1.58D+00
 E= -4544.65224599128     Delta-E=       -0.000000000104 Rises=F Damp=F
 DIIS: error= 3.68D-08 at cycle  29 NSaved=  20.
 NSaved=20 IEnMin=20 EnMin= -4544.65224599128     IErMin=20 ErrMin= 3.68D-08
 ErrMax= 3.68D-08  0.00D+00 EMaxC= 1.00D-01 BMatC= 3.19D-12 BMatP= 1.00D-11
 IDIUse=1 WtCom= 1.00D+00 WtEn= 0.00D+00
 Coeff-Com: -0.320D-03 0.509D-03-0.292D-02-0.593D-02-0.294D-02 0.139D-01
 Coeff-Com:  0.252D-01 0.179D-01-0.191D-01-0.616D-01-0.369D-01 0.139D-01
 Coeff-Com:  0.187D+00 0.694D-01-0.991D-01-0.210D+00-0.140D+00 0.157D+00
 Coeff-Com:  0.464D+00 0.630D+00
 Coeff:     -0.320D-03 0.509D-03-0.292D-02-0.593D-02-0.294D-02 0.139D-01
 Coeff:      0.252D-01 0.179D-01-0.191D-01-0.616D-01-0.369D-01 0.139D-01
 Coeff:      0.187D+00 0.694D-01-0.991D-01-0.210D+00-0.140D+00 0.157D+00
 Coeff:      0.464D+00 0.630D+00
 Gap=     0.120 Goal=   None    Shift=    0.000
 Gap=     0.086 Goal=   None    Shift=    0.000
 RMSDP=2.18D-08 MaxDP=2.83D-06 DE=-1.04D-10 OVMax= 2.21D-05

 Cycle  30  Pass 1  IDiag  1:
 RMSU=  2.25D-09    CP:  1.00D+00  3.00D+00  3.00D+00  3.00D+00  3.00D+00
                    CP:  2.40D+00  3.00D+00  1.76D+00  1.32D+00
 E= -4544.65224599125     Delta-E=        0.000000000027 Rises=F Damp=F
 DIIS: error= 1.57D-08 at cycle  30 NSaved=  20.
 NSaved=20 IEnMin=19 EnMin= -4544.65224599128     IErMin=20 ErrMin= 1.57D-08
 ErrMax= 1.57D-08  0.00D+00 EMaxC= 1.00D-01 BMatC= 8.16D-13 BMatP= 3.19D-12
 IDIUse=1 WtCom= 1.00D+00 WtEn= 0.00D+00
 Coeff-Com: -0.457D-03 0.886D-03 0.550D-02-0.310D-02-0.978D-02-0.140D-01
 Coeff-Com:  0.146D-01 0.290D-01 0.894D-02-0.341D-01-0.847D-01-0.110D-01
 Coeff-Com:  0.117D+00 0.779D-01-0.571D-01-0.148D+00-0.465D-01 0.132D+00
 Coeff-Com:  0.405D+00 0.619D+00
 Coeff:     -0.457D-03 0.886D-03 0.550D-02-0.310D-02-0.978D-02-0.140D-01
 Coeff:      0.146D-01 0.290D-01 0.894D-02-0.341D-01-0.847D-01-0.110D-01
 Coeff:      0.117D+00 0.779D-01-0.571D-01-0.148D+00-0.465D-01 0.132D+00
 Coeff:      0.405D+00 0.619D+00
 Gap=     0.120 Goal=   None    Shift=    0.000
 Gap=     0.086 Goal=   None    Shift=    0.000
 RMSDP=8.22D-09 MaxDP=1.09D-06 DE= 2.73D-11 OVMax= 8.31D-06

 Cycle  31  Pass 1  IDiag  1:
 RMSU=  8.37D-10    CP:  1.00D+00  3.00D+00  3.00D+00  3.00D+00  3.00D+00
                    CP:  2.43D+00  3.00D+00  1.82D+00  1.44D+00  1.06D+00
 E= -4544.65224599126     Delta-E=       -0.000000000005 Rises=F Damp=F
 DIIS: error= 1.17D-08 at cycle  31 NSaved=  20.
 NSaved=20 IEnMin=18 EnMin= -4544.65224599128     IErMin=20 ErrMin= 1.17D-08
 ErrMax= 1.17D-08  0.00D+00 EMaxC= 1.00D-01 BMatC= 2.58D-13 BMatP= 8.16D-13
 IDIUse=1 WtCom= 1.00D+00 WtEn= 0.00D+00
 Coeff-Com:  0.150D-02 0.454D-02-0.542D-03-0.915D-02-0.161D-01-0.161D-02
 Coeff-Com:  0.213D-01 0.273D-01-0.439D-02-0.515D-01-0.656D-01 0.468D-01
 Coeff-Com:  0.747D-01 0.250D-01-0.508D-01-0.731D-01-0.464D-01 0.923D-01
 Coeff-Com:  0.411D+00 0.614D+00
 Coeff:      0.150D-02 0.454D-02-0.542D-03-0.915D-02-0.161D-01-0.161D-02
 Coeff:      0.213D-01 0.273D-01-0.439D-02-0.515D-01-0.656D-01 0.468D-01
 Coeff:      0.747D-01 0.250D-01-0.508D-01-0.731D-01-0.464D-01 0.923D-01
 Coeff:      0.411D+00 0.614D+00
 Gap=     0.120 Goal=   None    Shift=    0.000
 Gap=     0.086 Goal=   None    Shift=    0.000
 RMSDP=5.01D-09 MaxDP=7.08D-07 DE=-5.46D-12 OVMax= 5.09D-06

 SCF Done:  E(UB3LYP) =  -4544.65224599     A.U. after   31 cycles
            NFock= 31  Conv=0.50D-08     -V/T= 2.0024
 <Sx>= 0.0000 <Sy>= 0.0000 <Sz>= 2.0000 <S**2>= 6.0210 S= 2.0042
 <L.S>= 0.000000000000E+00
 KE= 4.533692122999D+03 PE=-2.174471562589D+04 EE= 7.161678685883D+03
 Annihilation of the first spin contaminant:
 S**2 before annihilation     6.0210,   after     6.0001
 Leave Link  502 at Sat Oct 20 04:34:00 2018, MaxMem=   838860800 cpu:     31075.1
 (Enter /soft/sl6.3/x86_64/gaussian/g09_d01/g09/l701.exe)
 Compute integral first derivatives.
 ... and contract with generalized density number  0.
 Leave Link  701 at Sat Oct 20 04:34:01 2018, MaxMem=   838860800 cpu:        16.7
 (Enter /soft/sl6.3/x86_64/gaussian/g09_d01/g09/l702.exe)
 L702 exits ... SP integral derivatives will be done elsewhere.
 Leave Link  702 at Sat Oct 20 04:34:01 2018, MaxMem=   838860800 cpu:         0.4
 (Enter /soft/sl6.3/x86_64/gaussian/g09_d01/g09/l703.exe)
 Compute integral first derivatives, UseDBF=F ICtDFT=           0.
 Integral derivatives from FoFJK, PRISM(SPDF).
 Calling FoFJK, ICntrl=      2127 FMM=F ISym2X=0 I1Cent= 0 IOpClX= 1 NMat=1 NMatS=1 NMatT=0.
 FoFJK:  IHMeth= 1 ICntrl=    2127 DoSepK=F KAlg= 0 I1Cent=   0 FoldK=F
 IRaf=         0 NMat=   1 IRICut=       1 DoRegI=T DoRafI=F ISym2E= 0.
 FoFCou: FMM=F IPFlag=           0 FMFlag=      100000 FMFlg1=         800
         NFxFlg=           0 DoJE=F BraDBF=F KetDBF=F FulRan=T
         wScrn=  0.000000 ICntrl=    2127 IOpCl=  1 I1Cent=           0 NGrid=           0
         NMat0=    1 NMatS0=      1 NMatT0=    0 NMatD0=    1 NMtDS0=    0 NMtDT0=    0
 Symmetry not used in FoFCou.
 Leave Link  703 at Sat Oct 20 04:36:38 2018, MaxMem=   838860800 cpu:      2504.2
 (Enter /soft/sl6.3/x86_64/gaussian/g09_d01/g09/l716.exe)
 Dipole        =-3.02016822D+00 1.75099692D+00 3.88722601D+00
 ***** Axes restored to original set *****
 -------------------------------------------------------------------
 Center     Atomic                   Forces (Hartrees/Bohr)
 Number     Number              X              Y              Z
 -------------------------------------------------------------------
      1       26          -0.000249910    0.000131174    0.000147754
      2       17           0.000071911    0.000031180   -0.000001634
      3        7           0.000080537    0.000034186    0.000095889
      4        7          -0.000155471    0.000177460   -0.000276576
      5        7          -0.000041019   -0.000016956    0.000073370
      6        7          -0.000009117    0.000027872   -0.000103933
      7        6          -0.000003930    0.000008615    0.000034945
      8        1          -0.000026648   -0.000000344   -0.000005951
      9        6          -0.000001225    0.000019358   -0.000010546
     10        1          -0.000001776   -0.000000029    0.000002845
     11        6           0.000012842   -0.000012876    0.000003808
     12        1           0.000002735    0.000000134   -0.000012980
     13        6           0.000006448    0.000009841   -0.000008701
     14        1           0.000010924    0.000008565   -0.000023765
     15        6           0.000004910   -0.000038564    0.000055564
     16        6           0.000010770    0.000029091   -0.000141790
     17        6          -0.000038038   -0.000035007    0.000148615
     18        1           0.000004202    0.000006864   -0.000023806
     19       17          -0.000298296    0.000523918    0.000502452
     20        7           0.000668243   -0.000993709   -0.000445337
     21        7          -0.000008466    0.000167447    0.000227705
     22        7          -0.000020878   -0.000176437   -0.000168652
     23        7          -0.000038291   -0.000100266    0.000050075
     24        6           0.000144102    0.000057612   -0.000132728
     25        1          -0.000051041   -0.000050504   -0.000020917
     26        6          -0.000116222    0.000027295    0.000054682
     27        1          -0.000003070   -0.000003143    0.000005837
     28        6           0.000009049    0.000032193   -0.000021637
     29        1           0.000006997   -0.000019760   -0.000005545
     30        6           0.000023943    0.000043625    0.000075919
     31        1           0.000010768   -0.000039578    0.000005648
     32        6          -0.000207138    0.000191061   -0.000003257
     33        6           0.000265241   -0.000222675   -0.000160557
     34        6          -0.000054050    0.000156197    0.000063020
     35        1           0.000006365    0.000006605    0.000001801
     36        6           0.000011510   -0.000004364    0.000014973
     37        6           0.000012914   -0.000005469    0.000016305
     38        6          -0.000013503   -0.000011551   -0.000001778
     39        6          -0.000006337    0.000010717   -0.000001663
     40        6           0.000005172    0.000006168    0.000004399
     41        6          -0.000006754   -0.000014891   -0.000001200
     42        1           0.000003262    0.000006413   -0.000010770
     43        1          -0.000002532    0.000001775   -0.000000185
     44        1          -0.000001480   -0.000000529   -0.000005915
     45        1          -0.000002179    0.000005978   -0.000006676
     46        6           0.000002842    0.000035004   -0.000025604
     47        6          -0.000021160    0.000018891   -0.000006394
     48        6          -0.000001235   -0.000005147    0.000004435
     49        6           0.000005547   -0.000012855    0.000004670
     50        6           0.000001976    0.000004603    0.000001002
     51        6          -0.000001866   -0.000005725    0.000005215
     52        1           0.000004789   -0.000008420    0.000009197
     53        1          -0.000001901   -0.000003033    0.000003129
     54        1           0.000001222    0.000000217    0.000005517
     55        1          -0.000001059   -0.000004385    0.000001601
     56       17          -0.000000029    0.000003983    0.000001661
     57       17          -0.000004604    0.000002171    0.000006464
 -------------------------------------------------------------------
 Cartesian Forces:  Max     0.000993709 RMS     0.000134023
 Leave Link  716 at Sat Oct 20 04:36:38 2018, MaxMem=   838860800 cpu:         0.5
 (Enter /soft/sl6.3/x86_64/gaussian/g09_d01/g09/l103.exe)

 GradGradGradGradGradGradGradGradGradGradGradGradGradGradGradGradGradGrad
 Berny optimization.
 Using GEDIIS/GDIIS optimizer.
 FormGI is forming the generalized inverse of G from B-inverse, IUseBI=4.
 GSVD:  received Info=                   1 from GESDD.
 Internal  Forces:  Max     0.001030987 RMS     0.000201795
 Search for a local minimum.
 Step number   2 out of a maximum of  342
 All quantities printed in internal units (Hartrees-Bohrs-Radians)
 RMS Force = .20180D-03 SwitMx=.10000D-02 MixMth= 2
 Mixed Optimization -- En-DIIS/RFO-DIIS
 Swapping is turned off.
 Update second derivatives using D2CorX and points    1    2
 DE=  3.22D-05 DEPred=-1.04D-05 R=-3.09D+00
 Trust test=-3.09D+00 RLast= 3.96D-02 DXMaxT set to 1.50D-01
 ITU= -1  0
     Eigenvalues ---    0.00312   0.00758   0.00949   0.01003   0.01300
     Eigenvalues ---    0.01360   0.01373   0.01520   0.01579   0.01746
     Eigenvalues ---    0.01821   0.01873   0.01903   0.01928   0.01935
     Eigenvalues ---    0.01993   0.02069   0.02086   0.02117   0.02170
     Eigenvalues ---    0.02174   0.02184   0.02187   0.02189   0.02191
     Eigenvalues ---    0.02195   0.02196   0.02199   0.02201   0.02201
     Eigenvalues ---    0.02203   0.02204   0.02204   0.02205   0.02206
     Eigenvalues ---    0.02209   0.02210   0.02211   0.02214   0.02214
     Eigenvalues ---    0.02216   0.02218   0.02225   0.02228   0.02233
     Eigenvalues ---    0.02307   0.02326   0.02329   0.02335   0.02364
     Eigenvalues ---    0.02402   0.03436   0.06901   0.08049   0.08586
     Eigenvalues ---    0.08889   0.09285   0.09685   0.10168   0.12632
     Eigenvalues ---    0.14375   0.15957   0.15961   0.15970   0.15995
     Eigenvalues ---    0.15996   0.15998   0.15998   0.15999   0.15999
     Eigenvalues ---    0.15999   0.15999   0.16000   0.16000   0.16000
     Eigenvalues ---    0.16000   0.16000   0.16000   0.16001   0.16870
     Eigenvalues ---    0.21995   0.22000   0.22000   0.22002   0.22429
     Eigenvalues ---    0.22475   0.22986   0.22989   0.23308   0.23712
     Eigenvalues ---    0.23817   0.23931   0.24000   0.24002   0.24065
     Eigenvalues ---    0.24434   0.24505   0.24724   0.24843   0.24959
     Eigenvalues ---    0.24991   0.24997   0.24999   0.25000   0.25000
     Eigenvalues ---    0.25000   0.29988   0.30086   0.31464   0.35158
     Eigenvalues ---    0.35293   0.35511   0.35517   0.35544   0.35617
     Eigenvalues ---    0.35630   0.35634   0.35651   0.35681   0.35687
     Eigenvalues ---    0.35764   0.35768   0.35770   0.35772   0.35802
     Eigenvalues ---    0.35803   0.36580   0.36609   0.37227   0.41767
     Eigenvalues ---    0.41852   0.41855   0.42681   0.42684   0.42692
     Eigenvalues ---    0.42719   0.42729   0.42732   0.44056   0.44856
     Eigenvalues ---    0.46033   0.46605   0.46657   0.46685   0.46704
     Eigenvalues ---    0.46713   0.46817   0.46822   0.46842   0.47100
     Eigenvalues ---    0.47132   0.47145   0.47344   0.47363   0.47365
     Eigenvalues ---    0.50703   0.51978   0.52013   0.53410   0.53612
     Eigenvalues ---    0.54361   0.56376   0.57165   0.66039   0.66156
 En-DIIS/RFO-DIIS IScMMF=        0 using points:     2    1
 RFO step:  Lambda=-3.12761246D-05.
 NNeg= 0 NP= 2 Switch=  2.50D-03 Rises=F DC= -3.22D-05 SmlDif=  1.00D-05
 RMS Error=  0.5284118781D-03 NUsed= 2 EDIIS=F
 DidBck=T Rises=F RFO-DIIS coefs:    0.19793    0.80207
 Iteration  1 RMS(Cart)=  0.02602754 RMS(Int)=  0.00005919
 Iteration  2 RMS(Cart)=  0.00017403 RMS(Int)=  0.00000705
 Iteration  3 RMS(Cart)=  0.00000000 RMS(Int)=  0.00000705
 ITry= 1 IFail=0 DXMaxC= 9.07D-02 DCOld= 1.00D+10 DXMaxT= 1.50D-01 DXLimC= 3.00D+00 Rises=F
 Variable       Old X    -DE/DX   Delta X   Delta X   Delta X     New X
                                 (Linear)    (Quad)   (Total)
    R1        4.39775   0.00001   0.00006  -0.00012  -0.00007   4.39768
    R2        4.32029  -0.00006   0.00052  -0.00152  -0.00100   4.31929
    R3        4.32579   0.00028  -0.00057   0.00187   0.00130   4.32709
    R4        4.60893  -0.00056  -0.00021  -0.00085  -0.00106   4.60786
    R5        4.12632  -0.00016  -0.00030   0.00044   0.00014   4.12645
    R6        2.52639  -0.00001   0.00005  -0.00012  -0.00007   2.52631
    R7        2.54583  -0.00001   0.00002   0.00000   0.00002   2.54585
    R8        2.44175   0.00003  -0.00004   0.00011   0.00007   2.44182
    R9        2.58381  -0.00002   0.00001  -0.00006  -0.00004   2.58377
   R10        2.55356   0.00003   0.00000   0.00001   0.00001   2.55357
   R11        2.57193  -0.00002   0.00000   0.00000   0.00000   2.57193
   R12        2.69111   0.00000  -0.00003   0.00006   0.00004   2.69115
   R13        2.05193  -0.00002   0.00006  -0.00016  -0.00010   2.05182
   R14        2.63107  -0.00001   0.00001  -0.00004  -0.00003   2.63104
   R15        2.04575   0.00000  -0.00002   0.00004   0.00003   2.04578
   R16        2.62791  -0.00003   0.00004  -0.00012  -0.00009   2.62782
   R17        2.04845   0.00000  -0.00002   0.00005   0.00003   2.04848
   R18        2.62754  -0.00001   0.00002  -0.00006  -0.00004   2.62750
   R19        2.04686   0.00000  -0.00001   0.00001   0.00001   2.04687
   R20        2.63570  -0.00001  -0.00002   0.00006   0.00004   2.63574
   R21        2.76796  -0.00006  -0.00002   0.00007   0.00005   2.76801
   R22        2.60064  -0.00001  -0.00001   0.00002   0.00001   2.60065
   R23        2.03183   0.00000   0.00001  -0.00002  -0.00001   2.03182
   R24        2.52120  -0.00010  -0.00015   0.00035   0.00019   2.52139
   R25        2.54347  -0.00002  -0.00001   0.00001   0.00000   2.54347
   R26        2.44293  -0.00007   0.00008  -0.00022  -0.00014   2.44278
   R27        2.58707  -0.00047  -0.00014   0.00016   0.00002   2.58709
   R28        2.55159   0.00012   0.00014  -0.00031  -0.00017   2.55142
   R29        2.57094   0.00006   0.00003  -0.00004  -0.00001   2.57093
   R30        2.69108   0.00000   0.00002  -0.00006  -0.00003   2.69105
   R31        2.04874   0.00007  -0.00009   0.00026   0.00017   2.04891
   R32        2.62658   0.00009  -0.00003   0.00010   0.00008   2.62666
   R33        2.04585   0.00001  -0.00001   0.00004   0.00002   2.04588
   R34        2.63122   0.00010   0.00006  -0.00011  -0.00005   2.63117
   R35        2.04803   0.00000  -0.00002   0.00004   0.00002   2.04806
   R36        2.62236   0.00002   0.00010  -0.00025  -0.00015   2.62221
   R37        2.04666   0.00000  -0.00002   0.00005   0.00003   2.04669
   R38        2.64007   0.00001   0.00001  -0.00002  -0.00001   2.64006
   R39        2.75784  -0.00027   0.00008  -0.00036  -0.00027   2.75757
   R40        2.59949  -0.00009  -0.00014   0.00033   0.00018   2.59968
   R41        2.03142   0.00001  -0.00002   0.00006   0.00004   2.03146
   R42        2.63354   0.00000   0.00001  -0.00001  -0.00001   2.63353
   R43        2.63548  -0.00001  -0.00001   0.00003   0.00002   2.63549
   R44        2.62819   0.00000  -0.00002   0.00005   0.00003   2.62822
   R45        2.04662  -0.00001  -0.00002   0.00006   0.00003   2.04665
   R46        2.62525   0.00001   0.00000   0.00000   0.00000   2.62525
   R47        2.04393   0.00000  -0.00002   0.00005   0.00003   2.04396
   R48        2.62864  -0.00001  -0.00002   0.00005   0.00003   2.62867
   R49        2.04448   0.00000  -0.00007   0.00018   0.00011   2.04459
   R50        2.63101   0.00000   0.00003  -0.00008  -0.00005   2.63096
   R51        2.04454   0.00000  -0.00003   0.00008   0.00005   2.04459
   R52        3.31494   0.00000  -0.00002   0.00004   0.00003   3.31496
   R53        2.63367  -0.00001   0.00001  -0.00003  -0.00002   2.63365
   R54        2.63669  -0.00001  -0.00006   0.00014   0.00008   2.63678
   R55        2.62813   0.00000   0.00002  -0.00005  -0.00003   2.62810
   R56        2.04631   0.00000   0.00000   0.00001   0.00001   2.04632
   R57        2.62496  -0.00001   0.00002  -0.00004  -0.00003   2.62493
   R58        2.04394   0.00000  -0.00003   0.00007   0.00005   2.04399
   R59        2.62805   0.00000  -0.00003   0.00008   0.00005   2.62810
   R60        2.04439   0.00000   0.00001  -0.00002  -0.00001   2.04438
   R61        2.63071   0.00000  -0.00001   0.00002   0.00001   2.63072
   R62        2.04446   0.00000   0.00000   0.00000   0.00000   2.04445
   R63        3.31691   0.00000  -0.00005   0.00014   0.00008   3.31699
    A1        1.61727   0.00004   0.00105  -0.00261  -0.00156   1.61572
    A2        1.51262  -0.00012  -0.00005   0.00031   0.00026   1.51288
    A3        1.94015   0.00031   0.00055  -0.00065  -0.00010   1.94005
    A4        1.71029  -0.00002   0.00274  -0.00705  -0.00431   1.70598
    A5        1.26796  -0.00007   0.00025  -0.00047  -0.00023   1.26773
    A6        1.59506  -0.00001  -0.00004   0.00016   0.00013   1.59519
    A7        2.73910  -0.00017  -0.00002  -0.00047  -0.00048   2.73862
    A8        1.77345   0.00052  -0.00147   0.00419   0.00269   1.77614
    A9        1.58133  -0.00046  -0.00016  -0.00040  -0.00055   1.58078
   A10        2.13922  -0.00005  -0.00001  -0.00012  -0.00013   2.13910
   A11        2.03847   0.00010   0.00021  -0.00042  -0.00020   2.03827
   A12        2.08035  -0.00005  -0.00003   0.00000  -0.00003   2.08032
   A13        2.34062   0.00004  -0.00041   0.00124   0.00082   2.34144
   A14        1.97733   0.00001   0.00043  -0.00111  -0.00067   1.97666
   A15        1.92884  -0.00004   0.00003  -0.00004  -0.00001   1.92883
   A16        1.86677   0.00002  -0.00002   0.00002   0.00000   1.86677
   A17        1.93172  -0.00001   0.00001  -0.00002  -0.00002   1.93170
   A18        2.09929   0.00003   0.00006  -0.00012  -0.00007   2.09922
   A19        2.25185  -0.00002  -0.00011   0.00025   0.00015   2.25200
   A20        2.00549   0.00000   0.00000  -0.00003  -0.00002   2.00546
   A21        2.13386   0.00003   0.00005  -0.00006  -0.00001   2.13386
   A22        2.14383  -0.00003  -0.00005   0.00009   0.00003   2.14386
   A23        2.09265   0.00000  -0.00002   0.00006   0.00004   2.09269
   A24        2.07228   0.00001  -0.00002   0.00003   0.00002   2.07230
   A25        2.11822   0.00000   0.00004  -0.00009  -0.00006   2.11817
   A26        2.10589   0.00001   0.00005  -0.00011  -0.00006   2.10583
   A27        2.08014  -0.00002  -0.00007   0.00014   0.00008   2.08022
   A28        2.09713   0.00001   0.00002  -0.00003  -0.00001   2.09713
   A29        2.10708   0.00000  -0.00007   0.00017   0.00009   2.10717
   A30        2.07084   0.00000   0.00011  -0.00022  -0.00012   2.07072
   A31        2.10523  -0.00001  -0.00004   0.00007   0.00003   2.10526
   A32        2.12881   0.00003  -0.00005   0.00012   0.00007   2.12888
   A33        2.00455   0.00002   0.00016  -0.00021  -0.00005   2.00450
   A34        2.14978  -0.00004  -0.00013   0.00012   0.00000   2.14978
   A35        2.09048  -0.00003   0.00020  -0.00043  -0.00023   2.09024
   A36        1.87209   0.00004  -0.00002   0.00003   0.00001   1.87210
   A37        2.31989  -0.00001  -0.00026   0.00058   0.00032   2.32022
   A38        1.82529   0.00000   0.00000   0.00001   0.00002   1.82531
   A39        2.13744   0.00000  -0.00001  -0.00001  -0.00002   2.13742
   A40        2.31909   0.00000  -0.00008   0.00017   0.00010   2.31918
   A41        2.06977  -0.00006   0.00011  -0.00032  -0.00021   2.06956
   A42        2.28911   0.00074   0.00173  -0.00379  -0.00206   2.28706
   A43        2.04533  -0.00077  -0.00154   0.00325   0.00172   2.04704
   A44        1.92752   0.00005   0.00014  -0.00035  -0.00021   1.92731
   A45        1.86606  -0.00012  -0.00026   0.00059   0.00033   1.86639
   A46        1.93429   0.00005   0.00014  -0.00027  -0.00012   1.93417
   A47        2.09104  -0.00006   0.00025  -0.00071  -0.00046   2.09058
   A48        2.25755   0.00001  -0.00042   0.00104   0.00062   2.25817
   A49        2.02266   0.00003  -0.00039   0.00101   0.00063   2.02328
   A50        2.14868  -0.00001  -0.00002   0.00004   0.00002   2.14870
   A51        2.11174  -0.00002   0.00040  -0.00104  -0.00064   2.11109
   A52        2.09811   0.00000  -0.00002   0.00005   0.00003   2.09813
   A53        2.06602   0.00001  -0.00002   0.00006   0.00004   2.06606
   A54        2.11903  -0.00001   0.00004  -0.00010  -0.00007   2.11896
   A55        2.10625  -0.00001  -0.00003   0.00007   0.00003   2.10628
   A56        2.07689   0.00002   0.00003  -0.00004  -0.00001   2.07688
   A57        2.10004  -0.00001   0.00000  -0.00002  -0.00002   2.10002
   A58        2.10668   0.00006   0.00011  -0.00023  -0.00012   2.10656
   A59        2.07494  -0.00015  -0.00008   0.00008   0.00000   2.07494
   A60        2.10156   0.00009  -0.00003   0.00015   0.00012   2.10168
   A61        2.13005   0.00019  -0.00002   0.00019   0.00017   2.13022
   A62        2.00223  -0.00071  -0.00055   0.00082   0.00027   2.00250
   A63        2.15089   0.00052   0.00054  -0.00099  -0.00044   2.15045
   A64        2.08393  -0.00096  -0.00071   0.00103   0.00032   2.08425
   A65        1.87257   0.00026   0.00009  -0.00002   0.00006   1.87263
   A66        2.32647   0.00070   0.00060  -0.00097  -0.00038   2.32609
   A67        1.82429  -0.00023  -0.00010   0.00006  -0.00004   1.82426
   A68        2.14265   0.00009  -0.00004   0.00009   0.00005   2.14269
   A69        2.31519   0.00012   0.00005  -0.00009  -0.00005   2.31514
   A70        2.09677  -0.00001   0.00009  -0.00023  -0.00014   2.09663
   A71        2.07919   0.00001  -0.00010   0.00027   0.00017   2.07935
   A72        2.10723  -0.00001   0.00001  -0.00004  -0.00002   2.10720
   A73        2.08974   0.00001  -0.00004   0.00011   0.00007   2.08981
   A74        2.10366   0.00000  -0.00002   0.00006   0.00003   2.10370
   A75        2.08955   0.00000   0.00007  -0.00017  -0.00010   2.08945
   A76        2.08606   0.00000   0.00002  -0.00005  -0.00003   2.08603
   A77        2.08651   0.00000  -0.00010   0.00026   0.00016   2.08667
   A78        2.11061   0.00000   0.00008  -0.00021  -0.00013   2.11048
   A79        2.08293  -0.00001   0.00005  -0.00012  -0.00008   2.08286
   A80        2.10237   0.00000   0.00000   0.00001   0.00001   2.10238
   A81        2.09778   0.00000  -0.00004   0.00011   0.00007   2.09785
   A82        2.08698   0.00000  -0.00003   0.00008   0.00005   2.08703
   A83        2.09963   0.00001   0.00000   0.00000   0.00000   2.09963
   A84        2.09649   0.00000   0.00002  -0.00006  -0.00004   2.09645
   A85        2.11331   0.00000  -0.00001   0.00003   0.00002   2.11333
   A86        2.08421   0.00000  -0.00007   0.00019   0.00011   2.08432
   A87        2.08566   0.00000   0.00008  -0.00022  -0.00013   2.08553
   A88        2.09856   0.00000  -0.00005   0.00014   0.00008   2.09864
   A89        2.07765  -0.00002   0.00003  -0.00010  -0.00007   2.07759
   A90        2.10697   0.00001   0.00002  -0.00005  -0.00003   2.10694
   A91        2.08996  -0.00001   0.00002  -0.00005  -0.00003   2.08993
   A92        2.10680   0.00001  -0.00003   0.00008   0.00005   2.10685
   A93        2.08616   0.00000   0.00003  -0.00007  -0.00004   2.08612
   A94        2.08527   0.00000  -0.00003   0.00007   0.00004   2.08531
   A95        2.08652   0.00000   0.00003  -0.00009  -0.00006   2.08647
   A96        2.11139   0.00001   0.00000   0.00001   0.00001   2.11140
   A97        2.08311   0.00000  -0.00006   0.00016   0.00010   2.08321
   A98        2.10189   0.00000   0.00004  -0.00011  -0.00007   2.10182
   A99        2.09808   0.00000   0.00002  -0.00006  -0.00004   2.09805
   A100       2.08800  -0.00001   0.00000   0.00001   0.00000   2.08800
   A101       2.09765   0.00000   0.00003  -0.00009  -0.00006   2.09759
   A102       2.09750   0.00001  -0.00003   0.00009   0.00006   2.09755
   A103       2.11292   0.00001   0.00005  -0.00013  -0.00007   2.11285
   A104       2.08377  -0.00001  -0.00001   0.00003   0.00001   2.08378
   A105       2.08649   0.00000  -0.00004   0.00010   0.00006   2.08655
   A106       3.32756   0.00002   0.00379  -0.00966  -0.00586   3.32170
   A107       3.03172   0.00043  -0.00141   0.00424   0.00280   3.03452
    D1        1.64548   0.00005  -0.00237   0.00383   0.00146   1.64695
    D2       -1.25485   0.00008  -0.00322   0.00637   0.00316  -1.25169
    D3        3.14070  -0.00010  -0.00274   0.00495   0.00221  -3.14027
    D4        0.24037  -0.00007  -0.00359   0.00749   0.00391   0.24427
    D5       -0.29641  -0.00026  -0.00296   0.00458   0.00163  -0.29478
    D6        3.08645  -0.00023  -0.00381   0.00712   0.00332   3.08977
    D7        1.41328   0.00019   0.00769   0.01316   0.02079   1.43407
    D8       -1.52979   0.00040   0.00439   0.01725   0.02167  -1.50812
    D9       -1.60163   0.00024   0.00465   0.02143   0.02602  -1.57561
   D10        1.73848   0.00046   0.00135   0.02552   0.02690   1.76538
   D11       -1.41435   0.00010   0.00376  -0.00914  -0.00538  -1.41973
   D12        1.40546   0.00015   0.00405  -0.00888  -0.00483   1.40064
   D13       -3.05215   0.00001   0.00266  -0.00634  -0.00368  -3.05583
   D14       -0.23233   0.00005   0.00295  -0.00607  -0.00313  -0.23547
   D15        2.39310  -0.00013   0.00189  -0.00646  -0.00457   2.38853
   D16       -1.07027  -0.00009   0.00218  -0.00620  -0.00402  -1.07429
   D17        0.28703   0.00004   0.00660  -0.01641  -0.00981   0.27722
   D18        3.10685   0.00008   0.00689  -0.01615  -0.00926   3.09759
   D19       -0.32558   0.00034   0.00752   0.01268   0.02022  -0.30536
   D20        3.05984   0.00027   0.00568   0.01758   0.02325   3.08309
   D21       -1.86528   0.00040   0.00722   0.01321   0.02047  -1.84481
   D22        1.52013   0.00034   0.00539   0.01811   0.02350   1.54364
   D23        1.61998   0.00058   0.00823   0.01149   0.01975   1.63973
   D24       -1.27779   0.00051   0.00640   0.01639   0.02278  -1.25501
   D25        0.23173   0.00000  -0.00152   0.00398   0.00246   0.23419
   D26       -2.90519  -0.00001  -0.00130   0.00312   0.00182  -2.90337
   D27        3.12652  -0.00001  -0.00062   0.00133   0.00070   3.12722
   D28       -0.01041  -0.00002  -0.00040   0.00046   0.00007  -0.01034
   D29        2.92327  -0.00001   0.00143  -0.00354  -0.00211   2.92115
   D30       -0.20871   0.00007   0.00361  -0.00762  -0.00402  -0.21273
   D31        0.01443   0.00002   0.00061  -0.00107  -0.00047   0.01396
   D32       -3.11755   0.00009   0.00279  -0.00516  -0.00237  -3.11992
   D33        2.81503   0.00003   0.00013   0.00043   0.00056   2.81559
   D34       -0.01122  -0.00002  -0.00021   0.00032   0.00011  -0.01111
   D35        0.21975  -0.00004  -0.00226   0.00455   0.00229   0.22204
   D36       -2.88594  -0.00005  -0.00038   0.00012  -0.00026  -2.88620
   D37        3.11644   0.00001  -0.00214   0.00505   0.00291   3.11935
   D38        0.01075   0.00000  -0.00026   0.00062   0.00036   0.01110
   D39        0.00761   0.00004   0.00062  -0.00117  -0.00055   0.00706
   D40       -3.10906   0.00002   0.00221  -0.00537  -0.00316  -3.11222
   D41       -0.00103  -0.00004  -0.00076   0.00151   0.00075  -0.00029
   D42       -3.09312  -0.00001   0.00065  -0.00163  -0.00097  -3.09410
   D43        3.11285  -0.00002  -0.00253   0.00617   0.00365   3.11650
   D44        0.02077   0.00001  -0.00111   0.00303   0.00192   0.02269
   D45       -2.55021   0.00001  -0.00218   0.00566   0.00349  -2.54672
   D46        0.59030   0.00002  -0.00126   0.00344   0.00219   0.59249
   D47        0.62140  -0.00001  -0.00027   0.00061   0.00034   0.62174
   D48       -2.52128   0.00000   0.00065  -0.00161  -0.00096  -2.52223
   D49        3.13576   0.00001   0.00004   0.00011   0.00015   3.13591
   D50        0.00219   0.00001  -0.00012   0.00052   0.00040   0.00259
   D51       -0.00079  -0.00001   0.00028  -0.00082  -0.00054  -0.00133
   D52       -3.13437  -0.00001   0.00012  -0.00041  -0.00029  -3.13465
   D53        3.13776  -0.00001  -0.00008   0.00002  -0.00006   3.13769
   D54        0.00217   0.00001   0.00043  -0.00090  -0.00046   0.00171
   D55        0.00430  -0.00001  -0.00025   0.00044   0.00019   0.00449
   D56       -3.13128   0.00001   0.00027  -0.00048  -0.00021  -3.13149
   D57        3.13392  -0.00004  -0.00095   0.00165   0.00071   3.13463
   D58        0.00162  -0.00001  -0.00023   0.00032   0.00009   0.00171
   D59       -0.00169  -0.00002  -0.00043   0.00074   0.00031  -0.00138
   D60       -3.13400   0.00001   0.00028  -0.00059  -0.00031  -3.13431
   D61       -0.01010   0.00000  -0.00029   0.00068   0.00039  -0.00971
   D62        3.12108  -0.00008  -0.00265   0.00510   0.00245   3.12353
   D63        3.14077   0.00003   0.00042  -0.00065  -0.00023   3.14054
   D64       -0.01124  -0.00005  -0.00194   0.00377   0.00184  -0.00940
   D65       -0.01185  -0.00003  -0.00080   0.00179   0.00099  -0.01086
   D66        3.08292  -0.00002  -0.00324   0.00755   0.00431   3.08723
   D67        3.13948   0.00004   0.00141  -0.00234  -0.00094   3.13855
   D68       -0.04893   0.00006  -0.00104   0.00341   0.00238  -0.04656
   D69       -0.00558   0.00003   0.00061  -0.00127  -0.00066  -0.00624
   D70        3.07901  -0.00001  -0.00101   0.00234   0.00132   3.08034
   D71       -3.10461   0.00001   0.00283  -0.00649  -0.00366  -3.10828
   D72       -0.02002  -0.00002   0.00120  -0.00289  -0.00169  -0.02171
   D73       -3.12345  -0.00006   0.00091  -0.00295  -0.00203  -3.12548
   D74        0.00219  -0.00007   0.00052  -0.00205  -0.00153   0.00066
   D75       -0.00567   0.00025  -0.00012   0.00279   0.00267  -0.00299
   D76        3.13113  -0.00021  -0.00373   0.00714   0.00341   3.13454
   D77       -2.90289  -0.00047  -0.00284   0.00289   0.00003  -2.90286
   D78        0.00748  -0.00050  -0.00130  -0.00132  -0.00261   0.00488
   D79       -0.18485   0.00091   0.00476  -0.00504  -0.00027  -0.18511
   D80        2.93731   0.00082   0.00365  -0.00341   0.00025   2.93756
   D81       -3.13123   0.00073   0.00302  -0.00052   0.00249  -3.12874
   D82       -0.00907   0.00064   0.00190   0.00111   0.00300  -0.00607
   D83       -0.00313   0.00018   0.00020   0.00106   0.00125  -0.00188
   D84        3.11446   0.00015  -0.00084   0.00351   0.00266   3.11712
   D85       -0.00235   0.00021   0.00094  -0.00037   0.00057  -0.00178
   D86        3.09558  -0.00016  -0.00095   0.00079  -0.00015   3.09543
   D87       -3.11700   0.00024   0.00209  -0.00309  -0.00100  -3.11800
   D88       -0.01908  -0.00014   0.00021  -0.00192  -0.00171  -0.02079
   D89        2.66515   0.00001   0.00244  -0.00606  -0.00362   2.66152
   D90       -0.47262   0.00001   0.00108  -0.00268  -0.00161  -0.47422
   D91       -0.50546  -0.00001   0.00119  -0.00313  -0.00194  -0.50740
   D92        2.63996  -0.00002  -0.00017   0.00025   0.00008   2.64004
   D93       -3.13315   0.00000   0.00001   0.00000   0.00001  -3.13314
   D94        0.00084  -0.00008  -0.00033   0.00002  -0.00031   0.00053
   D95       -0.00831  -0.00001  -0.00041   0.00096   0.00055  -0.00775
   D96        3.12569  -0.00009  -0.00075   0.00099   0.00023   3.12592
   D97       -3.13810   0.00011   0.00047  -0.00014   0.00033  -3.13777
   D98       -0.00045   0.00006  -0.00026   0.00128   0.00102   0.00057
   D99       -0.00420   0.00002   0.00012  -0.00012   0.00000  -0.00419
   D100       3.13345  -0.00002  -0.00061   0.00130   0.00070   3.13415
   D101      -3.14016   0.00007   0.00124  -0.00241  -0.00117  -3.14133
   D102      -0.00281   0.00010   0.00063  -0.00057   0.00005  -0.00275
   D103      -0.00250   0.00003   0.00051  -0.00099  -0.00048  -0.00298
   D104       3.13485   0.00006  -0.00010   0.00085   0.00075   3.13560
   D105       0.00604  -0.00026  -0.00046  -0.00150  -0.00196   0.00408
   D106      -3.13035   0.00024   0.00347  -0.00623  -0.00276  -3.13312
   D107      -3.13979  -0.00023  -0.00106   0.00032  -0.00074  -3.14053
   D108       0.00701   0.00027   0.00286  -0.00440  -0.00154   0.00547
   D109       0.03913   0.00090   0.00680  -0.00454   0.00226   0.04139
   D110      -3.07697   0.00103   0.00828  -0.00671   0.00157  -3.07539
   D111      -3.10732   0.00043   0.00314  -0.00013   0.00301  -3.10431
   D112       0.05977   0.00056   0.00462  -0.00230   0.00232   0.06209
   D113       0.00665  -0.00050  -0.00166  -0.00042  -0.00207   0.00457
   D114      -3.08502  -0.00006   0.00050  -0.00175  -0.00126  -3.08627
   D115       3.12498  -0.00064  -0.00302   0.00157  -0.00144   3.12353
   D116       0.03331  -0.00020  -0.00086   0.00024  -0.00063   0.03269
   D117      -3.13080   0.00001   0.00121  -0.00293  -0.00172  -3.13253
   D118       0.03391   0.00000   0.00107  -0.00266  -0.00159   0.03232
   D119       0.01189   0.00000   0.00027  -0.00068  -0.00040   0.01149
   D120      -3.10658  -0.00001   0.00013  -0.00041  -0.00027  -3.10685
   D121      -3.13972  -0.00001  -0.00111   0.00270   0.00159  -3.13813
   D122       0.00508  -0.00001  -0.00058   0.00139   0.00081   0.00589
   D123       0.00078   0.00000  -0.00019   0.00046   0.00028   0.00106
   D124      -3.13761   0.00000   0.00035  -0.00084  -0.00049  -3.13810
   D125      -0.01425   0.00000   0.00000  -0.00002  -0.00002  -0.01427
   D126      -3.14067  -0.00001  -0.00009   0.00018   0.00009  -3.14058
   D127       3.10441   0.00001   0.00014  -0.00028  -0.00015   3.10426
   D128      -0.02201   0.00000   0.00005  -0.00009  -0.00004  -0.02205
   D129      -0.01086   0.00000  -0.00017   0.00044   0.00026  -0.01060
   D130      -3.13864   0.00001   0.00022  -0.00050  -0.00028  -3.13892
   D131       3.12748  -0.00001  -0.00072   0.00177   0.00105   3.12853
   D132      -0.00029   0.00000  -0.00033   0.00083   0.00050   0.00021
   D133       0.00418   0.00000  -0.00036   0.00093   0.00057   0.00475
   D134      -3.13570   0.00000  -0.00050   0.00126   0.00076  -3.13494
   D135       3.13064   0.00000  -0.00027   0.00074   0.00046   3.13111
   D136      -0.00924   0.00000  -0.00041   0.00107   0.00066  -0.00858
   D137       0.00846   0.00000   0.00045  -0.00115  -0.00069   0.00777
   D138      -3.13484   0.00000   0.00059  -0.00147  -0.00089  -3.13573
   D139       3.13626  -0.00001   0.00006  -0.00021  -0.00015   3.13611
   D140      -0.00704   0.00000   0.00020  -0.00054  -0.00034  -0.00738
   D141       3.13076  -0.00001  -0.00191   0.00473   0.00283   3.13359
   D142      -0.03546   0.00000  -0.00110   0.00280   0.00169  -0.03377
   D143      -0.01473   0.00000  -0.00052   0.00130   0.00078  -0.01395
   D144       3.10224   0.00001   0.00028  -0.00064  -0.00036   3.10188
   D145       3.14046   0.00001   0.00176  -0.00440  -0.00264   3.13782
   D146       0.00348   0.00001   0.00144  -0.00360  -0.00216   0.00132
   D147       0.00271   0.00000   0.00040  -0.00101  -0.00061   0.00210
   D148      -3.13427   0.00000   0.00007  -0.00021  -0.00014  -3.13440
   D149       0.01384   0.00001   0.00029  -0.00070  -0.00041   0.01343
   D150       3.14016   0.00000   0.00062  -0.00154  -0.00092   3.13924
   D151      -3.10341  -0.00001  -0.00050   0.00121   0.00071  -3.10271
   D152       0.02291  -0.00001  -0.00017   0.00037   0.00020   0.02311
   D153       0.00996   0.00000  -0.00005   0.00014   0.00009   0.01005
   D154       3.14158   0.00000  -0.00021   0.00053   0.00032  -3.14128
   D155      -3.13631   0.00000   0.00028  -0.00068  -0.00039  -3.13671
   D156      -0.00469   0.00000   0.00012  -0.00028  -0.00017  -0.00485
   D157      -0.00118   0.00000   0.00005  -0.00016  -0.00011  -0.00129
   D158       3.13716   0.00000  -0.00010   0.00022   0.00012   3.13728
   D159      -3.12753   0.00000  -0.00027   0.00067   0.00040  -3.12713
   D160       0.01081   0.00000  -0.00042   0.00106   0.00063   0.01144
   D161      -0.01082   0.00000  -0.00018   0.00045   0.00027  -0.01055
   D162       3.13404   0.00000  -0.00003   0.00006   0.00004   3.13407
   D163       3.14074   0.00000  -0.00001   0.00005   0.00004   3.14079
   D164       0.00241   0.00000   0.00014  -0.00033  -0.00019   0.00222
         Item               Value     Threshold  Converged?
 Maximum Force            0.001031     0.000450     NO 
 RMS     Force            0.000202     0.000300     YES
 Maximum Displacement     0.090734     0.001800     NO 
 RMS     Displacement     0.026001     0.001200     NO 
 Predicted change in Energy=-4.665819D-05
 GradGradGradGradGradGradGradGradGradGradGradGradGradGradGradGradGradGrad

 Leave Link  103 at Sat Oct 20 04:36:38 2018, MaxMem=   838860800 cpu:         5.6
 (Enter /soft/sl6.3/x86_64/gaussian/g09_d01/g09/l202.exe)
 Stoichiometry    C26H18Cl4FeN8(5)
 Framework group  C1[X(C26H18Cl4FeN8)]
 Deg. of freedom   165
 Full point group                 C1      NOp   1
 RotChk:  IX=0 Diff= 1.33D-02
 Largest Abelian subgroup         C1      NOp   1
 Largest concise Abelian subgroup C1      NOp   1
                         Standard orientation:                         
 ---------------------------------------------------------------------
 Center     Atomic      Atomic             Coordinates (Angstroms)
 Number     Number       Type             X           Y           Z
 ---------------------------------------------------------------------
      1         26           0       -0.143778   -1.878130   -0.543684
      2         17           0       -0.116836   -1.080469   -2.729698
      3          7           0       -2.076999   -3.048682   -0.885373
      4          7           0       -1.887343   -0.438802   -0.181068
      5          7           0       -1.973044    0.824783    0.075211
      6          7           0       -3.237279    1.201490   -0.217698
      7          6           0       -2.084654   -4.340044   -1.231120
      8          1           0       -1.132696   -4.849605   -1.116925
      9          6           0       -3.228940   -4.975567   -1.705659
     10          1           0       -3.190668   -6.022184   -1.979709
     11          6           0       -4.401905   -4.238394   -1.825870
     12          1           0       -5.309990   -4.700956   -2.195324
     13          6           0       -4.396954   -2.893739   -1.472131
     14          1           0       -5.294755   -2.294468   -1.561883
     15          6           0       -3.208932   -2.328645   -1.008819
     16          6           0       -3.086091   -0.918951   -0.630388
     17          6           0       -3.964390    0.140086   -0.661625
     18          1           0       -4.984177    0.235428   -0.988708
     19         17           0        1.140438   -3.941263   -0.343810
     20          7           0       -0.171133   -2.041621    1.814461
     21          7           0        1.549901   -0.724993    0.211258
     22          7           0        2.498963   -0.105045   -0.409975
     23          7           0        3.446103    0.184585    0.507605
     24          6           0       -1.073142   -2.692810    2.551068
     25          1           0       -1.923058   -3.096346    2.012212
     26          6           0       -0.945424   -2.873207    3.923350
     27          1           0       -1.702615   -3.416611    4.474226
     28          6           0        0.177215   -2.348420    4.558119
     29          1           0        0.316240   -2.470295    5.626018
     30          6           0        1.121075   -1.668174    3.801898
     31          1           0        2.004704   -1.249052    4.267262
     32          6           0        0.915283   -1.534996    2.426510
     33          6           0        1.850257   -0.848350    1.541226
     34          6           0        3.079941   -0.264042    1.738683
     35          1           0        3.712123   -0.171933    2.603259
     36          6           0       -3.633458    2.561481   -0.071031
     37          6           0       -4.931771    2.872641    0.328584
     38          6           0       -2.706088    3.570577   -0.329371
     39          6           0       -5.313173    4.203765    0.458768
     40          6           0       -3.082843    4.899897   -0.184795
     41          6           0       -4.384074    5.207059    0.203532
     42          1           0       -5.639819    2.086258    0.559337
     43          1           0       -1.704474    3.307563   -0.641602
     44          1           0       -6.317843    4.458569    0.769132
     45          1           0       -2.374318    5.692876   -0.384280
     46          6           0        4.640189    0.848609    0.106205
     47          6           0        5.337712    1.646677    1.011114
     48          6           0        5.093882    0.693085   -1.204100
     49          6           0        6.507895    2.282728    0.610811
     50          6           0        6.255136    1.340254   -1.606752
     51          6           0        6.957035    2.124907   -0.695901
     52          1           0        4.966022    1.796753    2.017059
     53          1           0        4.534037    0.074543   -1.892508
     54          1           0        7.056928    2.906494    1.303525
     55          1           0        6.617046    1.227855   -2.620088
     56         17           0       -4.859905    6.886579    0.376812
     57         17           0        8.430342    2.932560   -1.203892
 ---------------------------------------------------------------------
 Rotational constants (GHZ):      0.0692332      0.0467272      0.0336726
 Leave Link  202 at Sat Oct 20 04:36:38 2018, MaxMem=   838860800 cpu:         0.1
 (Enter /soft/sl6.3/x86_64/gaussian/g09_d01/g09/l301.exe)
 Standard basis: 6-311G(d,p) (5D, 7F)
 Ernie: Thresh=  0.10000D-02 Tol=  0.10000D-05 Strict=F.
 There are   914 symmetry adapted cartesian basis functions of A   symmetry.
 There are   870 symmetry adapted basis functions of A   symmetry.
   870 basis functions,  1509 primitive gaussians,   914 cartesian basis functions
   164 alpha electrons      160 beta electrons
       nuclear repulsion energy      5502.5031498546 Hartrees.
 IExCor=  402 DFT=T Ex+Corr=B3LYP ExCW=0 ScaHFX=  0.200000
 ScaDFX=  0.800000  0.720000  1.000000  0.810000 ScalE2=  1.000000  1.000000
 IRadAn=      0 IRanWt=     -1 IRanGd=            0 ICorTp=0 IEmpDi=  4
 NAtoms=   57 NActive=   57 NUniq=   57 SFac= 1.00D+00 NAtFMM=   60 NAOKFM=F Big=F
 Integral buffers will be    131072 words long.
 Raffenetti 2 integral format.
 Two-electron integral symmetry is turned on.
 Leave Link  301 at Sat Oct 20 04:36:38 2018, MaxMem=   838860800 cpu:         0.9
 (Enter /soft/sl6.3/x86_64/gaussian/g09_d01/g09/l302.exe)
 NPDir=0 NMtPBC=     1 NCelOv=     1 NCel=       1 NClECP=     1 NCelD=      1
         NCelK=      1 NCelE2=     1 NClLst=     1 CellRange=     0.0.
 One-electron integrals computed using PRISM.
 NBasis=   870 RedAO= T EigKep=  1.79D-04  NBF=   870
 NBsUse=   870 1.00D-06 EigRej= -1.00D+00 NBFU=   870
 Precomputing XC quadrature grid using
 IXCGrd= 4 IRadAn=           0 IRanWt=          -1 IRanGd=           0 AccXCQ= 0.00D+00.
 Generated NRdTot=       0 NPtTot=           0 NUsed=           0 NTot=          32
 NSgBfM=   820   820   820   821   821 MxSgAt=    57 MxSgA2=    57.
 Leave Link  302 at Sat Oct 20 04:36:42 2018, MaxMem=   838860800 cpu:        62.4
 (Enter /soft/sl6.3/x86_64/gaussian/g09_d01/g09/l303.exe)
 DipDrv:  MaxL=1.
 Leave Link  303 at Sat Oct 20 04:36:43 2018, MaxMem=   838860800 cpu:         4.1
 (Enter /soft/sl6.3/x86_64/gaussian/g09_d01/g09/l401.exe)
 Initial guess from the checkpoint file:  "FeCl2L12_Cl_cis2.chk"
 B after Tr=     0.000000    0.000000    0.000000
         Rot=    0.999993   -0.003596   -0.001391    0.000252 Ang=  -0.44 deg.
 Guess basis will be translated and rotated to current coordinates.
 JPrj=2 DoOrth=T DoCkMO=T.
 Initial guess <Sx>= 0.0000 <Sy>= 0.0000 <Sz>= 2.0000 <S**2>= 6.0210 S= 2.0042
 Generating alternative initial guess.
 ExpMin= 4.19D-02 ExpMax= 2.58D+05 ExpMxC= 8.89D+03 IAcc=2 IRadAn=         4 AccDes= 0.00D+00
 Harris functional with IExCor=  402 and IRadAn=       4 diagonalized for initial guess.
 HarFok:  IExCor=  402 AccDes= 0.00D+00 IRadAn=         4 IDoV= 1 UseB2=F ITyADJ=14
 ICtDFT=  3500011 ScaDFX=  1.000000  1.000000  1.000000  1.000000
 FoFCou: FMM=F IPFlag=           0 FMFlag=      100000 FMFlg1=           0
         NFxFlg=           0 DoJE=T BraDBF=F KetDBF=T FulRan=T
         wScrn=  0.000000 ICntrl=     500 IOpCl=  0 I1Cent=   200000004 NGrid=           0
         NMat0=    1 NMatS0=      1 NMatT0=    0 NMatD0=    1 NMtDS0=    0 NMtDT0=    0
 Petite list used in FoFCou.
 Harris En= -4544.18023600648    
 Leave Link  401 at Sat Oct 20 04:36:59 2018, MaxMem=   838860800 cpu:       253.2
 (Enter /soft/sl6.3/x86_64/gaussian/g09_d01/g09/l502.exe)
 UHF open shell SCF:
 Using DIIS extrapolation, IDIIS=  1040.
 Integral symmetry usage will be decided dynamically.
 IVT=     2546138 IEndB=     2546138 NGot=   838860800 MDV=   837167613
 LenX=   837167613 LenY=   836331303
 Requested convergence on RMS density matrix=1.00D-08 within 128 cycles.
 Requested convergence on MAX density matrix=1.00D-06.
 Requested convergence on             energy=1.00D-06.
 No special actions if energy rises.
 Fock matrices will be formed incrementally for  20 cycles.

 Cycle   1  Pass 1  IDiag  1:
 FoFJK:  IHMeth= 1 ICntrl=       0 DoSepK=F KAlg= 0 I1Cent=   0 FoldK=F
 IRaf= 490000000 NMat=   1 IRICut=       1 DoRegI=T DoRafI=F ISym2E= 0.
 FoFCou: FMM=F IPFlag=           0 FMFlag=      100000 FMFlg1=           0
         NFxFlg=           0 DoJE=F BraDBF=F KetDBF=F FulRan=T
         wScrn=  0.000000 ICntrl=       0 IOpCl=  1 I1Cent=           0 NGrid=           0
         NMat0=    1 NMatS0=      1 NMatT0=    0 NMatD0=    1 NMtDS0=    0 NMtDT0=    0
 Symmetry not used in FoFCou.
 E= -4544.65054314716    
 DIIS: error= 7.02D-04 at cycle   1 NSaved=   1.
 NSaved= 1 IEnMin= 1 EnMin= -4544.65054314716     IErMin= 1 ErrMin= 7.02D-04
 ErrMax= 7.02D-04  0.00D+00 EMaxC= 1.00D-01 BMatC= 3.45D-03 BMatP= 3.45D-03
 IDIUse=3 WtCom= 9.93D-01 WtEn= 7.02D-03
 Coeff-Com:  0.100D+01
 Coeff-En:   0.100D+01
 Coeff:      0.100D+01
 Gap=     0.740 Goal=   None    Shift=    0.000
 Gap=     0.707 Goal=   None    Shift=    0.000
 RMSDP=5.71D-05 MaxDP=2.06D-03              OVMax= 6.40D-03

 Cycle   2  Pass 1  IDiag  1:
 RMSU=  5.71D-05    CP:  1.00D+00
 E= -4544.65222918292     Delta-E=       -0.001686035757 Rises=F Damp=F
 DIIS: error= 1.16D-04 at cycle   2 NSaved=   2.
 NSaved= 2 IEnMin= 2 EnMin= -4544.65222918292     IErMin= 2 ErrMin= 1.16D-04
 ErrMax= 1.16D-04  0.00D+00 EMaxC= 1.00D-01 BMatC= 8.26D-05 BMatP= 3.45D-03
 IDIUse=3 WtCom= 9.99D-01 WtEn= 1.16D-03
 Coeff-Com: -0.525D-01 0.105D+01
 Coeff-En:   0.000D+00 0.100D+01
 Coeff:     -0.524D-01 0.105D+01
 Gap=     0.120 Goal=   None    Shift=    0.000
 Gap=     0.087 Goal=   None    Shift=    0.000
 RMSDP=1.51D-05 MaxDP=8.87D-04 DE=-1.69D-03 OVMax= 1.53D-03

 Cycle   3  Pass 1  IDiag  1:
 RMSU=  1.51D-05    CP:  1.00D+00  1.01D+00
 E= -4544.65224179545     Delta-E=       -0.000012612527 Rises=F Damp=F
 DIIS: error= 1.94D-04 at cycle   3 NSaved=   3.
 NSaved= 3 IEnMin= 3 EnMin= -4544.65224179545     IErMin= 2 ErrMin= 1.16D-04
 ErrMax= 1.94D-04  0.00D+00 EMaxC= 1.00D-01 BMatC= 9.54D-05 BMatP= 8.26D-05
 IDIUse=3 WtCom= 4.18D-01 WtEn= 5.82D-01
 Coeff-Com: -0.426D-01 0.574D+00 0.469D+00
 Coeff-En:   0.000D+00 0.284D+00 0.716D+00
 Coeff:     -0.178D-01 0.405D+00 0.613D+00
 Gap=     0.120 Goal=   None    Shift=    0.000
 Gap=     0.087 Goal=   None    Shift=    0.000
 RMSDP=1.07D-05 MaxDP=6.99D-04 DE=-1.26D-05 OVMax= 1.88D-03

 Cycle   4  Pass 1  IDiag  1:
 RMSU=  5.59D-06    CP:  1.00D+00  1.05D+00  4.14D-01
 E= -4544.65224962872     Delta-E=       -0.000007833271 Rises=F Damp=F
 DIIS: error= 1.80D-04 at cycle   4 NSaved=   4.
 NSaved= 4 IEnMin= 4 EnMin= -4544.65224962872     IErMin= 2 ErrMin= 1.16D-04
 ErrMax= 1.80D-04  0.00D+00 EMaxC= 1.00D-01 BMatC= 6.22D-05 BMatP= 8.26D-05
 IDIUse=3 WtCom= 9.98D-01 WtEn= 1.80D-03
 Coeff-Com: -0.190D-01 0.219D+00 0.426D+00 0.373D+00
 Coeff-En:   0.000D+00 0.000D+00 0.409D+00 0.591D+00
 Coeff:     -0.190D-01 0.219D+00 0.426D+00 0.374D+00
 Gap=     0.120 Goal=   None    Shift=    0.000
 Gap=     0.087 Goal=   None    Shift=    0.000
 RMSDP=4.38D-06 MaxDP=3.73D-04 DE=-7.83D-06 OVMax= 1.01D-03

 Cycle   5  Pass 1  IDiag  1:
 RMSU=  1.94D-06    CP:  1.00D+00  1.05D+00  5.89D-01  4.84D-01
 E= -4544.65226308516     Delta-E=       -0.000013456447 Rises=F Damp=F
 DIIS: error= 1.90D-05 at cycle   5 NSaved=   5.
 NSaved= 5 IEnMin= 5 EnMin= -4544.65226308516     IErMin= 5 ErrMin= 1.90D-05
 ErrMax= 1.90D-05  0.00D+00 EMaxC= 1.00D-01 BMatC= 1.55D-06 BMatP= 6.22D-05
 IDIUse=1 WtCom= 1.00D+00 WtEn= 0.00D+00
 Coeff-Com: -0.412D-02 0.331D-01 0.176D+00 0.218D+00 0.577D+00
 Coeff:     -0.412D-02 0.331D-01 0.176D+00 0.218D+00 0.577D+00
 Gap=     0.120 Goal=   None    Shift=    0.000
 Gap=     0.087 Goal=   None    Shift=    0.000
 RMSDP=1.20D-06 MaxDP=7.60D-05 DE=-1.35D-05 OVMax= 4.52D-04

 Cycle   6  Pass 1  IDiag  1:
 RMSU=  8.86D-07    CP:  1.00D+00  1.05D+00  6.08D-01  5.49D-01  6.53D-01
 E= -4544.65226337348     Delta-E=       -0.000000288313 Rises=F Damp=F
 DIIS: error= 1.74D-05 at cycle   6 NSaved=   6.
 NSaved= 6 IEnMin= 6 EnMin= -4544.65226337348     IErMin= 6 ErrMin= 1.74D-05
 ErrMax= 1.74D-05  0.00D+00 EMaxC= 1.00D-01 BMatC= 5.97D-07 BMatP= 1.55D-06
 IDIUse=1 WtCom= 1.00D+00 WtEn= 0.00D+00
 Coeff-Com:  0.246D-03-0.155D-01 0.583D-01 0.989D-01 0.428D+00 0.430D+00
 Coeff:      0.246D-03-0.155D-01 0.583D-01 0.989D-01 0.428D+00 0.430D+00
 Gap=     0.120 Goal=   None    Shift=    0.000
 Gap=     0.087 Goal=   None    Shift=    0.000
 RMSDP=5.72D-07 MaxDP=4.87D-05 DE=-2.88D-07 OVMax= 2.93D-04

 Cycle   7  Pass 1  IDiag  1:
 RMSU=  4.24D-07    CP:  1.00D+00  1.05D+00  6.18D-01  5.60D-01  7.73D-01
                    CP:  7.13D-01
 E= -4544.65226352843     Delta-E=       -0.000000154952 Rises=F Damp=F
 DIIS: error= 1.11D-05 at cycle   7 NSaved=   7.
 NSaved= 7 IEnMin= 7 EnMin= -4544.65226352843     IErMin= 7 ErrMin= 1.11D-05
 ErrMax= 1.11D-05  0.00D+00 EMaxC= 1.00D-01 BMatC= 6.28D-08 BMatP= 5.97D-07
 IDIUse=1 WtCom= 1.00D+00 WtEn= 0.00D+00
 Coeff-Com:  0.725D-03-0.149D-01 0.110D-01 0.300D-01 0.182D+00 0.260D+00
 Coeff-Com:  0.531D+00
 Coeff:      0.725D-03-0.149D-01 0.110D-01 0.300D-01 0.182D+00 0.260D+00
 Coeff:      0.531D+00
 Gap=     0.120 Goal=   None    Shift=    0.000
 Gap=     0.087 Goal=   None    Shift=    0.000
 RMSDP=3.05D-07 MaxDP=3.08D-05 DE=-1.55D-07 OVMax= 2.86D-04

 Cycle   8  Pass 1  IDiag  1:
 RMSU=  2.24D-07    CP:  1.00D+00  1.05D+00  6.19D-01  5.72D-01  8.06D-01
                    CP:  9.04D-01  1.17D+00
 E= -4544.65226358118     Delta-E=       -0.000000052747 Rises=F Damp=F
 DIIS: error= 1.06D-05 at cycle   8 NSaved=   8.
 NSaved= 8 IEnMin= 8 EnMin= -4544.65226358118     IErMin= 8 ErrMin= 1.06D-05
 ErrMax= 1.06D-05  0.00D+00 EMaxC= 1.00D-01 BMatC= 2.75D-08 BMatP= 6.28D-08
 IDIUse=1 WtCom= 1.00D+00 WtEn= 0.00D+00
 Coeff-Com:  0.377D-03-0.558D-02-0.606D-02-0.362D-02 0.150D-01 0.582D-01
 Coeff-Com:  0.328D+00 0.613D+00
 Coeff:      0.377D-03-0.558D-02-0.606D-02-0.362D-02 0.150D-01 0.582D-01
 Coeff:      0.328D+00 0.613D+00
 Gap=     0.120 Goal=   None    Shift=    0.000
 Gap=     0.087 Goal=   None    Shift=    0.000
 RMSDP=3.00D-07 MaxDP=4.33D-05 DE=-5.27D-08 OVMax= 3.26D-04

 Cycle   9  Pass 1  IDiag  1:
 RMSU=  1.18D-07    CP:  1.00D+00  1.05D+00  6.20D-01  5.80D-01  8.46D-01
                    CP:  1.05D+00  1.65D+00  1.42D+00
 E= -4544.65226363123     Delta-E=       -0.000000050049 Rises=F Damp=F
 DIIS: error= 9.83D-06 at cycle   9 NSaved=   9.
 NSaved= 9 IEnMin= 9 EnMin= -4544.65226363123     IErMin= 9 ErrMin= 9.83D-06
 ErrMax= 9.83D-06  0.00D+00 EMaxC= 1.00D-01 BMatC= 1.86D-08 BMatP= 2.75D-08
 IDIUse=1 WtCom= 1.00D+00 WtEn= 0.00D+00
 Coeff-Com: -0.483D-03 0.120D-01-0.163D-01-0.345D-01-0.181D+00-0.231D+00
 Coeff-Com: -0.299D+00 0.452D+00 0.130D+01
 Coeff:     -0.483D-03 0.120D-01-0.163D-01-0.345D-01-0.181D+00-0.231D+00
 Coeff:     -0.299D+00 0.452D+00 0.130D+01
 Gap=     0.120 Goal=   None    Shift=    0.000
 Gap=     0.087 Goal=   None    Shift=    0.000
 RMSDP=7.62D-07 MaxDP=1.09D-04 DE=-5.00D-08 OVMax= 8.56D-04

 Cycle  10  Pass 1  IDiag  1:
 RMSU=  1.13D-07    CP:  1.00D+00  1.05D+00  6.24D-01  5.99D-01  9.21D-01
                    CP:  1.48D+00  2.85D+00  2.94D+00  1.96D+00
 E= -4544.65226373942     Delta-E=       -0.000000108197 Rises=F Damp=F
 DIIS: error= 7.96D-06 at cycle  10 NSaved=  10.
 NSaved=10 IEnMin=10 EnMin= -4544.65226373942     IErMin=10 ErrMin= 7.96D-06
 ErrMax= 7.96D-06  0.00D+00 EMaxC= 1.00D-01 BMatC= 1.46D-08 BMatP= 1.86D-08
 IDIUse=1 WtCom= 1.00D+00 WtEn= 0.00D+00
 Coeff-Com: -0.864D-03 0.179D-01-0.115D-01-0.318D-01-0.198D+00-0.285D+00
 Coeff-Com: -0.641D+00-0.140D+00 0.129D+01 0.998D+00
 Coeff:     -0.864D-03 0.179D-01-0.115D-01-0.318D-01-0.198D+00-0.285D+00
 Coeff:     -0.641D+00-0.140D+00 0.129D+01 0.998D+00
 Gap=     0.120 Goal=   None    Shift=    0.000
 Gap=     0.087 Goal=   None    Shift=    0.000
 RMSDP=1.04D-06 MaxDP=1.53D-04 DE=-1.08D-07 OVMax= 1.17D-03

 Cycle  11  Pass 1  IDiag  1:
 RMSU=  7.81D-07    CP:  1.00D+00  1.05D+00  6.27D-01  6.23D-01  1.02D+00
                    CP:  2.06D+00  3.00D+00  3.00D+00  3.00D+00  1.88D+00
 E= -4544.65226384683     Delta-E=       -0.000000107408 Rises=F Damp=F
 DIIS: error= 6.13D-06 at cycle  11 NSaved=  11.
 NSaved=11 IEnMin=11 EnMin= -4544.65226384683     IErMin=11 ErrMin= 6.13D-06
 ErrMax= 6.13D-06  0.00D+00 EMaxC= 1.00D-01 BMatC= 7.37D-09 BMatP= 1.46D-08
 IDIUse=1 WtCom= 1.00D+00 WtEn= 0.00D+00
 Coeff-Com: -0.328D-03 0.551D-02 0.120D-03-0.307D-02-0.328D-01-0.586D-01
 Coeff-Com: -0.277D+00-0.352D+00 0.142D+00 0.701D+00 0.876D+00
 Coeff:     -0.328D-03 0.551D-02 0.120D-03-0.307D-02-0.328D-01-0.586D-01
 Coeff:     -0.277D+00-0.352D+00 0.142D+00 0.701D+00 0.876D+00
 Gap=     0.120 Goal=   None    Shift=    0.000
 Gap=     0.087 Goal=   None    Shift=    0.000
 RMSDP=7.54D-07 MaxDP=1.12D-04 DE=-1.07D-07 OVMax= 8.54D-04

 Cycle  12  Pass 1  IDiag  1:
 RMSU=  1.28D-07    CP:  1.00D+00  1.05D+00  6.29D-01  6.40D-01  1.10D+00
                    CP:  2.46D+00  3.00D+00  3.00D+00  3.00D+00  3.00D+00
                    CP:  1.79D+00
 E= -4544.65226389824     Delta-E=       -0.000000051412 Rises=F Damp=F
 DIIS: error= 5.17D-06 at cycle  12 NSaved=  12.
 NSaved=12 IEnMin=12 EnMin= -4544.65226389824     IErMin=12 ErrMin= 5.17D-06
 ErrMax= 5.17D-06  0.00D+00 EMaxC= 1.00D-01 BMatC= 4.59D-09 BMatP= 7.37D-09
 IDIUse=1 WtCom= 1.00D+00 WtEn= 0.00D+00
 Coeff-Com:  0.955D-04-0.301D-02 0.399D-02 0.981D-02 0.525D-01 0.724D-01
 Coeff-Com:  0.426D-01-0.192D+00-0.413D+00 0.127D+00 0.629D+00 0.671D+00
 Coeff:      0.955D-04-0.301D-02 0.399D-02 0.981D-02 0.525D-01 0.724D-01
 Coeff:      0.426D-01-0.192D+00-0.413D+00 0.127D+00 0.629D+00 0.671D+00
 Gap=     0.120 Goal=   None    Shift=    0.000
 Gap=     0.087 Goal=   None    Shift=    0.000
 RMSDP=3.91D-07 MaxDP=5.85D-05 DE=-5.14D-08 OVMax= 4.45D-04

 Cycle  13  Pass 1  IDiag  1:
 RMSU=  1.20D-07    CP:  1.00D+00  1.05D+00  6.30D-01  6.48D-01  1.13D+00
                    CP:  2.65D+00  3.00D+00  3.00D+00  3.00D+00  3.00D+00
                    CP:  2.18D+00  1.64D+00
 E= -4544.65226391923     Delta-E=       -0.000000020989 Rises=F Damp=F
 DIIS: error= 4.61D-06 at cycle  13 NSaved=  13.
 NSaved=13 IEnMin=13 EnMin= -4544.65226391923     IErMin=13 ErrMin= 4.61D-06
 ErrMax= 4.61D-06  0.00D+00 EMaxC= 1.00D-01 BMatC= 2.71D-09 BMatP= 4.59D-09
 IDIUse=1 WtCom= 1.00D+00 WtEn= 0.00D+00
 Coeff-Com:  0.175D-03-0.349D-02 0.136D-02 0.514D-02 0.324D-01 0.578D-01
 Coeff-Com:  0.124D+00 0.920D-01-0.250D+00-0.237D+00-0.118D+00 0.317D+00
 Coeff-Com:  0.979D+00
 Coeff:      0.175D-03-0.349D-02 0.136D-02 0.514D-02 0.324D-01 0.578D-01
 Coeff:      0.124D+00 0.920D-01-0.250D+00-0.237D+00-0.118D+00 0.317D+00
 Coeff:      0.979D+00
 Gap=     0.120 Goal=   None    Shift=    0.000
 Gap=     0.087 Goal=   None    Shift=    0.000
 RMSDP=2.88D-07 MaxDP=3.87D-05 DE=-2.10D-08 OVMax= 3.27D-04

 Cycle  14  Pass 1  IDiag  1:
 RMSU=  6.50D-08    CP:  1.00D+00  1.05D+00  6.31D-01  6.52D-01  1.15D+00
                    CP:  2.76D+00  3.00D+00  3.00D+00  3.00D+00  3.00D+00
                    CP:  2.44D+00  2.39D+00  2.07D+00
 E= -4544.65226393422     Delta-E=       -0.000000014985 Rises=F Damp=F
 DIIS: error= 4.05D-06 at cycle  14 NSaved=  14.
 NSaved=14 IEnMin=14 EnMin= -4544.65226393422     IErMin=14 ErrMin= 4.05D-06
 ErrMax= 4.05D-06  0.00D+00 EMaxC= 1.00D-01 BMatC= 2.13D-09 BMatP= 2.71D-09
 IDIUse=1 WtCom= 1.00D+00 WtEn= 0.00D+00
 Coeff-Com:  0.829D-05 0.143D-02-0.428D-02-0.907D-02-0.493D-01-0.492D-01
 Coeff-Com:  0.297D-01 0.366D+00 0.329D+00-0.356D+00-0.958D+00-0.607D+00
 Coeff-Com:  0.840D+00 0.147D+01
 Coeff:      0.829D-05 0.143D-02-0.428D-02-0.907D-02-0.493D-01-0.492D-01
 Coeff:      0.297D-01 0.366D+00 0.329D+00-0.356D+00-0.958D+00-0.607D+00
 Coeff:      0.840D+00 0.147D+01
 Gap=     0.120 Goal=   None    Shift=    0.000
 Gap=     0.087 Goal=   None    Shift=    0.000
 RMSDP=5.51D-07 MaxDP=7.61D-05 DE=-1.50D-08 OVMax= 6.22D-04

 Cycle  15  Pass 1  IDiag  1:
 RMSU=  2.24D-07    CP:  1.00D+00  1.05D+00  6.32D-01  6.59D-01  1.18D+00
                    CP:  2.96D+00  3.00D+00  3.00D+00  3.00D+00  3.00D+00
                    CP:  2.89D+00  3.00D+00  3.00D+00  3.00D+00
 E= -4544.65226395806     Delta-E=       -0.000000023840 Rises=F Damp=F
 DIIS: error= 2.91D-06 at cycle  15 NSaved=  15.
 NSaved=15 IEnMin=15 EnMin= -4544.65226395806     IErMin=15 ErrMin= 2.91D-06
 ErrMax= 2.91D-06  0.00D+00 EMaxC= 1.00D-01 BMatC= 1.33D-09 BMatP= 2.13D-09
 IDIUse=1 WtCom= 1.00D+00 WtEn= 0.00D+00
 Coeff-Com: -0.133D-03 0.380D-02-0.396D-02-0.104D-01-0.617D-01-0.819D-01
 Coeff-Com: -0.709D-01 0.204D+00 0.446D+00-0.984D-01-0.640D+00-0.693D+00
 Coeff-Com: -0.768D-01 0.111D+01 0.979D+00
 Coeff:     -0.133D-03 0.380D-02-0.396D-02-0.104D-01-0.617D-01-0.819D-01
 Coeff:     -0.709D-01 0.204D+00 0.446D+00-0.984D-01-0.640D+00-0.693D+00
 Coeff:     -0.768D-01 0.111D+01 0.979D+00
 Gap=     0.120 Goal=   None    Shift=    0.000
 Gap=     0.087 Goal=   None    Shift=    0.000
 RMSDP=4.87D-07 MaxDP=7.07D-05 DE=-2.38D-08 OVMax= 5.50D-04

 Cycle  16  Pass 1  IDiag  1:
 RMSU=  2.75D-07    CP:  1.00D+00  1.05D+00  6.32D-01  6.65D-01  1.20D+00
                    CP:  3.00D+00  3.00D+00  3.00D+00  3.00D+00  3.00D+00
                    CP:  3.00D+00  3.00D+00  3.00D+00  3.00D+00  2.46D+00
 E= -4544.65226397266     Delta-E=       -0.000000014603 Rises=F Damp=F
 DIIS: error= 1.89D-06 at cycle  16 NSaved=  16.
 NSaved=16 IEnMin=16 EnMin= -4544.65226397266     IErMin=16 ErrMin= 1.89D-06
 ErrMax= 1.89D-06  0.00D+00 EMaxC= 1.00D-01 BMatC= 8.67D-10 BMatP= 1.33D-09
 IDIUse=1 WtCom= 1.00D+00 WtEn= 0.00D+00
 Coeff-Com: -0.111D-03 0.232D-02-0.117D-02-0.404D-02-0.250D-01-0.428D-01
 Coeff-Com: -0.669D-01-0.185D-01 0.201D+00 0.853D-01-0.435D-01-0.260D+00
 Coeff-Com: -0.440D+00 0.166D+00 0.727D+00 0.719D+00
 Coeff:     -0.111D-03 0.232D-02-0.117D-02-0.404D-02-0.250D-01-0.428D-01
 Coeff:     -0.669D-01-0.185D-01 0.201D+00 0.853D-01-0.435D-01-0.260D+00
 Coeff:     -0.440D+00 0.166D+00 0.727D+00 0.719D+00
 Gap=     0.120 Goal=   None    Shift=    0.000
 Gap=     0.087 Goal=   None    Shift=    0.000
 RMSDP=2.73D-07 MaxDP=4.24D-05 DE=-1.46D-08 OVMax= 3.07D-04

 Cycle  17  Pass 1  IDiag  1:
 RMSU=  7.84D-08    CP:  1.00D+00  1.05D+00  6.33D-01  6.68D-01  1.21D+00
                    CP:  3.00D+00  3.00D+00  3.00D+00  3.00D+00  3.00D+00
                    CP:  3.00D+00  3.00D+00  3.00D+00  3.00D+00  3.00D+00
                    CP:  1.69D+00
 E= -4544.65226397856     Delta-E=       -0.000000005904 Rises=F Damp=F
 DIIS: error= 1.34D-06 at cycle  17 NSaved=  17.
 NSaved=17 IEnMin=17 EnMin= -4544.65226397856     IErMin=17 ErrMin= 1.34D-06
 ErrMax= 1.34D-06  0.00D+00 EMaxC= 1.00D-01 BMatC= 4.80D-10 BMatP= 8.67D-10
 IDIUse=1 WtCom= 1.00D+00 WtEn= 0.00D+00
 Coeff-Com: -0.151D-04-0.266D-03 0.106D-02 0.232D-02 0.139D-01 0.121D-01
 Coeff-Com: -0.141D-01-0.122D+00-0.924D-01 0.116D+00 0.310D+00 0.209D+00
 Coeff-Com: -0.207D+00-0.490D+00-0.112D+00 0.423D+00 0.951D+00
 Coeff:     -0.151D-04-0.266D-03 0.106D-02 0.232D-02 0.139D-01 0.121D-01
 Coeff:     -0.141D-01-0.122D+00-0.924D-01 0.116D+00 0.310D+00 0.209D+00
 Coeff:     -0.207D+00-0.490D+00-0.112D+00 0.423D+00 0.951D+00
 Gap=     0.120 Goal=   None    Shift=    0.000
 Gap=     0.087 Goal=   None    Shift=    0.000
 RMSDP=1.83D-07 MaxDP=3.12D-05 DE=-5.90D-09 OVMax= 2.03D-04

 Cycle  18  Pass 1  IDiag  1:
 RMSU=  5.40D-08    CP:  1.00D+00  1.05D+00  6.33D-01  6.70D-01  1.22D+00
                    CP:  3.00D+00  3.00D+00  3.00D+00  3.00D+00  3.00D+00
                    CP:  3.00D+00  3.00D+00  3.00D+00  3.00D+00  3.00D+00
                    CP:  2.13D+00  2.60D+00
 E= -4544.65226398209     Delta-E=       -0.000000003522 Rises=F Damp=F
 DIIS: error= 1.04D-06 at cycle  18 NSaved=  18.
 NSaved=18 IEnMin=18 EnMin= -4544.65226398209     IErMin=18 ErrMin= 1.04D-06
 ErrMax= 1.04D-06  0.00D+00 EMaxC= 1.00D-01 BMatC= 3.67D-10 BMatP= 4.80D-10
 IDIUse=1 WtCom= 1.00D+00 WtEn= 0.00D+00
 Coeff-Com:  0.171D-04-0.718D-03 0.759D-03 0.222D-02 0.140D-01 0.196D-01
 Coeff-Com:  0.896D-02-0.577D-01-0.114D+00 0.421D-01 0.181D+00 0.210D+00
 Coeff-Com:  0.439D-01-0.329D+00-0.346D+00-0.401D-01 0.590D+00 0.775D+00
 Coeff:      0.171D-04-0.718D-03 0.759D-03 0.222D-02 0.140D-01 0.196D-01
 Coeff:      0.896D-02-0.577D-01-0.114D+00 0.421D-01 0.181D+00 0.210D+00
 Coeff:      0.439D-01-0.329D+00-0.346D+00-0.401D-01 0.590D+00 0.775D+00
 Gap=     0.120 Goal=   None    Shift=    0.000
 Gap=     0.087 Goal=   None    Shift=    0.000
 RMSDP=1.10D-07 MaxDP=1.93D-05 DE=-3.52D-09 OVMax= 1.19D-04

 Cycle  19  Pass 1  IDiag  1:
 RMSU=  5.33D-08    CP:  1.00D+00  1.05D+00  6.33D-01  6.71D-01  1.22D+00
                    CP:  3.00D+00  3.00D+00  3.00D+00  3.00D+00  3.00D+00
                    CP:  3.00D+00  3.00D+00  3.00D+00  3.00D+00  3.00D+00
                    CP:  2.37D+00  3.00D+00  1.69D+00
 E= -4544.65226398413     Delta-E=       -0.000000002046 Rises=F Damp=F
 DIIS: error= 1.01D-06 at cycle  19 NSaved=  19.
 NSaved=19 IEnMin=19 EnMin= -4544.65226398413     IErMin=19 ErrMin= 1.01D-06
 ErrMax= 1.01D-06  0.00D+00 EMaxC= 1.00D-01 BMatC= 2.96D-10 BMatP= 3.67D-10
 IDIUse=1 WtCom= 1.00D+00 WtEn= 0.00D+00
 Coeff-Com: -0.833D-05 0.431D-03-0.953D-03-0.189D-02-0.106D-01-0.658D-02
 Coeff-Com:  0.489D-03 0.814D-01 0.452D-01-0.612D-01-0.188D+00-0.844D-01
 Coeff-Com:  0.191D+00 0.264D+00-0.720D-01-0.376D+00-0.455D+00 0.345D+00
 Coeff-Com:  0.133D+01
 Coeff:     -0.833D-05 0.431D-03-0.953D-03-0.189D-02-0.106D-01-0.658D-02
 Coeff:      0.489D-03 0.814D-01 0.452D-01-0.612D-01-0.188D+00-0.844D-01
 Coeff:      0.191D+00 0.264D+00-0.720D-01-0.376D+00-0.455D+00 0.345D+00
 Coeff:      0.133D+01
 Gap=     0.120 Goal=   None    Shift=    0.000
 Gap=     0.087 Goal=   None    Shift=    0.000
 RMSDP=1.54D-07 MaxDP=2.57D-05 DE=-2.05D-09 OVMax= 1.62D-04

 Cycle  20  Pass 1  IDiag  1:
 RMSU=  2.42D-08    CP:  1.00D+00  1.05D+00  6.33D-01  6.72D-01  1.22D+00
                    CP:  3.00D+00  3.00D+00  3.00D+00  3.00D+00  3.00D+00
                    CP:  3.00D+00  3.00D+00  3.00D+00  3.00D+00  3.00D+00
                    CP:  2.63D+00  3.00D+00  2.80D+00  3.00D+00
 E= -4544.65226398687     Delta-E=       -0.000000002734 Rises=F Damp=F
 DIIS: error= 9.42D-07 at cycle  20 NSaved=  20.
 NSaved=20 IEnMin=20 EnMin= -4544.65226398687     IErMin=20 ErrMin= 9.42D-07
 ErrMax= 9.42D-07  0.00D+00 EMaxC= 1.00D-01 BMatC= 2.71D-10 BMatP= 2.96D-10
 IDIUse=1 WtCom= 1.00D+00 WtEn= 0.00D+00
 Coeff-Com: -0.406D-04 0.137D-02-0.185D-02-0.437D-02-0.262D-01-0.277D-01
 Coeff-Com: -0.179D-01 0.133D+00 0.160D+00-0.844D-01-0.349D+00-0.279D+00
 Coeff-Com:  0.129D+00 0.557D+00 0.253D+00-0.318D+00-0.919D+00-0.370D+00
 Coeff-Com:  0.118D+01 0.985D+00
 Coeff:     -0.406D-04 0.137D-02-0.185D-02-0.437D-02-0.262D-01-0.277D-01
 Coeff:     -0.179D-01 0.133D+00 0.160D+00-0.844D-01-0.349D+00-0.279D+00
 Coeff:      0.129D+00 0.557D+00 0.253D+00-0.318D+00-0.919D+00-0.370D+00
 Coeff:      0.118D+01 0.985D+00
 Gap=     0.120 Goal=   None    Shift=    0.000
 Gap=     0.087 Goal=   None    Shift=    0.000
 RMSDP=1.83D-07 MaxDP=2.96D-05 DE=-2.73D-09 OVMax= 1.91D-04

 Cycle  21  Pass 1  IDiag  1:
 Restarting incremental Fock formation.
 E= -4544.65226398964     Delta-E=       -0.000000002770 Rises=F Damp=F
 DIIS: error= 8.88D-07 at cycle  21 NSaved=  20.
 NSaved=20 IEnMin=20 EnMin= -4544.65226398964     IErMin=20 ErrMin= 8.88D-07
 ErrMax= 8.88D-07  0.00D+00 EMaxC= 1.00D-01 BMatC= 2.27D-10 BMatP= 2.71D-10
 IDIUse=1 WtCom= 1.00D+00 WtEn= 0.00D+00
 Coeff-Com:  0.549D-03-0.105D-02-0.219D-02-0.131D-01-0.146D-01-0.133D-01
 Coeff-Com:  0.561D-01 0.850D-01-0.275D-01-0.153D+00-0.155D+00-0.170D-01
 Coeff-Com:  0.262D+00 0.247D+00-0.791D-02-0.429D+00-0.591D+00-0.216D-02
 Coeff-Com:  0.779D+00 0.998D+00
 Coeff:      0.549D-03-0.105D-02-0.219D-02-0.131D-01-0.146D-01-0.133D-01
 Coeff:      0.561D-01 0.850D-01-0.275D-01-0.153D+00-0.155D+00-0.170D-01
 Coeff:      0.262D+00 0.247D+00-0.791D-02-0.429D+00-0.591D+00-0.216D-02
 Coeff:      0.779D+00 0.998D+00
 Gap=     0.120 Goal=   None    Shift=    0.000
 Gap=     0.087 Goal=   None    Shift=    0.000
 RMSDP=2.06D-07 MaxDP=3.24D-05 DE=-2.77D-09 OVMax= 2.14D-04

 Cycle  22  Pass 1  IDiag  1:
 RMSU=  2.06D-07    CP:  1.00D+00
 E= -4544.65226399270     Delta-E=       -0.000000003065 Rises=F Damp=F
 DIIS: error= 8.07D-07 at cycle  22 NSaved=  20.
 NSaved=20 IEnMin=20 EnMin= -4544.65226399270     IErMin=20 ErrMin= 8.07D-07
 ErrMax= 8.07D-07  0.00D+00 EMaxC= 1.00D-01 BMatC= 1.86D-10 BMatP= 2.27D-10
 IDIUse=1 WtCom= 1.00D+00 WtEn= 0.00D+00
 Coeff-Com:  0.246D-03 0.516D-03 0.283D-02 0.103D-02-0.117D-01-0.477D-01
 Coeff-Com: -0.146D-01 0.502D-01 0.112D+00 0.571D-01-0.112D+00-0.174D+00
 Coeff-Com:  0.123D-01 0.217D+00 0.367D+00-0.989D-01-0.847D+00-0.367D+00
 Coeff-Com:  0.584D+00 0.127D+01
 Coeff:      0.246D-03 0.516D-03 0.283D-02 0.103D-02-0.117D-01-0.477D-01
 Coeff:     -0.146D-01 0.502D-01 0.112D+00 0.571D-01-0.112D+00-0.174D+00
 Coeff:      0.123D-01 0.217D+00 0.367D+00-0.989D-01-0.847D+00-0.367D+00
 Coeff:      0.584D+00 0.127D+01
 Gap=     0.120 Goal=   None    Shift=    0.000
 Gap=     0.087 Goal=   None    Shift=    0.000
 RMSDP=2.48D-07 MaxDP=3.80D-05 DE=-3.06D-09 OVMax= 2.56D-04

 Cycle  23  Pass 1  IDiag  1:
 RMSU=  1.95D-08    CP:  1.00D+00  2.20D+00
 E= -4544.65226399599     Delta-E=       -0.000000003289 Rises=F Damp=F
 DIIS: error= 7.46D-07 at cycle  23 NSaved=  20.
 NSaved=20 IEnMin=20 EnMin= -4544.65226399599     IErMin=20 ErrMin= 7.46D-07
 ErrMax= 7.46D-07  0.00D+00 EMaxC= 1.00D-01 BMatC= 1.61D-10 BMatP= 1.86D-10
 IDIUse=1 WtCom= 1.00D+00 WtEn= 0.00D+00
 Coeff-Com:  0.148D-03 0.311D-02 0.173D-02-0.552D-02-0.441D-01-0.230D-01
 Coeff-Com:  0.362D-01 0.110D+00 0.963D-01-0.121D-01-0.207D+00-0.164D+00
 Coeff-Com:  0.839D-01 0.436D+00 0.431D+00-0.375D+00-0.898D+00-0.566D+00
 Coeff-Com:  0.100D+01 0.110D+01
 Coeff:      0.148D-03 0.311D-02 0.173D-02-0.552D-02-0.441D-01-0.230D-01
 Coeff:      0.362D-01 0.110D+00 0.963D-01-0.121D-01-0.207D+00-0.164D+00
 Coeff:      0.839D-01 0.436D+00 0.431D+00-0.375D+00-0.898D+00-0.566D+00
 Coeff:      0.100D+01 0.110D+01
 Gap=     0.120 Goal=   None    Shift=    0.000
 Gap=     0.087 Goal=   None    Shift=    0.000
 RMSDP=2.53D-07 MaxDP=3.77D-05 DE=-3.29D-09 OVMax= 2.61D-04

 Cycle  24  Pass 1  IDiag  1:
 RMSU=  8.68D-08    CP:  1.00D+00  3.00D+00  2.69D+00
 E= -4544.65226399893     Delta-E=       -0.000000002939 Rises=F Damp=F
 DIIS: error= 6.66D-07 at cycle  24 NSaved=  20.
 NSaved=20 IEnMin=20 EnMin= -4544.65226399893     IErMin=20 ErrMin= 6.66D-07
 ErrMax= 6.66D-07  0.00D+00 EMaxC= 1.00D-01 BMatC= 1.33D-10 BMatP= 1.61D-10
 IDIUse=1 WtCom= 1.00D+00 WtEn= 0.00D+00
 Coeff-Com:  0.252D-02 0.392D-02 0.142D-01 0.118D-01-0.138D-01-0.338D-01
 Coeff-Com: -0.308D-01 0.353D-01 0.167D+00 0.227D-02-0.241D+00-0.226D+00
 Coeff-Com: -0.367D-02 0.715D+00 0.801D+00-0.567D+00-0.158D+01-0.655D+00
 Coeff-Com:  0.124D+01 0.136D+01
 Coeff:      0.252D-02 0.392D-02 0.142D-01 0.118D-01-0.138D-01-0.338D-01
 Coeff:     -0.308D-01 0.353D-01 0.167D+00 0.227D-02-0.241D+00-0.226D+00
 Coeff:     -0.367D-02 0.715D+00 0.801D+00-0.567D+00-0.158D+01-0.655D+00
 Coeff:      0.124D+01 0.136D+01
 Gap=     0.120 Goal=   None    Shift=    0.000
 Gap=     0.087 Goal=   None    Shift=    0.000
 RMSDP=4.31D-07 MaxDP=6.31D-05 DE=-2.94D-09 OVMax= 4.43D-04

 Cycle  25  Pass 1  IDiag  1:
 RMSU=  2.61D-07    CP:  1.00D+00  3.00D+00  3.00D+00  3.00D+00
 E= -4544.65226400294     Delta-E=       -0.000000004009 Rises=F Damp=F
 DIIS: error= 4.93D-07 at cycle  25 NSaved=  20.
 NSaved=20 IEnMin=20 EnMin= -4544.65226400294     IErMin=20 ErrMin= 4.93D-07
 ErrMax= 4.93D-07  0.00D+00 EMaxC= 1.00D-01 BMatC= 8.71D-11 BMatP= 1.33D-10
 IDIUse=1 WtCom= 1.00D+00 WtEn= 0.00D+00
 Coeff-Com:  0.332D-02 0.160D-01 0.498D-01 0.290D-02-0.615D-01-0.123D+00
 Coeff-Com: -0.464D-01 0.172D+00 0.186D+00-0.771D-01-0.306D+00-0.430D+00
 Coeff-Com:  0.234D+00 0.116D+01 0.360D+00-0.924D+00-0.163D+01 0.838D-01
 Coeff-Com:  0.124D+01 0.109D+01
 Coeff:      0.332D-02 0.160D-01 0.498D-01 0.290D-02-0.615D-01-0.123D+00
 Coeff:     -0.464D-01 0.172D+00 0.186D+00-0.771D-01-0.306D+00-0.430D+00
 Coeff:      0.234D+00 0.116D+01 0.360D+00-0.924D+00-0.163D+01 0.838D-01
 Coeff:      0.124D+01 0.109D+01
 Gap=     0.120 Goal=   None    Shift=    0.000
 Gap=     0.087 Goal=   None    Shift=    0.000
 RMSDP=4.65D-07 MaxDP=6.72D-05 DE=-4.01D-09 OVMax= 4.78D-04

 Cycle  26  Pass 1  IDiag  1:
 RMSU=  4.99D-08    CP:  1.00D+00  3.00D+00  3.00D+00  3.00D+00  2.77D+00
 E= -4544.65226400573     Delta-E=       -0.000000002790 Rises=F Damp=F
 DIIS: error= 2.82D-07 at cycle  26 NSaved=  20.
 NSaved=20 IEnMin=20 EnMin= -4544.65226400573     IErMin=20 ErrMin= 2.82D-07
 ErrMax= 2.82D-07  0.00D+00 EMaxC= 1.00D-01 BMatC= 3.79D-11 BMatP= 8.71D-11
 IDIUse=1 WtCom= 1.00D+00 WtEn= 0.00D+00
 Coeff-Com: -0.136D-02 0.758D-02 0.448D-02-0.307D-02-0.206D-01-0.240D-01
 Coeff-Com: -0.161D-01 0.455D-01 0.639D-01-0.802D-02-0.110D+00-0.161D+00
 Coeff-Com:  0.156D+00 0.304D+00 0.141D+00-0.502D+00-0.451D+00 0.523D-01
 Coeff-Com:  0.617D+00 0.905D+00
 Coeff:     -0.136D-02 0.758D-02 0.448D-02-0.307D-02-0.206D-01-0.240D-01
 Coeff:     -0.161D-01 0.455D-01 0.639D-01-0.802D-02-0.110D+00-0.161D+00
 Coeff:      0.156D+00 0.304D+00 0.141D+00-0.502D+00-0.451D+00 0.523D-01
 Coeff:      0.617D+00 0.905D+00
 Gap=     0.120 Goal=   None    Shift=    0.000
 Gap=     0.087 Goal=   None    Shift=    0.000
 RMSDP=2.75D-07 MaxDP=3.98D-05 DE=-2.79D-09 OVMax= 2.82D-04

 Cycle  27  Pass 1  IDiag  1:
 RMSU=  2.13D-07    CP:  1.00D+00  3.00D+00  3.00D+00  3.00D+00  3.00D+00
                    CP:  1.57D+00
 E= -4544.65226400657     Delta-E=       -0.000000000840 Rises=F Damp=F
 DIIS: error= 1.49D-07 at cycle  27 NSaved=  20.
 NSaved=20 IEnMin=20 EnMin= -4544.65226400657     IErMin=20 ErrMin= 1.49D-07
 ErrMax= 1.49D-07  0.00D+00 EMaxC= 1.00D-01 BMatC= 2.73D-11 BMatP= 3.79D-11
 IDIUse=1 WtCom= 1.00D+00 WtEn= 0.00D+00
 Coeff-Com:  0.287D-02-0.472D-02 0.306D-02 0.168D-02-0.771D-02-0.372D-01
 Coeff-Com:  0.132D-01 0.755D-01 0.412D-01-0.569D-01-0.272D+00-0.181D+00
 Coeff-Com:  0.278D+00 0.577D+00 0.156D+00-0.506D+00-0.526D+00 0.202D-01
 Coeff-Com:  0.709D+00 0.713D+00
 Coeff:      0.287D-02-0.472D-02 0.306D-02 0.168D-02-0.771D-02-0.372D-01
 Coeff:      0.132D-01 0.755D-01 0.412D-01-0.569D-01-0.272D+00-0.181D+00
 Coeff:      0.278D+00 0.577D+00 0.156D+00-0.506D+00-0.526D+00 0.202D-01
 Coeff:      0.709D+00 0.713D+00
 Gap=     0.120 Goal=   None    Shift=    0.000
 Gap=     0.087 Goal=   None    Shift=    0.000
 RMSDP=1.51D-07 MaxDP=2.10D-05 DE=-8.40D-10 OVMax= 1.54D-04

 Cycle  28  Pass 1  IDiag  1:
 RMSU=  1.23D-08    CP:  1.00D+00  3.00D+00  3.00D+00  3.00D+00  3.00D+00
                    CP:  1.84D+00  1.70D+00
 E= -4544.65226400675     Delta-E=       -0.000000000186 Rises=F Damp=F
 DIIS: error= 6.87D-08 at cycle  28 NSaved=  20.
 NSaved=20 IEnMin=20 EnMin= -4544.65226400675     IErMin=20 ErrMin= 6.87D-08
 ErrMax= 6.87D-08  0.00D+00 EMaxC= 1.00D-01 BMatC= 9.17D-12 BMatP= 2.73D-11
 IDIUse=1 WtCom= 1.00D+00 WtEn= 0.00D+00
 Coeff-Com: -0.241D-02 0.229D-02 0.615D-02 0.609D-04-0.252D-01-0.109D-01
 Coeff-Com:  0.322D-01 0.479D-01 0.379D-01-0.104D+00-0.226D+00-0.450D-02
 Coeff-Com:  0.310D+00 0.369D+00-0.104D+00-0.401D+00-0.270D+00 0.126D+00
 Coeff-Com:  0.486D+00 0.730D+00
 Coeff:     -0.241D-02 0.229D-02 0.615D-02 0.609D-04-0.252D-01-0.109D-01
 Coeff:      0.322D-01 0.479D-01 0.379D-01-0.104D+00-0.226D+00-0.450D-02
 Coeff:      0.310D+00 0.369D+00-0.104D+00-0.401D+00-0.270D+00 0.126D+00
 Coeff:      0.486D+00 0.730D+00
 Gap=     0.120 Goal=   None    Shift=    0.000
 Gap=     0.087 Goal=   None    Shift=    0.000
 RMSDP=7.63D-08 MaxDP=1.09D-05 DE=-1.86D-10 OVMax= 7.82D-05

 Cycle  29  Pass 1  IDiag  1:
 RMSU=  3.18D-09    CP:  1.00D+00  3.00D+00  3.00D+00  3.00D+00  3.00D+00
                    CP:  2.00D+00  2.06D+00  1.13D+00
 E= -4544.65226400678     Delta-E=       -0.000000000029 Rises=F Damp=F
 DIIS: error= 3.52D-08 at cycle  29 NSaved=  20.
 NSaved=20 IEnMin=20 EnMin= -4544.65226400678     IErMin=20 ErrMin= 3.52D-08
 ErrMax= 3.52D-08  0.00D+00 EMaxC= 1.00D-01 BMatC= 2.55D-12 BMatP= 9.17D-12
 IDIUse=1 WtCom= 1.00D+00 WtEn= 0.00D+00
 Coeff-Com:  0.385D-03 0.356D-02 0.542D-03-0.121D-01-0.124D-01 0.665D-02
 Coeff-Com:  0.293D-01 0.501D-01 0.170D-01-0.928D-01-0.105D+00-0.902D-02
 Coeff-Com:  0.159D+00 0.133D+00-0.413D-01-0.167D+00-0.209D+00 0.430D-01
 Coeff-Com:  0.421D+00 0.785D+00
 Coeff:      0.385D-03 0.356D-02 0.542D-03-0.121D-01-0.124D-01 0.665D-02
 Coeff:      0.293D-01 0.501D-01 0.170D-01-0.928D-01-0.105D+00-0.902D-02
 Coeff:      0.159D+00 0.133D+00-0.413D-01-0.167D+00-0.209D+00 0.430D-01
 Coeff:      0.421D+00 0.785D+00
 Gap=     0.120 Goal=   None    Shift=    0.000
 Gap=     0.087 Goal=   None    Shift=    0.000
 RMSDP=3.13D-08 MaxDP=4.49D-06 DE=-2.91D-11 OVMax= 3.20D-05

 Cycle  30  Pass 1  IDiag  1:
 RMSU=  1.94D-09    CP:  1.00D+00  3.00D+00  3.00D+00  3.00D+00  3.00D+00
                    CP:  2.06D+00  2.20D+00  1.17D+00  1.38D+00
 E= -4544.65226400686     Delta-E=       -0.000000000073 Rises=F Damp=F
 DIIS: error= 1.79D-08 at cycle  30 NSaved=  20.
 NSaved=20 IEnMin=20 EnMin= -4544.65226400686     IErMin=20 ErrMin= 1.79D-08
 ErrMax= 1.79D-08  0.00D+00 EMaxC= 1.00D-01 BMatC= 8.21D-13 BMatP= 2.55D-12
 IDIUse=1 WtCom= 1.00D+00 WtEn= 0.00D+00
 Coeff-Com: -0.742D-03 0.153D-02 0.694D-02 0.513D-03-0.120D-01-0.129D-01
 Coeff-Com: -0.357D-02 0.411D-01 0.483D-01-0.317D-01-0.894D-01-0.388D-01
 Coeff-Com:  0.832D-01 0.868D-01-0.116D-01-0.142D+00-0.100D+00 0.385D-01
 Coeff-Com:  0.445D+00 0.692D+00
 Coeff:     -0.742D-03 0.153D-02 0.694D-02 0.513D-03-0.120D-01-0.129D-01
 Coeff:     -0.357D-02 0.411D-01 0.483D-01-0.317D-01-0.894D-01-0.388D-01
 Coeff:      0.832D-01 0.868D-01-0.116D-01-0.142D+00-0.100D+00 0.385D-01
 Coeff:      0.445D+00 0.692D+00
 Gap=     0.120 Goal=   None    Shift=    0.000
 Gap=     0.087 Goal=   None    Shift=    0.000
 RMSDP=2.78D-09 MaxDP=2.63D-07 DE=-7.28D-11 OVMax= 2.58D-06

 SCF Done:  E(UB3LYP) =  -4544.65226401     A.U. after   30 cycles
            NFock= 30  Conv=0.28D-08     -V/T= 2.0024
 <Sx>= 0.0000 <Sy>= 0.0000 <Sz>= 2.0000 <S**2>= 6.0208 S= 2.0042
 <L.S>= 0.000000000000E+00
 KE= 4.533690689217D+03 PE=-2.174037323996D+04 EE= 7.159527136877D+03
 Annihilation of the first spin contaminant:
 S**2 before annihilation     6.0208,   after     6.0001
 Leave Link  502 at Sat Oct 20 05:08:29 2018, MaxMem=   838860800 cpu:     30238.8
 (Enter /soft/sl6.3/x86_64/gaussian/g09_d01/g09/l701.exe)
 Compute integral first derivatives.
 ... and contract with generalized density number  0.
 Leave Link  701 at Sat Oct 20 05:08:31 2018, MaxMem=   838860800 cpu:        16.4
 (Enter /soft/sl6.3/x86_64/gaussian/g09_d01/g09/l702.exe)
 L702 exits ... SP integral derivatives will be done elsewhere.
 Leave Link  702 at Sat Oct 20 05:08:31 2018, MaxMem=   838860800 cpu:         0.4
 (Enter /soft/sl6.3/x86_64/gaussian/g09_d01/g09/l703.exe)
 Compute integral first derivatives, UseDBF=F ICtDFT=           0.
 Integral derivatives from FoFJK, PRISM(SPDF).
 Calling FoFJK, ICntrl=      2127 FMM=F ISym2X=0 I1Cent= 0 IOpClX= 1 NMat=1 NMatS=1 NMatT=0.
 FoFJK:  IHMeth= 1 ICntrl=    2127 DoSepK=F KAlg= 0 I1Cent=   0 FoldK=F
 IRaf=         0 NMat=   1 IRICut=       1 DoRegI=T DoRafI=F ISym2E= 0.
 FoFCou: FMM=F IPFlag=           0 FMFlag=      100000 FMFlg1=         800
         NFxFlg=           0 DoJE=F BraDBF=F KetDBF=F FulRan=T
         wScrn=  0.000000 ICntrl=    2127 IOpCl=  1 I1Cent=           0 NGrid=           0
         NMat0=    1 NMatS0=      1 NMatT0=    0 NMatD0=    1 NMtDS0=    0 NMtDT0=    0
 Symmetry not used in FoFCou.
 Leave Link  703 at Sat Oct 20 05:11:06 2018, MaxMem=   838860800 cpu:      2485.4
 (Enter /soft/sl6.3/x86_64/gaussian/g09_d01/g09/l716.exe)
 Dipole        =-2.99927376D+00 1.72532941D+00 3.85196228D+00
 ***** Axes restored to original set *****
 -------------------------------------------------------------------
 Center     Atomic                   Forces (Hartrees/Bohr)
 Number     Number              X              Y              Z
 -------------------------------------------------------------------
      1       26          -0.000016062   -0.000074570    0.000296246
      2       17           0.000031761    0.000074443   -0.000058060
      3        7           0.000054650    0.000039672    0.000189486
      4        7           0.000131993   -0.000139962    0.000221622
      5        7          -0.000036475    0.000072723    0.000123670
      6        7           0.000106325   -0.000016723   -0.000160256
      7        6          -0.000061304   -0.000008958    0.000074395
      8        1           0.000015359   -0.000011467   -0.000068355
      9        6           0.000017828   -0.000001351   -0.000052415
     10        1          -0.000000123    0.000005640    0.000014685
     11        6          -0.000042520   -0.000021000   -0.000015530
     12        1           0.000009813    0.000006638   -0.000016430
     13        6           0.000080374    0.000036146    0.000020995
     14        1           0.000023382    0.000008929   -0.000036572
     15        6          -0.000035456   -0.000039674    0.000134404
     16        6           0.000019672   -0.000039499   -0.000146974
     17        6          -0.000042083   -0.000107036    0.000235384
     18        1           0.000006413   -0.000003894   -0.000039563
     19       17           0.000016147    0.000012766   -0.000019402
     20        7          -0.000315216    0.000264172   -0.000467537
     21        7           0.000165797   -0.000198183    0.000281481
     22        7          -0.000082635    0.000210944   -0.000315683
     23        7          -0.000047752   -0.000196317    0.000011454
     24        6           0.000158634    0.000053052   -0.000183345
     25        1           0.000021262   -0.000010627   -0.000090060
     26        6          -0.000035179   -0.000061740    0.000016033
     27        1          -0.000010870    0.000011847   -0.000005081
     28        6          -0.000030426   -0.000001435    0.000036687
     29        1           0.000000827   -0.000024741   -0.000010833
     30        6           0.000036627    0.000036274    0.000020743
     31        1           0.000013383   -0.000045577   -0.000013366
     32        6          -0.000315313    0.000160439    0.000060116
     33        6           0.000253355   -0.000032160   -0.000105930
     34        6          -0.000080794    0.000021662    0.000062202
     35        1           0.000006111   -0.000011691   -0.000005654
     36        6           0.000052208    0.000012701    0.000014644
     37        6          -0.000034781   -0.000001539   -0.000002178
     38        6          -0.000010306   -0.000028850    0.000013543
     39        6          -0.000014928    0.000024995   -0.000008944
     40        6           0.000048083    0.000012017    0.000016396
     41        6          -0.000032606   -0.000011562   -0.000010485
     42        1           0.000026168    0.000015303   -0.000000310
     43        1          -0.000018339   -0.000012312   -0.000012787
     44        1           0.000037876   -0.000006964   -0.000008334
     45        1          -0.000012685   -0.000007387   -0.000002761
     46        6          -0.000021906    0.000078028   -0.000055016
     47        6          -0.000063659    0.000063211   -0.000023461
     48        6          -0.000034692   -0.000024876    0.000033902
     49        6           0.000052097   -0.000000137   -0.000010656
     50        6           0.000030567   -0.000013838    0.000003078
     51        6          -0.000009547   -0.000038016    0.000041594
     52        1          -0.000001095   -0.000031599    0.000011646
     53        1          -0.000001710    0.000020320    0.000001706
     54        1           0.000020808   -0.000015157    0.000015875
     55        1           0.000009155   -0.000003461    0.000003773
     56       17          -0.000015277   -0.000003412   -0.000011774
     57       17          -0.000022936    0.000003795    0.000001993
 -------------------------------------------------------------------
 Cartesian Forces:  Max     0.000467537 RMS     0.000093895
 Leave Link  716 at Sat Oct 20 05:11:06 2018, MaxMem=   838860800 cpu:         0.5
 (Enter /soft/sl6.3/x86_64/gaussian/g09_d01/g09/l103.exe)

 GradGradGradGradGradGradGradGradGradGradGradGradGradGradGradGradGradGrad
 Berny optimization.
 Using GEDIIS/GDIIS optimizer.
 FormGI is forming the generalized inverse of G from B-inverse, IUseBI=4.
 GSVD:  received Info=                   1 from GESDD.
 Internal  Forces:  Max     0.002343339 RMS     0.000270541
 Search for a local minimum.
 Step number   3 out of a maximum of  342
 All quantities printed in internal units (Hartrees-Bohrs-Radians)
 RMS Force = .27054D-03 SwitMx=.10000D-02 MixMth= 2
 Mixed Optimization -- En-DIIS/RFO-DIIS
 Swapping is turned off.
 Update second derivatives using D2CorX and points    1    2    3
 DE= -1.80D-05 DEPred=-4.67D-05 R= 3.86D-01
 Trust test= 3.86D-01 RLast= 7.67D-02 DXMaxT set to 1.50D-01
 ITU=  0 -1  0
     Eigenvalues ---    0.00406   0.00667   0.00952   0.01006   0.01298
     Eigenvalues ---    0.01355   0.01374   0.01523   0.01598   0.01712
     Eigenvalues ---    0.01821   0.01886   0.01918   0.01928   0.01940
     Eigenvalues ---    0.01993   0.02066   0.02098   0.02127   0.02170
     Eigenvalues ---    0.02175   0.02184   0.02189   0.02190   0.02195
     Eigenvalues ---    0.02196   0.02196   0.02199   0.02201   0.02202
     Eigenvalues ---    0.02203   0.02204   0.02205   0.02205   0.02206
     Eigenvalues ---    0.02209   0.02210   0.02212   0.02214   0.02216
     Eigenvalues ---    0.02217   0.02224   0.02225   0.02228   0.02248
     Eigenvalues ---    0.02312   0.02326   0.02331   0.02336   0.02361
     Eigenvalues ---    0.02402   0.03577   0.07268   0.08067   0.08577
     Eigenvalues ---    0.09053   0.09354   0.10166   0.10326   0.13206
     Eigenvalues ---    0.14956   0.15944   0.15962   0.15971   0.15995
     Eigenvalues ---    0.15996   0.15998   0.15998   0.15999   0.15999
     Eigenvalues ---    0.15999   0.15999   0.16000   0.16000   0.16000
     Eigenvalues ---    0.16000   0.16000   0.16000   0.16001   0.17390
     Eigenvalues ---    0.21993   0.22000   0.22000   0.22004   0.22424
     Eigenvalues ---    0.22470   0.22985   0.22989   0.23330   0.23549
     Eigenvalues ---    0.23824   0.23870   0.24000   0.24001   0.24065
     Eigenvalues ---    0.24438   0.24529   0.24824   0.24912   0.24965
     Eigenvalues ---    0.24993   0.24999   0.25000   0.25000   0.25000
     Eigenvalues ---    0.25475   0.29988   0.30086   0.35094   0.35290
     Eigenvalues ---    0.35491   0.35517   0.35544   0.35616   0.35630
     Eigenvalues ---    0.35633   0.35651   0.35681   0.35687   0.35763
     Eigenvalues ---    0.35768   0.35768   0.35772   0.35802   0.35803
     Eigenvalues ---    0.36580   0.36609   0.36882   0.41698   0.41792
     Eigenvalues ---    0.41852   0.41870   0.42680   0.42685   0.42692
     Eigenvalues ---    0.42728   0.42731   0.42763   0.44053   0.44854
     Eigenvalues ---    0.46598   0.46651   0.46666   0.46700   0.46712
     Eigenvalues ---    0.46792   0.46817   0.46824   0.47099   0.47131
     Eigenvalues ---    0.47144   0.47344   0.47360   0.47364   0.50695
     Eigenvalues ---    0.51610   0.51987   0.53402   0.53578   0.54334
     Eigenvalues ---    0.56364   0.56780   0.66016   0.66146   0.69803
 En-DIIS/RFO-DIIS IScMMF=        0 using points:     3    2    1
 RFO step:  Lambda=-3.15867812D-05.
 NNeg= 0 NP= 3 Switch=  2.50D-03 Rises=F DC= -3.22D-05 SmlDif=  1.00D-05
 RMS Error=  0.3759891285D-03 NUsed= 3 EDIIS=F
 DidBck=T Rises=F RFO-DIIS coefs:    0.33346    0.15994    0.50660
 Iteration  1 RMS(Cart)=  0.01404417 RMS(Int)=  0.00001709
 Iteration  2 RMS(Cart)=  0.00005613 RMS(Int)=  0.00000269
 Iteration  3 RMS(Cart)=  0.00000000 RMS(Int)=  0.00000269
 ITry= 1 IFail=0 DXMaxC= 6.73D-02 DCOld= 1.00D+10 DXMaxT= 1.50D-01 DXLimC= 3.00D+00 Rises=F
 Variable       Old X    -DE/DX   Delta X   Delta X   Delta X     New X
                                 (Linear)    (Quad)   (Total)
    R1        4.39768   0.00008   0.00008   0.00017   0.00025   4.39793
    R2        4.31929  -0.00006   0.00099  -0.00124  -0.00025   4.31904
    R3        4.32709  -0.00022  -0.00123   0.00067  -0.00056   4.32653
    R4        4.60786   0.00000   0.00057  -0.00112  -0.00054   4.60732
    R5        4.12645  -0.00036  -0.00028  -0.00103  -0.00131   4.12514
    R6        2.52631   0.00004   0.00008  -0.00006   0.00002   2.52634
    R7        2.54585  -0.00008   0.00000  -0.00006  -0.00006   2.54579
    R8        2.44182   0.00002  -0.00007   0.00009   0.00001   2.44184
    R9        2.58377  -0.00002   0.00004  -0.00004   0.00000   2.58377
   R10        2.55357  -0.00006  -0.00001  -0.00002  -0.00003   2.55355
   R11        2.57193   0.00003   0.00000   0.00001   0.00001   2.57194
   R12        2.69115  -0.00001  -0.00004   0.00003  -0.00001   2.69114
   R13        2.05182   0.00001   0.00011  -0.00010   0.00001   2.05183
   R14        2.63104   0.00001   0.00003  -0.00002   0.00001   2.63105
   R15        2.04578  -0.00001  -0.00003   0.00002  -0.00001   2.04577
   R16        2.62782   0.00000   0.00008  -0.00008   0.00000   2.62782
   R17        2.04848  -0.00001  -0.00003   0.00002  -0.00001   2.04848
   R18        2.62750   0.00001   0.00004  -0.00003   0.00000   2.62751
   R19        2.04687  -0.00001  -0.00001   0.00000  -0.00001   2.04686
   R20        2.63574  -0.00007  -0.00004  -0.00001  -0.00005   2.63568
   R21        2.76801  -0.00007  -0.00005  -0.00005  -0.00009   2.76791
   R22        2.60065  -0.00009  -0.00001  -0.00004  -0.00006   2.60060
   R23        2.03182   0.00001   0.00001  -0.00001   0.00001   2.03182
   R24        2.52139  -0.00031  -0.00022   0.00003  -0.00019   2.52120
   R25        2.54347   0.00019  -0.00001   0.00010   0.00010   2.54357
   R26        2.44278  -0.00003   0.00014  -0.00018  -0.00004   2.44274
   R27        2.58709  -0.00128  -0.00010  -0.00080  -0.00091   2.58619
   R28        2.55142   0.00038   0.00020   0.00009   0.00029   2.55171
   R29        2.57093   0.00038   0.00002   0.00027   0.00029   2.57122
   R30        2.69105  -0.00002   0.00004  -0.00005  -0.00001   2.69103
   R31        2.04891   0.00003  -0.00017   0.00020   0.00003   2.04894
   R32        2.62666   0.00011  -0.00007   0.00015   0.00008   2.62674
   R33        2.04588   0.00000  -0.00003   0.00002   0.00000   2.04588
   R34        2.63117   0.00018   0.00007   0.00007   0.00014   2.63131
   R35        2.04806  -0.00001  -0.00003   0.00002  -0.00001   2.04805
   R36        2.62221   0.00012   0.00016  -0.00006   0.00010   2.62231
   R37        2.04669  -0.00001  -0.00003   0.00002  -0.00001   2.04668
   R38        2.64006  -0.00007   0.00001  -0.00005  -0.00004   2.64002
   R39        2.75757  -0.00027   0.00023  -0.00050  -0.00026   2.75731
   R40        2.59968  -0.00031  -0.00021  -0.00002  -0.00023   2.59945
   R41        2.03146   0.00000  -0.00004   0.00004   0.00000   2.03146
   R42        2.63353   0.00000   0.00001  -0.00001   0.00000   2.63353
   R43        2.63549  -0.00004  -0.00002  -0.00001  -0.00003   2.63547
   R44        2.62822  -0.00001  -0.00003   0.00003  -0.00001   2.62821
   R45        2.04665  -0.00003  -0.00004   0.00001  -0.00003   2.04662
   R46        2.62525   0.00001   0.00000   0.00000   0.00001   2.62526
   R47        2.04396  -0.00001  -0.00003   0.00002  -0.00001   2.04395
   R48        2.62867  -0.00003  -0.00003   0.00001  -0.00002   2.62865
   R49        2.04459  -0.00004  -0.00011   0.00008  -0.00004   2.04455
   R50        2.63096   0.00002   0.00005  -0.00003   0.00002   2.63098
   R51        2.04459  -0.00001  -0.00005   0.00004  -0.00001   2.04458
   R52        3.31496   0.00000  -0.00003   0.00003   0.00000   3.31496
   R53        2.63365  -0.00001   0.00002  -0.00002  -0.00001   2.63364
   R54        2.63678  -0.00004  -0.00009   0.00006  -0.00003   2.63674
   R55        2.62810   0.00002   0.00003  -0.00002   0.00001   2.62811
   R56        2.04632   0.00000  -0.00001   0.00001   0.00000   2.04633
   R57        2.62493   0.00001   0.00003  -0.00002   0.00001   2.62494
   R58        2.04399  -0.00001  -0.00005   0.00004  -0.00001   2.04398
   R59        2.62810  -0.00003  -0.00005   0.00003  -0.00002   2.62808
   R60        2.04438   0.00001   0.00001   0.00000   0.00001   2.04439
   R61        2.63072   0.00000  -0.00002   0.00001   0.00000   2.63072
   R62        2.04445   0.00000   0.00000   0.00000   0.00000   2.04446
   R63        3.31699  -0.00002  -0.00009   0.00007  -0.00002   3.31697
    A1        1.61572   0.00017   0.00170  -0.00038   0.00132   1.61704
    A2        1.51288   0.00013  -0.00021   0.00057   0.00036   1.51324
    A3        1.94005  -0.00003   0.00041   0.00004   0.00046   1.94051
    A4        1.70598   0.00010   0.00460  -0.00341   0.00120   1.70718
    A5        1.26773   0.00003   0.00031  -0.00022   0.00010   1.26783
    A6        1.59519  -0.00008  -0.00011   0.00009  -0.00003   1.59516
    A7        2.73862  -0.00007   0.00031  -0.00061  -0.00030   2.73833
    A8        1.77614  -0.00016  -0.00272   0.00212  -0.00059   1.77555
    A9        1.58078   0.00010   0.00026  -0.00071  -0.00045   1.58032
   A10        2.13910   0.00005   0.00008  -0.00001   0.00007   2.13917
   A11        2.03827  -0.00004   0.00027  -0.00032  -0.00005   2.03822
   A12        2.08032  -0.00002   0.00000  -0.00006  -0.00006   2.08027
   A13        2.34144  -0.00004  -0.00081   0.00072  -0.00009   2.34135
   A14        1.97666  -0.00003   0.00072  -0.00073  -0.00001   1.97665
   A15        1.92883   0.00007   0.00003   0.00000   0.00003   1.92886
   A16        1.86677  -0.00008  -0.00001  -0.00005  -0.00006   1.86671
   A17        1.93170   0.00004   0.00002   0.00003   0.00005   1.93175
   A18        2.09922  -0.00003   0.00008  -0.00010  -0.00002   2.09921
   A19        2.25200  -0.00002  -0.00016   0.00013  -0.00003   2.25197
   A20        2.00546   0.00002   0.00002   0.00003   0.00004   2.00551
   A21        2.13386   0.00001   0.00004  -0.00001   0.00003   2.13388
   A22        2.14386  -0.00003  -0.00006  -0.00002  -0.00007   2.14378
   A23        2.09269   0.00000  -0.00004   0.00003  -0.00001   2.09268
   A24        2.07230  -0.00001  -0.00002   0.00003   0.00001   2.07230
   A25        2.11817   0.00001   0.00006  -0.00006   0.00000   2.11817
   A26        2.10583   0.00002   0.00007  -0.00005   0.00003   2.10585
   A27        2.08022  -0.00003  -0.00009   0.00004  -0.00005   2.08017
   A28        2.09713   0.00002   0.00002   0.00001   0.00003   2.09715
   A29        2.10717  -0.00001  -0.00011   0.00010   0.00000   2.10717
   A30        2.07072   0.00003   0.00015  -0.00011   0.00003   2.07076
   A31        2.10526  -0.00002  -0.00004   0.00001  -0.00003   2.10523
   A32        2.12888   0.00003  -0.00008   0.00013   0.00005   2.12893
   A33        2.00450  -0.00001   0.00014  -0.00018  -0.00004   2.00446
   A34        2.14978  -0.00002  -0.00008   0.00007  -0.00001   2.14977
   A35        2.09024   0.00002   0.00028  -0.00025   0.00004   2.09028
   A36        1.87210  -0.00003  -0.00002   0.00002   0.00000   1.87210
   A37        2.32022   0.00000  -0.00038   0.00034  -0.00004   2.32018
   A38        1.82531   0.00000  -0.00001  -0.00001  -0.00002   1.82529
   A39        2.13742   0.00001   0.00001  -0.00001   0.00000   2.13742
   A40        2.31918  -0.00002  -0.00011   0.00006  -0.00006   2.31913
   A41        2.06956  -0.00006   0.00021  -0.00031  -0.00010   2.06946
   A42        2.28706   0.00148   0.00246  -0.00013   0.00233   2.28939
   A43        2.04704  -0.00211  -0.00212  -0.00069  -0.00281   2.04424
   A44        1.92731   0.00063   0.00023   0.00039   0.00062   1.92792
   A45        1.86639  -0.00072  -0.00038  -0.00045  -0.00083   1.86556
   A46        1.93417   0.00017   0.00017   0.00029   0.00046   1.93463
   A47        2.09058  -0.00001   0.00047  -0.00059  -0.00013   2.09045
   A48        2.25817  -0.00016  -0.00068   0.00034  -0.00034   2.25784
   A49        2.02328  -0.00006  -0.00066   0.00053  -0.00013   2.02315
   A50        2.14870  -0.00004  -0.00003  -0.00006  -0.00009   2.14861
   A51        2.11109   0.00010   0.00068  -0.00046   0.00022   2.11131
   A52        2.09813  -0.00004  -0.00003  -0.00003  -0.00006   2.09808
   A53        2.06606   0.00006  -0.00004   0.00013   0.00009   2.06615
   A54        2.11896  -0.00002   0.00007  -0.00010  -0.00003   2.11893
   A55        2.10628  -0.00002  -0.00004  -0.00002  -0.00006   2.10622
   A56        2.07688   0.00003   0.00002   0.00006   0.00009   2.07696
   A57        2.10002   0.00000   0.00001  -0.00004  -0.00002   2.10000
   A58        2.10656   0.00013   0.00015   0.00004   0.00019   2.10675
   A59        2.07494  -0.00027  -0.00005  -0.00033  -0.00038   2.07457
   A60        2.10168   0.00013  -0.00010   0.00028   0.00018   2.10187
   A61        2.13022   0.00028  -0.00012   0.00051   0.00039   2.13061
   A62        2.00250  -0.00133  -0.00053  -0.00132  -0.00185   2.00065
   A63        2.15045   0.00105   0.00064   0.00081   0.00145   2.15190
   A64        2.08425  -0.00234  -0.00066  -0.00239  -0.00305   2.08120
   A65        1.87263   0.00033   0.00001   0.00028   0.00029   1.87293
   A66        2.32609   0.00202   0.00063   0.00213   0.00276   2.32885
   A67        1.82426  -0.00041  -0.00004  -0.00050  -0.00054   1.82372
   A68        2.14269   0.00021  -0.00006   0.00030   0.00024   2.14294
   A69        2.31514   0.00021   0.00006   0.00021   0.00026   2.31541
   A70        2.09663   0.00003   0.00015  -0.00011   0.00004   2.09667
   A71        2.07935  -0.00004  -0.00017   0.00013  -0.00004   2.07931
   A72        2.10720   0.00001   0.00002  -0.00002   0.00000   2.10720
   A73        2.08981   0.00000  -0.00007   0.00006  -0.00001   2.08980
   A74        2.10370  -0.00001  -0.00004   0.00003  -0.00001   2.10368
   A75        2.08945   0.00001   0.00011  -0.00009   0.00002   2.08947
   A76        2.08603   0.00001   0.00003  -0.00002   0.00001   2.08605
   A77        2.08667  -0.00002  -0.00017   0.00013  -0.00005   2.08663
   A78        2.11048   0.00001   0.00014  -0.00011   0.00003   2.11051
   A79        2.08286   0.00001   0.00008  -0.00007   0.00001   2.08287
   A80        2.10238   0.00000   0.00000   0.00001   0.00000   2.10238
   A81        2.09785  -0.00001  -0.00007   0.00006  -0.00001   2.09784
   A82        2.08703  -0.00002  -0.00005   0.00003  -0.00002   2.08701
   A83        2.09963   0.00001   0.00000   0.00001   0.00002   2.09965
   A84        2.09645   0.00000   0.00004  -0.00004   0.00000   2.09645
   A85        2.11333   0.00000  -0.00002   0.00002   0.00000   2.11333
   A86        2.08432  -0.00002  -0.00012   0.00009  -0.00003   2.08429
   A87        2.08553   0.00002   0.00014  -0.00011   0.00003   2.08556
   A88        2.09864  -0.00004  -0.00009   0.00004  -0.00005   2.09859
   A89        2.07759   0.00001   0.00006  -0.00005   0.00002   2.07760
   A90        2.10694   0.00003   0.00003   0.00000   0.00004   2.10698
   A91        2.08993   0.00000   0.00003  -0.00003   0.00000   2.08993
   A92        2.10685  -0.00002  -0.00005   0.00003  -0.00003   2.10682
   A93        2.08612   0.00002   0.00005   0.00000   0.00004   2.08616
   A94        2.08531  -0.00002  -0.00005   0.00002  -0.00003   2.08528
   A95        2.08647   0.00001   0.00006  -0.00004   0.00002   2.08649
   A96        2.11140   0.00001  -0.00001   0.00002   0.00001   2.11141
   A97        2.08321  -0.00003  -0.00011   0.00006  -0.00004   2.08317
   A98        2.10182   0.00002   0.00007  -0.00005   0.00003   2.10184
   A99        2.09805   0.00001   0.00004  -0.00002   0.00002   2.09807
   A100       2.08800   0.00000   0.00000   0.00000  -0.00001   2.08799
   A101       2.09759   0.00001   0.00006  -0.00005   0.00001   2.09760
   A102       2.09755   0.00000  -0.00006   0.00005  -0.00001   2.09755
   A103       2.11285   0.00003   0.00008  -0.00004   0.00004   2.11289
   A104       2.08378  -0.00001  -0.00002   0.00000  -0.00002   2.08377
   A105       2.08655  -0.00002  -0.00007   0.00004  -0.00002   2.08652
   A106       3.32170   0.00028   0.00630  -0.00379   0.00251   3.32421
   A107       3.03452  -0.00013  -0.00275   0.00217  -0.00057   3.03395
    D1        1.64695  -0.00007  -0.00247   0.00227  -0.00019   1.64675
    D2       -1.25169  -0.00001  -0.00414   0.00408  -0.00005  -1.25174
    D3       -3.14027   0.00002  -0.00321   0.00298  -0.00023  -3.14050
    D4        0.24427   0.00007  -0.00487   0.00478  -0.00009   0.24419
    D5       -0.29478  -0.00004  -0.00296   0.00224  -0.00071  -0.29549
    D6        3.08977   0.00002  -0.00462   0.00405  -0.00057   3.08920
    D7        1.43407  -0.00002  -0.00900   0.00083  -0.00816   1.42592
    D8       -1.50812  -0.00003  -0.01167   0.00406  -0.00763  -1.51575
    D9       -1.57561  -0.00013  -0.01441   0.00492  -0.00947  -1.58508
   D10        1.76538  -0.00014  -0.01708   0.00815  -0.00894   1.75644
   D11       -1.41973   0.00008   0.00596  -0.00431   0.00165  -1.41808
   D12        1.40064   0.00008   0.00578  -0.00442   0.00136   1.40200
   D13       -3.05583  -0.00006   0.00413  -0.00374   0.00039  -3.05544
   D14       -0.23547  -0.00006   0.00395  -0.00385   0.00010  -0.23537
   D15        2.38853  -0.00006   0.00424  -0.00483  -0.00059   2.38793
   D16       -1.07429  -0.00006   0.00406  -0.00494  -0.00088  -1.07517
   D17        0.27722   0.00022   0.01071  -0.00774   0.00297   0.28019
   D18        3.09759   0.00022   0.01052  -0.00785   0.00268   3.10026
   D19       -0.30536  -0.00015  -0.00873   0.00068  -0.00805  -0.31341
   D20        3.08309  -0.00017  -0.01191   0.00310  -0.00880   3.07429
   D21       -1.84481  -0.00029  -0.00908   0.00052  -0.00858  -1.85339
   D22        1.54364  -0.00031  -0.01226   0.00293  -0.00933   1.53430
   D23        1.63973  -0.00016  -0.00797   0.00040  -0.00757   1.63216
   D24       -1.25501  -0.00019  -0.01114   0.00281  -0.00832  -1.26333
   D25        0.23419   0.00002  -0.00260   0.00241  -0.00019   0.23400
   D26       -2.90337   0.00007  -0.00203   0.00252   0.00049  -2.90288
   D27        3.12722  -0.00004  -0.00086   0.00052  -0.00034   3.12688
   D28       -0.01034   0.00002  -0.00030   0.00064   0.00034  -0.01000
   D29        2.92115  -0.00006   0.00231  -0.00284  -0.00053   2.92063
   D30       -0.21273  -0.00006   0.00496  -0.00487   0.00008  -0.21265
   D31        0.01396  -0.00002   0.00069  -0.00110  -0.00041   0.01356
   D32       -3.11992  -0.00002   0.00334  -0.00314   0.00020  -3.11972
   D33        2.81559  -0.00007  -0.00029  -0.00049  -0.00078   2.81481
   D34       -0.01111  -0.00006  -0.00021  -0.00028  -0.00049  -0.01159
   D35        0.22204   0.00005  -0.00296   0.00286  -0.00010   0.22194
   D36       -2.88620   0.00002  -0.00007  -0.00009  -0.00016  -2.88636
   D37        3.11935   0.00004  -0.00329   0.00295  -0.00034   3.11901
   D38        0.01110   0.00001  -0.00040   0.00000  -0.00040   0.01071
   D39        0.00706   0.00009   0.00076   0.00047   0.00122   0.00829
   D40       -3.11222   0.00008   0.00350  -0.00226   0.00124  -3.11098
   D41       -0.00029  -0.00009  -0.00098  -0.00045  -0.00143  -0.00172
   D42       -3.09410  -0.00002   0.00106  -0.00117  -0.00011  -3.09421
   D43        3.11650  -0.00007  -0.00403   0.00258  -0.00145   3.11505
   D44        0.02269  -0.00001  -0.00198   0.00185  -0.00013   0.02256
   D45       -2.54672  -0.00001  -0.00370   0.00343  -0.00027  -2.54699
   D46        0.59249   0.00002  -0.00225   0.00252   0.00027   0.59275
   D47        0.62174  -0.00002  -0.00040   0.00015  -0.00025   0.62149
   D48       -2.52223   0.00001   0.00105  -0.00076   0.00029  -2.52195
   D49        3.13591  -0.00002  -0.00007  -0.00015  -0.00022   3.13569
   D50        0.00259   0.00000  -0.00034   0.00024  -0.00010   0.00249
   D51       -0.00133   0.00004   0.00054  -0.00003   0.00051  -0.00082
   D52       -3.13465   0.00005   0.00027   0.00037   0.00063  -3.13402
   D53        3.13769  -0.00002  -0.00001  -0.00027  -0.00028   3.13741
   D54        0.00171  -0.00001   0.00058  -0.00066  -0.00008   0.00163
   D55        0.00449   0.00000  -0.00028   0.00013  -0.00016   0.00434
   D56       -3.13149   0.00001   0.00031  -0.00026   0.00005  -3.13144
   D57        3.13463  -0.00001  -0.00107   0.00070  -0.00037   3.13426
   D58        0.00171   0.00000  -0.00021   0.00022   0.00001   0.00172
   D59       -0.00138   0.00000  -0.00048   0.00031  -0.00017  -0.00155
   D60       -3.13431   0.00001   0.00038  -0.00017   0.00021  -3.13409
   D61       -0.00971   0.00001  -0.00044   0.00068   0.00023  -0.00948
   D62        3.12353   0.00001  -0.00331   0.00288  -0.00043   3.12310
   D63        3.14054   0.00003   0.00042   0.00020   0.00061   3.14116
   D64       -0.00940   0.00003  -0.00245   0.00240  -0.00005  -0.00945
   D65       -0.01086   0.00001  -0.00117   0.00119   0.00003  -0.01083
   D66        3.08723   0.00005  -0.00492   0.00502   0.00010   3.08733
   D67        3.13855   0.00001   0.00151  -0.00087   0.00065   3.13919
   D68       -0.04656   0.00005  -0.00224   0.00296   0.00072  -0.04583
   D69       -0.00624   0.00005   0.00082   0.00027   0.00109  -0.00514
   D70        3.08034  -0.00002  -0.00152   0.00110  -0.00042   3.07991
   D71       -3.10828   0.00001   0.00423  -0.00321   0.00102  -3.10725
   D72       -0.02171  -0.00006   0.00188  -0.00238  -0.00049  -0.02220
   D73       -3.12548   0.00004   0.00193  -0.00153   0.00040  -3.12508
   D74        0.00066   0.00004   0.00135  -0.00106   0.00029   0.00095
   D75       -0.00299  -0.00007  -0.00186   0.00193   0.00007  -0.00292
   D76        3.13454  -0.00006  -0.00463   0.00272  -0.00191   3.13263
   D77       -2.90286   0.00044  -0.00181   0.00199   0.00019  -2.90267
   D78        0.00488   0.00015   0.00092  -0.00041   0.00050   0.00538
   D79       -0.18511  -0.00004   0.00318  -0.00227   0.00091  -0.18420
   D80        2.93756   0.00004   0.00214  -0.00125   0.00088   2.93844
   D81       -3.12874  -0.00027   0.00025  -0.00030  -0.00005  -3.12879
   D82       -0.00607  -0.00018  -0.00080   0.00072  -0.00007  -0.00614
   D83       -0.00188  -0.00006  -0.00071  -0.00006  -0.00076  -0.00264
   D84        3.11712  -0.00007  -0.00230   0.00153  -0.00077   3.11634
   D85       -0.00178  -0.00005   0.00022   0.00049   0.00070  -0.00108
   D86        3.09543   0.00004  -0.00050   0.00059   0.00009   3.09552
   D87       -3.11800  -0.00004   0.00199  -0.00128   0.00071  -3.11729
   D88       -0.02079   0.00005   0.00127  -0.00117   0.00011  -0.02069
   D89        2.66152   0.00004   0.00395  -0.00330   0.00066   2.66218
   D90       -0.47422  -0.00002   0.00175  -0.00205  -0.00030  -0.47452
   D91       -0.50740   0.00002   0.00204  -0.00139   0.00065  -0.50675
   D92        2.64004  -0.00003  -0.00016  -0.00014  -0.00030   2.63974
   D93       -3.13314  -0.00001   0.00000  -0.00007  -0.00007  -3.13322
   D94        0.00053   0.00000   0.00000  -0.00031  -0.00032   0.00021
   D95       -0.00775  -0.00001  -0.00063   0.00043  -0.00020  -0.00795
   D96        3.12592  -0.00001  -0.00063   0.00019  -0.00044   3.12548
   D97       -3.13777   0.00001   0.00008   0.00049   0.00057  -3.13720
   D98        0.00057  -0.00002  -0.00085   0.00083  -0.00001   0.00056
   D99       -0.00419   0.00002   0.00008   0.00025   0.00033  -0.00387
   D100       3.13415  -0.00001  -0.00085   0.00059  -0.00026   3.13389
   D101      -3.14133   0.00005   0.00156  -0.00056   0.00101  -3.14032
   D102      -0.00275   0.00000   0.00036  -0.00001   0.00035  -0.00241
   D103      -0.00298   0.00002   0.00064  -0.00022   0.00042  -0.00256
   D104       3.13560  -0.00003  -0.00056   0.00033  -0.00024   3.13536
   D105       0.00408   0.00005   0.00102  -0.00141  -0.00039   0.00369
   D106      -3.13312   0.00004   0.00403  -0.00226   0.00178  -3.13134
   D107      -3.14053  -0.00001  -0.00018  -0.00087  -0.00105  -3.14157
   D108       0.00547  -0.00001   0.00284  -0.00171   0.00112   0.00659
   D109       0.04139  -0.00013   0.00279  -0.00094   0.00185   0.04324
   D110      -3.07539  -0.00019   0.00418  -0.00223   0.00195  -3.07345
   D111      -3.10431  -0.00012  -0.00002  -0.00015  -0.00017  -3.10448
   D112       0.06209  -0.00019   0.00137  -0.00144  -0.00007   0.06202
   D113       0.00457   0.00014   0.00033  -0.00071  -0.00038   0.00419
   D114      -3.08627   0.00004   0.00115  -0.00083   0.00032  -3.08595
   D115       3.12353   0.00016  -0.00095   0.00043  -0.00051   3.12302
   D116       0.03269   0.00007  -0.00013   0.00031   0.00019   0.03287
   D117      -3.13253   0.00004   0.00191  -0.00121   0.00070  -3.13183
   D118       0.03232   0.00003   0.00174  -0.00123   0.00051   0.03283
   D119       0.01149   0.00001   0.00044  -0.00029   0.00015   0.01164
   D120      -3.10685   0.00000   0.00027  -0.00030  -0.00004  -3.10689
   D121      -3.13813  -0.00003  -0.00176   0.00114  -0.00062  -3.13875
   D122       0.00589  -0.00001  -0.00091   0.00060  -0.00030   0.00558
   D123       0.00106  -0.00001  -0.00030   0.00022  -0.00008   0.00099
   D124      -3.13810   0.00001   0.00055  -0.00031   0.00024  -3.13786
   D125      -0.01427   0.00000   0.00001  -0.00005  -0.00004  -0.01431
   D126      -3.14058  -0.00001  -0.00011  -0.00002  -0.00013  -3.14071
   D127       3.10426   0.00001   0.00018  -0.00004   0.00015   3.10441
   D128      -0.02205   0.00000   0.00006   0.00000   0.00006  -0.02200
   D129      -0.01060  -0.00001  -0.00029   0.00018  -0.00011  -0.01071
   D130      -3.13892   0.00001   0.00032  -0.00012   0.00020  -3.13872
   D131       3.12853  -0.00003  -0.00115   0.00072  -0.00043   3.12810
   D132       0.00021  -0.00001  -0.00054   0.00042  -0.00012   0.00009
   D133       0.00475  -0.00001  -0.00061   0.00046  -0.00015   0.00460
   D134      -3.13494  -0.00001  -0.00082   0.00058  -0.00024  -3.13518
   D135       3.13111   0.00000  -0.00048   0.00042  -0.00006   3.13105
   D136      -0.00858  -0.00001  -0.00070   0.00055  -0.00015  -0.00873
   D137       0.00777   0.00001   0.00075  -0.00052   0.00023   0.00800
   D138      -3.13573   0.00002   0.00096  -0.00065   0.00032  -3.13541
   D139       3.13611   0.00000   0.00014  -0.00022  -0.00009   3.13603
   D140      -0.00738   0.00000   0.00035  -0.00035   0.00000  -0.00738
   D141       3.13359  -0.00008  -0.00309   0.00178  -0.00130   3.13228
   D142      -0.03377  -0.00003  -0.00183   0.00129  -0.00053  -0.03430
   D143      -0.01395  -0.00002  -0.00085   0.00051  -0.00033  -0.01428
   D144       3.10188   0.00003   0.00041   0.00002   0.00044   3.10232
   D145       3.13782   0.00007   0.00287  -0.00171   0.00116   3.13898
   D146       0.00132   0.00005   0.00235  -0.00142   0.00092   0.00224
   D147       0.00210   0.00002   0.00066  -0.00046   0.00020   0.00230
   D148      -3.13440   0.00000   0.00013  -0.00017  -0.00004  -3.13444
   D149       0.01343   0.00002   0.00046  -0.00020   0.00026   0.01369
   D150       3.13924   0.00003   0.00100  -0.00055   0.00045   3.13969
   D151      -3.10271  -0.00003  -0.00079   0.00028  -0.00050  -3.10321
   D152       0.02311  -0.00002  -0.00024  -0.00007  -0.00031   0.02280
   D153       0.01005   0.00000  -0.00009   0.00010   0.00001   0.01006
   D154      -3.14128  -0.00001  -0.00035   0.00022  -0.00012  -3.14140
   D155      -3.13671   0.00001   0.00044  -0.00020   0.00024  -3.13646
   D156      -0.00485   0.00001   0.00018  -0.00007   0.00012  -0.00474
   D157      -0.00129   0.00000   0.00011  -0.00016  -0.00006  -0.00135
   D158       3.13728  -0.00001  -0.00015  -0.00002  -0.00016   3.13712
   D159      -3.12713  -0.00001  -0.00044   0.00019  -0.00025  -3.12738
   D160       0.01144  -0.00002  -0.00069   0.00033  -0.00035   0.01108
   D161      -0.01055  -0.00001  -0.00029   0.00022  -0.00008  -0.01062
   D162       3.13407   0.00000  -0.00004   0.00007   0.00003   3.13410
   D163       3.14079   0.00000  -0.00004   0.00009   0.00005   3.14084
   D164       0.00222   0.00001   0.00022  -0.00006   0.00016   0.00238
         Item               Value     Threshold  Converged?
 Maximum Force            0.002343     0.000450     NO 
 RMS     Force            0.000271     0.000300     YES
 Maximum Displacement     0.067286     0.001800     NO 
 RMS     Displacement     0.014047     0.001200     NO 
 Predicted change in Energy=-2.346679D-05
 GradGradGradGradGradGradGradGradGradGradGradGradGradGradGradGradGradGrad

 Leave Link  103 at Sat Oct 20 05:11:07 2018, MaxMem=   838860800 cpu:         5.9
 (Enter /soft/sl6.3/x86_64/gaussian/g09_d01/g09/l202.exe)
 Stoichiometry    C26H18Cl4FeN8(5)
 Framework group  C1[X(C26H18Cl4FeN8)]
 Deg. of freedom   165
 Full point group                 C1      NOp   1
 RotChk:  IX=0 Diff= 5.02D-03
 Largest Abelian subgroup         C1      NOp   1
 Largest concise Abelian subgroup C1      NOp   1
                         Standard orientation:                         
 ---------------------------------------------------------------------
 Center     Atomic      Atomic             Coordinates (Angstroms)
 Number     Number       Type             X           Y           Z
 ---------------------------------------------------------------------
      1         26           0       -0.138933   -1.877181   -0.542969
      2         17           0       -0.118419   -1.084416   -2.730974
      3          7           0       -2.070436   -3.053139   -0.874787
      4          7           0       -1.884255   -0.440802   -0.178986
      5          7           0       -1.971817    0.823444    0.073414
      6          7           0       -3.237633    1.196543   -0.217202
      7          6           0       -2.076326   -4.345498   -1.216873
      8          1           0       -1.122796   -4.852570   -1.104684
      9          6           0       -3.220613   -4.984844   -1.686260
     10          1           0       -3.180802   -6.032091   -1.957654
     11          6           0       -4.395561   -4.250597   -1.805003
     12          1           0       -5.303658   -4.716087   -2.170722
     13          6           0       -4.392492   -2.904992   -1.454863
     14          1           0       -5.291763   -2.307831   -1.543889
     15          6           0       -3.204382   -2.336058   -0.996583
     16          6           0       -3.083422   -0.925013   -0.622800
     17          6           0       -3.964231    0.131896   -0.654164
     18          1           0       -4.985240    0.223961   -0.978371
     19         17           0        1.150289   -3.936544   -0.339964
     20          7           0       -0.177801   -2.025212    1.799641
     21          7           0        1.552586   -0.719594    0.207990
     22          7           0        2.505105   -0.104214   -0.412451
     23          7           0        3.447367    0.190185    0.508853
     24          6           0       -1.086683   -2.674102    2.529615
     25          1           0       -1.930675   -3.080536    1.983637
     26          6           0       -0.972670   -2.848815    3.903879
     27          1           0       -1.735024   -3.390539    4.449260
     28          6           0        0.143313   -2.320885    4.547877
     29          1           0        0.271780   -2.438852    5.617531
     30          6           0        1.094583   -1.643222    3.798559
     31          1           0        1.973761   -1.222554    4.270892
     32          6           0        0.902116   -1.515578    2.420739
     33          6           0        1.845156   -0.834493    1.539955
     34          6           0        3.073916   -0.249769    1.741044
     35          1           0        3.701288   -0.152664    2.608570
     36          6           0       -3.635817    2.556449   -0.075323
     37          6           0       -4.933519    2.867104    0.326662
     38          6           0       -2.711153    3.566008   -0.341361
     39          6           0       -5.317105    4.198127    0.451313
     40          6           0       -3.090011    4.895316   -0.202238
     41          6           0       -4.390733    5.201912    0.188273
     42          1           0       -5.639368    2.080522    0.563332
     43          1           0       -1.710062    3.303320   -0.655517
     44          1           0       -6.321341    4.452553    0.763317
     45          1           0       -2.383657    5.688646   -0.407893
     46          6           0        4.644608    0.850012    0.109961
     47          6           0        5.338369    1.652471    1.013872
     48          6           0        5.105800    0.685016   -1.196543
     49          6           0        6.512508    2.283150    0.616644
     50          6           0        6.270962    1.326940   -1.596304
     51          6           0        6.969164    2.115820   -0.686263
     52          1           0        4.961138    1.809503    2.016690
     53          1           0        4.548802    0.063166   -1.884270
     54          1           0        7.058937    2.909918    1.308714
     55          1           0        6.638791    1.207125   -2.606655
     56         17           0       -4.869465    6.881347    0.354225
     57         17           0        8.447339    2.916854   -1.190539
 ---------------------------------------------------------------------
 Rotational constants (GHZ):      0.0694796      0.0466908      0.0336579
 Leave Link  202 at Sat Oct 20 05:11:07 2018, MaxMem=   838860800 cpu:         0.1
 (Enter /soft/sl6.3/x86_64/gaussian/g09_d01/g09/l301.exe)
 Standard basis: 6-311G(d,p) (5D, 7F)
 Ernie: Thresh=  0.10000D-02 Tol=  0.10000D-05 Strict=F.
 There are   914 symmetry adapted cartesian basis functions of A   symmetry.
 There are   870 symmetry adapted basis functions of A   symmetry.
   870 basis functions,  1509 primitive gaussians,   914 cartesian basis functions
   164 alpha electrons      160 beta electrons
       nuclear repulsion energy      5505.4828243867 Hartrees.
 IExCor=  402 DFT=T Ex+Corr=B3LYP ExCW=0 ScaHFX=  0.200000
 ScaDFX=  0.800000  0.720000  1.000000  0.810000 ScalE2=  1.000000  1.000000
 IRadAn=      0 IRanWt=     -1 IRanGd=            0 ICorTp=0 IEmpDi=  4
 NAtoms=   57 NActive=   57 NUniq=   57 SFac= 1.00D+00 NAtFMM=   60 NAOKFM=F Big=F
 Integral buffers will be    131072 words long.
 Raffenetti 2 integral format.
 Two-electron integral symmetry is turned on.
 Leave Link  301 at Sat Oct 20 05:11:07 2018, MaxMem=   838860800 cpu:         0.9
 (Enter /soft/sl6.3/x86_64/gaussian/g09_d01/g09/l302.exe)
 NPDir=0 NMtPBC=     1 NCelOv=     1 NCel=       1 NClECP=     1 NCelD=      1
         NCelK=      1 NCelE2=     1 NClLst=     1 CellRange=     0.0.
 One-electron integrals computed using PRISM.
 NBasis=   870 RedAO= T EigKep=  1.79D-04  NBF=   870
 NBsUse=   870 1.00D-06 EigRej= -1.00D+00 NBFU=   870
 Precomputing XC quadrature grid using
 IXCGrd= 4 IRadAn=           0 IRanWt=          -1 IRanGd=           0 AccXCQ= 0.00D+00.
 Generated NRdTot=       0 NPtTot=           0 NUsed=           0 NTot=          32
 NSgBfM=   820   820   820   821   821 MxSgAt=    57 MxSgA2=    57.
 Leave Link  302 at Sat Oct 20 05:11:11 2018, MaxMem=   838860800 cpu:        62.0
 (Enter /soft/sl6.3/x86_64/gaussian/g09_d01/g09/l303.exe)
 DipDrv:  MaxL=1.
 Leave Link  303 at Sat Oct 20 05:11:11 2018, MaxMem=   838860800 cpu:         4.1
 (Enter /soft/sl6.3/x86_64/gaussian/g09_d01/g09/l401.exe)
 Initial guess from the checkpoint file:  "FeCl2L12_Cl_cis2.chk"
 B after Tr=     0.000000    0.000000    0.000000
         Rot=    0.999999    0.001287    0.000813   -0.000079 Ang=   0.17 deg.
 Guess basis will be translated and rotated to current coordinates.
 JPrj=2 DoOrth=T DoCkMO=T.
 Initial guess <Sx>= 0.0000 <Sy>= 0.0000 <Sz>= 2.0000 <S**2>= 6.0208 S= 2.0042
 Generating alternative initial guess.
 ExpMin= 4.19D-02 ExpMax= 2.58D+05 ExpMxC= 8.89D+03 IAcc=2 IRadAn=         4 AccDes= 0.00D+00
 Harris functional with IExCor=  402 and IRadAn=       4 diagonalized for initial guess.
 HarFok:  IExCor=  402 AccDes= 0.00D+00 IRadAn=         4 IDoV= 1 UseB2=F ITyADJ=14
 ICtDFT=  3500011 ScaDFX=  1.000000  1.000000  1.000000  1.000000
 FoFCou: FMM=F IPFlag=           0 FMFlag=      100000 FMFlg1=           0
         NFxFlg=           0 DoJE=T BraDBF=F KetDBF=T FulRan=T
         wScrn=  0.000000 ICntrl=     500 IOpCl=  0 I1Cent=   200000004 NGrid=           0
         NMat0=    1 NMatS0=      1 NMatT0=    0 NMatD0=    1 NMtDS0=    0 NMtDT0=    0
 Petite list used in FoFCou.
 Harris En= -4544.18044034735    
 Leave Link  401 at Sat Oct 20 05:11:27 2018, MaxMem=   838860800 cpu:       255.5
 (Enter /soft/sl6.3/x86_64/gaussian/g09_d01/g09/l502.exe)
 UHF open shell SCF:
 Using DIIS extrapolation, IDIIS=  1040.
 Integral symmetry usage will be decided dynamically.
 IVT=     2546138 IEndB=     2546138 NGot=   838860800 MDV=   837167613
 LenX=   837167613 LenY=   836331303
 Requested convergence on RMS density matrix=1.00D-08 within 128 cycles.
 Requested convergence on MAX density matrix=1.00D-06.
 Requested convergence on             energy=1.00D-06.
 No special actions if energy rises.
 Fock matrices will be formed incrementally for  20 cycles.

 Cycle   1  Pass 1  IDiag  1:
 FoFJK:  IHMeth= 1 ICntrl=       0 DoSepK=F KAlg= 0 I1Cent=   0 FoldK=F
 IRaf= 490000000 NMat=   1 IRICut=       1 DoRegI=T DoRafI=F ISym2E= 0.
 FoFCou: FMM=F IPFlag=           0 FMFlag=      100000 FMFlg1=           0
         NFxFlg=           0 DoJE=F BraDBF=F KetDBF=F FulRan=T
         wScrn=  0.000000 ICntrl=       0 IOpCl=  1 I1Cent=           0 NGrid=           0
         NMat0=    1 NMatS0=      1 NMatT0=    0 NMatD0=    1 NMtDS0=    0 NMtDT0=    0
 Symmetry not used in FoFCou.
 E= -4544.65184747340    
 DIIS: error= 3.23D-04 at cycle   1 NSaved=   1.
 NSaved= 1 IEnMin= 1 EnMin= -4544.65184747340     IErMin= 1 ErrMin= 3.23D-04
 ErrMax= 3.23D-04  0.00D+00 EMaxC= 1.00D-01 BMatC= 9.89D-04 BMatP= 9.89D-04
 IDIUse=3 WtCom= 9.97D-01 WtEn= 3.23D-03
 Coeff-Com:  0.100D+01
 Coeff-En:   0.100D+01
 Coeff:      0.100D+01
 Gap=     0.740 Goal=   None    Shift=    0.000
 Gap=     0.707 Goal=   None    Shift=    0.000
 RMSDP=3.11D-05 MaxDP=1.44D-03              OVMax= 3.03D-03

 Cycle   2  Pass 1  IDiag  1:
 RMSU=  3.11D-05    CP:  1.00D+00
 E= -4544.65227648725     Delta-E=       -0.000429013853 Rises=F Damp=F
 DIIS: error= 1.24D-04 at cycle   2 NSaved=   2.
 NSaved= 2 IEnMin= 2 EnMin= -4544.65227648725     IErMin= 2 ErrMin= 1.24D-04
 ErrMax= 1.24D-04  0.00D+00 EMaxC= 1.00D-01 BMatC= 3.10D-05 BMatP= 9.89D-04
 IDIUse=3 WtCom= 9.99D-01 WtEn= 1.24D-03
 Coeff-Com: -0.311D-01 0.103D+01
 Coeff-En:   0.000D+00 0.100D+01
 Coeff:     -0.311D-01 0.103D+01
 Gap=     0.120 Goal=   None    Shift=    0.000
 Gap=     0.087 Goal=   None    Shift=    0.000
 RMSDP=8.00D-06 MaxDP=7.34D-04 DE=-4.29D-04 OVMax= 1.75D-03

 Cycle   3  Pass 1  IDiag  1:
 RMSU=  7.99D-06    CP:  1.00D+00  1.01D+00
 E= -4544.65226790958     Delta-E=        0.000008577666 Rises=F Damp=F
 DIIS: error= 2.86D-04 at cycle   3 NSaved=   3.
 NSaved= 3 IEnMin= 2 EnMin= -4544.65227648725     IErMin= 2 ErrMin= 1.24D-04
 ErrMax= 2.86D-04  0.00D+00 EMaxC= 1.00D-01 BMatC= 8.95D-05 BMatP= 3.10D-05
 IDIUse=3 WtCom= 3.72D-01 WtEn= 6.28D-01
 Coeff-Com: -0.450D-01 0.681D+00 0.364D+00
 Coeff-En:   0.000D+00 0.663D+00 0.337D+00
 Coeff:     -0.167D-01 0.669D+00 0.347D+00
 Gap=     0.120 Goal=   None    Shift=    0.000
 Gap=     0.086 Goal=   None    Shift=    0.000
 RMSDP=4.82D-06 MaxDP=5.17D-04 DE= 8.58D-06 OVMax= 1.36D-03

 Cycle   4  Pass 1  IDiag  1:
 RMSU=  2.45D-06    CP:  1.00D+00  1.04D+00  4.96D-01
 E= -4544.65228623794     Delta-E=       -0.000018328359 Rises=F Damp=F
 DIIS: error= 3.73D-05 at cycle   4 NSaved=   4.
 NSaved= 4 IEnMin= 4 EnMin= -4544.65228623794     IErMin= 4 ErrMin= 3.73D-05
 ErrMax= 3.73D-05  0.00D+00 EMaxC= 1.00D-01 BMatC= 2.01D-06 BMatP= 3.10D-05
 IDIUse=1 WtCom= 1.00D+00 WtEn= 0.00D+00
 Coeff-Com: -0.180D-01 0.223D+00 0.170D+00 0.626D+00
 Coeff:     -0.180D-01 0.223D+00 0.170D+00 0.626D+00
 Gap=     0.120 Goal=   None    Shift=    0.000
 Gap=     0.086 Goal=   None    Shift=    0.000
 RMSDP=1.28D-06 MaxDP=6.12D-05 DE=-1.83D-05 OVMax= 2.61D-04

 Cycle   5  Pass 1  IDiag  1:
 RMSU=  1.04D-06    CP:  1.00D+00  1.05D+00  5.01D-01  7.16D-01
 E= -4544.65228660256     Delta-E=       -0.000000364620 Rises=F Damp=F
 DIIS: error= 1.58D-05 at cycle   5 NSaved=   5.
 NSaved= 5 IEnMin= 5 EnMin= -4544.65228660256     IErMin= 5 ErrMin= 1.58D-05
 ErrMax= 1.58D-05  0.00D+00 EMaxC= 1.00D-01 BMatC= 6.85D-07 BMatP= 2.01D-06
 IDIUse=1 WtCom= 1.00D+00 WtEn= 0.00D+00
 Coeff-Com: -0.530D-02 0.473D-01 0.581D-01 0.405D+00 0.494D+00
 Coeff:     -0.530D-02 0.473D-01 0.581D-01 0.405D+00 0.494D+00
 Gap=     0.120 Goal=   None    Shift=    0.000
 Gap=     0.086 Goal=   None    Shift=    0.000
 RMSDP=6.14D-07 MaxDP=3.45D-05 DE=-3.65D-07 OVMax= 1.85D-04

 Cycle   6  Pass 1  IDiag  1:
 RMSU=  4.66D-07    CP:  1.00D+00  1.05D+00  5.09D-01  8.36D-01  7.47D-01
 E= -4544.65228675536     Delta-E=       -0.000000152801 Rises=F Damp=F
 DIIS: error= 6.72D-06 at cycle   6 NSaved=   6.
 NSaved= 6 IEnMin= 6 EnMin= -4544.65228675536     IErMin= 6 ErrMin= 6.72D-06
 ErrMax= 6.72D-06  0.00D+00 EMaxC= 1.00D-01 BMatC= 1.37D-07 BMatP= 6.85D-07
 IDIUse=1 WtCom= 1.00D+00 WtEn= 0.00D+00
 Coeff-Com: -0.664D-04-0.138D-01 0.634D-02 0.166D+00 0.340D+00 0.502D+00
 Coeff:     -0.664D-04-0.138D-01 0.634D-02 0.166D+00 0.340D+00 0.502D+00
 Gap=     0.120 Goal=   None    Shift=    0.000
 Gap=     0.086 Goal=   None    Shift=    0.000
 RMSDP=3.47D-07 MaxDP=2.63D-05 DE=-1.53D-07 OVMax= 2.06D-04

 Cycle   7  Pass 1  IDiag  1:
 RMSU=  2.85D-07    CP:  1.00D+00  1.05D+00  5.16D-01  8.64D-01  8.49D-01
                    CP:  6.93D-01
 E= -4544.65228679664     Delta-E=       -0.000000041278 Rises=F Damp=F
 DIIS: error= 5.15D-06 at cycle   7 NSaved=   7.
 NSaved= 7 IEnMin= 7 EnMin= -4544.65228679664     IErMin= 7 ErrMin= 5.15D-06
 ErrMax= 5.15D-06  0.00D+00 EMaxC= 1.00D-01 BMatC= 3.56D-08 BMatP= 1.37D-07
 IDIUse=1 WtCom= 1.00D+00 WtEn= 0.00D+00
 Coeff-Com:  0.818D-03-0.185D-01-0.459D-02 0.513D-01 0.161D+00 0.364D+00
 Coeff-Com:  0.446D+00
 Coeff:      0.818D-03-0.185D-01-0.459D-02 0.513D-01 0.161D+00 0.364D+00
 Coeff:      0.446D+00
 Gap=     0.120 Goal=   None    Shift=    0.000
 Gap=     0.086 Goal=   None    Shift=    0.000
 RMSDP=1.69D-07 MaxDP=1.80D-05 DE=-4.13D-08 OVMax= 1.40D-04

 Cycle   8  Pass 1  IDiag  1:
 RMSU=  1.21D-07    CP:  1.00D+00  1.05D+00  5.18D-01  8.82D-01  8.83D-01
                    CP:  9.06D-01  1.07D+00
 E= -4544.65228681390     Delta-E=       -0.000000017255 Rises=F Damp=F
 DIIS: error= 4.79D-06 at cycle   8 NSaved=   8.
 NSaved= 8 IEnMin= 8 EnMin= -4544.65228681390     IErMin= 8 ErrMin= 4.79D-06
 ErrMax= 4.79D-06  0.00D+00 EMaxC= 1.00D-01 BMatC= 8.15D-09 BMatP= 3.56D-08
 IDIUse=1 WtCom= 1.00D+00 WtEn= 0.00D+00
 Coeff-Com:  0.447D-03-0.599D-02-0.375D-02-0.190D-01-0.962D-02 0.731D-01
 Coeff-Com:  0.219D+00 0.746D+00
 Coeff:      0.447D-03-0.599D-02-0.375D-02-0.190D-01-0.962D-02 0.731D-01
 Coeff:      0.219D+00 0.746D+00
 Gap=     0.120 Goal=   None    Shift=    0.000
 Gap=     0.086 Goal=   None    Shift=    0.000
 RMSDP=2.01D-07 MaxDP=2.67D-05 DE=-1.73D-08 OVMax= 2.08D-04

 Cycle   9  Pass 1  IDiag  1:
 RMSU=  7.75D-08    CP:  1.00D+00  1.05D+00  5.20D-01  8.97D-01  9.45D-01
                    CP:  1.08D+00  1.54D+00  1.50D+00
 E= -4544.65228683097     Delta-E=       -0.000000017073 Rises=F Damp=F
 DIIS: error= 4.36D-06 at cycle   9 NSaved=   9.
 NSaved= 9 IEnMin= 9 EnMin= -4544.65228683097     IErMin= 9 ErrMin= 4.36D-06
 ErrMax= 4.36D-06  0.00D+00 EMaxC= 1.00D-01 BMatC= 6.12D-09 BMatP= 8.15D-09
 IDIUse=1 WtCom= 1.00D+00 WtEn= 0.00D+00
 Coeff-Com: -0.363D-03 0.115D-01 0.134D-02-0.566D-01-0.140D+00-0.243D+00
 Coeff-Com: -0.229D+00 0.559D+00 0.110D+01
 Coeff:     -0.363D-03 0.115D-01 0.134D-02-0.566D-01-0.140D+00-0.243D+00
 Coeff:     -0.229D+00 0.559D+00 0.110D+01
 Gap=     0.120 Goal=   None    Shift=    0.000
 Gap=     0.086 Goal=   None    Shift=    0.000
 RMSDP=3.61D-07 MaxDP=4.88D-05 DE=-1.71D-08 OVMax= 3.89D-04

 Cycle  10  Pass 1  IDiag  1:
 RMSU=  7.10D-08    CP:  1.00D+00  1.05D+00  5.21D-01  9.21D-01  1.04D+00
                    CP:  1.43D+00  2.35D+00  2.88D+00  1.82D+00
 E= -4544.65228685662     Delta-E=       -0.000000025657 Rises=F Damp=F
 DIIS: error= 3.45D-06 at cycle  10 NSaved=  10.
 NSaved=10 IEnMin=10 EnMin= -4544.65228685662     IErMin=10 ErrMin= 3.45D-06
 ErrMax= 3.45D-06  0.00D+00 EMaxC= 1.00D-01 BMatC= 4.13D-09 BMatP= 6.12D-09
 IDIUse=1 WtCom= 1.00D+00 WtEn= 0.00D+00
 Coeff-Com: -0.715D-03 0.157D-01 0.392D-02-0.348D-01-0.115D+00-0.280D+00
 Coeff-Com: -0.366D+00-0.198D+00 0.102D+01 0.956D+00
 Coeff:     -0.715D-03 0.157D-01 0.392D-02-0.348D-01-0.115D+00-0.280D+00
 Coeff:     -0.366D+00-0.198D+00 0.102D+01 0.956D+00
 Gap=     0.120 Goal=   None    Shift=    0.000
 Gap=     0.086 Goal=   None    Shift=    0.000
 RMSDP=4.39D-07 MaxDP=5.77D-05 DE=-2.57D-08 OVMax= 4.76D-04

 Cycle  11  Pass 1  IDiag  1:
 RMSU=  2.18D-07    CP:  1.00D+00  1.05D+00  5.23D-01  9.48D-01  1.15D+00
                    CP:  1.82D+00  3.00D+00  3.00D+00  3.00D+00  1.82D+00
 E= -4544.65228687789     Delta-E=       -0.000000021266 Rises=F Damp=F
 DIIS: error= 2.39D-06 at cycle  11 NSaved=  11.
 NSaved=11 IEnMin=11 EnMin= -4544.65228687789     IErMin=11 ErrMin= 2.39D-06
 ErrMax= 2.39D-06  0.00D+00 EMaxC= 1.00D-01 BMatC= 1.66D-09 BMatP= 4.13D-09
 IDIUse=1 WtCom= 1.00D+00 WtEn= 0.00D+00
 Coeff-Com: -0.307D-03 0.537D-02 0.128D-02-0.233D-02-0.203D-01-0.838D-01
 Coeff-Com: -0.113D+00-0.344D+00 0.241D+00 0.533D+00 0.783D+00
 Coeff:     -0.307D-03 0.537D-02 0.128D-02-0.233D-02-0.203D-01-0.838D-01
 Coeff:     -0.113D+00-0.344D+00 0.241D+00 0.533D+00 0.783D+00
 Gap=     0.120 Goal=   None    Shift=    0.000
 Gap=     0.086 Goal=   None    Shift=    0.000
 RMSDP=2.26D-07 MaxDP=3.23D-05 DE=-2.13D-08 OVMax= 2.47D-04

 Cycle  12  Pass 1  IDiag  1:
 RMSU=  9.07D-08    CP:  1.00D+00  1.05D+00  5.23D-01  9.60D-01  1.20D+00
                    CP:  2.00D+00  3.00D+00  3.00D+00  3.00D+00  2.70D+00
                    CP:  1.76D+00
 E= -4544.65228688525     Delta-E=       -0.000000007363 Rises=F Damp=F
 DIIS: error= 1.82D-06 at cycle  12 NSaved=  12.
 NSaved=12 IEnMin=12 EnMin= -4544.65228688525     IErMin=12 ErrMin= 1.82D-06
 ErrMax= 1.82D-06  0.00D+00 EMaxC= 1.00D-01 BMatC= 1.14D-09 BMatP= 1.66D-09
 IDIUse=1 WtCom= 1.00D+00 WtEn= 0.00D+00
 Coeff-Com:  0.749D-04-0.277D-02-0.958D-03 0.129D-01 0.343D-01 0.577D-01
 Coeff-Com:  0.878D-01-0.186D+00-0.247D+00-0.464D-01 0.585D+00 0.706D+00
 Coeff:      0.749D-04-0.277D-02-0.958D-03 0.129D-01 0.343D-01 0.577D-01
 Coeff:      0.878D-01-0.186D+00-0.247D+00-0.464D-01 0.585D+00 0.706D+00
 Gap=     0.120 Goal=   None    Shift=    0.000
 Gap=     0.086 Goal=   None    Shift=    0.000
 RMSDP=1.51D-07 MaxDP=2.42D-05 DE=-7.36D-09 OVMax= 1.66D-04

 Cycle  13  Pass 1  IDiag  1:
 RMSU=  5.21D-08    CP:  1.00D+00  1.05D+00  5.23D-01  9.65D-01  1.23D+00
                    CP:  2.10D+00  3.00D+00  3.00D+00  3.00D+00  3.00D+00
                    CP:  2.27D+00  1.57D+00
 E= -4544.65228688937     Delta-E=       -0.000000004118 Rises=F Damp=F
 DIIS: error= 1.57D-06 at cycle  13 NSaved=  13.
 NSaved=13 IEnMin=13 EnMin= -4544.65228688937     IErMin=13 ErrMin= 1.57D-06
 ErrMax= 1.57D-06  0.00D+00 EMaxC= 1.00D-01 BMatC= 6.27D-10 BMatP= 1.14D-09
 IDIUse=1 WtCom= 1.00D+00 WtEn= 0.00D+00
 Coeff-Com:  0.174D-03-0.352D-02-0.975D-03 0.554D-02 0.208D-01 0.589D-01
 Coeff-Com:  0.975D-01 0.969D-01-0.191D+00-0.310D+00-0.166D+00 0.295D+00
 Coeff-Com:  0.110D+01
 Coeff:      0.174D-03-0.352D-02-0.975D-03 0.554D-02 0.208D-01 0.589D-01
 Coeff:      0.975D-01 0.969D-01-0.191D+00-0.310D+00-0.166D+00 0.295D+00
 Coeff:      0.110D+01
 Gap=     0.120 Goal=   None    Shift=    0.000
 Gap=     0.086 Goal=   None    Shift=    0.000
 RMSDP=1.44D-07 MaxDP=2.34D-05 DE=-4.12D-09 OVMax= 1.57D-04

 Cycle  14  Pass 1  IDiag  1:
 RMSU=  4.13D-08    CP:  1.00D+00  1.05D+00  5.24D-01  9.68D-01  1.25D+00
                    CP:  2.18D+00  3.00D+00  3.00D+00  3.00D+00  3.00D+00
                    CP:  2.69D+00  2.10D+00  2.58D+00
 E= -4544.65228689299     Delta-E=       -0.000000003618 Rises=F Damp=F
 DIIS: error= 1.34D-06 at cycle  14 NSaved=  14.
 NSaved=14 IEnMin=14 EnMin= -4544.65228689299     IErMin=14 ErrMin= 1.34D-06
 ErrMax= 1.34D-06  0.00D+00 EMaxC= 1.00D-01 BMatC= 5.17D-10 BMatP= 6.27D-10
 IDIUse=1 WtCom= 1.00D+00 WtEn= 0.00D+00
 Coeff-Com:  0.515D-04 0.269D-03 0.251D-03-0.905D-02-0.212D-01-0.186D-01
 Coeff-Com: -0.968D-02 0.273D+00 0.112D+00-0.231D+00-0.724D+00-0.423D+00
 Coeff-Com:  0.993D+00 0.106D+01
 Coeff:      0.515D-04 0.269D-03 0.251D-03-0.905D-02-0.212D-01-0.186D-01
 Coeff:     -0.968D-02 0.273D+00 0.112D+00-0.231D+00-0.724D+00-0.423D+00
 Coeff:      0.993D+00 0.106D+01
 Gap=     0.120 Goal=   None    Shift=    0.000
 Gap=     0.086 Goal=   None    Shift=    0.000
 RMSDP=1.96D-07 MaxDP=3.10D-05 DE=-3.62D-09 OVMax= 2.12D-04

 Cycle  15  Pass 1  IDiag  1:
 RMSU=  1.15D-07    CP:  1.00D+00  1.05D+00  5.24D-01  9.71D-01  1.27D+00
                    CP:  2.27D+00  3.00D+00  3.00D+00  3.00D+00  3.00D+00
                    CP:  3.00D+00  2.80D+00  3.00D+00  2.39D+00
 E= -4544.65228689692     Delta-E=       -0.000000003927 Rises=F Damp=F
 DIIS: error= 1.02D-06 at cycle  15 NSaved=  15.
 NSaved=15 IEnMin=15 EnMin= -4544.65228689692     IErMin=15 ErrMin= 1.02D-06
 ErrMax= 1.02D-06  0.00D+00 EMaxC= 1.00D-01 BMatC= 3.34D-10 BMatP= 5.17D-10
 IDIUse=1 WtCom= 1.00D+00 WtEn= 0.00D+00
 Coeff-Com: -0.983D-04 0.307D-02 0.103D-02-0.118D-01-0.348D-01-0.620D-01
 Coeff-Com: -0.940D-01 0.171D+00 0.237D+00 0.615D-01-0.482D+00-0.617D+00
 Coeff-Com: -0.943D-01 0.884D+00 0.104D+01
 Coeff:     -0.983D-04 0.307D-02 0.103D-02-0.118D-01-0.348D-01-0.620D-01
 Coeff:     -0.940D-01 0.171D+00 0.237D+00 0.615D-01-0.482D+00-0.617D+00
 Coeff:     -0.943D-01 0.884D+00 0.104D+01
 Gap=     0.120 Goal=   None    Shift=    0.000
 Gap=     0.086 Goal=   None    Shift=    0.000
 RMSDP=2.22D-07 MaxDP=3.40D-05 DE=-3.93D-09 OVMax= 2.39D-04

 Cycle  16  Pass 1  IDiag  1:
 RMSU=  9.20D-08    CP:  1.00D+00  1.05D+00  5.24D-01  9.74D-01  1.29D+00
                    CP:  2.36D+00  3.00D+00  3.00D+00  3.00D+00  3.00D+00
                    CP:  3.00D+00  3.00D+00  3.00D+00  3.00D+00  2.59D+00
 E= -4544.65228690014     Delta-E=       -0.000000003225 Rises=F Damp=F
 DIIS: error= 6.28D-07 at cycle  16 NSaved=  16.
 NSaved=16 IEnMin=16 EnMin= -4544.65228690014     IErMin=16 ErrMin= 6.28D-07
 ErrMax= 6.28D-07  0.00D+00 EMaxC= 1.00D-01 BMatC= 2.32D-10 BMatP= 3.34D-10
 IDIUse=1 WtCom= 1.00D+00 WtEn= 0.00D+00
 Coeff-Com: -0.108D-03 0.225D-02 0.712D-03-0.418D-02-0.153D-01-0.372D-01
 Coeff-Com: -0.788D-01-0.104D-01 0.104D+00 0.194D+00 0.580D-01-0.238D+00
 Coeff-Com: -0.642D+00 0.342D-01 0.856D+00 0.777D+00
 Coeff:     -0.108D-03 0.225D-02 0.712D-03-0.418D-02-0.153D-01-0.372D-01
 Coeff:     -0.788D-01-0.104D-01 0.104D+00 0.194D+00 0.580D-01-0.238D+00
 Coeff:     -0.642D+00 0.342D-01 0.856D+00 0.777D+00
 Gap=     0.120 Goal=   None    Shift=    0.000
 Gap=     0.086 Goal=   None    Shift=    0.000
 RMSDP=1.49D-07 MaxDP=2.24D-05 DE=-3.23D-09 OVMax= 1.58D-04

 Cycle  17  Pass 1  IDiag  1:
 RMSU=  7.88D-08    CP:  1.00D+00  1.05D+00  5.24D-01  9.77D-01  1.31D+00
                    CP:  2.43D+00  3.00D+00  3.00D+00  3.00D+00  3.00D+00
                    CP:  3.00D+00  3.00D+00  3.00D+00  3.00D+00  3.00D+00
                    CP:  1.81D+00
 E= -4544.65228690152     Delta-E=       -0.000000001373 Rises=F Damp=F
 DIIS: error= 4.69D-07 at cycle  17 NSaved=  17.
 NSaved=17 IEnMin=17 EnMin= -4544.65228690152     IErMin=17 ErrMin= 4.69D-07
 ErrMax= 4.69D-07  0.00D+00 EMaxC= 1.00D-01 BMatC= 9.27D-11 BMatP= 2.32D-10
 IDIUse=1 WtCom= 1.00D+00 WtEn= 0.00D+00
 Coeff-Com:  0.283D-06-0.543D-03-0.127D-03 0.416D-02 0.112D-01 0.170D-01
 Coeff-Com:  0.310D-02-0.837D-01-0.901D-01 0.761D-01 0.289D+00 0.207D+00
 Coeff-Com: -0.269D+00-0.486D+00-0.112D+00 0.385D+00 0.105D+01
 Coeff:      0.283D-06-0.543D-03-0.127D-03 0.416D-02 0.112D-01 0.170D-01
 Coeff:      0.310D-02-0.837D-01-0.901D-01 0.761D-01 0.289D+00 0.207D+00
 Coeff:     -0.269D+00-0.486D+00-0.112D+00 0.385D+00 0.105D+01
 Gap=     0.120 Goal=   None    Shift=    0.000
 Gap=     0.086 Goal=   None    Shift=    0.000
 RMSDP=1.09D-07 MaxDP=1.53D-05 DE=-1.37D-09 OVMax= 1.13D-04

 Cycle  18  Pass 1  IDiag  1:
 RMSU=  1.92D-08    CP:  1.00D+00  1.05D+00  5.24D-01  9.79D-01  1.32D+00
                    CP:  2.47D+00  3.00D+00  3.00D+00  3.00D+00  3.00D+00
                    CP:  3.00D+00  3.00D+00  3.00D+00  3.00D+00  3.00D+00
                    CP:  2.38D+00  2.14D+00
 E= -4544.65228690222     Delta-E=       -0.000000000706 Rises=F Damp=F
 DIIS: error= 3.61D-07 at cycle  18 NSaved=  18.
 NSaved=18 IEnMin=18 EnMin= -4544.65228690222     IErMin=18 ErrMin= 3.61D-07
 ErrMax= 3.61D-07  0.00D+00 EMaxC= 1.00D-01 BMatC= 5.45D-11 BMatP= 9.27D-11
 IDIUse=1 WtCom= 1.00D+00 WtEn= 0.00D+00
 Coeff-Com:  0.390D-04-0.111D-02-0.307D-03 0.390D-02 0.118D-01 0.229D-01
 Coeff-Com:  0.304D-01-0.426D-01-0.876D-01-0.293D-01 0.140D+00 0.206D+00
 Coeff-Com:  0.817D-01-0.286D+00-0.375D+00-0.540D-01 0.584D+00 0.796D+00
 Coeff:      0.390D-04-0.111D-02-0.307D-03 0.390D-02 0.118D-01 0.229D-01
 Coeff:      0.304D-01-0.426D-01-0.876D-01-0.293D-01 0.140D+00 0.206D+00
 Coeff:      0.817D-01-0.286D+00-0.375D+00-0.540D-01 0.584D+00 0.796D+00
 Gap=     0.120 Goal=   None    Shift=    0.000
 Gap=     0.086 Goal=   None    Shift=    0.000
 RMSDP=5.10D-08 MaxDP=6.15D-06 DE=-7.06D-10 OVMax= 5.11D-05

 Cycle  19  Pass 1  IDiag  1:
 RMSU=  1.13D-08    CP:  1.00D+00  1.05D+00  5.25D-01  9.80D-01  1.32D+00
                    CP:  2.49D+00  3.00D+00  3.00D+00  3.00D+00  3.00D+00
                    CP:  3.00D+00  3.00D+00  3.00D+00  3.00D+00  3.00D+00
                    CP:  2.63D+00  2.66D+00  1.68D+00
 E= -4544.65228690252     Delta-E=       -0.000000000295 Rises=F Damp=F
 DIIS: error= 3.53D-07 at cycle  19 NSaved=  19.
 NSaved=19 IEnMin=19 EnMin= -4544.65228690252     IErMin=19 ErrMin= 3.53D-07
 ErrMax= 3.53D-07  0.00D+00 EMaxC= 1.00D-01 BMatC= 3.84D-11 BMatP= 5.45D-11
 IDIUse=1 WtCom= 1.00D+00 WtEn= 0.00D+00
 Coeff-Com:  0.282D-04-0.406D-03-0.128D-03-0.351D-04 0.322D-03 0.326D-02
 Coeff-Com:  0.194D-01 0.288D-01 0.719D-02-0.757D-01-0.108D+00-0.115D-01
 Coeff-Com:  0.220D+00 0.158D+00-0.150D+00-0.272D+00-0.362D+00 0.466D+00
 Coeff-Com:  0.108D+01
 Coeff:      0.282D-04-0.406D-03-0.128D-03-0.351D-04 0.322D-03 0.326D-02
 Coeff:      0.194D-01 0.288D-01 0.719D-02-0.757D-01-0.108D+00-0.115D-01
 Coeff:      0.220D+00 0.158D+00-0.150D+00-0.272D+00-0.362D+00 0.466D+00
 Coeff:      0.108D+01
 Gap=     0.120 Goal=   None    Shift=    0.000
 Gap=     0.086 Goal=   None    Shift=    0.000
 RMSDP=5.26D-08 MaxDP=5.39D-06 DE=-2.95D-10 OVMax= 5.17D-05

 Cycle  20  Pass 1  IDiag  1:
 RMSU=  1.49D-08    CP:  1.00D+00  1.05D+00  5.25D-01  9.80D-01  1.32D+00
                    CP:  2.51D+00  3.00D+00  3.00D+00  3.00D+00  3.00D+00
                    CP:  3.00D+00  3.00D+00  3.00D+00  3.00D+00  3.00D+00
                    CP:  2.86D+00  3.00D+00  2.66D+00  2.51D+00
 E= -4544.65228690279     Delta-E=       -0.000000000276 Rises=F Damp=F
 DIIS: error= 3.40D-07 at cycle  20 NSaved=  20.
 NSaved=20 IEnMin=20 EnMin= -4544.65228690279     IErMin=20 ErrMin= 3.40D-07
 ErrMax= 3.40D-07  0.00D+00 EMaxC= 1.00D-01 BMatC= 2.95D-11 BMatP= 3.84D-11
 IDIUse=1 WtCom= 1.00D+00 WtEn= 0.00D+00
 Coeff-Com: -0.381D-05 0.454D-03 0.980D-04-0.279D-02-0.844D-02-0.149D-01
 Coeff-Com: -0.611D-02 0.562D-01 0.719D-01-0.437D-01-0.192D+00-0.162D+00
 Coeff-Com:  0.109D+00 0.349D+00 0.165D+00-0.172D+00-0.755D+00-0.234D+00
 Coeff-Com:  0.872D+00 0.968D+00
 Coeff:     -0.381D-05 0.454D-03 0.980D-04-0.279D-02-0.844D-02-0.149D-01
 Coeff:     -0.611D-02 0.562D-01 0.719D-01-0.437D-01-0.192D+00-0.162D+00
 Coeff:      0.109D+00 0.349D+00 0.165D+00-0.172D+00-0.755D+00-0.234D+00
 Coeff:      0.872D+00 0.968D+00
 Gap=     0.120 Goal=   None    Shift=    0.000
 Gap=     0.086 Goal=   None    Shift=    0.000
 RMSDP=5.55D-08 MaxDP=5.66D-06 DE=-2.76D-10 OVMax= 5.45D-05

 Cycle  21  Pass 1  IDiag  1:
 Restarting incremental Fock formation.
 E= -4544.65228690320     Delta-E=       -0.000000000404 Rises=F Damp=F
 DIIS: error= 3.11D-07 at cycle  21 NSaved=  20.
 NSaved=20 IEnMin=20 EnMin= -4544.65228690320     IErMin=20 ErrMin= 3.11D-07
 ErrMax= 3.11D-07  0.00D+00 EMaxC= 1.00D-01 BMatC= 1.95D-11 BMatP= 2.95D-11
 IDIUse=1 WtCom= 1.00D+00 WtEn= 0.00D+00
 Coeff-Com:  0.216D-03 0.316D-04-0.111D-02-0.359D-02-0.764D-02-0.900D-02
 Coeff-Com:  0.175D-01 0.274D-01 0.557D-02-0.482D-01-0.734D-01-0.463D-01
 Coeff-Com:  0.110D+00 0.156D+00 0.391D-01-0.233D+00-0.366D+00-0.610D-01
 Coeff-Com:  0.555D+00 0.938D+00
 Coeff:      0.216D-03 0.316D-04-0.111D-02-0.359D-02-0.764D-02-0.900D-02
 Coeff:      0.175D-01 0.274D-01 0.557D-02-0.482D-01-0.734D-01-0.463D-01
 Coeff:      0.110D+00 0.156D+00 0.391D-01-0.233D+00-0.366D+00-0.610D-01
 Coeff:      0.555D+00 0.938D+00
 Gap=     0.120 Goal=   None    Shift=    0.000
 Gap=     0.086 Goal=   None    Shift=    0.000
 RMSDP=4.03D-08 MaxDP=4.03D-06 DE=-4.04D-10 OVMax= 3.98D-05

 Cycle  22  Pass 1  IDiag  1:
 RMSU=  4.03D-08    CP:  1.00D+00
 E= -4544.65228690336     Delta-E=       -0.000000000162 Rises=F Damp=F
 DIIS: error= 2.82D-07 at cycle  22 NSaved=  20.
 NSaved=20 IEnMin=20 EnMin= -4544.65228690336     IErMin=20 ErrMin= 2.82D-07
 ErrMax= 2.82D-07  0.00D+00 EMaxC= 1.00D-01 BMatC= 1.53D-11 BMatP= 1.95D-11
 IDIUse=1 WtCom= 1.00D+00 WtEn= 0.00D+00
 Coeff-Com: -0.162D-03 0.132D-02 0.331D-02 0.525D-02-0.194D-02-0.217D-01
 Coeff-Com: -0.302D-01 0.280D-01 0.859D-01 0.567D-01-0.861D-01-0.146D+00
 Coeff-Com: -0.952D-02 0.114D+00 0.308D+00-0.503D-01-0.496D+00-0.262D+00
 Coeff-Com:  0.407D+00 0.110D+01
 Coeff:     -0.162D-03 0.132D-02 0.331D-02 0.525D-02-0.194D-02-0.217D-01
 Coeff:     -0.302D-01 0.280D-01 0.859D-01 0.567D-01-0.861D-01-0.146D+00
 Coeff:     -0.952D-02 0.114D+00 0.308D+00-0.503D-01-0.496D+00-0.262D+00
 Coeff:      0.407D+00 0.110D+01
 Gap=     0.120 Goal=   None    Shift=    0.000
 Gap=     0.086 Goal=   None    Shift=    0.000
 RMSDP=3.35D-08 MaxDP=4.24D-06 DE=-1.62D-10 OVMax= 3.37D-05

 Cycle  23  Pass 1  IDiag  1:
 RMSU=  7.20D-09    CP:  1.00D+00  1.81D+00
 E= -4544.65228690347     Delta-E=       -0.000000000107 Rises=F Damp=F
 DIIS: error= 2.66D-07 at cycle  23 NSaved=  20.
 NSaved=20 IEnMin=20 EnMin= -4544.65228690347     IErMin=20 ErrMin= 2.66D-07
 ErrMax= 2.66D-07  0.00D+00 EMaxC= 1.00D-01 BMatC= 1.40D-11 BMatP= 1.53D-11
 IDIUse=1 WtCom= 1.00D+00 WtEn= 0.00D+00
 Coeff-Com:  0.999D-04 0.732D-03 0.172D-02-0.510D-02-0.119D-01-0.151D-01
 Coeff-Com:  0.244D-01 0.561D-01 0.384D-01-0.411D-01-0.110D+00-0.315D-01
 Coeff-Com:  0.518D-01 0.243D+00 0.921D-01-0.242D+00-0.370D+00-0.198D+00
 Coeff-Com:  0.645D+00 0.872D+00
 Coeff:      0.999D-04 0.732D-03 0.172D-02-0.510D-02-0.119D-01-0.151D-01
 Coeff:      0.244D-01 0.561D-01 0.384D-01-0.411D-01-0.110D+00-0.315D-01
 Coeff:      0.518D-01 0.243D+00 0.921D-01-0.242D+00-0.370D+00-0.198D+00
 Coeff:      0.645D+00 0.872D+00
 Gap=     0.120 Goal=   None    Shift=    0.000
 Gap=     0.086 Goal=   None    Shift=    0.000
 RMSDP=2.67D-08 MaxDP=3.77D-06 DE=-1.07D-10 OVMax= 2.72D-05

 Cycle  24  Pass 1  IDiag  1:
 RMSU=  2.39D-09    CP:  1.00D+00  2.43D+00  2.24D+00
 E= -4544.65228690358     Delta-E=       -0.000000000113 Rises=F Damp=F
 DIIS: error= 2.54D-07 at cycle  24 NSaved=  20.
 NSaved=20 IEnMin=20 EnMin= -4544.65228690358     IErMin=20 ErrMin= 2.54D-07
 ErrMax= 2.54D-07  0.00D+00 EMaxC= 1.00D-01 BMatC= 1.23D-11 BMatP= 1.40D-11
 IDIUse=1 WtCom= 1.00D+00 WtEn= 0.00D+00
 Coeff-Com:  0.277D-03 0.181D-02 0.559D-03 0.776D-02-0.302D-02-0.897D-02
 Coeff-Com: -0.175D-01-0.424D-02 0.487D-01 0.133D-01-0.313D-01-0.622D-01
 Coeff-Com: -0.288D-01 0.140D+00 0.231D+00-0.898D-01-0.575D+00-0.604D+00
 Coeff-Com:  0.642D+00 0.134D+01
 Coeff:      0.277D-03 0.181D-02 0.559D-03 0.776D-02-0.302D-02-0.897D-02
 Coeff:     -0.175D-01-0.424D-02 0.487D-01 0.133D-01-0.313D-01-0.622D-01
 Coeff:     -0.288D-01 0.140D+00 0.231D+00-0.898D-01-0.575D+00-0.604D+00
 Coeff:      0.642D+00 0.134D+01
 Gap=     0.120 Goal=   None    Shift=    0.000
 Gap=     0.086 Goal=   None    Shift=    0.000
 RMSDP=4.73D-08 MaxDP=7.02D-06 DE=-1.13D-10 OVMax= 4.86D-05

 Cycle  25  Pass 1  IDiag  1:
 RMSU=  2.44D-08    CP:  1.00D+00  3.00D+00  3.00D+00  2.62D+00
 E= -4544.65228690383     Delta-E=       -0.000000000255 Rises=F Damp=F
 DIIS: error= 2.31D-07 at cycle  25 NSaved=  20.
 NSaved=20 IEnMin=20 EnMin= -4544.65228690383     IErMin=20 ErrMin= 2.31D-07
 ErrMax= 2.31D-07  0.00D+00 EMaxC= 1.00D-01 BMatC= 1.05D-11 BMatP= 1.23D-11
 IDIUse=1 WtCom= 1.00D+00 WtEn= 0.00D+00
 Coeff-Com:  0.701D-03 0.380D-02 0.157D-01 0.658D-02-0.243D-01-0.533D-01
 Coeff-Com: -0.337D-01 0.585D-01 0.909D-01 0.121D-01-0.781D-01-0.197D+00
 Coeff-Com:  0.121D-01 0.339D+00 0.248D+00-0.243D+00-0.106D+01-0.331D+00
 Coeff-Com:  0.107D+01 0.116D+01
 Coeff:      0.701D-03 0.380D-02 0.157D-01 0.658D-02-0.243D-01-0.533D-01
 Coeff:     -0.337D-01 0.585D-01 0.909D-01 0.121D-01-0.781D-01-0.197D+00
 Coeff:      0.121D-01 0.339D+00 0.248D+00-0.243D+00-0.106D+01-0.331D+00
 Coeff:      0.107D+01 0.116D+01
 Gap=     0.120 Goal=   None    Shift=    0.000
 Gap=     0.086 Goal=   None    Shift=    0.000
 RMSDP=5.87D-08 MaxDP=8.92D-06 DE=-2.55D-10 OVMax= 6.07D-05

 Cycle  26  Pass 1  IDiag  1:
 RMSU=  1.37D-08    CP:  1.00D+00  3.00D+00  3.00D+00  3.00D+00  3.00D+00
 E= -4544.65228690396     Delta-E=       -0.000000000124 Rises=F Damp=F
 DIIS: error= 2.03D-07 at cycle  26 NSaved=  20.
 NSaved=20 IEnMin=20 EnMin= -4544.65228690396     IErMin=20 ErrMin= 2.03D-07
 ErrMax= 2.03D-07  0.00D+00 EMaxC= 1.00D-01 BMatC= 8.92D-12 BMatP= 1.05D-11
 IDIUse=1 WtCom= 1.00D+00 WtEn= 0.00D+00
 Coeff-Com:  0.258D-02 0.199D-02-0.478D-03-0.532D-02-0.244D-02-0.900D-02
 Coeff-Com: -0.295D-01 0.295D-01 0.523D-01 0.233D-01-0.874D-01-0.173D+00
 Coeff-Com: -0.393D-01 0.318D+00 0.516D+00-0.189D+00-0.114D+01-0.719D+00
 Coeff-Com:  0.107D+01 0.138D+01
 Coeff:      0.258D-02 0.199D-02-0.478D-03-0.532D-02-0.244D-02-0.900D-02
 Coeff:     -0.295D-01 0.295D-01 0.523D-01 0.233D-01-0.874D-01-0.173D+00
 Coeff:     -0.393D-01 0.318D+00 0.516D+00-0.189D+00-0.114D+01-0.719D+00
 Coeff:      0.107D+01 0.138D+01
 Gap=     0.120 Goal=   None    Shift=    0.000
 Gap=     0.086 Goal=   None    Shift=    0.000
 RMSDP=9.10D-08 MaxDP=1.41D-05 DE=-1.24D-10 OVMax= 9.43D-05

 Cycle  27  Pass 1  IDiag  1:
 RMSU=  7.25D-08    CP:  1.00D+00  3.00D+00  3.00D+00  3.00D+00  3.00D+00
                    CP:  3.00D+00
 E= -4544.65228690417     Delta-E=       -0.000000000211 Rises=F Damp=F
 DIIS: error= 1.57D-07 at cycle  27 NSaved=  20.
 NSaved=20 IEnMin=20 EnMin= -4544.65228690417     IErMin=20 ErrMin= 1.57D-07
 ErrMax= 1.57D-07  0.00D+00 EMaxC= 1.00D-01 BMatC= 7.24D-12 BMatP= 8.92D-12
 IDIUse=1 WtCom= 1.00D+00 WtEn= 0.00D+00
 Coeff-Com: -0.138D-01-0.108D-01 0.164D-01 0.551D-01 0.310D-01-0.850D-01
 Coeff-Com: -0.655D-01 0.423D-01 0.101D+00 0.872D-01-0.239D+00-0.435D+00
 Coeff-Com:  0.156D+00 0.105D+01 0.114D+01-0.119D+01-0.235D+01-0.107D+00
 Coeff-Com:  0.163D+01 0.119D+01
 Coeff:     -0.138D-01-0.108D-01 0.164D-01 0.551D-01 0.310D-01-0.850D-01
 Coeff:     -0.655D-01 0.423D-01 0.101D+00 0.872D-01-0.239D+00-0.435D+00
 Coeff:      0.156D+00 0.105D+01 0.114D+01-0.119D+01-0.235D+01-0.107D+00
 Coeff:      0.163D+01 0.119D+01
 Gap=     0.120 Goal=   None    Shift=    0.000
 Gap=     0.086 Goal=   None    Shift=    0.000
 RMSDP=1.41D-07 MaxDP=2.19D-05 DE=-2.11D-10 OVMax= 1.46D-04

 Cycle  28  Pass 1  IDiag  1:
 RMSU=  3.34D-08    CP:  1.00D+00  3.00D+00  3.00D+00  3.00D+00  3.00D+00
                    CP:  3.00D+00  2.88D+00
 E= -4544.65228690442     Delta-E=       -0.000000000247 Rises=F Damp=F
 DIIS: error= 8.32D-08 at cycle  28 NSaved=  20.
 NSaved=20 IEnMin=20 EnMin= -4544.65228690442     IErMin=20 ErrMin= 8.32D-08
 ErrMax= 8.32D-08  0.00D+00 EMaxC= 1.00D-01 BMatC= 4.00D-12 BMatP= 7.24D-12
 IDIUse=1 WtCom= 1.00D+00 WtEn= 0.00D+00
 Coeff-Com: -0.683D-02 0.532D-02 0.171D-01 0.677D-02-0.378D-01-0.357D-01
 Coeff-Com:  0.345D-01 0.688D-01 0.843D-01-0.929D-01-0.293D+00-0.772D-01
 Coeff-Com:  0.415D+00 0.917D+00-0.109D+00-0.103D+01-0.924D+00 0.157D+00
 Coeff-Com:  0.970D+00 0.935D+00
 Coeff:     -0.683D-02 0.532D-02 0.171D-01 0.677D-02-0.378D-01-0.357D-01
 Coeff:      0.345D-01 0.688D-01 0.843D-01-0.929D-01-0.293D+00-0.772D-01
 Coeff:      0.415D+00 0.917D+00-0.109D+00-0.103D+01-0.924D+00 0.157D+00
 Coeff:      0.970D+00 0.935D+00
 Gap=     0.120 Goal=   None    Shift=    0.000
 Gap=     0.086 Goal=   None    Shift=    0.000
 RMSDP=1.01D-07 MaxDP=1.58D-05 DE=-2.47D-10 OVMax= 1.05D-04

 Cycle  29  Pass 1  IDiag  1:
 RMSU=  8.97D-08    CP:  1.00D+00  3.00D+00  3.00D+00  3.00D+00  3.00D+00
                    CP:  3.00D+00  3.00D+00  1.70D+00
 E= -4544.65228690453     Delta-E=       -0.000000000118 Rises=F Damp=F
 DIIS: error= 2.97D-08 at cycle  29 NSaved=  20.
 NSaved=20 IEnMin=20 EnMin= -4544.65228690453     IErMin=20 ErrMin= 2.97D-08
 ErrMax= 2.97D-08  0.00D+00 EMaxC= 1.00D-01 BMatC= 1.15D-12 BMatP= 4.00D-12
 IDIUse=1 WtCom= 1.00D+00 WtEn= 0.00D+00
 Coeff-Com:  0.598D-03-0.285D-03 0.340D-02 0.606D-02-0.153D-01-0.125D-01
 Coeff-Com:  0.734D-02 0.561D-01 0.519D-01-0.685D-01-0.159D+00-0.775D-01
 Coeff-Com:  0.351D+00 0.322D+00-0.611D-01-0.574D+00-0.357D+00 0.250D+00
 Coeff-Com:  0.570D+00 0.706D+00
 Coeff:      0.598D-03-0.285D-03 0.340D-02 0.606D-02-0.153D-01-0.125D-01
 Coeff:      0.734D-02 0.561D-01 0.519D-01-0.685D-01-0.159D+00-0.775D-01
 Coeff:      0.351D+00 0.322D+00-0.611D-01-0.574D+00-0.357D+00 0.250D+00
 Coeff:      0.570D+00 0.706D+00
 Gap=     0.120 Goal=   None    Shift=    0.000
 Gap=     0.086 Goal=   None    Shift=    0.000
 RMSDP=3.98D-08 MaxDP=6.23D-06 DE=-1.18D-10 OVMax= 4.14D-05

 Cycle  30  Pass 1  IDiag  1:
 RMSU=  1.20D-09    CP:  1.00D+00  3.00D+00  3.00D+00  3.00D+00  3.00D+00
                    CP:  3.00D+00  3.00D+00  1.98D+00  1.43D+00
 E= -4544.65228690455     Delta-E=       -0.000000000020 Rises=F Damp=F
 DIIS: error= 1.93D-08 at cycle  30 NSaved=  20.
 NSaved=20 IEnMin=20 EnMin= -4544.65228690455     IErMin=20 ErrMin= 1.93D-08
 ErrMax= 1.93D-08  0.00D+00 EMaxC= 1.00D-01 BMatC= 4.42D-13 BMatP= 1.15D-12
 IDIUse=1 WtCom= 1.00D+00 WtEn= 0.00D+00
 Coeff-Com: -0.261D-03 0.139D-02 0.491D-02-0.494D-02-0.961D-02-0.448D-02
 Coeff-Com:  0.184D-01 0.449D-01 0.246D-01-0.717D-01-0.159D+00-0.692D-01
 Coeff-Com:  0.265D+00 0.330D+00-0.135D+00-0.356D+00-0.118D+00 0.164D+00
 Coeff-Com:  0.456D+00 0.618D+00
 Coeff:     -0.261D-03 0.139D-02 0.491D-02-0.494D-02-0.961D-02-0.448D-02
 Coeff:      0.184D-01 0.449D-01 0.246D-01-0.717D-01-0.159D+00-0.692D-01
 Coeff:      0.265D+00 0.330D+00-0.135D+00-0.356D+00-0.118D+00 0.164D+00
 Coeff:      0.456D+00 0.618D+00
 Gap=     0.120 Goal=   None    Shift=    0.000
 Gap=     0.086 Goal=   None    Shift=    0.000
 RMSDP=1.34D-08 MaxDP=2.10D-06 DE=-2.00D-11 OVMax= 1.39D-05

 Cycle  31  Pass 1  IDiag  1:
 RMSU=  6.15D-10    CP:  1.00D+00  3.00D+00  3.00D+00  3.00D+00  3.00D+00
                    CP:  3.00D+00  3.00D+00  2.08D+00  1.58D+00  1.13D+00
 E= -4544.65228690450     Delta-E=        0.000000000051 Rises=F Damp=F
 DIIS: error= 8.59D-09 at cycle  31 NSaved=  20.
 NSaved=20 IEnMin=19 EnMin= -4544.65228690455     IErMin=20 ErrMin= 8.59D-09
 ErrMax= 8.59D-09  0.00D+00 EMaxC= 1.00D-01 BMatC= 1.14D-13 BMatP= 4.42D-13
 IDIUse=1 WtCom= 1.00D+00 WtEn= 0.00D+00
 Coeff-Com:  0.925D-03 0.580D-02 0.153D-02-0.878D-02-0.128D-01-0.924D-02
 Coeff-Com:  0.241D-01 0.552D-01 0.771D-03-0.995D-01-0.163D+00 0.793D-01
 Coeff-Com:  0.225D+00 0.950D-01-0.103D+00-0.151D+00-0.829D-01 0.937D-01
 Coeff-Com:  0.348D+00 0.702D+00
 Coeff:      0.925D-03 0.580D-02 0.153D-02-0.878D-02-0.128D-01-0.924D-02
 Coeff:      0.241D-01 0.552D-01 0.771D-03-0.995D-01-0.163D+00 0.793D-01
 Coeff:      0.225D+00 0.950D-01-0.103D+00-0.151D+00-0.829D-01 0.937D-01
 Coeff:      0.348D+00 0.702D+00
 Gap=     0.120 Goal=   None    Shift=    0.000
 Gap=     0.086 Goal=   None    Shift=    0.000
 RMSDP=4.43D-09 MaxDP=7.03D-07 DE= 5.09D-11 OVMax= 4.61D-06

 SCF Done:  E(UB3LYP) =  -4544.65228690     A.U. after   31 cycles
            NFock= 31  Conv=0.44D-08     -V/T= 2.0024
 <Sx>= 0.0000 <Sy>= 0.0000 <Sz>= 2.0000 <S**2>= 6.0212 S= 2.0042
 <L.S>= 0.000000000000E+00
 KE= 4.533699522655D+03 PE=-2.174633046262D+04 EE= 7.162495828673D+03
 Annihilation of the first spin contaminant:
 S**2 before annihilation     6.0212,   after     6.0001
 Leave Link  502 at Sat Oct 20 05:43:19 2018, MaxMem=   838860800 cpu:     30575.7
 (Enter /soft/sl6.3/x86_64/gaussian/g09_d01/g09/l701.exe)
 Compute integral first derivatives.
 ... and contract with generalized density number  0.
 Leave Link  701 at Sat Oct 20 05:43:21 2018, MaxMem=   838860800 cpu:        16.3
 (Enter /soft/sl6.3/x86_64/gaussian/g09_d01/g09/l702.exe)
 L702 exits ... SP integral derivatives will be done elsewhere.
 Leave Link  702 at Sat Oct 20 05:43:21 2018, MaxMem=   838860800 cpu:         0.4
 (Enter /soft/sl6.3/x86_64/gaussian/g09_d01/g09/l703.exe)
 Compute integral first derivatives, UseDBF=F ICtDFT=           0.
 Integral derivatives from FoFJK, PRISM(SPDF).
 Calling FoFJK, ICntrl=      2127 FMM=F ISym2X=0 I1Cent= 0 IOpClX= 1 NMat=1 NMatS=1 NMatT=0.
 FoFJK:  IHMeth= 1 ICntrl=    2127 DoSepK=F KAlg= 0 I1Cent=   0 FoldK=F
 IRaf=         0 NMat=   1 IRICut=       1 DoRegI=T DoRafI=F ISym2E= 0.
 FoFCou: FMM=F IPFlag=           0 FMFlag=      100000 FMFlg1=         800
         NFxFlg=           0 DoJE=F BraDBF=F KetDBF=F FulRan=T
         wScrn=  0.000000 ICntrl=    2127 IOpCl=  1 I1Cent=           0 NGrid=           0
         NMat0=    1 NMatS0=      1 NMatT0=    0 NMatD0=    1 NMtDS0=    0 NMtDT0=    0
 Symmetry not used in FoFCou.
 Leave Link  703 at Sat Oct 20 05:45:57 2018, MaxMem=   838860800 cpu:      2504.5
 (Enter /soft/sl6.3/x86_64/gaussian/g09_d01/g09/l716.exe)
 Dipole        =-3.01545322D+00 1.73009164D+00 3.86537017D+00
 ***** Axes restored to original set *****
 -------------------------------------------------------------------
 Center     Atomic                   Forces (Hartrees/Bohr)
 Number     Number              X              Y              Z
 -------------------------------------------------------------------
      1       26          -0.000041805    0.000088543   -0.000056121
      2       17           0.000021821    0.000062578   -0.000062092
      3        7          -0.000000475   -0.000024732    0.000112696
      4        7          -0.000043128    0.000042412   -0.000009022
      5        7          -0.000014881    0.000008618   -0.000020870
      6        7          -0.000000036    0.000007171   -0.000015575
      7        6          -0.000044390   -0.000024214   -0.000008827
      8        1           0.000016858   -0.000006959   -0.000035551
      9        6           0.000023136   -0.000005766   -0.000040176
     10        1           0.000000795    0.000002276    0.000013503
     11        6          -0.000038438   -0.000013393   -0.000010399
     12        1           0.000007842    0.000005528   -0.000011948
     13        6           0.000040969    0.000020943    0.000003321
     14        1           0.000015224    0.000005983   -0.000026543
     15        6          -0.000051789    0.000005915    0.000069219
     16        6           0.000002637   -0.000000551   -0.000062241
     17        6          -0.000025939   -0.000030141    0.000089430
     18        1           0.000005785    0.000005809   -0.000036973
     19       17           0.000063281   -0.000073409    0.000025849
     20        7          -0.000183445   -0.000184775    0.000249627
     21        7           0.000106095   -0.000020547   -0.000272680
     22        7           0.000001098    0.000069264    0.000020768
     23        7           0.000102326    0.000000456    0.000027212
     24        6          -0.000034651   -0.000027585    0.000097467
     25        1           0.000067434   -0.000004104   -0.000022216
     26        6          -0.000009499   -0.000007022   -0.000040468
     27        1          -0.000003615    0.000008832   -0.000010397
     28        6          -0.000027702   -0.000018109    0.000033769
     29        1          -0.000003734   -0.000017563   -0.000006550
     30        6          -0.000080832    0.000015155   -0.000047783
     31        1           0.000006095   -0.000014244   -0.000037523
     32        6           0.000028135    0.000141729    0.000065520
     33        6           0.000091467   -0.000046559    0.000065495
     34        6          -0.000011449    0.000006128   -0.000074429
     35        1           0.000015572   -0.000005483   -0.000017758
     36        6           0.000015998    0.000000500    0.000022234
     37        6          -0.000024810    0.000008085   -0.000003986
     38        6          -0.000003568   -0.000019886    0.000006363
     39        6          -0.000011721    0.000013070   -0.000005854
     40        6           0.000029359    0.000010227    0.000007165
     41        6          -0.000017910   -0.000005613   -0.000008789
     42        1           0.000015849    0.000006795    0.000000202
     43        1          -0.000010084   -0.000008658   -0.000007697
     44        1           0.000024977   -0.000004110   -0.000004651
     45        1          -0.000007652   -0.000005462    0.000000650
     46        6          -0.000006272    0.000048669   -0.000000776
     47        6          -0.000021249    0.000032944   -0.000016479
     48        6          -0.000019313   -0.000013430    0.000022444
     49        6           0.000032130    0.000003198   -0.000003085
     50        6           0.000020089   -0.000004900    0.000001860
     51        6          -0.000009472   -0.000023725    0.000025543
     52        1          -0.000003086   -0.000014716    0.000005267
     53        1          -0.000000235    0.000015501    0.000003932
     54        1           0.000012320   -0.000008595    0.000009018
     55        1           0.000006500   -0.000001380    0.000003536
     56       17          -0.000011178   -0.000003171   -0.000007612
     57       17          -0.000011437    0.000002480    0.000002979
 -------------------------------------------------------------------
 Cartesian Forces:  Max     0.000272680 RMS     0.000048855
 Leave Link  716 at Sat Oct 20 05:45:57 2018, MaxMem=   838860800 cpu:         0.5
 (Enter /soft/sl6.3/x86_64/gaussian/g09_d01/g09/l103.exe)

 GradGradGradGradGradGradGradGradGradGradGradGradGradGradGradGradGradGrad
 Berny optimization.
 Using GEDIIS/GDIIS optimizer.
 FormGI is forming the generalized inverse of G from B-inverse, IUseBI=4.
 GSVD:  received Info=                   1 from GESDD.
 Internal  Forces:  Max     0.000514885 RMS     0.000062895
 Search for a local minimum.
 Step number   4 out of a maximum of  342
 All quantities printed in internal units (Hartrees-Bohrs-Radians)
 RMS Force = .62895D-04 SwitMx=.10000D-02 MixMth= 2
 Mixed Optimization -- En-DIIS/RFO-DIIS
 Swapping is turned off.
 Update second derivatives using D2CorX and points    1    2    3    4
 DE= -2.29D-05 DEPred=-2.35D-05 R= 9.76D-01
 TightC=F SS=  1.41D+00  RLast= 2.91D-02 DXNew= 2.5227D-01 8.7280D-02
 Trust test= 9.76D-01 RLast= 2.91D-02 DXMaxT set to 1.50D-01
 ITU=  1  0 -1  0
     Eigenvalues ---    0.00461   0.00673   0.00953   0.01014   0.01285
     Eigenvalues ---    0.01358   0.01374   0.01517   0.01606   0.01725
     Eigenvalues ---    0.01822   0.01890   0.01926   0.01928   0.01978
     Eigenvalues ---    0.02010   0.02064   0.02102   0.02147   0.02170
     Eigenvalues ---    0.02177   0.02185   0.02189   0.02191   0.02195
     Eigenvalues ---    0.02195   0.02199   0.02200   0.02201   0.02203
     Eigenvalues ---    0.02203   0.02204   0.02205   0.02205   0.02209
     Eigenvalues ---    0.02210   0.02210   0.02213   0.02215   0.02216
     Eigenvalues ---    0.02217   0.02225   0.02227   0.02228   0.02277
     Eigenvalues ---    0.02318   0.02326   0.02332   0.02344   0.02377
     Eigenvalues ---    0.02474   0.03709   0.07309   0.08091   0.08544
     Eigenvalues ---    0.08927   0.09352   0.10171   0.10242   0.12715
     Eigenvalues ---    0.14932   0.15959   0.15969   0.15991   0.15995
     Eigenvalues ---    0.15996   0.15998   0.15998   0.15999   0.15999
     Eigenvalues ---    0.15999   0.15999   0.16000   0.16000   0.16000
     Eigenvalues ---    0.16000   0.16000   0.16001   0.16038   0.17527
     Eigenvalues ---    0.21999   0.22000   0.22001   0.22006   0.22453
     Eigenvalues ---    0.22486   0.22987   0.22989   0.23328   0.23816
     Eigenvalues ---    0.23857   0.24000   0.24000   0.24051   0.24158
     Eigenvalues ---    0.24519   0.24645   0.24898   0.24947   0.24992
     Eigenvalues ---    0.24999   0.24999   0.25000   0.25000   0.25437
     Eigenvalues ---    0.25633   0.29990   0.30086   0.35080   0.35293
     Eigenvalues ---    0.35500   0.35517   0.35544   0.35617   0.35631
     Eigenvalues ---    0.35635   0.35651   0.35681   0.35688   0.35765
     Eigenvalues ---    0.35768   0.35772   0.35775   0.35803   0.35803
     Eigenvalues ---    0.36580   0.36609   0.36894   0.41753   0.41847
     Eigenvalues ---    0.41855   0.42080   0.42684   0.42690   0.42696
     Eigenvalues ---    0.42730   0.42732   0.42938   0.44053   0.44873
     Eigenvalues ---    0.46595   0.46659   0.46687   0.46702   0.46721
     Eigenvalues ---    0.46815   0.46821   0.46830   0.47102   0.47136
     Eigenvalues ---    0.47144   0.47344   0.47363   0.47365   0.50695
     Eigenvalues ---    0.51621   0.51991   0.53403   0.53567   0.54358
     Eigenvalues ---    0.56385   0.57110   0.66052   0.66143   0.85987
 En-DIIS/RFO-DIIS IScMMF=        0 using points:     4    3    2    1
 RFO step:  Lambda=-1.92571489D-06.
 NNeg= 0 NP= 4 Switch=  2.50D-03 Rises=F DC= -3.22D-05 SmlDif=  1.00D-05
 RMS Error=  0.1147641605D-03 NUsed= 4 EDIIS=F
 DidBck=T Rises=F RFO-DIIS coefs:    0.60430    0.09965    0.04720    0.24885
 Iteration  1 RMS(Cart)=  0.00323475 RMS(Int)=  0.00000229
 Iteration  2 RMS(Cart)=  0.00000635 RMS(Int)=  0.00000067
 Iteration  3 RMS(Cart)=  0.00000000 RMS(Int)=  0.00000067
 ITry= 1 IFail=0 DXMaxC= 1.32D-02 DCOld= 1.00D+10 DXMaxT= 1.50D-01 DXLimC= 3.00D+00 Rises=F
 Variable       Old X    -DE/DX   Delta X   Delta X   Delta X     New X
                                 (Linear)    (Quad)   (Total)
    R1        4.39793   0.00008  -0.00006   0.00058   0.00052   4.39845
    R2        4.31904   0.00005   0.00055  -0.00015   0.00041   4.31945
    R3        4.32653   0.00009  -0.00034   0.00081   0.00047   4.32700
    R4        4.60732   0.00010   0.00046   0.00027   0.00073   4.60805
    R5        4.12514   0.00004   0.00038  -0.00030   0.00008   4.12522
    R6        2.52634   0.00005   0.00003   0.00004   0.00007   2.52641
    R7        2.54579   0.00001   0.00003   0.00000   0.00003   2.54581
    R8        2.44184   0.00001  -0.00004   0.00005   0.00001   2.44185
    R9        2.58377   0.00001   0.00002   0.00001   0.00003   2.58380
   R10        2.55355   0.00001   0.00001  -0.00001   0.00000   2.55354
   R11        2.57194   0.00000   0.00000  -0.00001  -0.00001   2.57192
   R12        2.69114  -0.00001  -0.00001   0.00000  -0.00001   2.69112
   R13        2.05183   0.00001   0.00005  -0.00001   0.00003   2.05187
   R14        2.63105   0.00000   0.00001   0.00000   0.00000   2.63106
   R15        2.04577  -0.00001  -0.00001   0.00000  -0.00001   2.04576
   R16        2.62782   0.00001   0.00004  -0.00003   0.00000   2.62783
   R17        2.04848   0.00000  -0.00001   0.00000  -0.00001   2.04847
   R18        2.62751   0.00001   0.00002  -0.00001   0.00001   2.62752
   R19        2.04686  -0.00001   0.00000  -0.00001  -0.00001   2.04684
   R20        2.63568  -0.00003   0.00000  -0.00004  -0.00004   2.63564
   R21        2.76791  -0.00003   0.00002  -0.00006  -0.00004   2.76787
   R22        2.60060  -0.00002   0.00002  -0.00004  -0.00002   2.60057
   R23        2.03182   0.00001   0.00000   0.00001   0.00001   2.03184
   R24        2.52120   0.00000  -0.00003  -0.00001  -0.00004   2.52116
   R25        2.54357   0.00012  -0.00004   0.00019   0.00015   2.54372
   R26        2.44274   0.00009   0.00008   0.00001   0.00010   2.44284
   R27        2.58619   0.00034   0.00031  -0.00001   0.00030   2.58648
   R28        2.55171   0.00001  -0.00002   0.00006   0.00004   2.55175
   R29        2.57122  -0.00007  -0.00011   0.00004  -0.00006   2.57116
   R30        2.69103   0.00001   0.00002  -0.00001   0.00001   2.69104
   R31        2.04894  -0.00004  -0.00009   0.00002  -0.00007   2.04887
   R32        2.62674  -0.00010  -0.00006  -0.00007  -0.00013   2.62661
   R33        2.04588  -0.00001  -0.00001   0.00000  -0.00002   2.04586
   R34        2.63131  -0.00004  -0.00002  -0.00001  -0.00003   2.63128
   R35        2.04805   0.00000  -0.00001   0.00000  -0.00001   2.04804
   R36        2.62231   0.00007   0.00004   0.00007   0.00011   2.62241
   R37        2.04668  -0.00002  -0.00001  -0.00002  -0.00003   2.04665
   R38        2.64002  -0.00001   0.00002  -0.00004  -0.00002   2.64000
   R39        2.75731   0.00037   0.00021   0.00037   0.00058   2.75789
   R40        2.59945   0.00006  -0.00001   0.00003   0.00003   2.59948
   R41        2.03146  -0.00001  -0.00002   0.00000  -0.00001   2.03144
   R42        2.63353   0.00000   0.00000   0.00000   0.00000   2.63353
   R43        2.63547  -0.00002   0.00000  -0.00004  -0.00003   2.63543
   R44        2.62821  -0.00001  -0.00001   0.00000  -0.00001   2.62820
   R45        2.04662  -0.00002  -0.00001  -0.00002  -0.00003   2.04659
   R46        2.62526   0.00001   0.00000   0.00001   0.00001   2.62527
   R47        2.04395  -0.00001  -0.00001   0.00000  -0.00001   2.04394
   R48        2.62865  -0.00001  -0.00001  -0.00002  -0.00002   2.62863
   R49        2.04455  -0.00003  -0.00004  -0.00002  -0.00005   2.04450
   R50        2.63098   0.00002   0.00002   0.00001   0.00003   2.63101
   R51        2.04458  -0.00001  -0.00002   0.00000  -0.00002   2.04456
   R52        3.31496   0.00000  -0.00001   0.00001   0.00000   3.31496
   R53        2.63364   0.00000   0.00001  -0.00001   0.00000   2.63365
   R54        2.63674  -0.00002  -0.00003  -0.00001  -0.00004   2.63670
   R55        2.62811   0.00001   0.00001   0.00001   0.00002   2.62813
   R56        2.04633   0.00000  -0.00001   0.00001   0.00000   2.04633
   R57        2.62494   0.00001   0.00001   0.00000   0.00001   2.62495
   R58        2.04398  -0.00001  -0.00002   0.00000  -0.00002   2.04396
   R59        2.62808  -0.00002  -0.00002  -0.00001  -0.00003   2.62805
   R60        2.04439   0.00001   0.00000   0.00001   0.00001   2.04440
   R61        2.63072   0.00000  -0.00001   0.00000  -0.00001   2.63072
   R62        2.04446   0.00000   0.00000   0.00000   0.00000   2.04446
   R63        3.31697  -0.00001  -0.00003   0.00001  -0.00003   3.31694
    A1        1.61704   0.00004   0.00027   0.00038   0.00065   1.61768
    A2        1.51324  -0.00002  -0.00023   0.00014  -0.00009   1.51315
    A3        1.94051   0.00003   0.00002   0.00016   0.00018   1.94069
    A4        1.70718  -0.00003   0.00165  -0.00131   0.00034   1.70752
    A5        1.26783  -0.00001   0.00011  -0.00010   0.00001   1.26784
    A6        1.59516   0.00001  -0.00004  -0.00008  -0.00012   1.59505
    A7        2.73833   0.00000   0.00025  -0.00026   0.00000   2.73832
    A8        1.77555   0.00010  -0.00102   0.00118   0.00016   1.77571
    A9        1.58032  -0.00010   0.00029  -0.00066  -0.00037   1.57995
   A10        2.13917   0.00002   0.00001  -0.00006  -0.00006   2.13911
   A11        2.03822   0.00000   0.00014  -0.00018  -0.00004   2.03819
   A12        2.08027  -0.00002   0.00002  -0.00013  -0.00011   2.08016
   A13        2.34135   0.00002  -0.00034   0.00029  -0.00004   2.34130
   A14        1.97665  -0.00001   0.00034  -0.00037  -0.00003   1.97662
   A15        1.92886  -0.00001   0.00000  -0.00004  -0.00004   1.92882
   A16        1.86671   0.00000   0.00002   0.00000   0.00002   1.86672
   A17        1.93175   0.00000  -0.00001   0.00002   0.00000   1.93175
   A18        2.09921   0.00001   0.00004  -0.00002   0.00002   2.09923
   A19        2.25197  -0.00001  -0.00006   0.00002  -0.00005   2.25193
   A20        2.00551   0.00001  -0.00001   0.00002   0.00001   2.00551
   A21        2.13388   0.00001   0.00001   0.00008   0.00009   2.13397
   A22        2.14378  -0.00002   0.00000  -0.00010  -0.00010   2.14369
   A23        2.09268   0.00000  -0.00001   0.00000  -0.00001   2.09266
   A24        2.07230   0.00000  -0.00001   0.00000  -0.00001   2.07230
   A25        2.11817   0.00000   0.00003   0.00000   0.00002   2.11819
   A26        2.10585   0.00001   0.00002   0.00001   0.00004   2.10589
   A27        2.08017  -0.00001  -0.00002  -0.00005  -0.00008   2.08009
   A28        2.09715   0.00001   0.00000   0.00004   0.00004   2.09719
   A29        2.10717  -0.00001  -0.00005   0.00001  -0.00004   2.10713
   A30        2.07076   0.00002   0.00005   0.00004   0.00009   2.07085
   A31        2.10523  -0.00002  -0.00001  -0.00006  -0.00006   2.10516
   A32        2.12893   0.00000  -0.00006   0.00007   0.00001   2.12894
   A33        2.00446   0.00002   0.00008   0.00005   0.00013   2.00459
   A34        2.14977  -0.00002  -0.00004  -0.00012  -0.00016   2.14961
   A35        2.09028   0.00001   0.00012   0.00000   0.00012   2.09040
   A36        1.87210   0.00001  -0.00001   0.00004   0.00003   1.87212
   A37        2.32018  -0.00002  -0.00016   0.00000  -0.00016   2.32002
   A38        1.82529   0.00000   0.00000  -0.00001  -0.00001   1.82528
   A39        2.13742   0.00000   0.00000  -0.00002  -0.00002   2.13741
   A40        2.31913   0.00000  -0.00003  -0.00002  -0.00005   2.31908
   A41        2.06946   0.00013   0.00014   0.00019   0.00033   2.06979
   A42        2.28939  -0.00008   0.00022   0.00005   0.00027   2.28966
   A43        2.04424   0.00013   0.00013  -0.00026  -0.00014   2.04410
   A44        1.92792  -0.00005  -0.00014   0.00024   0.00010   1.92803
   A45        1.86556   0.00006   0.00015  -0.00017  -0.00001   1.86554
   A46        1.93463  -0.00003  -0.00010   0.00001  -0.00009   1.93454
   A47        2.09045   0.00009   0.00026   0.00001   0.00027   2.09072
   A48        2.25784  -0.00006  -0.00018  -0.00001  -0.00019   2.25764
   A49        2.02315  -0.00006  -0.00025   0.00001  -0.00025   2.02290
   A50        2.14861   0.00002   0.00002   0.00002   0.00004   2.14866
   A51        2.11131   0.00003   0.00023  -0.00003   0.00020   2.11151
   A52        2.09808   0.00002   0.00001   0.00003   0.00004   2.09811
   A53        2.06615  -0.00005  -0.00005  -0.00009  -0.00015   2.06600
   A54        2.11893   0.00003   0.00004   0.00006   0.00011   2.11904
   A55        2.10622  -0.00002   0.00000  -0.00006  -0.00005   2.10616
   A56        2.07696   0.00001  -0.00002   0.00004   0.00002   2.07699
   A57        2.10000   0.00000   0.00002   0.00001   0.00003   2.10003
   A58        2.10675  -0.00003  -0.00001  -0.00001  -0.00001   2.10673
   A59        2.07457   0.00012   0.00012   0.00016   0.00028   2.07485
   A60        2.10187  -0.00009  -0.00012  -0.00015  -0.00027   2.10159
   A61        2.13061  -0.00024  -0.00021  -0.00032  -0.00053   2.13008
   A62        2.00065   0.00047   0.00048   0.00037   0.00085   2.00150
   A63        2.15190  -0.00023  -0.00027  -0.00006  -0.00033   2.15157
   A64        2.08120   0.00051   0.00089  -0.00011   0.00078   2.08198
   A65        1.87293  -0.00015  -0.00011  -0.00019  -0.00029   1.87263
   A66        2.32885  -0.00037  -0.00080   0.00031  -0.00048   2.32837
   A67        1.82372   0.00016   0.00019   0.00010   0.00029   1.82401
   A68        2.14294  -0.00010  -0.00012  -0.00010  -0.00022   2.14271
[truncated: 595,126 more chars]
