# Supplementary material for: DFT and CV data of 4-phenyl-substituted dichloro(bis{2-[1-(phenyl)-1H-1,2,3-triazol-4-yl-κN3]pyridine-κN})iron(II) coordination compounds
Source: Data Brief. 2018 Oct 27;21:1458–71. doi: 10.1016/j.dib.2018.10.085 (PMC6234228; doi:10.1016/j.dib.2018.10.085)
Supplement: Supplementary file 2 — Supplementary material. [file mmc2.zip › DIB_DFT_files_Fe/FeCl2L12_Cl_cis3.log]

 Entering Gaussian System, Link 0=g09
 Input=FeCl2L12_Cl_cis3.com
 Output=FeCl2L12_Cl_cis3.log
 Initial command:
 /soft/sl6.3/x86_64/gaussian/g09_d01/g09/l1.exe "/scratch/conradj/558834.ui.FeCl2L12_Cl_cis3/Gau-3421.inp" -scrdir="/scratch/conradj/558834.ui.FeCl2L12_Cl_cis3/"
 Default linda workers:  node0403-ib,node0404-ib
 Default is to use  16 SMP processors on each worker.
 Entering Link 1 = /soft/sl6.3/x86_64/gaussian/g09_d01/g09/l1.exe PID=      3422.
  
 Copyright (c) 1988,1990,1992,1993,1995,1998,2003,2009,2013,
            Gaussian, Inc.  All Rights Reserved.
  
 This is part of the Gaussian(R) 09 program.  It is based on
 the Gaussian(R) 03 system (copyright 2003, Gaussian, Inc.),
 the Gaussian(R) 98 system (copyright 1998, Gaussian, Inc.),
 the Gaussian(R) 94 system (copyright 1995, Gaussian, Inc.),
 the Gaussian 92(TM) system (copyright 1992, Gaussian, Inc.),
 the Gaussian 90(TM) system (copyright 1990, Gaussian, Inc.),
 the Gaussian 88(TM) system (copyright 1988, Gaussian, Inc.),
 the Gaussian 86(TM) system (copyright 1986, Carnegie Mellon
 University), and the Gaussian 82(TM) system (copyright 1983,
 Carnegie Mellon University). Gaussian is a federally registered
 trademark of Gaussian, Inc.
  
 This software contains proprietary and confidential information,
 including trade secrets, belonging to Gaussian, Inc.
  
 This software is provided under written license and may be
 used, copied, transmitted, or stored only in accord with that
 written license.
  
 The following legend is applicable only to US Government
 contracts under FAR:
  
                    RESTRICTED RIGHTS LEGEND
  
 Use, reproduction and disclosure by the US Government is
 subject to restrictions as set forth in subparagraphs (a)
 and (c) of the Commercial Computer Software - Restricted
 Rights clause in FAR 52.227-19.
  
 Gaussian, Inc.
 340 Quinnipiac St., Bldg. 40, Wallingford CT 06492
  
  
 ---------------------------------------------------------------
 Warning -- This program may not be used in any manner that
 competes with the business of Gaussian, Inc. or will provide
 assistance to any competitor of Gaussian, Inc.  The licensee
 of this program is prohibited from giving any competitor of
 Gaussian, Inc. access to this program.  By using this program,
 the user acknowledges that Gaussian, Inc. is engaged in the
 business of creating and licensing software in the field of
 computational chemistry and represents and warrants to the
 licensee that it is not a competitor of Gaussian, Inc. and that
 it will not use this program in any manner prohibited above.
 ---------------------------------------------------------------
  

 Cite this work as:
 Gaussian 09, Revision D.01,
 M. J. Frisch, G. W. Trucks, H. B. Schlegel, G. E. Scuseria, 
 M. A. Robb, J. R. Cheeseman, G. Scalmani, V. Barone, B. Mennucci, 
 G. A. Petersson, H. Nakatsuji, M. Caricato, X. Li, H. P. Hratchian, 
 A. F. Izmaylov, J. Bloino, G. Zheng, J. L. Sonnenberg, M. Hada, 
 M. Ehara, K. Toyota, R. Fukuda, J. Hasegawa, M. Ishida, T. Nakajima, 
 Y. Honda, O. Kitao, H. Nakai, T. Vreven, J. A. Montgomery, Jr., 
 J. E. Peralta, F. Ogliaro, M. Bearpark, J. J. Heyd, E. Brothers, 
 K. N. Kudin, V. N. Staroverov, T. Keith, R. Kobayashi, J. Normand, 
 K. Raghavachari, A. Rendell, J. C. Burant, S. S. Iyengar, J. Tomasi, 
 M. Cossi, N. Rega, J. M. Millam, M. Klene, J. E. Knox, J. B. Cross, 
 V. Bakken, C. Adamo, J. Jaramillo, R. Gomperts, R. E. Stratmann, 
 O. Yazyev, A. J. Austin, R. Cammi, C. Pomelli, J. W. Ochterski, 
 R. L. Martin, K. Morokuma, V. G. Zakrzewski, G. A. Voth, 
 P. Salvador, J. J. Dannenberg, S. Dapprich, A. D. Daniels, 
 O. Farkas, J. B. Foresman, J. V. Ortiz, J. Cioslowski, 
 and D. J. Fox, Gaussian, Inc., Wallingford CT, 2013.
 
 ******************************************
 Gaussian 09:  AS64L-G09RevD.01 24-Apr-2013
                20-Oct-2018 
 ******************************************
 %chk=FeCl2L12_Cl_cis3.chk
 SetLPE:  input flags="-opt 'Tsnet.Node.lindarsharg: ssh' "
 SetLPE:    new flags="-opt 'Tsnet.Node.lindarsharg: ssh'  -nodelist 'node0403-ib node0404-ib'"
 Will use up to    2 processors via Linda.
 ---------------------------------------
 #P b3lyp/6-311G(d,p) opt scf=(conver=8)
 ---------------------------------------
 1/14=-1,18=20,19=15,26=3,38=1/1,3;
 2/9=110,12=2,17=6,18=5,40=1/2;
 3/5=4,6=6,7=101,11=2,16=1,25=1,30=1,71=1,74=-5/1,2,3;
 4//1;
 5/5=2,6=8,38=5/2;
 6/7=2,8=2,9=2,10=2,28=1/1;
 7//1,2,3,16;
 1/14=-1,18=20,19=15,26=3/3(2);
 2/9=110/2;
 99//99;
 2/9=110/2;
 3/5=4,6=6,7=101,11=2,16=1,25=1,30=1,71=1,74=-5/1,2,3;
 4/5=5,16=3,69=1/1;
 5/5=2,6=8,38=5/2;
 7//1,2,3,16;
 1/14=-1,18=20,19=15,26=3/3(-5);
 2/9=110/2;
 6/7=2,8=2,9=2,10=2,19=2,28=1/1;
 99/9=1/99;
 Leave Link    1 at Sat Oct 20 03:42:37 2018, MaxMem=           0 cpu:         1.1
 (Enter /soft/sl6.3/x86_64/gaussian/g09_d01/g09/l101.exe)
 --------
 Comment:
 --------
 Symbolic Z-matrix:
 Charge =  0 Multiplicity = 5
 26                   -0.00063  -2.39313   0.12433 
 17                   -1.9652   -3.76207   0.12741 
 7                    -0.01682  -2.39799  -2.12344 
 7                    -1.40976  -0.70615  -0.52392 
 7                    -2.16817   0.1487    0.07856 
 7                    -2.94615   0.72002  -0.86755 
 6                     0.70483  -3.25737  -2.85057 
 1                     1.40191  -3.86731  -2.28623 
 6                     0.57401  -3.36005  -4.23182 
 1                     1.17744  -4.07337  -4.77867 
 6                    -0.34502  -2.54161  -4.88013 
 1                    -0.47555  -2.59798  -5.95467 
 6                    -1.1009   -1.64992  -4.12902 
 1                    -1.82768  -1.00291  -4.60489 
 6                    -0.91082  -1.60726  -2.74757 
 6                    -1.66197  -0.71054  -1.86731 
 6                    -2.65844   0.21034  -2.09664 
 1                    -3.14894   0.54628  -2.99222 
 17                    2.01355  -3.66737   0.26282 
 7                    -0.03775  -2.11956   2.35621 
 7                     1.36388  -0.60716   0.58703 
 7                     2.1485    0.15589  -0.09928 
 7                     2.90861   0.83709   0.78666 
 6                    -0.76616  -2.8918    3.16924 
 1                    -1.43039  -3.58859   2.66919 
 6                    -0.68201  -2.80326   4.55523 
 1                    -1.28777  -3.45256   5.17445 
 6                     0.19238  -1.87781   5.11512 
 1                     0.28468  -1.78404   6.19105 
 6                     0.95199  -1.07303   4.27472 
 1                     1.64221  -0.34406   4.6816 
 6                     0.81288  -1.22484   2.89488 
 6                     1.57852  -0.43754   1.92636 
 6                     2.58322   0.49334   2.06277 
 1                     3.10209   0.88835   2.91757 
 6                    -3.9059    1.70869  -0.50925 
 6                    -5.07541   1.85128  -1.25403 
 6                    -3.66546   2.52454   0.59608 
 6                    -6.00151   2.82871  -0.9059 
 6                    -4.59722   3.49092   0.95284 
 6                    -5.75507   3.64201   0.19494 
 1                    -5.28347   1.18926  -2.08499 
 1                    -2.75897   2.39036   1.16974 
 1                    -6.91389   2.94537  -1.47537 
 1                    -4.42285   4.12832   1.80949 
 6                     3.90888   1.74111   0.32956 
 6                     4.20923   2.88482   1.06729 
 6                     4.58093   1.4658   -0.86112 
 6                     5.1992    3.7539    0.6212 
 6                     5.55897   2.34188  -1.31463 
 6                     5.86526   3.47626  -0.56787 
 1                     3.66385   3.11356   1.97453 
 1                     4.33534   0.57124  -1.41707 
 1                     5.44089   4.64513   1.18492 
 1                     6.08962   2.13853  -2.23527 
 17                   -6.92459   4.87159   0.63968 
 17                    7.10948   4.57481  -1.1359 
 
 Add virtual bond connecting atoms N3         and Fe1        Dist= 4.25D+00.
 Add virtual bond connecting atoms N4         and Fe1        Dist= 4.33D+00.
 Add virtual bond connecting atoms N20        and Fe1        Dist= 4.25D+00.
 Add virtual bond connecting atoms N21        and Fe1        Dist= 4.34D+00.
 NAtoms=     57 NQM=       57 NQMF=       0 NMMI=      0 NMMIF=      0
                NMic=       0 NMicF=      0.
                    Isotopes and Nuclear Properties:
 (Nuclear quadrupole moments (NQMom) in fm**2, nuclear magnetic moments (NMagM)
  in nuclear magnetons)

  Atom         1           2           3           4           5           6           7           8           9          10
 IAtWgt=          56          35          14          14          14          14          12           1          12           1
 AtmWgt=  55.9349393  34.9688527  14.0030740  14.0030740  14.0030740  14.0030740  12.0000000   1.0078250  12.0000000   1.0078250
 NucSpn=           0           3           2           2           2           2           0           1           0           1
 AtZEff=   0.0000000   0.0000000   0.0000000   0.0000000   0.0000000   0.0000000   0.0000000   0.0000000   0.0000000   0.0000000
 NQMom=    0.0000000  -8.1650000   2.0440000   2.0440000   2.0440000   2.0440000   0.0000000   0.0000000   0.0000000   0.0000000
 NMagM=    0.0000000   0.8218740   0.4037610   0.4037610   0.4037610   0.4037610   0.0000000   2.7928460   0.0000000   2.7928460
 AtZNuc=  26.0000000  17.0000000   7.0000000   7.0000000   7.0000000   7.0000000   6.0000000   1.0000000   6.0000000   1.0000000

  Atom        11          12          13          14          15          16          17          18          19          20
 IAtWgt=          12           1          12           1          12          12          12           1          35          14
 AtmWgt=  12.0000000   1.0078250  12.0000000   1.0078250  12.0000000  12.0000000  12.0000000   1.0078250  34.9688527  14.0030740
 NucSpn=           0           1           0           1           0           0           0           1           3           2
 AtZEff=   0.0000000   0.0000000   0.0000000   0.0000000   0.0000000   0.0000000   0.0000000   0.0000000   0.0000000   0.0000000
 NQMom=    0.0000000   0.0000000   0.0000000   0.0000000   0.0000000   0.0000000   0.0000000   0.0000000  -8.1650000   2.0440000
 NMagM=    0.0000000   2.7928460   0.0000000   2.7928460   0.0000000   0.0000000   0.0000000   2.7928460   0.8218740   0.4037610
 AtZNuc=   6.0000000   1.0000000   6.0000000   1.0000000   6.0000000   6.0000000   6.0000000   1.0000000  17.0000000   7.0000000

  Atom        21          22          23          24          25          26          27          28          29          30
 IAtWgt=          14          14          14          12           1          12           1          12           1          12
 AtmWgt=  14.0030740  14.0030740  14.0030740  12.0000000   1.0078250  12.0000000   1.0078250  12.0000000   1.0078250  12.0000000
 NucSpn=           2           2           2           0           1           0           1           0           1           0
 AtZEff=   0.0000000   0.0000000   0.0000000   0.0000000   0.0000000   0.0000000   0.0000000   0.0000000   0.0000000   0.0000000
 NQMom=    2.0440000   2.0440000   2.0440000   0.0000000   0.0000000   0.0000000   0.0000000   0.0000000   0.0000000   0.0000000
 NMagM=    0.4037610   0.4037610   0.4037610   0.0000000   2.7928460   0.0000000   2.7928460   0.0000000   2.7928460   0.0000000
 AtZNuc=   7.0000000   7.0000000   7.0000000   6.0000000   1.0000000   6.0000000   1.0000000   6.0000000   1.0000000   6.0000000

  Atom        31          32          33          34          35          36          37          38          39          40
 IAtWgt=           1          12          12          12           1          12          12          12          12          12
 AtmWgt=   1.0078250  12.0000000  12.0000000  12.0000000   1.0078250  12.0000000  12.0000000  12.0000000  12.0000000  12.0000000
 NucSpn=           1           0           0           0           1           0           0           0           0           0
 AtZEff=   0.0000000   0.0000000   0.0000000   0.0000000   0.0000000   0.0000000   0.0000000   0.0000000   0.0000000   0.0000000
 NQMom=    0.0000000   0.0000000   0.0000000   0.0000000   0.0000000   0.0000000   0.0000000   0.0000000   0.0000000   0.0000000
 NMagM=    2.7928460   0.0000000   0.0000000   0.0000000   2.7928460   0.0000000   0.0000000   0.0000000   0.0000000   0.0000000
 AtZNuc=   1.0000000   6.0000000   6.0000000   6.0000000   1.0000000   6.0000000   6.0000000   6.0000000   6.0000000   6.0000000

  Atom        41          42          43          44          45          46          47          48          49          50
 IAtWgt=          12           1           1           1           1          12          12          12          12          12
 AtmWgt=  12.0000000   1.0078250   1.0078250   1.0078250   1.0078250  12.0000000  12.0000000  12.0000000  12.0000000  12.0000000
 NucSpn=           0           1           1           1           1           0           0           0           0           0
 AtZEff=   0.0000000   0.0000000   0.0000000   0.0000000   0.0000000   0.0000000   0.0000000   0.0000000   0.0000000   0.0000000
 NQMom=    0.0000000   0.0000000   0.0000000   0.0000000   0.0000000   0.0000000   0.0000000   0.0000000   0.0000000   0.0000000
 NMagM=    0.0000000   2.7928460   2.7928460   2.7928460   2.7928460   0.0000000   0.0000000   0.0000000   0.0000000   0.0000000
 AtZNuc=   6.0000000   1.0000000   1.0000000   1.0000000   1.0000000   6.0000000   6.0000000   6.0000000   6.0000000   6.0000000

  Atom        51          52          53          54          55          56          57
 IAtWgt=          12           1           1           1           1          35          35
 AtmWgt=  12.0000000   1.0078250   1.0078250   1.0078250   1.0078250  34.9688527  34.9688527
 NucSpn=           0           1           1           1           1           3           3
 AtZEff=   0.0000000   0.0000000   0.0000000   0.0000000   0.0000000   0.0000000   0.0000000
 NQMom=    0.0000000   0.0000000   0.0000000   0.0000000   0.0000000  -8.1650000  -8.1650000
 NMagM=    0.0000000   2.7928460   2.7928460   2.7928460   2.7928460   0.8218740   0.8218740
 AtZNuc=   6.0000000   1.0000000   1.0000000   1.0000000   1.0000000  17.0000000  17.0000000
 Leave Link  101 at Sat Oct 20 03:42:37 2018, MaxMem=   838860800 cpu:         4.3
 (Enter /soft/sl6.3/x86_64/gaussian/g09_d01/g09/l103.exe)

 GradGradGradGradGradGradGradGradGradGradGradGradGradGradGradGradGradGrad
 Berny optimization.
 Initialization pass.
                           ----------------------------
                           !    Initial Parameters    !
                           ! (Angstroms and Degrees)  !
 --------------------------                            --------------------------
 ! Name  Definition              Value          Derivative Info.                !
 --------------------------------------------------------------------------------
 ! R1    R(1,2)                  2.3945         estimate D2E/DX2                !
 ! R2    R(1,3)                  2.2478         estimate D2E/DX2                !
 ! R3    R(1,4)                  2.2917         estimate D2E/DX2                !
 ! R4    R(1,19)                 2.3874         estimate D2E/DX2                !
 ! R5    R(1,20)                 2.2489         estimate D2E/DX2                !
 ! R6    R(1,21)                 2.2947         estimate D2E/DX2                !
 ! R7    R(3,7)                  1.3372         estimate D2E/DX2                !
 ! R8    R(3,15)                 1.3469         estimate D2E/DX2                !
 ! R9    R(4,5)                  1.2919         estimate D2E/DX2                !
 ! R10   R(4,16)                 1.3669         estimate D2E/DX2                !
 ! R11   R(5,6)                  1.3516         estimate D2E/DX2                !
 ! R12   R(6,17)                 1.3613         estimate D2E/DX2                !
 ! R13   R(6,36)                 1.4237         estimate D2E/DX2                !
 ! R14   R(7,8)                  1.0846         estimate D2E/DX2                !
 ! R15   R(7,9)                  1.3912         estimate D2E/DX2                !
 ! R16   R(9,10)                 1.0826         estimate D2E/DX2                !
 ! R17   R(9,11)                 1.391          estimate D2E/DX2                !
 ! R18   R(11,12)                1.0839         estimate D2E/DX2                !
 ! R19   R(11,13)                1.3895         estimate D2E/DX2                !
 ! R20   R(13,14)                1.0832         estimate D2E/DX2                !
 ! R21   R(13,15)                1.3951         estimate D2E/DX2                !
 ! R22   R(15,16)                1.464          estimate D2E/DX2                !
 ! R23   R(16,17)                1.3761         estimate D2E/DX2                !
 ! R24   R(17,18)                1.0749         estimate D2E/DX2                !
 ! R25   R(20,24)                1.3371         estimate D2E/DX2                !
 ! R26   R(20,32)                1.3469         estimate D2E/DX2                !
 ! R27   R(21,22)                1.2919         estimate D2E/DX2                !
 ! R28   R(21,33)                1.367          estimate D2E/DX2                !
 ! R29   R(22,23)                1.3515         estimate D2E/DX2                !
 ! R30   R(23,34)                1.3611         estimate D2E/DX2                !
 ! R31   R(23,46)                1.4236         estimate D2E/DX2                !
 ! R32   R(24,25)                1.0848         estimate D2E/DX2                !
 ! R33   R(24,26)                1.3914         estimate D2E/DX2                !
 ! R34   R(26,27)                1.0826         estimate D2E/DX2                !
 ! R35   R(26,28)                1.3909         estimate D2E/DX2                !
 ! R36   R(28,29)                1.0839         estimate D2E/DX2                !
 ! R37   R(28,30)                1.3896         estimate D2E/DX2                !
 ! R38   R(30,31)                1.0832         estimate D2E/DX2                !
 ! R39   R(30,32)                1.3951         estimate D2E/DX2                !
 ! R40   R(32,33)                1.4643         estimate D2E/DX2                !
 ! R41   R(33,34)                1.3764         estimate D2E/DX2                !
 ! R42   R(34,35)                1.0751         estimate D2E/DX2                !
 ! R43   R(36,37)                1.3938         estimate D2E/DX2                !
 ! R44   R(36,38)                1.3947         estimate D2E/DX2                !
 ! R45   R(37,39)                1.3908         estimate D2E/DX2                !
 ! R46   R(37,42)                1.0826         estimate D2E/DX2                !
 ! R47   R(38,40)                1.389          estimate D2E/DX2                !
 ! R48   R(38,43)                1.0811         estimate D2E/DX2                !
 ! R49   R(39,41)                1.3907         estimate D2E/DX2                !
 ! R50   R(39,44)                1.0818         estimate D2E/DX2                !
 ! R51   R(40,41)                1.3921         estimate D2E/DX2                !
 ! R52   R(40,45)                1.0819         estimate D2E/DX2                !
 ! R53   R(41,56)                1.7543         estimate D2E/DX2                !
 ! R54   R(46,47)                1.3938         estimate D2E/DX2                !
 ! R55   R(46,48)                1.3947         estimate D2E/DX2                !
 ! R56   R(47,49)                1.3908         estimate D2E/DX2                !
 ! R57   R(47,52)                1.083          estimate D2E/DX2                !
 ! R58   R(48,50)                1.3892         estimate D2E/DX2                !
 ! R59   R(48,53)                1.0815         estimate D2E/DX2                !
 ! R60   R(49,51)                1.3909         estimate D2E/DX2                !
 ! R61   R(49,54)                1.0819         estimate D2E/DX2                !
 ! R62   R(50,51)                1.3922         estimate D2E/DX2                !
 ! R63   R(50,55)                1.0819         estimate D2E/DX2                !
 ! R64   R(51,57)                1.7543         estimate D2E/DX2                !
 ! A1    A(2,1,3)               89.6644         estimate D2E/DX2                !
 ! A2    A(2,1,4)               85.223          estimate D2E/DX2                !
 ! A3    A(2,1,19)             112.7668         estimate D2E/DX2                !
 ! A4    A(2,1,20)              93.1371         estimate D2E/DX2                !
 ! A5    A(2,1,21)             158.839          estimate D2E/DX2                !
 ! A6    A(3,1,4)               73.3994         estimate D2E/DX2                !
 ! A7    A(3,1,19)              93.6081         estimate D2E/DX2                !
 ! A8    A(3,1,21)             101.9817         estimate D2E/DX2                !
 ! A9    A(4,1,19)             158.1355         estimate D2E/DX2                !
 ! A10   A(4,1,20)             100.43           estimate D2E/DX2                !
 ! A11   A(4,1,21)              81.3579         estimate D2E/DX2                !
 ! A12   A(19,1,20)             91.2193         estimate D2E/DX2                !
 ! A13   A(19,1,21)             84.378          estimate D2E/DX2                !
 ! A14   A(20,1,21)             73.4425         estimate D2E/DX2                !
 ! A15   A(1,3,7)              122.7701         estimate D2E/DX2                !
 ! A16   A(1,3,15)             117.833          estimate D2E/DX2                !
 ! A17   A(7,3,15)             118.9175         estimate D2E/DX2                !
 ! A18   A(1,4,5)              135.7392         estimate D2E/DX2                !
 ! A19   A(1,4,16)             112.8991         estimate D2E/DX2                !
 ! A20   A(5,4,16)             110.6187         estimate D2E/DX2                !
 ! A21   A(4,5,6)              106.9285         estimate D2E/DX2                !
 ! A22   A(5,6,17)             110.6152         estimate D2E/DX2                !
 ! A23   A(5,6,36)             120.358          estimate D2E/DX2                !
 ! A24   A(17,6,36)            129.0266         estimate D2E/DX2                !
 ! A25   A(3,7,8)              115.1714         estimate D2E/DX2                !
 ! A26   A(3,7,9)              122.4502         estimate D2E/DX2                !
 ! A27   A(8,7,9)              122.3782         estimate D2E/DX2                !
 ! A28   A(7,9,10)             119.8495         estimate D2E/DX2                !
 ! A29   A(7,9,11)             118.78           estimate D2E/DX2                !
 ! A30   A(10,9,11)            121.3689         estimate D2E/DX2                !
 ! A31   A(9,11,12)            120.7322         estimate D2E/DX2                !
 ! A32   A(9,11,13)            119.0181         estimate D2E/DX2                !
 ! A33   A(12,11,13)           120.2493         estimate D2E/DX2                !
 ! A34   A(11,13,14)           120.7205         estimate D2E/DX2                !
 ! A35   A(11,13,15)           118.7363         estimate D2E/DX2                !
 ! A36   A(14,13,15)           120.5426         estimate D2E/DX2                !
 ! A37   A(3,15,13)            122.0963         estimate D2E/DX2                !
 ! A38   A(3,15,16)            114.9323         estimate D2E/DX2                !
 ! A39   A(13,15,16)           122.9712         estimate D2E/DX2                !
 ! A40   A(4,16,15)            119.8841         estimate D2E/DX2                !
 ! A41   A(4,16,17)            107.1734         estimate D2E/DX2                !
 ! A42   A(15,16,17)           132.9418         estimate D2E/DX2                !
 ! A43   A(6,17,16)            104.6627         estimate D2E/DX2                !
 ! A44   A(6,17,18)            122.6001         estimate D2E/DX2                !
 ! A45   A(16,17,18)           132.7195         estimate D2E/DX2                !
 ! A46   A(1,20,24)            122.8316         estimate D2E/DX2                !
 ! A47   A(1,20,32)            117.8576         estimate D2E/DX2                !
 ! A48   A(24,20,32)           118.979          estimate D2E/DX2                !
 ! A49   A(1,21,22)            135.5404         estimate D2E/DX2                !
 ! A50   A(1,21,33)            112.7992         estimate D2E/DX2                !
 ! A51   A(22,21,33)           110.6007         estimate D2E/DX2                !
 ! A52   A(21,22,23)           106.9202         estimate D2E/DX2                !
 ! A53   A(22,23,34)           110.6613         estimate D2E/DX2                !
 ! A54   A(22,23,46)           120.3137         estimate D2E/DX2                !
 ! A55   A(34,23,46)           129.005          estimate D2E/DX2                !
 ! A56   A(20,24,25)           115.1027         estimate D2E/DX2                !
 ! A57   A(20,24,26)           122.411          estimate D2E/DX2                !
 ! A58   A(25,24,26)           122.4857         estimate D2E/DX2                !
 ! A59   A(24,26,27)           119.853          estimate D2E/DX2                !
 ! A60   A(24,26,28)           118.7742         estimate D2E/DX2                !
 ! A61   A(27,26,28)           121.372          estimate D2E/DX2                !
 ! A62   A(26,28,29)           120.7086         estimate D2E/DX2                !
 ! A63   A(26,28,30)           119.049          estimate D2E/DX2                !
 ! A64   A(29,28,30)           120.2422         estimate D2E/DX2                !
 ! A65   A(28,30,31)           120.7237         estimate D2E/DX2                !
 ! A66   A(28,30,32)           118.7267         estimate D2E/DX2                !
 ! A67   A(31,30,32)           120.5491         estimate D2E/DX2                !
 ! A68   A(20,32,30)           122.0589         estimate D2E/DX2                !
 ! A69   A(20,32,33)           115.0148         estimate D2E/DX2                !
 ! A70   A(30,32,33)           122.9252         estimate D2E/DX2                !
 ! A71   A(21,33,32)           119.9493         estimate D2E/DX2                !
 ! A72   A(21,33,34)           107.1953         estimate D2E/DX2                !
 ! A73   A(32,33,34)           132.8241         estimate D2E/DX2                !
 ! A74   A(23,34,33)           104.6187         estimate D2E/DX2                !
 ! A75   A(23,34,35)           122.4978         estimate D2E/DX2                !
 ! A76   A(33,34,35)           132.8072         estimate D2E/DX2                !
 ! A77   A(6,36,37)            120.145          estimate D2E/DX2                !
 ! A78   A(6,36,38)            119.3045         estimate D2E/DX2                !
 ! A79   A(37,36,38)           120.5497         estimate D2E/DX2                !
 ! A80   A(36,37,39)           119.7925         estimate D2E/DX2                !
 ! A81   A(36,37,42)           120.5855         estimate D2E/DX2                !
 ! A82   A(39,37,42)           119.5991         estimate D2E/DX2                !
 ! A83   A(36,38,40)           119.6625         estimate D2E/DX2                !
 ! A84   A(36,38,43)           119.5035         estimate D2E/DX2                !
 ! A85   A(40,38,43)           120.8319         estimate D2E/DX2                !
 ! A86   A(37,39,41)           119.4168         estimate D2E/DX2                !
 ! A87   A(37,39,44)           120.3724         estimate D2E/DX2                !
 ! A88   A(41,39,44)           120.2027         estimate D2E/DX2                !
 ! A89   A(38,40,41)           119.5791         estimate D2E/DX2                !
 ! A90   A(38,40,45)           120.3407         estimate D2E/DX2                !
 ! A91   A(41,40,45)           120.0786         estimate D2E/DX2                !
 ! A92   A(39,41,40)           120.9891         estimate D2E/DX2                !
 ! A93   A(39,41,56)           119.5013         estimate D2E/DX2                !
 ! A94   A(40,41,56)           119.5089         estimate D2E/DX2                !
 ! A95   A(23,46,47)           120.1687         estimate D2E/DX2                !
 ! A96   A(23,46,48)           119.1651         estimate D2E/DX2                !
 ! A97   A(47,46,48)           120.6662         estimate D2E/DX2                !
 ! A98   A(46,47,49)           119.7612         estimate D2E/DX2                !
 ! A99   A(46,47,52)           120.5453         estimate D2E/DX2                !
 ! A100  A(49,47,52)           119.6811         estimate D2E/DX2                !
 ! A101  A(46,48,50)           119.5691         estimate D2E/DX2                !
 ! A102  A(46,48,53)           119.5197         estimate D2E/DX2                !
 ! A103  A(50,48,53)           120.911          estimate D2E/DX2                !
 ! A104  A(47,49,51)           119.3625         estimate D2E/DX2                !
 ! A105  A(47,49,54)           120.4402         estimate D2E/DX2                !
 ! A106  A(51,49,54)           120.1918         estimate D2E/DX2                !
 ! A107  A(48,50,51)           119.5803         estimate D2E/DX2                !
 ! A108  A(48,50,55)           120.3039         estimate D2E/DX2                !
 ! A109  A(51,50,55)           120.1107         estimate D2E/DX2                !
 ! A110  A(49,51,50)           121.0534         estimate D2E/DX2                !
 ! A111  A(49,51,57)           119.4359         estimate D2E/DX2                !
 ! A112  A(50,51,57)           119.5107         estimate D2E/DX2                !
 ! A113  L(3,1,20,2,-1)        182.8015         estimate D2E/DX2                !
 ! A114  L(3,1,20,2,-2)        186.4154         estimate D2E/DX2                !
 ! D1    D(2,1,3,7)            -95.4071         estimate D2E/DX2                !
 ! D2    D(2,1,3,15)            76.554          estimate D2E/DX2                !
 ! D3    D(4,1,3,7)            179.4779         estimate D2E/DX2                !
 ! D4    D(4,1,3,15)            -8.561          estimate D2E/DX2                !
 ! D5    D(19,1,3,7)            17.3849         estimate D2E/DX2                !
 ! D6    D(19,1,3,15)         -170.654          estimate D2E/DX2                !
 ! D7    D(21,1,3,7)           102.396          estimate D2E/DX2                !
 ! D8    D(21,1,3,15)          -85.6429         estimate D2E/DX2                !
 ! D9    D(7,3,20,24)          -82.8972         estimate D2E/DX2                !
 ! D10   D(7,3,20,32)           93.7445         estimate D2E/DX2                !
 ! D11   D(15,3,20,24)          91.2829         estimate D2E/DX2                !
 ! D12   D(15,3,20,32)         -92.0754         estimate D2E/DX2                !
 ! D13   D(2,1,4,5)             86.3469         estimate D2E/DX2                !
 ! D14   D(2,1,4,16)           -82.5169         estimate D2E/DX2                !
 ! D15   D(3,1,4,5)            177.423          estimate D2E/DX2                !
 ! D16   D(3,1,4,16)             8.5593         estimate D2E/DX2                !
 ! D17   D(19,1,4,5)          -127.0909         estimate D2E/DX2                !
 ! D18   D(19,1,4,16)           64.0453         estimate D2E/DX2                !
 ! D19   D(20,1,4,5)            -5.9717         estimate D2E/DX2                !
 ! D20   D(20,1,4,16)         -174.8355         estimate D2E/DX2                !
 ! D21   D(21,1,4,5)           -77.244          estimate D2E/DX2                !
 ! D22   D(21,1,4,16)          113.8922         estimate D2E/DX2                !
 ! D23   D(2,1,20,24)           15.7328         estimate D2E/DX2                !
 ! D24   D(2,1,20,32)         -170.9562         estimate D2E/DX2                !
 ! D25   D(4,1,20,24)          101.4478         estimate D2E/DX2                !
 ! D26   D(4,1,20,32)          -85.2411         estimate D2E/DX2                !
 ! D27   D(19,1,20,24)         -97.1481         estimate D2E/DX2                !
 ! D28   D(19,1,20,32)          76.163          estimate D2E/DX2                !
 ! D29   D(21,1,20,24)         179.0838         estimate D2E/DX2                !
 ! D30   D(21,1,20,32)          -7.6051         estimate D2E/DX2                !
 ! D31   D(2,1,21,22)         -132.576          estimate D2E/DX2                !
 ! D32   D(2,1,21,33)           60.6979         estimate D2E/DX2                !
 ! D33   D(3,1,21,22)          -10.458          estimate D2E/DX2                !
 ! D34   D(3,1,21,33)         -177.1841         estimate D2E/DX2                !
 ! D35   D(4,1,21,22)          -81.3305         estimate D2E/DX2                !
 ! D36   D(4,1,21,33)          111.9434         estimate D2E/DX2                !
 ! D37   D(19,1,21,22)          82.0497         estimate D2E/DX2                !
 ! D38   D(19,1,21,33)         -84.6764         estimate D2E/DX2                !
 ! D39   D(20,1,21,22)         175.0059         estimate D2E/DX2                !
 ! D40   D(20,1,21,33)           8.2798         estimate D2E/DX2                !
 ! D41   D(1,3,7,8)             -7.8223         estimate D2E/DX2                !
 ! D42   D(1,3,7,9)            172.3313         estimate D2E/DX2                !
 ! D43   D(15,3,7,8)          -179.7003         estimate D2E/DX2                !
 ! D44   D(15,3,7,9)             0.4534         estimate D2E/DX2                !
 ! D45   D(1,3,15,13)         -172.7372         estimate D2E/DX2                !
 ! D46   D(1,3,15,16)            7.1194         estimate D2E/DX2                !
 ! D47   D(7,3,15,13)           -0.4575         estimate D2E/DX2                !
 ! D48   D(7,3,15,16)          179.399          estimate D2E/DX2                !
 ! D49   D(1,4,5,6)           -168.63           estimate D2E/DX2                !
 ! D50   D(16,4,5,6)             0.4115         estimate D2E/DX2                !
 ! D51   D(1,4,16,15)           -8.3755         estimate D2E/DX2                !
 ! D52   D(1,4,16,17)          171.3672         estimate D2E/DX2                !
 ! D53   D(5,4,16,15)          179.9053         estimate D2E/DX2                !
 ! D54   D(5,4,16,17)           -0.352          estimate D2E/DX2                !
 ! D55   D(4,5,6,17)            -0.3223         estimate D2E/DX2                !
 ! D56   D(4,5,6,36)           179.5305         estimate D2E/DX2                !
 ! D57   D(5,6,17,16)            0.1054         estimate D2E/DX2                !
 ! D58   D(5,6,17,18)         -178.5442         estimate D2E/DX2                !
 ! D59   D(36,6,17,16)        -179.7311         estimate D2E/DX2                !
 ! D60   D(36,6,17,18)           1.6193         estimate D2E/DX2                !
 ! D61   D(5,6,36,37)         -150.0341         estimate D2E/DX2                !
 ! D62   D(5,6,36,38)           29.625          estimate D2E/DX2                !
 ! D63   D(17,6,36,37)          29.7885         estimate D2E/DX2                !
 ! D64   D(17,6,36,38)        -150.5524         estimate D2E/DX2                !
 ! D65   D(3,7,9,10)          -179.7803         estimate D2E/DX2                !
 ! D66   D(3,7,9,11)            -0.2308         estimate D2E/DX2                !
 ! D67   D(8,7,9,10)             0.3844         estimate D2E/DX2                !
 ! D68   D(8,7,9,11)           179.9339         estimate D2E/DX2                !
 ! D69   D(7,9,11,12)         -179.7615         estimate D2E/DX2                !
 ! D70   D(7,9,11,13)            0.0047         estimate D2E/DX2                !
 ! D71   D(10,9,11,12)          -0.2191         estimate D2E/DX2                !
 ! D72   D(10,9,11,13)         179.547          estimate D2E/DX2                !
 ! D73   D(9,11,13,14)        -179.7215         estimate D2E/DX2                !
 ! D74   D(9,11,13,15)          -0.0102         estimate D2E/DX2                !
 ! D75   D(12,11,13,14)          0.0458         estimate D2E/DX2                !
 ! D76   D(12,11,13,15)        179.7571         estimate D2E/DX2                !
 ! D77   D(11,13,15,3)           0.2398         estimate D2E/DX2                !
 ! D78   D(11,13,15,16)       -179.6051         estimate D2E/DX2                !
 ! D79   D(14,13,15,3)         179.9517         estimate D2E/DX2                !
 ! D80   D(14,13,15,16)          0.1067         estimate D2E/DX2                !
 ! D81   D(3,15,16,4)            1.167          estimate D2E/DX2                !
 ! D82   D(3,15,16,17)        -178.4972         estimate D2E/DX2                !
 ! D83   D(13,15,16,4)        -178.9778         estimate D2E/DX2                !
 ! D84   D(13,15,16,17)          1.358          estimate D2E/DX2                !
 ! D85   D(4,16,17,6)            0.1393         estimate D2E/DX2                !
 ! D86   D(4,16,17,18)         178.5909         estimate D2E/DX2                !
 ! D87   D(15,16,17,6)         179.8346         estimate D2E/DX2                !
 ! D88   D(15,16,17,18)         -1.7139         estimate D2E/DX2                !
 ! D89   D(1,20,24,25)          -6.8206         estimate D2E/DX2                !
 ! D90   D(1,20,24,26)         173.4533         estimate D2E/DX2                !
 ! D91   D(32,20,24,25)        179.9399         estimate D2E/DX2                !
 ! D92   D(32,20,24,26)          0.2137         estimate D2E/DX2                !
 ! D93   D(1,20,32,30)        -173.9635         estimate D2E/DX2                !
 ! D94   D(1,20,32,33)           5.6825         estimate D2E/DX2                !
 ! D95   D(24,20,32,30)         -0.3873         estimate D2E/DX2                !
 ! D96   D(24,20,32,33)        179.2587         estimate D2E/DX2                !
 ! D97   D(1,21,22,23)        -166.3434         estimate D2E/DX2                !
 ! D98   D(33,21,22,23)          0.5875         estimate D2E/DX2                !
 ! D99   D(1,21,33,32)          -8.7455         estimate D2E/DX2                !
 ! D100  D(1,21,33,34)         169.4695         estimate D2E/DX2                !
 ! D101  D(22,21,33,32)       -178.8528         estimate D2E/DX2                !
 ! D102  D(22,21,33,34)         -0.6378         estimate D2E/DX2                !
 ! D103  D(21,22,23,34)         -0.321          estimate D2E/DX2                !
 ! D104  D(21,22,23,46)        178.1957         estimate D2E/DX2                !
 ! D105  D(22,23,34,33)         -0.0659         estimate D2E/DX2                !
 ! D106  D(22,23,34,35)        177.1293         estimate D2E/DX2                !
 ! D107  D(46,23,34,33)       -178.4181         estimate D2E/DX2                !
 ! D108  D(46,23,34,35)         -1.2228         estimate D2E/DX2                !
 ! D109  D(22,23,46,47)        147.3061         estimate D2E/DX2                !
 ! D110  D(22,23,46,48)        -32.7387         estimate D2E/DX2                !
 ! D111  D(34,23,46,47)        -34.48           estimate D2E/DX2                !
 ! D112  D(34,23,46,48)        145.4752         estimate D2E/DX2                !
 ! D113  D(20,24,26,27)       -179.7016         estimate D2E/DX2                !
 ! D114  D(20,24,26,28)         -0.0276         estimate D2E/DX2                !
 ! D115  D(25,24,26,27)          0.5923         estimate D2E/DX2                !
 ! D116  D(25,24,26,28)       -179.7336         estimate D2E/DX2                !
 ! D117  D(24,26,28,29)       -179.851          estimate D2E/DX2                !
 ! D118  D(24,26,28,30)          0.0092         estimate D2E/DX2                !
 ! D119  D(27,26,28,29)         -0.1821         estimate D2E/DX2                !
 ! D120  D(27,26,28,30)        179.6781         estimate D2E/DX2                !
 ! D121  D(26,28,30,31)       -179.9336         estimate D2E/DX2                !
 ! D122  D(26,28,30,32)         -0.1718         estimate D2E/DX2                !
 ! D123  D(29,28,30,31)         -0.0728         estimate D2E/DX2                !
 ! D124  D(29,28,30,32)        179.689          estimate D2E/DX2                !
 ! D125  D(28,30,32,20)          0.369          estimate D2E/DX2                !
 ! D126  D(28,30,32,33)       -179.2488         estimate D2E/DX2                !
 ! D127  D(31,30,32,20)       -179.8687         estimate D2E/DX2                !
 ! D128  D(31,30,32,33)          0.5135         estimate D2E/DX2                !
 ! D129  D(20,32,33,21)          2.3794         estimate D2E/DX2                !
 ! D130  D(20,32,33,34)       -175.2955         estimate D2E/DX2                !
 ! D131  D(30,32,33,21)       -177.9781         estimate D2E/DX2                !
 ! D132  D(30,32,33,34)          4.347          estimate D2E/DX2                !
 ! D133  D(21,33,34,23)          0.4074         estimate D2E/DX2                !
 ! D134  D(21,33,34,35)       -176.3678         estimate D2E/DX2                !
 ! D135  D(32,33,34,23)        178.2986         estimate D2E/DX2                !
 ! D136  D(32,33,34,35)          1.5234         estimate D2E/DX2                !
 ! D137  D(6,36,37,39)        -179.3326         estimate D2E/DX2                !
 ! D138  D(6,36,37,42)           2.414          estimate D2E/DX2                !
 ! D139  D(38,36,37,39)          1.0126         estimate D2E/DX2                !
 ! D140  D(38,36,37,42)       -177.2408         estimate D2E/DX2                !
 ! D141  D(6,36,38,40)        -179.9566         estimate D2E/DX2                !
 ! D142  D(6,36,38,43)          -0.4858         estimate D2E/DX2                !
 ! D143  D(37,36,38,40)         -0.2989         estimate D2E/DX2                !
 ! D144  D(37,36,38,43)        179.1719         estimate D2E/DX2                !
 ! D145  D(36,37,39,41)         -0.8237         estimate D2E/DX2                !
 ! D146  D(36,37,39,44)       -179.7903         estimate D2E/DX2                !
 ! D147  D(42,37,39,41)        177.447          estimate D2E/DX2                !
 ! D148  D(42,37,39,44)         -1.5196         estimate D2E/DX2                !
 ! D149  D(36,38,40,41)         -0.5911         estimate D2E/DX2                !
 ! D150  D(36,38,40,45)        179.8687         estimate D2E/DX2                !
 ! D151  D(43,38,40,41)        179.9452         estimate D2E/DX2                !
 ! D152  D(43,38,40,45)          0.4051         estimate D2E/DX2                !
 ! D153  D(37,39,41,40)         -0.068          estimate D2E/DX2                !
 ! D154  D(37,39,41,56)       -179.7697         estimate D2E/DX2                !
 ! D155  D(44,39,41,40)        178.9004         estimate D2E/DX2                !
 ! D156  D(44,39,41,56)         -0.8013         estimate D2E/DX2                !
 ! D157  D(38,40,41,39)          0.7798         estimate D2E/DX2                !
 ! D158  D(38,40,41,56)       -179.5186         estimate D2E/DX2                !
 ! D159  D(45,40,41,39)       -179.6789         estimate D2E/DX2                !
 ! D160  D(45,40,41,56)          0.0228         estimate D2E/DX2                !
 ! D161  D(23,46,47,49)        179.2268         estimate D2E/DX2                !
 ! D162  D(23,46,47,52)         -2.059          estimate D2E/DX2                !
 ! D163  D(48,46,47,49)         -0.7276         estimate D2E/DX2                !
 ! D164  D(48,46,47,52)        177.9865         estimate D2E/DX2                !
 ! D165  D(23,46,48,50)       -179.9684         estimate D2E/DX2                !
 ! D166  D(23,46,48,53)         -0.1581         estimate D2E/DX2                !
 ! D167  D(47,46,48,50)         -0.0135         estimate D2E/DX2                !
 ! D168  D(47,46,48,53)        179.7968         estimate D2E/DX2                !
 ! D169  D(46,47,49,51)          0.8179         estimate D2E/DX2                !
 ! D170  D(46,47,49,54)        179.9664         estimate D2E/DX2                !
 ! D171  D(52,47,49,51)       -177.9074         estimate D2E/DX2                !
 ! D172  D(52,47,49,54)          1.2411         estimate D2E/DX2                !
 ! D173  D(46,48,50,51)          0.6508         estimate D2E/DX2                !
 ! D174  D(46,48,50,55)        179.8301         estimate D2E/DX2                !
 ! D175  D(53,48,50,51)       -179.1568         estimate D2E/DX2                !
 ! D176  D(53,48,50,55)          0.0225         estimate D2E/DX2                !
 ! D177  D(47,49,51,50)         -0.1804         estimate D2E/DX2                !
 ! D178  D(47,49,51,57)        179.737          estimate D2E/DX2                !
 ! D179  D(54,49,51,50)       -179.3311         estimate D2E/DX2                !
 ! D180  D(54,49,51,57)          0.5864         estimate D2E/DX2                !
 ! D181  D(48,50,51,49)         -0.559          estimate D2E/DX2                !
 ! D182  D(48,50,51,57)        179.5236         estimate D2E/DX2                !
 ! D183  D(55,50,51,49)       -179.7398         estimate D2E/DX2                !
 ! D184  D(55,50,51,57)          0.3428         estimate D2E/DX2                !
 --------------------------------------------------------------------------------
 Trust Radius=3.00D-01 FncErr=1.00D-07 GrdErr=1.00D-06
 Number of steps in this run=    342 maximum allowed number of steps=    342.
 GradGradGradGradGradGradGradGradGradGradGradGradGradGradGradGradGradGrad

 Leave Link  103 at Sat Oct 20 03:42:37 2018, MaxMem=   838860800 cpu:         0.3
 (Enter /soft/sl6.3/x86_64/gaussian/g09_d01/g09/l202.exe)
 Stoichiometry    C26H18Cl4FeN8(5)
 Framework group  C1[X(C26H18Cl4FeN8)]
 Deg. of freedom   165
 Full point group                 C1      NOp   1
 Largest Abelian subgroup         C1      NOp   1
 Largest concise Abelian subgroup C1      NOp   1
                         Standard orientation:                         
 ---------------------------------------------------------------------
 Center     Atomic      Atomic             Coordinates (Angstroms)
 Number     Number       Type             X           Y           Z
 ---------------------------------------------------------------------
      1         26           0       -0.000627   -2.393131    0.124325
      2         17           0       -1.965203   -3.762065    0.127409
      3          7           0       -0.016815   -2.397991   -2.123437
      4          7           0       -1.409757   -0.706152   -0.523921
      5          7           0       -2.168165    0.148699    0.078556
      6          7           0       -2.946148    0.720022   -0.867550
      7          6           0        0.704834   -3.257370   -2.850567
      8          1           0        1.401905   -3.867313   -2.286230
      9          6           0        0.574012   -3.360047   -4.231819
     10          1           0        1.177440   -4.073371   -4.778666
     11          6           0       -0.345019   -2.541605   -4.880126
     12          1           0       -0.475551   -2.597975   -5.954671
     13          6           0       -1.100902   -1.649920   -4.129016
     14          1           0       -1.827679   -1.002907   -4.604891
     15          6           0       -0.910823   -1.607263   -2.747572
     16          6           0       -1.661970   -0.710536   -1.867308
     17          6           0       -2.658442    0.210344   -2.096636
     18          1           0       -3.148937    0.546277   -2.992216
     19         17           0        2.013549   -3.667367    0.262821
     20          7           0       -0.037746   -2.119561    2.356207
     21          7           0        1.363883   -0.607155    0.587031
     22          7           0        2.148498    0.155893   -0.099275
     23          7           0        2.908608    0.837087    0.786662
     24          6           0       -0.766160   -2.891799    3.169236
     25          1           0       -1.430385   -3.588586    2.669193
     26          6           0       -0.682014   -2.803258    4.555230
     27          1           0       -1.287769   -3.452556    5.174453
     28          6           0        0.192375   -1.877810    5.115121
     29          1           0        0.284683   -1.784038    6.191053
     30          6           0        0.951993   -1.073034    4.274722
     31          1           0        1.642208   -0.344064    4.681604
     32          6           0        0.812876   -1.224838    2.894875
     33          6           0        1.578524   -0.437537    1.926360
     34          6           0        2.583223    0.493344    2.062772
     35          1           0        3.102094    0.888346    2.917567
     36          6           0       -3.905903    1.708692   -0.509251
     37          6           0       -5.075414    1.851280   -1.254032
     38          6           0       -3.665464    2.524540    0.596084
     39          6           0       -6.001507    2.828710   -0.905898
     40          6           0       -4.597222    3.490917    0.952840
     41          6           0       -5.755074    3.642011    0.194943
     42          1           0       -5.283469    1.189259   -2.084994
     43          1           0       -2.758972    2.390361    1.169744
     44          1           0       -6.913893    2.945374   -1.475365
     45          1           0       -4.422851    4.128323    1.809491
     46          6           0        3.908878    1.741108    0.329558
     47          6           0        4.209226    2.884823    1.067290
     48          6           0        4.580925    1.465796   -0.861123
     49          6           0        5.199201    3.753895    0.621198
     50          6           0        5.558974    2.341878   -1.314627
     51          6           0        5.865258    3.476263   -0.567867
     52          1           0        3.663845    3.113564    1.974525
     53          1           0        4.335343    0.571240   -1.417070
     54          1           0        5.440888    4.645131    1.184918
     55          1           0        6.089617    2.138532   -2.235272
     56         17           0       -6.924594    4.871585    0.639676
     57         17           0        7.109481    4.574813   -1.135899
 ---------------------------------------------------------------------
 Rotational constants (GHZ):      0.0666666      0.0467459      0.0385482
 Leave Link  202 at Sat Oct 20 03:42:37 2018, MaxMem=   838860800 cpu:         0.1
 (Enter /soft/sl6.3/x86_64/gaussian/g09_d01/g09/l301.exe)
 Standard basis: 6-311G(d,p) (5D, 7F)
 Ernie: Thresh=  0.10000D-02 Tol=  0.10000D-05 Strict=F.
 There are   914 symmetry adapted cartesian basis functions of A   symmetry.
 There are   870 symmetry adapted basis functions of A   symmetry.
   870 basis functions,  1509 primitive gaussians,   914 cartesian basis functions
   164 alpha electrons      160 beta electrons
       nuclear repulsion energy      5534.6933004326 Hartrees.
 IExCor=  402 DFT=T Ex+Corr=B3LYP ExCW=0 ScaHFX=  0.200000
 ScaDFX=  0.800000  0.720000  1.000000  0.810000 ScalE2=  1.000000  1.000000
 IRadAn=      0 IRanWt=     -1 IRanGd=            0 ICorTp=0 IEmpDi=  4
 NAtoms=   57 NActive=   57 NUniq=   57 SFac= 1.00D+00 NAtFMM=   60 NAOKFM=F Big=F
 Integral buffers will be    131072 words long.
 Raffenetti 2 integral format.
 Two-electron integral symmetry is turned on.
 Leave Link  301 at Sat Oct 20 03:42:38 2018, MaxMem=   838860800 cpu:         0.9
 (Enter /soft/sl6.3/x86_64/gaussian/g09_d01/g09/l302.exe)
 NPDir=0 NMtPBC=     1 NCelOv=     1 NCel=       1 NClECP=     1 NCelD=      1
         NCelK=      1 NCelE2=     1 NClLst=     1 CellRange=     0.0.
 One-electron integrals computed using PRISM.
 NBasis=   870 RedAO= T EigKep=  1.79D-04  NBF=   870
 NBsUse=   870 1.00D-06 EigRej= -1.00D+00 NBFU=   870
 Precomputing XC quadrature grid using
 IXCGrd= 4 IRadAn=           0 IRanWt=          -1 IRanGd=           0 AccXCQ= 0.00D+00.
 Generated NRdTot=       0 NPtTot=           0 NUsed=           0 NTot=          32
 NSgBfM=   822   823   823   827   828 MxSgAt=    57 MxSgA2=    57.
 Leave Link  302 at Sat Oct 20 03:42:41 2018, MaxMem=   838860800 cpu:        47.3
 (Enter /soft/sl6.3/x86_64/gaussian/g09_d01/g09/l303.exe)
 DipDrv:  MaxL=1.
 Leave Link  303 at Sat Oct 20 03:42:41 2018, MaxMem=   838860800 cpu:         3.4
 (Enter /soft/sl6.3/x86_64/gaussian/g09_d01/g09/l401.exe)
 ExpMin= 4.19D-02 ExpMax= 2.58D+05 ExpMxC= 8.89D+03 IAcc=2 IRadAn=         4 AccDes= 0.00D+00
 Harris functional with IExCor=  402 and IRadAn=       4 diagonalized for initial guess.
 HarFok:  IExCor=  402 AccDes= 0.00D+00 IRadAn=         4 IDoV= 1 UseB2=F ITyADJ=14
 ICtDFT=  3500011 ScaDFX=  1.000000  1.000000  1.000000  1.000000
 FoFCou: FMM=F IPFlag=           0 FMFlag=      100000 FMFlg1=           0
         NFxFlg=           0 DoJE=T BraDBF=F KetDBF=T FulRan=T
         wScrn=  0.000000 ICntrl=     500 IOpCl=  0 I1Cent=   200000004 NGrid=           0
         NMat0=    1 NMatS0=      1 NMatT0=    0 NMatD0=    1 NMtDS0=    0 NMtDT0=    0
 Petite list used in FoFCou.
 Harris En= -4544.17878865984    
 JPrj=0 DoOrth=F DoCkMO=F.
 Initial guess <Sx>= 0.0000 <Sy>= 0.0000 <Sz>= 2.0000 <S**2>= 6.0000 S= 2.0000
 Leave Link  401 at Sat Oct 20 03:42:47 2018, MaxMem=   838860800 cpu:        94.1
 (Enter /soft/sl6.3/x86_64/gaussian/g09_d01/g09/l502.exe)
 UHF open shell SCF:
 Using DIIS extrapolation, IDIIS=  1040.
 Integral symmetry usage will be decided dynamically.
 IVT=     2546138 IEndB=     2546138 NGot=   838860800 MDV=   837167613
 LenX=   837167613 LenY=   836331303
 Requested convergence on RMS density matrix=1.00D-08 within 128 cycles.
 Requested convergence on MAX density matrix=1.00D-06.
 Requested convergence on             energy=1.00D-06.
 No special actions if energy rises.
 Fock matrices will be formed incrementally for  20 cycles.

 Cycle   1  Pass 1  IDiag  1:
 FoFJK:  IHMeth= 1 ICntrl=       0 DoSepK=F KAlg= 0 I1Cent=   0 FoldK=F
 IRaf= 500000000 NMat=   1 IRICut=       1 DoRegI=T DoRafI=F ISym2E= 0.
 FoFCou: FMM=F IPFlag=           0 FMFlag=      100000 FMFlg1=           0
         NFxFlg=           0 DoJE=F BraDBF=F KetDBF=F FulRan=T
         wScrn=  0.000000 ICntrl=       0 IOpCl=  1 I1Cent=           0 NGrid=           0
         NMat0=    1 NMatS0=      1 NMatT0=    0 NMatD0=    1 NMtDS0=    0 NMtDT0=    0
 Symmetry not used in FoFCou.
 E= -4543.88451174224    
 DIIS: error= 3.88D-02 at cycle   1 NSaved=   1.
 NSaved= 1 IEnMin= 1 EnMin= -4543.88451174224     IErMin= 1 ErrMin= 3.88D-02
 ErrMax= 3.88D-02  0.00D+00 EMaxC= 1.00D-01 BMatC= 4.36D+00 BMatP= 4.36D+00
 IDIUse=3 WtCom= 6.12D-01 WtEn= 3.88D-01
 Coeff-Com:  0.100D+01
 Coeff-En:   0.100D+01
 Coeff:      0.100D+01
 Gap=     0.201 Goal=   None    Shift=    0.000
 Gap=     0.121 Goal=   None    Shift=    0.000
 GapD=    0.121 DampG=1.000 DampE=0.250 DampFc=0.2500 IDamp=-1.
 Damping current iteration by 2.50D-01
 RMSDP=1.91D-03 MaxDP=1.03D-01              OVMax= 2.91D-01

 Cycle   2  Pass 1  IDiag  1:
 RMSU=  4.75D-04    CP:  9.96D-01
 E= -4544.15112461360     Delta-E=       -0.266612871363 Rises=F Damp=T
 DIIS: error= 2.24D-02 at cycle   2 NSaved=   2.
 NSaved= 2 IEnMin= 2 EnMin= -4544.15112461360     IErMin= 2 ErrMin= 2.24D-02
 ErrMax= 2.24D-02  0.00D+00 EMaxC= 1.00D-01 BMatC= 1.52D+00 BMatP= 4.36D+00
 IDIUse=3 WtCom= 7.76D-01 WtEn= 2.24D-01
 Coeff-Com: -0.978D+00 0.198D+01
 Coeff-En:   0.000D+00 0.100D+01
 Coeff:     -0.759D+00 0.176D+01
 Gap=     0.145 Goal=   None    Shift=    0.000
 Gap=     0.106 Goal=   None    Shift=    0.000
 RMSDP=8.00D-04 MaxDP=4.49D-02 DE=-2.67D-01 OVMax= 2.19D-01

 Cycle   3  Pass 1  IDiag  1:
 RMSU=  7.34D-04    CP:  9.92D-01  1.67D+00
 E= -4544.59131650345     Delta-E=       -0.440191889853 Rises=F Damp=F
 DIIS: error= 9.67D-03 at cycle   3 NSaved=   3.
 NSaved= 3 IEnMin= 3 EnMin= -4544.59131650345     IErMin= 3 ErrMin= 9.67D-03
 ErrMax= 9.67D-03  0.00D+00 EMaxC= 1.00D-01 BMatC= 2.71D-01 BMatP= 1.52D+00
 IDIUse=3 WtCom= 9.03D-01 WtEn= 9.67D-02
 Coeff-Com: -0.484D+00 0.835D+00 0.649D+00
 Coeff-En:   0.000D+00 0.000D+00 0.100D+01
 Coeff:     -0.437D+00 0.755D+00 0.683D+00
 Gap=     0.142 Goal=   None    Shift=    0.000
 Gap=     0.103 Goal=   None    Shift=    0.000
 RMSDP=5.54D-04 MaxDP=3.50D-02 DE=-4.40D-01 OVMax= 8.61D-02

 Cycle   4  Pass 1  IDiag  1:
 RMSU=  4.32D-04    CP:  9.92D-01  1.80D+00  5.38D-01
 E= -4544.61234498097     Delta-E=       -0.021028477515 Rises=F Damp=F
 DIIS: error= 7.93D-03 at cycle   4 NSaved=   4.
 NSaved= 4 IEnMin= 4 EnMin= -4544.61234498097     IErMin= 4 ErrMin= 7.93D-03
 ErrMax= 7.93D-03  0.00D+00 EMaxC= 1.00D-01 BMatC= 1.87D-01 BMatP= 2.71D-01
 IDIUse=3 WtCom= 9.21D-01 WtEn= 7.93D-02
 Coeff-Com: -0.190D+00 0.306D+00 0.468D+00 0.416D+00
 Coeff-En:   0.000D+00 0.000D+00 0.423D+00 0.577D+00
 Coeff:     -0.175D+00 0.282D+00 0.464D+00 0.429D+00
 Gap=     0.128 Goal=   None    Shift=    0.000
 Gap=     0.087 Goal=   None    Shift=    0.000
 RMSDP=2.56D-04 MaxDP=1.33D-02 DE=-2.10D-02 OVMax= 4.20D-02

 Cycle   5  Pass 1  IDiag  1:
 RMSU=  1.21D-04    CP:  9.92D-01  1.81D+00  6.93D-01  5.50D-01
 E= -4544.65609375423     Delta-E=       -0.043748773260 Rises=F Damp=F
 DIIS: error= 1.51D-03 at cycle   5 NSaved=   5.
 NSaved= 5 IEnMin= 5 EnMin= -4544.65609375423     IErMin= 5 ErrMin= 1.51D-03
 ErrMax= 1.51D-03  0.00D+00 EMaxC= 1.00D-01 BMatC= 9.81D-03 BMatP= 1.87D-01
 IDIUse=3 WtCom= 9.85D-01 WtEn= 1.51D-02
 Coeff-Com: -0.463D-01 0.666D-01 0.196D+00 0.244D+00 0.540D+00
 Coeff-En:   0.000D+00 0.000D+00 0.000D+00 0.000D+00 0.100D+01
 Coeff:     -0.456D-01 0.656D-01 0.193D+00 0.241D+00 0.547D+00
 Gap=     0.129 Goal=   None    Shift=    0.000
 Gap=     0.091 Goal=   None    Shift=    0.000
 RMSDP=7.06D-05 MaxDP=4.79D-03 DE=-4.37D-02 OVMax= 1.42D-02

 Cycle   6  Pass 1  IDiag  1:
 RMSU=  5.94D-05    CP:  9.91D-01  1.79D+00  7.04D-01  6.09D-01  7.98D-01
 E= -4544.65785706958     Delta-E=       -0.001763315355 Rises=F Damp=F
 DIIS: error= 9.36D-04 at cycle   6 NSaved=   6.
 NSaved= 6 IEnMin= 6 EnMin= -4544.65785706958     IErMin= 6 ErrMin= 9.36D-04
 ErrMax= 9.36D-04  0.00D+00 EMaxC= 1.00D-01 BMatC= 1.40D-03 BMatP= 9.81D-03
 IDIUse=3 WtCom= 9.91D-01 WtEn= 9.36D-03
 Coeff-Com: -0.358D-02 0.272D-02 0.529D-01 0.873D-01 0.331D+00 0.530D+00
 Coeff-En:   0.000D+00 0.000D+00 0.000D+00 0.000D+00 0.570D-01 0.943D+00
 Coeff:     -0.355D-02 0.269D-02 0.524D-01 0.865D-01 0.329D+00 0.533D+00
 Gap=     0.126 Goal=   None    Shift=    0.000
 Gap=     0.086 Goal=   None    Shift=    0.000
 RMSDP=3.04D-05 MaxDP=1.47D-03 DE=-1.76D-03 OVMax= 8.01D-03

 Cycle   7  Pass 1  IDiag  1:
 RMSU=  1.63D-05    CP:  9.91D-01  1.80D+00  7.14D-01  6.12D-01  7.98D-01
                    CP:  5.94D-01
 E= -4544.65809174222     Delta-E=       -0.000234672640 Rises=F Damp=F
 DIIS: error= 3.58D-04 at cycle   7 NSaved=   7.
 NSaved= 7 IEnMin= 7 EnMin= -4544.65809174222     IErMin= 7 ErrMin= 3.58D-04
 ErrMax= 3.58D-04  0.00D+00 EMaxC= 1.00D-01 BMatC= 2.58D-04 BMatP= 1.40D-03
 IDIUse=3 WtCom= 9.96D-01 WtEn= 3.58D-03
 Coeff-Com:  0.410D-02-0.788D-02 0.774D-02 0.222D-01 0.131D+00 0.344D+00
 Coeff-Com:  0.498D+00
 Coeff-En:   0.000D+00 0.000D+00 0.000D+00 0.000D+00 0.000D+00 0.482D-01
 Coeff-En:   0.952D+00
 Coeff:      0.408D-02-0.785D-02 0.772D-02 0.221D-01 0.131D+00 0.343D+00
 Coeff:      0.500D+00
 Gap=     0.127 Goal=   None    Shift=    0.000
 Gap=     0.088 Goal=   None    Shift=    0.000
 RMSDP=1.33D-05 MaxDP=1.75D-03 DE=-2.35D-04 OVMax= 3.05D-03

 Cycle   8  Pass 1  IDiag  1:
 RMSU=  7.90D-06    CP:  9.91D-01  1.80D+00  7.13D-01  6.24D-01  8.40D-01
                    CP:  6.58D-01  6.03D-01
 E= -4544.65813000119     Delta-E=       -0.000038258966 Rises=F Damp=F
 DIIS: error= 1.31D-04 at cycle   8 NSaved=   8.
 NSaved= 8 IEnMin= 8 EnMin= -4544.65813000119     IErMin= 8 ErrMin= 1.31D-04
 ErrMax= 1.31D-04  0.00D+00 EMaxC= 1.00D-01 BMatC= 3.48D-05 BMatP= 2.58D-04
 IDIUse=3 WtCom= 9.99D-01 WtEn= 1.31D-03
 Coeff-Com:  0.400D-02-0.632D-02-0.840D-02-0.610D-02 0.975D-02 0.108D+00
 Coeff-Com:  0.293D+00 0.606D+00
 Coeff-En:   0.000D+00 0.000D+00 0.000D+00 0.000D+00 0.000D+00 0.000D+00
 Coeff-En:   0.399D-01 0.960D+00
 Coeff:      0.400D-02-0.631D-02-0.839D-02-0.610D-02 0.974D-02 0.108D+00
 Coeff:      0.293D+00 0.606D+00
 Gap=     0.126 Goal=   None    Shift=    0.000
 Gap=     0.087 Goal=   None    Shift=    0.000
 RMSDP=4.60D-06 MaxDP=2.20D-04 DE=-3.83D-05 OVMax= 1.01D-03

 Cycle   9  Pass 1  IDiag  1:
 RMSU=  2.88D-06    CP:  9.91D-01  1.80D+00  7.13D-01  6.23D-01  8.43D-01
                    CP:  6.83D-01  7.39D-01  7.10D-01
 E= -4544.65813558710     Delta-E=       -0.000005585909 Rises=F Damp=F
 DIIS: error= 5.81D-05 at cycle   9 NSaved=   9.
 NSaved= 9 IEnMin= 9 EnMin= -4544.65813558710     IErMin= 9 ErrMin= 5.81D-05
 ErrMax= 5.81D-05  0.00D+00 EMaxC= 1.00D-01 BMatC= 9.89D-06 BMatP= 3.48D-05
 IDIUse=1 WtCom= 1.00D+00 WtEn= 0.00D+00
 Coeff-Com:  0.197D-02-0.289D-02-0.657D-02-0.729D-02-0.141D-01 0.238D-01
 Coeff-Com:  0.114D+00 0.408D+00 0.483D+00
 Coeff:      0.197D-02-0.289D-02-0.657D-02-0.729D-02-0.141D-01 0.238D-01
 Coeff:      0.114D+00 0.408D+00 0.483D+00
 Gap=     0.127 Goal=   None    Shift=    0.000
 Gap=     0.088 Goal=   None    Shift=    0.000
 RMSDP=2.51D-06 MaxDP=2.60D-04 DE=-5.59D-06 OVMax= 4.31D-04

 Cycle  10  Pass 1  IDiag  1:
 RMSU=  1.28D-06    CP:  9.91D-01  1.80D+00  7.13D-01  6.26D-01  8.50D-01
                    CP:  6.91D-01  7.36D-01  8.57D-01  6.21D-01
 E= -4544.65813756056     Delta-E=       -0.000001973467 Rises=F Damp=F
 DIIS: error= 3.43D-05 at cycle  10 NSaved=  10.
 NSaved=10 IEnMin=10 EnMin= -4544.65813756056     IErMin=10 ErrMin= 3.43D-05
 ErrMax= 3.43D-05  0.00D+00 EMaxC= 1.00D-01 BMatC= 1.45D-06 BMatP= 9.89D-06
 IDIUse=1 WtCom= 1.00D+00 WtEn= 0.00D+00
 Coeff-Com:  0.548D-03-0.733D-03-0.277D-02-0.352D-02-0.103D-01-0.145D-02
 Coeff-Com:  0.220D-01 0.162D+00 0.316D+00 0.519D+00
 Coeff:      0.548D-03-0.733D-03-0.277D-02-0.352D-02-0.103D-01-0.145D-02
 Coeff:      0.220D-01 0.162D+00 0.316D+00 0.519D+00
 Gap=     0.126 Goal=   None    Shift=    0.000
 Gap=     0.088 Goal=   None    Shift=    0.000
 RMSDP=9.40D-07 MaxDP=3.97D-05 DE=-1.97D-06 OVMax= 2.30D-04

 Cycle  11  Pass 1  IDiag  1:
 RMSU=  6.07D-07    CP:  9.91D-01  1.80D+00  7.13D-01  6.25D-01  8.49D-01
                    CP:  6.92D-01  7.54D-01  8.56D-01  7.22D-01  6.56D-01
 E= -4544.65813793316     Delta-E=       -0.000000372598 Rises=F Damp=F
 DIIS: error= 1.54D-05 at cycle  11 NSaved=  11.
 NSaved=11 IEnMin=11 EnMin= -4544.65813793316     IErMin=11 ErrMin= 1.54D-05
 ErrMax= 1.54D-05  0.00D+00 EMaxC= 1.00D-01 BMatC= 2.80D-07 BMatP= 1.45D-06
 IDIUse=1 WtCom= 1.00D+00 WtEn= 0.00D+00
 Coeff-Com: -0.174D-03 0.298D-03-0.164D-04-0.261D-03-0.274D-02-0.603D-02
 Coeff-Com: -0.160D-01-0.297D-02 0.698D-01 0.329D+00 0.629D+00
 Coeff:     -0.174D-03 0.298D-03-0.164D-04-0.261D-03-0.274D-02-0.603D-02
 Coeff:     -0.160D-01-0.297D-02 0.698D-01 0.329D+00 0.629D+00
 Gap=     0.126 Goal=   None    Shift=    0.000
 Gap=     0.088 Goal=   None    Shift=    0.000
 RMSDP=4.55D-07 MaxDP=2.20D-05 DE=-3.73D-07 OVMax= 1.40D-04

 Cycle  12  Pass 1  IDiag  1:
 RMSU=  3.24D-07    CP:  9.91D-01  1.80D+00  7.13D-01  6.25D-01  8.50D-01
                    CP:  6.92D-01  7.55D-01  8.69D-01  7.75D-01  8.16D-01
                    CP:  9.33D-01
 E= -4544.65813805172     Delta-E=       -0.000000118562 Rises=F Damp=F
 DIIS: error= 6.32D-06 at cycle  12 NSaved=  12.
 NSaved=12 IEnMin=12 EnMin= -4544.65813805172     IErMin=12 ErrMin= 6.32D-06
 ErrMax= 6.32D-06  0.00D+00 EMaxC= 1.00D-01 BMatC= 5.26D-08 BMatP= 2.80D-07
 IDIUse=1 WtCom= 1.00D+00 WtEn= 0.00D+00
 Coeff-Com: -0.217D-03 0.319D-03 0.657D-03 0.728D-03 0.113D-02-0.275D-02
 Coeff-Com: -0.131D-01-0.380D-01-0.398D-01 0.423D-01 0.305D+00 0.743D+00
 Coeff:     -0.217D-03 0.319D-03 0.657D-03 0.728D-03 0.113D-02-0.275D-02
 Coeff:     -0.131D-01-0.380D-01-0.398D-01 0.423D-01 0.305D+00 0.743D+00
 Gap=     0.126 Goal=   None    Shift=    0.000
 Gap=     0.088 Goal=   None    Shift=    0.000
 RMSDP=2.93D-07 MaxDP=2.51D-05 DE=-1.19D-07 OVMax= 1.53D-04

 Cycle  13  Pass 1  IDiag  1:
 RMSU=  1.95D-07    CP:  9.91D-01  1.80D+00  7.13D-01  6.25D-01  8.50D-01
                    CP:  6.93D-01  7.56D-01  8.75D-01  7.96D-01  8.98D-01
                    CP:  1.20D+00  1.16D+00
 E= -4544.65813809662     Delta-E=       -0.000000044902 Rises=F Damp=F
 DIIS: error= 4.38D-06 at cycle  13 NSaved=  13.
 NSaved=13 IEnMin=13 EnMin= -4544.65813809662     IErMin=13 ErrMin= 4.38D-06
 ErrMax= 4.38D-06  0.00D+00 EMaxC= 1.00D-01 BMatC= 2.70D-08 BMatP= 5.26D-08
 IDIUse=1 WtCom= 1.00D+00 WtEn= 0.00D+00
 Coeff-Com: -0.471D-04 0.547D-04 0.364D-03 0.504D-03 0.172D-02 0.623D-03
 Coeff-Com: -0.128D-02-0.221D-01-0.540D-01-0.108D+00-0.533D-01 0.500D+00
 Coeff-Com:  0.735D+00
 Coeff:     -0.471D-04 0.547D-04 0.364D-03 0.504D-03 0.172D-02 0.623D-03
 Coeff:     -0.128D-02-0.221D-01-0.540D-01-0.108D+00-0.533D-01 0.500D+00
 Coeff:      0.735D+00
 Gap=     0.126 Goal=   None    Shift=    0.000
 Gap=     0.088 Goal=   None    Shift=    0.000
 RMSDP=2.63D-07 MaxDP=2.96D-05 DE=-4.49D-08 OVMax= 1.79D-04

 Cycle  14  Pass 1  IDiag  1:
 RMSU=  1.33D-07    CP:  9.91D-01  1.80D+00  7.13D-01  6.25D-01  8.50D-01
                    CP:  6.93D-01  7.58D-01  8.78D-01  8.11D-01  9.58D-01
                    CP:  1.41D+00  1.63D+00  1.23D+00
 E= -4544.65813812559     Delta-E=       -0.000000028966 Rises=F Damp=F
 DIIS: error= 2.70D-06 at cycle  14 NSaved=  14.
 NSaved=14 IEnMin=14 EnMin= -4544.65813812559     IErMin=14 ErrMin= 2.70D-06
 ErrMax= 2.70D-06  0.00D+00 EMaxC= 1.00D-01 BMatC= 9.07D-09 BMatP= 2.70D-08
 IDIUse=1 WtCom= 1.00D+00 WtEn= 0.00D+00
 Coeff-Com:  0.454D-04-0.751D-04-0.333D-05 0.406D-04 0.624D-03 0.128D-02
 Coeff-Com:  0.384D-02 0.569D-04-0.169D-01-0.779D-01-0.134D+00 0.342D-01
 Coeff-Com:  0.425D+00 0.764D+00
 Coeff:      0.454D-04-0.751D-04-0.333D-05 0.406D-04 0.624D-03 0.128D-02
 Coeff:      0.384D-02 0.569D-04-0.169D-01-0.779D-01-0.134D+00 0.342D-01
 Coeff:      0.425D+00 0.764D+00
 Gap=     0.126 Goal=   None    Shift=    0.000
 Gap=     0.088 Goal=   None    Shift=    0.000
 RMSDP=2.14D-07 MaxDP=2.98D-05 DE=-2.90D-08 OVMax= 1.76D-04

 Cycle  15  Pass 1  IDiag  1:
 RMSU=  8.96D-08    CP:  9.91D-01  1.80D+00  7.13D-01  6.25D-01  8.50D-01
                    CP:  6.92D-01  7.60D-01  8.78D-01  8.22D-01  9.90D-01
                    CP:  1.54D+00  1.98D+00  1.76D+00  1.40D+00
 E= -4544.65813814067     Delta-E=       -0.000000015079 Rises=F Damp=F
 DIIS: error= 2.61D-06 at cycle  15 NSaved=  15.
 NSaved=15 IEnMin=15 EnMin= -4544.65813814067     IErMin=15 ErrMin= 2.61D-06
 ErrMax= 2.61D-06  0.00D+00 EMaxC= 1.00D-01 BMatC= 4.03D-09 BMatP= 9.07D-09
 IDIUse=1 WtCom= 1.00D+00 WtEn= 0.00D+00
 Coeff-Com:  0.348D-04-0.499D-04-0.118D-03-0.147D-03-0.283D-03 0.480D-03
 Coeff-Com:  0.217D-02 0.781D-02 0.107D-01-0.132D-02-0.529D-01-0.174D+00
 Coeff-Com: -0.356D-01 0.435D+00 0.809D+00
 Coeff:      0.348D-04-0.499D-04-0.118D-03-0.147D-03-0.283D-03 0.480D-03
 Coeff:      0.217D-02 0.781D-02 0.107D-01-0.132D-02-0.529D-01-0.174D+00
 Coeff:     -0.356D-01 0.435D+00 0.809D+00
 Gap=     0.126 Goal=   None    Shift=    0.000
 Gap=     0.088 Goal=   None    Shift=    0.000
 RMSDP=1.97D-07 MaxDP=3.15D-05 DE=-1.51D-08 OVMax= 1.83D-04

 Cycle  16  Pass 1  IDiag  1:
 RMSU=  5.88D-08    CP:  9.91D-01  1.80D+00  7.13D-01  6.25D-01  8.50D-01
                    CP:  6.92D-01  7.60D-01  8.78D-01  8.28D-01  1.01D+00
                    CP:  1.65D+00  2.25D+00  2.27D+00  2.16D+00  1.53D+00
 E= -4544.65813815094     Delta-E=       -0.000000010275 Rises=F Damp=F
 DIIS: error= 2.50D-06 at cycle  16 NSaved=  16.
 NSaved=16 IEnMin=16 EnMin= -4544.65813815094     IErMin=16 ErrMin= 2.50D-06
 ErrMax= 2.50D-06  0.00D+00 EMaxC= 1.00D-01 BMatC= 2.69D-09 BMatP= 4.03D-09
 IDIUse=1 WtCom= 1.00D+00 WtEn= 0.00D+00
 Coeff-Com:  0.107D-04-0.126D-04-0.850D-04-0.116D-03-0.394D-03-0.157D-04
 Coeff-Com:  0.345D-03 0.550D-02 0.120D-01 0.217D-01 0.721D-03-0.131D+00
 Coeff-Com: -0.142D+00 0.857D-01 0.550D+00 0.597D+00
 Coeff:      0.107D-04-0.126D-04-0.850D-04-0.116D-03-0.394D-03-0.157D-04
 Coeff:      0.345D-03 0.550D-02 0.120D-01 0.217D-01 0.721D-03-0.131D+00
 Coeff:     -0.142D+00 0.857D-01 0.550D+00 0.597D+00
 Gap=     0.126 Goal=   None    Shift=    0.000
 Gap=     0.088 Goal=   None    Shift=    0.000
 RMSDP=1.38D-07 MaxDP=2.34D-05 DE=-1.03D-08 OVMax= 1.34D-04

 Cycle  17  Pass 1  IDiag  1:
 RMSU=  2.96D-08    CP:  9.91D-01  1.80D+00  7.13D-01  6.25D-01  8.50D-01
                    CP:  6.92D-01  7.60D-01  8.79D-01  8.33D-01  1.03D+00
                    CP:  1.70D+00  2.41D+00  2.59D+00  2.69D+00  2.23D+00
                    CP:  1.46D+00
 E= -4544.65813815742     Delta-E=       -0.000000006476 Rises=F Damp=F
 DIIS: error= 2.42D-06 at cycle  17 NSaved=  17.
 NSaved=17 IEnMin=17 EnMin= -4544.65813815742     IErMin=17 ErrMin= 2.42D-06
 ErrMax= 2.42D-06  0.00D+00 EMaxC= 1.00D-01 BMatC= 1.73D-09 BMatP= 2.69D-09
 IDIUse=1 WtCom= 1.00D+00 WtEn= 0.00D+00
 Coeff-Com: -0.612D-05 0.984D-05-0.236D-05-0.463D-05-0.905D-04-0.209D-03
 Coeff-Com: -0.621D-03-0.262D-03 0.180D-02 0.116D-01 0.199D-01 0.463D-02
 Coeff-Com: -0.573D-01-0.128D+00-0.415D-01 0.294D+00 0.896D+00
 Coeff:     -0.612D-05 0.984D-05-0.236D-05-0.463D-05-0.905D-04-0.209D-03
 Coeff:     -0.621D-03-0.262D-03 0.180D-02 0.116D-01 0.199D-01 0.463D-02
 Coeff:     -0.573D-01-0.128D+00-0.415D-01 0.294D+00 0.896D+00
 Gap=     0.126 Goal=   None    Shift=    0.000
 Gap=     0.088 Goal=   None    Shift=    0.000
 RMSDP=1.74D-07 MaxDP=3.05D-05 DE=-6.48D-09 OVMax= 1.73D-04

 Cycle  18  Pass 1  IDiag  1:
 RMSU=  5.43D-08    CP:  9.91D-01  1.80D+00  7.13D-01  6.25D-01  8.50D-01
                    CP:  6.92D-01  7.61D-01  8.80D-01  8.36D-01  1.05D+00
                    CP:  1.77D+00  2.59D+00  2.97D+00  3.00D+00  3.00D+00
                    CP:  2.47D+00  1.86D+00
 E= -4544.65813816497     Delta-E=       -0.000000007547 Rises=F Damp=F
 DIIS: error= 2.32D-06 at cycle  18 NSaved=  18.
 NSaved=18 IEnMin=18 EnMin= -4544.65813816497     IErMin=18 ErrMin= 2.32D-06
 ErrMax= 2.32D-06  0.00D+00 EMaxC= 1.00D-01 BMatC= 1.54D-09 BMatP= 1.73D-09
 IDIUse=1 WtCom= 1.00D+00 WtEn= 0.00D+00
 Coeff-Com: -0.989D-05 0.133D-04 0.483D-04 0.641D-04 0.175D-03-0.112D-03
 Coeff-Com: -0.486D-03-0.315D-02-0.522D-02-0.458D-02 0.121D-01 0.736D-01
 Coeff-Com:  0.386D-01-0.123D+00-0.320D+00-0.144D+00 0.537D+00 0.939D+00
 Coeff:     -0.989D-05 0.133D-04 0.483D-04 0.641D-04 0.175D-03-0.112D-03
 Coeff:     -0.486D-03-0.315D-02-0.522D-02-0.458D-02 0.121D-01 0.736D-01
 Coeff:      0.386D-01-0.123D+00-0.320D+00-0.144D+00 0.537D+00 0.939D+00
 Gap=     0.126 Goal=   None    Shift=    0.000
 Gap=     0.088 Goal=   None    Shift=    0.000
 RMSDP=2.17D-07 MaxDP=3.84D-05 DE=-7.55D-09 OVMax= 2.17D-04

 Cycle  19  Pass 1  IDiag  1:
 RMSU=  1.28D-07    CP:  9.91D-01  1.80D+00  7.13D-01  6.25D-01  8.50D-01
                    CP:  6.92D-01  7.61D-01  8.80D-01  8.40D-01  1.06D+00
                    CP:  1.84D+00  2.82D+00  3.00D+00  3.00D+00  3.00D+00
                    CP:  3.00D+00  3.00D+00  3.00D+00
 E= -4544.65813817401     Delta-E=       -0.000000009048 Rises=F Damp=F
 DIIS: error= 2.21D-06 at cycle  19 NSaved=  19.
 NSaved=19 IEnMin=19 EnMin= -4544.65813817401     IErMin=19 ErrMin= 2.21D-06
 ErrMax= 2.21D-06  0.00D+00 EMaxC= 1.00D-01 BMatC= 1.40D-09 BMatP= 1.54D-09
 IDIUse=1 WtCom= 1.00D+00 WtEn= 0.00D+00
 Coeff-Com: -0.290D-05 0.262D-05 0.427D-04 0.562D-04 0.216D-03 0.117D-03
 Coeff-Com:  0.999D-04-0.215D-02-0.592D-02-0.145D-01-0.868D-02 0.495D-01
 Coeff-Com:  0.860D-01 0.257D-01-0.195D+00-0.390D+00-0.458D+00 0.661D+00
 Coeff-Com:  0.125D+01
 Coeff:     -0.290D-05 0.262D-05 0.427D-04 0.562D-04 0.216D-03 0.117D-03
 Coeff:      0.999D-04-0.215D-02-0.592D-02-0.145D-01-0.868D-02 0.495D-01
 Coeff:      0.860D-01 0.257D-01-0.195D+00-0.390D+00-0.458D+00 0.661D+00
 Coeff:      0.125D+01
 Gap=     0.126 Goal=   None    Shift=    0.000
 Gap=     0.088 Goal=   None    Shift=    0.000
 RMSDP=3.68D-07 MaxDP=6.54D-05 DE=-9.05D-09 OVMax= 3.68D-04

 Cycle  20  Pass 1  IDiag  1:
 RMSU=  2.07D-07    CP:  9.91D-01  1.80D+00  7.13D-01  6.25D-01  8.50D-01
                    CP:  6.92D-01  7.62D-01  8.81D-01  8.48D-01  1.09D+00
                    CP:  1.97D+00  3.00D+00  3.00D+00  3.00D+00  3.00D+00
                    CP:  3.00D+00  3.00D+00  3.00D+00  3.00D+00
 E= -4544.65813818846     Delta-E=       -0.000000014448 Rises=F Damp=F
 DIIS: error= 2.02D-06 at cycle  20 NSaved=  20.
 NSaved=20 IEnMin=20 EnMin= -4544.65813818846     IErMin=20 ErrMin= 2.02D-06
 ErrMax= 2.02D-06  0.00D+00 EMaxC= 1.00D-01 BMatC= 1.34D-09 BMatP= 1.40D-09
 IDIUse=1 WtCom= 1.00D+00 WtEn= 0.00D+00
 Coeff-Com:  0.153D-04-0.226D-04-0.285D-04-0.371D-04-0.300D-05 0.409D-03
 Coeff-Com:  0.972D-03 0.259D-02-0.902D-04-0.156D-01-0.375D-01-0.579D-01
 Coeff-Com:  0.736D-01 0.268D+00 0.285D+00-0.366D+00-0.171D+01-0.725D+00
 Coeff-Com:  0.192D+01 0.136D+01
 Coeff:      0.153D-04-0.226D-04-0.285D-04-0.371D-04-0.300D-05 0.409D-03
 Coeff:      0.972D-03 0.259D-02-0.902D-04-0.156D-01-0.375D-01-0.579D-01
 Coeff:      0.736D-01 0.268D+00 0.285D+00-0.366D+00-0.171D+01-0.725D+00
 Coeff:      0.192D+01 0.136D+01
 Gap=     0.127 Goal=   None    Shift=    0.000
 Gap=     0.088 Goal=   None    Shift=    0.000
 RMSDP=8.67D-07 MaxDP=1.54D-04 DE=-1.44D-08 OVMax= 8.67D-04

 Cycle  21  Pass 1  IDiag  1:
 Restarting incremental Fock formation.
 E= -4544.65813821998     Delta-E=       -0.000000031512 Rises=F Damp=F
 DIIS: error= 1.59D-06 at cycle  21 NSaved=  20.
 NSaved=20 IEnMin=20 EnMin= -4544.65813821998     IErMin=20 ErrMin= 1.59D-06
 ErrMax= 1.59D-06  0.00D+00 EMaxC= 1.00D-01 BMatC= 1.00D-09 BMatP= 1.34D-09
 IDIUse=1 WtCom= 1.00D+00 WtEn= 0.00D+00
 Coeff-Com:  0.240D-05-0.295D-04-0.506D-04-0.159D-03 0.700D-04 0.284D-03
 Coeff-Com:  0.257D-02 0.443D-02 0.157D-02-0.181D-01-0.812D-01-0.237D-01
 Coeff-Com:  0.182D+00 0.394D+00 0.709D-01-0.962D+00-0.127D+01 0.390D+00
 Coeff-Com:  0.118D+01 0.113D+01
 Coeff:      0.240D-05-0.295D-04-0.506D-04-0.159D-03 0.700D-04 0.284D-03
 Coeff:      0.257D-02 0.443D-02 0.157D-02-0.181D-01-0.812D-01-0.237D-01
 Coeff:      0.182D+00 0.394D+00 0.709D-01-0.962D+00-0.127D+01 0.390D+00
 Coeff:      0.118D+01 0.113D+01
 Gap=     0.127 Goal=   None    Shift=    0.000
 Gap=     0.088 Goal=   None    Shift=    0.000
 RMSDP=9.80D-07 MaxDP=1.75D-04 DE=-3.15D-08 OVMax= 9.80D-04

 Cycle  22  Pass 1  IDiag  1:
 RMSU=  9.80D-07    CP:  1.00D+00
 E= -4544.65813824681     Delta-E=       -0.000000026830 Rises=F Damp=F
 DIIS: error= 1.30D-06 at cycle  22 NSaved=  20.
 NSaved=20 IEnMin=20 EnMin= -4544.65813824681     IErMin=20 ErrMin= 1.30D-06
 ErrMax= 1.30D-06  0.00D+00 EMaxC= 1.00D-01 BMatC= 7.74D-10 BMatP= 1.00D-09
 IDIUse=1 WtCom= 1.00D+00 WtEn= 0.00D+00
 Coeff-Com: -0.308D-04-0.417D-04-0.136D-03-0.173D-03 0.227D-03 0.121D-02
 Coeff-Com:  0.587D-02 0.133D-01 0.778D-02-0.348D-01-0.895D-01-0.265D-01
 Coeff-Com:  0.147D+00 0.356D+00 0.468D+00-0.446D+00-0.109D+01-0.190D+00
 Coeff-Com:  0.812D+00 0.106D+01
 Coeff:     -0.308D-04-0.417D-04-0.136D-03-0.173D-03 0.227D-03 0.121D-02
 Coeff:      0.587D-02 0.133D-01 0.778D-02-0.348D-01-0.895D-01-0.265D-01
 Coeff:      0.147D+00 0.356D+00 0.468D+00-0.446D+00-0.109D+01-0.190D+00
 Coeff:      0.812D+00 0.106D+01
 Gap=     0.127 Goal=   None    Shift=    0.000
 Gap=     0.088 Goal=   None    Shift=    0.000
 RMSDP=8.74D-07 MaxDP=1.56D-04 DE=-2.68D-08 OVMax= 8.75D-04

 Cycle  23  Pass 1  IDiag  1:
 RMSU=  4.21D-08    CP:  1.00D+00  1.89D+00
 E= -4544.65813826500     Delta-E=       -0.000000018197 Rises=F Damp=F
 DIIS: error= 1.35D-06 at cycle  23 NSaved=  20.
 NSaved=20 IEnMin=20 EnMin= -4544.65813826500     IErMin=19 ErrMin= 1.30D-06
 ErrMax= 1.35D-06  0.00D+00 EMaxC= 1.00D-01 BMatC= 4.71D-10 BMatP= 7.74D-10
 IDIUse=1 WtCom= 1.00D+00 WtEn= 0.00D+00
 Coeff-Com:  0.288D-05-0.312D-05-0.154D-03-0.667D-04-0.688D-03 0.500D-03
 Coeff-Com:  0.531D-02 0.142D-01 0.256D-01-0.290D-01-0.107D+00-0.136D+00
 Coeff-Com:  0.119D+00 0.666D+00 0.504D+00-0.614D+00-0.723D+00-0.297D+00
 Coeff-Com:  0.411D+00 0.116D+01
 Coeff:      0.288D-05-0.312D-05-0.154D-03-0.667D-04-0.688D-03 0.500D-03
 Coeff:      0.531D-02 0.142D-01 0.256D-01-0.290D-01-0.107D+00-0.136D+00
 Coeff:      0.119D+00 0.666D+00 0.504D+00-0.614D+00-0.723D+00-0.297D+00
 Coeff:      0.411D+00 0.116D+01
 Gap=     0.127 Goal=   None    Shift=    0.000
 Gap=     0.088 Goal=   None    Shift=    0.000
 RMSDP=5.52D-07 MaxDP=9.88D-05 DE=-1.82D-08 OVMax= 5.53D-04

 Cycle  24  Pass 1  IDiag  1:
 RMSU=  3.08D-08    CP:  1.00D+00  2.45D+00  2.43D+00
 E= -4544.65813827438     Delta-E=       -0.000000009379 Rises=F Damp=F
 DIIS: error= 1.32D-06 at cycle  24 NSaved=  20.
 NSaved=20 IEnMin=20 EnMin= -4544.65813827438     IErMin=18 ErrMin= 1.30D-06
 ErrMax= 1.32D-06  0.00D+00 EMaxC= 1.00D-01 BMatC= 3.87D-10 BMatP= 4.71D-10
 IDIUse=1 WtCom= 1.00D+00 WtEn= 0.00D+00
 Coeff-Com: -0.307D-04-0.709D-04-0.345D-03-0.407D-03-0.176D-02-0.763D-03
 Coeff-Com:  0.777D-02 0.281D-01 0.212D-01-0.661D-01-0.155D+00-0.930D-01
 Coeff-Com:  0.199D+00 0.562D+00 0.218D+00-0.340D+00-0.723D+00-0.474D+00
 Coeff-Com:  0.757D+00 0.106D+01
 Coeff:     -0.307D-04-0.709D-04-0.345D-03-0.407D-03-0.176D-02-0.763D-03
 Coeff:      0.777D-02 0.281D-01 0.212D-01-0.661D-01-0.155D+00-0.930D-01
 Coeff:      0.199D+00 0.562D+00 0.218D+00-0.340D+00-0.723D+00-0.474D+00
 Coeff:      0.757D+00 0.106D+01
 Gap=     0.127 Goal=   None    Shift=    0.000
 Gap=     0.088 Goal=   None    Shift=    0.000
 RMSDP=4.94D-07 MaxDP=8.80D-05 DE=-9.38D-09 OVMax= 4.95D-04

 Cycle  25  Pass 1  IDiag  1:
 RMSU=  5.78D-08    CP:  1.00D+00  2.95D+00  3.00D+00  2.45D+00
 E= -4544.65813828147     Delta-E=       -0.000000007087 Rises=F Damp=F
 DIIS: error= 1.23D-06 at cycle  25 NSaved=  20.
 NSaved=20 IEnMin=20 EnMin= -4544.65813828147     IErMin=20 ErrMin= 1.23D-06
 ErrMax= 1.23D-06  0.00D+00 EMaxC= 1.00D-01 BMatC= 2.91D-10 BMatP= 3.87D-10
 IDIUse=1 WtCom= 1.00D+00 WtEn= 0.00D+00
 Coeff-Com:  0.167D-03-0.587D-04 0.556D-03-0.208D-02-0.887D-02-0.133D-01
 Coeff-Com: -0.625D-02 0.621D-01 0.830D-01 0.206D-01-0.252D+00-0.670D+00
 Coeff-Com: -0.102D+00 0.101D+01 0.586D+00-0.341D+00-0.935D+00-0.587D+00
 Coeff-Com:  0.867D+00 0.129D+01
 Coeff:      0.167D-03-0.587D-04 0.556D-03-0.208D-02-0.887D-02-0.133D-01
 Coeff:     -0.625D-02 0.621D-01 0.830D-01 0.206D-01-0.252D+00-0.670D+00
 Coeff:     -0.102D+00 0.101D+01 0.586D+00-0.341D+00-0.935D+00-0.587D+00
 Coeff:      0.867D+00 0.129D+01
 Gap=     0.127 Goal=   None    Shift=    0.000
 Gap=     0.088 Goal=   None    Shift=    0.000
 RMSDP=5.97D-07 MaxDP=1.05D-04 DE=-7.09D-09 OVMax= 5.99D-04

 Cycle  26  Pass 1  IDiag  1:
 RMSU=  5.30D-07    CP:  1.00D+00  3.00D+00  3.00D+00  3.00D+00  3.00D+00
 E= -4544.65813828829     Delta-E=       -0.000000006823 Rises=F Damp=F
 DIIS: error= 1.06D-06 at cycle  26 NSaved=  20.
 NSaved=20 IEnMin=20 EnMin= -4544.65813828829     IErMin=20 ErrMin= 1.06D-06
 ErrMax= 1.06D-06  0.00D+00 EMaxC= 1.00D-01 BMatC= 1.95D-10 BMatP= 2.91D-10
 IDIUse=1 WtCom= 1.00D+00 WtEn= 0.00D+00
 Coeff-Com:  0.409D-04 0.117D-03 0.225D-03-0.235D-02-0.641D-02-0.106D-01
 Coeff-Com:  0.131D-01 0.504D-01 0.491D-01-0.565D-01-0.297D+00-0.260D+00
 Coeff-Com:  0.292D+00 0.369D+00 0.167D+00-0.218D+00-0.648D+00-0.588D-01
 Coeff-Com:  0.686D+00 0.930D+00
 Coeff:      0.409D-04 0.117D-03 0.225D-03-0.235D-02-0.641D-02-0.106D-01
 Coeff:      0.131D-01 0.504D-01 0.491D-01-0.565D-01-0.297D+00-0.260D+00
 Coeff:      0.292D+00 0.369D+00 0.167D+00-0.218D+00-0.648D+00-0.588D-01
 Coeff:      0.686D+00 0.930D+00
 Gap=     0.127 Goal=   None    Shift=    0.000
 Gap=     0.088 Goal=   None    Shift=    0.000
 RMSDP=3.08D-07 MaxDP=5.34D-05 DE=-6.82D-09 OVMax= 3.10D-04

 Cycle  27  Pass 1  IDiag  1:
 RMSU=  7.75D-08    CP:  1.00D+00  3.00D+00  3.00D+00  3.00D+00  3.00D+00
                    CP:  1.56D+00
 E= -4544.65813829104     Delta-E=       -0.000000002748 Rises=F Damp=F
 DIIS: error= 9.28D-07 at cycle  27 NSaved=  20.
 NSaved=20 IEnMin=20 EnMin= -4544.65813829104     IErMin=20 ErrMin= 9.28D-07
 ErrMax= 9.28D-07  0.00D+00 EMaxC= 1.00D-01 BMatC= 1.54D-10 BMatP= 1.95D-10
 IDIUse=1 WtCom= 1.00D+00 WtEn= 0.00D+00
 Coeff-Com:  0.155D-03 0.172D-02 0.379D-02 0.907D-03-0.199D-01-0.277D-01
 Coeff-Com:  0.226D-01 0.102D+00 0.908D-01-0.890D-01-0.345D+00-0.112D+00
 Coeff-Com:  0.197D+00 0.355D+00 0.193D+00-0.363D+00-0.442D+00-0.805D-01
 Coeff-Com:  0.726D+00 0.786D+00
 Coeff:      0.155D-03 0.172D-02 0.379D-02 0.907D-03-0.199D-01-0.277D-01
 Coeff:      0.226D-01 0.102D+00 0.908D-01-0.890D-01-0.345D+00-0.112D+00
 Coeff:      0.197D+00 0.355D+00 0.193D+00-0.363D+00-0.442D+00-0.805D-01
 Coeff:      0.726D+00 0.786D+00
 Gap=     0.127 Goal=   None    Shift=    0.000
 Gap=     0.088 Goal=   None    Shift=    0.000
 RMSDP=2.65D-07 MaxDP=4.53D-05 DE=-2.75D-09 OVMax= 2.67D-04

 Cycle  28  Pass 1  IDiag  1:
 RMSU=  1.50D-08    CP:  1.00D+00  3.00D+00  3.00D+00  3.00D+00  3.00D+00
                    CP:  2.04D+00  1.96D+00
 E= -4544.65813829297     Delta-E=       -0.000000001935 Rises=F Damp=F
 DIIS: error= 7.91D-07 at cycle  28 NSaved=  20.
 NSaved=20 IEnMin=20 EnMin= -4544.65813829297     IErMin=20 ErrMin= 7.91D-07
 ErrMax= 7.91D-07  0.00D+00 EMaxC= 1.00D-01 BMatC= 1.01D-10 BMatP= 1.54D-10
 IDIUse=1 WtCom= 1.00D+00 WtEn= 0.00D+00
 Coeff-Com:  0.942D-03 0.408D-02 0.489D-02-0.260D-02-0.320D-01-0.298D-01
 Coeff-Com:  0.268D-01 0.129D+00 0.249D+00-0.105D-01-0.450D+00-0.233D+00
 Coeff-Com:  0.167D+00 0.456D+00 0.328D+00-0.384D+00-0.699D+00-0.235D+00
 Coeff-Com:  0.495D+00 0.121D+01
 Coeff:      0.942D-03 0.408D-02 0.489D-02-0.260D-02-0.320D-01-0.298D-01
 Coeff:      0.268D-01 0.129D+00 0.249D+00-0.105D-01-0.450D+00-0.233D+00
 Coeff:      0.167D+00 0.456D+00 0.328D+00-0.384D+00-0.699D+00-0.235D+00
 Coeff:      0.495D+00 0.121D+01
 Gap=     0.127 Goal=   None    Shift=    0.000
 Gap=     0.088 Goal=   None    Shift=    0.000
 RMSDP=2.53D-07 MaxDP=4.18D-05 DE=-1.94D-09 OVMax= 2.56D-04

 Cycle  29  Pass 1  IDiag  1:
 RMSU=  2.05D-08    CP:  1.00D+00  3.00D+00  3.00D+00  3.00D+00  3.00D+00
                    CP:  2.49D+00  3.00D+00  2.64D+00
 E= -4544.65813829454     Delta-E=       -0.000000001564 Rises=F Damp=F
 DIIS: error= 6.12D-07 at cycle  29 NSaved=  20.
 NSaved=20 IEnMin=20 EnMin= -4544.65813829454     IErMin=20 ErrMin= 6.12D-07
 ErrMax= 6.12D-07  0.00D+00 EMaxC= 1.00D-01 BMatC= 7.49D-11 BMatP= 1.01D-10
 IDIUse=1 WtCom= 1.00D+00 WtEn= 0.00D+00
 Coeff-Com:  0.129D-02 0.339D-02 0.770D-02-0.107D-01-0.342D-01-0.314D-01
 Coeff-Com:  0.477D-01 0.227D+00 0.195D+00-0.270D+00-0.292D+00-0.860D-01
 Coeff-Com:  0.237D+00 0.479D+00-0.533D-01-0.497D+00-0.603D+00-0.826D-01
 Coeff-Com:  0.944D+00 0.819D+00
 Coeff:      0.129D-02 0.339D-02 0.770D-02-0.107D-01-0.342D-01-0.314D-01
 Coeff:      0.477D-01 0.227D+00 0.195D+00-0.270D+00-0.292D+00-0.860D-01
 Coeff:      0.237D+00 0.479D+00-0.533D-01-0.497D+00-0.603D+00-0.826D-01
 Coeff:      0.944D+00 0.819D+00
 Gap=     0.127 Goal=   None    Shift=    0.000
 Gap=     0.088 Goal=   None    Shift=    0.000
 RMSDP=1.73D-07 MaxDP=2.77D-05 DE=-1.56D-09 OVMax= 1.76D-04

 Cycle  30  Pass 1  IDiag  1:
 RMSU=  6.13D-08    CP:  1.00D+00  3.00D+00  3.00D+00  3.00D+00  3.00D+00
                    CP:  2.78D+00  3.00D+00  3.00D+00  2.49D+00
 E= -4544.65813829546     Delta-E=       -0.000000000920 Rises=F Damp=F
 DIIS: error= 4.75D-07 at cycle  30 NSaved=  20.
 NSaved=20 IEnMin=20 EnMin= -4544.65813829546     IErMin=20 ErrMin= 4.75D-07
 ErrMax= 4.75D-07  0.00D+00 EMaxC= 1.00D-01 BMatC= 4.61D-11 BMatP= 7.49D-11
 IDIUse=1 WtCom= 1.00D+00 WtEn= 0.00D+00
 Coeff-Com:  0.658D-03 0.978D-03 0.636D-02 0.205D-03-0.198D-01-0.438D-01
 Coeff-Com: -0.339D-01 0.103D+00 0.126D+00 0.981D-03-0.145D+00-0.186D+00
 Coeff-Com: -0.583D-02 0.249D+00 0.268D+00-0.169D+00-0.438D+00-0.482D+00
 Coeff-Com:  0.547D+00 0.122D+01
 Coeff:      0.658D-03 0.978D-03 0.636D-02 0.205D-03-0.198D-01-0.438D-01
 Coeff:     -0.339D-01 0.103D+00 0.126D+00 0.981D-03-0.145D+00-0.186D+00
 Coeff:     -0.583D-02 0.249D+00 0.268D+00-0.169D+00-0.438D+00-0.482D+00
 Coeff:      0.547D+00 0.122D+01
 Gap=     0.127 Goal=   None    Shift=    0.000
 Gap=     0.088 Goal=   None    Shift=    0.000
 RMSDP=1.79D-07 MaxDP=2.77D-05 DE=-9.20D-10 OVMax= 1.83D-04

 Cycle  31  Pass 1  IDiag  1:
 RMSU=  5.61D-08    CP:  1.00D+00  3.00D+00  3.00D+00  3.00D+00  3.00D+00
                    CP:  3.00D+00  3.00D+00  3.00D+00  3.00D+00  2.14D+00
 E= -4544.65813829607     Delta-E=       -0.000000000611 Rises=F Damp=F
 DIIS: error= 3.08D-07 at cycle  31 NSaved=  20.
 NSaved=20 IEnMin=20 EnMin= -4544.65813829607     IErMin=20 ErrMin= 3.08D-07
 ErrMax= 3.08D-07  0.00D+00 EMaxC= 1.00D-01 BMatC= 2.43D-11 BMatP= 4.61D-11
 IDIUse=1 WtCom= 1.00D+00 WtEn= 0.00D+00
 Coeff-Com: -0.379D-03 0.696D-02 0.763D-02-0.117D-01-0.415D-01-0.743D-01
 Coeff-Com:  0.552D-03 0.142D+00 0.947D-01-0.346D-01-0.173D+00-0.228D+00
 Coeff-Com:  0.135D+00 0.368D+00 0.253D+00-0.160D+00-0.770D+00-0.241D+00
 Coeff-Com:  0.558D+00 0.117D+01
 Coeff:     -0.379D-03 0.696D-02 0.763D-02-0.117D-01-0.415D-01-0.743D-01
 Coeff:      0.552D-03 0.142D+00 0.947D-01-0.346D-01-0.173D+00-0.228D+00
 Coeff:      0.135D+00 0.368D+00 0.253D+00-0.160D+00-0.770D+00-0.241D+00
 Coeff:      0.558D+00 0.117D+01
 Gap=     0.127 Goal=   None    Shift=    0.000
 Gap=     0.088 Goal=   None    Shift=    0.000
 RMSDP=1.29D-07 MaxDP=1.90D-05 DE=-6.11D-10 OVMax= 1.33D-04

 Cycle  32  Pass 1  IDiag  1:
 RMSU=  3.65D-08    CP:  1.00D+00  3.00D+00  3.00D+00  3.00D+00  3.00D+00
                    CP:  3.00D+00  3.00D+00  3.00D+00  3.00D+00  3.00D+00
                    CP:  2.99D+00
 E= -4544.65813829643     Delta-E=       -0.000000000360 Rises=F Damp=F
 DIIS: error= 1.74D-07 at cycle  32 NSaved=  20.
 NSaved=20 IEnMin=20 EnMin= -4544.65813829643     IErMin=20 ErrMin= 1.74D-07
 ErrMax= 1.74D-07  0.00D+00 EMaxC= 1.00D-01 BMatC= 1.87D-11 BMatP= 2.43D-11
 IDIUse=1 WtCom= 1.00D+00 WtEn= 0.00D+00
 Coeff-Com:  0.178D-02 0.490D-02-0.644D-03-0.839D-02-0.393D-01-0.719D-01
 Coeff-Com:  0.324D-01 0.892D-01 0.836D-01-0.129D-01-0.244D+00-0.838D-01
 Coeff-Com:  0.196D+00 0.424D+00 0.144D+00-0.449D+00-0.591D+00-0.284D+00
 Coeff-Com:  0.993D+00 0.816D+00
 Coeff:      0.178D-02 0.490D-02-0.644D-03-0.839D-02-0.393D-01-0.719D-01
 Coeff:      0.324D-01 0.892D-01 0.836D-01-0.129D-01-0.244D+00-0.838D-01
 Coeff:      0.196D+00 0.424D+00 0.144D+00-0.449D+00-0.591D+00-0.284D+00
 Coeff:      0.993D+00 0.816D+00
 Gap=     0.127 Goal=   None    Shift=    0.000
 Gap=     0.088 Goal=   None    Shift=    0.000
 RMSDP=8.86D-08 MaxDP=1.26D-05 DE=-3.60D-10 OVMax= 9.13D-05

 Cycle  33  Pass 1  IDiag  1:
 RMSU=  8.55D-08    CP:  1.00D+00  3.00D+00  3.00D+00  3.00D+00  3.00D+00
                    CP:  3.00D+00  3.00D+00  3.00D+00  3.00D+00  3.00D+00
                    CP:  3.00D+00  1.60D+00
 E= -4544.65813829655     Delta-E=       -0.000000000122 Rises=F Damp=F
 DIIS: error= 7.83D-08 at cycle  33 NSaved=  20.
 NSaved=20 IEnMin=20 EnMin= -4544.65813829655     IErMin=20 ErrMin= 7.83D-08
 ErrMax= 7.83D-08  0.00D+00 EMaxC= 1.00D-01 BMatC= 8.57D-12 BMatP= 1.87D-11
 IDIUse=1 WtCom= 1.00D+00 WtEn= 0.00D+00
 Coeff-Com: -0.689D-03 0.188D-02 0.115D-01 0.142D-01-0.502D-01-0.495D-01
 Coeff-Com:  0.214D-01 0.778D-01 0.751D-01-0.807D-01-0.134D+00-0.327D-01
 Coeff-Com:  0.232D+00 0.212D+00-0.269D-01-0.382D+00-0.474D+00 0.295D+00
 Coeff-Com:  0.639D+00 0.651D+00
 Coeff:     -0.689D-03 0.188D-02 0.115D-01 0.142D-01-0.502D-01-0.495D-01
 Coeff:      0.214D-01 0.778D-01 0.751D-01-0.807D-01-0.134D+00-0.327D-01
 Coeff:      0.232D+00 0.212D+00-0.269D-01-0.382D+00-0.474D+00 0.295D+00
 Coeff:      0.639D+00 0.651D+00
 Gap=     0.127 Goal=   None    Shift=    0.000
 Gap=     0.088 Goal=   None    Shift=    0.000
 RMSDP=4.50D-08 MaxDP=6.28D-06 DE=-1.22D-10 OVMax= 4.65D-05

 Cycle  34  Pass 1  IDiag  1:
 RMSU=  3.56D-09    CP:  1.00D+00  3.00D+00  3.00D+00  3.00D+00  3.00D+00
                    CP:  3.00D+00  3.00D+00  3.00D+00  3.00D+00  3.00D+00
                    CP:  3.00D+00  1.89D+00  1.51D+00
 E= -4544.65813829659     Delta-E=       -0.000000000042 Rises=F Damp=F
 DIIS: error= 3.39D-08 at cycle  34 NSaved=  20.
 NSaved=20 IEnMin=20 EnMin= -4544.65813829659     IErMin=20 ErrMin= 3.39D-08
 ErrMax= 3.39D-08  0.00D+00 EMaxC= 1.00D-01 BMatC= 2.20D-12 BMatP= 8.57D-12
 IDIUse=1 WtCom= 1.00D+00 WtEn= 0.00D+00
 Coeff-Com:  0.228D-02 0.403D-02 0.925D-02-0.153D-01-0.303D-01 0.271D-03
 Coeff-Com:  0.284D-01 0.449D-01 0.430D-02-0.589D-01-0.600D-01 0.312D-01
 Coeff-Com:  0.841D-01 0.867D-01-0.421D-01-0.168D+00-0.177D+00 0.112D+00
 Coeff-Com:  0.417D+00 0.727D+00
 Coeff:      0.228D-02 0.403D-02 0.925D-02-0.153D-01-0.303D-01 0.271D-03
 Coeff:      0.284D-01 0.449D-01 0.430D-02-0.589D-01-0.600D-01 0.312D-01
 Coeff:      0.841D-01 0.867D-01-0.421D-01-0.168D+00-0.177D+00 0.112D+00
 Coeff:      0.417D+00 0.727D+00
 Gap=     0.127 Goal=   None    Shift=    0.000
 Gap=     0.088 Goal=   None    Shift=    0.000
 RMSDP=1.78D-08 MaxDP=2.41D-06 DE=-4.18D-11 OVMax= 1.84D-05

 Cycle  35  Pass 1  IDiag  1:
 RMSU=  1.45D-09    CP:  1.00D+00  3.00D+00  3.00D+00  3.00D+00  3.00D+00
                    CP:  3.00D+00  3.00D+00  3.00D+00  3.00D+00  3.00D+00
                    CP:  3.00D+00  1.98D+00  1.71D+00  1.12D+00
 E= -4544.65813829666     Delta-E=       -0.000000000069 Rises=F Damp=F
 DIIS: error= 1.73D-08 at cycle  35 NSaved=  20.
 NSaved=20 IEnMin=20 EnMin= -4544.65813829666     IErMin=20 ErrMin= 1.73D-08
 ErrMax= 1.73D-08  0.00D+00 EMaxC= 1.00D-01 BMatC= 4.64D-13 BMatP= 2.20D-12
 IDIUse=1 WtCom= 1.00D+00 WtEn= 0.00D+00
 Coeff-Com: -0.151D-03 0.558D-02 0.390D-02-0.878D-02-0.613D-02-0.230D-02
 Coeff-Com:  0.924D-02 0.216D-01-0.328D-02-0.286D-01-0.323D-01 0.419D-02
 Coeff-Com:  0.518D-01 0.545D-01 0.105D-01-0.157D+00-0.783D-01 0.953D-01
 Coeff-Com:  0.396D+00 0.664D+00
 Coeff:     -0.151D-03 0.558D-02 0.390D-02-0.878D-02-0.613D-02-0.230D-02
 Coeff:      0.924D-02 0.216D-01-0.328D-02-0.286D-01-0.323D-01 0.419D-02
 Coeff:      0.518D-01 0.545D-01 0.105D-01-0.157D+00-0.783D-01 0.953D-01
 Coeff:      0.396D+00 0.664D+00
 Gap=     0.127 Goal=   None    Shift=    0.000
 Gap=     0.088 Goal=   None    Shift=    0.000
 RMSDP=4.27D-09 MaxDP=5.60D-07 DE=-6.91D-11 OVMax= 4.38D-06

 SCF Done:  E(UB3LYP) =  -4544.65813830     A.U. after   35 cycles
            NFock= 35  Conv=0.43D-08     -V/T= 2.0024
 <Sx>= 0.0000 <Sy>= 0.0000 <Sz>= 2.0000 <S**2>= 6.0168 S= 2.0034
 <L.S>= 0.000000000000E+00
 KE= 4.533704927585D+03 PE=-2.180446081862D+04 EE= 7.191404452304D+03
 Annihilation of the first spin contaminant:
 S**2 before annihilation     6.0168,   after     6.0000
 Leave Link  502 at Sat Oct 20 04:21:43 2018, MaxMem=   838860800 cpu:     37147.3
 (Enter /soft/sl6.3/x86_64/gaussian/g09_d01/g09/l601.exe)
 Copying SCF densities to generalized density rwf, IOpCl= 1 IROHF=0.

 **********************************************************************

            Population analysis using the SCF density.

 **********************************************************************

 Orbital symmetries:
 Alpha Orbitals:
       Occupied  (A) (A) (A) (A) (A) (A) (A) (A) (A) (A) (A) (A)
                 (A) (A) (A) (A) (A) (A) (A) (A) (A) (A) (A) (A)
                 (A) (A) (A) (A) (A) (A) (A) (A) (A) (A) (A) (A)
                 (A) (A) (A) (A) (A) (A) (A) (A) (A) (A) (A) (A)
                 (A) (A) (A) (A) (A) (A) (A) (A) (A) (A) (A) (A)
                 (A) (A) (A) (A) (A) (A) (A) (A) (A) (A) (A) (A)
                 (A) (A) (A) (A) (A) (A) (A) (A) (A) (A) (A) (A)
                 (A) (A) (A) (A) (A) (A) (A) (A) (A) (A) (A) (A)
                 (A) (A) (A) (A) (A) (A) (A) (A) (A) (A) (A) (A)
                 (A) (A) (A) (A) (A) (A) (A) (A) (A) (A) (A) (A)
                 (A) (A) (A) (A) (A) (A) (A) (A) (A) (A) (A) (A)
                 (A) (A) (A) (A) (A) (A) (A) (A) (A) (A) (A) (A)
                 (A) (A) (A) (A) (A) (A) (A) (A) (A) (A) (A) (A)
                 (A) (A) (A) (A) (A) (A) (A) (A)
       Virtual   (A) (A) (A) (A) (A) (A) (A) (A) (A) (A) (A) (A)
                 (A) (A) (A) (A) (A) (A) (A) (A) (A) (A) (A) (A)
                 (A) (A) (A) (A) (A) (A) (A) (A) (A) (A) (A) (A)
                 (A) (A) (A) (A) (A) (A) (A) (A) (A) (A) (A) (A)
                 (A) (A) (A) (A) (A) (A) (A) (A) (A) (A) (A) (A)
                 (A) (A) (A) (A) (A) (A) (A) (A) (A) (A) (A) (A)
                 (A) (A) (A) (A) (A) (A) (A) (A) (A) (A) (A) (A)
                 (A) (A) (A) (A) (A) (A) (A) (A) (A) (A) (A) (A)
                 (A) (A) (A) (A) (A) (A) (A) (A) (A) (A) (A) (A)
                 (A) (A) (A) (A) (A) (A) (A) (A) (A) (A) (A) (A)
                 (A) (A) (A) (A) (A) (A) (A) (A) (A) (A) (A) (A)
                 (A) (A) (A) (A) (A) (A) (A) (A) (A) (A) (A) (A)
                 (A) (A) (A) (A) (A) (A) (A) (A) (A) (A) (A) (A)
                 (A) (A) (A) (A) (A) (A) (A) (A) (A) (A) (A) (A)
                 (A) (A) (A) (A) (A) (A) (A) (A) (A) (A) (A) (A)
                 (A) (A) (A) (A) (A) (A) (A) (A) (A) (A) (A) (A)
                 (A) (A) (A) (A) (A) (A) (A) (A) (A) (A) (A) (A)
                 (A) (A) (A) (A) (A) (A) (A) (A) (A) (A) (A) (A)
                 (A) (A) (A) (A) (A) (A) (A) (A) (A) (A) (A) (A)
                 (A) (A) (A) (A) (A) (A) (A) (A) (A) (A) (A) (A)
                 (A) (A) (A) (A) (A) (A) (A) (A) (A) (A) (A) (A)
                 (A) (A) (A) (A) (A) (A) (A) (A) (A) (A) (A) (A)
                 (A) (A) (A) (A) (A) (A) (A) (A) (A) (A) (A) (A)
                 (A) (A) (A) (A) (A) (A) (A) (A) (A) (A) (A) (A)
                 (A) (A) (A) (A) (A) (A) (A) (A) (A) (A) (A) (A)
                 (A) (A) (A) (A) (A) (A) (A) (A) (A) (A) (A) (A)
                 (A) (A) (A) (A) (A) (A) (A) (A) (A) (A) (A) (A)
                 (A) (A) (A) (A) (A) (A) (A) (A) (A) (A) (A) (A)
                 (A) (A) (A) (A) (A) (A) (A) (A) (A) (A) (A) (A)
                 (A) (A) (A) (A) (A) (A) (A) (A) (A) (A) (A) (A)
                 (A) (A) (A) (A) (A) (A) (A) (A) (A) (A) (A) (A)
                 (A) (A) (A) (A) (A) (A) (A) (A) (A) (A) (A) (A)
                 (A) (A) (A) (A) (A) (A) (A) (A) (A) (A) (A) (A)
                 (A) (A) (A) (A) (A) (A) (A) (A) (A) (A) (A) (A)
                 (A) (A) (A) (A) (A) (A) (A) (A) (A) (A) (A) (A)
                 (A) (A) (A) (A) (A) (A) (A) (A) (A) (A) (A) (A)
                 (A) (A) (A) (A) (A) (A) (A) (A) (A) (A) (A) (A)
                 (A) (A) (A) (A) (A) (A) (A) (A) (A) (A) (A) (A)
                 (A) (A) (A) (A) (A) (A) (A) (A) (A) (A) (A) (A)
                 (A) (A) (A) (A) (A) (A) (A) (A) (A) (A) (A) (A)
                 (A) (A) (A) (A) (A) (A) (A) (A) (A) (A) (A) (A)
                 (A) (A) (A) (A) (A) (A) (A) (A) (A) (A) (A) (A)
                 (A) (A) (A) (A) (A) (A) (A) (A) (A) (A) (A) (A)
                 (A) (A) (A) (A) (A) (A) (A) (A) (A) (A) (A) (A)
                 (A) (A) (A) (A) (A) (A) (A) (A) (A) (A) (A) (A)
                 (A) (A) (A) (A) (A) (A) (A) (A) (A) (A) (A) (A)
                 (A) (A) (A) (A) (A) (A) (A) (A) (A) (A) (A) (A)
                 (A) (A) (A) (A) (A) (A) (A) (A) (A) (A) (A) (A)
                 (A) (A) (A) (A) (A) (A) (A) (A) (A) (A) (A) (A)
                 (A) (A) (A) (A) (A) (A) (A) (A) (A) (A) (A) (A)
                 (A) (A) (A) (A) (A) (A) (A) (A) (A) (A) (A) (A)
                 (A) (A) (A) (A) (A) (A) (A) (A) (A) (A) (A) (A)
                 (A) (A) (A) (A) (A) (A) (A) (A) (A) (A) (A) (A)
                 (A) (A) (A) (A) (A) (A) (A) (A) (A) (A) (A) (A)
                 (A) (A) (A) (A) (A) (A) (A) (A) (A) (A) (A) (A)
                 (A) (A) (A) (A) (A) (A) (A) (A) (A) (A) (A) (A)
                 (A) (A) (A) (A) (A) (A) (A) (A) (A) (A) (A) (A)
                 (A) (A) (A) (A) (A) (A) (A) (A) (A) (A) (A) (A)
                 (A) (A) (A) (A) (A) (A) (A) (A) (A) (A)
 Beta  Orbitals:
       Occupied  (A) (A) (A) (A) (A) (A) (A) (A) (A) (A) (A) (A)
                 (A) (A) (A) (A) (A) (A) (A) (A) (A) (A) (A) (A)
                 (A) (A) (A) (A) (A) (A) (A) (A) (A) (A) (A) (A)
                 (A) (A) (A) (A) (A) (A) (A) (A) (A) (A) (A) (A)
                 (A) (A) (A) (A) (A) (A) (A) (A) (A) (A) (A) (A)
                 (A) (A) (A) (A) (A) (A) (A) (A) (A) (A) (A) (A)
                 (A) (A) (A) (A) (A) (A) (A) (A) (A) (A) (A) (A)
                 (A) (A) (A) (A) (A) (A) (A) (A) (A) (A) (A) (A)
                 (A) (A) (A) (A) (A) (A) (A) (A) (A) (A) (A) (A)
                 (A) (A) (A) (A) (A) (A) (A) (A) (A) (A) (A) (A)
                 (A) (A) (A) (A) (A) (A) (A) (A) (A) (A) (A) (A)
                 (A) (A) (A) (A) (A) (A) (A) (A) (A) (A) (A) (A)
                 (A) (A) (A) (A) (A) (A) (A) (A) (A) (A) (A) (A)
                 (A) (A) (A) (A)
       Virtual   (A) (A) (A) (A) (A) (A) (A) (A) (A) (A) (A) (A)
                 (A) (A) (A) (A) (A) (A) (A) (A) (A) (A) (A) (A)
                 (A) (A) (A) (A) (A) (A) (A) (A) (A) (A) (A) (A)
                 (A) (A) (A) (A) (A) (A) (A) (A) (A) (A) (A) (A)
                 (A) (A) (A) (A) (A) (A) (A) (A) (A) (A) (A) (A)
                 (A) (A) (A) (A) (A) (A) (A) (A) (A) (A) (A) (A)
                 (A) (A) (A) (A) (A) (A) (A) (A) (A) (A) (A) (A)
                 (A) (A) (A) (A) (A) (A) (A) (A) (A) (A) (A) (A)
                 (A) (A) (A) (A) (A) (A) (A) (A) (A) (A) (A) (A)
                 (A) (A) (A) (A) (A) (A) (A) (A) (A) (A) (A) (A)
                 (A) (A) (A) (A) (A) (A) (A) (A) (A) (A) (A) (A)
                 (A) (A) (A) (A) (A) (A) (A) (A) (A) (A) (A) (A)
                 (A) (A) (A) (A) (A) (A) (A) (A) (A) (A) (A) (A)
                 (A) (A) (A) (A) (A) (A) (A) (A) (A) (A) (A) (A)
                 (A) (A) (A) (A) (A) (A) (A) (A) (A) (A) (A) (A)
                 (A) (A) (A) (A) (A) (A) (A) (A) (A) (A) (A) (A)
                 (A) (A) (A) (A) (A) (A) (A) (A) (A) (A) (A) (A)
                 (A) (A) (A) (A) (A) (A) (A) (A) (A) (A) (A) (A)
                 (A) (A) (A) (A) (A) (A) (A) (A) (A) (A) (A) (A)
                 (A) (A) (A) (A) (A) (A) (A) (A) (A) (A) (A) (A)
                 (A) (A) (A) (A) (A) (A) (A) (A) (A) (A) (A) (A)
                 (A) (A) (A) (A) (A) (A) (A) (A) (A) (A) (A) (A)
                 (A) (A) (A) (A) (A) (A) (A) (A) (A) (A) (A) (A)
                 (A) (A) (A) (A) (A) (A) (A) (A) (A) (A) (A) (A)
                 (A) (A) (A) (A) (A) (A) (A) (A) (A) (A) (A) (A)
                 (A) (A) (A) (A) (A) (A) (A) (A) (A) (A) (A) (A)
                 (A) (A) (A) (A) (A) (A) (A) (A) (A) (A) (A) (A)
                 (A) (A) (A) (A) (A) (A) (A) (A) (A) (A) (A) (A)
                 (A) (A) (A) (A) (A) (A) (A) (A) (A) (A) (A) (A)
                 (A) (A) (A) (A) (A) (A) (A) (A) (A) (A) (A) (A)
                 (A) (A) (A) (A) (A) (A) (A) (A) (A) (A) (A) (A)
                 (A) (A) (A) (A) (A) (A) (A) (A) (A) (A) (A) (A)
                 (A) (A) (A) (A) (A) (A) (A) (A) (A) (A) (A) (A)
                 (A) (A) (A) (A) (A) (A) (A) (A) (A) (A) (A) (A)
                 (A) (A) (A) (A) (A) (A) (A) (A) (A) (A) (A) (A)
                 (A) (A) (A) (A) (A) (A) (A) (A) (A) (A) (A) (A)
                 (A) (A) (A) (A) (A) (A) (A) (A) (A) (A) (A) (A)
                 (A) (A) (A) (A) (A) (A) (A) (A) (A) (A) (A) (A)
                 (A) (A) (A) (A) (A) (A) (A) (A) (A) (A) (A) (A)
                 (A) (A) (A) (A) (A) (A) (A) (A) (A) (A) (A) (A)
                 (A) (A) (A) (A) (A) (A) (A) (A) (A) (A) (A) (A)
                 (A) (A) (A) (A) (A) (A) (A) (A) (A) (A) (A) (A)
                 (A) (A) (A) (A) (A) (A) (A) (A) (A) (A) (A) (A)
                 (A) (A) (A) (A) (A) (A) (A) (A) (A) (A) (A) (A)
                 (A) (A) (A) (A) (A) (A) (A) (A) (A) (A) (A) (A)
                 (A) (A) (A) (A) (A) (A) (A) (A) (A) (A) (A) (A)
                 (A) (A) (A) (A) (A) (A) (A) (A) (A) (A) (A) (A)
                 (A) (A) (A) (A) (A) (A) (A) (A) (A) (A) (A) (A)
                 (A) (A) (A) (A) (A) (A) (A) (A) (A) (A) (A) (A)
                 (A) (A) (A) (A) (A) (A) (A) (A) (A) (A) (A) (A)
                 (A) (A) (A) (A) (A) (A) (A) (A) (A) (A) (A) (A)
                 (A) (A) (A) (A) (A) (A) (A) (A) (A) (A) (A) (A)
                 (A) (A) (A) (A) (A) (A) (A) (A) (A) (A) (A) (A)
                 (A) (A) (A) (A) (A) (A) (A) (A) (A) (A) (A) (A)
                 (A) (A) (A) (A) (A) (A) (A) (A) (A) (A) (A) (A)
                 (A) (A) (A) (A) (A) (A) (A) (A) (A) (A) (A) (A)
                 (A) (A) (A) (A) (A) (A) (A) (A) (A) (A) (A) (A)
                 (A) (A) (A) (A) (A) (A) (A) (A) (A) (A) (A) (A)
                 (A) (A) (A) (A) (A) (A) (A) (A) (A) (A) (A) (A)
                 (A) (A)
 The electronic state is 5-A.
 Alpha  occ. eigenvalues -- -256.01329-101.57613-101.57586-101.42413-101.42189
 Alpha  occ. eigenvalues --  -29.98478 -25.87216 -25.84408 -25.84292 -14.44421
 Alpha  occ. eigenvalues --  -14.44343 -14.40003 -14.39939 -14.37296 -14.37234
 Alpha  occ. eigenvalues --  -14.33973 -14.33969 -10.26648 -10.26643 -10.26352
 Alpha  occ. eigenvalues --  -10.26258 -10.25001 -10.24980 -10.24424 -10.24393
 Alpha  occ. eigenvalues --  -10.23585 -10.23566 -10.22353 -10.22298 -10.21964
 Alpha  occ. eigenvalues --  -10.21946 -10.21843 -10.21787 -10.21727 -10.21661
 Alpha  occ. eigenvalues --  -10.21629 -10.21606 -10.20816 -10.20789 -10.20333
 Alpha  occ. eigenvalues --  -10.20313 -10.19344 -10.19338  -9.49039  -9.49012
 Alpha  occ. eigenvalues --   -9.33852  -9.33629  -7.25502  -7.25475  -7.24529
 Alpha  occ. eigenvalues --   -7.24503  -7.24490  -7.24463  -7.09865  -7.09642
 Alpha  occ. eigenvalues --   -7.09602  -7.09584  -7.09375  -7.09362  -3.49618
 Alpha  occ. eigenvalues --   -2.31386  -2.25635  -2.25389  -1.14019  -1.13954
 Alpha  occ. eigenvalues --   -0.97854  -0.97750  -0.96408  -0.96365  -0.92047
 Alpha  occ. eigenvalues --   -0.92015  -0.86747  -0.86703  -0.85505  -0.85466
 Alpha  occ. eigenvalues --   -0.82624  -0.82595  -0.79916  -0.79868  -0.78807
 Alpha  occ. eigenvalues --   -0.78783  -0.77348  -0.77289  -0.69544  -0.69500
 Alpha  occ. eigenvalues --   -0.69410  -0.69096  -0.68485  -0.68320  -0.65804
 Alpha  occ. eigenvalues --   -0.65794  -0.65349  -0.65333  -0.63173  -0.63146
 Alpha  occ. eigenvalues --   -0.61426  -0.61369  -0.59127  -0.59042  -0.54731
 Alpha  occ. eigenvalues --   -0.54616  -0.52681  -0.52601  -0.51993  -0.51982
 Alpha  occ. eigenvalues --   -0.51832  -0.51735  -0.50104  -0.49950  -0.49638
 Alpha  occ. eigenvalues --   -0.49580  -0.49073  -0.49027  -0.47511  -0.47470
 Alpha  occ. eigenvalues --   -0.47063  -0.46995  -0.45280  -0.45235  -0.43734
 Alpha  occ. eigenvalues --   -0.43604  -0.43535  -0.42996  -0.42571  -0.42500
 Alpha  occ. eigenvalues --   -0.41882  -0.41808  -0.40362  -0.40268  -0.40197
 Alpha  occ. eigenvalues --   -0.39541  -0.38931  -0.38719  -0.38076  -0.37523
 Alpha  occ. eigenvalues --   -0.35461  -0.34682  -0.34270  -0.33993  -0.33864
 Alpha  occ. eigenvalues --   -0.33772  -0.33562  -0.32511  -0.32294  -0.32082
 Alpha  occ. eigenvalues --   -0.31671  -0.31539  -0.31174  -0.30241  -0.30125
 Alpha  occ. eigenvalues --   -0.30066  -0.29423  -0.27674  -0.27625  -0.27270
 Alpha  occ. eigenvalues --   -0.25873  -0.25594  -0.25562  -0.21976  -0.21857
 Alpha  occ. eigenvalues --   -0.21697  -0.21435  -0.20403  -0.20113
 Alpha virt. eigenvalues --   -0.07459  -0.07353  -0.06250  -0.06020  -0.05309
 Alpha virt. eigenvalues --   -0.05298  -0.03995  -0.03943  -0.01755  -0.01621
 Alpha virt. eigenvalues --   -0.00329  -0.00297   0.02125   0.02253   0.04036
 Alpha virt. eigenvalues --    0.04174   0.04485   0.04715   0.05246   0.05529
 Alpha virt. eigenvalues --    0.06198   0.06292   0.07730   0.08198   0.09339
 Alpha virt. eigenvalues --    0.09390   0.09600   0.09933   0.10046   0.10551
 Alpha virt. eigenvalues --    0.11205   0.12498   0.12717   0.13824   0.14000
 Alpha virt. eigenvalues --    0.15100   0.15225   0.15398   0.15694   0.16671
 Alpha virt. eigenvalues --    0.16817   0.17203   0.17355   0.18276   0.19916
 Alpha virt. eigenvalues --    0.20561   0.20740   0.21491   0.21573   0.22552
 Alpha virt. eigenvalues --    0.22640   0.23954   0.24184   0.24239   0.24718
 Alpha virt. eigenvalues --    0.25647   0.25887   0.25925   0.26645   0.26869
 Alpha virt. eigenvalues --    0.26895   0.27224   0.27430   0.27654   0.27790
 Alpha virt. eigenvalues --    0.28231   0.29246   0.29320   0.29430   0.29594
 Alpha virt. eigenvalues --    0.29745   0.29870   0.30648   0.31990   0.32400
 Alpha virt. eigenvalues --    0.32611   0.33224   0.33692   0.33871   0.34414
 Alpha virt. eigenvalues --    0.34483   0.34800   0.34938   0.35440   0.35532
 Alpha virt. eigenvalues --    0.36049   0.36875   0.36899   0.37152   0.37248
 Alpha virt. eigenvalues --    0.37844   0.38129   0.38239   0.38545   0.38737
 Alpha virt. eigenvalues --    0.38780   0.39380   0.39759   0.40061   0.40115
 Alpha virt. eigenvalues --    0.40524   0.40762   0.40907   0.41239   0.41328
 Alpha virt. eigenvalues --    0.41707   0.41889   0.42016   0.42322   0.42962
 Alpha virt. eigenvalues --    0.43561   0.43917   0.44004   0.44895   0.45391
 Alpha virt. eigenvalues --    0.45829   0.45997   0.46531   0.46739   0.47100
 Alpha virt. eigenvalues --    0.47319   0.47704   0.48160   0.48553   0.49104
 Alpha virt. eigenvalues --    0.49618   0.50296   0.50620   0.51033   0.51313
 Alpha virt. eigenvalues --    0.51738   0.51822   0.53540   0.53700   0.54443
 Alpha virt. eigenvalues --    0.54515   0.54676   0.55233   0.55702   0.56107
 Alpha virt. eigenvalues --    0.56125   0.56949   0.57273   0.57351   0.57403
 Alpha virt. eigenvalues --    0.57462   0.57539   0.57806   0.58072   0.58474
 Alpha virt. eigenvalues --    0.58944   0.59309   0.59450   0.59934   0.60319
 Alpha virt. eigenvalues --    0.60507   0.60752   0.61349   0.62112   0.62968
 Alpha virt. eigenvalues --    0.63169   0.63326   0.64009   0.64553   0.65054
 Alpha virt. eigenvalues --    0.65279   0.65673   0.65996   0.66203   0.66410
 Alpha virt. eigenvalues --    0.66764   0.67423   0.67914   0.68460   0.70259
 Alpha virt. eigenvalues --    0.70440   0.71081   0.71564   0.71874   0.72364
 Alpha virt. eigenvalues --    0.72642   0.73068   0.73699   0.73822   0.74301
 Alpha virt. eigenvalues --    0.74677   0.75509   0.75775   0.76155   0.76759
 Alpha virt. eigenvalues --    0.77383   0.77656   0.78115   0.78416   0.78512
 Alpha virt. eigenvalues --    0.79150   0.79531   0.79872   0.80570   0.80898
 Alpha virt. eigenvalues --    0.81575   0.81798   0.81982   0.82369   0.82440
 Alpha virt. eigenvalues --    0.83146   0.83798   0.84156   0.84883   0.85068
 Alpha virt. eigenvalues --    0.85578   0.85869   0.86432   0.86886   0.87611
 Alpha virt. eigenvalues --    0.87938   0.88212   0.89490   0.89689   0.90644
 Alpha virt. eigenvalues --    0.91544   0.91763   0.92077   0.92809   0.93527
 Alpha virt. eigenvalues --    0.93664   0.93882   0.95556   0.95897   0.96161
 Alpha virt. eigenvalues --    0.96273   0.96712   0.97159   0.97802   0.97991
 Alpha virt. eigenvalues --    0.98170   0.98630   0.98860   0.99022   0.99124
 Alpha virt. eigenvalues --    0.99357   1.00366   1.00746   1.00919   1.01275
 Alpha virt. eigenvalues --    1.01790   1.02259   1.02550   1.02644   1.03326
 Alpha virt. eigenvalues --    1.03683   1.04015   1.04275   1.04339   1.04594
 Alpha virt. eigenvalues --    1.05425   1.05707   1.06298   1.06710   1.08195
 Alpha virt. eigenvalues --    1.08325   1.08659   1.08955   1.11720   1.12278
 Alpha virt. eigenvalues --    1.13104   1.13612   1.14029   1.14382   1.16015
 Alpha virt. eigenvalues --    1.16076   1.16450   1.16626   1.16792   1.18750
 Alpha virt. eigenvalues --    1.18971   1.19272   1.19836   1.20791   1.22696
 Alpha virt. eigenvalues --    1.23255   1.23927   1.25542   1.25641   1.26725
 Alpha virt. eigenvalues --    1.27166   1.27486   1.27865   1.29313   1.29996
 Alpha virt. eigenvalues --    1.31235   1.31663   1.32772   1.33713   1.34089
 Alpha virt. eigenvalues --    1.35578   1.36678   1.38348   1.38655   1.40713
 Alpha virt. eigenvalues --    1.40752   1.41781   1.41985   1.43170   1.43370
 Alpha virt. eigenvalues --    1.43644   1.43884   1.44849   1.45781   1.46382
 Alpha virt. eigenvalues --    1.47187   1.49173   1.49759   1.50054   1.50841
 Alpha virt. eigenvalues --    1.50963   1.51336   1.51521   1.51948   1.52075
 Alpha virt. eigenvalues --    1.52421   1.52753   1.54695   1.54880   1.55116
 Alpha virt. eigenvalues --    1.55304   1.55529   1.55817   1.56862   1.57125
 Alpha virt. eigenvalues --    1.58012   1.58027   1.58777   1.59162   1.59909
 Alpha virt. eigenvalues --    1.60033   1.60269   1.61085   1.61868   1.62063
 Alpha virt. eigenvalues --    1.62531   1.62820   1.63169   1.64314   1.66054
 Alpha virt. eigenvalues --    1.66164   1.66434   1.66714   1.67869   1.68003
 Alpha virt. eigenvalues --    1.69446   1.70925   1.71414   1.72129   1.72367
 Alpha virt. eigenvalues --    1.73183   1.73647   1.73762   1.73821   1.74426
 Alpha virt. eigenvalues --    1.76107   1.76731   1.76780   1.77030   1.77562
 Alpha virt. eigenvalues --    1.78412   1.78957   1.80606   1.81204   1.82105
 Alpha virt. eigenvalues --    1.82357   1.82689   1.85015   1.85620   1.86122
 Alpha virt. eigenvalues --    1.86766   1.86785   1.86900   1.87104   1.87604
 Alpha virt. eigenvalues --    1.88077   1.88189   1.88691   1.88913   1.89000
 Alpha virt. eigenvalues --    1.89286   1.90047   1.90350   1.90537   1.90617
 Alpha virt. eigenvalues --    1.91923   1.92112   1.93367   1.93948   1.94728
 Alpha virt. eigenvalues --    1.94779   1.95940   1.96133   1.98094   1.98242
 Alpha virt. eigenvalues --    1.98817   1.98960   1.99333   2.00800   2.03493
 Alpha virt. eigenvalues --    2.03886   2.04031   2.04216   2.04263   2.04629
 Alpha virt. eigenvalues --    2.05378   2.06531   2.08731   2.09127   2.11448
 Alpha virt. eigenvalues --    2.11885   2.13011   2.13657   2.15066   2.15206
 Alpha virt. eigenvalues --    2.16794   2.17196   2.17447   2.17542   2.18455
 Alpha virt. eigenvalues --    2.18824   2.18986   2.19143   2.22404   2.23329
 Alpha virt. eigenvalues --    2.23447   2.24415   2.24894   2.25628   2.25992
 Alpha virt. eigenvalues --    2.26144   2.26815   2.28000   2.28227   2.28454
 Alpha virt. eigenvalues --    2.29049   2.29120   2.29723   2.30583   2.31425
 Alpha virt. eigenvalues --    2.31506   2.31929   2.32381   2.32841   2.35797
 Alpha virt. eigenvalues --    2.35952   2.36261   2.36684   2.37697   2.39031
 Alpha virt. eigenvalues --    2.39887   2.40451   2.40861   2.42520   2.43361
 Alpha virt. eigenvalues --    2.44929   2.44951   2.46380   2.46813   2.48628
 Alpha virt. eigenvalues --    2.48970   2.50938   2.51077   2.54844   2.55014
 Alpha virt. eigenvalues --    2.55896   2.56090   2.56875   2.57106   2.57254
 Alpha virt. eigenvalues --    2.57453   2.57684   2.58050   2.58230   2.58407
 Alpha virt. eigenvalues --    2.58864   2.59018   2.59522   2.59819   2.60276
 Alpha virt. eigenvalues --    2.60971   2.61413   2.61568   2.61855   2.62094
 Alpha virt. eigenvalues --    2.62731   2.62975   2.63343   2.63456   2.63710
 Alpha virt. eigenvalues --    2.64137   2.64885   2.64952   2.65458   2.65641
 Alpha virt. eigenvalues --    2.66521   2.66871   2.67073   2.67335   2.68228
 Alpha virt. eigenvalues --    2.68671   2.69042   2.69175   2.70873   2.71058
 Alpha virt. eigenvalues --    2.71902   2.72223   2.72975   2.73603   2.74950
 Alpha virt. eigenvalues --    2.75111   2.75740   2.75875   2.76944   2.77255
 Alpha virt. eigenvalues --    2.78485   2.78719   2.80824   2.81591   2.82031
 Alpha virt. eigenvalues --    2.82252   2.82672   2.84835   2.85077   2.86825
 Alpha virt. eigenvalues --    2.86937   2.87881   2.88250   2.88459   2.88587
 Alpha virt. eigenvalues --    2.88913   2.88980   2.92277   2.92617   2.94105
 Alpha virt. eigenvalues --    2.94686   2.95006   2.95392   2.96303   2.96664
 Alpha virt. eigenvalues --    2.98236   2.99815   3.01212   3.01372   3.02221
 Alpha virt. eigenvalues --    3.02712   3.05640   3.05754   3.08664   3.09388
 Alpha virt. eigenvalues --    3.11400   3.11561   3.13910   3.14182   3.16212
 Alpha virt. eigenvalues --    3.16296   3.21995   3.22615   3.24736   3.25175
 Alpha virt. eigenvalues --    3.29173   3.29378   3.32448   3.32739   3.33741
 Alpha virt. eigenvalues --    3.34175   3.36005   3.37656   3.38979   3.40763
 Alpha virt. eigenvalues --    3.41670   3.43091   3.43457   3.44412   3.44489
 Alpha virt. eigenvalues --    3.44958   3.45354   3.55913   3.56027   3.56658
 Alpha virt. eigenvalues --    3.57190   3.57974   3.59275   3.61789   3.62913
 Alpha virt. eigenvalues --    3.68126   3.68474   3.71197   3.71278   3.73327
 Alpha virt. eigenvalues --    3.76654   3.81213   3.84807   3.85477   3.85941
 Alpha virt. eigenvalues --    3.86415   3.86871   3.88617   3.88832   3.93369
 Alpha virt. eigenvalues --    3.93445   3.95259   3.97609   3.99511   3.99806
 Alpha virt. eigenvalues --    4.01311   4.02950   4.03889   4.04488   4.07303
 Alpha virt. eigenvalues --    4.07334   4.07707   4.07878   4.12897   4.17358
 Alpha virt. eigenvalues --    4.26060   4.26324   4.40707   4.44420   4.48666
 Alpha virt. eigenvalues --    4.49115   4.59918   4.66373   4.79111   4.79307
 Alpha virt. eigenvalues --    4.80021   4.80068   5.06551   5.06983   5.22184
 Alpha virt. eigenvalues --    5.22694   5.60091   5.60389   5.61725   5.67921
 Alpha virt. eigenvalues --    5.73777   5.87881   6.00263   7.85385   7.94821
 Alpha virt. eigenvalues --    8.06228   9.58736   9.58740   9.59615   9.73860
 Alpha virt. eigenvalues --   23.40468  23.40486  23.59935  23.60137  23.75505
 Alpha virt. eigenvalues --   23.75833  23.82444  23.82454  23.86537  23.86796
 Alpha virt. eigenvalues --   23.90351  23.90358  23.97500  23.97698  24.00207
 Alpha virt. eigenvalues --   24.00253  24.06374  24.06470  24.06734  24.06751
 Alpha virt. eigenvalues --   24.10154  24.10319  24.13739  24.13764  24.14078
 Alpha virt. eigenvalues --   24.14129  25.40721  25.40745  25.54287  25.62395
 Alpha virt. eigenvalues --   25.70982  25.71021  25.72233  25.72805  25.76075
 Alpha virt. eigenvalues --   25.90933  26.25603  26.25620  26.28242  33.77994
 Alpha virt. eigenvalues --   33.85784  33.94109  35.35057  35.35412  35.46729
 Alpha virt. eigenvalues --   35.46849  35.58880  35.59243  35.63416  35.64297
 Alpha virt. eigenvalues --  147.16301 215.52882 215.54157 215.54161 215.70131
 Alpha virt. eigenvalues --  776.99569
  Beta  occ. eigenvalues -- -256.01352-101.57613-101.57586-101.42337-101.42115
  Beta  occ. eigenvalues --  -29.90791 -25.79923 -25.78600 -25.78545 -14.44408
  Beta  occ. eigenvalues --  -14.44331 -14.40002 -14.39935 -14.37180 -14.37119
  Beta  occ. eigenvalues --  -14.33855 -14.33850 -10.26648 -10.26642 -10.26351
  Beta  occ. eigenvalues --  -10.26257 -10.25002 -10.24981 -10.24429 -10.24400
  Beta  occ. eigenvalues --  -10.23583 -10.23564 -10.22352 -10.22297 -10.21964
  Beta  occ. eigenvalues --  -10.21946 -10.21843 -10.21787 -10.21727 -10.21661
  Beta  occ. eigenvalues --  -10.21636 -10.21611 -10.20822 -10.20797 -10.20327
  Beta  occ. eigenvalues --  -10.20306 -10.19340 -10.19334  -9.49039  -9.49012
  Beta  occ. eigenvalues --   -9.33779  -9.33557  -7.25502  -7.25475  -7.24529
  Beta  occ. eigenvalues --   -7.24503  -7.24490  -7.24463  -7.09724  -7.09518
  Beta  occ. eigenvalues --   -7.09502  -7.09490  -7.09297  -7.09271  -3.31245
  Beta  occ. eigenvalues --   -2.08744  -2.07805  -2.07719  -1.13972  -1.13907
  Beta  occ. eigenvalues --   -0.97767  -0.97663  -0.96330  -0.96291  -0.92040
  Beta  occ. eigenvalues --   -0.92006  -0.86737  -0.86693  -0.85489  -0.85449
  Beta  occ. eigenvalues --   -0.82589  -0.82563  -0.79915  -0.79866  -0.78798
  Beta  occ. eigenvalues --   -0.78773  -0.77323  -0.77264  -0.69471  -0.69408
  Beta  occ. eigenvalues --   -0.69055  -0.68706  -0.68405  -0.68220  -0.65792
  Beta  occ. eigenvalues --   -0.65784  -0.65315  -0.65302  -0.63133  -0.63106
  Beta  occ. eigenvalues --   -0.61401  -0.61344  -0.59098  -0.59019  -0.54667
  Beta  occ. eigenvalues --   -0.54576  -0.52656  -0.52576  -0.51969  -0.51957
  Beta  occ. eigenvalues --   -0.51801  -0.51707  -0.50083  -0.49928  -0.49604
  Beta  occ. eigenvalues --   -0.49546  -0.49053  -0.49004  -0.47497  -0.47456
  Beta  occ. eigenvalues --   -0.47056  -0.46990  -0.45257  -0.45216  -0.43575
  Beta  occ. eigenvalues --   -0.43534  -0.43309  -0.42897  -0.42515  -0.42467
  Beta  occ. eigenvalues --   -0.41856  -0.41788  -0.40288  -0.40222  -0.39698
  Beta  occ. eigenvalues --   -0.39191  -0.38827  -0.38236  -0.37832  -0.37152
  Beta  occ. eigenvalues --   -0.34298  -0.34085  -0.33937  -0.33848  -0.33829
  Beta  occ. eigenvalues --   -0.32348  -0.32233  -0.31836  -0.31475  -0.30996
  Beta  occ. eigenvalues --   -0.30805  -0.30530  -0.30067  -0.30011  -0.27723
  Beta  occ. eigenvalues --   -0.27613  -0.25921  -0.25598  -0.25501  -0.24886
  Beta  occ. eigenvalues --   -0.22637  -0.22576  -0.22198  -0.21247  -0.16238
  Beta virt. eigenvalues --   -0.07478  -0.07382  -0.06686  -0.05922  -0.05322
  Beta virt. eigenvalues --   -0.05292  -0.04177  -0.03935  -0.02210  -0.01720
  Beta virt. eigenvalues --   -0.00803  -0.00319  -0.00298  -0.00201   0.01494
  Beta virt. eigenvalues --    0.02119   0.02257   0.03924   0.04191   0.04537
  Beta virt. eigenvalues --    0.04688   0.05012   0.05308   0.05600   0.06217
  Beta virt. eigenvalues --    0.06314   0.07787   0.08211   0.09360   0.09405
  Beta virt. eigenvalues --    0.09704   0.09946   0.10062   0.10597   0.11478
  Beta virt. eigenvalues --    0.12545   0.12776   0.13908   0.14068   0.15140
  Beta virt. eigenvalues --    0.15356   0.15429   0.15736   0.16882   0.17182
  Beta virt. eigenvalues --    0.17249   0.17733   0.19109   0.20051   0.20656
  Beta virt. eigenvalues --    0.20777   0.21527   0.21609   0.22624   0.22663
  Beta virt. eigenvalues --    0.24188   0.24213   0.24532   0.24777   0.25835
  Beta virt. eigenvalues --    0.25908   0.25988   0.26666   0.26870   0.26896
  Beta virt. eigenvalues --    0.27329   0.27549   0.27742   0.27829   0.28391
  Beta virt. eigenvalues --    0.29301   0.29376   0.29478   0.29669   0.29853
  Beta virt. eigenvalues --    0.30014   0.30745   0.32161   0.32458   0.32679
  Beta virt. eigenvalues --    0.33328   0.33748   0.33971   0.34465   0.34616
  Beta virt. eigenvalues --    0.34903   0.35071   0.35516   0.35559   0.36172
  Beta virt. eigenvalues --    0.36980   0.37041   0.37233   0.37284   0.37866
  Beta virt. eigenvalues --    0.38165   0.38255   0.38575   0.38805   0.38842
  Beta virt. eigenvalues --    0.39439   0.39787   0.40098   0.40197   0.40562
  Beta virt. eigenvalues --    0.40804   0.40922   0.41285   0.41421   0.41759
  Beta virt. eigenvalues --    0.41930   0.42088   0.42336   0.43011   0.43624
  Beta virt. eigenvalues --    0.43983   0.44079   0.45014   0.45451   0.45887
  Beta virt. eigenvalues --    0.46018   0.46547   0.46802   0.47180   0.47358
  Beta virt. eigenvalues --    0.47769   0.48218   0.48627   0.49150   0.49666
  Beta virt. eigenvalues --    0.50352   0.50655   0.51277   0.51472   0.51772
  Beta virt. eigenvalues --    0.51905   0.53759   0.53913   0.54548   0.54688
  Beta virt. eigenvalues --    0.55177   0.55459   0.55752   0.56141   0.56280
  Beta virt. eigenvalues --    0.57041   0.57280   0.57363   0.57439   0.57597
  Beta virt. eigenvalues --    0.57682   0.57882   0.58129   0.58591   0.59043
  Beta virt. eigenvalues --    0.59392   0.59776   0.60083   0.60439   0.60641
  Beta virt. eigenvalues --    0.60821   0.61377   0.62155   0.63102   0.63216
  Beta virt. eigenvalues --    0.63435   0.64301   0.64705   0.65170   0.65498
  Beta virt. eigenvalues --    0.65885   0.66028   0.66239   0.66459   0.66832
  Beta virt. eigenvalues --    0.67575   0.68082   0.68590   0.70315   0.70480
  Beta virt. eigenvalues --    0.71160   0.71616   0.71973   0.72426   0.72734
  Beta virt. eigenvalues --    0.73143   0.73748   0.73968   0.74399   0.74872
  Beta virt. eigenvalues --    0.75687   0.76006   0.76247   0.77175   0.77562
  Beta virt. eigenvalues --    0.77942   0.78310   0.78480   0.78923   0.79360
  Beta virt. eigenvalues --    0.79576   0.79904   0.80619   0.81025   0.81688
  Beta virt. eigenvalues --    0.81903   0.82133   0.82443   0.82539   0.83350
  Beta virt. eigenvalues --    0.83927   0.84205   0.84994   0.85196   0.85809
  Beta virt. eigenvalues --    0.85972   0.86548   0.86994   0.87629   0.88060
  Beta virt. eigenvalues --    0.88600   0.89562   0.89765   0.91102   0.91670
  Beta virt. eigenvalues --    0.92141   0.92575   0.93042   0.93909   0.94385
  Beta virt. eigenvalues --    0.95574   0.95970   0.96231   0.96580   0.96684
  Beta virt. eigenvalues --    0.96934   0.97432   0.98015   0.98253   0.98462
  Beta virt. eigenvalues --    0.98802   0.98998   0.99080   0.99257   0.99468
  Beta virt. eigenvalues --    1.00524   1.00898   1.01186   1.01696   1.01987
  Beta virt. eigenvalues --    1.02375   1.02623   1.02763   1.03428   1.03911
  Beta virt. eigenvalues --    1.04104   1.04349   1.04430   1.04636   1.05513
  Beta virt. eigenvalues --    1.05862   1.06355   1.06839   1.08222   1.08343
  Beta virt. eigenvalues --    1.08707   1.08991   1.11907   1.12367   1.13361
  Beta virt. eigenvalues --    1.13740   1.14104   1.14464   1.16185   1.16253
  Beta virt. eigenvalues --    1.16490   1.16874   1.17297   1.19034   1.19147
  Beta virt. eigenvalues --    1.19967   1.20394   1.21525   1.23254   1.24024
  Beta virt. eigenvalues --    1.24842   1.25568   1.25709   1.27103   1.27277
  Beta virt. eigenvalues --    1.27692   1.27961   1.29418   1.30026   1.31641
  Beta virt. eigenvalues --    1.31785   1.34094   1.34155   1.35725   1.36271
  Beta virt. eigenvalues --    1.38485   1.39252   1.40299   1.40782   1.40806
  Beta virt. eigenvalues --    1.41878   1.42208   1.43475   1.43694   1.43985
  Beta virt. eigenvalues --    1.44267   1.46291   1.46423   1.47236   1.48805
  Beta virt. eigenvalues --    1.49853   1.50050   1.50307   1.51207   1.51311
  Beta virt. eigenvalues --    1.51424   1.51656   1.52040   1.52165   1.52949
  Beta virt. eigenvalues --    1.53355   1.54727   1.54909   1.55143   1.55344
  Beta virt. eigenvalues --    1.55577   1.55885   1.57053   1.57201   1.58042
  Beta virt. eigenvalues --    1.58046   1.58928   1.59332   1.59929   1.60095
  Beta virt. eigenvalues --    1.60436   1.61145   1.62040   1.62286   1.62909
  Beta virt. eigenvalues --    1.63101   1.63540   1.64722   1.66198   1.66224
  Beta virt. eigenvalues --    1.66570   1.66814   1.68057   1.68140   1.70233
  Beta virt. eigenvalues --    1.71060   1.71514   1.72256   1.72737   1.73318
  Beta virt. eigenvalues --    1.73728   1.73801   1.74155   1.75160   1.76201
  Beta virt. eigenvalues --    1.76765   1.76840   1.77083   1.78284   1.78946
  Beta virt. eigenvalues --    1.79802   1.81158   1.81601   1.82388   1.82525
  Beta virt. eigenvalues --    1.85056   1.85426   1.85728   1.86493   1.86826
  Beta virt. eigenvalues --    1.86892   1.86992   1.87445   1.87870   1.88292
  Beta virt. eigenvalues --    1.88528   1.88766   1.89036   1.89421   1.89723
  Beta virt. eigenvalues --    1.90415   1.90499   1.90824   1.90879   1.92056
  Beta virt. eigenvalues --    1.92252   1.94024   1.94102   1.94963   1.95572
  Beta virt. eigenvalues --    1.95952   1.96574   1.98188   1.98389   1.98863
  Beta virt. eigenvalues --    1.99043   2.00009   2.01352   2.03632   2.03956
  Beta virt. eigenvalues --    2.04066   2.04238   2.04282   2.04821   2.05497
  Beta virt. eigenvalues --    2.07252   2.08767   2.09369   2.11473   2.11914
  Beta virt. eigenvalues --    2.13114   2.13770   2.15115   2.15256   2.16863
  Beta virt. eigenvalues --    2.17281   2.17497   2.17640   2.18498   2.18895
  Beta virt. eigenvalues --    2.19008   2.19169   2.22516   2.23432   2.23788
  Beta virt. eigenvalues --    2.24762   2.25030   2.25780   2.26041   2.26309
  Beta virt. eigenvalues --    2.27062   2.28080   2.28335   2.28503   2.29113
  Beta virt. eigenvalues --    2.29206   2.29872   2.30747   2.31514   2.31654
  Beta virt. eigenvalues --    2.32159   2.32604   2.33440   2.35841   2.35980
  Beta virt. eigenvalues --    2.36447   2.36796   2.38097   2.39111   2.40346
  Beta virt. eigenvalues --    2.40574   2.41371   2.42626   2.43441   2.44931
  Beta virt. eigenvalues --    2.44953   2.46448   2.46903   2.48675   2.49059
  Beta virt. eigenvalues --    2.50950   2.51092   2.54882   2.55063   2.56063
  Beta virt. eigenvalues --    2.56211   2.56913   2.57125   2.57291   2.57499
  Beta virt. eigenvalues --    2.57719   2.58075   2.58235   2.58444   2.58868
  Beta virt. eigenvalues --    2.59024   2.59547   2.59835   2.60334   2.61004
  Beta virt. eigenvalues --    2.61445   2.61584   2.61897   2.62149   2.62905
  Beta virt. eigenvalues --    2.63094   2.63415   2.63528   2.63743   2.64208
  Beta virt. eigenvalues --    2.64929   2.64998   2.65537   2.65713   2.66569
  Beta virt. eigenvalues --    2.66964   2.67119   2.67471   2.68284   2.68735
  Beta virt. eigenvalues --    2.69094   2.69238   2.70965   2.71141   2.71991
  Beta virt. eigenvalues --    2.72285   2.73062   2.73691   2.74992   2.75154
  Beta virt. eigenvalues --    2.76218   2.76309   2.77376   2.77463   2.78515
  Beta virt. eigenvalues --    2.78749   2.81214   2.81639   2.82095   2.82304
  Beta virt. eigenvalues --    2.87058   2.87175   2.87921   2.88256   2.88634
  Beta virt. eigenvalues --    2.88709   2.90604   2.91796   2.92699   2.93188
  Beta virt. eigenvalues --    2.94311   2.95104   2.95235   2.95758   2.96215
  Beta virt. eigenvalues --    2.96519   2.97053   2.99795   3.00067   3.00839
  Beta virt. eigenvalues --    3.01610   3.01668   3.02705   3.03262   3.05624
  Beta virt. eigenvalues --    3.05981   3.07646   3.08846   3.09525   3.11470
  Beta virt. eigenvalues --    3.11599   3.14078   3.14310   3.16628   3.16910
  Beta virt. eigenvalues --    3.22266   3.22841   3.24826   3.25426   3.29190
  Beta virt. eigenvalues --    3.29415   3.32686   3.32758   3.34010   3.34249
  Beta virt. eigenvalues --    3.37626   3.37766   3.40652   3.40842   3.42924
  Beta virt. eigenvalues --    3.43119   3.44417   3.44489   3.44895   3.45379
  Beta virt. eigenvalues --    3.46544   3.56019   3.56225   3.56681   3.57200
  Beta virt. eigenvalues --    3.57996   3.59310   3.61839   3.62956   3.68156
  Beta virt. eigenvalues --    3.68500   3.71295   3.71397   3.73443   3.76755
  Beta virt. eigenvalues --    3.81279   3.84858   3.85526   3.86009   3.86542
  Beta virt. eigenvalues --    3.86977   3.88647   3.88862   3.93372   3.93447
  Beta virt. eigenvalues --    3.95345   3.97702   3.99515   3.99832   4.01403
  Beta virt. eigenvalues --    4.02996   4.03930   4.04547   4.07310   4.07345
  Beta virt. eigenvalues --    4.07713   4.07884   4.12973   4.17513   4.26081
  Beta virt. eigenvalues --    4.26361   4.40937   4.44714   4.48729   4.49172
  Beta virt. eigenvalues --    4.60084   4.66578   4.79183   4.79354   4.80035
  Beta virt. eigenvalues --    4.80089   5.06562   5.06994   5.22262   5.22771
  Beta virt. eigenvalues --    5.60170   5.60473   5.75648   5.80621   5.81789
  Beta virt. eigenvalues --    6.00892   6.13777   7.98973   8.05765   8.17398
  Beta virt. eigenvalues --    9.58736   9.58740   9.59782   9.74002  23.40469
  Beta virt. eigenvalues --   23.40486  23.59935  23.60137  23.75505  23.75834
  Beta virt. eigenvalues --   23.82445  23.82455  23.86534  23.86793  23.90351
  Beta virt. eigenvalues --   23.90359  23.97496  23.97694  24.00207  24.00254
  Beta virt. eigenvalues --   24.06376  24.06471  24.06734  24.06752  24.10155
  Beta virt. eigenvalues --   24.10320  24.13739  24.13764  24.14078  24.14129
  Beta virt. eigenvalues --   25.40721  25.40745  25.54429  25.62513  25.70985
  Beta virt. eigenvalues --   25.71026  25.72430  25.72999  25.78399  25.91111
  Beta virt. eigenvalues --   26.25603  26.25620  26.36662  33.88066  33.93936
  Beta virt. eigenvalues --   34.02430  35.35089  35.35444  35.46743  35.46863
  Beta virt. eigenvalues --   35.58984  35.59345  35.63543  35.64422 147.20268
  Beta virt. eigenvalues --  215.52952 215.54157 215.54161 215.70201 777.00338
          Condensed to atoms (all electrons):
          Atomic-Atomic Spin Densities.
 Mulliken charges and spin densities:
               1          2
     1  Fe   1.383639   3.759851
     2  Cl  -0.744798   0.077259
     3  N   -0.547345   0.019211
     4  N   -0.379927   0.018409
     5  N    0.001329  -0.001043
     6  N   -0.353820   0.003298
     7  C    0.150740  -0.005101
     8  H    0.177129   0.002053
     9  C   -0.182847   0.002390
    10  H    0.112310   0.000581
    11  C    0.002301  -0.005622
    12  H    0.107772   0.000262
    13  C   -0.100411   0.003488
    14  H    0.093580   0.000545
    15  C    0.243194  -0.000404
    16  C    0.097885   0.002207
    17  C    0.147298  -0.000589
    18  H    0.132122   0.000126
    19  Cl  -0.741599   0.079472
    20  N   -0.548498   0.018871
    21  N   -0.377638   0.017833
    22  N    0.000973   0.000264
    23  N   -0.347698   0.003098
    24  C    0.151950  -0.004239
    25  H    0.179248   0.001808
    26  C   -0.183327   0.002003
    27  H    0.112903   0.000601
    28  C    0.003498  -0.004480
    29  H    0.107845   0.000193
    30  C   -0.103945   0.002974
    31  H    0.093092   0.000577
    32  C    0.244642   0.000512
    33  C    0.093319   0.002080
    34  C    0.143594  -0.000896
    35  H    0.133851   0.000103
    36  C    0.214309   0.000847
    37  C   -0.087241   0.000019
    38  C   -0.048157  -0.000118
    39  C    0.020897   0.000122
    40  C    0.021052   0.000056
    41  C   -0.235590  -0.000103
    42  H    0.123778  -0.000004
    43  H    0.131755   0.000006
    44  H    0.129434   0.000012
    45  H    0.129113  -0.000004
    46  C    0.195675   0.000616
    47  C   -0.085071   0.000307
    48  C   -0.040769   0.000505
    49  C    0.019911  -0.000184
    50  C    0.019696  -0.000251
    51  C   -0.235047   0.000446
    52  H    0.117418  -0.000003
    53  H    0.145301  -0.000027
    54  H    0.127821   0.000019
    55  H    0.132544   0.000011
    56  Cl  -0.049693   0.000001
    57  Cl  -0.049497   0.000034
 Sum of Mulliken charges =   0.00000   4.00000
 Mulliken charges and spin densities with hydrogens summed into heavy atoms:
               1          2
     1  Fe   1.383639   3.759851
     2  Cl  -0.744798   0.077259
     3  N   -0.547345   0.019211
     4  N   -0.379927   0.018409
     5  N    0.001329  -0.001043
     6  N   -0.353820   0.003298
     7  C    0.327868  -0.003048
     9  C   -0.070537   0.002971
    11  C    0.110073  -0.005360
    13  C   -0.006831   0.004033
    15  C    0.243194  -0.000404
    16  C    0.097885   0.002207
    17  C    0.279420  -0.000463
    19  Cl  -0.741599   0.079472
    20  N   -0.548498   0.018871
    21  N   -0.377638   0.017833
    22  N    0.000973   0.000264
    23  N   -0.347698   0.003098
    24  C    0.331199  -0.002431
    26  C   -0.070425   0.002604
    28  C    0.111344  -0.004287
    30  C   -0.010853   0.003551
    32  C    0.244642   0.000512
    33  C    0.093319   0.002080
    34  C    0.277446  -0.000792
    36  C    0.214309   0.000847
    37  C    0.036537   0.000015
    38  C    0.083598  -0.000112
    39  C    0.150331   0.000134
    40  C    0.150164   0.000052
    41  C   -0.235590  -0.000103
    46  C    0.195675   0.000616
    47  C    0.032347   0.000303
    48  C    0.104532   0.000479
    49  C    0.147732  -0.000165
    50  C    0.152240  -0.000240
    51  C   -0.235047   0.000446
    56  Cl  -0.049693   0.000001
    57  Cl  -0.049497   0.000034
 Electronic spatial extent (au):  <R**2>=          29389.0121
 Charge=              0.0000 electrons
 Dipole moment (field-independent basis, Debye):
    X=             -0.2071    Y=             12.0601    Z=             -0.7322  Tot=             12.0840
 Quadrupole moment (field-independent basis, Debye-Ang):
   XX=           -259.8681   YY=           -308.4040   ZZ=           -196.5691
   XY=              1.4861   XZ=             17.2988   YZ=             12.7147
 Traceless Quadrupole moment (field-independent basis, Debye-Ang):
   XX=             -4.9211   YY=            -53.4570   ZZ=             58.3780
   XY=              1.4861   XZ=             17.2988   YZ=             12.7147
 Octapole moment (field-independent basis, Debye-Ang**2):
  XXX=            -49.2111  YYY=            140.3478  ZZZ=             17.5290  XYY=             24.6524
  XXY=             45.0860  XXZ=            -63.6917  XZZ=             -7.5760  YZZ=           -109.9663
  YYZ=             12.7058  XYZ=             69.8530
 Hexadecapole moment (field-independent basis, Debye-Ang**3):
 XXXX=         -20863.2319 YYYY=         -13229.8837 ZZZZ=          -5868.9212 XXXY=            -80.0535
 XXXZ=            353.4573 YYYX=             88.3900 YYYZ=            273.3160 ZZZX=             97.9805
 ZZZY=             50.7565 XXYY=          -6079.6212 XXZZ=          -4320.2670 YYZZ=          -2857.9929
 XXYZ=             40.6183 YYXZ=            -72.3547 ZZXY=             35.3694
 N-N= 5.534693300433D+03 E-N=-2.180446082351D+04  KE= 4.533704927585D+03
                          Isotropic Fermi Contact Couplings
        Atom                 a.u.       MegaHertz       Gauss      10(-4) cm-1
     1  Fe(57)            -0.56646     -20.53976      -7.32910      -6.85133
     2  Cl(35)             0.05224       5.72686       2.04349       1.91028
     3  N(14)              0.07231       5.84111       2.08425       1.94838
     4  N(14)              0.08374       6.76450       2.41374       2.25639
     5  N(14)              0.01048       0.84615       0.30193       0.28225
     6  N(14)              0.00877       0.70801       0.25263       0.23617
     7  C(13)             -0.00158      -0.44268      -0.15796      -0.14766
     8  H(1)               0.00046       0.50882       0.18156       0.16972
     9  C(13)              0.00175       0.49195       0.17554       0.16410
    10  H(1)               0.00013       0.14209       0.05070       0.04740
    11  C(13)             -0.00019      -0.05476      -0.01954      -0.01827
    12  H(1)               0.00006       0.06861       0.02448       0.02289
    13  C(13)              0.00227       0.63682       0.22723       0.21242
    14  H(1)               0.00017       0.18460       0.06587       0.06158
    15  C(13)             -0.00119      -0.33381      -0.11911      -0.11135
    16  C(13)             -0.00026      -0.07298      -0.02604      -0.02434
    17  C(13)              0.00035       0.09913       0.03537       0.03307
    18  H(1)               0.00007       0.08041       0.02869       0.02682
    19  Cl(35)             0.05264       5.77064       2.05911       1.92488
    20  N(14)              0.07207       5.82147       2.07725       1.94183
    21  N(14)              0.08331       6.72935       2.40120       2.24467
    22  N(14)              0.01048       0.84660       0.30209       0.28240
    23  N(14)              0.00885       0.71521       0.25520       0.23857
    24  C(13)             -0.00152      -0.42690      -0.15233      -0.14240
    25  H(1)               0.00044       0.48776       0.17405       0.16270
    26  C(13)              0.00167       0.46947       0.16752       0.15660
    27  H(1)               0.00013       0.14067       0.05020       0.04692
    28  C(13)             -0.00012      -0.03435      -0.01226      -0.01146
    29  H(1)               0.00005       0.05078       0.01812       0.01694
    30  C(13)              0.00218       0.61259       0.21859       0.20434
    31  H(1)               0.00017       0.19152       0.06834       0.06388
    32  C(13)             -0.00119      -0.33341      -0.11897      -0.11121
    33  C(13)             -0.00027      -0.07664      -0.02735      -0.02556
    34  C(13)              0.00035       0.09813       0.03502       0.03273
    35  H(1)               0.00006       0.07222       0.02577       0.02409
    36  C(13)              0.00051       0.14278       0.05095       0.04763
    37  C(13)              0.00032       0.09021       0.03219       0.03009
    38  C(13)             -0.00004      -0.01042      -0.00372      -0.00348
    39  C(13)              0.00012       0.03264       0.01165       0.01089
    40  C(13)              0.00001       0.00250       0.00089       0.00083
    41  C(13)             -0.00002      -0.00577      -0.00206      -0.00192
    42  H(1)               0.00001       0.01356       0.00484       0.00452
    43  H(1)               0.00001       0.01103       0.00394       0.00368
    44  H(1)               0.00001       0.00623       0.00222       0.00208
    45  H(1)               0.00000      -0.00117      -0.00042      -0.00039
    46  C(13)              0.00051       0.14376       0.05130       0.04795
    47  C(13)              0.00015       0.04243       0.01514       0.01415
    48  C(13)              0.00002       0.00468       0.00167       0.00156
    49  C(13)              0.00003       0.00780       0.00278       0.00260
    50  C(13)             -0.00002      -0.00660      -0.00236      -0.00220
    51  C(13)              0.00004       0.01062       0.00379       0.00354
    52  H(1)               0.00000       0.00436       0.00156       0.00145
    53  H(1)               0.00000      -0.00232      -0.00083      -0.00077
    54  H(1)               0.00001       0.00736       0.00262       0.00245
    55  H(1)               0.00000       0.00372       0.00133       0.00124
    56  Cl(35)             0.00001       0.00075       0.00027       0.00025
    57  Cl(35)             0.00001       0.00139       0.00050       0.00046
 --------------------------------------------------------
       Center         ----  Spin Dipole Couplings  ----
                      3XX-RR        3YY-RR        3ZZ-RR
 --------------------------------------------------------
     1   Atom        2.242494     -1.196588     -1.045906
     2   Atom        0.107833      0.070934     -0.178767
     3   Atom       -0.078082     -0.078102      0.156184
     4   Atom        0.025299      0.015079     -0.040378
     5   Atom        0.008787      0.004126     -0.012913
     6   Atom        0.007149      0.000469     -0.007619
     7   Atom       -0.020698     -0.008060      0.028758
     8   Atom       -0.007661     -0.006328      0.013989
     9   Atom       -0.006590     -0.006114      0.012705
    10   Atom       -0.003306     -0.002721      0.006027
    11   Atom       -0.005580     -0.006595      0.012175
    12   Atom       -0.002352     -0.002410      0.004762
    13   Atom       -0.005654     -0.006245      0.011898
    14   Atom       -0.002555     -0.003184      0.005738
    15   Atom       -0.013418     -0.016510      0.029929
    16   Atom       -0.005270     -0.002866      0.008136
    17   Atom       -0.000197      0.000949     -0.000752
    18   Atom        0.000095     -0.000298      0.000203
    19   Atom        0.114781      0.046317     -0.161098
    20   Atom       -0.079670     -0.078521      0.158192
    21   Atom        0.024203      0.025847     -0.050050
    22   Atom        0.009462      0.004317     -0.013779
    23   Atom        0.006408      0.001378     -0.007786
    24   Atom       -0.020113     -0.011356      0.031469
    25   Atom       -0.007226     -0.010344      0.017570
    26   Atom       -0.006407     -0.006664      0.013071
    27   Atom       -0.003195     -0.003426      0.006621
    28   Atom       -0.005493     -0.006123      0.011616
    29   Atom       -0.002429     -0.002384      0.004812
    30   Atom       -0.005936     -0.005093      0.011029
    31   Atom       -0.002844     -0.002153      0.004998
    32   Atom       -0.015078     -0.010703      0.025781
    33   Atom       -0.006629      0.002778      0.003852
    34   Atom       -0.000769      0.002603     -0.001834
    35   Atom       -0.000008      0.000585     -0.000577
    36   Atom        0.001520      0.002011     -0.003530
    37   Atom        0.001475      0.000266     -0.001741
    38   Atom        0.000153      0.002313     -0.002466
    39   Atom        0.000742      0.000419     -0.001161
    40   Atom        0.000156      0.001174     -0.001330
    41   Atom        0.000452      0.000572     -0.001024
    42   Atom        0.001601     -0.000301     -0.001300
    43   Atom       -0.000956      0.003866     -0.002910
    44   Atom        0.000694      0.000076     -0.000771
    45   Atom       -0.000119      0.001090     -0.000971
    46   Atom        0.001087      0.002340     -0.003427
    47   Atom        0.000128      0.001794     -0.001922
    48   Atom        0.001896      0.000521     -0.002417
    49   Atom        0.000344      0.000806     -0.001150
    50   Atom        0.000891      0.000355     -0.001245
    51   Atom        0.000587      0.000479     -0.001067
    52   Atom       -0.000293      0.001713     -0.001420
    53   Atom        0.003054     -0.000375     -0.002679
    54   Atom        0.000084      0.000707     -0.000791
    55   Atom        0.000873     -0.000010     -0.000864
    56   Atom        0.000225      0.000366     -0.000591
    57   Atom        0.000434      0.000187     -0.000621
 --------------------------------------------------------
                        XY            XZ            YZ
 --------------------------------------------------------
     1   Atom       -0.048356      0.683016      0.066428
     2   Atom        0.183641     -0.030128     -0.024422
     3   Atom        0.008148      0.025656      0.016500
     4   Atom       -0.090479      0.060783     -0.052840
     5   Atom       -0.028119     -0.002218      0.002742
     6   Atom       -0.009983      0.007214     -0.003476
     7   Atom       -0.008235     -0.009261      0.017003
     8   Atom       -0.011381     -0.017715      0.019366
     9   Atom        0.000027     -0.003142      0.003013
    10   Atom       -0.000893     -0.002437      0.003433
    11   Atom       -0.004429      0.001732      0.001297
    12   Atom       -0.000199      0.000612      0.000281
    13   Atom        0.000806      0.003816     -0.003733
    14   Atom       -0.001179      0.003853     -0.003044
    15   Atom       -0.013028      0.016508     -0.013452
    16   Atom       -0.017102      0.019278     -0.017908
    17   Atom       -0.009335      0.007249     -0.006260
    18   Atom       -0.003882      0.004036     -0.003727
    19   Atom       -0.183255     -0.006942      0.001013
    20   Atom       -0.004597      0.018313      0.016053
    21   Atom        0.094338      0.051314      0.044409
    22   Atom        0.024893     -0.004826     -0.004441
    23   Atom        0.010674      0.006094      0.002560
    24   Atom        0.006194     -0.011365     -0.011620
    25   Atom        0.009529     -0.019098     -0.016456
    26   Atom       -0.000208     -0.003452     -0.000723
    27   Atom        0.000636     -0.002728     -0.002233
    28   Atom        0.003665      0.000565      0.001380
    29   Atom        0.000217      0.000360      0.000701
    30   Atom       -0.000165      0.003221      0.006028
    31   Atom        0.001544      0.003310      0.004228
    32   Atom        0.013499      0.012933      0.019768
    33   Atom        0.018521      0.016520      0.019111
    34   Atom        0.010315      0.006132      0.006081
    35   Atom        0.004291      0.003554      0.003745
    36   Atom       -0.005412      0.000456     -0.000520
    37   Atom       -0.002884      0.001042     -0.000743
    38   Atom       -0.003624     -0.000320      0.000625
    39   Atom       -0.001742      0.000305     -0.000306
    40   Atom       -0.001966     -0.000316      0.000358
    41   Atom       -0.001585      0.000027      0.000109
    42   Atom       -0.002375      0.001512     -0.000995
    43   Atom       -0.004098     -0.000902      0.001635
    44   Atom       -0.001192      0.000362     -0.000277
    45   Atom       -0.001489     -0.000389      0.000582
    46   Atom        0.005587     -0.000390     -0.000163
    47   Atom        0.002423      0.000598      0.000425
    48   Atom        0.003496     -0.000723     -0.001094
    49   Atom        0.001818      0.000005      0.000258
    50   Atom        0.002173     -0.000754     -0.000460
    51   Atom        0.001231      0.000096     -0.000429
    52   Atom        0.002304      0.000758      0.001221
    53   Atom        0.004561     -0.002412     -0.001634
    54   Atom        0.001181      0.000168      0.000228
    55   Atom        0.001542     -0.000806     -0.000601
    56   Atom       -0.000906     -0.000045      0.000101
    57   Atom        0.000586      0.000069     -0.000246
 --------------------------------------------------------


 ---------------------------------------------------------------------------------
              Anisotropic Spin Dipole Couplings in Principal Axis System
 ---------------------------------------------------------------------------------

       Atom             a.u.   MegaHertz   Gauss  10(-4) cm-1        Axes

              Baa    -1.2645   -21.892    -7.812    -7.302  0.1382  0.7411 -0.6570
     1 Fe(57) Bbb    -1.1146   -19.296    -6.885    -6.437 -0.1385  0.6713  0.7281
              Bcc     2.3790    41.188    14.697    13.739  0.9807 -0.0096  0.1954
 
              Baa    -0.1821    -9.531    -3.401    -3.179  0.0789  0.0389  0.9961
     2 Cl(35) Bbb    -0.0951    -4.979    -1.777    -1.661 -0.6688  0.7431  0.0239
              Bcc     0.2772    14.510     5.178     4.840  0.7393  0.6681 -0.0846
 
              Baa    -0.0865    -3.335    -1.190    -1.112  0.7485 -0.6623 -0.0341
     3 N(14)  Bbb    -0.0738    -2.845    -1.015    -0.949  0.6541  0.7458 -0.1265
              Bcc     0.1602     6.179     2.205     2.061  0.1092  0.0724  0.9914
 
              Baa    -0.0767    -2.958    -1.056    -0.987 -0.5600 -0.0772  0.8249
     4 N(14)  Bbb    -0.0689    -2.659    -0.949    -0.887  0.4857  0.7761  0.4023
              Bcc     0.1456     5.617     2.004     1.874  0.6712 -0.6259  0.3971
 
              Baa    -0.0218    -0.840    -0.300    -0.280  0.6734  0.7369 -0.0594
     5 N(14)  Bbb    -0.0131    -0.507    -0.181    -0.169  0.0937 -0.0054  0.9956
              Bcc     0.0349     1.347     0.481     0.449  0.7333 -0.6760 -0.0727
 
              Baa    -0.0106    -0.409    -0.146    -0.136 -0.4203 -0.0957  0.9023
     6 N(14)  Bbb    -0.0063    -0.242    -0.086    -0.081  0.4589  0.8354  0.3023
              Bcc     0.0169     0.651     0.232     0.217  0.7828 -0.5412  0.3072
 
              Baa    -0.0248    -3.325    -1.186    -1.109  0.9056  0.4236  0.0221
     7 C(13)  Bbb    -0.0130    -1.739    -0.621    -0.580 -0.3761  0.8259 -0.4201
              Bcc     0.0377     5.064     1.807     1.689 -0.1962  0.3721  0.9072
 
              Baa    -0.0185    -9.851    -3.515    -3.286  0.5733  0.8024 -0.1659
     8 H(1)   Bbb    -0.0174    -9.291    -3.315    -3.099  0.6941 -0.3681  0.6186
              Bcc     0.0359    19.142     6.830     6.385 -0.4353  0.4698  0.7680
 
              Baa    -0.0074    -0.991    -0.354    -0.331  0.8359 -0.5084  0.2070
     9 C(13)  Bbb    -0.0063    -0.841    -0.300    -0.280  0.5276  0.8482 -0.0473
              Bcc     0.0137     1.832     0.654     0.611 -0.1515  0.1488  0.9772
 
              Baa    -0.0040    -2.111    -0.753    -0.704  0.7017  0.7087 -0.0724
    10 H(1)   Bbb    -0.0039    -2.061    -0.735    -0.687  0.6752 -0.6293  0.3848
              Bcc     0.0078     4.172     1.489     1.392 -0.2272  0.3189  0.9202
 
              Baa    -0.0107    -1.441    -0.514    -0.481  0.6660  0.7402 -0.0922
    11 C(13)  Bbb    -0.0016    -0.220    -0.079    -0.074  0.7412 -0.6706 -0.0299
              Bcc     0.0124     1.662     0.593     0.554  0.0840  0.0484  0.9953
 
              Baa    -0.0026    -1.405    -0.501    -0.469  0.6902  0.7187 -0.0843
    12 H(1)   Bbb    -0.0022    -1.169    -0.417    -0.390  0.7187 -0.6944 -0.0352
              Bcc     0.0048     2.574     0.918     0.859  0.0839  0.0363  0.9958
 
              Baa    -0.0082    -1.100    -0.393    -0.367 -0.6184  0.7432  0.2555
    13 C(13)  Bbb    -0.0051    -0.687    -0.245    -0.229  0.7633  0.6453 -0.0296
              Bcc     0.0133     1.787     0.638     0.596  0.1869 -0.1767  0.9664
 
              Baa    -0.0041    -2.201    -0.785    -0.734 -0.1449  0.9281  0.3431
    14 H(1)   Bbb    -0.0041    -2.169    -0.774    -0.723  0.9250  0.2501 -0.2859
              Bcc     0.0082     4.369     1.559     1.457  0.3512 -0.2759  0.8947
 
              Baa    -0.0281    -3.771    -1.346    -1.258  0.6773  0.7353 -0.0222
    15 C(13)  Bbb    -0.0125    -1.677    -0.599    -0.560  0.6509 -0.6131 -0.4476
              Bcc     0.0406     5.449     1.944     1.817  0.3428 -0.2887  0.8939
 
              Baa    -0.0216    -2.895    -1.033    -0.966  0.8076  0.5594 -0.1869
    16 C(13)  Bbb    -0.0154    -2.069    -0.738    -0.690 -0.2785  0.6410  0.7153
              Bcc     0.0370     4.964     1.771     1.656  0.5199 -0.5256  0.6734
 
              Baa    -0.0092    -1.240    -0.443    -0.414  0.7860  0.5625 -0.2564
    17 C(13)  Bbb    -0.0061    -0.823    -0.294    -0.274 -0.1296  0.5555  0.8214
              Bcc     0.0154     2.063     0.736     0.688 -0.6044  0.6124 -0.5095
 
              Baa    -0.0040    -2.138    -0.763    -0.713  0.7775  0.5869 -0.2258
    18 H(1)   Bbb    -0.0038    -2.009    -0.717    -0.670 -0.2195  0.5898  0.7772
              Bcc     0.0078     4.147     1.480     1.383  0.5893 -0.5547  0.5874
 
              Baa    -0.1614    -8.448    -3.015    -2.818  0.0527  0.0416  0.9977
    19 Cl(35) Bbb    -0.1056    -5.529    -1.973    -1.844  0.6367  0.7683 -0.0657
              Bcc     0.2671    13.977     4.987     4.662  0.7693 -0.6387 -0.0140
 
              Baa    -0.0862    -3.323    -1.186    -1.108  0.7465  0.6580 -0.0992
    20 N(14)  Bbb    -0.0745    -2.872    -1.025    -0.958 -0.6612  0.7502  0.0003
              Bcc     0.1606     6.195     2.210     2.066  0.0746  0.0654  0.9951
 
              Baa    -0.0769    -2.966    -1.058    -0.989 -0.5777  0.1870  0.7946
    21 N(14)  Bbb    -0.0662    -2.552    -0.911    -0.851 -0.4661  0.7235 -0.5092
              Bcc     0.1431     5.519     1.969     1.841  0.6701  0.6645  0.3308
 
              Baa    -0.0181    -0.700    -0.250    -0.233 -0.6678  0.7441  0.0187
    22 N(14)  Bbb    -0.0147    -0.567    -0.202    -0.189  0.1161  0.0793  0.9901
              Bcc     0.0328     1.266     0.452     0.422  0.7352  0.6634 -0.1393
 
              Baa    -0.0104    -0.399    -0.142    -0.133 -0.4584  0.2296  0.8586
    23 N(14)  Bbb    -0.0062    -0.238    -0.085    -0.080 -0.4440  0.7777 -0.4450
              Bcc     0.0165     0.638     0.228     0.213  0.7699  0.5852  0.2545
 
              Baa    -0.0239    -3.205    -1.144    -1.069  0.9291 -0.3507  0.1171
    24 C(13)  Bbb    -0.0133    -1.783    -0.636    -0.595  0.3012  0.9016  0.3105
              Bcc     0.0372     4.988     1.780     1.664 -0.2145 -0.2532  0.9433
 
              Baa    -0.0184    -9.844    -3.513    -3.284 -0.5898  0.8057  0.0553
    25 H(1)   Bbb    -0.0173    -9.244    -3.299    -3.084  0.6742  0.4535  0.5829
              Bcc     0.0358    19.088     6.811     6.367 -0.4445 -0.3811  0.8107
 
              Baa    -0.0072    -0.967    -0.345    -0.323  0.8314  0.5320  0.1605
    26 C(13)  Bbb    -0.0065    -0.870    -0.310    -0.290 -0.5294  0.8461 -0.0622
              Bcc     0.0137     1.837     0.655     0.613 -0.1689 -0.0333  0.9851
 
              Baa    -0.0040    -2.112    -0.754    -0.704  0.7092 -0.7042  0.0343
    27 H(1)   Bbb    -0.0038    -2.054    -0.733    -0.685  0.6604  0.6806  0.3172
              Bcc     0.0078     4.166     1.486     1.390 -0.2467 -0.2023  0.9477
 
              Baa    -0.0095    -1.276    -0.455    -0.425 -0.6717  0.7402 -0.0304
    28 C(13)  Bbb    -0.0023    -0.303    -0.108    -0.101  0.7391  0.6667 -0.0964
              Bcc     0.0118     1.579     0.563     0.527  0.0511  0.0872  0.9949
 
              Baa    -0.0026    -1.404    -0.501    -0.468 -0.7032  0.7102 -0.0329
    29 H(1)   Bbb    -0.0023    -1.210    -0.432    -0.404  0.7091  0.6972 -0.1051
              Bcc     0.0049     2.614     0.933     0.872  0.0517  0.0972  0.9939
 
              Baa    -0.0080    -1.068    -0.381    -0.356  0.5904  0.7350 -0.3335
    30 C(13)  Bbb    -0.0055    -0.743    -0.265    -0.248  0.7924 -0.6063  0.0666
              Bcc     0.0135     1.811     0.646     0.604  0.1533  0.3036  0.9404
 
              Baa    -0.0041    -2.196    -0.784    -0.732 -0.1097  0.9163 -0.3852
    31 H(1)   Bbb    -0.0041    -2.163    -0.772    -0.722  0.9428 -0.0268 -0.3322
              Bcc     0.0082     4.359     1.556     1.454  0.3147  0.3997  0.8609
 
              Baa    -0.0268    -3.601    -1.285    -1.201  0.7068 -0.7017  0.0899
    32 C(13)  Bbb    -0.0131    -1.759    -0.628    -0.587  0.6390  0.5788 -0.5067
              Bcc     0.0399     5.360     1.912     1.788  0.3035  0.4156  0.8574
 
              Baa    -0.0212    -2.850    -1.017    -0.951  0.8372 -0.5256 -0.1509
    33 C(13)  Bbb    -0.0154    -2.065    -0.737    -0.689 -0.2277 -0.5860  0.7777
              Bcc     0.0366     4.914     1.754     1.639  0.4972  0.6167  0.6103
 
              Baa    -0.0097    -1.296    -0.463    -0.432  0.7938 -0.5845 -0.1678
    34 C(13)  Bbb    -0.0060    -0.799    -0.285    -0.267 -0.1455 -0.4505  0.8809
              Bcc     0.0156     2.096     0.748     0.699  0.5905  0.6748  0.4426
 
              Baa    -0.0040    -2.144    -0.765    -0.715  0.7742 -0.6205 -0.1244
    35 H(1)   Bbb    -0.0038    -2.007    -0.716    -0.669 -0.2489 -0.4794  0.8416
              Bcc     0.0078     4.151     1.481     1.385  0.5819  0.6206  0.5256
 
              Baa    -0.0037    -0.491    -0.175    -0.164  0.6701  0.6687  0.3222
    36 C(13)  Bbb    -0.0036    -0.478    -0.171    -0.160 -0.2754 -0.1792  0.9445
              Bcc     0.0072     0.970     0.346     0.323 -0.6893  0.7216 -0.0641
 
              Baa    -0.0021    -0.286    -0.102    -0.095  0.6089  0.5576 -0.5642
    37 C(13)  Bbb    -0.0020    -0.264    -0.094    -0.088  0.2271  0.5590  0.7975
              Bcc     0.0041     0.550     0.196     0.183  0.7600 -0.6137  0.2138
 
              Baa    -0.0027    -0.356    -0.127    -0.119 -0.5530 -0.4882  0.6751
    38 C(13)  Bbb    -0.0024    -0.325    -0.116    -0.108  0.5842  0.3505  0.7320
              Bcc     0.0051     0.681     0.243     0.227 -0.5940  0.7993  0.0914
 
              Baa    -0.0012    -0.164    -0.059    -0.055  0.1625  0.3451  0.9244
    39 C(13)  Bbb    -0.0012    -0.156    -0.056    -0.052  0.6604  0.6580 -0.3618
              Bcc     0.0024     0.320     0.114     0.107  0.7331 -0.6693  0.1209
 
              Baa    -0.0014    -0.189    -0.067    -0.063  0.5223  0.2864  0.8032
    40 C(13)  Bbb    -0.0013    -0.180    -0.064    -0.060  0.5972  0.5495 -0.5843
              Bcc     0.0028     0.369     0.132     0.123 -0.6087  0.7849  0.1160
 
              Baa    -0.0011    -0.154    -0.055    -0.051 -0.5620 -0.5565  0.6119
    41 C(13)  Bbb    -0.0010    -0.128    -0.046    -0.043  0.4516  0.4133  0.7907
              Bcc     0.0021     0.282     0.101     0.094 -0.6930  0.7207  0.0190
 
              Baa    -0.0019    -1.040    -0.371    -0.347 -0.5076 -0.2301  0.8303
    42 H(1)   Bbb    -0.0019    -1.012    -0.361    -0.337  0.3617  0.8177  0.4477
              Bcc     0.0038     2.051     0.732     0.684  0.7820 -0.5276  0.3318
 
              Baa    -0.0033    -1.771    -0.632    -0.591  0.6609  0.5036 -0.5565
    43 H(1)   Bbb    -0.0033    -1.738    -0.620    -0.580  0.5714  0.1431  0.8081
              Bcc     0.0066     3.509     1.252     1.171 -0.4866  0.8520  0.1931
 
              Baa    -0.0009    -0.457    -0.163    -0.152 -0.2946 -0.0941  0.9510
    44 H(1)   Bbb    -0.0008    -0.451    -0.161    -0.150  0.5551  0.7932  0.2504
              Bcc     0.0017     0.907     0.324     0.303  0.7779 -0.6017  0.1814
 
              Baa    -0.0011    -0.600    -0.214    -0.200 -0.3771 -0.4642  0.8014
    45 H(1)   Bbb    -0.0011    -0.597    -0.213    -0.199  0.7484  0.3570  0.5590
              Bcc     0.0022     1.198     0.427     0.399 -0.5456  0.8106  0.2127
 
              Baa    -0.0040    -0.533    -0.190    -0.178  0.7124 -0.6223  0.3242
    46 C(13)  Bbb    -0.0034    -0.453    -0.162    -0.151 -0.2194  0.2414  0.9453
              Bcc     0.0073     0.986     0.352     0.329  0.6666  0.7446 -0.0354
 
              Baa    -0.0021    -0.284    -0.101    -0.095 -0.4049  0.1528  0.9015
    47 C(13)  Bbb    -0.0015    -0.200    -0.071    -0.067  0.7060 -0.5742  0.4145
              Bcc     0.0036     0.484     0.173     0.162  0.5810  0.8043  0.1246
 
              Baa    -0.0029    -0.389    -0.139    -0.130 -0.2632  0.5277  0.8076
    48 C(13)  Bbb    -0.0021    -0.280    -0.100    -0.093  0.5996 -0.5664  0.5655
              Bcc     0.0050     0.669     0.239     0.223  0.7558  0.6330 -0.1673
 
              Baa    -0.0014    -0.186    -0.066    -0.062  0.5798 -0.5521  0.5992
    49 C(13)  Bbb    -0.0010    -0.139    -0.050    -0.046 -0.4804  0.3623  0.7987
              Bcc     0.0024     0.325     0.116     0.108  0.6581  0.7509  0.0552
 
              Baa    -0.0017    -0.223    -0.080    -0.074  0.6360 -0.5650  0.5257
    50 C(13)  Bbb    -0.0013    -0.178    -0.064    -0.059 -0.2246  0.5162  0.8265
              Bcc     0.0030     0.401     0.143     0.134  0.7383  0.6437 -0.2014
 
              Baa    -0.0013    -0.176    -0.063    -0.059 -0.3148  0.4198  0.8513
    51 C(13)  Bbb    -0.0005    -0.063    -0.023    -0.021  0.6283 -0.5801  0.5184
              Bcc     0.0018     0.239     0.085     0.080  0.7115  0.6980 -0.0812
 
              Baa    -0.0019    -0.988    -0.353    -0.330  0.3474 -0.4968  0.7953
    52 H(1)   Bbb    -0.0018    -0.950    -0.339    -0.317  0.7765 -0.3230 -0.5410
              Bcc     0.0036     1.937     0.691     0.646  0.5257  0.8055  0.2735
 
              Baa    -0.0036    -1.905    -0.680    -0.635  0.5322 -0.3704  0.7613
    53 H(1)   Bbb    -0.0035    -1.874    -0.669    -0.625 -0.3088  0.7523  0.5819
              Bcc     0.0071     3.779     1.348     1.260  0.7882  0.5448 -0.2860
 
              Baa    -0.0008    -0.444    -0.158    -0.148  0.5529 -0.5210  0.6502
    54 H(1)   Bbb    -0.0008    -0.437    -0.156    -0.146 -0.5718  0.3303  0.7509
              Bcc     0.0016     0.880     0.314     0.294  0.6060  0.7870  0.1153
 
              Baa    -0.0012    -0.630    -0.225    -0.210  0.4999 -0.2295  0.8351
    55 H(1)   Bbb    -0.0012    -0.624    -0.223    -0.208 -0.4110  0.7859  0.4620
              Bcc     0.0024     1.254     0.447     0.418  0.7623  0.5742 -0.2986
 
              Baa    -0.0006    -0.034    -0.012    -0.011 -0.5524 -0.5589  0.6185
    56 Cl(35) Bbb    -0.0006    -0.030    -0.011    -0.010  0.4863  0.3866  0.7836
              Bcc     0.0012     0.063     0.023     0.021 -0.6770  0.7336  0.0582
 
              Baa    -0.0007    -0.039    -0.014    -0.013 -0.2441  0.3875  0.8889
    57 Cl(35) Bbb    -0.0002    -0.009    -0.003    -0.003 -0.5942  0.6647 -0.4530
              Bcc     0.0009     0.048     0.017     0.016  0.7664  0.6388 -0.0680
 

 ---------------------------------------------------------------------------------

 No NMR shielding tensors so no spin-rotation constants.
 Leave Link  601 at Sat Oct 20 04:21:46 2018, MaxMem=   838860800 cpu:        41.7
 (Enter /soft/sl6.3/x86_64/gaussian/g09_d01/g09/l701.exe)
 Compute integral first derivatives.
 ... and contract with generalized density number  0.
 Leave Link  701 at Sat Oct 20 04:21:47 2018, MaxMem=   838860800 cpu:        16.5
 (Enter /soft/sl6.3/x86_64/gaussian/g09_d01/g09/l702.exe)
 L702 exits ... SP integral derivatives will be done elsewhere.
 Leave Link  702 at Sat Oct 20 04:21:47 2018, MaxMem=   838860800 cpu:         0.4
 (Enter /soft/sl6.3/x86_64/gaussian/g09_d01/g09/l703.exe)
 Compute integral first derivatives, UseDBF=F ICtDFT=           0.
 Integral derivatives from FoFJK, PRISM(SPDF).
 Calling FoFJK, ICntrl=      2127 FMM=F ISym2X=0 I1Cent= 0 IOpClX= 1 NMat=1 NMatS=1 NMatT=0.
 FoFJK:  IHMeth= 1 ICntrl=    2127 DoSepK=F KAlg= 0 I1Cent=   0 FoldK=F
 IRaf=         0 NMat=   1 IRICut=       1 DoRegI=T DoRafI=F ISym2E= 0.
 FoFCou: FMM=F IPFlag=           0 FMFlag=      100000 FMFlg1=         800
         NFxFlg=           0 DoJE=F BraDBF=F KetDBF=F FulRan=T
         wScrn=  0.000000 ICntrl=    2127 IOpCl=  1 I1Cent=           0 NGrid=           0
         NMat0=    1 NMatS0=      1 NMatT0=    0 NMatD0=    1 NMtDS0=    0 NMtDT0=    0
 Symmetry not used in FoFCou.
 Leave Link  703 at Sat Oct 20 04:24:22 2018, MaxMem=   838860800 cpu:      2472.6
 (Enter /soft/sl6.3/x86_64/gaussian/g09_d01/g09/l716.exe)
 Dipole        =-8.14613578D-02 4.74479436D+00-2.88080759D-01
 ***** Axes restored to original set *****
 -------------------------------------------------------------------
 Center     Atomic                   Forces (Hartrees/Bohr)
 Number     Number              X              Y              Z
 -------------------------------------------------------------------
      1       26          -0.000015137    0.000004958   -0.000000017
      2       17          -0.000003340   -0.000002964    0.000001353
      3        7           0.000001782   -0.000005058    0.000003717
      4        7           0.000012243    0.000002175    0.000017836
      5        7           0.000002831   -0.000006196   -0.000004235
      6        7          -0.000006771    0.000005175    0.000004223
      7        6          -0.000002264   -0.000001495    0.000013170
      8        1          -0.000000092   -0.000003305    0.000004901
      9        6          -0.000002212   -0.000005735   -0.000000117
     10        1          -0.000000985   -0.000006500    0.000005778
     11        6           0.000001182   -0.000008105    0.000005280
     12        1          -0.000001455   -0.000007996    0.000003558
     13        6          -0.000001970   -0.000004976    0.000004458
     14        1          -0.000000603   -0.000006670    0.000001005
     15        6          -0.000000200   -0.000001529    0.000005835
     16        6          -0.000003280   -0.000004408   -0.000002369
     17        6           0.000003960   -0.000006507   -0.000002858
     18        1          -0.000002476   -0.000004914    0.000001094
     19       17           0.000004459   -0.000000606    0.000008349
     20        7           0.000004753    0.000003120    0.000007762
     21        7           0.000005350    0.000004563   -0.000014634
     22        7          -0.000010057   -0.000004490    0.000008148
     23        7           0.000013053    0.000009450   -0.000006155
     24        6           0.000001873    0.000005585   -0.000007893
     25        1          -0.000000338    0.000003281    0.000005347
     26        6           0.000000627    0.000007618    0.000010066
     27        1           0.000000914    0.000007652    0.000004910
     28        6          -0.000001023    0.000004380    0.000000913
     29        1           0.000001200    0.000008942    0.000002416
     30        6           0.000002211    0.000006968    0.000000392
     31        1           0.000000456    0.000005821    0.000001345
     32        6          -0.000002312    0.000006199   -0.000002842
     33        6          -0.000000886    0.000000857    0.000002495
     34        6          -0.000005342    0.000000371    0.000002182
     35        1           0.000001941    0.000003085   -0.000003142
     36        6           0.000005359   -0.000004494   -0.000003654
     37        6           0.000000439   -0.000001198   -0.000000737
     38        6          -0.000000702    0.000000016   -0.000004137
     39        6          -0.000004052    0.000003497   -0.000000738
     40        6          -0.000004364    0.000006548   -0.000002358
     41        6           0.000008317   -0.000008353   -0.000006810
     42        1          -0.000000908   -0.000002659   -0.000000890
     43        1           0.000000191    0.000002278   -0.000002243
     44        1           0.000000466   -0.000002188   -0.000002529
     45        1           0.000000537    0.000002094   -0.000005121
     46        6          -0.000005533   -0.000003793    0.000000690
     47        6           0.000001197   -0.000001244   -0.000005787
     48        6          -0.000001073    0.000000050   -0.000001541
     49        6           0.000005275    0.000004307   -0.000009623
     50        6           0.000004684    0.000002316   -0.000005858
     51        6          -0.000009150   -0.000007721   -0.000000925
     52        1           0.000000785    0.000003640   -0.000004241
     53        1           0.000000540   -0.000001929   -0.000001993
     54        1          -0.000000044    0.000001055   -0.000007046
     55        1          -0.000000522   -0.000003525   -0.000003769
     56       17          -0.000001316    0.000002868   -0.000004789
     57       17           0.000001783   -0.000000312   -0.000008174
 -------------------------------------------------------------------
 Cartesian Forces:  Max     0.000017836 RMS     0.000005081
 Leave Link  716 at Sat Oct 20 04:24:22 2018, MaxMem=   838860800 cpu:         0.6
 (Enter /soft/sl6.3/x86_64/gaussian/g09_d01/g09/l103.exe)

 GradGradGradGradGradGradGradGradGradGradGradGradGradGradGradGradGradGrad
 Berny optimization.
 FormGI is forming the generalized inverse of G from B-inverse, IUseBI=4.
 Internal  Forces:  Max     0.000011999 RMS     0.000001836
 Search for a local minimum.
 Step number   1 out of a maximum of  342
 All quantities printed in internal units (Hartrees-Bohrs-Radians)
 RMS Force = .18362D-05 SwitMx=.10000D-02 MixMth= 2
 Mixed Optimization -- En-DIIS/RFO-DIIS
 Second derivative matrix not updated -- first step.
 ITU=  0
     Eigenvalues ---    0.00634   0.00765   0.00825   0.00889   0.01129
     Eigenvalues ---    0.01143   0.01378   0.01379   0.01560   0.01609
     Eigenvalues ---    0.01798   0.01799   0.01883   0.01885   0.01928
     Eigenvalues ---    0.01930   0.02083   0.02084   0.02170   0.02170
     Eigenvalues ---    0.02186   0.02187   0.02190   0.02190   0.02195
     Eigenvalues ---    0.02196   0.02200   0.02202   0.02204   0.02206
     Eigenvalues ---    0.02206   0.02207   0.02207   0.02207   0.02208
     Eigenvalues ---    0.02210   0.02210   0.02212   0.02216   0.02218
     Eigenvalues ---    0.02219   0.02219   0.02222   0.02222   0.02253
     Eigenvalues ---    0.02309   0.02313   0.02322   0.02327   0.02370
     Eigenvalues ---    0.02374   0.02387   0.05143   0.06274   0.07952
     Eigenvalues ---    0.08729   0.08799   0.08930   0.09732   0.09778
     Eigenvalues ---    0.10905   0.11793   0.13004   0.15960   0.15991
     Eigenvalues ---    0.15992   0.15996   0.15998   0.15998   0.15999
     Eigenvalues ---    0.15999   0.15999   0.16000   0.16000   0.16000
     Eigenvalues ---    0.16000   0.16000   0.16000   0.16000   0.16000
     Eigenvalues ---    0.16000   0.20873   0.21997   0.22000   0.22000
     Eigenvalues ---    0.22000   0.22000   0.22596   0.22615   0.22987
     Eigenvalues ---    0.22988   0.23777   0.23828   0.24000   0.24000
     Eigenvalues ---    0.24196   0.24358   0.24447   0.24508   0.24835
     Eigenvalues ---    0.24849   0.24990   0.25000   0.25000   0.25000
     Eigenvalues ---    0.25000   0.25000   0.30075   0.30079   0.34651
     Eigenvalues ---    0.34721   0.35423   0.35441   0.35521   0.35526
     Eigenvalues ---    0.35609   0.35612   0.35637   0.35680   0.35683
     Eigenvalues ---    0.35685   0.35764   0.35765   0.35766   0.35774
     Eigenvalues ---    0.35815   0.35860   0.36588   0.36612   0.41905
     Eigenvalues ---    0.41918   0.42088   0.42106   0.42692   0.42704
     Eigenvalues ---    0.42729   0.42735   0.42743   0.42765   0.44182
     Eigenvalues ---    0.44184   0.46583   0.46631   0.46702   0.46703
     Eigenvalues ---    0.46734   0.46745   0.46815   0.46825   0.47109
     Eigenvalues ---    0.47133   0.47226   0.47235   0.47351   0.47372
     Eigenvalues ---    0.50798   0.50828   0.51904   0.51928   0.53350
     Eigenvalues ---    0.53353   0.56333   0.56340   0.66231   0.66232
 RFO step:  Lambda=-1.22761298D-08 EMin= 6.33696580D-03
 Linear search not attempted -- first point.
 Iteration  1 RMS(Cart)=  0.00012789 RMS(Int)=  0.00000000
 Iteration  2 RMS(Cart)=  0.00000001 RMS(Int)=  0.00000000
 ITry= 1 IFail=0 DXMaxC= 6.01D-04 DCOld= 1.00D+10 DXMaxT= 3.00D-01 DXLimC= 3.00D+00 Rises=F
 Variable       Old X    -DE/DX   Delta X   Delta X   Delta X     New X
                                 (Linear)    (Quad)   (Total)
    R1        4.52492   0.00000   0.00000   0.00005   0.00005   4.52497
    R2        4.24777  -0.00001   0.00000  -0.00011  -0.00011   4.24766
    R3        4.33064  -0.00001   0.00000  -0.00015  -0.00015   4.33048
    R4        4.51157   0.00000   0.00000   0.00005   0.00005   4.51162
    R5        4.24979  -0.00001   0.00000  -0.00009  -0.00009   4.24970
    R6        4.33637   0.00000   0.00000   0.00000   0.00000   4.33638
    R7        2.52689  -0.00001   0.00000  -0.00001  -0.00001   2.52688
    R8        2.54521   0.00000   0.00000  -0.00001  -0.00001   2.54520
    R9        2.44128  -0.00001   0.00000  -0.00001  -0.00001   2.44128
   R10        2.58300   0.00000   0.00000   0.00001   0.00001   2.58301
   R11        2.55413   0.00000   0.00000   0.00000   0.00000   2.55413
   R12        2.57253   0.00000   0.00000   0.00001   0.00001   2.57253
   R13        2.69044   0.00000   0.00000  -0.00001  -0.00001   2.69043
   R14        2.04965   0.00000   0.00000   0.00000   0.00000   2.04965
   R15        2.62904   0.00000   0.00000   0.00001   0.00001   2.62905
   R16        2.04580   0.00000   0.00000   0.00000   0.00000   2.04580
   R17        2.62853   0.00000   0.00000   0.00000   0.00000   2.62853
   R18        2.04830   0.00000   0.00000   0.00000   0.00000   2.04830
   R19        2.62572   0.00000   0.00000   0.00000   0.00000   2.62572
   R20        2.04692   0.00000   0.00000   0.00000   0.00000   2.04692
   R21        2.63638   0.00000   0.00000   0.00000   0.00000   2.63638
   R22        2.76650   0.00000   0.00000  -0.00001  -0.00001   2.76649
   R23        2.60039   0.00000   0.00000   0.00000   0.00000   2.60039
   R24        2.03135   0.00000   0.00000   0.00000   0.00000   2.03134
   R25        2.52684  -0.00001   0.00000  -0.00001  -0.00001   2.52683
   R26        2.54535   0.00000   0.00000  -0.00001  -0.00001   2.54534
   R27        2.44124  -0.00001   0.00000  -0.00001  -0.00001   2.44123
   R28        2.58322   0.00000   0.00000   0.00000   0.00000   2.58322
   R29        2.55405   0.00000   0.00000   0.00001   0.00001   2.55406
   R30        2.57204   0.00000   0.00000   0.00001   0.00001   2.57204
   R31        2.69028   0.00000   0.00000  -0.00001  -0.00001   2.69027
   R32        2.04994   0.00000   0.00000   0.00000   0.00000   2.04994
   R33        2.62930   0.00000   0.00000   0.00001   0.00001   2.62931
   R34        2.04577   0.00000   0.00000   0.00000   0.00000   2.04576
   R35        2.62834   0.00000   0.00000   0.00000   0.00000   2.62834
   R36        2.04837   0.00000   0.00000   0.00000   0.00000   2.04836
   R37        2.62594   0.00000   0.00000   0.00000   0.00000   2.62594
   R38        2.04697   0.00000   0.00000   0.00000   0.00000   2.04697
   R39        2.63641   0.00000   0.00000   0.00000   0.00000   2.63641
   R40        2.76707   0.00000   0.00000   0.00000   0.00000   2.76706
   R41        2.60108   0.00000   0.00000   0.00000   0.00000   2.60108
   R42        2.03172   0.00000   0.00000   0.00000   0.00000   2.03172
   R43        2.63397   0.00000   0.00000   0.00000   0.00000   2.63398
   R44        2.63560   0.00000   0.00000   0.00000   0.00000   2.63560
   R45        2.62816   0.00000   0.00000   0.00000   0.00000   2.62816
   R46        2.04585   0.00000   0.00000   0.00000   0.00000   2.04585
   R47        2.62484   0.00000   0.00000   0.00000   0.00000   2.62484
   R48        2.04302   0.00000   0.00000   0.00000   0.00000   2.04302
   R49        2.62804   0.00000   0.00000  -0.00001  -0.00001   2.62803
   R50        2.04436   0.00000   0.00000   0.00000   0.00000   2.04436
   R51        2.63063   0.00000   0.00000  -0.00001  -0.00001   2.63062
   R52        2.04453   0.00000   0.00000   0.00000   0.00000   2.04452
   R53        3.31506   0.00000   0.00000   0.00001   0.00001   3.31507
   R54        2.63381   0.00000   0.00000   0.00000   0.00000   2.63381
   R55        2.63559   0.00000   0.00000   0.00000   0.00000   2.63559
   R56        2.62824   0.00000   0.00000   0.00000   0.00000   2.62824
   R57        2.04653   0.00000   0.00000   0.00000   0.00000   2.04653
   R58        2.62513   0.00000   0.00000   0.00000   0.00000   2.62514
   R59        2.04372   0.00000   0.00000   0.00000   0.00000   2.04372
   R60        2.62841  -0.00001   0.00000  -0.00001  -0.00001   2.62840
   R61        2.04448   0.00000   0.00000   0.00000   0.00000   2.04448
   R62        2.63092   0.00000   0.00000  -0.00001  -0.00001   2.63091
   R63        2.04450   0.00000   0.00000   0.00000   0.00000   2.04450
   R64        3.31514   0.00000   0.00000   0.00001   0.00001   3.31515
    A1        1.56494   0.00000   0.00000  -0.00003  -0.00003   1.56491
    A2        1.48742   0.00000   0.00000   0.00001   0.00001   1.48743
    A3        1.96815   0.00000   0.00000   0.00001   0.00001   1.96817
    A4        1.62555   0.00000   0.00000   0.00003   0.00003   1.62558
    A5        2.77226   0.00000   0.00000   0.00002   0.00002   2.77229
    A6        1.28106   0.00000   0.00000   0.00003   0.00003   1.28109
    A7        1.63377   0.00000   0.00000   0.00002   0.00002   1.63379
    A8        1.77992   0.00000   0.00000  -0.00002  -0.00002   1.77990
    A9        2.75999   0.00000   0.00000   0.00001   0.00001   2.75999
   A10        1.75283   0.00000   0.00000  -0.00004  -0.00004   1.75280
   A11        1.41996   0.00000   0.00000  -0.00004  -0.00004   1.41992
   A12        1.59208   0.00000   0.00000  -0.00002  -0.00002   1.59206
   A13        1.47267   0.00000   0.00000  -0.00001  -0.00001   1.47266
   A14        1.28181   0.00000   0.00000   0.00001   0.00001   1.28183
   A15        2.14274   0.00000   0.00000   0.00000   0.00000   2.14274
   A16        2.05657   0.00000   0.00000  -0.00002  -0.00002   2.05655
   A17        2.07550   0.00000   0.00000   0.00001   0.00001   2.07552
   A18        2.36910   0.00000   0.00000   0.00000   0.00000   2.36910
   A19        1.97046   0.00000   0.00000  -0.00002  -0.00002   1.97044
   A20        1.93066   0.00000   0.00000  -0.00001  -0.00001   1.93065
   A21        1.86625   0.00000   0.00000   0.00001   0.00001   1.86626
   A22        1.93060   0.00000   0.00000  -0.00001  -0.00001   1.93059
   A23        2.10064   0.00000   0.00000   0.00001   0.00001   2.10065
   A24        2.25194   0.00000   0.00000   0.00000   0.00000   2.25194
   A25        2.01012   0.00000   0.00000   0.00001   0.00001   2.01013
   A26        2.13716   0.00000   0.00000  -0.00001  -0.00001   2.13715
   A27        2.13590   0.00000   0.00000   0.00000   0.00000   2.13590
   A28        2.09177   0.00000   0.00000   0.00000   0.00000   2.09177
   A29        2.07310   0.00000   0.00000   0.00000   0.00000   2.07310
   A30        2.11829   0.00000   0.00000   0.00000   0.00000   2.11829
   A31        2.10717   0.00000   0.00000   0.00000   0.00000   2.10717
   A32        2.07726   0.00000   0.00000   0.00001   0.00001   2.07726
   A33        2.09875   0.00000   0.00000   0.00000   0.00000   2.09874
   A34        2.10697   0.00000   0.00000   0.00000   0.00000   2.10697
   A35        2.07234   0.00000   0.00000   0.00000   0.00000   2.07234
   A36        2.10386   0.00000   0.00000   0.00001   0.00001   2.10387
   A37        2.13098   0.00000   0.00000   0.00000   0.00000   2.13098
   A38        2.00595   0.00000   0.00000  -0.00001  -0.00001   2.00594
   A39        2.14625   0.00000   0.00000   0.00001   0.00001   2.14627
   A40        2.09237   0.00000   0.00000  -0.00001  -0.00001   2.09237
   A41        1.87053   0.00000   0.00000   0.00000   0.00000   1.87053
   A42        2.32027   0.00000   0.00000   0.00000   0.00000   2.32028
   A43        1.82671   0.00000   0.00000   0.00000   0.00000   1.82671
   A44        2.13978   0.00000   0.00000  -0.00001  -0.00001   2.13977
   A45        2.31639   0.00000   0.00000   0.00001   0.00001   2.31640
   A46        2.14382  -0.00001   0.00000  -0.00002  -0.00002   2.14379
   A47        2.05700   0.00000   0.00000   0.00001   0.00001   2.05701
   A48        2.07658   0.00001   0.00000   0.00002   0.00002   2.07660
   A49        2.36563   0.00000   0.00000   0.00003   0.00003   2.36566
   A50        1.96872   0.00000   0.00000  -0.00003  -0.00003   1.96869
   A51        1.93035   0.00000   0.00000   0.00000   0.00000   1.93034
   A52        1.86611   0.00000   0.00000   0.00001   0.00001   1.86612
   A53        1.93140  -0.00001   0.00000  -0.00002  -0.00002   1.93139
   A54        2.09987   0.00000   0.00000   0.00001   0.00001   2.09988
   A55        2.25156   0.00000   0.00000   0.00001   0.00001   2.25157
   A56        2.00892   0.00000   0.00000   0.00001   0.00001   2.00893
   A57        2.13648   0.00000   0.00000  -0.00001  -0.00001   2.13647
   A58        2.13778   0.00000   0.00000   0.00000   0.00000   2.13778
   A59        2.09183   0.00000   0.00000   0.00000   0.00000   2.09183
   A60        2.07300   0.00000   0.00000  -0.00001  -0.00001   2.07299
   A61        2.11834   0.00000   0.00000   0.00000   0.00000   2.11834
   A62        2.10676   0.00000   0.00000   0.00000   0.00000   2.10676
   A63        2.07780   0.00000   0.00000   0.00001   0.00001   2.07781
   A64        2.09862   0.00000   0.00000  -0.00001  -0.00001   2.09862
   A65        2.10703   0.00000   0.00000  -0.00001  -0.00001   2.10702
   A66        2.07217   0.00000   0.00000   0.00000   0.00000   2.07217
   A67        2.10398   0.00000   0.00000   0.00001   0.00001   2.10399
   A68        2.13033   0.00000   0.00000  -0.00001  -0.00001   2.13032
   A69        2.00739   0.00000   0.00000   0.00000   0.00000   2.00739
   A70        2.14545   0.00000   0.00000   0.00001   0.00001   2.14546
   A71        2.09351   0.00000   0.00000   0.00000   0.00000   2.09351
   A72        1.87091   0.00000   0.00000   0.00000   0.00000   1.87091
   A73        2.31822   0.00000   0.00000   0.00000   0.00000   2.31822
   A74        1.82594   0.00000   0.00000   0.00001   0.00001   1.82595
   A75        2.13799   0.00000   0.00000  -0.00001  -0.00001   2.13798
   A76        2.31792   0.00000   0.00000   0.00000   0.00000   2.31793
   A77        2.09693   0.00000   0.00000   0.00000   0.00000   2.09693
   A78        2.08226   0.00000   0.00000   0.00000   0.00000   2.08226
   A79        2.10399   0.00000   0.00000  -0.00001  -0.00001   2.10398
   A80        2.09077   0.00000   0.00000   0.00000   0.00000   2.09078
   A81        2.10461   0.00000   0.00000   0.00000   0.00000   2.10462
   A82        2.08740   0.00000   0.00000  -0.00001  -0.00001   2.08739
   A83        2.08850   0.00000   0.00000   0.00000   0.00000   2.08851
   A84        2.08573   0.00000   0.00000   0.00000   0.00000   2.08573
   A85        2.10891   0.00000   0.00000  -0.00001  -0.00001   2.10891
   A86        2.08422   0.00000   0.00000  -0.00001  -0.00001   2.08421
   A87        2.10089   0.00000   0.00000   0.00000   0.00000   2.10090
   A88        2.09793   0.00000   0.00000   0.00001   0.00001   2.09794
   A89        2.08705   0.00000   0.00000  -0.00001  -0.00001   2.08704
   A90        2.10034   0.00000   0.00000   0.00000   0.00000   2.10034
   A91        2.09577   0.00000   0.00000   0.00001   0.00001   2.09577
   A92        2.11166   0.00000   0.00000   0.00001   0.00001   2.11167
   A93        2.08569   0.00000   0.00000  -0.00001  -0.00001   2.08568
   A94        2.08582   0.00000   0.00000  -0.00001  -0.00001   2.08582
   A95        2.09734   0.00000   0.00000   0.00000   0.00000   2.09734
   A96        2.07982   0.00000   0.00000   0.00001   0.00001   2.07983
   A97        2.10602   0.00000   0.00000  -0.00001  -0.00001   2.10601
   A98        2.09023   0.00000   0.00000   0.00001   0.00001   2.09023
   A99        2.10391   0.00000   0.00000   0.00000   0.00000   2.10392
   A100       2.08883   0.00000   0.00000  -0.00001  -0.00001   2.08882
   A101       2.08687   0.00000   0.00000   0.00001   0.00001   2.08688
   A102       2.08601   0.00000   0.00000   0.00000   0.00000   2.08602
   A103       2.11029   0.00000   0.00000  -0.00001  -0.00001   2.11029
   A104       2.08327   0.00000   0.00000  -0.00001  -0.00001   2.08326
   A105       2.10208   0.00000   0.00000   0.00000   0.00000   2.10208
   A106       2.09774   0.00000   0.00000   0.00001   0.00001   2.09775
   A107       2.08707   0.00000   0.00000  -0.00001  -0.00001   2.08706
   A108       2.09970   0.00000   0.00000   0.00000   0.00000   2.09970
   A109       2.09633   0.00000   0.00000   0.00001   0.00001   2.09633
   A110       2.11278   0.00000   0.00000   0.00001   0.00001   2.11279
   A111       2.08455   0.00000   0.00000  -0.00001  -0.00001   2.08454
   A112       2.08585   0.00000   0.00000  -0.00001  -0.00001   2.08585
   A113       3.19049   0.00000   0.00000   0.00000   0.00000   3.19049
   A114       3.25356   0.00000   0.00000   0.00000   0.00000   3.25356
    D1       -1.66517   0.00000   0.00000  -0.00001  -0.00001  -1.66518
    D2        1.33612   0.00000   0.00000  -0.00006  -0.00006   1.33606
    D3        3.13248   0.00000   0.00000  -0.00003  -0.00003   3.13245
    D4       -0.14942   0.00000   0.00000  -0.00008  -0.00008  -0.14950
    D5        0.30342   0.00000   0.00000   0.00000   0.00000   0.30343
    D6       -2.97847   0.00000   0.00000  -0.00005  -0.00005  -2.97852
    D7        1.78715   0.00000   0.00000   0.00000   0.00000   1.78714
    D8       -1.49475   0.00000   0.00000  -0.00005  -0.00005  -1.49480
    D9       -1.44683   0.00000   0.00000  -0.00005  -0.00005  -1.44688
   D10        1.63615   0.00000   0.00000  -0.00001  -0.00001   1.63614
   D11        1.59319   0.00000   0.00000  -0.00010  -0.00010   1.59309
   D12       -1.60702   0.00000   0.00000  -0.00006  -0.00006  -1.60708
   D13        1.50704   0.00000   0.00000  -0.00003  -0.00003   1.50701
   D14       -1.44019   0.00000   0.00000   0.00014   0.00014  -1.44005
   D15        3.09662   0.00000   0.00000  -0.00007  -0.00007   3.09655
   D16        0.14939   0.00000   0.00000   0.00010   0.00010   0.14949
   D17       -2.21816   0.00000   0.00000   0.00011   0.00011  -2.21805
   D18        1.11780   0.00000   0.00000   0.00028   0.00028   1.11808
   D19       -0.10423   0.00000   0.00000  -0.00007  -0.00007  -0.10429
   D20       -3.05145   0.00000   0.00000   0.00011   0.00011  -3.05135
   D21       -1.34816   0.00000   0.00000  -0.00008  -0.00008  -1.34824
   D22        1.98779   0.00000   0.00000   0.00009   0.00009   1.98789
   D23        0.27459   0.00000   0.00000  -0.00004  -0.00004   0.27455
   D24       -2.98375   0.00000   0.00000   0.00000   0.00000  -2.98375
   D25        1.77060   0.00000   0.00000  -0.00002  -0.00002   1.77057
   D26       -1.48774   0.00000   0.00000   0.00002   0.00002  -1.48772
   D27       -1.69555   0.00000   0.00000  -0.00005  -0.00005  -1.69561
   D28        1.32929   0.00000   0.00000  -0.00001  -0.00001   1.32928
   D29        3.12560   0.00000   0.00000  -0.00005  -0.00005   3.12555
   D30       -0.13273   0.00000   0.00000  -0.00001  -0.00001  -0.13274
   D31       -2.31389   0.00000   0.00000   0.00014   0.00014  -2.31375
   D32        1.05938   0.00000   0.00000   0.00014   0.00014   1.05952
   D33       -0.18253   0.00000   0.00000   0.00002   0.00002  -0.18250
   D34       -3.09245   0.00000   0.00000   0.00003   0.00003  -3.09241
   D35       -1.41948   0.00000   0.00000  -0.00001  -0.00001  -1.41949
   D36        1.95378   0.00000   0.00000   0.00000   0.00000   1.95378
   D37        1.43204   0.00000   0.00000   0.00005   0.00005   1.43208
   D38       -1.47788   0.00000   0.00000   0.00005   0.00005  -1.47783
   D39        3.05443   0.00000   0.00000   0.00003   0.00003   3.05445
   D40        0.14451   0.00000   0.00000   0.00003   0.00003   0.14454
   D41       -0.13653   0.00000   0.00000  -0.00004  -0.00004  -0.13657
   D42        3.00775   0.00000   0.00000  -0.00005  -0.00005   3.00770
   D43       -3.13636   0.00000   0.00000   0.00001   0.00001  -3.13635
   D44        0.00791   0.00000   0.00000   0.00001   0.00001   0.00792
   D45       -3.01483   0.00000   0.00000   0.00005   0.00005  -3.01478
   D46        0.12426   0.00000   0.00000   0.00004   0.00004   0.12430
   D47       -0.00799   0.00000   0.00000   0.00000   0.00000  -0.00798
   D48        3.13110   0.00000   0.00000  -0.00001  -0.00001   3.13110
   D49       -2.94315   0.00000   0.00000   0.00014   0.00014  -2.94301
   D50        0.00718   0.00000   0.00000  -0.00003  -0.00003   0.00715
   D51       -0.14618   0.00000   0.00000  -0.00012  -0.00012  -0.14630
   D52        2.99092   0.00000   0.00000  -0.00012  -0.00012   2.99080
   D53        3.13994   0.00000   0.00000   0.00000   0.00000   3.13994
   D54       -0.00614   0.00000   0.00000   0.00001   0.00001  -0.00614
   D55       -0.00563   0.00000   0.00000   0.00004   0.00004  -0.00559
   D56        3.13340   0.00000   0.00000   0.00002   0.00002   3.13342
   D57        0.00184   0.00000   0.00000  -0.00003  -0.00003   0.00181
   D58       -3.11618   0.00000   0.00000  -0.00005  -0.00005  -3.11623
   D59       -3.13690   0.00000   0.00000  -0.00002  -0.00002  -3.13692
   D60        0.02826   0.00000   0.00000  -0.00003  -0.00003   0.02823
   D61       -2.61859   0.00000   0.00000   0.00002   0.00002  -2.61857
   D62        0.51705   0.00000   0.00000   0.00002   0.00002   0.51707
   D63        0.51991   0.00000   0.00000   0.00000   0.00000   0.51991
   D64       -2.62764   0.00000   0.00000   0.00000   0.00000  -2.62763
   D65       -3.13776   0.00000   0.00000   0.00000   0.00000  -3.13776
   D66       -0.00403   0.00000   0.00000  -0.00001  -0.00001  -0.00404
   D67        0.00671   0.00000   0.00000  -0.00001  -0.00001   0.00670
   D68        3.14044   0.00000   0.00000  -0.00001  -0.00001   3.14043
   D69       -3.13743   0.00000   0.00000   0.00001   0.00001  -3.13742
   D70        0.00008   0.00000   0.00000   0.00000   0.00000   0.00008
   D71       -0.00382   0.00000   0.00000   0.00000   0.00000  -0.00382
   D72        3.13369   0.00000   0.00000  -0.00001  -0.00001   3.13368
   D73       -3.13673   0.00000   0.00000   0.00000   0.00000  -3.13673
   D74       -0.00018   0.00000   0.00000   0.00001   0.00001  -0.00017
   D75        0.00080   0.00000   0.00000   0.00000   0.00000   0.00080
   D76        3.13735   0.00000   0.00000   0.00000   0.00000   3.13736
   D77        0.00419   0.00000   0.00000  -0.00001  -0.00001   0.00418
   D78       -3.13470   0.00000   0.00000   0.00000   0.00000  -3.13470
   D79        3.14075   0.00000   0.00000  -0.00001  -0.00001   3.14074
   D80        0.00186   0.00000   0.00000   0.00001   0.00001   0.00187
   D81        0.02037   0.00000   0.00000   0.00006   0.00006   0.02043
   D82       -3.11536   0.00000   0.00000   0.00005   0.00005  -3.11531
   D83       -3.12375   0.00000   0.00000   0.00005   0.00005  -3.12370
   D84        0.02370   0.00000   0.00000   0.00004   0.00004   0.02374
   D85        0.00243   0.00000   0.00000   0.00002   0.00002   0.00245
   D86        3.11700   0.00000   0.00000   0.00003   0.00003   3.11703
   D87        3.13871   0.00000   0.00000   0.00002   0.00002   3.13873
   D88       -0.02991   0.00000   0.00000   0.00004   0.00004  -0.02988
   D89       -0.11904   0.00000   0.00000   0.00001   0.00001  -0.11903
   D90        3.02733   0.00000   0.00000   0.00003   0.00003   3.02736
   D91        3.14054   0.00000   0.00000  -0.00002  -0.00002   3.14052
   D92        0.00373   0.00000   0.00000  -0.00001  -0.00001   0.00372
   D93       -3.03624   0.00000   0.00000   0.00000   0.00000  -3.03624
   D94        0.09918   0.00000   0.00000  -0.00001  -0.00001   0.09916
   D95       -0.00676   0.00000   0.00000   0.00004   0.00004  -0.00672
   D96        3.12865   0.00000   0.00000   0.00002   0.00002   3.12868
   D97       -2.90324   0.00000   0.00000   0.00008   0.00008  -2.90316
   D98        0.01025   0.00000   0.00000   0.00007   0.00007   0.01032
   D99       -0.15264   0.00000   0.00000  -0.00005  -0.00005  -0.15269
   D100       2.95780   0.00000   0.00000  -0.00006  -0.00006   2.95774
   D101      -3.12157   0.00000   0.00000  -0.00005  -0.00005  -3.12162
   D102      -0.01113   0.00000   0.00000  -0.00006  -0.00006  -0.01119
   D103      -0.00560   0.00000   0.00000  -0.00005  -0.00005  -0.00565
   D104       3.11010   0.00000   0.00000  -0.00003  -0.00003   3.11007
   D105      -0.00115   0.00000   0.00000   0.00001   0.00001  -0.00114
   D106       3.09149   0.00000   0.00000   0.00000   0.00000   3.09149
   D107      -3.11398   0.00000   0.00000  -0.00001  -0.00001  -3.11399
   D108      -0.02134   0.00000   0.00000  -0.00002  -0.00002  -0.02136
   D109       2.57098   0.00000   0.00000   0.00005   0.00005   2.57103
   D110      -0.57140   0.00000   0.00000   0.00005   0.00005  -0.57135
   D111      -0.60179   0.00000   0.00000   0.00007   0.00007  -0.60172
   D112       2.53902   0.00000   0.00000   0.00007   0.00007   2.53909
   D113      -3.13638   0.00000   0.00000  -0.00001  -0.00001  -3.13640
   D114      -0.00048   0.00000   0.00000  -0.00002  -0.00002  -0.00050
   D115       0.01034   0.00000   0.00000   0.00001   0.00001   0.01034
   D116      -3.13694   0.00000   0.00000   0.00000   0.00000  -3.13695
   D117      -3.13899   0.00000   0.00000   0.00001   0.00001  -3.13898
   D118       0.00016   0.00000   0.00000   0.00002   0.00002   0.00018
   D119      -0.00318   0.00000   0.00000   0.00000   0.00000  -0.00318
   D120       3.13597   0.00000   0.00000   0.00001   0.00001   3.13599
   D121      -3.14043   0.00000   0.00000  -0.00001  -0.00001  -3.14045
   D122      -0.00300   0.00000   0.00000   0.00000   0.00000  -0.00300
   D123      -0.00127   0.00000   0.00000   0.00000   0.00000  -0.00127
   D124       3.13617   0.00000   0.00000   0.00002   0.00002   3.13618
   D125       0.00644   0.00000   0.00000  -0.00003  -0.00003   0.00641
   D126      -3.12848   0.00000   0.00000  -0.00002  -0.00002  -3.12850
   D127      -3.13930   0.00000   0.00000  -0.00002  -0.00002  -3.13932
   D128       0.00896   0.00000   0.00000   0.00000   0.00000   0.00896
   D129       0.04153   0.00000   0.00000   0.00005   0.00005   0.04158
   D130      -3.05948   0.00000   0.00000   0.00006   0.00006  -3.05943
   D131      -3.10630   0.00000   0.00000   0.00003   0.00003  -3.10627
   D132       0.07587   0.00000   0.00000   0.00004   0.00004   0.07591
   D133       0.00711   0.00000   0.00000   0.00003   0.00003   0.00714
   D134      -3.07820   0.00000   0.00000   0.00005   0.00005  -3.07815
   D135       3.11190   0.00000   0.00000   0.00002   0.00002   3.11192
   D136       0.02659   0.00000   0.00000   0.00004   0.00004   0.02663
   D137      -3.12994   0.00000   0.00000   0.00000   0.00000  -3.12995
   D138       0.04213   0.00000   0.00000   0.00000   0.00000   0.04213
   D139       0.01767   0.00000   0.00000   0.00000   0.00000   0.01767
   D140      -3.09344   0.00000   0.00000   0.00000   0.00000  -3.09343
   D141      -3.14083   0.00000   0.00000   0.00000   0.00000  -3.14083
   D142      -0.00848   0.00000   0.00000   0.00000   0.00000  -0.00847
   D143      -0.00522   0.00000   0.00000   0.00000   0.00000  -0.00522
   D144       3.12714   0.00000   0.00000   0.00000   0.00000   3.12714
   D145      -0.01438   0.00000   0.00000   0.00000   0.00000  -0.01437
   D146      -3.13793   0.00000   0.00000   0.00000   0.00000  -3.13793
   D147       3.09703   0.00000   0.00000   0.00000   0.00000   3.09703
   D148      -0.02652   0.00000   0.00000   0.00000   0.00000  -0.02652
   D149      -0.01032   0.00000   0.00000   0.00000   0.00000  -0.01031
   D150       3.13930   0.00000   0.00000   0.00000   0.00000   3.13930
   D151       3.14064   0.00000   0.00000   0.00000   0.00000   3.14064
   D152       0.00707   0.00000   0.00000   0.00000   0.00000   0.00707
   D153      -0.00119   0.00000   0.00000   0.00000   0.00000  -0.00119
   D154      -3.13757   0.00000   0.00000   0.00000   0.00000  -3.13758
   D155       3.12240   0.00000   0.00000   0.00000   0.00000   3.12240
   D156      -0.01399   0.00000   0.00000   0.00000   0.00000  -0.01399
   D157       0.01361   0.00000   0.00000   0.00000   0.00000   0.01361
   D158      -3.13319   0.00000   0.00000   0.00000   0.00000  -3.13319
   D159      -3.13599   0.00000   0.00000   0.00000   0.00000  -3.13599
   D160       0.00040   0.00000   0.00000   0.00000   0.00000   0.00040
   D161       3.12810   0.00000   0.00000   0.00001   0.00001   3.12811
   D162      -0.03594   0.00000   0.00000   0.00000   0.00000  -0.03593
   D163      -0.01270   0.00000   0.00000   0.00001   0.00001  -0.01269
   D164       3.10645   0.00000   0.00000   0.00000   0.00000   3.10645
   D165      -3.14104   0.00000   0.00000   0.00000   0.00000  -3.14105
   D166      -0.00276   0.00000   0.00000  -0.00001  -0.00001  -0.00277
   D167      -0.00023   0.00000   0.00000   0.00000   0.00000  -0.00024
   D168       3.13805   0.00000   0.00000  -0.00001  -0.00001   3.13804
   D169       0.01428   0.00000   0.00000  -0.00001  -0.00001   0.01427
   D170       3.14101   0.00000   0.00000   0.00000   0.00000   3.14100
   D171      -3.10507   0.00000   0.00000   0.00000   0.00000  -3.10507
   D172       0.02166   0.00000   0.00000   0.00000   0.00000   0.02166
   D173       0.01136   0.00000   0.00000   0.00000   0.00000   0.01136
   D174       3.13863   0.00000   0.00000   0.00000   0.00000   3.13863
   D175      -3.12688   0.00000   0.00000   0.00000   0.00000  -3.12688
   D176       0.00039   0.00000   0.00000   0.00000   0.00000   0.00039
   D177      -0.00315   0.00000   0.00000   0.00000   0.00000  -0.00315
   D178       3.13700   0.00000   0.00000   0.00001   0.00001   3.13701
   D179      -3.12992   0.00000   0.00000   0.00000   0.00000  -3.12992
   D180       0.01024   0.00000   0.00000   0.00000   0.00000   0.01024
   D181      -0.00976   0.00000   0.00000   0.00001   0.00001  -0.00975
   D182       3.13328   0.00000   0.00000   0.00000   0.00000   3.13328
   D183      -3.13705   0.00000   0.00000   0.00000   0.00000  -3.13705
   D184       0.00598   0.00000   0.00000   0.00000   0.00000   0.00598
         Item               Value     Threshold  Converged?
 Maximum Force            0.000012     0.000450     YES
 RMS     Force            0.000002     0.000300     YES
 Maximum Displacement     0.000601     0.001800     YES
 RMS     Displacement     0.000128     0.001200     YES
 Predicted change in Energy=-6.138089D-09
 Optimization completed.
    -- Stationary point found.
                           ----------------------------
                           !   Optimized Parameters   !
                           ! (Angstroms and Degrees)  !
 --------------------------                            --------------------------
 ! Name  Definition              Value          Derivative Info.                !
 --------------------------------------------------------------------------------
 ! R1    R(1,2)                  2.3945         -DE/DX =    0.0                 !
 ! R2    R(1,3)                  2.2478         -DE/DX =    0.0                 !
 ! R3    R(1,4)                  2.2917         -DE/DX =    0.0                 !
 ! R4    R(1,19)                 2.3874         -DE/DX =    0.0                 !
 ! R5    R(1,20)                 2.2489         -DE/DX =    0.0                 !
 ! R6    R(1,21)                 2.2947         -DE/DX =    0.0                 !
 ! R7    R(3,7)                  1.3372         -DE/DX =    0.0                 !
 ! R8    R(3,15)                 1.3469         -DE/DX =    0.0                 !
 ! R9    R(4,5)                  1.2919         -DE/DX =    0.0                 !
 ! R10   R(4,16)                 1.3669         -DE/DX =    0.0                 !
 ! R11   R(5,6)                  1.3516         -DE/DX =    0.0                 !
 ! R12   R(6,17)                 1.3613         -DE/DX =    0.0                 !
 ! R13   R(6,36)                 1.4237         -DE/DX =    0.0                 !
 ! R14   R(7,8)                  1.0846         -DE/DX =    0.0                 !
 ! R15   R(7,9)                  1.3912         -DE/DX =    0.0                 !
 ! R16   R(9,10)                 1.0826         -DE/DX =    0.0                 !
 ! R17   R(9,11)                 1.391          -DE/DX =    0.0                 !
 ! R18   R(11,12)                1.0839         -DE/DX =    0.0                 !
 ! R19   R(11,13)                1.3895         -DE/DX =    0.0                 !
 ! R20   R(13,14)                1.0832         -DE/DX =    0.0                 !
 ! R21   R(13,15)                1.3951         -DE/DX =    0.0                 !
 ! R22   R(15,16)                1.464          -DE/DX =    0.0                 !
 ! R23   R(16,17)                1.3761         -DE/DX =    0.0                 !
 ! R24   R(17,18)                1.0749         -DE/DX =    0.0                 !
 ! R25   R(20,24)                1.3371         -DE/DX =    0.0                 !
 ! R26   R(20,32)                1.3469         -DE/DX =    0.0                 !
 ! R27   R(21,22)                1.2919         -DE/DX =    0.0                 !
 ! R28   R(21,33)                1.367          -DE/DX =    0.0                 !
 ! R29   R(22,23)                1.3515         -DE/DX =    0.0                 !
 ! R30   R(23,34)                1.3611         -DE/DX =    0.0                 !
 ! R31   R(23,46)                1.4236         -DE/DX =    0.0                 !
 ! R32   R(24,25)                1.0848         -DE/DX =    0.0                 !
 ! R33   R(24,26)                1.3914         -DE/DX =    0.0                 !
 ! R34   R(26,27)                1.0826         -DE/DX =    0.0                 !
 ! R35   R(26,28)                1.3909         -DE/DX =    0.0                 !
 ! R36   R(28,29)                1.0839         -DE/DX =    0.0                 !
 ! R37   R(28,30)                1.3896         -DE/DX =    0.0                 !
 ! R38   R(30,31)                1.0832         -DE/DX =    0.0                 !
 ! R39   R(30,32)                1.3951         -DE/DX =    0.0                 !
 ! R40   R(32,33)                1.4643         -DE/DX =    0.0                 !
 ! R41   R(33,34)                1.3764         -DE/DX =    0.0                 !
 ! R42   R(34,35)                1.0751         -DE/DX =    0.0                 !
 ! R43   R(36,37)                1.3938         -DE/DX =    0.0                 !
 ! R44   R(36,38)                1.3947         -DE/DX =    0.0                 !
 ! R45   R(37,39)                1.3908         -DE/DX =    0.0                 !
 ! R46   R(37,42)                1.0826         -DE/DX =    0.0                 !
 ! R47   R(38,40)                1.389          -DE/DX =    0.0                 !
 ! R48   R(38,43)                1.0811         -DE/DX =    0.0                 !
 ! R49   R(39,41)                1.3907         -DE/DX =    0.0                 !
 ! R50   R(39,44)                1.0818         -DE/DX =    0.0                 !
 ! R51   R(40,41)                1.3921         -DE/DX =    0.0                 !
 ! R52   R(40,45)                1.0819         -DE/DX =    0.0                 !
 ! R53   R(41,56)                1.7543         -DE/DX =    0.0                 !
 ! R54   R(46,47)                1.3938         -DE/DX =    0.0                 !
 ! R55   R(46,48)                1.3947         -DE/DX =    0.0                 !
 ! R56   R(47,49)                1.3908         -DE/DX =    0.0                 !
 ! R57   R(47,52)                1.083          -DE/DX =    0.0                 !
 ! R58   R(48,50)                1.3892         -DE/DX =    0.0                 !
 ! R59   R(48,53)                1.0815         -DE/DX =    0.0                 !
 ! R60   R(49,51)                1.3909         -DE/DX =    0.0                 !
 ! R61   R(49,54)                1.0819         -DE/DX =    0.0                 !
 ! R62   R(50,51)                1.3922         -DE/DX =    0.0                 !
 ! R63   R(50,55)                1.0819         -DE/DX =    0.0                 !
 ! R64   R(51,57)                1.7543         -DE/DX =    0.0                 !
 ! A1    A(2,1,3)               89.6644         -DE/DX =    0.0                 !
 ! A2    A(2,1,4)               85.223          -DE/DX =    0.0                 !
 ! A3    A(2,1,19)             112.7668         -DE/DX =    0.0                 !
 ! A4    A(2,1,20)              93.1371         -DE/DX =    0.0                 !
 ! A5    A(2,1,21)             158.839          -DE/DX =    0.0                 !
 ! A6    A(3,1,4)               73.3994         -DE/DX =    0.0                 !
 ! A7    A(3,1,19)              93.6081         -DE/DX =    0.0                 !
 ! A8    A(3,1,21)             101.9817         -DE/DX =    0.0                 !
 ! A9    A(4,1,19)             158.1355         -DE/DX =    0.0                 !
 ! A10   A(4,1,20)             100.43           -DE/DX =    0.0                 !
 ! A11   A(4,1,21)              81.3579         -DE/DX =    0.0                 !
 ! A12   A(19,1,20)             91.2193         -DE/DX =    0.0                 !
 ! A13   A(19,1,21)             84.378          -DE/DX =    0.0                 !
 ! A14   A(20,1,21)             73.4425         -DE/DX =    0.0                 !
 ! A15   A(1,3,7)              122.7701         -DE/DX =    0.0                 !
 ! A16   A(1,3,15)             117.833          -DE/DX =    0.0                 !
 ! A17   A(7,3,15)             118.9175         -DE/DX =    0.0                 !
 ! A18   A(1,4,5)              135.7392         -DE/DX =    0.0                 !
 ! A19   A(1,4,16)             112.8991         -DE/DX =    0.0                 !
 ! A20   A(5,4,16)             110.6187         -DE/DX =    0.0                 !
 ! A21   A(4,5,6)              106.9285         -DE/DX =    0.0                 !
 ! A22   A(5,6,17)             110.6152         -DE/DX =    0.0                 !
 ! A23   A(5,6,36)             120.358          -DE/DX =    0.0                 !
 ! A24   A(17,6,36)            129.0266         -DE/DX =    0.0                 !
 ! A25   A(3,7,8)              115.1714         -DE/DX =    0.0                 !
 ! A26   A(3,7,9)              122.4502         -DE/DX =    0.0                 !
 ! A27   A(8,7,9)              122.3782         -DE/DX =    0.0                 !
 ! A28   A(7,9,10)             119.8495         -DE/DX =    0.0                 !
 ! A29   A(7,9,11)             118.78           -DE/DX =    0.0                 !
 ! A30   A(10,9,11)            121.3689         -DE/DX =    0.0                 !
 ! A31   A(9,11,12)            120.7322         -DE/DX =    0.0                 !
 ! A32   A(9,11,13)            119.0181         -DE/DX =    0.0                 !
 ! A33   A(12,11,13)           120.2493         -DE/DX =    0.0                 !
 ! A34   A(11,13,14)           120.7205         -DE/DX =    0.0                 !
 ! A35   A(11,13,15)           118.7363         -DE/DX =    0.0                 !
 ! A36   A(14,13,15)           120.5426         -DE/DX =    0.0                 !
 ! A37   A(3,15,13)            122.0963         -DE/DX =    0.0                 !
 ! A38   A(3,15,16)            114.9323         -DE/DX =    0.0                 !
 ! A39   A(13,15,16)           122.9712         -DE/DX =    0.0                 !
 ! A40   A(4,16,15)            119.8841         -DE/DX =    0.0                 !
 ! A41   A(4,16,17)            107.1734         -DE/DX =    0.0                 !
 ! A42   A(15,16,17)           132.9418         -DE/DX =    0.0                 !
 ! A43   A(6,17,16)            104.6627         -DE/DX =    0.0                 !
 ! A44   A(6,17,18)            122.6001         -DE/DX =    0.0                 !
 ! A45   A(16,17,18)           132.7195         -DE/DX =    0.0                 !
 ! A46   A(1,20,24)            122.8316         -DE/DX =    0.0                 !
 ! A47   A(1,20,32)            117.8576         -DE/DX =    0.0                 !
 ! A48   A(24,20,32)           118.979          -DE/DX =    0.0                 !
 ! A49   A(1,21,22)            135.5404         -DE/DX =    0.0                 !
 ! A50   A(1,21,33)            112.7992         -DE/DX =    0.0                 !
 ! A51   A(22,21,33)           110.6007         -DE/DX =    0.0                 !
 ! A52   A(21,22,23)           106.9202         -DE/DX =    0.0                 !
 ! A53   A(22,23,34)           110.6613         -DE/DX =    0.0                 !
 ! A54   A(22,23,46)           120.3137         -DE/DX =    0.0                 !
 ! A55   A(34,23,46)           129.005          -DE/DX =    0.0                 !
 ! A56   A(20,24,25)           115.1027         -DE/DX =    0.0                 !
 ! A57   A(20,24,26)           122.411          -DE/DX =    0.0                 !
 ! A58   A(25,24,26)           122.4857         -DE/DX =    0.0                 !
 ! A59   A(24,26,27)           119.853          -DE/DX =    0.0                 !
 ! A60   A(24,26,28)           118.7742         -DE/DX =    0.0                 !
 ! A61   A(27,26,28)           121.372          -DE/DX =    0.0                 !
 ! A62   A(26,28,29)           120.7086         -DE/DX =    0.0                 !
 ! A63   A(26,28,30)           119.049          -DE/DX =    0.0                 !
 ! A64   A(29,28,30)           120.2422         -DE/DX =    0.0                 !
 ! A65   A(28,30,31)           120.7237         -DE/DX =    0.0                 !
 ! A66   A(28,30,32)           118.7267         -DE/DX =    0.0                 !
 ! A67   A(31,30,32)           120.5491         -DE/DX =    0.0                 !
 ! A68   A(20,32,30)           122.0589         -DE/DX =    0.0                 !
 ! A69   A(20,32,33)           115.0148         -DE/DX =    0.0                 !
 ! A70   A(30,32,33)           122.9252         -DE/DX =    0.0                 !
 ! A71   A(21,33,32)           119.9493         -DE/DX =    0.0                 !
 ! A72   A(21,33,34)           107.1953         -DE/DX =    0.0                 !
 ! A73   A(32,33,34)           132.8241         -DE/DX =    0.0                 !
 ! A74   A(23,34,33)           104.6187         -DE/DX =    0.0                 !
 ! A75   A(23,34,35)           122.4978         -DE/DX =    0.0                 !
 ! A76   A(33,34,35)           132.8072         -DE/DX =    0.0                 !
 ! A77   A(6,36,37)            120.145          -DE/DX =    0.0                 !
 ! A78   A(6,36,38)            119.3045         -DE/DX =    0.0                 !
 ! A79   A(37,36,38)           120.5497         -DE/DX =    0.0                 !
 ! A80   A(36,37,39)           119.7925         -DE/DX =    0.0                 !
 ! A81   A(36,37,42)           120.5855         -DE/DX =    0.0                 !
 ! A82   A(39,37,42)           119.5991         -DE/DX =    0.0                 !
 ! A83   A(36,38,40)           119.6625         -DE/DX =    0.0                 !
 ! A84   A(36,38,43)           119.5035         -DE/DX =    0.0                 !
 ! A85   A(40,38,43)           120.8319         -DE/DX =    0.0                 !
 ! A86   A(37,39,41)           119.4168         -DE/DX =    0.0                 !
 ! A87   A(37,39,44)           120.3724         -DE/DX =    0.0                 !
 ! A88   A(41,39,44)           120.2027         -DE/DX =    0.0                 !
 ! A89   A(38,40,41)           119.5791         -DE/DX =    0.0                 !
 ! A90   A(38,40,45)           120.3407         -DE/DX =    0.0                 !
 ! A91   A(41,40,45)           120.0786         -DE/DX =    0.0                 !
 ! A92   A(39,41,40)           120.9891         -DE/DX =    0.0                 !
 ! A93   A(39,41,56)           119.5013         -DE/DX =    0.0                 !
 ! A94   A(40,41,56)           119.5089         -DE/DX =    0.0                 !
 ! A95   A(23,46,47)           120.1687         -DE/DX =    0.0                 !
 ! A96   A(23,46,48)           119.1651         -DE/DX =    0.0                 !
 ! A97   A(47,46,48)           120.6662         -DE/DX =    0.0                 !
 ! A98   A(46,47,49)           119.7612         -DE/DX =    0.0                 !
 ! A99   A(46,47,52)           120.5453         -DE/DX =    0.0                 !
 ! A100  A(49,47,52)           119.6811         -DE/DX =    0.0                 !
 ! A101  A(46,48,50)           119.5691         -DE/DX =    0.0                 !
 ! A102  A(46,48,53)           119.5197         -DE/DX =    0.0                 !
 ! A103  A(50,48,53)           120.911          -DE/DX =    0.0                 !
 ! A104  A(47,49,51)           119.3625         -DE/DX =    0.0                 !
 ! A105  A(47,49,54)           120.4402         -DE/DX =    0.0                 !
 ! A106  A(51,49,54)           120.1918         -DE/DX =    0.0                 !
 ! A107  A(48,50,51)           119.5803         -DE/DX =    0.0                 !
 ! A108  A(48,50,55)           120.3039         -DE/DX =    0.0                 !
 ! A109  A(51,50,55)           120.1107         -DE/DX =    0.0                 !
 ! A110  A(49,51,50)           121.0534         -DE/DX =    0.0                 !
 ! A111  A(49,51,57)           119.4359         -DE/DX =    0.0                 !
 ! A112  A(50,51,57)           119.5107         -DE/DX =    0.0                 !
 ! A113  L(3,1,20,2,-1)        182.8015         -DE/DX =    0.0                 !
 ! A114  L(3,1,20,2,-2)        186.4154         -DE/DX =    0.0                 !
 ! D1    D(2,1,3,7)            -95.4071         -DE/DX =    0.0                 !
 ! D2    D(2,1,3,15)            76.554          -DE/DX =    0.0                 !
 ! D3    D(4,1,3,7)            179.4779         -DE/DX =    0.0                 !
 ! D4    D(4,1,3,15)            -8.561          -DE/DX =    0.0                 !
 ! D5    D(19,1,3,7)            17.3849         -DE/DX =    0.0                 !
 ! D6    D(19,1,3,15)         -170.654          -DE/DX =    0.0                 !
 ! D7    D(21,1,3,7)           102.396          -DE/DX =    0.0                 !
 ! D8    D(21,1,3,15)          -85.6429         -DE/DX =    0.0                 !
 ! D9    D(7,3,20,24)          -82.8972         -DE/DX =    0.0                 !
 ! D10   D(7,3,20,32)           93.7445         -DE/DX =    0.0                 !
 ! D11   D(15,3,20,24)          91.2829         -DE/DX =    0.0                 !
 ! D12   D(15,3,20,32)         -92.0754         -DE/DX =    0.0                 !
 ! D13   D(2,1,4,5)             86.3469         -DE/DX =    0.0                 !
 ! D14   D(2,1,4,16)           -82.5169         -DE/DX =    0.0                 !
 ! D15   D(3,1,4,5)            177.423          -DE/DX =    0.0                 !
 ! D16   D(3,1,4,16)             8.5593         -DE/DX =    0.0                 !
 ! D17   D(19,1,4,5)          -127.0909         -DE/DX =    0.0                 !
 ! D18   D(19,1,4,16)           64.0453         -DE/DX =    0.0                 !
 ! D19   D(20,1,4,5)            -5.9717         -DE/DX =    0.0                 !
 ! D20   D(20,1,4,16)         -174.8355         -DE/DX =    0.0                 !
 ! D21   D(21,1,4,5)           -77.244          -DE/DX =    0.0                 !
 ! D22   D(21,1,4,16)          113.8922         -DE/DX =    0.0                 !
 ! D23   D(2,1,20,24)           15.7328         -DE/DX =    0.0                 !
 ! D24   D(2,1,20,32)         -170.9562         -DE/DX =    0.0                 !
 ! D25   D(4,1,20,24)          101.4478         -DE/DX =    0.0                 !
 ! D26   D(4,1,20,32)          -85.2411         -DE/DX =    0.0                 !
 ! D27   D(19,1,20,24)         -97.1481         -DE/DX =    0.0                 !
 ! D28   D(19,1,20,32)          76.163          -DE/DX =    0.0                 !
 ! D29   D(21,1,20,24)         179.0838         -DE/DX =    0.0                 !
 ! D30   D(21,1,20,32)          -7.6051         -DE/DX =    0.0                 !
 ! D31   D(2,1,21,22)         -132.576          -DE/DX =    0.0                 !
 ! D32   D(2,1,21,33)           60.6979         -DE/DX =    0.0                 !
 ! D33   D(3,1,21,22)          -10.458          -DE/DX =    0.0                 !
 ! D34   D(3,1,21,33)         -177.1841         -DE/DX =    0.0                 !
 ! D35   D(4,1,21,22)          -81.3305         -DE/DX =    0.0                 !
 ! D36   D(4,1,21,33)          111.9434         -DE/DX =    0.0                 !
 ! D37   D(19,1,21,22)          82.0497         -DE/DX =    0.0                 !
 ! D38   D(19,1,21,33)         -84.6764         -DE/DX =    0.0                 !
 ! D39   D(20,1,21,22)         175.0059         -DE/DX =    0.0                 !
 ! D40   D(20,1,21,33)           8.2798         -DE/DX =    0.0                 !
 ! D41   D(1,3,7,8)             -7.8223         -DE/DX =    0.0                 !
 ! D42   D(1,3,7,9)            172.3313         -DE/DX =    0.0                 !
 ! D43   D(15,3,7,8)          -179.7003         -DE/DX =    0.0                 !
 ! D44   D(15,3,7,9)             0.4534         -DE/DX =    0.0                 !
 ! D45   D(1,3,15,13)         -172.7372         -DE/DX =    0.0                 !
 ! D46   D(1,3,15,16)            7.1194         -DE/DX =    0.0                 !
 ! D47   D(7,3,15,13)           -0.4575         -DE/DX =    0.0                 !
 ! D48   D(7,3,15,16)          179.399          -DE/DX =    0.0                 !
 ! D49   D(1,4,5,6)           -168.63           -DE/DX =    0.0                 !
 ! D50   D(16,4,5,6)             0.4115         -DE/DX =    0.0                 !
 ! D51   D(1,4,16,15)           -8.3755         -DE/DX =    0.0                 !
 ! D52   D(1,4,16,17)          171.3672         -DE/DX =    0.0                 !
 ! D53   D(5,4,16,15)          179.9053         -DE/DX =    0.0                 !
 ! D54   D(5,4,16,17)           -0.352          -DE/DX =    0.0                 !
 ! D55   D(4,5,6,17)            -0.3223         -DE/DX =    0.0                 !
 ! D56   D(4,5,6,36)           179.5305         -DE/DX =    0.0                 !
 ! D57   D(5,6,17,16)            0.1054         -DE/DX =    0.0                 !
 ! D58   D(5,6,17,18)         -178.5442         -DE/DX =    0.0                 !
 ! D59   D(36,6,17,16)        -179.7311         -DE/DX =    0.0                 !
 ! D60   D(36,6,17,18)           1.6193         -DE/DX =    0.0                 !
 ! D61   D(5,6,36,37)         -150.0341         -DE/DX =    0.0                 !
 ! D62   D(5,6,36,38)           29.625          -DE/DX =    0.0                 !
 ! D63   D(17,6,36,37)          29.7885         -DE/DX =    0.0                 !
 ! D64   D(17,6,36,38)        -150.5524         -DE/DX =    0.0                 !
 ! D65   D(3,7,9,10)          -179.7803         -DE/DX =    0.0                 !
 ! D66   D(3,7,9,11)            -0.2308         -DE/DX =    0.0                 !
 ! D67   D(8,7,9,10)             0.3844         -DE/DX =    0.0                 !
 ! D68   D(8,7,9,11)           179.9339         -DE/DX =    0.0                 !
 ! D69   D(7,9,11,12)         -179.7615         -DE/DX =    0.0                 !
 ! D70   D(7,9,11,13)            0.0047         -DE/DX =    0.0                 !
 ! D71   D(10,9,11,12)          -0.2191         -DE/DX =    0.0                 !
 ! D72   D(10,9,11,13)         179.547          -DE/DX =    0.0                 !
 ! D73   D(9,11,13,14)        -179.7215         -DE/DX =    0.0                 !
 ! D74   D(9,11,13,15)          -0.0102         -DE/DX =    0.0                 !
 ! D75   D(12,11,13,14)          0.0458         -DE/DX =    0.0                 !
 ! D76   D(12,11,13,15)        179.7571         -DE/DX =    0.0                 !
 ! D77   D(11,13,15,3)           0.2398         -DE/DX =    0.0                 !
 ! D78   D(11,13,15,16)       -179.6051         -DE/DX =    0.0                 !
 ! D79   D(14,13,15,3)         179.9517         -DE/DX =    0.0                 !
 ! D80   D(14,13,15,16)          0.1067         -DE/DX =    0.0                 !
 ! D81   D(3,15,16,4)            1.167          -DE/DX =    0.0                 !
 ! D82   D(3,15,16,17)        -178.4972         -DE/DX =    0.0                 !
 ! D83   D(13,15,16,4)        -178.9778         -DE/DX =    0.0                 !
 ! D84   D(13,15,16,17)          1.358          -DE/DX =    0.0                 !
 ! D85   D(4,16,17,6)            0.1393         -DE/DX =    0.0                 !
 ! D86   D(4,16,17,18)         178.5909         -DE/DX =    0.0                 !
 ! D87   D(15,16,17,6)         179.8346         -DE/DX =    0.0                 !
 ! D88   D(15,16,17,18)         -1.7139         -DE/DX =    0.0                 !
 ! D89   D(1,20,24,25)          -6.8206         -DE/DX =    0.0                 !
 ! D90   D(1,20,24,26)         173.4533         -DE/DX =    0.0                 !
 ! D91   D(32,20,24,25)        179.9399         -DE/DX =    0.0                 !
 ! D92   D(32,20,24,26)          0.2137         -DE/DX =    0.0                 !
 ! D93   D(1,20,32,30)        -173.9635         -DE/DX =    0.0                 !
 ! D94   D(1,20,32,33)           5.6825         -DE/DX =    0.0                 !
 ! D95   D(24,20,32,30)         -0.3873         -DE/DX =    0.0                 !
 ! D96   D(24,20,32,33)        179.2587         -DE/DX =    0.0                 !
 ! D97   D(1,21,22,23)        -166.3434         -DE/DX =    0.0                 !
 ! D98   D(33,21,22,23)          0.5875         -DE/DX =    0.0                 !
 ! D99   D(1,21,33,32)          -8.7455         -DE/DX =    0.0                 !
 ! D100  D(1,21,33,34)         169.4695         -DE/DX =    0.0                 !
 ! D101  D(22,21,33,32)       -178.8528         -DE/DX =    0.0                 !
 ! D102  D(22,21,33,34)         -0.6378         -DE/DX =    0.0                 !
 ! D103  D(21,22,23,34)         -0.321          -DE/DX =    0.0                 !
 ! D104  D(21,22,23,46)        178.1957         -DE/DX =    0.0                 !
 ! D105  D(22,23,34,33)         -0.0659         -DE/DX =    0.0                 !
 ! D106  D(22,23,34,35)        177.1293         -DE/DX =    0.0                 !
 ! D107  D(46,23,34,33)       -178.4181         -DE/DX =    0.0                 !
 ! D108  D(46,23,34,35)         -1.2228         -DE/DX =    0.0                 !
 ! D109  D(22,23,46,47)        147.3061         -DE/DX =    0.0                 !
 ! D110  D(22,23,46,48)        -32.7387         -DE/DX =    0.0                 !
 ! D111  D(34,23,46,47)        -34.48           -DE/DX =    0.0                 !
 ! D112  D(34,23,46,48)        145.4752         -DE/DX =    0.0                 !
 ! D113  D(20,24,26,27)       -179.7016         -DE/DX =    0.0                 !
 ! D114  D(20,24,26,28)         -0.0276         -DE/DX =    0.0                 !
 ! D115  D(25,24,26,27)          0.5923         -DE/DX =    0.0                 !
 ! D116  D(25,24,26,28)       -179.7336         -DE/DX =    0.0                 !
 ! D117  D(24,26,28,29)       -179.851          -DE/DX =    0.0                 !
 ! D118  D(24,26,28,30)          0.0092         -DE/DX =    0.0                 !
 ! D119  D(27,26,28,29)         -0.1821         -DE/DX =    0.0                 !
 ! D120  D(27,26,28,30)        179.6781         -DE/DX =    0.0                 !
 ! D121  D(26,28,30,31)       -179.9336         -DE/DX =    0.0                 !
 ! D122  D(26,28,30,32)         -0.1718         -DE/DX =    0.0                 !
 ! D123  D(29,28,30,31)         -0.0728         -DE/DX =    0.0                 !
 ! D124  D(29,28,30,32)        179.689          -DE/DX =    0.0                 !
 ! D125  D(28,30,32,20)          0.369          -DE/DX =    0.0                 !
 ! D126  D(28,30,32,33)       -179.2488         -DE/DX =    0.0                 !
 ! D127  D(31,30,32,20)       -179.8687         -DE/DX =    0.0                 !
 ! D128  D(31,30,32,33)          0.5135         -DE/DX =    0.0                 !
 ! D129  D(20,32,33,21)          2.3794         -DE/DX =    0.0                 !
 ! D130  D(20,32,33,34)       -175.2955         -DE/DX =    0.0                 !
 ! D131  D(30,32,33,21)       -177.9781         -DE/DX =    0.0                 !
 ! D132  D(30,32,33,34)          4.347          -DE/DX =    0.0                 !
 ! D133  D(21,33,34,23)          0.4074         -DE/DX =    0.0                 !
 ! D134  D(21,33,34,35)       -176.3678         -DE/DX =    0.0                 !
 ! D135  D(32,33,34,23)        178.2986         -DE/DX =    0.0                 !
 ! D136  D(32,33,34,35)          1.5234         -DE/DX =    0.0                 !
 ! D137  D(6,36,37,39)        -179.3326         -DE/DX =    0.0                 !
 ! D138  D(6,36,37,42)           2.414          -DE/DX =    0.0                 !
 ! D139  D(38,36,37,39)          1.0126         -DE/DX =    0.0                 !
 ! D140  D(38,36,37,42)       -177.2408         -DE/DX =    0.0                 !
 ! D141  D(6,36,38,40)        -179.9566         -DE/DX =    0.0                 !
 ! D142  D(6,36,38,43)          -0.4858         -DE/DX =    0.0                 !
 ! D143  D(37,36,38,40)         -0.2989         -DE/DX =    0.0                 !
 ! D144  D(37,36,38,43)        179.1719         -DE/DX =    0.0                 !
 ! D145  D(36,37,39,41)         -0.8237         -DE/DX =    0.0                 !
 ! D146  D(36,37,39,44)       -179.7903         -DE/DX =    0.0                 !
 ! D147  D(42,37,39,41)        177.447          -DE/DX =    0.0                 !
 ! D148  D(42,37,39,44)         -1.5196         -DE/DX =    0.0                 !
 ! D149  D(36,38,40,41)         -0.5911         -DE/DX =    0.0                 !
 ! D150  D(36,38,40,45)        179.8687         -DE/DX =    0.0                 !
 ! D151  D(43,38,40,41)        179.9452         -DE/DX =    0.0                 !
 ! D152  D(43,38,40,45)          0.4051         -DE/DX =    0.0                 !
 ! D153  D(37,39,41,40)         -0.068          -DE/DX =    0.0                 !
 ! D154  D(37,39,41,56)       -179.7697         -DE/DX =    0.0                 !
 ! D155  D(44,39,41,40)        178.9004         -DE/DX =    0.0                 !
 ! D156  D(44,39,41,56)         -0.8013         -DE/DX =    0.0                 !
 ! D157  D(38,40,41,39)          0.7798         -DE/DX =    0.0                 !
 ! D158  D(38,40,41,56)       -179.5186         -DE/DX =    0.0                 !
 ! D159  D(45,40,41,39)       -179.6789         -DE/DX =    0.0                 !
 ! D160  D(45,40,41,56)          0.0228         -DE/DX =    0.0                 !
 ! D161  D(23,46,47,49)        179.2268         -DE/DX =    0.0                 !
 ! D162  D(23,46,47,52)         -2.059          -DE/DX =    0.0                 !
 ! D163  D(48,46,47,49)         -0.7276         -DE/DX =    0.0                 !
 ! D164  D(48,46,47,52)        177.9865         -DE/DX =    0.0                 !
 ! D165  D(23,46,48,50)       -179.9684         -DE/DX =    0.0                 !
 ! D166  D(23,46,48,53)         -0.1581         -DE/DX =    0.0                 !
 ! D167  D(47,46,48,50)         -0.0135         -DE/DX =    0.0                 !
 ! D168  D(47,46,48,53)        179.7968         -DE/DX =    0.0                 !
 ! D169  D(46,47,49,51)          0.8179         -DE/DX =    0.0                 !
 ! D170  D(46,47,49,54)        179.9664         -DE/DX =    0.0                 !
 ! D171  D(52,47,49,51)       -177.9074         -DE/DX =    0.0                 !
 ! D172  D(52,47,49,54)          1.2411         -DE/DX =    0.0                 !
 ! D173  D(46,48,50,51)          0.6508         -DE/DX =    0.0                 !
 ! D174  D(46,48,50,55)        179.8301         -DE/DX =    0.0                 !
 ! D175  D(53,48,50,51)       -179.1568         -DE/DX =    0.0                 !
 ! D176  D(53,48,50,55)          0.0225         -DE/DX =    0.0                 !
 ! D177  D(47,49,51,50)         -0.1804         -DE/DX =    0.0                 !
 ! D178  D(47,49,51,57)        179.737          -DE/DX =    0.0                 !
 ! D179  D(54,49,51,50)       -179.3311         -DE/DX =    0.0                 !
 ! D180  D(54,49,51,57)          0.5864         -DE/DX =    0.0                 !
 ! D181  D(48,50,51,49)         -0.559          -DE/DX =    0.0                 !
 ! D182  D(48,50,51,57)        179.5236         -DE/DX =    0.0                 !
 ! D183  D(55,50,51,49)       -179.7398         -DE/DX =    0.0                 !
 ! D184  D(55,50,51,57)          0.3428         -DE/DX =    0.0                 !
 --------------------------------------------------------------------------------
 Lowest energy point so far.  Saving SCF results.
 GradGradGradGradGradGradGradGradGradGradGradGradGradGradGradGradGradGrad

 Largest change from initial coordinates is atom    0       0.000 Angstoms.
 Leave Link  103 at Sat Oct 20 04:24:22 2018, MaxMem=   838860800 cpu:         5.5
 (Enter /soft/sl6.3/x86_64/gaussian/g09_d01/g09/l202.exe)
 Stoichiometry    C26H18Cl4FeN8(5)
 Framework group  C1[X(C26H18Cl4FeN8)]
 Deg. of freedom   165
 Full point group                 C1      NOp   1
 RotChk:  IX=0 Diff= 0.00D+00
 Largest Abelian subgroup         C1      NOp   1
 Largest concise Abelian subgroup C1      NOp   1
                         Standard orientation:                         
 ---------------------------------------------------------------------
 Center     Atomic      Atomic             Coordinates (Angstroms)
 Number     Number       Type             X           Y           Z
 ---------------------------------------------------------------------
      1         26           0       -0.000627   -2.393131    0.124325
      2         17           0       -1.965203   -3.762065    0.127409
      3          7           0       -0.016815   -2.397991   -2.123437
      4          7           0       -1.409757   -0.706152   -0.523921
      5          7           0       -2.168165    0.148699    0.078556
      6          7           0       -2.946148    0.720022   -0.867550
      7          6           0        0.704834   -3.257370   -2.850567
      8          1           0        1.401905   -3.867313   -2.286230
      9          6           0        0.574012   -3.360047   -4.231819
     10          1           0        1.177440   -4.073371   -4.778666
     11          6           0       -0.345019   -2.541605   -4.880126
     12          1           0       -0.475551   -2.597975   -5.954671
     13          6           0       -1.100902   -1.649920   -4.129016
     14          1           0       -1.827679   -1.002907   -4.604891
     15          6           0       -0.910823   -1.607263   -2.747572
     16          6           0       -1.661970   -0.710536   -1.867308
     17          6           0       -2.658442    0.210344   -2.096636
     18          1           0       -3.148937    0.546277   -2.992216
     19         17           0        2.013549   -3.667367    0.262821
     20          7           0       -0.037746   -2.119561    2.356207
     21          7           0        1.363883   -0.607155    0.587031
     22          7           0        2.148498    0.155893   -0.099275
     23          7           0        2.908608    0.837087    0.786662
     24          6           0       -0.766160   -2.891799    3.169236
     25          1           0       -1.430385   -3.588586    2.669193
     26          6           0       -0.682014   -2.803258    4.555230
     27          1           0       -1.287769   -3.452556    5.174453
     28          6           0        0.192375   -1.877810    5.115121
     29          1           0        0.284683   -1.784038    6.191053
     30          6           0        0.951993   -1.073034    4.274722
     31          1           0        1.642208   -0.344064    4.681604
     32          6           0        0.812876   -1.224838    2.894875
     33          6           0        1.578524   -0.437537    1.926360
     34          6           0        2.583223    0.493344    2.062772
     35          1           0        3.102094    0.888346    2.917567
     36          6           0       -3.905903    1.708692   -0.509251
     37          6           0       -5.075414    1.851280   -1.254032
     38          6           0       -3.665464    2.524540    0.596084
     39          6           0       -6.001507    2.828710   -0.905898
     40          6           0       -4.597222    3.490917    0.952840
     41          6           0       -5.755074    3.642011    0.194943
     42          1           0       -5.283469    1.189259   -2.084994
     43          1           0       -2.758972    2.390361    1.169744
     44          1           0       -6.913893    2.945374   -1.475365
     45          1           0       -4.422851    4.128323    1.809491
     46          6           0        3.908878    1.741108    0.329558
     47          6           0        4.209226    2.884823    1.067290
     48          6           0        4.580925    1.465796   -0.861123
     49          6           0        5.199201    3.753895    0.621198
     50          6           0        5.558974    2.341878   -1.314627
     51          6           0        5.865258    3.476263   -0.567867
     52          1           0        3.663845    3.113564    1.974525
     53          1           0        4.335343    0.571240   -1.417070
     54          1           0        5.440888    4.645131    1.184918
     55          1           0        6.089617    2.138532   -2.235272
     56         17           0       -6.924594    4.871585    0.639676
     57         17           0        7.109481    4.574813   -1.135899
 ---------------------------------------------------------------------
 Rotational constants (GHZ):      0.0666666      0.0467459      0.0385482
 Leave Link  202 at Sat Oct 20 04:24:22 2018, MaxMem=   838860800 cpu:         0.1
 (Enter /soft/sl6.3/x86_64/gaussian/g09_d01/g09/l9999.exe)
 1\1\GINC-NODE0404\FOpt\UB3LYP\6-311G(d,p)\C26H18Cl4Fe1N8(5)\CONRADJ\20
 -Oct-2018\0\\#P b3lyp/6-311G(d,p) opt scf=(conver=8)\\Comment:\\0,5\Fe
 ,-0.000627,-2.393131,0.124325\Cl,-1.965203,-3.762065,0.127409\N,-0.016
 815,-2.397991,-2.123437\N,-1.409757,-0.706152,-0.523921\N,-2.168165,0.
 148699,0.078556\N,-2.946148,0.720022,-0.86755\C,0.704834,-3.25737,-2.8
 50567\H,1.401905,-3.867313,-2.28623\C,0.574012,-3.360047,-4.231819\H,1
 .17744,-4.073371,-4.778666\C,-0.345019,-2.541605,-4.880126\H,-0.475551
 ,-2.597975,-5.954671\C,-1.100902,-1.64992,-4.129016\H,-1.827679,-1.002
 907,-4.604891\C,-0.910823,-1.607263,-2.747572\C,-1.66197,-0.710536,-1.
 867308\C,-2.658442,0.210344,-2.096636\H,-3.148937,0.546277,-2.992216\C
 l,2.013549,-3.667367,0.262821\N,-0.037746,-2.119561,2.356207\N,1.36388
 3,-0.607155,0.587031\N,2.148498,0.155893,-0.099275\N,2.908608,0.837087
 ,0.786662\C,-0.76616,-2.891799,3.169236\H,-1.430385,-3.588586,2.669193
 \C,-0.682014,-2.803258,4.55523\H,-1.287769,-3.452556,5.174453\C,0.1923
 75,-1.87781,5.115121\H,0.284683,-1.784038,6.191053\C,0.951993,-1.07303
 4,4.274722\H,1.642208,-0.344064,4.681604\C,0.812876,-1.224838,2.894875
 \C,1.578524,-0.437537,1.92636\C,2.583223,0.493344,2.062772\H,3.102094,
 0.888346,2.917567\C,-3.905903,1.708692,-0.509251\C,-5.075414,1.85128,-
 1.254032\C,-3.665464,2.52454,0.596084\C,-6.001507,2.82871,-0.905898\C,
 -4.597222,3.490917,0.95284\C,-5.755074,3.642011,0.194943\H,-5.283469,1
 .189259,-2.084994\H,-2.758972,2.390361,1.169744\H,-6.913893,2.945374,-
 1.475365\H,-4.422851,4.128323,1.809491\C,3.908878,1.741108,0.329558\C,
 4.209226,2.884823,1.06729\C,4.580925,1.465796,-0.861123\C,5.199201,3.7
 53895,0.621198\C,5.558974,2.341878,-1.314627\C,5.865258,3.476263,-0.56
 7867\H,3.663845,3.113564,1.974525\H,4.335343,0.57124,-1.41707\H,5.4408
 88,4.645131,1.184918\H,6.089617,2.138532,-2.235272\Cl,-6.924594,4.8715
 85,0.639676\Cl,7.109481,4.574813,-1.135899\\Version=AS64L-G09RevD.01\S
 tate=5-A\HF=-4544.6581383\S2=6.01681\S2-1=0.\S2A=6.000046\RMSD=4.273e-
 09\RMSF=5.081e-06\Dipole=-0.0814614,4.7447944,-0.2880808\Quadrupole=-3
 .6586845,-39.743942,43.4026264,1.1048917,12.8612176,9.4530955\PG=C01 [
 X(C26H18Cl4Fe1N8)]\\@


 THE SOLUTION TO A PROBLEM CHANGES THE PROBLEM.

                                 -- JOHN PEERS
           PAUL DICKSON'S "THE OFFICIAL RULES"
 Job cpu time:       0 days 11 hours  3 minutes 57.8 seconds.
 File lengths (MBytes):  RWF=    703 Int=      0 D2E=      0 Chk=     62 Scr=      1
 Normal termination of Gaussian 09 at Sat Oct 20 04:24:23 2018.
