# Supplementary material for: DFT and CV data of 4-phenyl-substituted dichloro(bis{2-[1-(phenyl)-1H-1,2,3-triazol-4-yl-κN3]pyridine-κN})iron(II) coordination compounds
Source: Data Brief. 2018 Oct 27;21:1458–71. doi: 10.1016/j.dib.2018.10.085 (PMC6234228; doi:10.1016/j.dib.2018.10.085)
Supplement: Supplementary file 2 — Supplementary material. [file mmc2.zip › DIB_DFT_files_Fe/FeCl2L12_Cl_trans1.log]

 Entering Gaussian System, Link 0=g09
 Input=FeCl2L12_Cl_trans1.com
 Output=FeCl2L12_Cl_trans1.log
 Initial command:
 /soft/sl6.3/x86_64/gaussian/g09_d01/g09/l1.exe "/scratch/conradj/558835.ui.FeCl2L12_Cl_trans1/Gau-4130.inp" -scrdir="/scratch/conradj/558835.ui.FeCl2L12_Cl_trans1/"
 Default linda workers:  node0403-ib,node0404-ib
 Default is to use  16 SMP processors on each worker.
 Entering Link 1 = /soft/sl6.3/x86_64/gaussian/g09_d01/g09/l1.exe PID=      4131.
  
 Copyright (c) 1988,1990,1992,1993,1995,1998,2003,2009,2013,
            Gaussian, Inc.  All Rights Reserved.
  
 This is part of the Gaussian(R) 09 program.  It is based on
 the Gaussian(R) 03 system (copyright 2003, Gaussian, Inc.),
 the Gaussian(R) 98 system (copyright 1998, Gaussian, Inc.),
 the Gaussian(R) 94 system (copyright 1995, Gaussian, Inc.),
 the Gaussian 92(TM) system (copyright 1992, Gaussian, Inc.),
 the Gaussian 90(TM) system (copyright 1990, Gaussian, Inc.),
 the Gaussian 88(TM) system (copyright 1988, Gaussian, Inc.),
 the Gaussian 86(TM) system (copyright 1986, Carnegie Mellon
 University), and the Gaussian 82(TM) system (copyright 1983,
 Carnegie Mellon University). Gaussian is a federally registered
 trademark of Gaussian, Inc.
  
 This software contains proprietary and confidential information,
 including trade secrets, belonging to Gaussian, Inc.
  
 This software is provided under written license and may be
 used, copied, transmitted, or stored only in accord with that
 written license.
  
 The following legend is applicable only to US Government
 contracts under FAR:
  
                    RESTRICTED RIGHTS LEGEND
  
 Use, reproduction and disclosure by the US Government is
 subject to restrictions as set forth in subparagraphs (a)
 and (c) of the Commercial Computer Software - Restricted
 Rights clause in FAR 52.227-19.
  
 Gaussian, Inc.
 340 Quinnipiac St., Bldg. 40, Wallingford CT 06492
  
  
 ---------------------------------------------------------------
 Warning -- This program may not be used in any manner that
 competes with the business of Gaussian, Inc. or will provide
 assistance to any competitor of Gaussian, Inc.  The licensee
 of this program is prohibited from giving any competitor of
 Gaussian, Inc. access to this program.  By using this program,
 the user acknowledges that Gaussian, Inc. is engaged in the
 business of creating and licensing software in the field of
 computational chemistry and represents and warrants to the
 licensee that it is not a competitor of Gaussian, Inc. and that
 it will not use this program in any manner prohibited above.
 ---------------------------------------------------------------
  

 Cite this work as:
 Gaussian 09, Revision D.01,
 M. J. Frisch, G. W. Trucks, H. B. Schlegel, G. E. Scuseria, 
 M. A. Robb, J. R. Cheeseman, G. Scalmani, V. Barone, B. Mennucci, 
 G. A. Petersson, H. Nakatsuji, M. Caricato, X. Li, H. P. Hratchian, 
 A. F. Izmaylov, J. Bloino, G. Zheng, J. L. Sonnenberg, M. Hada, 
 M. Ehara, K. Toyota, R. Fukuda, J. Hasegawa, M. Ishida, T. Nakajima, 
 Y. Honda, O. Kitao, H. Nakai, T. Vreven, J. A. Montgomery, Jr., 
 J. E. Peralta, F. Ogliaro, M. Bearpark, J. J. Heyd, E. Brothers, 
 K. N. Kudin, V. N. Staroverov, T. Keith, R. Kobayashi, J. Normand, 
 K. Raghavachari, A. Rendell, J. C. Burant, S. S. Iyengar, J. Tomasi, 
 M. Cossi, N. Rega, J. M. Millam, M. Klene, J. E. Knox, J. B. Cross, 
 V. Bakken, C. Adamo, J. Jaramillo, R. Gomperts, R. E. Stratmann, 
 O. Yazyev, A. J. Austin, R. Cammi, C. Pomelli, J. W. Ochterski, 
 R. L. Martin, K. Morokuma, V. G. Zakrzewski, G. A. Voth, 
 P. Salvador, J. J. Dannenberg, S. Dapprich, A. D. Daniels, 
 O. Farkas, J. B. Foresman, J. V. Ortiz, J. Cioslowski, 
 and D. J. Fox, Gaussian, Inc., Wallingford CT, 2013.
 
 ******************************************
 Gaussian 09:  AS64L-G09RevD.01 24-Apr-2013
                20-Oct-2018 
 ******************************************
 %chk=FeCl2L12_Cl_trans1.chk
 SetLPE:  input flags="-opt 'Tsnet.Node.lindarsharg: ssh' "
 SetLPE:    new flags="-opt 'Tsnet.Node.lindarsharg: ssh'  -nodelist 'node0403-ib node0404-ib'"
 Will use up to    2 processors via Linda.
 ---------------------------------------
 #P b3lyp/6-311G(d,p) opt scf=(conver=8)
 ---------------------------------------
 1/14=-1,18=20,19=15,26=3,38=1/1,3;
 2/9=110,12=2,17=6,18=5,40=1/2;
 3/5=4,6=6,7=101,11=2,16=1,25=1,30=1,71=1,74=-5/1,2,3;
 4//1;
 5/5=2,6=8,38=5/2;
 6/7=2,8=2,9=2,10=2,28=1/1;
 7//1,2,3,16;
 1/14=-1,18=20,19=15,26=3/3(2);
 2/9=110/2;
 99//99;
 2/9=110/2;
 3/5=4,6=6,7=101,11=2,16=1,25=1,30=1,71=1,74=-5/1,2,3;
 4/5=5,16=3,69=1/1;
 5/5=2,6=8,38=5/2;
 7//1,2,3,16;
 1/14=-1,18=20,19=15,26=3/3(-5);
 2/9=110/2;
 6/7=2,8=2,9=2,10=2,19=2,28=1/1;
 99/9=1/99;
 Leave Link    1 at Sat Oct 20 03:43:02 2018, MaxMem=           0 cpu:         1.1
 (Enter /soft/sl6.3/x86_64/gaussian/g09_d01/g09/l101.exe)
 --------
 Comment:
 --------
 Symbolic Z-matrix:
 Charge =  0 Multiplicity = 5
 26                    0.        0.        0. 
 17                    0.03746  -0.1467   -2.39054 
 7                     0.05373   2.25263  -0.12223 
 7                     2.17319   0.55485  -0.01009 
 7                     3.29023  -0.09262   0.01712 
 7                     4.27888   0.82814  -0.00664 
 6                    -1.03199   3.02449  -0.18709 
 1                    -1.98287   2.50396  -0.19426 
 6                    -0.96314   4.41258  -0.24362 
 1                    -1.87084   5.00012  -0.29738 
 6                     0.29015   5.01648  -0.22954 
 1                     0.38419   6.09543  -0.27084 
 6                     1.42454   4.21754  -0.16265 
 1                     2.41272   4.66076  -0.15062 
 6                     1.26734   2.83165  -0.11185 
 6                     2.39757   1.90195  -0.05192 
 6                     3.76152   2.08579  -0.05001 
 1                     4.38242   2.96171  -0.10823 
 17                   -0.03746   0.1467    2.39054 
 7                    -0.05373  -2.25263   0.12223 
 7                    -2.17319  -0.55485   0.01009 
 7                    -3.29023   0.09262  -0.01712 
 7                    -4.27888  -0.82814   0.00664 
 6                     1.03199  -3.02449   0.18709 
 1                     1.98287  -2.50396   0.19426 
 6                     0.96314  -4.41258   0.24362 
 1                     1.87084  -5.00012   0.29738 
 6                    -0.29015  -5.01648   0.22954 
 1                    -0.38419  -6.09543   0.27084 
 6                    -1.42454  -4.21754   0.16265 
 1                    -2.41272  -4.66076   0.15062 
 6                    -1.26734  -2.83165   0.11185 
 6                    -2.39757  -1.90195   0.05192 
 6                    -3.76152  -2.08579   0.05001 
 1                    -4.38242  -2.96171   0.10823 
 6                     5.64438   0.42398  -0.00142 
 6                     6.58691   1.16327   0.71062 
 6                     6.02135  -0.71456  -0.71244 
 6                     7.92131   0.77177   0.70032 
 6                     7.35185  -1.11473  -0.71055 
 6                     8.2927   -0.36543  -0.00944 
 1                     6.28253   2.02448   1.29237 
 1                     5.27534  -1.27344  -1.26113 
 1                     8.66215   1.3352    1.25174 
 1                     7.65881  -1.9953   -1.25914 
 6                    -5.64438  -0.42398   0.00142 
 6                    -6.58691  -1.16327  -0.71062 
 6                    -6.02135   0.71456   0.71244 
 6                    -7.92131  -0.77177  -0.70032 
 6                    -7.35185   1.11473   0.71055 
 6                    -8.2927    0.36543   0.00944 
 1                    -6.28253  -2.02448  -1.29237 
 1                    -5.27534   1.27344   1.26113 
 1                    -8.66215  -1.3352   -1.25174 
 1                    -7.65881   1.9953    1.25914 
 17                    9.97418  -0.86554  -0.01745 
 17                   -9.97418   0.86554   0.01745 
 
 Add virtual bond connecting atoms N3         and Fe1        Dist= 4.26D+00.
 Add virtual bond connecting atoms N4         and Fe1        Dist= 4.24D+00.
 Add virtual bond connecting atoms N20        and Fe1        Dist= 4.26D+00.
 Add virtual bond connecting atoms N21        and Fe1        Dist= 4.24D+00.
 NAtoms=     57 NQM=       57 NQMF=       0 NMMI=      0 NMMIF=      0
                NMic=       0 NMicF=      0.
                    Isotopes and Nuclear Properties:
 (Nuclear quadrupole moments (NQMom) in fm**2, nuclear magnetic moments (NMagM)
  in nuclear magnetons)

  Atom         1           2           3           4           5           6           7           8           9          10
 IAtWgt=          56          35          14          14          14          14          12           1          12           1
 AtmWgt=  55.9349393  34.9688527  14.0030740  14.0030740  14.0030740  14.0030740  12.0000000   1.0078250  12.0000000   1.0078250
 NucSpn=           0           3           2           2           2           2           0           1           0           1
 AtZEff=   0.0000000   0.0000000   0.0000000   0.0000000   0.0000000   0.0000000   0.0000000   0.0000000   0.0000000   0.0000000
 NQMom=    0.0000000  -8.1650000   2.0440000   2.0440000   2.0440000   2.0440000   0.0000000   0.0000000   0.0000000   0.0000000
 NMagM=    0.0000000   0.8218740   0.4037610   0.4037610   0.4037610   0.4037610   0.0000000   2.7928460   0.0000000   2.7928460
 AtZNuc=  26.0000000  17.0000000   7.0000000   7.0000000   7.0000000   7.0000000   6.0000000   1.0000000   6.0000000   1.0000000

  Atom        11          12          13          14          15          16          17          18          19          20
 IAtWgt=          12           1          12           1          12          12          12           1          35          14
 AtmWgt=  12.0000000   1.0078250  12.0000000   1.0078250  12.0000000  12.0000000  12.0000000   1.0078250  34.9688527  14.0030740
 NucSpn=           0           1           0           1           0           0           0           1           3           2
 AtZEff=   0.0000000   0.0000000   0.0000000   0.0000000   0.0000000   0.0000000   0.0000000   0.0000000   0.0000000   0.0000000
 NQMom=    0.0000000   0.0000000   0.0000000   0.0000000   0.0000000   0.0000000   0.0000000   0.0000000  -8.1650000   2.0440000
 NMagM=    0.0000000   2.7928460   0.0000000   2.7928460   0.0000000   0.0000000   0.0000000   2.7928460   0.8218740   0.4037610
 AtZNuc=   6.0000000   1.0000000   6.0000000   1.0000000   6.0000000   6.0000000   6.0000000   1.0000000  17.0000000   7.0000000

  Atom        21          22          23          24          25          26          27          28          29          30
 IAtWgt=          14          14          14          12           1          12           1          12           1          12
 AtmWgt=  14.0030740  14.0030740  14.0030740  12.0000000   1.0078250  12.0000000   1.0078250  12.0000000   1.0078250  12.0000000
 NucSpn=           2           2           2           0           1           0           1           0           1           0
 AtZEff=   0.0000000   0.0000000   0.0000000   0.0000000   0.0000000   0.0000000   0.0000000   0.0000000   0.0000000   0.0000000
 NQMom=    2.0440000   2.0440000   2.0440000   0.0000000   0.0000000   0.0000000   0.0000000   0.0000000   0.0000000   0.0000000
 NMagM=    0.4037610   0.4037610   0.4037610   0.0000000   2.7928460   0.0000000   2.7928460   0.0000000   2.7928460   0.0000000
 AtZNuc=   7.0000000   7.0000000   7.0000000   6.0000000   1.0000000   6.0000000   1.0000000   6.0000000   1.0000000   6.0000000

  Atom        31          32          33          34          35          36          37          38          39          40
 IAtWgt=           1          12          12          12           1          12          12          12          12          12
 AtmWgt=   1.0078250  12.0000000  12.0000000  12.0000000   1.0078250  12.0000000  12.0000000  12.0000000  12.0000000  12.0000000
 NucSpn=           1           0           0           0           1           0           0           0           0           0
 AtZEff=   0.0000000   0.0000000   0.0000000   0.0000000   0.0000000   0.0000000   0.0000000   0.0000000   0.0000000   0.0000000
 NQMom=    0.0000000   0.0000000   0.0000000   0.0000000   0.0000000   0.0000000   0.0000000   0.0000000   0.0000000   0.0000000
 NMagM=    2.7928460   0.0000000   0.0000000   0.0000000   2.7928460   0.0000000   0.0000000   0.0000000   0.0000000   0.0000000
 AtZNuc=   1.0000000   6.0000000   6.0000000   6.0000000   1.0000000   6.0000000   6.0000000   6.0000000   6.0000000   6.0000000

  Atom        41          42          43          44          45          46          47          48          49          50
 IAtWgt=          12           1           1           1           1          12          12          12          12          12
 AtmWgt=  12.0000000   1.0078250   1.0078250   1.0078250   1.0078250  12.0000000  12.0000000  12.0000000  12.0000000  12.0000000
 NucSpn=           0           1           1           1           1           0           0           0           0           0
 AtZEff=   0.0000000   0.0000000   0.0000000   0.0000000   0.0000000   0.0000000   0.0000000   0.0000000   0.0000000   0.0000000
 NQMom=    0.0000000   0.0000000   0.0000000   0.0000000   0.0000000   0.0000000   0.0000000   0.0000000   0.0000000   0.0000000
 NMagM=    0.0000000   2.7928460   2.7928460   2.7928460   2.7928460   0.0000000   0.0000000   0.0000000   0.0000000   0.0000000
 AtZNuc=   6.0000000   1.0000000   1.0000000   1.0000000   1.0000000   6.0000000   6.0000000   6.0000000   6.0000000   6.0000000

  Atom        51          52          53          54          55          56          57
 IAtWgt=          12           1           1           1           1          35          35
 AtmWgt=  12.0000000   1.0078250   1.0078250   1.0078250   1.0078250  34.9688527  34.9688527
 NucSpn=           0           1           1           1           1           3           3
 AtZEff=   0.0000000   0.0000000   0.0000000   0.0000000   0.0000000   0.0000000   0.0000000
 NQMom=    0.0000000   0.0000000   0.0000000   0.0000000   0.0000000  -8.1650000  -8.1650000
 NMagM=    0.0000000   2.7928460   2.7928460   2.7928460   2.7928460   0.8218740   0.8218740
 AtZNuc=   6.0000000   1.0000000   1.0000000   1.0000000   1.0000000  17.0000000  17.0000000
 Leave Link  101 at Sat Oct 20 03:43:02 2018, MaxMem=   838860800 cpu:         4.4
 (Enter /soft/sl6.3/x86_64/gaussian/g09_d01/g09/l103.exe)

 GradGradGradGradGradGradGradGradGradGradGradGradGradGradGradGradGradGrad
 Berny optimization.
 Initialization pass.
                           ----------------------------
                           !    Initial Parameters    !
                           ! (Angstroms and Degrees)  !
 --------------------------                            --------------------------
 ! Name  Definition              Value          Derivative Info.                !
 --------------------------------------------------------------------------------
 ! R1    R(1,2)                  2.3953         estimate D2E/DX2                !
 ! R2    R(1,3)                  2.2566         estimate D2E/DX2                !
 ! R3    R(1,4)                  2.2429         estimate D2E/DX2                !
 ! R4    R(1,19)                 2.3953         estimate D2E/DX2                !
 ! R5    R(1,20)                 2.2566         estimate D2E/DX2                !
 ! R6    R(1,21)                 2.2429         estimate D2E/DX2                !
 ! R7    R(3,7)                  1.3337         estimate D2E/DX2                !
 ! R8    R(3,15)                 1.3447         estimate D2E/DX2                !
 ! R9    R(4,5)                  1.2914         estimate D2E/DX2                !
 ! R10   R(4,16)                 1.3663         estimate D2E/DX2                !
 ! R11   R(5,6)                  1.3512         estimate D2E/DX2                !
 ! R12   R(6,17)                 1.3606         estimate D2E/DX2                !
 ! R13   R(6,36)                 1.4241         estimate D2E/DX2                !
 ! R14   R(7,8)                  1.0841         estimate D2E/DX2                !
 ! R15   R(7,9)                  1.3909         estimate D2E/DX2                !
 ! R16   R(9,10)                 1.0826         estimate D2E/DX2                !
 ! R17   R(9,11)                 1.3913         estimate D2E/DX2                !
 ! R18   R(11,12)                1.0838         estimate D2E/DX2                !
 ! R19   R(11,13)                1.3891         estimate D2E/DX2                !
 ! R20   R(13,14)                1.0831         estimate D2E/DX2                !
 ! R21   R(13,15)                1.3957         estimate D2E/DX2                !
 ! R22   R(15,16)                1.4647         estimate D2E/DX2                !
 ! R23   R(16,17)                1.3763         estimate D2E/DX2                !
 ! R24   R(17,18)                1.0752         estimate D2E/DX2                !
 ! R25   R(20,24)                1.3337         estimate D2E/DX2                !
 ! R26   R(20,32)                1.3447         estimate D2E/DX2                !
 ! R27   R(21,22)                1.2914         estimate D2E/DX2                !
 ! R28   R(21,33)                1.3663         estimate D2E/DX2                !
 ! R29   R(22,23)                1.3512         estimate D2E/DX2                !
 ! R30   R(23,34)                1.3606         estimate D2E/DX2                !
 ! R31   R(23,46)                1.4241         estimate D2E/DX2                !
 ! R32   R(24,25)                1.0841         estimate D2E/DX2                !
 ! R33   R(24,26)                1.3909         estimate D2E/DX2                !
 ! R34   R(26,27)                1.0826         estimate D2E/DX2                !
 ! R35   R(26,28)                1.3913         estimate D2E/DX2                !
 ! R36   R(28,29)                1.0838         estimate D2E/DX2                !
 ! R37   R(28,30)                1.3891         estimate D2E/DX2                !
 ! R38   R(30,31)                1.0831         estimate D2E/DX2                !
 ! R39   R(30,32)                1.3957         estimate D2E/DX2                !
 ! R40   R(32,33)                1.4647         estimate D2E/DX2                !
 ! R41   R(33,34)                1.3763         estimate D2E/DX2                !
 ! R42   R(34,35)                1.0752         estimate D2E/DX2                !
 ! R43   R(36,37)                1.3935         estimate D2E/DX2                !
 ! R44   R(36,38)                1.3942         estimate D2E/DX2                !
 ! R45   R(37,39)                1.3907         estimate D2E/DX2                !
 ! R46   R(37,42)                1.0829         estimate D2E/DX2                !
 ! R47   R(38,40)                1.3894         estimate D2E/DX2                !
 ! R48   R(38,43)                1.0816         estimate D2E/DX2                !
 ! R49   R(39,41)                1.391          estimate D2E/DX2                !
 ! R50   R(39,44)                1.0818         estimate D2E/DX2                !
 ! R51   R(40,41)                1.3922         estimate D2E/DX2                !
 ! R52   R(40,45)                1.0819         estimate D2E/DX2                !
 ! R53   R(41,56)                1.7543         estimate D2E/DX2                !
 ! R54   R(46,47)                1.3935         estimate D2E/DX2                !
 ! R55   R(46,48)                1.3942         estimate D2E/DX2                !
 ! R56   R(47,49)                1.3907         estimate D2E/DX2                !
 ! R57   R(47,52)                1.0829         estimate D2E/DX2                !
 ! R58   R(48,50)                1.3894         estimate D2E/DX2                !
 ! R59   R(48,53)                1.0816         estimate D2E/DX2                !
 ! R60   R(49,51)                1.391          estimate D2E/DX2                !
 ! R61   R(49,54)                1.0818         estimate D2E/DX2                !
 ! R62   R(50,51)                1.3922         estimate D2E/DX2                !
 ! R63   R(50,55)                1.0819         estimate D2E/DX2                !
 ! R64   R(51,57)                1.7543         estimate D2E/DX2                !
 ! A1    A(2,1,3)               90.3842         estimate D2E/DX2                !
 ! A2    A(2,1,4)               89.7425         estimate D2E/DX2                !
 ! A3    A(2,1,20)              89.6158         estimate D2E/DX2                !
 ! A4    A(2,1,21)              90.2575         estimate D2E/DX2                !
 ! A5    A(3,1,4)               74.3204         estimate D2E/DX2                !
 ! A6    A(3,1,19)              89.6158         estimate D2E/DX2                !
 ! A7    A(3,1,21)             105.6796         estimate D2E/DX2                !
 ! A8    A(4,1,19)              90.2575         estimate D2E/DX2                !
 ! A9    A(4,1,20)             105.6796         estimate D2E/DX2                !
 ! A10   A(19,1,20)             90.3841         estimate D2E/DX2                !
 ! A11   A(19,1,21)             89.7425         estimate D2E/DX2                !
 ! A12   A(20,1,21)             74.3204         estimate D2E/DX2                !
 ! A13   A(1,3,7)              124.123          estimate D2E/DX2                !
 ! A14   A(1,3,15)             116.8022         estimate D2E/DX2                !
 ! A15   A(7,3,15)             119.07           estimate D2E/DX2                !
 ! A16   A(1,4,5)              135.5584         estimate D2E/DX2                !
 ! A17   A(1,4,16)             113.7755         estimate D2E/DX2                !
 ! A18   A(5,4,16)             110.6659         estimate D2E/DX2                !
 ! A19   A(4,5,6)              106.91           estimate D2E/DX2                !
 ! A20   A(5,6,17)             110.6231         estimate D2E/DX2                !
 ! A21   A(5,6,36)             120.5394         estimate D2E/DX2                !
 ! A22   A(17,6,36)            128.8327         estimate D2E/DX2                !
 ! A23   A(3,7,8)              115.8797         estimate D2E/DX2                !
 ! A24   A(3,7,9)              122.6311         estimate D2E/DX2                !
 ! A25   A(8,7,9)              121.4892         estimate D2E/DX2                !
 ! A26   A(7,9,10)             120.1402         estimate D2E/DX2                !
 ! A27   A(7,9,11)             118.5123         estimate D2E/DX2                !
 ! A28   A(10,9,11)            121.3474         estimate D2E/DX2                !
 ! A29   A(9,11,12)            120.6555         estimate D2E/DX2                !
 ! A30   A(9,11,13)            119.1095         estimate D2E/DX2                !
 ! A31   A(12,11,13)           120.235          estimate D2E/DX2                !
 ! A32   A(11,13,14)           120.6796         estimate D2E/DX2                !
 ! A33   A(11,13,15)           118.7432         estimate D2E/DX2                !
 ! A34   A(14,13,15)           120.5772         estimate D2E/DX2                !
 ! A35   A(3,15,13)            121.9335         estimate D2E/DX2                !
 ! A36   A(3,15,16)            115.0505         estimate D2E/DX2                !
 ! A37   A(13,15,16)           123.0151         estimate D2E/DX2                !
 ! A38   A(4,16,15)            120.0235         estimate D2E/DX2                !
 ! A39   A(4,16,17)            107.1222         estimate D2E/DX2                !
 ! A40   A(15,16,17)           132.8431         estimate D2E/DX2                !
 ! A41   A(6,17,16)            104.6789         estimate D2E/DX2                !
 ! A42   A(6,17,18)            122.3542         estimate D2E/DX2                !
 ! A43   A(16,17,18)           132.9231         estimate D2E/DX2                !
 ! A44   A(1,20,24)            124.123          estimate D2E/DX2                !
 ! A45   A(1,20,32)            116.8022         estimate D2E/DX2                !
 ! A46   A(24,20,32)           119.07           estimate D2E/DX2                !
 ! A47   A(1,21,22)            135.5584         estimate D2E/DX2                !
 ! A48   A(1,21,33)            113.7755         estimate D2E/DX2                !
 ! A49   A(22,21,33)           110.6659         estimate D2E/DX2                !
 ! A50   A(21,22,23)           106.91           estimate D2E/DX2                !
 ! A51   A(22,23,34)           110.623          estimate D2E/DX2                !
 ! A52   A(22,23,46)           120.5394         estimate D2E/DX2                !
 ! A53   A(34,23,46)           128.8327         estimate D2E/DX2                !
 ! A54   A(20,24,25)           115.8797         estimate D2E/DX2                !
 ! A55   A(20,24,26)           122.6311         estimate D2E/DX2                !
 ! A56   A(25,24,26)           121.4892         estimate D2E/DX2                !
 ! A57   A(24,26,27)           120.1402         estimate D2E/DX2                !
 ! A58   A(24,26,28)           118.5124         estimate D2E/DX2                !
 ! A59   A(27,26,28)           121.3474         estimate D2E/DX2                !
 ! A60   A(26,28,29)           120.6556         estimate D2E/DX2                !
 ! A61   A(26,28,30)           119.1095         estimate D2E/DX2                !
 ! A62   A(29,28,30)           120.2349         estimate D2E/DX2                !
 ! A63   A(28,30,31)           120.6796         estimate D2E/DX2                !
 ! A64   A(28,30,32)           118.7432         estimate D2E/DX2                !
 ! A65   A(31,30,32)           120.5772         estimate D2E/DX2                !
 ! A66   A(20,32,30)           121.9335         estimate D2E/DX2                !
 ! A67   A(20,32,33)           115.0505         estimate D2E/DX2                !
 ! A68   A(30,32,33)           123.0151         estimate D2E/DX2                !
 ! A69   A(21,33,32)           120.0235         estimate D2E/DX2                !
 ! A70   A(21,33,34)           107.1222         estimate D2E/DX2                !
 ! A71   A(32,33,34)           132.8431         estimate D2E/DX2                !
 ! A72   A(23,34,33)           104.6789         estimate D2E/DX2                !
 ! A73   A(23,34,35)           122.3542         estimate D2E/DX2                !
 ! A74   A(33,34,35)           132.9231         estimate D2E/DX2                !
 ! A75   A(6,36,37)            119.9908         estimate D2E/DX2                !
 ! A76   A(6,36,38)            119.2835         estimate D2E/DX2                !
 ! A77   A(37,36,38)           120.7257         estimate D2E/DX2                !
 ! A78   A(36,37,39)           119.7264         estimate D2E/DX2                !
 ! A79   A(36,37,42)           120.4166         estimate D2E/DX2                !
 ! A80   A(39,37,42)           119.8373         estimate D2E/DX2                !
 ! A81   A(36,38,40)           119.5653         estimate D2E/DX2                !
 ! A82   A(36,38,43)           119.6143         estimate D2E/DX2                !
 ! A83   A(40,38,43)           120.8201         estimate D2E/DX2                !
 ! A84   A(37,39,41)           119.3475         estimate D2E/DX2                !
 ! A85   A(37,39,44)           120.4441         estimate D2E/DX2                !
 ! A86   A(41,39,44)           120.2005         estimate D2E/DX2                !
 ! A87   A(38,40,41)           119.5268         estimate D2E/DX2                !
 ! A88   A(38,40,45)           120.3593         estimate D2E/DX2                !
 ! A89   A(41,40,45)           120.1098         estimate D2E/DX2                !
 ! A90   A(39,41,40)           121.1007         estimate D2E/DX2                !
 ! A91   A(39,41,56)           119.4256         estimate D2E/DX2                !
 ! A92   A(40,41,56)           119.4734         estimate D2E/DX2                !
 ! A93   A(23,46,47)           119.9908         estimate D2E/DX2                !
 ! A94   A(23,46,48)           119.2835         estimate D2E/DX2                !
 ! A95   A(47,46,48)           120.7257         estimate D2E/DX2                !
 ! A96   A(46,47,49)           119.7264         estimate D2E/DX2                !
 ! A97   A(46,47,52)           120.4166         estimate D2E/DX2                !
 ! A98   A(49,47,52)           119.8373         estimate D2E/DX2                !
 ! A99   A(46,48,50)           119.5653         estimate D2E/DX2                !
 ! A100  A(46,48,53)           119.6143         estimate D2E/DX2                !
 ! A101  A(50,48,53)           120.8201         estimate D2E/DX2                !
 ! A102  A(47,49,51)           119.3475         estimate D2E/DX2                !
 ! A103  A(47,49,54)           120.4441         estimate D2E/DX2                !
 ! A104  A(51,49,54)           120.2006         estimate D2E/DX2                !
 ! A105  A(48,50,51)           119.5268         estimate D2E/DX2                !
 ! A106  A(48,50,55)           120.3592         estimate D2E/DX2                !
 ! A107  A(51,50,55)           120.1098         estimate D2E/DX2                !
 ! A108  A(49,51,50)           121.1007         estimate D2E/DX2                !
 ! A109  A(49,51,57)           119.4256         estimate D2E/DX2                !
 ! A110  A(50,51,57)           119.4735         estimate D2E/DX2                !
 ! A111  L(2,1,19,3,-1)        180.0            estimate D2E/DX2                !
 ! A112  L(3,1,20,2,-1)        180.0            estimate D2E/DX2                !
 ! A113  L(4,1,21,2,-1)        180.0            estimate D2E/DX2                !
 ! A114  L(2,1,19,3,-2)        180.0            estimate D2E/DX2                !
 ! A115  L(3,1,20,2,-2)        180.0            estimate D2E/DX2                !
 ! A116  L(4,1,21,2,-2)        180.0            estimate D2E/DX2                !
 ! D1    D(2,1,3,7)             89.7149         estimate D2E/DX2                !
 ! D2    D(2,1,3,15)           -91.0875         estimate D2E/DX2                !
 ! D3    D(4,1,3,7)            179.3396         estimate D2E/DX2                !
 ! D4    D(4,1,3,15)            -1.4628         estimate D2E/DX2                !
 ! D5    D(19,1,3,7)           -90.2852         estimate D2E/DX2                !
 ! D6    D(19,1,3,15)           88.9125         estimate D2E/DX2                !
 ! D7    D(21,1,3,7)            -0.6604         estimate D2E/DX2                !
 ! D8    D(21,1,3,15)          178.5372         estimate D2E/DX2                !
 ! D9    D(7,3,20,24)          179.9999         estimate D2E/DX2                !
 ! D10   D(7,3,20,32)            0.8024         estimate D2E/DX2                !
 ! D11   D(15,3,20,24)          -0.8024         estimate D2E/DX2                !
 ! D12   D(15,3,20,32)         180.0            estimate D2E/DX2                !
 ! D13   D(2,1,4,5)            -88.3633         estimate D2E/DX2                !
 ! D14   D(2,1,4,16)            91.8207         estimate D2E/DX2                !
 ! D15   D(3,1,4,5)           -178.8346         estimate D2E/DX2                !
 ! D16   D(3,1,4,16)             1.3494         estimate D2E/DX2                !
 ! D17   D(19,1,4,5)            91.6367         estimate D2E/DX2                !
 ! D18   D(19,1,4,16)          -88.1793         estimate D2E/DX2                !
 ! D19   D(20,1,4,5)             1.1654         estimate D2E/DX2                !
 ! D20   D(20,1,4,16)         -178.6506         estimate D2E/DX2                !
 ! D21   D(5,4,21,22)         -179.9999         estimate D2E/DX2                !
 ! D22   D(5,4,21,33)           -0.1841         estimate D2E/DX2                !
 ! D23   D(16,4,21,22)           0.1841         estimate D2E/DX2                !
 ! D24   D(16,4,21,33)         180.0            estimate D2E/DX2                !
 ! D25   D(2,1,20,24)           90.2851         estimate D2E/DX2                !
 ! D26   D(2,1,20,32)          -88.9125         estimate D2E/DX2                !
 ! D27   D(4,1,20,24)            0.6603         estimate D2E/DX2                !
 ! D28   D(4,1,20,32)         -178.5372         estimate D2E/DX2                !
 ! D29   D(19,1,20,24)         -89.7149         estimate D2E/DX2                !
 ! D30   D(19,1,20,32)          91.0875         estimate D2E/DX2                !
 ! D31   D(21,1,20,24)        -179.3396         estimate D2E/DX2                !
 ! D32   D(21,1,20,32)           1.4628         estimate D2E/DX2                !
 ! D33   D(2,1,21,22)          -91.6366         estimate D2E/DX2                !
 ! D34   D(2,1,21,33)           88.1792         estimate D2E/DX2                !
 ! D35   D(3,1,21,22)           -1.1653         estimate D2E/DX2                !
 ! D36   D(3,1,21,33)          178.6506         estimate D2E/DX2                !
 ! D37   D(19,1,21,22)          88.3634         estimate D2E/DX2                !
 ! D38   D(19,1,21,33)         -91.8207         estimate D2E/DX2                !
 ! D39   D(20,1,21,22)         178.8347         estimate D2E/DX2                !
 ! D40   D(20,1,21,33)          -1.3495         estimate D2E/DX2                !
 ! D41   D(1,3,7,8)             -0.9313         estimate D2E/DX2                !
 ! D42   D(1,3,7,9)            179.1184         estimate D2E/DX2                !
 ! D43   D(15,3,7,8)           179.8881         estimate D2E/DX2                !
 ! D44   D(15,3,7,9)            -0.0623         estimate D2E/DX2                !
 ! D45   D(1,3,15,13)         -179.0309         estimate D2E/DX2                !
 ! D46   D(1,3,15,16)            1.3216         estimate D2E/DX2                !
 ! D47   D(7,3,15,13)            0.2091         estimate D2E/DX2                !
 ! D48   D(7,3,15,16)         -179.4383         estimate D2E/DX2                !
 ! D49   D(1,4,5,6)           -179.821          estimate D2E/DX2                !
 ! D50   D(16,4,5,6)            -0.001          estimate D2E/DX2                !
 ! D51   D(1,4,16,15)           -1.2038         estimate D2E/DX2                !
 ! D52   D(1,4,16,17)          179.8675         estimate D2E/DX2                !
 ! D53   D(5,4,16,15)          178.9339         estimate D2E/DX2                !
 ! D54   D(5,4,16,17)            0.0052         estimate D2E/DX2                !
 ! D55   D(4,5,6,17)            -0.0038         estimate D2E/DX2                !
 ! D56   D(4,5,6,36)          -179.2702         estimate D2E/DX2                !
 ! D57   D(5,6,17,16)            0.0068         estimate D2E/DX2                !
 ! D58   D(5,6,17,18)         -177.8718         estimate D2E/DX2                !
 ! D59   D(36,6,17,16)         179.1957         estimate D2E/DX2                !
 ! D60   D(36,6,17,18)           1.3172         estimate D2E/DX2                !
 ! D61   D(5,6,36,37)         -142.7019         estimate D2E/DX2                !
 ! D62   D(5,6,36,38)           37.2208         estimate D2E/DX2                !
 ! D63   D(17,6,36,37)          38.1794         estimate D2E/DX2                !
 ! D64   D(17,6,36,38)        -141.8978         estimate D2E/DX2                !
 ! D65   D(3,7,9,10)           179.8791         estimate D2E/DX2                !
 ! D66   D(3,7,9,11)            -0.1069         estimate D2E/DX2                !
 ! D67   D(8,7,9,10)            -0.0685         estimate D2E/DX2                !
 ! D68   D(8,7,9,11)           179.9455         estimate D2E/DX2                !
 ! D69   D(7,9,11,12)         -179.9171         estimate D2E/DX2                !
 ! D70   D(7,9,11,13)            0.1298         estimate D2E/DX2                !
 ! D71   D(10,9,11,12)           0.097          estimate D2E/DX2                !
 ! D72   D(10,9,11,13)        -179.856          estimate D2E/DX2                !
 ! D73   D(9,11,13,14)         179.9756         estimate D2E/DX2                !
 ! D74   D(9,11,13,15)           0.0072         estimate D2E/DX2                !
 ! D75   D(12,11,13,14)          0.0223         estimate D2E/DX2                !
 ! D76   D(12,11,13,15)       -179.946          estimate D2E/DX2                !
 ! D77   D(11,13,15,3)          -0.1819         estimate D2E/DX2                !
 ! D78   D(11,13,15,16)        179.4372         estimate D2E/DX2                !
 ! D79   D(14,13,15,3)         179.8498         estimate D2E/DX2                !
 ! D80   D(14,13,15,16)         -0.5312         estimate D2E/DX2                !
 ! D81   D(3,15,16,4)           -0.0638         estimate D2E/DX2                !
 ! D82   D(3,15,16,17)         178.5397         estimate D2E/DX2                !
 ! D83   D(13,15,16,4)        -179.707          estimate D2E/DX2                !
 ! D84   D(13,15,16,17)         -1.1034         estimate D2E/DX2                !
 ! D85   D(4,16,17,6)           -0.0071         estimate D2E/DX2                !
 ! D86   D(4,16,17,18)         177.5454         estimate D2E/DX2                !
 ! D87   D(15,16,17,6)        -178.742          estimate D2E/DX2                !
 ! D88   D(15,16,17,18)         -1.1895         estimate D2E/DX2                !
 ! D89   D(1,20,24,25)           0.9314         estimate D2E/DX2                !
 ! D90   D(1,20,24,26)        -179.1184         estimate D2E/DX2                !
 ! D91   D(32,20,24,25)       -179.8881         estimate D2E/DX2                !
 ! D92   D(32,20,24,26)          0.0621         estimate D2E/DX2                !
 ! D93   D(1,20,32,30)         179.0309         estimate D2E/DX2                !
 ! D94   D(1,20,32,33)          -1.3216         estimate D2E/DX2                !
 ! D95   D(24,20,32,30)         -0.2091         estimate D2E/DX2                !
 ! D96   D(24,20,32,33)        179.4384         estimate D2E/DX2                !
 ! D97   D(1,21,22,23)         179.8209         estimate D2E/DX2                !
 ! D98   D(33,21,22,23)          0.0011         estimate D2E/DX2                !
 ! D99   D(1,21,33,32)           1.2039         estimate D2E/DX2                !
 ! D100  D(1,21,33,34)        -179.8675         estimate D2E/DX2                !
 ! D101  D(22,21,33,32)       -178.9339         estimate D2E/DX2                !
 ! D102  D(22,21,33,34)         -0.0053         estimate D2E/DX2                !
 ! D103  D(21,22,23,34)          0.0037         estimate D2E/DX2                !
 ! D104  D(21,22,23,46)        179.2702         estimate D2E/DX2                !
 ! D105  D(22,23,34,33)         -0.0068         estimate D2E/DX2                !
 ! D106  D(22,23,34,35)        177.8718         estimate D2E/DX2                !
 ! D107  D(46,23,34,33)       -179.1957         estimate D2E/DX2                !
 ! D108  D(46,23,34,35)         -1.3171         estimate D2E/DX2                !
 ! D109  D(22,23,46,47)        142.7019         estimate D2E/DX2                !
 ! D110  D(22,23,46,48)        -37.2208         estimate D2E/DX2                !
 ! D111  D(34,23,46,47)        -38.1794         estimate D2E/DX2                !
 ! D112  D(34,23,46,48)        141.8978         estimate D2E/DX2                !
 ! D113  D(20,24,26,27)       -179.8791         estimate D2E/DX2                !
 ! D114  D(20,24,26,28)          0.107          estimate D2E/DX2                !
 ! D115  D(25,24,26,27)          0.0683         estimate D2E/DX2                !
 ! D116  D(25,24,26,28)       -179.9455         estimate D2E/DX2                !
 ! D117  D(24,26,28,29)        179.9171         estimate D2E/DX2                !
 ! D118  D(24,26,28,30)         -0.1299         estimate D2E/DX2                !
 ! D119  D(27,26,28,29)         -0.0969         estimate D2E/DX2                !
 ! D120  D(27,26,28,30)        179.8561         estimate D2E/DX2                !
 ! D121  D(26,28,30,31)       -179.9756         estimate D2E/DX2                !
 ! D122  D(26,28,30,32)         -0.0071         estimate D2E/DX2                !
 ! D123  D(29,28,30,31)         -0.0224         estimate D2E/DX2                !
 ! D124  D(29,28,30,32)        179.946          estimate D2E/DX2                !
 ! D125  D(28,30,32,20)          0.1818         estimate D2E/DX2                !
 ! D126  D(28,30,32,33)       -179.4373         estimate D2E/DX2                !
 ! D127  D(31,30,32,20)       -179.8497         estimate D2E/DX2                !
 ! D128  D(31,30,32,33)          0.5312         estimate D2E/DX2                !
 ! D129  D(20,32,33,21)          0.0637         estimate D2E/DX2                !
 ! D130  D(20,32,33,34)       -178.5397         estimate D2E/DX2                !
 ! D131  D(30,32,33,21)        179.7069         estimate D2E/DX2                !
 ! D132  D(30,32,33,34)          1.1035         estimate D2E/DX2                !
 ! D133  D(21,33,34,23)          0.0071         estimate D2E/DX2                !
 ! D134  D(21,33,34,35)       -177.5454         estimate D2E/DX2                !
 ! D135  D(32,33,34,23)        178.7419         estimate D2E/DX2                !
 ! D136  D(32,33,34,35)          1.1894         estimate D2E/DX2                !
 ! D137  D(6,36,37,39)        -179.3164         estimate D2E/DX2                !
 ! D138  D(6,36,37,42)           2.3045         estimate D2E/DX2                !
 ! D139  D(38,36,37,39)          0.762          estimate D2E/DX2                !
 ! D140  D(38,36,37,42)       -177.6171         estimate D2E/DX2                !
 ! D141  D(6,36,38,40)        -179.9527         estimate D2E/DX2                !
 ! D142  D(6,36,38,43)           0.2426         estimate D2E/DX2                !
 ! D143  D(37,36,38,40)         -0.0306         estimate D2E/DX2                !
 ! D144  D(37,36,38,43)       -179.8353         estimate D2E/DX2                !
 ! D145  D(36,37,39,41)         -0.8078         estimate D2E/DX2                !
 ! D146  D(36,37,39,44)       -179.7896         estimate D2E/DX2                !
 ! D147  D(42,37,39,41)        177.5808         estimate D2E/DX2                !
 ! D148  D(42,37,39,44)         -1.401          estimate D2E/DX2                !
 ! D149  D(36,38,40,41)         -0.6412         estimate D2E/DX2                !
 ! D150  D(36,38,40,45)       -179.9049         estimate D2E/DX2                !
 ! D151  D(43,38,40,41)        179.1612         estimate D2E/DX2                !
 ! D152  D(43,38,40,45)         -0.1025         estimate D2E/DX2                !
 ! D153  D(37,39,41,40)          0.1357         estimate D2E/DX2                !
 ! D154  D(37,39,41,56)       -179.7058         estimate D2E/DX2                !
 ! D155  D(44,39,41,40)        179.12           estimate D2E/DX2                !
 ! D156  D(44,39,41,56)         -0.7215         estimate D2E/DX2                !
 ! D157  D(38,40,41,39)          0.5938         estimate D2E/DX2                !
 ! D158  D(38,40,41,56)       -179.5647         estimate D2E/DX2                !
 ! D159  D(45,40,41,39)        179.8594         estimate D2E/DX2                !
 ! D160  D(45,40,41,56)         -0.2991         estimate D2E/DX2                !
 ! D161  D(23,46,47,49)        179.3164         estimate D2E/DX2                !
 ! D162  D(23,46,47,52)         -2.3045         estimate D2E/DX2                !
 ! D163  D(48,46,47,49)         -0.762          estimate D2E/DX2                !
 ! D164  D(48,46,47,52)        177.6171         estimate D2E/DX2                !
 ! D165  D(23,46,48,50)        179.9527         estimate D2E/DX2                !
 ! D166  D(23,46,48,53)         -0.2426         estimate D2E/DX2                !
 ! D167  D(47,46,48,50)          0.0305         estimate D2E/DX2                !
 ! D168  D(47,46,48,53)        179.8353         estimate D2E/DX2                !
 ! D169  D(46,47,49,51)          0.8078         estimate D2E/DX2                !
 ! D170  D(46,47,49,54)        179.7895         estimate D2E/DX2                !
 ! D171  D(52,47,49,51)       -177.5808         estimate D2E/DX2                !
 ! D172  D(52,47,49,54)          1.4009         estimate D2E/DX2                !
 ! D173  D(46,48,50,51)          0.6412         estimate D2E/DX2                !
 ! D174  D(46,48,50,55)        179.9048         estimate D2E/DX2                !
 ! D175  D(53,48,50,51)       -179.1611         estimate D2E/DX2                !
 ! D176  D(53,48,50,55)          0.1025         estimate D2E/DX2                !
 ! D177  D(47,49,51,50)         -0.1357         estimate D2E/DX2                !
 ! D178  D(47,49,51,57)        179.7058         estimate D2E/DX2                !
 ! D179  D(54,49,51,50)       -179.12           estimate D2E/DX2                !
 ! D180  D(54,49,51,57)          0.7215         estimate D2E/DX2                !
 ! D181  D(48,50,51,49)         -0.5939         estimate D2E/DX2                !
 ! D182  D(48,50,51,57)        179.5647         estimate D2E/DX2                !
 ! D183  D(55,50,51,49)       -179.8593         estimate D2E/DX2                !
 ! D184  D(55,50,51,57)          0.2992         estimate D2E/DX2                !
 --------------------------------------------------------------------------------
 Trust Radius=3.00D-01 FncErr=1.00D-07 GrdErr=1.00D-06
 Number of steps in this run=    342 maximum allowed number of steps=    342.
 GradGradGradGradGradGradGradGradGradGradGradGradGradGradGradGradGradGrad

 Leave Link  103 at Sat Oct 20 03:43:02 2018, MaxMem=   838860800 cpu:         0.3
 (Enter /soft/sl6.3/x86_64/gaussian/g09_d01/g09/l202.exe)
 Stoichiometry    C26H18Cl4FeN8(5)
 Framework group  C1[X(C26H18Cl4FeN8)]
 Deg. of freedom   165
 Full point group                 C1      NOp   1
 Largest Abelian subgroup         C1      NOp   1
 Largest concise Abelian subgroup C1      NOp   1
                         Standard orientation:                         
 ---------------------------------------------------------------------
 Center     Atomic      Atomic             Coordinates (Angstroms)
 Number     Number       Type             X           Y           Z
 ---------------------------------------------------------------------
      1         26           0        0.000000    0.000000    0.000000
      2         17           0        0.037464   -0.146700   -2.390539
      3          7           0        0.053732    2.252629   -0.122233
      4          7           0        2.173192    0.554848   -0.010090
      5          7           0        3.290228   -0.092617    0.017120
      6          7           0        4.278877    0.828135   -0.006644
      7          6           0       -1.031993    3.024494   -0.187094
      8          1           0       -1.982874    2.503958   -0.194258
      9          6           0       -0.963142    4.412584   -0.243616
     10          1           0       -1.870837    5.000125   -0.297382
     11          6           0        0.290154    5.016479   -0.229537
     12          1           0        0.384185    6.095427   -0.270840
     13          6           0        1.424536    4.217536   -0.162648
     14          1           0        2.412715    4.660761   -0.150620
     15          6           0        1.267342    2.831650   -0.111847
     16          6           0        2.397566    1.901945   -0.051916
     17          6           0        3.761524    2.085791   -0.050008
     18          1           0        4.382416    2.961709   -0.108230
     19         17           0       -0.037464    0.146699    2.390540
     20          7           0       -0.053732   -2.252629    0.122234
     21          7           0       -2.173192   -0.554848    0.010091
     22          7           0       -3.290227    0.092617   -0.017120
     23          7           0       -4.278877   -0.828135    0.006644
     24          6           0        1.031993   -3.024494    0.187094
     25          1           0        1.982874   -2.503958    0.194259
     26          6           0        0.963141   -4.412584    0.243617
     27          1           0        1.870837   -5.000125    0.297382
     28          6           0       -0.290154   -5.016479    0.229537
     29          1           0       -0.384186   -6.095427    0.270840
     30          6           0       -1.424536   -4.217536    0.162649
     31          1           0       -2.412715   -4.660761    0.150620
     32          6           0       -1.267342   -2.831650    0.111848
     33          6           0       -2.397566   -1.901945    0.051916
     34          6           0       -3.761524   -2.085791    0.050008
     35          1           0       -4.382416   -2.961709    0.108229
     36          6           0        5.644383    0.423981   -0.001418
     37          6           0        6.586906    1.163268    0.710619
     38          6           0        6.021346   -0.714558   -0.712443
     39          6           0        7.921314    0.771773    0.700319
     40          6           0        7.351851   -1.114734   -0.710546
     41          6           0        8.292695   -0.365430   -0.009444
     42          1           0        6.282531    2.024482    1.292372
     43          1           0        5.275340   -1.273444   -1.261127
     44          1           0        8.662153    1.335203    1.251738
     45          1           0        7.658814   -1.995295   -1.259137
     46          6           0       -5.644383   -0.423981    0.001418
     47          6           0       -6.586906   -1.163268   -0.710619
     48          6           0       -6.021346    0.714558    0.712443
     49          6           0       -7.921314   -0.771773   -0.700319
     50          6           0       -7.351851    1.114734    0.710545
     51          6           0       -8.292695    0.365430    0.009444
     52          1           0       -6.282531   -2.024482   -1.292372
     53          1           0       -5.275341    1.273444    1.261127
     54          1           0       -8.662153   -1.335203   -1.251739
     55          1           0       -7.658814    1.995295    1.259137
     56         17           0        9.974182   -0.865541   -0.017449
     57         17           0       -9.974182    0.865541    0.017449
 ---------------------------------------------------------------------
 Rotational constants (GHZ):      0.1624749      0.0304672      0.0269311
 Leave Link  202 at Sat Oct 20 03:43:02 2018, MaxMem=   838860800 cpu:         0.1
 (Enter /soft/sl6.3/x86_64/gaussian/g09_d01/g09/l301.exe)
 Standard basis: 6-311G(d,p) (5D, 7F)
 Ernie: Thresh=  0.10000D-02 Tol=  0.10000D-05 Strict=F.
 There are   914 symmetry adapted cartesian basis functions of A   symmetry.
 There are   870 symmetry adapted basis functions of A   symmetry.
   870 basis functions,  1509 primitive gaussians,   914 cartesian basis functions
   164 alpha electrons      160 beta electrons
       nuclear repulsion energy      5440.7265197037 Hartrees.
 IExCor=  402 DFT=T Ex+Corr=B3LYP ExCW=0 ScaHFX=  0.200000
 ScaDFX=  0.800000  0.720000  1.000000  0.810000 ScalE2=  1.000000  1.000000
 IRadAn=      0 IRanWt=     -1 IRanGd=            0 ICorTp=0 IEmpDi=  4
 NAtoms=   57 NActive=   57 NUniq=   57 SFac= 1.00D+00 NAtFMM=   60 NAOKFM=F Big=F
 Integral buffers will be    131072 words long.
 Raffenetti 2 integral format.
 Two-electron integral symmetry is turned on.
 Leave Link  301 at Sat Oct 20 03:43:02 2018, MaxMem=   838860800 cpu:         0.9
 (Enter /soft/sl6.3/x86_64/gaussian/g09_d01/g09/l302.exe)
 NPDir=0 NMtPBC=     1 NCelOv=     1 NCel=       1 NClECP=     1 NCelD=      1
         NCelK=      1 NCelE2=     1 NClLst=     1 CellRange=     0.0.
 One-electron integrals computed using PRISM.
 NBasis=   870 RedAO= T EigKep=  1.79D-04  NBF=   870
 NBsUse=   870 1.00D-06 EigRej= -1.00D+00 NBFU=   870
 Precomputing XC quadrature grid using
 IXCGrd= 4 IRadAn=           0 IRanWt=          -1 IRanGd=           0 AccXCQ= 0.00D+00.
 Generated NRdTot=       0 NPtTot=           0 NUsed=           0 NTot=          32
 NSgBfM=   752   758   761   763   773 MxSgAt=    57 MxSgA2=    57.
 Leave Link  302 at Sat Oct 20 03:43:06 2018, MaxMem=   838860800 cpu:        50.3
 (Enter /soft/sl6.3/x86_64/gaussian/g09_d01/g09/l303.exe)
 DipDrv:  MaxL=1.
 Leave Link  303 at Sat Oct 20 03:43:06 2018, MaxMem=   838860800 cpu:         3.4
 (Enter /soft/sl6.3/x86_64/gaussian/g09_d01/g09/l401.exe)
 ExpMin= 4.19D-02 ExpMax= 2.58D+05 ExpMxC= 8.89D+03 IAcc=2 IRadAn=         4 AccDes= 0.00D+00
 Harris functional with IExCor=  402 and IRadAn=       4 diagonalized for initial guess.
 HarFok:  IExCor=  402 AccDes= 0.00D+00 IRadAn=         4 IDoV= 1 UseB2=F ITyADJ=14
 ICtDFT=  3500011 ScaDFX=  1.000000  1.000000  1.000000  1.000000
 FoFCou: FMM=F IPFlag=           0 FMFlag=      100000 FMFlg1=           0
         NFxFlg=           0 DoJE=T BraDBF=F KetDBF=T FulRan=T
         wScrn=  0.000000 ICntrl=     500 IOpCl=  0 I1Cent=   200000004 NGrid=           0
         NMat0=    1 NMatS0=      1 NMatT0=    0 NMatD0=    1 NMtDS0=    0 NMtDT0=    0
 Petite list used in FoFCou.
 Harris En= -4544.18426697748    
 JPrj=0 DoOrth=F DoCkMO=F.
 Initial guess <Sx>= 0.0000 <Sy>= 0.0000 <Sz>= 2.0000 <S**2>= 6.0000 S= 2.0000
 Leave Link  401 at Sat Oct 20 03:43:13 2018, MaxMem=   838860800 cpu:       113.2
 (Enter /soft/sl6.3/x86_64/gaussian/g09_d01/g09/l502.exe)
 UHF open shell SCF:
 Using DIIS extrapolation, IDIIS=  1040.
 Integral symmetry usage will be decided dynamically.
 IVT=     2546138 IEndB=     2546138 NGot=   838860800 MDV=   837167613
 LenX=   837167613 LenY=   836331303
 Requested convergence on RMS density matrix=1.00D-08 within 128 cycles.
 Requested convergence on MAX density matrix=1.00D-06.
 Requested convergence on             energy=1.00D-06.
 No special actions if energy rises.
 Fock matrices will be formed incrementally for  20 cycles.

 Cycle   1  Pass 1  IDiag  1:
 FoFJK:  IHMeth= 1 ICntrl=       0 DoSepK=F KAlg= 0 I1Cent=   0 FoldK=F
 IRaf= 480000000 NMat=   1 IRICut=       1 DoRegI=T DoRafI=F ISym2E= 0.
 FoFCou: FMM=F IPFlag=           0 FMFlag=      100000 FMFlg1=           0
         NFxFlg=           0 DoJE=F BraDBF=F KetDBF=F FulRan=T
         wScrn=  0.000000 ICntrl=       0 IOpCl=  1 I1Cent=           0 NGrid=           0
         NMat0=    1 NMatS0=      1 NMatT0=    0 NMatD0=    1 NMtDS0=    0 NMtDT0=    0
 Symmetry not used in FoFCou.
 E= -4543.61773969991    
 DIIS: error= 7.22D-02 at cycle   1 NSaved=   1.
 NSaved= 1 IEnMin= 1 EnMin= -4543.61773969991     IErMin= 1 ErrMin= 7.22D-02
 ErrMax= 7.22D-02  0.00D+00 EMaxC= 1.00D-01 BMatC= 5.54D+00 BMatP= 5.54D+00
 IDIUse=3 WtCom= 2.78D-01 WtEn= 7.22D-01
 Coeff-Com:  0.100D+01
 Coeff-En:   0.100D+01
 Coeff:      0.100D+01
 Gap=    -0.417 Goal=   None    Shift=    0.000
 Gap=     0.172 Goal=   None    Shift=    0.000
 GapD=   -0.417 DampG=0.250 DampE=0.250 DampFc=0.1250 IDamp=-1.
 Damping current iteration by 1.25D-01
 RMSDP=2.86D-03 MaxDP=2.54D-01              OVMax= 8.00D-01

 Cycle   2  Pass 1  IDiag  1:
 RMSU=  3.57D-04    CP:  9.97D-01
 E= -4543.81321139347     Delta-E=       -0.195471693562 Rises=F Damp=T
 DIIS: error= 3.49D-02 at cycle   2 NSaved=   2.
 NSaved= 2 IEnMin= 2 EnMin= -4543.81321139347     IErMin= 2 ErrMin= 3.49D-02
 ErrMax= 3.49D-02  0.00D+00 EMaxC= 1.00D-01 BMatC= 2.67D+00 BMatP= 5.54D+00
 IDIUse=3 WtCom= 6.51D-01 WtEn= 3.49D-01
 Coeff-Com: -0.517D+00 0.152D+01
 Coeff-En:   0.341D-01 0.966D+00
 Coeff:     -0.325D+00 0.132D+01
 Gap=     0.201 Goal=   None    Shift=    0.000
 Gap=    -0.071 Goal=   None    Shift=    0.000
 RMSDP=2.57D-03 MaxDP=2.02D-01 DE=-1.95D-01 OVMax= 9.92D-01

 Cycle   3  Pass 1  IDiag  1:
 RMSU=  2.49D-03    CP:  9.61D-01  2.51D+00
 E= -4537.54547604030     Delta-E=        6.267735353167 Rises=F Damp=F
 DIIS: error= 3.26D-01 at cycle   3 NSaved=   3.
 NSaved= 3 IEnMin= 2 EnMin= -4543.81321139347     IErMin= 2 ErrMin= 3.49D-02
 ErrMax= 3.26D-01  0.00D+00 EMaxC= 1.00D-01 BMatC= 2.72D+01 BMatP= 2.67D+00
 IDIUse=2 WtCom= 0.00D+00 WtEn= 1.00D+00
 Coeff-En:   0.000D+00 0.943D+00 0.573D-01
 Coeff:      0.000D+00 0.943D+00 0.573D-01
 Gap=    -0.208 Goal=   None    Shift=    0.000
 Gap=     0.003 Goal=   None    Shift=    0.000
 RMSDP=2.41D-03 MaxDP=2.15D-01 DE= 6.27D+00 OVMax= 8.70D-01

 Cycle   4  Pass 1  IDiag  1:
 RMSU=  1.05D-03    CP:  9.79D-01  3.00D+00  1.44D-01
 E= -4543.91384164428     Delta-E=       -6.368365603978 Rises=F Damp=F
 DIIS: error= 7.99D-02 at cycle   4 NSaved=   4.
 NSaved= 4 IEnMin= 4 EnMin= -4543.91384164428     IErMin= 2 ErrMin= 3.49D-02
 ErrMax= 7.99D-02  0.00D+00 EMaxC= 1.00D-01 BMatC= 3.95D+00 BMatP= 2.67D+00
 IDIUse=2 WtCom= 0.00D+00 WtEn= 1.00D+00
 EnCoef did   100 forward-backward iterations
 Coeff-En:   0.374D+00 0.100D-01 0.327D-01 0.583D+00
 Coeff:      0.374D+00 0.100D-01 0.327D-01 0.583D+00
 Gap=     0.061 Goal=   None    Shift=    0.000
 Gap=     0.276 Goal=   None    Shift=    0.000
 RMSDP=1.37D-03 MaxDP=8.74D-02 DE=-6.37D+00 OVMax= 3.56D-01

 Cycle   5  Pass 1  IDiag  1:
 RMSU=  1.03D-03    CP:  9.93D-01  1.09D+00  1.07D-01  8.12D-01
 E= -4544.56223861877     Delta-E=       -0.648396974491 Rises=F Damp=F
 DIIS: error= 4.27D-02 at cycle   5 NSaved=   5.
 NSaved= 5 IEnMin= 5 EnMin= -4544.56223861877     IErMin= 2 ErrMin= 3.49D-02
 ErrMax= 4.27D-02  0.00D+00 EMaxC= 1.00D-01 BMatC= 6.51D-01 BMatP= 2.67D+00
 IDIUse=3 WtCom= 5.73D-01 WtEn= 4.27D-01
 Coeff-Com:  0.213D-01 0.902D-01-0.158D-02 0.271D+00 0.619D+00
 Coeff-En:   0.000D+00 0.000D+00 0.000D+00 0.116D+00 0.884D+00
 Coeff:      0.122D-01 0.517D-01-0.905D-03 0.205D+00 0.732D+00
 Gap=     0.159 Goal=   None    Shift=    0.000
 Gap=     0.132 Goal=   None    Shift=    0.000
 RMSDP=8.42D-04 MaxDP=5.61D-02 DE=-6.48D-01 OVMax= 1.41D-01

 Cycle   6  Pass 1  IDiag  1:
 RMSU=  4.92D-04    CP:  9.84D-01  1.93D+00  1.38D-01  8.14D-01  4.13D-01
 E= -4544.61130216732     Delta-E=       -0.049063548546 Rises=F Damp=F
 DIIS: error= 3.01D-02 at cycle   6 NSaved=   6.
 NSaved= 6 IEnMin= 6 EnMin= -4544.61130216732     IErMin= 6 ErrMin= 3.01D-02
 ErrMax= 3.01D-02  0.00D+00 EMaxC= 1.00D-01 BMatC= 3.55D-01 BMatP= 6.51D-01
 IDIUse=3 WtCom= 6.99D-01 WtEn= 3.01D-01
 Coeff-Com: -0.193D-01 0.276D-01 0.218D-02 0.491D-01 0.459D+00 0.481D+00
 Coeff-En:   0.000D+00 0.000D+00 0.000D+00 0.000D+00 0.364D+00 0.636D+00
 Coeff:     -0.135D-01 0.193D-01 0.152D-02 0.343D-01 0.431D+00 0.528D+00
 Gap=     0.121 Goal=   None    Shift=    0.000
 Gap=     0.157 Goal=   None    Shift=    0.000
 RMSDP=3.04D-04 MaxDP=2.03D-02 DE=-4.91D-02 OVMax= 9.79D-02

 Cycle   7  Pass 1  IDiag  1:
 RMSU=  1.79D-04    CP:  9.86D-01  1.81D+00  1.19D-01  8.01D-01  5.72D-01
                    CP:  6.51D-01
 E= -4544.65659345070     Delta-E=       -0.045291283384 Rises=F Damp=F
 DIIS: error= 3.41D-03 at cycle   7 NSaved=   7.
 NSaved= 7 IEnMin= 7 EnMin= -4544.65659345070     IErMin= 7 ErrMin= 3.41D-03
 ErrMax= 3.41D-03  0.00D+00 EMaxC= 1.00D-01 BMatC= 2.33D-02 BMatP= 3.55D-01
 IDIUse=3 WtCom= 9.66D-01 WtEn= 3.41D-02
 Coeff-Com: -0.819D-02 0.272D-02 0.314D-02-0.174D-01 0.154D+00 0.317D+00
 Coeff-Com:  0.549D+00
 Coeff-En:   0.000D+00 0.000D+00 0.000D+00 0.000D+00 0.000D+00 0.379D-01
 Coeff-En:   0.962D+00
 Coeff:     -0.791D-02 0.262D-02 0.303D-02-0.168D-01 0.149D+00 0.308D+00
 Coeff:      0.563D+00
 Gap=     0.119 Goal=   None    Shift=    0.000
 Gap=     0.102 Goal=   None    Shift=    0.000
 RMSDP=1.15D-04 MaxDP=6.03D-03 DE=-4.53D-02 OVMax= 1.82D-02

 Cycle   8  Pass 1  IDiag  1:
 RMSU=  8.00D-05    CP:  9.86D-01  1.83D+00  1.26D-01  7.95D-01  5.48D-01
                    CP:  7.57D-01  6.82D-01
 E= -4544.66049153236     Delta-E=       -0.003898081657 Rises=F Damp=F
 DIIS: error= 1.84D-03 at cycle   8 NSaved=   8.
 NSaved= 8 IEnMin= 8 EnMin= -4544.66049153236     IErMin= 8 ErrMin= 1.84D-03
 ErrMax= 1.84D-03  0.00D+00 EMaxC= 1.00D-01 BMatC= 6.75D-03 BMatP= 2.33D-02
 IDIUse=3 WtCom= 9.82D-01 WtEn= 1.84D-02
 Coeff-Com:  0.698D-02-0.113D-01 0.102D-04-0.188D-01 0.129D-01 0.887D-01
 Coeff-Com:  0.392D+00 0.529D+00
 Coeff-En:   0.000D+00 0.000D+00 0.000D+00 0.000D+00 0.000D+00 0.000D+00
 Coeff-En:   0.245D+00 0.755D+00
 Coeff:      0.685D-02-0.111D-01 0.100D-04-0.185D-01 0.126D-01 0.871D-01
 Coeff:      0.390D+00 0.533D+00
 Gap=     0.117 Goal=   None    Shift=    0.000
 Gap=     0.100 Goal=   None    Shift=    0.000
 RMSDP=5.02D-05 MaxDP=2.49D-03 DE=-3.90D-03 OVMax= 7.41D-03

 Cycle   9  Pass 1  IDiag  1:
 RMSU=  2.49D-05    CP:  9.86D-01  1.82D+00  1.23D-01  7.93D-01  5.57D-01
                    CP:  7.71D-01  8.06D-01  5.66D-01
 E= -4544.66195374349     Delta-E=       -0.001462211134 Rises=F Damp=F
 DIIS: error= 4.48D-04 at cycle   9 NSaved=   9.
 NSaved= 9 IEnMin= 9 EnMin= -4544.66195374349     IErMin= 9 ErrMin= 4.48D-04
 ErrMax= 4.48D-04  0.00D+00 EMaxC= 1.00D-01 BMatC= 3.46D-04 BMatP= 6.75D-03
 IDIUse=3 WtCom= 9.96D-01 WtEn= 4.48D-03
 Coeff-Com:  0.568D-02-0.789D-02-0.678D-04-0.748D-02-0.281D-02 0.166D-01
 Coeff-Com:  0.147D+00 0.269D+00 0.580D+00
 Coeff-En:   0.000D+00 0.000D+00 0.000D+00 0.000D+00 0.000D+00 0.000D+00
 Coeff-En:   0.000D+00 0.000D+00 0.100D+01
 Coeff:      0.566D-02-0.786D-02-0.675D-04-0.744D-02-0.280D-02 0.166D-01
 Coeff:      0.146D+00 0.268D+00 0.582D+00
 Gap=     0.117 Goal=   None    Shift=    0.000
 Gap=     0.098 Goal=   None    Shift=    0.000
 RMSDP=1.39D-05 MaxDP=7.39D-04 DE=-1.46D-03 OVMax= 3.37D-03

 Cycle  10  Pass 1  IDiag  1:
 RMSU=  9.88D-06    CP:  9.86D-01  1.81D+00  1.24D-01  7.94D-01  5.61D-01
                    CP:  7.67D-01  8.19D-01  6.30D-01  7.71D-01
 E= -4544.66202859374     Delta-E=       -0.000074850248 Rises=F Damp=F
 DIIS: error= 2.05D-04 at cycle  10 NSaved=  10.
 NSaved=10 IEnMin=10 EnMin= -4544.66202859374     IErMin=10 ErrMin= 2.05D-04
 ErrMax= 2.05D-04  0.00D+00 EMaxC= 1.00D-01 BMatC= 8.14D-05 BMatP= 3.46D-04
 IDIUse=3 WtCom= 9.98D-01 WtEn= 2.05D-03
 Coeff-Com:  0.123D-02-0.173D-02 0.284D-04-0.200D-02-0.315D-02-0.421D-02
 Coeff-Com:  0.286D-01 0.833D-01 0.374D+00 0.524D+00
 Coeff-En:   0.000D+00 0.000D+00 0.000D+00 0.000D+00 0.000D+00 0.000D+00
 Coeff-En:   0.000D+00 0.000D+00 0.151D+00 0.849D+00
 Coeff:      0.123D-02-0.173D-02 0.283D-04-0.200D-02-0.315D-02-0.420D-02
 Coeff:      0.285D-01 0.832D-01 0.374D+00 0.525D+00
 Gap=     0.117 Goal=   None    Shift=    0.000
 Gap=     0.098 Goal=   None    Shift=    0.000
 RMSDP=5.85D-06 MaxDP=4.01D-04 DE=-7.49D-05 OVMax= 1.21D-03

 Cycle  11  Pass 1  IDiag  1:
 RMSU=  4.59D-06    CP:  9.86D-01  1.81D+00  1.24D-01  7.93D-01  5.61D-01
                    CP:  7.68D-01  8.24D-01  6.31D-01  8.25D-01  7.19D-01
 E= -4544.66204716223     Delta-E=       -0.000018568489 Rises=F Damp=F
 DIIS: error= 9.51D-05 at cycle  11 NSaved=  11.
 NSaved=11 IEnMin=11 EnMin= -4544.66204716223     IErMin=11 ErrMin= 9.51D-05
 ErrMax= 9.51D-05  0.00D+00 EMaxC= 1.00D-01 BMatC= 9.77D-06 BMatP= 8.14D-05
 IDIUse=1 WtCom= 1.00D+00 WtEn= 0.00D+00
 Coeff-Com: -0.353D-03 0.488D-03-0.107D-04-0.160D-03-0.168D-02-0.433D-02
 Coeff-Com: -0.377D-02 0.769D-02 0.123D+00 0.293D+00 0.586D+00
 Coeff:     -0.353D-03 0.488D-03-0.107D-04-0.160D-03-0.168D-02-0.433D-02
 Coeff:     -0.377D-02 0.769D-02 0.123D+00 0.293D+00 0.586D+00
 Gap=     0.117 Goal=   None    Shift=    0.000
 Gap=     0.098 Goal=   None    Shift=    0.000
 RMSDP=2.32D-06 MaxDP=2.00D-04 DE=-1.86D-05 OVMax= 3.93D-04

 Cycle  12  Pass 1  IDiag  1:
 RMSU=  1.49D-06    CP:  9.86D-01  1.81D+00  1.24D-01  7.93D-01  5.61D-01
                    CP:  7.69D-01  8.25D-01  6.36D-01  8.64D-01  7.78D-01
                    CP:  7.47D-01
 E= -4544.66204908194     Delta-E=       -0.000001919707 Rises=F Damp=F
 DIIS: error= 5.35D-05 at cycle  12 NSaved=  12.
 NSaved=12 IEnMin=12 EnMin= -4544.66204908194     IErMin=12 ErrMin= 5.35D-05
 ErrMax= 5.35D-05  0.00D+00 EMaxC= 1.00D-01 BMatC= 2.48D-06 BMatP= 9.77D-06
 IDIUse=1 WtCom= 1.00D+00 WtEn= 0.00D+00
 Coeff-Com: -0.421D-03 0.597D-03-0.235D-04 0.306D-03-0.880D-03-0.189D-02
 Coeff-Com: -0.709D-02-0.906D-02 0.145D-01 0.893D-01 0.329D+00 0.585D+00
 Coeff:     -0.421D-03 0.597D-03-0.235D-04 0.306D-03-0.880D-03-0.189D-02
 Coeff:     -0.709D-02-0.906D-02 0.145D-01 0.893D-01 0.329D+00 0.585D+00
 Gap=     0.117 Goal=   None    Shift=    0.000
 Gap=     0.098 Goal=   None    Shift=    0.000
 RMSDP=1.20D-06 MaxDP=1.19D-04 DE=-1.92D-06 OVMax= 3.39D-04

 Cycle  13  Pass 1  IDiag  1:
 RMSU=  8.34D-07    CP:  9.86D-01  1.81D+00  1.24D-01  7.93D-01  5.61D-01
                    CP:  7.70D-01  8.27D-01  6.36D-01  8.67D-01  7.90D-01
                    CP:  8.38D-01  8.77D-01
 E= -4544.66204970784     Delta-E=       -0.000000625902 Rises=F Damp=F
 DIIS: error= 2.68D-05 at cycle  13 NSaved=  13.
 NSaved=13 IEnMin=13 EnMin= -4544.66204970784     IErMin=13 ErrMin= 2.68D-05
 ErrMax= 2.68D-05  0.00D+00 EMaxC= 1.00D-01 BMatC= 5.92D-07 BMatP= 2.48D-06
 IDIUse=1 WtCom= 1.00D+00 WtEn= 0.00D+00
 Coeff-Com: -0.617D-04 0.120D-03-0.800D-05 0.249D-03-0.494D-03-0.252D-03
 Coeff-Com: -0.307D-02-0.548D-02-0.115D-01-0.441D-02 0.468D-01 0.320D+00
 Coeff-Com:  0.658D+00
 Coeff:     -0.617D-04 0.120D-03-0.800D-05 0.249D-03-0.494D-03-0.252D-03
 Coeff:     -0.307D-02-0.548D-02-0.115D-01-0.441D-02 0.468D-01 0.320D+00
 Coeff:      0.658D+00
 Gap=     0.117 Goal=   None    Shift=    0.000
 Gap=     0.098 Goal=   None    Shift=    0.000
 RMSDP=7.32D-07 MaxDP=4.99D-05 DE=-6.26D-07 OVMax= 3.30D-04

 Cycle  14  Pass 1  IDiag  1:
 RMSU=  5.29D-07    CP:  9.86D-01  1.81D+00  1.24D-01  7.93D-01  5.61D-01
                    CP:  7.70D-01  8.27D-01  6.37D-01  8.71D-01  7.98D-01
                    CP:  8.37D-01  1.08D+00  1.11D+00
 E= -4544.66204990425     Delta-E=       -0.000000196413 Rises=F Damp=F
 DIIS: error= 8.50D-06 at cycle  14 NSaved=  14.
 NSaved=14 IEnMin=14 EnMin= -4544.66204990425     IErMin=14 ErrMin= 8.50D-06
 ErrMax= 8.50D-06  0.00D+00 EMaxC= 1.00D-01 BMatC= 1.34D-07 BMatP= 5.92D-07
 IDIUse=1 WtCom= 1.00D+00 WtEn= 0.00D+00
 Coeff-Com:  0.481D-04-0.544D-04 0.845D-05 0.641D-04-0.849D-04 0.291D-03
 Coeff-Com: -0.144D-03-0.713D-03-0.100D-01-0.260D-01-0.692D-01 0.152D-01
 Coeff-Com:  0.412D+00 0.679D+00
 Coeff:      0.481D-04-0.544D-04 0.845D-05 0.641D-04-0.849D-04 0.291D-03
 Coeff:     -0.144D-03-0.713D-03-0.100D-01-0.260D-01-0.692D-01 0.152D-01
 Coeff:      0.412D+00 0.679D+00
 Gap=     0.117 Goal=   None    Shift=    0.000
 Gap=     0.098 Goal=   None    Shift=    0.000
 RMSDP=4.76D-07 MaxDP=4.70D-05 DE=-1.96D-07 OVMax= 3.29D-04

 Cycle  15  Pass 1  IDiag  1:
 RMSU=  2.75D-07    CP:  9.86D-01  1.81D+00  1.24D-01  7.93D-01  5.61D-01
                    CP:  7.70D-01  8.27D-01  6.38D-01  8.73D-01  7.99D-01
                    CP:  8.53D-01  1.22D+00  1.45D+00  1.04D+00
 E= -4544.66204999462     Delta-E=       -0.000000090364 Rises=F Damp=F
 DIIS: error= 7.97D-06 at cycle  15 NSaved=  15.
 NSaved=15 IEnMin=15 EnMin= -4544.66204999462     IErMin=15 ErrMin= 7.97D-06
 ErrMax= 7.97D-06  0.00D+00 EMaxC= 1.00D-01 BMatC= 4.78D-08 BMatP= 1.34D-07
 IDIUse=1 WtCom= 1.00D+00 WtEn= 0.00D+00
 Coeff-Com:  0.218D-04-0.353D-04 0.366D-05-0.179D-04 0.153D-03 0.211D-03
 Coeff-Com:  0.353D-03 0.699D-04-0.497D-02-0.134D-01-0.332D-01-0.366D-01
 Coeff-Com:  0.740D-01 0.277D+00 0.737D+00
 Coeff:      0.218D-04-0.353D-04 0.366D-05-0.179D-04 0.153D-03 0.211D-03
 Coeff:      0.353D-03 0.699D-04-0.497D-02-0.134D-01-0.332D-01-0.366D-01
 Coeff:      0.740D-01 0.277D+00 0.737D+00
 Gap=     0.117 Goal=   None    Shift=    0.000
 Gap=     0.098 Goal=   None    Shift=    0.000
 RMSDP=3.28D-07 MaxDP=3.70D-05 DE=-9.04D-08 OVMax= 2.63D-04

 Cycle  16  Pass 1  IDiag  1:
 RMSU=  1.61D-07    CP:  9.86D-01  1.81D+00  1.24D-01  7.93D-01  5.61D-01
                    CP:  7.70D-01  8.27D-01  6.37D-01  8.73D-01  8.05D-01
                    CP:  8.67D-01  1.29D+00  1.60D+00  1.32D+00  1.50D+00
 E= -4544.66205003592     Delta-E=       -0.000000041304 Rises=F Damp=F
 DIIS: error= 3.82D-06 at cycle  16 NSaved=  16.
 NSaved=16 IEnMin=16 EnMin= -4544.66205003592     IErMin=16 ErrMin= 3.82D-06
 ErrMax= 3.82D-06  0.00D+00 EMaxC= 1.00D-01 BMatC= 2.11D-08 BMatP= 4.78D-08
 IDIUse=1 WtCom= 1.00D+00 WtEn= 0.00D+00
 Coeff-Com:  0.179D-05-0.104D-04-0.159D-05-0.401D-04 0.182D-03 0.486D-04
 Coeff-Com:  0.337D-03 0.206D-03 0.120D-03 0.522D-03 0.783D-02-0.290D-01
 Coeff-Com: -0.122D+00-0.111D+00 0.488D+00 0.764D+00
 Coeff:      0.179D-05-0.104D-04-0.159D-05-0.401D-04 0.182D-03 0.486D-04
 Coeff:      0.337D-03 0.206D-03 0.120D-03 0.522D-03 0.783D-02-0.290D-01
 Coeff:     -0.122D+00-0.111D+00 0.488D+00 0.764D+00
 Gap=     0.117 Goal=   None    Shift=    0.000
 Gap=     0.098 Goal=   None    Shift=    0.000
 RMSDP=3.50D-07 MaxDP=4.10D-05 DE=-4.13D-08 OVMax= 3.01D-04

 Cycle  17  Pass 1  IDiag  1:
 RMSU=  9.76D-08    CP:  9.86D-01  1.81D+00  1.24D-01  7.93D-01  5.61D-01
                    CP:  7.70D-01  8.27D-01  6.37D-01  8.73D-01  8.06D-01
                    CP:  8.80D-01  1.37D+00  1.78D+00  1.57D+00  2.29D+00
                    CP:  1.33D+00
 E= -4544.66205006983     Delta-E=       -0.000000033911 Rises=F Damp=F
 DIIS: error= 3.35D-06 at cycle  17 NSaved=  17.
 NSaved=17 IEnMin=17 EnMin= -4544.66205006983     IErMin=17 ErrMin= 3.35D-06
 ErrMax= 3.35D-06  0.00D+00 EMaxC= 1.00D-01 BMatC= 8.21D-09 BMatP= 2.11D-08
 IDIUse=1 WtCom= 1.00D+00 WtEn= 0.00D+00
 Coeff-Com: -0.767D-05 0.108D-04-0.160D-05-0.145D-04-0.297D-05-0.702D-04
 Coeff-Com:  0.123D-03 0.317D-03 0.275D-02 0.646D-02 0.166D-01-0.190D-02
 Coeff-Com: -0.987D-01-0.179D+00-0.112D+00 0.389D+00 0.976D+00
 Coeff:     -0.767D-05 0.108D-04-0.160D-05-0.145D-04-0.297D-05-0.702D-04
 Coeff:      0.123D-03 0.317D-03 0.275D-02 0.646D-02 0.166D-01-0.190D-02
 Coeff:     -0.987D-01-0.179D+00-0.112D+00 0.389D+00 0.976D+00
 Gap=     0.117 Goal=   None    Shift=    0.000
 Gap=     0.098 Goal=   None    Shift=    0.000
 RMSDP=3.75D-07 MaxDP=4.46D-05 DE=-3.39D-08 OVMax= 3.44D-04

 Cycle  18  Pass 1  IDiag  1:
 RMSU=  8.17D-08    CP:  9.86D-01  1.81D+00  1.24D-01  7.93D-01  5.61D-01
                    CP:  7.70D-01  8.27D-01  6.37D-01  8.74D-01  8.07D-01
                    CP:  8.89D-01  1.44D+00  1.99D+00  1.88D+00  3.00D+00
                    CP:  2.11D+00  1.60D+00
 E= -4544.66205009569     Delta-E=       -0.000000025862 Rises=F Damp=F
 DIIS: error= 2.97D-06 at cycle  18 NSaved=  18.
 NSaved=18 IEnMin=18 EnMin= -4544.66205009569     IErMin=18 ErrMin= 2.97D-06
 ErrMax= 2.97D-06  0.00D+00 EMaxC= 1.00D-01 BMatC= 5.65D-09 BMatP= 8.21D-09
 IDIUse=1 WtCom= 1.00D+00 WtEn= 0.00D+00
 Coeff-Com: -0.238D-05 0.739D-05-0.584D-06 0.675D-05-0.990D-04-0.703D-04
 Coeff-Com: -0.242D-04 0.265D-03 0.225D-02 0.475D-02 0.618D-02 0.869D-02
 Coeff-Com: -0.166D-01-0.685D-01-0.305D+00-0.879D-01 0.720D+00 0.737D+00
 Coeff:     -0.238D-05 0.739D-05-0.584D-06 0.675D-05-0.990D-04-0.703D-04
 Coeff:     -0.242D-04 0.265D-03 0.225D-02 0.475D-02 0.618D-02 0.869D-02
 Coeff:     -0.166D-01-0.685D-01-0.305D+00-0.879D-01 0.720D+00 0.737D+00
 Gap=     0.117 Goal=   None    Shift=    0.000
 Gap=     0.098 Goal=   None    Shift=    0.000
 RMSDP=2.90D-07 MaxDP=3.30D-05 DE=-2.59D-08 OVMax= 2.74D-04

 Cycle  19  Pass 1  IDiag  1:
 RMSU=  1.68D-07    CP:  9.86D-01  1.81D+00  1.24D-01  7.93D-01  5.61D-01
                    CP:  7.70D-01  8.27D-01  6.38D-01  8.74D-01  8.08D-01
                    CP:  8.96D-01  1.50D+00  2.13D+00  2.10D+00  3.00D+00
                    CP:  2.66D+00  2.39D+00  1.88D+00
 E= -4544.66205011043     Delta-E=       -0.000000014741 Rises=F Damp=F
 DIIS: error= 2.64D-06 at cycle  19 NSaved=  19.
 NSaved=19 IEnMin=19 EnMin= -4544.66205011043     IErMin=19 ErrMin= 2.64D-06
 ErrMax= 2.64D-06  0.00D+00 EMaxC= 1.00D-01 BMatC= 1.77D-09 BMatP= 5.65D-09
 IDIUse=1 WtCom= 1.00D+00 WtEn= 0.00D+00
 Coeff-Com:  0.169D-05-0.340D-05 0.627D-06 0.981D-05-0.175D-04 0.819D-05
 Coeff-Com: -0.123D-03-0.163D-03-0.643D-03-0.142D-02-0.479D-02 0.332D-02
 Coeff-Com:  0.418D-01 0.677D-01 0.215D-01-0.203D+00-0.437D+00 0.675D-01
 Coeff-Com:  0.144D+01
 Coeff:      0.169D-05-0.340D-05 0.627D-06 0.981D-05-0.175D-04 0.819D-05
 Coeff:     -0.123D-03-0.163D-03-0.643D-03-0.142D-02-0.479D-02 0.332D-02
 Coeff:      0.418D-01 0.677D-01 0.215D-01-0.203D+00-0.437D+00 0.675D-01
 Coeff:      0.144D+01
 Gap=     0.117 Goal=   None    Shift=    0.000
 Gap=     0.098 Goal=   None    Shift=    0.000
 DSYEVD-2 returned Info=      569633 IAlg= 4 N=   870 NDim=   870 NE2=      961299 trying  DSYEV.
 RMSDP=3.38D-07 MaxDP=4.06D-05 DE=-1.47D-08 OVMax= 3.32D-04

 Cycle  20  Pass 1  IDiag  1:
 RMSU=  9.51D-08    CP:  9.86D-01  1.81D+00  1.24D-01  7.93D-01  5.61D-01
                    CP:  7.70D-01  8.27D-01  6.38D-01  8.74D-01  8.10D-01
                    CP:  9.03D-01  1.56D+00  2.27D+00  2.34D+00  3.00D+00
                    CP:  3.00D+00  3.00D+00  3.00D+00  2.06D+00
 E= -4544.66205012232     Delta-E=       -0.000000011889 Rises=F Damp=F
 DIIS: error= 2.19D-06 at cycle  20 NSaved=  20.
 NSaved=20 IEnMin=20 EnMin= -4544.66205012232     IErMin=20 ErrMin= 2.19D-06
 ErrMax= 2.19D-06  0.00D+00 EMaxC= 1.00D-01 BMatC= 9.74D-10 BMatP= 1.77D-09
 IDIUse=1 WtCom= 1.00D+00 WtEn= 0.00D+00
 Coeff-Com: -0.975D-06-0.344D-06 0.512D-06 0.675D-06 0.239D-04 0.252D-04
 Coeff-Com: -0.401D-04-0.160D-03-0.945D-03-0.216D-02-0.390D-02-0.134D-02
 Coeff-Com:  0.227D-01 0.479D-01 0.982D-01-0.493D-01-0.397D+00-0.183D+00
 Coeff-Com:  0.554D+00 0.915D+00
 Coeff:     -0.975D-06-0.344D-06 0.512D-06 0.675D-06 0.239D-04 0.252D-04
 Coeff:     -0.401D-04-0.160D-03-0.945D-03-0.216D-02-0.390D-02-0.134D-02
 Coeff:      0.227D-01 0.479D-01 0.982D-01-0.493D-01-0.397D+00-0.183D+00
 Coeff:      0.554D+00 0.915D+00
 Gap=     0.117 Goal=   None    Shift=    0.000
 Gap=     0.098 Goal=   None    Shift=    0.000
 RMSDP=1.74D-07 MaxDP=2.33D-05 DE=-1.19D-08 OVMax= 1.77D-04

 Cycle  21  Pass 1  IDiag  1:
 Restarting incremental Fock formation.
 E= -4544.66205012540     Delta-E=       -0.000000003078 Rises=F Damp=F
 DIIS: error= 1.90D-06 at cycle  21 NSaved=  20.
 NSaved=20 IEnMin=20 EnMin= -4544.66205012540     IErMin=20 ErrMin= 1.90D-06
 ErrMax= 1.90D-06  0.00D+00 EMaxC= 1.00D-01 BMatC= 7.06D-10 BMatP= 9.74D-10
 IDIUse=1 WtCom= 1.00D+00 WtEn= 0.00D+00
 Coeff-Com: -0.254D-05 0.321D-05-0.598D-05 0.287D-04 0.136D-04 0.577D-04
 Coeff-Com: -0.291D-05-0.272D-03-0.596D-03 0.362D-03-0.263D-02-0.103D-01
 Coeff-Com: -0.108D-01 0.425D-01 0.882D-01 0.337D-01-0.140D+00-0.570D+00
 Coeff-Com:  0.554D+00 0.102D+01
 Coeff:     -0.254D-05 0.321D-05-0.598D-05 0.287D-04 0.136D-04 0.577D-04
 Coeff:     -0.291D-05-0.272D-03-0.596D-03 0.362D-03-0.263D-02-0.103D-01
 Coeff:     -0.108D-01 0.425D-01 0.882D-01 0.337D-01-0.140D+00-0.570D+00
 Coeff:      0.554D+00 0.102D+01
 Gap=     0.117 Goal=   None    Shift=    0.000
 Gap=     0.098 Goal=   None    Shift=    0.000
 RMSDP=1.75D-07 MaxDP=2.48D-05 DE=-3.08D-09 OVMax= 1.81D-04

 Cycle  22  Pass 1  IDiag  1:
 RMSU=  1.75D-07    CP:  1.00D+00
 E= -4544.66205012930     Delta-E=       -0.000000003896 Rises=F Damp=F
 DIIS: error= 1.59D-06 at cycle  22 NSaved=  20.
 NSaved=20 IEnMin=20 EnMin= -4544.66205012930     IErMin=20 ErrMin= 1.59D-06
 ErrMax= 1.59D-06  0.00D+00 EMaxC= 1.00D-01 BMatC= 4.44D-10 BMatP= 7.06D-10
 IDIUse=1 WtCom= 1.00D+00 WtEn= 0.00D+00
 Coeff-Com:  0.101D-05-0.330D-05-0.260D-05-0.111D-04 0.645D-04 0.135D-03
 Coeff-Com:  0.518D-03 0.134D-02 0.338D-02 0.401D-03-0.222D-01-0.429D-01
 Coeff-Com: -0.561D-01 0.774D-01 0.333D+00 0.668D-01-0.743D+00-0.366D+00
 Coeff-Com:  0.582D+00 0.117D+01
 Coeff:      0.101D-05-0.330D-05-0.260D-05-0.111D-04 0.645D-04 0.135D-03
 Coeff:      0.518D-03 0.134D-02 0.338D-02 0.401D-03-0.222D-01-0.429D-01
 Coeff:     -0.561D-01 0.774D-01 0.333D+00 0.668D-01-0.743D+00-0.366D+00
 Coeff:      0.582D+00 0.117D+01
 Gap=     0.117 Goal=   None    Shift=    0.000
 Gap=     0.098 Goal=   None    Shift=    0.000
 RMSDP=1.88D-07 MaxDP=2.76D-05 DE=-3.90D-09 OVMax= 1.98D-04

 Cycle  23  Pass 1  IDiag  1:
 RMSU=  3.64D-08    CP:  1.00D+00  2.06D+00
 E= -4544.66205013252     Delta-E=       -0.000000003227 Rises=F Damp=F
 DIIS: error= 1.23D-06 at cycle  23 NSaved=  20.
 NSaved=20 IEnMin=20 EnMin= -4544.66205013252     IErMin=20 ErrMin= 1.23D-06
 ErrMax= 1.23D-06  0.00D+00 EMaxC= 1.00D-01 BMatC= 2.97D-10 BMatP= 4.44D-10
 IDIUse=1 WtCom= 1.00D+00 WtEn= 0.00D+00
 Coeff-Com:  0.756D-06-0.196D-04-0.228D-04-0.579D-05 0.821D-04 0.597D-03
 Coeff-Com:  0.164D-02 0.343D-02 0.268D-02-0.141D-01-0.327D-01-0.656D-01
 Coeff-Com:  0.165D-01 0.235D+00 0.123D+00-0.217D+00-0.598D+00-0.171D+00
 Coeff-Com:  0.847D+00 0.868D+00
 Coeff:      0.756D-06-0.196D-04-0.228D-04-0.579D-05 0.821D-04 0.597D-03
 Coeff:      0.164D-02 0.343D-02 0.268D-02-0.141D-01-0.327D-01-0.656D-01
 Coeff:      0.165D-01 0.235D+00 0.123D+00-0.217D+00-0.598D+00-0.171D+00
 Coeff:      0.847D+00 0.868D+00
 Gap=     0.117 Goal=   None    Shift=    0.000
 Gap=     0.098 Goal=   None    Shift=    0.000
 RMSDP=1.48D-07 MaxDP=2.17D-05 DE=-3.23D-09 OVMax= 1.56D-04

 Cycle  24  Pass 1  IDiag  1:
 RMSU=  2.08D-08    CP:  1.00D+00  2.87D+00  2.08D+00
 E= -4544.66205013444     Delta-E=       -0.000000001915 Rises=F Damp=F
 DIIS: error= 9.41D-07 at cycle  24 NSaved=  20.
 NSaved=20 IEnMin=20 EnMin= -4544.66205013444     IErMin=20 ErrMin= 9.41D-07
 ErrMax= 9.41D-07  0.00D+00 EMaxC= 1.00D-01 BMatC= 1.58D-10 BMatP= 2.97D-10
 IDIUse=1 WtCom= 1.00D+00 WtEn= 0.00D+00
 Coeff-Com: -0.690D-05-0.211D-05-0.126D-04-0.514D-06 0.891D-04-0.209D-04
 Coeff-Com: -0.746D-03-0.496D-03 0.448D-02 0.896D-02 0.861D-02-0.243D-01
 Coeff-Com: -0.811D-01 0.185D-03 0.286D+00-0.332D-01-0.361D+00-0.295D+00
 Coeff-Com:  0.347D+00 0.114D+01
 Coeff:     -0.690D-05-0.211D-05-0.126D-04-0.514D-06 0.891D-04-0.209D-04
 Coeff:     -0.746D-03-0.496D-03 0.448D-02 0.896D-02 0.861D-02-0.243D-01
 Coeff:     -0.811D-01 0.185D-03 0.286D+00-0.332D-01-0.361D+00-0.295D+00
 Coeff:      0.347D+00 0.114D+01
 Gap=     0.117 Goal=   None    Shift=    0.000
 Gap=     0.098 Goal=   None    Shift=    0.000
 RMSDP=1.20D-07 MaxDP=1.73D-05 DE=-1.92D-09 OVMax= 1.26D-04

 Cycle  25  Pass 1  IDiag  1:
 RMSU=  8.56D-08    CP:  1.00D+00  3.00D+00  3.00D+00  2.07D+00
 E= -4544.66205013565     Delta-E=       -0.000000001210 Rises=F Damp=F
 DIIS: error= 6.97D-07 at cycle  25 NSaved=  20.
 NSaved=20 IEnMin=20 EnMin= -4544.66205013565     IErMin=20 ErrMin= 6.97D-07
 ErrMax= 6.97D-07  0.00D+00 EMaxC= 1.00D-01 BMatC= 1.00D-10 BMatP= 1.58D-10
 IDIUse=1 WtCom= 1.00D+00 WtEn= 0.00D+00
 Coeff-Com:  0.107D-04-0.660D-05-0.441D-04-0.289D-03-0.104D-02-0.286D-02
 Coeff-Com: -0.119D-02 0.151D-01 0.291D-01 0.308D-01-0.415D-01-0.185D+00
 Coeff-Com: -0.465D-01 0.336D+00 0.301D+00-0.150D+00-0.671D+00-0.323D+00
 Coeff-Com:  0.648D+00 0.106D+01
 Coeff:      0.107D-04-0.660D-05-0.441D-04-0.289D-03-0.104D-02-0.286D-02
 Coeff:     -0.119D-02 0.151D-01 0.291D-01 0.308D-01-0.415D-01-0.185D+00
 Coeff:     -0.465D-01 0.336D+00 0.301D+00-0.150D+00-0.671D+00-0.323D+00
 Coeff:      0.648D+00 0.106D+01
 Gap=     0.117 Goal=   None    Shift=    0.000
 Gap=     0.098 Goal=   None    Shift=    0.000
 RMSDP=1.07D-07 MaxDP=1.50D-05 DE=-1.21D-09 OVMax= 1.12D-04

 Cycle  26  Pass 1  IDiag  1:
 RMSU=  3.79D-08    CP:  1.00D+00  3.00D+00  3.00D+00  3.00D+00  2.13D+00
 E= -4544.66205013644     Delta-E=       -0.000000000786 Rises=F Damp=F
 DIIS: error= 4.79D-07 at cycle  26 NSaved=  20.
 NSaved=20 IEnMin=20 EnMin= -4544.66205013644     IErMin=20 ErrMin= 4.79D-07
 ErrMax= 4.79D-07  0.00D+00 EMaxC= 1.00D-01 BMatC= 8.32D-11 BMatP= 1.00D-10
 IDIUse=1 WtCom= 1.00D+00 WtEn= 0.00D+00
 Coeff-Com: -0.495D-05-0.234D-04-0.140D-03-0.482D-03-0.114D-02-0.469D-03
 Coeff-Com:  0.713D-02 0.138D-01 0.135D-01-0.166D-01-0.780D-01-0.249D-01
 Coeff-Com:  0.704D-01 0.238D+00 0.107D+00-0.325D+00-0.488D+00-0.251D+00
 Coeff-Com:  0.953D+00 0.783D+00
 Coeff:     -0.495D-05-0.234D-04-0.140D-03-0.482D-03-0.114D-02-0.469D-03
 Coeff:      0.713D-02 0.138D-01 0.135D-01-0.166D-01-0.780D-01-0.249D-01
 Coeff:      0.704D-01 0.238D+00 0.107D+00-0.325D+00-0.488D+00-0.251D+00
 Coeff:      0.953D+00 0.783D+00
 Gap=     0.117 Goal=   None    Shift=    0.000
 Gap=     0.098 Goal=   None    Shift=    0.000
 RMSDP=8.48D-08 MaxDP=1.15D-05 DE=-7.86D-10 OVMax= 8.82D-05

 Cycle  27  Pass 1  IDiag  1:
 RMSU=  1.96D-08    CP:  1.00D+00  3.00D+00  3.00D+00  3.00D+00  3.00D+00
                    CP:  1.95D+00
 E= -4544.66205013684     Delta-E=       -0.000000000407 Rises=F Damp=F
 DIIS: error= 3.05D-07 at cycle  27 NSaved=  20.
 NSaved=20 IEnMin=20 EnMin= -4544.66205013684     IErMin=20 ErrMin= 3.05D-07
 ErrMax= 3.05D-07  0.00D+00 EMaxC= 1.00D-01 BMatC= 3.86D-11 BMatP= 8.32D-11
 IDIUse=1 WtCom= 1.00D+00 WtEn= 0.00D+00
 Coeff-Com: -0.817D-05-0.685D-04 0.585D-04 0.708D-03 0.112D-02-0.100D-02
 Coeff-Com: -0.399D-02-0.729D-02 0.420D-02 0.342D-01 0.454D-02-0.119D+00
 Coeff-Com:  0.516D-01 0.180D+00 0.813D-01-0.241D+00-0.614D+00 0.952D-01
 Coeff-Com:  0.668D+00 0.865D+00
 Coeff:     -0.817D-05-0.685D-04 0.585D-04 0.708D-03 0.112D-02-0.100D-02
 Coeff:     -0.399D-02-0.729D-02 0.420D-02 0.342D-01 0.454D-02-0.119D+00
 Coeff:      0.516D-01 0.180D+00 0.813D-01-0.241D+00-0.614D+00 0.952D-01
 Coeff:      0.668D+00 0.865D+00
 Gap=     0.117 Goal=   None    Shift=    0.000
 Gap=     0.098 Goal=   None    Shift=    0.000
 RMSDP=8.16D-08 MaxDP=1.08D-05 DE=-4.07D-10 OVMax= 8.45D-05

 Cycle  28  Pass 1  IDiag  1:
 RMSU=  7.04D-08    CP:  1.00D+00  3.00D+00  3.00D+00  3.00D+00  3.00D+00
                    CP:  2.94D+00  1.86D+00
 E= -4544.66205013702     Delta-E=       -0.000000000178 Rises=F Damp=F
 DIIS: error= 1.36D-07 at cycle  28 NSaved=  20.
 NSaved=20 IEnMin=20 EnMin= -4544.66205013702     IErMin=20 ErrMin= 1.36D-07
 ErrMax= 1.36D-07  0.00D+00 EMaxC= 1.00D-01 BMatC= 7.28D-12 BMatP= 3.86D-11
 IDIUse=1 WtCom= 1.00D+00 WtEn= 0.00D+00
 Coeff-Com:  0.111D-04 0.210D-03 0.771D-03 0.779D-03-0.321D-02-0.747D-02
 Coeff-Com: -0.103D-01 0.965D-02 0.539D-01 0.111D-01-0.108D+00-0.555D-01
 Coeff-Com:  0.748D-01 0.170D+00 0.293D-01-0.276D+00-0.234D+00 0.118D+00
 Coeff-Com:  0.410D+00 0.817D+00
 Coeff:      0.111D-04 0.210D-03 0.771D-03 0.779D-03-0.321D-02-0.747D-02
 Coeff:     -0.103D-01 0.965D-02 0.539D-01 0.111D-01-0.108D+00-0.555D-01
 Coeff:      0.748D-01 0.170D+00 0.293D-01-0.276D+00-0.234D+00 0.118D+00
 Coeff:      0.410D+00 0.817D+00
 Gap=     0.117 Goal=   None    Shift=    0.000
 Gap=     0.098 Goal=   None    Shift=    0.000
 RMSDP=2.78D-08 MaxDP=3.42D-06 DE=-1.78D-10 OVMax= 2.86D-05

 Cycle  29  Pass 1  IDiag  1:
 RMSU=  1.18D-08    CP:  1.00D+00  3.00D+00  3.00D+00  3.00D+00  3.00D+00
                    CP:  3.00D+00  2.22D+00  1.33D+00
 E= -4544.66205013709     Delta-E=       -0.000000000065 Rises=F Damp=F
 DIIS: error= 7.58D-08 at cycle  29 NSaved=  20.
 NSaved=20 IEnMin=20 EnMin= -4544.66205013709     IErMin=20 ErrMin= 7.58D-08
 ErrMax= 7.58D-08  0.00D+00 EMaxC= 1.00D-01 BMatC= 2.52D-12 BMatP= 7.28D-12
 IDIUse=1 WtCom= 1.00D+00 WtEn= 0.00D+00
 Coeff-Com:  0.473D-04 0.127D-03 0.115D-03-0.108D-02-0.227D-02-0.308D-02
 Coeff-Com:  0.355D-02 0.184D-01 0.368D-02-0.304D-01-0.377D-01 0.433D-02
 Coeff-Com:  0.735D-01 0.623D-01-0.255D-01-0.141D+00-0.732D-01 0.336D-01
 Coeff-Com:  0.445D+00 0.670D+00
 Coeff:      0.473D-04 0.127D-03 0.115D-03-0.108D-02-0.227D-02-0.308D-02
 Coeff:      0.355D-02 0.184D-01 0.368D-02-0.304D-01-0.377D-01 0.433D-02
 Coeff:      0.735D-01 0.623D-01-0.255D-01-0.141D+00-0.732D-01 0.336D-01
 Coeff:      0.445D+00 0.670D+00
 Gap=     0.117 Goal=   None    Shift=    0.000
 Gap=     0.098 Goal=   None    Shift=    0.000
 RMSDP=7.08D-09 MaxDP=9.64D-07 DE=-6.55D-11 OVMax= 7.12D-06

 SCF Done:  E(UB3LYP) =  -4544.66205014     A.U. after   29 cycles
            NFock= 29  Conv=0.71D-08     -V/T= 2.0024
 <Sx>= 0.0000 <Sy>= 0.0000 <Sz>= 2.0000 <S**2>= 6.0079 S= 2.0016
 <L.S>= 0.000000000000E+00
 KE= 4.533676767320D+03 PE=-2.161725969673D+04 EE= 7.098194359571D+03
 Annihilation of the first spin contaminant:
 S**2 before annihilation     6.0079,   after     6.0000
 Leave Link  502 at Sat Oct 20 04:16:05 2018, MaxMem=   838860800 cpu:     31316.4
 (Enter /soft/sl6.3/x86_64/gaussian/g09_d01/g09/l601.exe)
 Copying SCF densities to generalized density rwf, IOpCl= 1 IROHF=0.

 **********************************************************************

            Population analysis using the SCF density.

 **********************************************************************

 Orbital symmetries:
 Alpha Orbitals:
       Occupied  (A) (A) (A) (A) (A) (A) (A) (A) (A) (A) (A) (A)
                 (A) (A) (A) (A) (A) (A) (A) (A) (A) (A) (A) (A)
                 (A) (A) (A) (A) (A) (A) (A) (A) (A) (A) (A) (A)
                 (A) (A) (A) (A) (A) (A) (A) (A) (A) (A) (A) (A)
                 (A) (A) (A) (A) (A) (A) (A) (A) (A) (A) (A) (A)
                 (A) (A) (A) (A) (A) (A) (A) (A) (A) (A) (A) (A)
                 (A) (A) (A) (A) (A) (A) (A) (A) (A) (A) (A) (A)
                 (A) (A) (A) (A) (A) (A) (A) (A) (A) (A) (A) (A)
                 (A) (A) (A) (A) (A) (A) (A) (A) (A) (A) (A) (A)
                 (A) (A) (A) (A) (A) (A) (A) (A) (A) (A) (A) (A)
                 (A) (A) (A) (A) (A) (A) (A) (A) (A) (A) (A) (A)
                 (A) (A) (A) (A) (A) (A) (A) (A) (A) (A) (A) (A)
                 (A) (A) (A) (A) (A) (A) (A) (A) (A) (A) (A) (A)
                 (A) (A) (A) (A) (A) (A) (A) (A)
       Virtual   (A) (A) (A) (A) (A) (A) (A) (A) (A) (A) (A) (A)
                 (A) (A) (A) (A) (A) (A) (A) (A) (A) (A) (A) (A)
                 (A) (A) (A) (A) (A) (A) (A) (A) (A) (A) (A) (A)
                 (A) (A) (A) (A) (A) (A) (A) (A) (A) (A) (A) (A)
                 (A) (A) (A) (A) (A) (A) (A) (A) (A) (A) (A) (A)
                 (A) (A) (A) (A) (A) (A) (A) (A) (A) (A) (A) (A)
                 (A) (A) (A) (A) (A) (A) (A) (A) (A) (A) (A) (A)
                 (A) (A) (A) (A) (A) (A) (A) (A) (A) (A) (A) (A)
                 (A) (A) (A) (A) (A) (A) (A) (A) (A) (A) (A) (A)
                 (A) (A) (A) (A) (A) (A) (A) (A) (A) (A) (A) (A)
                 (A) (A) (A) (A) (A) (A) (A) (A) (A) (A) (A) (A)
                 (A) (A) (A) (A) (A) (A) (A) (A) (A) (A) (A) (A)
                 (A) (A) (A) (A) (A) (A) (A) (A) (A) (A) (A) (A)
                 (A) (A) (A) (A) (A) (A) (A) (A) (A) (A) (A) (A)
                 (A) (A) (A) (A) (A) (A) (A) (A) (A) (A) (A) (A)
                 (A) (A) (A) (A) (A) (A) (A) (A) (A) (A) (A) (A)
                 (A) (A) (A) (A) (A) (A) (A) (A) (A) (A) (A) (A)
                 (A) (A) (A) (A) (A) (A) (A) (A) (A) (A) (A) (A)
                 (A) (A) (A) (A) (A) (A) (A) (A) (A) (A) (A) (A)
                 (A) (A) (A) (A) (A) (A) (A) (A) (A) (A) (A) (A)
                 (A) (A) (A) (A) (A) (A) (A) (A) (A) (A) (A) (A)
                 (A) (A) (A) (A) (A) (A) (A) (A) (A) (A) (A) (A)
                 (A) (A) (A) (A) (A) (A) (A) (A) (A) (A) (A) (A)
                 (A) (A) (A) (A) (A) (A) (A) (A) (A) (A) (A) (A)
                 (A) (A) (A) (A) (A) (A) (A) (A) (A) (A) (A) (A)
                 (A) (A) (A) (A) (A) (A) (A) (A) (A) (A) (A) (A)
                 (A) (A) (A) (A) (A) (A) (A) (A) (A) (A) (A) (A)
                 (A) (A) (A) (A) (A) (A) (A) (A) (A) (A) (A) (A)
                 (A) (A) (A) (A) (A) (A) (A) (A) (A) (A) (A) (A)
                 (A) (A) (A) (A) (A) (A) (A) (A) (A) (A) (A) (A)
                 (A) (A) (A) (A) (A) (A) (A) (A) (A) (A) (A) (A)
                 (A) (A) (A) (A) (A) (A) (A) (A) (A) (A) (A) (A)
                 (A) (A) (A) (A) (A) (A) (A) (A) (A) (A) (A) (A)
                 (A) (A) (A) (A) (A) (A) (A) (A) (A) (A) (A) (A)
                 (A) (A) (A) (A) (A) (A) (A) (A) (A) (A) (A) (A)
                 (A) (A) (A) (A) (A) (A) (A) (A) (A) (A) (A) (A)
                 (A) (A) (A) (A) (A) (A) (A) (A) (A) (A) (A) (A)
                 (A) (A) (A) (A) (A) (A) (A) (A) (A) (A) (A) (A)
                 (A) (A) (A) (A) (A) (A) (A) (A) (A) (A) (A) (A)
                 (A) (A) (A) (A) (A) (A) (A) (A) (A) (A) (A) (A)
                 (A) (A) (A) (A) (A) (A) (A) (A) (A) (A) (A) (A)
                 (A) (A) (A) (A) (A) (A) (A) (A) (A) (A) (A) (A)
                 (A) (A) (A) (A) (A) (A) (A) (A) (A) (A) (A) (A)
                 (A) (A) (A) (A) (A) (A) (A) (A) (A) (A) (A) (A)
                 (A) (A) (A) (A) (A) (A) (A) (A) (A) (A) (A) (A)
                 (A) (A) (A) (A) (A) (A) (A) (A) (A) (A) (A) (A)
                 (A) (A) (A) (A) (A) (A) (A) (A) (A) (A) (A) (A)
                 (A) (A) (A) (A) (A) (A) (A) (A) (A) (A) (A) (A)
                 (A) (A) (A) (A) (A) (A) (A) (A) (A) (A) (A) (A)
                 (A) (A) (A) (A) (A) (A) (A) (A) (A) (A) (A) (A)
                 (A) (A) (A) (A) (A) (A) (A) (A) (A) (A) (A) (A)
                 (A) (A) (A) (A) (A) (A) (A) (A) (A) (A) (A) (A)
                 (A) (A) (A) (A) (A) (A) (A) (A) (A) (A) (A) (A)
                 (A) (A) (A) (A) (A) (A) (A) (A) (A) (A) (A) (A)
                 (A) (A) (A) (A) (A) (A) (A) (A) (A) (A) (A) (A)
                 (A) (A) (A) (A) (A) (A) (A) (A) (A) (A) (A) (A)
                 (A) (A) (A) (A) (A) (A) (A) (A) (A) (A) (A) (A)
                 (A) (A) (A) (A) (A) (A) (A) (A) (A) (A) (A) (A)
                 (A) (A) (A) (A) (A) (A) (A) (A) (A) (A)
 Beta  Orbitals:
       Occupied  (A) (A) (A) (A) (A) (A) (A) (A) (A) (A) (A) (A)
                 (A) (A) (A) (A) (A) (A) (A) (A) (A) (A) (A) (A)
                 (A) (A) (A) (A) (A) (A) (A) (A) (A) (A) (A) (A)
                 (A) (A) (A) (A) (A) (A) (A) (A) (A) (A) (A) (A)
                 (A) (A) (A) (A) (A) (A) (A) (A) (A) (A) (A) (A)
                 (A) (A) (A) (A) (A) (A) (A) (A) (A) (A) (A) (A)
                 (A) (A) (A) (A) (A) (A) (A) (A) (A) (A) (A) (A)
                 (A) (A) (A) (A) (A) (A) (A) (A) (A) (A) (A) (A)
                 (A) (A) (A) (A) (A) (A) (A) (A) (A) (A) (A) (A)
                 (A) (A) (A) (A) (A) (A) (A) (A) (A) (A) (A) (A)
                 (A) (A) (A) (A) (A) (A) (A) (A) (A) (A) (A) (A)
                 (A) (A) (A) (A) (A) (A) (A) (A) (A) (A) (A) (A)
                 (A) (A) (A) (A) (A) (A) (A) (A) (A) (A) (A) (A)
                 (A) (A) (A) (A)
       Virtual   (A) (A) (A) (A) (A) (A) (A) (A) (A) (A) (A) (A)
                 (A) (A) (A) (A) (A) (A) (A) (A) (A) (A) (A) (A)
                 (A) (A) (A) (A) (A) (A) (A) (A) (A) (A) (A) (A)
                 (A) (A) (A) (A) (A) (A) (A) (A) (A) (A) (A) (A)
                 (A) (A) (A) (A) (A) (A) (A) (A) (A) (A) (A) (A)
                 (A) (A) (A) (A) (A) (A) (A) (A) (A) (A) (A) (A)
                 (A) (A) (A) (A) (A) (A) (A) (A) (A) (A) (A) (A)
                 (A) (A) (A) (A) (A) (A) (A) (A) (A) (A) (A) (A)
                 (A) (A) (A) (A) (A) (A) (A) (A) (A) (A) (A) (A)
                 (A) (A) (A) (A) (A) (A) (A) (A) (A) (A) (A) (A)
                 (A) (A) (A) (A) (A) (A) (A) (A) (A) (A) (A) (A)
                 (A) (A) (A) (A) (A) (A) (A) (A) (A) (A) (A) (A)
                 (A) (A) (A) (A) (A) (A) (A) (A) (A) (A) (A) (A)
                 (A) (A) (A) (A) (A) (A) (A) (A) (A) (A) (A) (A)
                 (A) (A) (A) (A) (A) (A) (A) (A) (A) (A) (A) (A)
                 (A) (A) (A) (A) (A) (A) (A) (A) (A) (A) (A) (A)
                 (A) (A) (A) (A) (A) (A) (A) (A) (A) (A) (A) (A)
                 (A) (A) (A) (A) (A) (A) (A) (A) (A) (A) (A) (A)
                 (A) (A) (A) (A) (A) (A) (A) (A) (A) (A) (A) (A)
                 (A) (A) (A) (A) (A) (A) (A) (A) (A) (A) (A) (A)
                 (A) (A) (A) (A) (A) (A) (A) (A) (A) (A) (A) (A)
                 (A) (A) (A) (A) (A) (A) (A) (A) (A) (A) (A) (A)
                 (A) (A) (A) (A) (A) (A) (A) (A) (A) (A) (A) (A)
                 (A) (A) (A) (A) (A) (A) (A) (A) (A) (A) (A) (A)
                 (A) (A) (A) (A) (A) (A) (A) (A) (A) (A) (A) (A)
                 (A) (A) (A) (A) (A) (A) (A) (A) (A) (A) (A) (A)
                 (A) (A) (A) (A) (A) (A) (A) (A) (A) (A) (A) (A)
                 (A) (A) (A) (A) (A) (A) (A) (A) (A) (A) (A) (A)
                 (A) (A) (A) (A) (A) (A) (A) (A) (A) (A) (A) (A)
                 (A) (A) (A) (A) (A) (A) (A) (A) (A) (A) (A) (A)
                 (A) (A) (A) (A) (A) (A) (A) (A) (A) (A) (A) (A)
                 (A) (A) (A) (A) (A) (A) (A) (A) (A) (A) (A) (A)
                 (A) (A) (A) (A) (A) (A) (A) (A) (A) (A) (A) (A)
                 (A) (A) (A) (A) (A) (A) (A) (A) (A) (A) (A) (A)
                 (A) (A) (A) (A) (A) (A) (A) (A) (A) (A) (A) (A)
                 (A) (A) (A) (A) (A) (A) (A) (A) (A) (A) (A) (A)
                 (A) (A) (A) (A) (A) (A) (A) (A) (A) (A) (A) (A)
                 (A) (A) (A) (A) (A) (A) (A) (A) (A) (A) (A) (A)
                 (A) (A) (A) (A) (A) (A) (A) (A) (A) (A) (A) (A)
                 (A) (A) (A) (A) (A) (A) (A) (A) (A) (A) (A) (A)
                 (A) (A) (A) (A) (A) (A) (A) (A) (A) (A) (A) (A)
                 (A) (A) (A) (A) (A) (A) (A) (A) (A) (A) (A) (A)
                 (A) (A) (A) (A) (A) (A) (A) (A) (A) (A) (A) (A)
                 (A) (A) (A) (A) (A) (A) (A) (A) (A) (A) (A) (A)
                 (A) (A) (A) (A) (A) (A) (A) (A) (A) (A) (A) (A)
                 (A) (A) (A) (A) (A) (A) (A) (A) (A) (A) (A) (A)
                 (A) (A) (A) (A) (A) (A) (A) (A) (A) (A) (A) (A)
                 (A) (A) (A) (A) (A) (A) (A) (A) (A) (A) (A) (A)
                 (A) (A) (A) (A) (A) (A) (A) (A) (A) (A) (A) (A)
                 (A) (A) (A) (A) (A) (A) (A) (A) (A) (A) (A) (A)
                 (A) (A) (A) (A) (A) (A) (A) (A) (A) (A) (A) (A)
                 (A) (A) (A) (A) (A) (A) (A) (A) (A) (A) (A) (A)
                 (A) (A) (A) (A) (A) (A) (A) (A) (A) (A) (A) (A)
                 (A) (A) (A) (A) (A) (A) (A) (A) (A) (A) (A) (A)
                 (A) (A) (A) (A) (A) (A) (A) (A) (A) (A) (A) (A)
                 (A) (A) (A) (A) (A) (A) (A) (A) (A) (A) (A) (A)
                 (A) (A) (A) (A) (A) (A) (A) (A) (A) (A) (A) (A)
                 (A) (A) (A) (A) (A) (A) (A) (A) (A) (A) (A) (A)
                 (A) (A) (A) (A) (A) (A) (A) (A) (A) (A) (A) (A)
                 (A) (A)
 The electronic state is 5-A.
 Alpha  occ. eigenvalues -- -256.00639-101.57311-101.57311-101.41915-101.41914
 Alpha  occ. eigenvalues --  -29.97772 -25.86385 -25.84034 -25.83387 -14.44034
 Alpha  occ. eigenvalues --  -14.44034 -14.39789 -14.39789 -14.37097 -14.37097
 Alpha  occ. eigenvalues --  -14.33867 -14.33867 -10.26380 -10.26380 -10.25930
 Alpha  occ. eigenvalues --  -10.25930 -10.24704 -10.24704 -10.24328 -10.24328
 Alpha  occ. eigenvalues --  -10.23279 -10.23279 -10.22179 -10.22179 -10.21990
 Alpha  occ. eigenvalues --  -10.21990 -10.21635 -10.21635 -10.21513 -10.21512
 Alpha  occ. eigenvalues --  -10.21451 -10.21451 -10.20845 -10.20845 -10.20274
 Alpha  occ. eigenvalues --  -10.20274 -10.19557 -10.19557  -9.48738  -9.48738
 Alpha  occ. eigenvalues --   -9.33355  -9.33349  -7.25201  -7.25201  -7.24229
 Alpha  occ. eigenvalues --   -7.24229  -7.24189  -7.24189  -7.09360  -7.09360
 Alpha  occ. eigenvalues --   -7.09108  -7.09108  -7.09091  -7.09091  -3.48892
 Alpha  occ. eigenvalues --   -2.30420  -2.25670  -2.24173  -1.13717  -1.13710
 Alpha  occ. eigenvalues --   -0.97776  -0.97704  -0.96229  -0.96201  -0.91742
 Alpha  occ. eigenvalues --   -0.91741  -0.86430  -0.86425  -0.85273  -0.85229
 Alpha  occ. eigenvalues --   -0.82651  -0.82625  -0.79611  -0.79610  -0.78715
 Alpha  occ. eigenvalues --   -0.78682  -0.77165  -0.77136  -0.69289  -0.69221
 Alpha  occ. eigenvalues --   -0.69111  -0.68636  -0.68151  -0.68089  -0.65694
 Alpha  occ. eigenvalues --   -0.65674  -0.65418  -0.65326  -0.63248  -0.63017
 Alpha  occ. eigenvalues --   -0.61172  -0.61161  -0.58924  -0.58765  -0.54788
 Alpha  occ. eigenvalues --   -0.54622  -0.52466  -0.52434  -0.51847  -0.51822
 Alpha  occ. eigenvalues --   -0.51610  -0.51561  -0.49828  -0.49747  -0.49486
 Alpha  occ. eigenvalues --   -0.49403  -0.49026  -0.48903  -0.47295  -0.47239
 Alpha  occ. eigenvalues --   -0.46728  -0.46712  -0.45592  -0.45352  -0.43762
 Alpha  occ. eigenvalues --   -0.43328  -0.43241  -0.42948  -0.42452  -0.42342
 Alpha  occ. eigenvalues --   -0.41571  -0.41542  -0.40152  -0.40059  -0.39976
 Alpha  occ. eigenvalues --   -0.39736  -0.39230  -0.38068  -0.37553  -0.37181
 Alpha  occ. eigenvalues --   -0.35440  -0.34292  -0.33790  -0.33670  -0.33595
 Alpha  occ. eigenvalues --   -0.33519  -0.33378  -0.32569  -0.32557  -0.32011
 Alpha  occ. eigenvalues --   -0.32010  -0.31168  -0.30938  -0.30519  -0.29769
 Alpha  occ. eigenvalues --   -0.29752  -0.29431  -0.27467  -0.27434  -0.25517
 Alpha  occ. eigenvalues --   -0.25471  -0.24983  -0.24311  -0.21787  -0.21695
 Alpha  occ. eigenvalues --   -0.21489  -0.21141  -0.21012  -0.18669
 Alpha virt. eigenvalues --   -0.07001  -0.06938  -0.06003  -0.05790  -0.05033
 Alpha virt. eigenvalues --   -0.05032  -0.04048  -0.03994  -0.01652  -0.01639
 Alpha virt. eigenvalues --   -0.00004   0.00002   0.02423   0.02613   0.04109
 Alpha virt. eigenvalues --    0.04263   0.04636   0.04719   0.05295   0.05755
 Alpha virt. eigenvalues --    0.05905   0.06547   0.07426   0.08392   0.08720
 Alpha virt. eigenvalues --    0.09443   0.09913   0.10007   0.10012   0.10772
 Alpha virt. eigenvalues --    0.11074   0.11883   0.13035   0.13743   0.14064
 Alpha virt. eigenvalues --    0.14435   0.14487   0.15658   0.15728   0.16571
 Alpha virt. eigenvalues --    0.17228   0.17382   0.17748   0.17952   0.19995
 Alpha virt. eigenvalues --    0.20753   0.20927   0.21551   0.21551   0.22523
 Alpha virt. eigenvalues --    0.22857   0.24398   0.24422   0.24489   0.25183
 Alpha virt. eigenvalues --    0.25667   0.25807   0.26392   0.26579   0.27169
 Alpha virt. eigenvalues --    0.27169   0.27318   0.27599   0.27831   0.27960
 Alpha virt. eigenvalues --    0.28716   0.29078   0.29549   0.29659   0.29827
 Alpha virt. eigenvalues --    0.29934   0.30251   0.31320   0.31953   0.32223
 Alpha virt. eigenvalues --    0.32635   0.33155   0.33629   0.33922   0.34552
 Alpha virt. eigenvalues --    0.34882   0.35109   0.35129   0.35368   0.36010
 Alpha virt. eigenvalues --    0.36192   0.36263   0.37188   0.37337   0.37582
 Alpha virt. eigenvalues --    0.37918   0.38289   0.38575   0.38786   0.38801
 Alpha virt. eigenvalues --    0.39220   0.39384   0.39686   0.39974   0.40119
 Alpha virt. eigenvalues --    0.40736   0.40736   0.41104   0.41116   0.41334
 Alpha virt. eigenvalues --    0.41993   0.42204   0.42275   0.42585   0.43050
 Alpha virt. eigenvalues --    0.43911   0.44104   0.44871   0.45398   0.45501
 Alpha virt. eigenvalues --    0.45940   0.46126   0.46534   0.46932   0.47146
 Alpha virt. eigenvalues --    0.47709   0.48064   0.48501   0.49212   0.49272
 Alpha virt. eigenvalues --    0.49774   0.50491   0.50566   0.51494   0.51977
 Alpha virt. eigenvalues --    0.52410   0.53531   0.53795   0.54131   0.54282
 Alpha virt. eigenvalues --    0.55367   0.55743   0.56007   0.56170   0.56314
 Alpha virt. eigenvalues --    0.56869   0.56893   0.57485   0.57632   0.57677
 Alpha virt. eigenvalues --    0.57739   0.58288   0.58471   0.58609   0.59059
 Alpha virt. eigenvalues --    0.59460   0.59679   0.59811   0.60194   0.60327
 Alpha virt. eigenvalues --    0.60772   0.61114   0.61302   0.61931   0.62657
 Alpha virt. eigenvalues --    0.63702   0.64236   0.64766   0.64869   0.65845
 Alpha virt. eigenvalues --    0.65856   0.66371   0.66446   0.66789   0.66806
 Alpha virt. eigenvalues --    0.67527   0.68493   0.68991   0.69530   0.70650
 Alpha virt. eigenvalues --    0.71330   0.71788   0.72329   0.72485   0.72601
 Alpha virt. eigenvalues --    0.72971   0.73508   0.73648   0.74727   0.74912
 Alpha virt. eigenvalues --    0.75037   0.75069   0.75284   0.76634   0.76802
 Alpha virt. eigenvalues --    0.77250   0.77540   0.78385   0.79328   0.79788
 Alpha virt. eigenvalues --    0.79859   0.80702   0.81057   0.81142   0.81726
 Alpha virt. eigenvalues --    0.81866   0.82126   0.82379   0.82891   0.83096
 Alpha virt. eigenvalues --    0.84111   0.84480   0.85009   0.85047   0.86173
 Alpha virt. eigenvalues --    0.86233   0.86472   0.87158   0.88020   0.88582
 Alpha virt. eigenvalues --    0.89484   0.89575   0.89776   0.90147   0.90455
 Alpha virt. eigenvalues --    0.91684   0.92287   0.92623   0.92996   0.93472
 Alpha virt. eigenvalues --    0.94361   0.94413   0.95759   0.96326   0.96380
 Alpha virt. eigenvalues --    0.96876   0.97410   0.97663   0.98245   0.98454
 Alpha virt. eigenvalues --    0.98499   0.98812   0.99013   0.99246   0.99428
 Alpha virt. eigenvalues --    0.99658   0.99725   1.00825   1.01015   1.01157
 Alpha virt. eigenvalues --    1.01388   1.01757   1.02641   1.03137   1.03500
 Alpha virt. eigenvalues --    1.03535   1.03966   1.04225   1.04545   1.05097
 Alpha virt. eigenvalues --    1.05640   1.05893   1.06606   1.06893   1.08067
 Alpha virt. eigenvalues --    1.08100   1.08539   1.09144   1.11763   1.12552
 Alpha virt. eigenvalues --    1.13257   1.13932   1.14352   1.14825   1.15413
 Alpha virt. eigenvalues --    1.16353   1.16416   1.16637   1.16858   1.17947
 Alpha virt. eigenvalues --    1.18561   1.19611   1.19792   1.20253   1.22320
 Alpha virt. eigenvalues --    1.25761   1.25773   1.25890   1.27268   1.27484
 Alpha virt. eigenvalues --    1.28145   1.28882   1.28904   1.30712   1.31026
 Alpha virt. eigenvalues --    1.31345   1.32328   1.32525   1.34253   1.35472
 Alpha virt. eigenvalues --    1.36549   1.38000   1.38275   1.40170   1.40539
 Alpha virt. eigenvalues --    1.41056   1.41167   1.41438   1.42520   1.42702
 Alpha virt. eigenvalues --    1.43825   1.44003   1.44225   1.45234   1.46576
 Alpha virt. eigenvalues --    1.47367   1.49168   1.50333   1.50366   1.50692
 Alpha virt. eigenvalues --    1.51297   1.51696   1.51728   1.52076   1.52295
 Alpha virt. eigenvalues --    1.52751   1.54369   1.55105   1.55302   1.55529
 Alpha virt. eigenvalues --    1.55576   1.55927   1.55934   1.57005   1.57377
 Alpha virt. eigenvalues --    1.58309   1.58337   1.59182   1.59675   1.60282
 Alpha virt. eigenvalues --    1.60328   1.60460   1.61024   1.61144   1.62382
 Alpha virt. eigenvalues --    1.62773   1.63520   1.64091   1.65123   1.66190
 Alpha virt. eigenvalues --    1.66990   1.67147   1.67294   1.68058   1.68486
 Alpha virt. eigenvalues --    1.70607   1.71329   1.71555   1.72443   1.73470
 Alpha virt. eigenvalues --    1.73701   1.73849   1.74019   1.74146   1.75099
 Alpha virt. eigenvalues --    1.76321   1.76484   1.76548   1.77111   1.77452
 Alpha virt. eigenvalues --    1.78693   1.79411   1.80937   1.81475   1.82391
 Alpha virt. eigenvalues --    1.83152   1.84021   1.85865   1.85878   1.86395
 Alpha virt. eigenvalues --    1.86952   1.87034   1.87137   1.87433   1.87761
 Alpha virt. eigenvalues --    1.87869   1.88523   1.88643   1.88918   1.89158
 Alpha virt. eigenvalues --    1.89500   1.89625   1.90119   1.90398   1.92102
 Alpha virt. eigenvalues --    1.92604   1.93156   1.94250   1.94676   1.94974
 Alpha virt. eigenvalues --    1.95885   1.96109   1.96137   1.98282   1.98568
 Alpha virt. eigenvalues --    1.98584   1.99320   1.99708   2.02920   2.03669
 Alpha virt. eigenvalues --    2.04042   2.04131   2.04158   2.04600   2.05258
 Alpha virt. eigenvalues --    2.05422   2.07732   2.08686   2.09573   2.11429
 Alpha virt. eigenvalues --    2.11644   2.12318   2.14521   2.14894   2.15469
 Alpha virt. eigenvalues --    2.17033   2.17108   2.17603   2.17766   2.18671
 Alpha virt. eigenvalues --    2.18706   2.19466   2.19532   2.22079   2.22309
 Alpha virt. eigenvalues --    2.23981   2.25162   2.25177   2.25679   2.25878
 Alpha virt. eigenvalues --    2.26095   2.26332   2.27292   2.27429   2.28431
 Alpha virt. eigenvalues --    2.28644   2.28852   2.29514   2.29675   2.30025
 Alpha virt. eigenvalues --    2.31697   2.31996   2.33312   2.33469   2.35425
 Alpha virt. eigenvalues --    2.36295   2.36622   2.37156   2.38817   2.39035
 Alpha virt. eigenvalues --    2.40881   2.41327   2.41742   2.42748   2.44430
 Alpha virt. eigenvalues --    2.45210   2.45249   2.47109   2.47115   2.48451
 Alpha virt. eigenvalues --    2.49437   2.51472   2.51482   2.55218   2.55426
 Alpha virt. eigenvalues --    2.56151   2.56726   2.56924   2.57391   2.57514
 Alpha virt. eigenvalues --    2.57897   2.58165   2.58221   2.58550   2.58838
 Alpha virt. eigenvalues --    2.59161   2.59164   2.59784   2.60260   2.60764
 Alpha virt. eigenvalues --    2.60850   2.61176   2.61492   2.61810   2.62369
 Alpha virt. eigenvalues --    2.62940   2.63411   2.63460   2.63781   2.64317
 Alpha virt. eigenvalues --    2.64727   2.65055   2.65458   2.66082   2.66407
 Alpha virt. eigenvalues --    2.66945   2.67802   2.68433   2.68628   2.69171
 Alpha virt. eigenvalues --    2.69583   2.70093   2.70238   2.71385   2.71625
 Alpha virt. eigenvalues --    2.72317   2.72675   2.73165   2.73682   2.74669
 Alpha virt. eigenvalues --    2.75133   2.75645   2.77709   2.78431   2.78639
 Alpha virt. eigenvalues --    2.80037   2.80373   2.81215   2.82123   2.82793
 Alpha virt. eigenvalues --    2.82926   2.83415   2.83778   2.84246   2.84844
 Alpha virt. eigenvalues --    2.87167   2.88375   2.88434   2.88924   2.89149
 Alpha virt. eigenvalues --    2.89592   2.89737   2.91920   2.93564   2.94035
 Alpha virt. eigenvalues --    2.94716   2.95259   2.96121   2.96661   2.97143
 Alpha virt. eigenvalues --    2.98347   3.01265   3.01507   3.01981   3.02529
 Alpha virt. eigenvalues --    3.04330   3.06239   3.06363   3.09493   3.10655
 Alpha virt. eigenvalues --    3.12012   3.12069   3.14385   3.14771   3.15119
 Alpha virt. eigenvalues --    3.16951   3.21832   3.22580   3.25384   3.25699
 Alpha virt. eigenvalues --    3.29633   3.29644   3.33037   3.33093   3.33953
 Alpha virt. eigenvalues --    3.34730   3.37181   3.38330   3.40341   3.40757
 Alpha virt. eigenvalues --    3.43397   3.43539   3.44750   3.44752   3.44973
 Alpha virt. eigenvalues --    3.45674   3.48932   3.56016   3.57151   3.57203
 Alpha virt. eigenvalues --    3.57828   3.58376   3.59206   3.61345   3.62728
 Alpha virt. eigenvalues --    3.68981   3.68984   3.71947   3.72667   3.74360
 Alpha virt. eigenvalues --    3.77630   3.82944   3.83359   3.85840   3.85879
 Alpha virt. eigenvalues --    3.86601   3.86703   3.88684   3.89367   3.93552
 Alpha virt. eigenvalues --    3.93680   3.96267   3.96441   3.99318   3.99534
 Alpha virt. eigenvalues --    4.02110   4.03383   4.04393   4.05910   4.07245
 Alpha virt. eigenvalues --    4.07475   4.07911   4.08030   4.13905   4.18001
 Alpha virt. eigenvalues --    4.26140   4.27116   4.39798   4.48566   4.49046
 Alpha virt. eigenvalues --    4.51774   4.60900   4.61814   4.79104   4.79862
 Alpha virt. eigenvalues --    4.80336   4.80977   5.06431   5.06558   5.22683
 Alpha virt. eigenvalues --    5.23429   5.60478   5.60983   5.61123   5.62046
 Alpha virt. eigenvalues --    5.81426   5.95925   6.07203   7.65745   8.04090
 Alpha virt. eigenvalues --    8.10008   9.53401   9.58996   9.58997   9.75706
 Alpha virt. eigenvalues --   23.40739  23.40821  23.59928  23.60903  23.75421
 Alpha virt. eigenvalues --   23.76133  23.82742  23.82770  23.86671  23.86913
 Alpha virt. eigenvalues --   23.90670  23.90671  23.97428  23.97593  24.00614
 Alpha virt. eigenvalues --   24.00625  24.06267  24.06358  24.06992  24.06995
 Alpha virt. eigenvalues --   24.10434  24.10514  24.13791  24.13872  24.14198
 Alpha virt. eigenvalues --   24.14219  25.41010  25.41013  25.59759  25.62160
 Alpha virt. eigenvalues --   25.64701  25.64836  25.71225  25.71236  25.73694
 Alpha virt. eigenvalues --   25.84267  26.25832  26.25837  26.50084  33.66229
 Alpha virt. eigenvalues --   33.92364  33.97624  35.35307  35.35944  35.47450
 Alpha virt. eigenvalues --   35.47472  35.59339  35.59505  35.63712  35.65093
 Alpha virt. eigenvalues --  147.24635 215.44789 215.54417 215.54417 215.73146
 Alpha virt. eigenvalues --  777.08054
  Beta  occ. eigenvalues -- -256.00664-101.57311-101.57311-101.41829-101.41829
  Beta  occ. eigenvalues --  -29.90102 -25.79150 -25.78046 -25.77807 -14.44022
  Beta  occ. eigenvalues --  -14.44022 -14.39786 -14.39786 -14.36980 -14.36980
  Beta  occ. eigenvalues --  -14.33744 -14.33743 -10.26380 -10.26380 -10.25929
  Beta  occ. eigenvalues --  -10.25929 -10.24704 -10.24704 -10.24331 -10.24331
  Beta  occ. eigenvalues --  -10.23278 -10.23278 -10.22183 -10.22183 -10.21989
  Beta  occ. eigenvalues --  -10.21989 -10.21635 -10.21635 -10.21512 -10.21512
  Beta  occ. eigenvalues --  -10.21451 -10.21451 -10.20846 -10.20846 -10.20270
  Beta  occ. eigenvalues --  -10.20270 -10.19554 -10.19554  -9.48738  -9.48738
  Beta  occ. eigenvalues --   -9.33272  -9.33266  -7.25201  -7.25201  -7.24229
  Beta  occ. eigenvalues --   -7.24229  -7.24189  -7.24189  -7.09204  -7.09204
  Beta  occ. eigenvalues --   -7.09002  -7.09002  -7.08994  -7.08994  -3.30583
  Beta  occ. eigenvalues --   -2.07973  -2.07343  -2.07013  -1.13669  -1.13662
  Beta  occ. eigenvalues --   -0.97682  -0.97611  -0.96159  -0.96129  -0.91734
  Beta  occ. eigenvalues --   -0.91733  -0.86420  -0.86415  -0.85255  -0.85212
  Beta  occ. eigenvalues --   -0.82611  -0.82588  -0.79608  -0.79607  -0.78704
  Beta  occ. eigenvalues --   -0.78670  -0.77137  -0.77111  -0.69243  -0.69201
  Beta  occ. eigenvalues --   -0.68670  -0.68118  -0.68111  -0.67932  -0.65674
  Beta  occ. eigenvalues --   -0.65661  -0.65386  -0.65298  -0.63211  -0.62977
  Beta  occ. eigenvalues --   -0.61142  -0.61141  -0.58891  -0.58742  -0.54721
  Beta  occ. eigenvalues --   -0.54582  -0.52436  -0.52418  -0.51806  -0.51804
  Beta  occ. eigenvalues --   -0.51584  -0.51541  -0.49801  -0.49730  -0.49433
  Beta  occ. eigenvalues --   -0.49373  -0.48997  -0.48885  -0.47286  -0.47218
  Beta  occ. eigenvalues --   -0.46721  -0.46708  -0.45574  -0.45336  -0.43428
  Beta  occ. eigenvalues --   -0.43224  -0.43214  -0.42841  -0.42385  -0.42314
  Beta  occ. eigenvalues --   -0.41533  -0.41519  -0.40037  -0.39967  -0.39682
  Beta  occ. eigenvalues --   -0.39221  -0.38824  -0.37924  -0.37380  -0.37099
  Beta  occ. eigenvalues --   -0.34184  -0.33828  -0.33754  -0.33592  -0.33590
  Beta  occ. eigenvalues --   -0.32335  -0.31995  -0.31992  -0.30967  -0.30938
  Beta  occ. eigenvalues --   -0.30874  -0.30758  -0.29747  -0.29743  -0.27508
  Beta  occ. eigenvalues --   -0.27457  -0.26006  -0.25564  -0.25495  -0.23573
  Beta  occ. eigenvalues --   -0.21885  -0.21794  -0.21340  -0.21263  -0.16832
  Beta virt. eigenvalues --   -0.06992  -0.06983  -0.06379  -0.05933  -0.05038
  Beta virt. eigenvalues --   -0.05031  -0.04127  -0.04030  -0.02112  -0.01624
  Beta virt. eigenvalues --   -0.00006   0.00002   0.00485   0.00862   0.01594
  Beta virt. eigenvalues --    0.02474   0.02617   0.04118   0.04277   0.04661
  Beta virt. eigenvalues --    0.04958   0.05231   0.05757   0.05908   0.05940
  Beta virt. eigenvalues --    0.06569   0.07454   0.08397   0.08726   0.09489
  Beta virt. eigenvalues --    0.09986   0.10014   0.10062   0.10777   0.11308
  Beta virt. eigenvalues --    0.11901   0.13120   0.13779   0.14239   0.14461
  Beta virt. eigenvalues --    0.14592   0.15674   0.15946   0.16649   0.17421
  Beta virt. eigenvalues --    0.17681   0.17774   0.19139   0.20099   0.20772
  Beta virt. eigenvalues --    0.20962   0.21571   0.21599   0.22544   0.22896
  Beta virt. eigenvalues --    0.24407   0.24444   0.24951   0.25214   0.25863
  Beta virt. eigenvalues --    0.25868   0.26484   0.26672   0.27170   0.27170
  Beta virt. eigenvalues --    0.27370   0.27634   0.27940   0.28059   0.28765
  Beta virt. eigenvalues --    0.29189   0.29617   0.29774   0.29835   0.29940
  Beta virt. eigenvalues --    0.30281   0.31428   0.32121   0.32263   0.32734
  Beta virt. eigenvalues --    0.33307   0.33751   0.33975   0.34579   0.35058
  Beta virt. eigenvalues --    0.35167   0.35173   0.35429   0.36123   0.36283
  Beta virt. eigenvalues --    0.36293   0.37271   0.37375   0.37604   0.38007
  Beta virt. eigenvalues --    0.38448   0.38633   0.38795   0.39004   0.39321
  Beta virt. eigenvalues --    0.39402   0.39743   0.40030   0.40141   0.40770
  Beta virt. eigenvalues --    0.40778   0.41124   0.41151   0.41339   0.42034
  Beta virt. eigenvalues --    0.42232   0.42320   0.42625   0.43069   0.43982
  Beta virt. eigenvalues --    0.44177   0.44968   0.45430   0.45528   0.46057
  Beta virt. eigenvalues --    0.46147   0.46608   0.46968   0.47169   0.47815
  Beta virt. eigenvalues --    0.48119   0.48594   0.49315   0.49326   0.49843
  Beta virt. eigenvalues --    0.50517   0.50653   0.51543   0.51997   0.52714
  Beta virt. eigenvalues --    0.53614   0.54189   0.54262   0.54363   0.55382
  Beta virt. eigenvalues --    0.55768   0.56019   0.56187   0.56361   0.56936
  Beta virt. eigenvalues --    0.56972   0.57639   0.57655   0.57746   0.57908
  Beta virt. eigenvalues --    0.58314   0.58631   0.58736   0.59087   0.59668
  Beta virt. eigenvalues --    0.59707   0.60173   0.60348   0.60608   0.60786
  Beta virt. eigenvalues --    0.61248   0.61333   0.62125   0.62701   0.63852
  Beta virt. eigenvalues --    0.64286   0.64859   0.64955   0.65902   0.65943
  Beta virt. eigenvalues --    0.66454   0.66466   0.66827   0.66855   0.67615
  Beta virt. eigenvalues --    0.68752   0.69349   0.69598   0.70781   0.71364
  Beta virt. eigenvalues --    0.71923   0.72422   0.72627   0.72770   0.73026
  Beta virt. eigenvalues --    0.73573   0.73715   0.74896   0.74966   0.75108
  Beta virt. eigenvalues --    0.75330   0.76136   0.76825   0.76953   0.77461
  Beta virt. eigenvalues --    0.77620   0.78492   0.79799   0.79812   0.79909
  Beta virt. eigenvalues --    0.80873   0.81141   0.81191   0.81795   0.81925
  Beta virt. eigenvalues --    0.82392   0.82404   0.82982   0.83247   0.84270
  Beta virt. eigenvalues --    0.84501   0.85084   0.85105   0.86224   0.86298
  Beta virt. eigenvalues --    0.86533   0.87203   0.88037   0.88726   0.89593
  Beta virt. eigenvalues --    0.89915   0.90198   0.91397   0.91906   0.92005
  Beta virt. eigenvalues --    0.92384   0.93039   0.93105   0.93666   0.94423
  Beta virt. eigenvalues --    0.95810   0.95844   0.96564   0.96588   0.96928
  Beta virt. eigenvalues --    0.97657   0.98135   0.98606   0.98720   0.98867
  Beta virt. eigenvalues --    0.98946   0.99051   0.99478   0.99524   0.99879
  Beta virt. eigenvalues --    1.00040   1.00999   1.01041   1.01501   1.01829
  Beta virt. eigenvalues --    1.02237   1.02789   1.03289   1.03561   1.03628
  Beta virt. eigenvalues --    1.04022   1.04280   1.04565   1.05306   1.05677
  Beta virt. eigenvalues --    1.05968   1.06644   1.07115   1.08075   1.08132
  Beta virt. eigenvalues --    1.08548   1.09281   1.11808   1.12698   1.13355
  Beta virt. eigenvalues --    1.14168   1.14359   1.14882   1.15725   1.16443
  Beta virt. eigenvalues --    1.16541   1.16995   1.17388   1.18108   1.19677
  Beta virt. eigenvalues --    1.19887   1.20316   1.21173   1.22872   1.25784
  Beta virt. eigenvalues --    1.25922   1.26235   1.27322   1.27790   1.28165
  Beta virt. eigenvalues --    1.28962   1.29370   1.30958   1.31031   1.31975
  Beta virt. eigenvalues --    1.32385   1.34311   1.36323   1.36868   1.37825
  Beta virt. eigenvalues --    1.38242   1.40294   1.41064   1.41184   1.41479
  Beta virt. eigenvalues --    1.42551   1.42711   1.43924   1.44034   1.44244
  Beta virt. eigenvalues --    1.44581   1.45266   1.45476   1.46604   1.47412
  Beta virt. eigenvalues --    1.49433   1.50407   1.50460   1.50786   1.51328
  Beta virt. eigenvalues --    1.51761   1.51801   1.52144   1.52551   1.53192
  Beta virt. eigenvalues --    1.54828   1.55128   1.55479   1.55583   1.55619
  Beta virt. eigenvalues --    1.55963   1.55989   1.57086   1.57434   1.58317
  Beta virt. eigenvalues --    1.58347   1.59247   1.59851   1.60339   1.60505
  Beta virt. eigenvalues --    1.60511   1.61069   1.61232   1.62421   1.63012
  Beta virt. eigenvalues --    1.63602   1.64195   1.65754   1.66304   1.67065
  Beta virt. eigenvalues --    1.67204   1.67471   1.68359   1.68771   1.70668
  Beta virt. eigenvalues --    1.71429   1.71661   1.72494   1.73502   1.73896
  Beta virt. eigenvalues --    1.73974   1.74123   1.74335   1.75505   1.76512
  Beta virt. eigenvalues --    1.76587   1.76805   1.77145   1.77540   1.79210
  Beta virt. eigenvalues --    1.80358   1.81748   1.82041   1.82484   1.83735
  Beta virt. eigenvalues --    1.84925   1.85898   1.86168   1.86649   1.87041
  Beta virt. eigenvalues --    1.87071   1.87196   1.87861   1.87879   1.88431
  Beta virt. eigenvalues --    1.88617   1.88658   1.88980   1.89536   1.89656
  Beta virt. eigenvalues --    1.89805   1.90133   1.90613   1.92116   1.92668
  Beta virt. eigenvalues --    1.94106   1.94811   1.94924   1.96008   1.96055
  Beta virt. eigenvalues --    1.96283   1.96682   1.98589   1.98593   1.98750
  Beta virt. eigenvalues --    1.99643   1.99830   2.03770   2.03950   2.04094
  Beta virt. eigenvalues --    2.04198   2.04220   2.04702   2.05508   2.06002
  Beta virt. eigenvalues --    2.08703   2.08752   2.10331   2.11465   2.11782
  Beta virt. eigenvalues --    2.12437   2.14691   2.14944   2.15508   2.17077
  Beta virt. eigenvalues --    2.17198   2.17692   2.17819   2.18704   2.18754
  Beta virt. eigenvalues --    2.19482   2.19556   2.22411   2.22696   2.24210
  Beta virt. eigenvalues --    2.25384   2.25445   2.25813   2.26124   2.26125
  Beta virt. eigenvalues --    2.26513   2.27380   2.27622   2.28534   2.28840
  Beta virt. eigenvalues --    2.28948   2.29635   2.29784   2.30271   2.31755
  Beta virt. eigenvalues --    2.32054   2.33356   2.33584   2.35474   2.36323
  Beta virt. eigenvalues --    2.36704   2.37248   2.38892   2.39285   2.40994
  Beta virt. eigenvalues --    2.41418   2.42470   2.42825   2.44891   2.45212
  Beta virt. eigenvalues --    2.45291   2.47162   2.47176   2.48624   2.49498
  Beta virt. eigenvalues --    2.51489   2.51495   2.55271   2.55471   2.56293
  Beta virt. eigenvalues --    2.56769   2.56969   2.57411   2.57539   2.57924
  Beta virt. eigenvalues --    2.58228   2.58252   2.58574   2.58863   2.59170
  Beta virt. eigenvalues --    2.59171   2.59812   2.60292   2.60862   2.60935
  Beta virt. eigenvalues --    2.61194   2.61502   2.61851   2.62391   2.63039
  Beta virt. eigenvalues --    2.63448   2.63561   2.63855   2.64328   2.64771
  Beta virt. eigenvalues --    2.65084   2.65604   2.66215   2.66513   2.66994
  Beta virt. eigenvalues --    2.67906   2.68467   2.68679   2.69217   2.69625
  Beta virt. eigenvalues --    2.70192   2.70335   2.71486   2.71651   2.72583
  Beta virt. eigenvalues --    2.72721   2.73331   2.73702   2.74701   2.75436
  Beta virt. eigenvalues --    2.75662   2.77767   2.78461   2.78651   2.80411
  Beta virt. eigenvalues --    2.80708   2.82043   2.82138   2.82870   2.82931
  Beta virt. eigenvalues --    2.86523   2.88136   2.88451   2.88934   2.89011
  Beta virt. eigenvalues --    2.89626   2.91609   2.92281   2.93417   2.93638
  Beta virt. eigenvalues --    2.94542   2.95124   2.95298   2.96088   2.96204
  Beta virt. eigenvalues --    2.96686   2.97160   2.97230   3.00826   3.01305
  Beta virt. eigenvalues --    3.01692   3.02156   3.02547   3.03452   3.06319
  Beta virt. eigenvalues --    3.06537   3.08903   3.09523   3.11207   3.12027
  Beta virt. eigenvalues --    3.12101   3.14811   3.14873   3.15181   3.17937
  Beta virt. eigenvalues --    3.22199   3.22769   3.25527   3.25789   3.29652
  Beta virt. eigenvalues --    3.29658   3.33059   3.33132   3.34030   3.34770
  Beta virt. eigenvalues --    3.37376   3.38510   3.40737   3.40806   3.43405
  Beta virt. eigenvalues --    3.43625   3.44756   3.44758   3.44990   3.45709
  Beta virt. eigenvalues --    3.53685   3.56127   3.57171   3.57276   3.58383
  Beta virt. eigenvalues --    3.58409   3.59933   3.61407   3.63404   3.68992
  Beta virt. eigenvalues --    3.69113   3.72345   3.72787   3.74532   3.77711
  Beta virt. eigenvalues --    3.82997   3.83421   3.85891   3.85981   3.86727
  Beta virt. eigenvalues --    3.86822   3.88718   3.89398   3.93555   3.93682
  Beta virt. eigenvalues --    3.96355   3.96532   3.99334   3.99541   4.02190
  Beta virt. eigenvalues --    4.03402   4.04498   4.05957   4.07255   4.07478
  Beta virt. eigenvalues --    4.07917   4.08035   4.14011   4.18092   4.26164
  Beta virt. eigenvalues --    4.27146   4.40048   4.48628   4.49119   4.52154
  Beta virt. eigenvalues --    4.61076   4.61977   4.79154   4.79877   4.80349
  Beta virt. eigenvalues --    4.81033   5.06442   5.06572   5.22764   5.23501
  Beta virt. eigenvalues --    5.60523   5.61222   5.75145   5.75842   5.89239
  Beta virt. eigenvalues --    6.07121   6.20992   7.79664   8.14607   8.21267
  Beta virt. eigenvalues --    9.53618   9.58996   9.58997   9.75857  23.40740
  Beta virt. eigenvalues --   23.40821  23.59930  23.60904  23.75422  23.76134
  Beta virt. eigenvalues --   23.82742  23.82771  23.86670  23.86912  23.90670
  Beta virt. eigenvalues --   23.90671  23.97427  23.97593  24.00615  24.00626
  Beta virt. eigenvalues --   24.06268  24.06360  24.06993  24.06995  24.10435
  Beta virt. eigenvalues --   24.10515  24.13792  24.13874  24.14199  24.14220
  Beta virt. eigenvalues --   25.41010  25.41013  25.59884  25.62286  25.64836
  Beta virt. eigenvalues --   25.64966  25.71226  25.71236  25.73886  25.88172
  Beta virt. eigenvalues --   26.25832  26.25839  26.57133  33.76389  34.00284
  Beta virt. eigenvalues --   34.06016  35.35342  35.35976  35.47464  35.47486
  Beta virt. eigenvalues --   35.59444  35.59610  35.63843  35.65222 147.28592
  Beta virt. eigenvalues --  215.44869 215.54417 215.54418 215.73226 777.08820
          Condensed to atoms (all electrons):
          Atomic-Atomic Spin Densities.
 Mulliken charges and spin densities:
               1          2
     1  Fe   1.383587   3.734265
     2  Cl  -0.764628   0.089124
     3  N   -0.530407   0.018792
     4  N   -0.378877   0.013466
     5  N    0.000952   0.000773
     6  N   -0.339762   0.003111
     7  C    0.164406  -0.002777
     8  H    0.133687   0.001000
     9  C   -0.187427   0.001184
    10  H    0.107207   0.000807
    11  C    0.005590  -0.000832
    12  H    0.108197  -0.000026
    13  C   -0.097139   0.001317
    14  H    0.095136   0.000594
    15  C    0.247223   0.003328
    16  C    0.118300   0.001095
    17  C    0.141139   0.000647
    18  H    0.133131   0.000013
    19  Cl  -0.764628   0.089124
    20  N   -0.530407   0.018792
    21  N   -0.378877   0.013466
    22  N    0.000952   0.000773
    23  N   -0.339762   0.003111
    24  C    0.164407  -0.002777
    25  H    0.133687   0.001000
    26  C   -0.187428   0.001184
    27  H    0.107207   0.000807
    28  C    0.005590  -0.000832
    29  H    0.108197  -0.000026
    30  C   -0.097139   0.001317
    31  H    0.095136   0.000594
    32  C    0.247223   0.003328
    33  C    0.118300   0.001095
    34  C    0.141140   0.000647
    35  H    0.133131   0.000013
    36  C    0.186200   0.000844
    37  C   -0.078185   0.000105
    38  C   -0.036890   0.000210
    39  C    0.020267  -0.000002
    40  C    0.018933  -0.000090
    41  C   -0.234053   0.000154
    42  H    0.123600   0.000006
    43  H    0.141153  -0.000007
    44  H    0.128981   0.000016
    45  H    0.131294   0.000003
    46  C    0.186200   0.000844
    47  C   -0.078185   0.000105
    48  C   -0.036890   0.000210
    49  C    0.020267  -0.000002
    50  C    0.018933  -0.000090
    51  C   -0.234052   0.000154
    52  H    0.123600   0.000006
    53  H    0.141153  -0.000007
    54  H    0.128981   0.000016
    55  H    0.131294   0.000003
    56  Cl  -0.049822   0.000015
    57  Cl  -0.049822   0.000015
 Sum of Mulliken charges =   0.00000   4.00000
 Mulliken charges and spin densities with hydrogens summed into heavy atoms:
               1          2
     1  Fe   1.383587   3.734265
     2  Cl  -0.764628   0.089124
     3  N   -0.530407   0.018792
     4  N   -0.378877   0.013466
     5  N    0.000952   0.000773
     6  N   -0.339762   0.003111
     7  C    0.298093  -0.001777
     9  C   -0.080220   0.001991
    11  C    0.113787  -0.000858
    13  C   -0.002003   0.001910
    15  C    0.247223   0.003328
    16  C    0.118300   0.001095
    17  C    0.274270   0.000660
    19  Cl  -0.764628   0.089124
    20  N   -0.530407   0.018792
    21  N   -0.378877   0.013466
    22  N    0.000952   0.000773
    23  N   -0.339762   0.003111
    24  C    0.298093  -0.001777
    26  C   -0.080221   0.001991
    28  C    0.113787  -0.000858
    30  C   -0.002004   0.001911
    32  C    0.247223   0.003328
    33  C    0.118300   0.001095
    34  C    0.274271   0.000660
    36  C    0.186200   0.000844
    37  C    0.045415   0.000111
    38  C    0.104262   0.000202
    39  C    0.149248   0.000014
    40  C    0.150228  -0.000088
    41  C   -0.234053   0.000154
    46  C    0.186200   0.000844
    47  C    0.045415   0.000111
    48  C    0.104263   0.000202
    49  C    0.149248   0.000014
    50  C    0.150228  -0.000088
    51  C   -0.234052   0.000154
    56  Cl  -0.049822   0.000015
    57  Cl  -0.049822   0.000015
 Electronic spatial extent (au):  <R**2>=          35737.7893
 Charge=              0.0000 electrons
 Dipole moment (field-independent basis, Debye):
    X=              0.0000    Y=              0.0000    Z=              0.0000  Tot=              0.0000
 Quadrupole moment (field-independent basis, Debye-Ang):
   XX=           -207.8988   YY=           -195.3871   ZZ=           -300.6218
   XY=             25.4633   XZ=              2.4234   YZ=              4.0874
 Traceless Quadrupole moment (field-independent basis, Debye-Ang):
   XX=             26.7371   YY=             39.2488   ZZ=            -65.9859
   XY=             25.4633   XZ=              2.4234   YZ=              4.0874
 Octapole moment (field-independent basis, Debye-Ang**2):
  XXX=              0.0004  YYY=              0.0001  ZZZ=             -0.0001  XYY=              0.0000
  XXY=              0.0000  XXZ=              0.0000  XZZ=              0.0000  YZZ=              0.0000
  YYZ=              0.0000  XYZ=              0.0000
 Hexadecapole moment (field-independent basis, Debye-Ang**3):
 XXXX=         -41316.6255 YYYY=          -5839.5674 ZZZZ=          -1749.6097 XXXY=            958.7546
 XXXZ=            405.4057 YYYX=            108.0743 YYYZ=            -47.9659 ZZZX=              7.9835
 ZZZY=             14.3787 XXYY=          -7226.5828 XXZZ=          -6891.4055 YYZZ=          -1555.4520
 XXYZ=            461.6505 YYXZ=             -1.9732 ZZXY=            -22.6617
 N-N= 5.440726519704D+03 E-N=-2.161725970209D+04  KE= 4.533676767320D+03
                          Isotropic Fermi Contact Couplings
        Atom                 a.u.       MegaHertz       Gauss      10(-4) cm-1
     1  Fe(57)            -0.57513     -20.85431      -7.44134      -6.95625
     2  Cl(35)             0.05735       6.28598       2.24299       2.09678
     3  N(14)              0.07617       6.15281       2.19547       2.05236
     4  N(14)              0.08655       6.99088       2.49452       2.33191
     5  N(14)              0.01120       0.90461       0.32279       0.30175
     6  N(14)              0.00991       0.80062       0.28568       0.26706
     7  C(13)             -0.00232      -0.65107      -0.23232      -0.21717
     8  H(1)               0.00049       0.54299       0.19375       0.18112
     9  C(13)              0.00185       0.51930       0.18530       0.17322
    10  H(1)               0.00015       0.16298       0.05816       0.05437
    11  C(13)              0.00010       0.02785       0.00994       0.00929
    12  H(1)              -0.00001      -0.01157      -0.00413      -0.00386
    13  C(13)              0.00174       0.48770       0.17402       0.16268
    14  H(1)               0.00016       0.17492       0.06241       0.05835
    15  C(13)             -0.00217      -0.60919      -0.21738      -0.20321
    16  C(13)             -0.00083      -0.23361      -0.08336      -0.07792
    17  C(13)              0.00041       0.11616       0.04145       0.03875
    18  H(1)               0.00002       0.01841       0.00657       0.00614
    19  Cl(35)             0.05735       6.28597       2.24299       2.09677
    20  N(14)              0.07617       6.15281       2.19548       2.05236
    21  N(14)              0.08655       6.99087       2.49452       2.33190
    22  N(14)              0.01120       0.90462       0.32279       0.30175
    23  N(14)              0.00991       0.80063       0.28568       0.26706
    24  C(13)             -0.00232      -0.65107      -0.23232      -0.21717
    25  H(1)               0.00049       0.54299       0.19375       0.18112
    26  C(13)              0.00185       0.51930       0.18530       0.17322
    27  H(1)               0.00015       0.16298       0.05816       0.05437
    28  C(13)              0.00010       0.02785       0.00994       0.00929
    29  H(1)              -0.00001      -0.01157      -0.00413      -0.00386
    30  C(13)              0.00174       0.48770       0.17402       0.16268
    31  H(1)               0.00016       0.17492       0.06241       0.05835
    32  C(13)             -0.00217      -0.60919      -0.21738      -0.20321
    33  C(13)             -0.00083      -0.23361      -0.08336      -0.07792
    34  C(13)              0.00041       0.11616       0.04145       0.03875
    35  H(1)               0.00002       0.01841       0.00657       0.00614
    36  C(13)              0.00057       0.16120       0.05752       0.05377
    37  C(13)              0.00024       0.06852       0.02445       0.02286
    38  C(13)             -0.00002      -0.00498      -0.00178      -0.00166
    39  C(13)              0.00008       0.02317       0.00827       0.00773
    40  C(13)             -0.00001      -0.00158      -0.00056      -0.00053
    41  C(13)              0.00001       0.00203       0.00072       0.00068
    42  H(1)               0.00001       0.01121       0.00400       0.00374
    43  H(1)               0.00000       0.00523       0.00187       0.00175
    44  H(1)               0.00001       0.00687       0.00245       0.00229
    45  H(1)               0.00000       0.00115       0.00041       0.00038
    46  C(13)              0.00057       0.16120       0.05752       0.05377
    47  C(13)              0.00024       0.06852       0.02445       0.02286
    48  C(13)             -0.00002      -0.00498      -0.00178      -0.00166
    49  C(13)              0.00008       0.02317       0.00827       0.00773
    50  C(13)             -0.00001      -0.00158      -0.00056      -0.00053
    51  C(13)              0.00001       0.00203       0.00072       0.00068
    52  H(1)               0.00001       0.01121       0.00400       0.00374
    53  H(1)               0.00000       0.00523       0.00187       0.00175
    54  H(1)               0.00001       0.00687       0.00245       0.00229
    55  H(1)               0.00000       0.00115       0.00041       0.00038
    56  Cl(35)             0.00001       0.00110       0.00039       0.00037
    57  Cl(35)             0.00001       0.00110       0.00039       0.00037
 --------------------------------------------------------
       Center         ----  Spin Dipole Couplings  ----
                      3XX-RR        3YY-RR        3ZZ-RR
 --------------------------------------------------------
     1   Atom       -1.227131     -1.055334      2.282466
     2   Atom       -0.131118     -0.132016      0.263135
     3   Atom       -0.087615      0.163969     -0.076354
     4   Atom        0.117914     -0.046575     -0.071339
     5   Atom        0.033203     -0.013629     -0.019573
     6   Atom        0.014949     -0.007014     -0.007935
     7   Atom       -0.008281      0.027435     -0.019154
     8   Atom        0.003027      0.013602     -0.016630
     9   Atom       -0.006274      0.012786     -0.006512
    10   Atom       -0.002320      0.006148     -0.003828
    11   Atom       -0.004349      0.009651     -0.005301
    12   Atom       -0.002508      0.005087     -0.002579
    13   Atom       -0.005522      0.012078     -0.006556
    14   Atom       -0.001399      0.005482     -0.004083
    15   Atom       -0.004730      0.026396     -0.021666
    16   Atom        0.015326      0.005735     -0.021061
    17   Atom        0.009485     -0.001828     -0.007657
    18   Atom        0.004149     -0.000137     -0.004012
    19   Atom       -0.131119     -0.132017      0.263135
    20   Atom       -0.087615      0.163969     -0.076354
    21   Atom        0.117914     -0.046575     -0.071339
    22   Atom        0.033203     -0.013629     -0.019573
    23   Atom        0.014949     -0.007014     -0.007935
    24   Atom       -0.008281      0.027435     -0.019154
    25   Atom        0.003027      0.013602     -0.016630
    26   Atom       -0.006274      0.012786     -0.006512
    27   Atom       -0.002320      0.006148     -0.003828
    28   Atom       -0.004349      0.009651     -0.005301
    29   Atom       -0.002508      0.005087     -0.002579
    30   Atom       -0.005522      0.012078     -0.006556
    31   Atom       -0.001399      0.005482     -0.004083
    32   Atom       -0.004730      0.026396     -0.021666
    33   Atom        0.015326      0.005735     -0.021061
    34   Atom        0.009485     -0.001828     -0.007657
    35   Atom        0.004149     -0.000137     -0.004012
    36   Atom        0.007321     -0.003544     -0.003776
    37   Atom        0.003642     -0.001876     -0.001765
    38   Atom        0.004784     -0.002456     -0.002328
    39   Atom        0.002401     -0.001203     -0.001199
    40   Atom        0.002723     -0.001309     -0.001414
    41   Atom        0.001964     -0.001025     -0.000939
    42   Atom        0.003115     -0.001425     -0.001689
    43   Atom        0.005633     -0.002793     -0.002840
    44   Atom        0.001601     -0.000802     -0.000800
    45   Atom        0.001980     -0.000926     -0.001054
    46   Atom        0.007321     -0.003544     -0.003776
    47   Atom        0.003642     -0.001876     -0.001765
    48   Atom        0.004784     -0.002456     -0.002328
    49   Atom        0.002401     -0.001203     -0.001199
    50   Atom        0.002723     -0.001309     -0.001414
    51   Atom        0.001964     -0.001025     -0.000939
    52   Atom        0.003115     -0.001425     -0.001689
    53   Atom        0.005633     -0.002793     -0.002840
    54   Atom        0.001601     -0.000802     -0.000800
    55   Atom        0.001980     -0.000926     -0.001054
    56   Atom        0.001084     -0.000608     -0.000476
    57   Atom        0.001084     -0.000608     -0.000476
 --------------------------------------------------------
                        XY            XZ            YZ
 --------------------------------------------------------
     1   Atom        0.463976     -0.088906      0.210703
     2   Atom        0.024452     -0.007183      0.024502
     3   Atom        0.012841     -0.000770     -0.010090
     4   Atom        0.075430     -0.002889     -0.001260
     5   Atom       -0.005005      0.000678     -0.000562
     6   Atom        0.007508      0.000302      0.000305
     7   Atom       -0.018139      0.001096     -0.002781
     8   Atom       -0.024693      0.001903     -0.002377
     9   Atom       -0.003518      0.000172     -0.001169
    10   Atom       -0.003866      0.000233     -0.000602
    11   Atom        0.000791     -0.000017     -0.000685
    12   Atom        0.000466     -0.000019     -0.000338
    13   Atom        0.005731     -0.000260     -0.000774
    14   Atom        0.005017     -0.000160     -0.000310
    15   Atom        0.021311     -0.000434     -0.001858
    16   Atom        0.025881     -0.000739     -0.000841
    17   Atom        0.009263     -0.000158     -0.000135
    18   Atom        0.005457     -0.000202     -0.000141
    19   Atom        0.024452     -0.007183      0.024502
    20   Atom        0.012841     -0.000770     -0.010090
    21   Atom        0.075430     -0.002888     -0.001260
    22   Atom       -0.005005      0.000678     -0.000562
    23   Atom        0.007508      0.000302      0.000305
    24   Atom       -0.018139      0.001096     -0.002781
    25   Atom       -0.024693      0.001903     -0.002377
    26   Atom       -0.003518      0.000172     -0.001169
    27   Atom       -0.003866      0.000233     -0.000602
    28   Atom        0.000791     -0.000017     -0.000685
    29   Atom        0.000466     -0.000019     -0.000338
    30   Atom        0.005731     -0.000260     -0.000774
    31   Atom        0.005017     -0.000160     -0.000310
    32   Atom        0.021311     -0.000434     -0.001858
    33   Atom        0.025881     -0.000739     -0.000841
    34   Atom        0.009263     -0.000158     -0.000135
    35   Atom        0.005457     -0.000202     -0.000141
    36   Atom        0.000034      0.000320      0.000020
    37   Atom        0.000989      0.000801      0.000079
    38   Atom       -0.000948     -0.000909     -0.000013
    39   Atom        0.000331      0.000216      0.000090
    40   Atom       -0.000659     -0.000366      0.000119
    41   Atom       -0.000138     -0.000026     -0.000137
    42   Atom        0.001641      0.001048      0.000376
    43   Atom       -0.002217     -0.002118      0.000560
    44   Atom        0.000375      0.000354      0.000059
    45   Atom       -0.000822     -0.000504      0.000138
    46   Atom        0.000034      0.000320      0.000020
    47   Atom        0.000989      0.000801      0.000079
    48   Atom       -0.000948     -0.000909     -0.000013
    49   Atom        0.000331      0.000216      0.000090
    50   Atom       -0.000659     -0.000366      0.000119
    51   Atom       -0.000138     -0.000026     -0.000137
    52   Atom        0.001641      0.001048      0.000376
    53   Atom       -0.002217     -0.002118      0.000560
    54   Atom        0.000375      0.000354      0.000059
    55   Atom       -0.000822     -0.000504      0.000138
    56   Atom       -0.000099     -0.000095     -0.000079
    57   Atom       -0.000099     -0.000095     -0.000079
 --------------------------------------------------------


 ---------------------------------------------------------------------------------
              Anisotropic Spin Dipole Couplings in Principal Axis System
 ---------------------------------------------------------------------------------

       Atom             a.u.   MegaHertz   Gauss  10(-4) cm-1        Axes

              Baa    -1.6237   -28.111   -10.031    -9.377  0.7641 -0.6430  0.0521
     1 Fe(57) Bbb    -0.6731   -11.653    -4.158    -3.887  0.6449  0.7634 -0.0350
              Bcc     2.2967    39.763    14.188    13.264 -0.0172  0.0603  0.9980
 
              Baa    -0.1572    -8.229    -2.936    -2.745 -0.6903  0.7215 -0.0539
     2 Cl(35) Bbb    -0.1075    -5.626    -2.007    -1.877  0.7234  0.6897 -0.0316
              Bcc     0.2647    13.855     4.944     4.622 -0.0144  0.0608  0.9980
 
              Baa    -0.0883    -3.405    -1.215    -1.136  0.9985 -0.0499  0.0222
     3 N(14)  Bbb    -0.0768    -2.961    -1.057    -0.988 -0.0201  0.0429  0.9989
              Bcc     0.1650     6.365     2.271     2.123  0.0508  0.9978 -0.0419
 
              Baa    -0.0759    -2.928    -1.045    -0.977 -0.3621  0.9317  0.0278
     4 N(14)  Bbb    -0.0714    -2.753    -0.982    -0.918  0.0235 -0.0207  0.9995
              Bcc     0.1473     5.681     2.027     1.895  0.9318  0.3626 -0.0144
 
              Baa    -0.0196    -0.757    -0.270    -0.252 -0.0043  0.0897  0.9960
     5 N(14)  Bbb    -0.0141    -0.544    -0.194    -0.182  0.1060  0.9904 -0.0887
              Bcc     0.0337     1.301     0.464     0.434  0.9944 -0.1052  0.0138
 
              Baa    -0.0094    -0.361    -0.129    -0.120 -0.2905  0.9465 -0.1403
     6 N(14)  Bbb    -0.0079    -0.305    -0.109    -0.102 -0.0557  0.1296  0.9900
              Bcc     0.0173     0.666     0.238     0.222  0.9552  0.2954  0.0150
 
              Baa    -0.0193    -2.593    -0.925    -0.865 -0.0043  0.0577  0.9983
     7 C(13)  Bbb    -0.0159    -2.130    -0.760    -0.711  0.9226  0.3852 -0.0183
              Bcc     0.0352     4.723     1.685     1.575 -0.3856  0.9210 -0.0549
 
              Baa    -0.0169    -9.038    -3.225    -3.015  0.7675  0.6298  0.1195
     8 H(1)   Bbb    -0.0168    -8.970    -3.201    -2.992 -0.1307 -0.0287  0.9910
              Bcc     0.0338    18.008     6.426     6.007 -0.6276  0.7762 -0.0603
 
              Baa    -0.0069    -0.927    -0.331    -0.309  0.9774  0.1811  0.1093
     9 C(13)  Bbb    -0.0066    -0.883    -0.315    -0.294 -0.1180  0.0384  0.9923
              Bcc     0.0135     1.810     0.646     0.604 -0.1755  0.9827 -0.0589
 
              Baa    -0.0039    -2.062    -0.736    -0.688 -0.0158  0.0539  0.9984
    10 H(1)   Bbb    -0.0038    -2.038    -0.727    -0.680  0.9324  0.3614 -0.0048
              Bcc     0.0077     4.100     1.463     1.368 -0.3611  0.9309 -0.0560
 
              Baa    -0.0053    -0.716    -0.255    -0.239 -0.0207  0.0468  0.9987
    11 C(13)  Bbb    -0.0044    -0.590    -0.210    -0.197  0.9982 -0.0551  0.0232
              Bcc     0.0097     1.305     0.466     0.435  0.0561  0.9974 -0.0455
 
              Baa    -0.0026    -1.384    -0.494    -0.462 -0.0231  0.0453  0.9987
    12 H(1)   Bbb    -0.0025    -1.353    -0.483    -0.451  0.9979 -0.0599  0.0258
              Bcc     0.0051     2.737     0.977     0.913  0.0610  0.9972 -0.0439
 
              Baa    -0.0072    -0.970    -0.346    -0.323  0.9582 -0.2827  0.0449
    13 C(13)  Bbb    -0.0066    -0.884    -0.315    -0.295 -0.0317  0.0511  0.9982
              Bcc     0.0138     1.853     0.661     0.618  0.2844  0.9579 -0.0400
 
              Baa    -0.0041    -2.184    -0.779    -0.729 -0.0323  0.0492  0.9983
    14 H(1)   Bbb    -0.0040    -2.157    -0.770    -0.719  0.8843 -0.4642  0.0515
              Bcc     0.0081     4.341     1.549     1.448  0.4659  0.8844 -0.0285
 
              Baa    -0.0218    -2.920    -1.042    -0.974 -0.0510  0.0610  0.9968
    15 C(13)  Bbb    -0.0155    -2.083    -0.743    -0.695  0.8903 -0.4494  0.0730
              Bcc     0.0373     5.003     1.785     1.669  0.4524  0.8912 -0.0314
 
              Baa    -0.0211    -2.830    -1.010    -0.944 -0.0063  0.0374  0.9993
    16 C(13)  Bbb    -0.0158    -2.118    -0.756    -0.707 -0.6396  0.7680 -0.0327
              Bcc     0.0369     4.948     1.766     1.650  0.7686  0.6394 -0.0191
 
              Baa    -0.0077    -1.028    -0.367    -0.343 -0.0232  0.0599  0.9979
    17 C(13)  Bbb    -0.0070    -0.942    -0.336    -0.314 -0.4888  0.8701 -0.0636
              Bcc     0.0147     1.970     0.703     0.657  0.8721  0.4893 -0.0091
 
              Baa    -0.0040    -2.144    -0.765    -0.715  0.0059  0.0281  0.9996
    18 H(1)   Bbb    -0.0039    -2.058    -0.734    -0.686 -0.5635  0.8259 -0.0199
              Bcc     0.0079     4.201     1.499     1.401  0.8261  0.5631 -0.0207
 
              Baa    -0.1572    -8.229    -2.936    -2.745 -0.6903  0.7215 -0.0539
    19 Cl(35) Bbb    -0.1075    -5.626    -2.007    -1.877  0.7234  0.6897 -0.0316
              Bcc     0.2647    13.855     4.944     4.622 -0.0144  0.0608  0.9980
 
              Baa    -0.0883    -3.405    -1.215    -1.136  0.9985 -0.0499  0.0222
    20 N(14)  Bbb    -0.0768    -2.961    -1.057    -0.988 -0.0201  0.0429  0.9989
              Bcc     0.1650     6.365     2.271     2.123  0.0508  0.9978 -0.0419
 
              Baa    -0.0759    -2.928    -1.045    -0.977 -0.3621  0.9317  0.0278
    21 N(14)  Bbb    -0.0714    -2.753    -0.982    -0.918  0.0235 -0.0207  0.9995
              Bcc     0.1473     5.681     2.027     1.895  0.9318  0.3626 -0.0144
 
              Baa    -0.0196    -0.757    -0.270    -0.252 -0.0043  0.0897  0.9960
    22 N(14)  Bbb    -0.0141    -0.544    -0.194    -0.182  0.1060  0.9904 -0.0887
              Bcc     0.0337     1.301     0.464     0.434  0.9944 -0.1052  0.0138
 
              Baa    -0.0094    -0.361    -0.129    -0.120 -0.2905  0.9465 -0.1403
    23 N(14)  Bbb    -0.0079    -0.305    -0.109    -0.102 -0.0557  0.1296  0.9900
              Bcc     0.0173     0.666     0.238     0.222  0.9552  0.2954  0.0150
 
              Baa    -0.0193    -2.593    -0.925    -0.865 -0.0043  0.0577  0.9983
    24 C(13)  Bbb    -0.0159    -2.130    -0.760    -0.711  0.9226  0.3852 -0.0183
              Bcc     0.0352     4.723     1.685     1.575 -0.3856  0.9210 -0.0549
 
              Baa    -0.0169    -9.038    -3.225    -3.015  0.7675  0.6298  0.1195
    25 H(1)   Bbb    -0.0168    -8.970    -3.201    -2.992 -0.1307 -0.0287  0.9910
              Bcc     0.0338    18.008     6.426     6.007 -0.6276  0.7762 -0.0603
 
              Baa    -0.0069    -0.927    -0.331    -0.309  0.9774  0.1811  0.1093
    26 C(13)  Bbb    -0.0066    -0.883    -0.315    -0.294 -0.1180  0.0384  0.9923
              Bcc     0.0135     1.810     0.646     0.604 -0.1755  0.9827 -0.0589
 
              Baa    -0.0039    -2.062    -0.736    -0.688 -0.0158  0.0539  0.9984
    27 H(1)   Bbb    -0.0038    -2.038    -0.727    -0.680  0.9324  0.3614 -0.0048
              Bcc     0.0077     4.100     1.463     1.368 -0.3611  0.9309 -0.0560
 
              Baa    -0.0053    -0.716    -0.255    -0.239 -0.0207  0.0468  0.9987
    28 C(13)  Bbb    -0.0044    -0.590    -0.210    -0.197  0.9982 -0.0551  0.0232
              Bcc     0.0097     1.305     0.466     0.435  0.0561  0.9974 -0.0455
 
              Baa    -0.0026    -1.384    -0.494    -0.462 -0.0231  0.0453  0.9987
    29 H(1)   Bbb    -0.0025    -1.353    -0.483    -0.451  0.9979 -0.0599  0.0258
              Bcc     0.0051     2.737     0.977     0.913  0.0610  0.9972 -0.0439
 
              Baa    -0.0072    -0.970    -0.346    -0.323  0.9582 -0.2827  0.0449
    30 C(13)  Bbb    -0.0066    -0.884    -0.315    -0.295 -0.0317  0.0511  0.9982
              Bcc     0.0138     1.853     0.661     0.618  0.2844  0.9579 -0.0400
 
              Baa    -0.0041    -2.184    -0.779    -0.729 -0.0323  0.0492  0.9983
    31 H(1)   Bbb    -0.0040    -2.157    -0.770    -0.719  0.8843 -0.4642  0.0515
              Bcc     0.0081     4.341     1.549     1.448  0.4659  0.8844 -0.0285
 
              Baa    -0.0218    -2.920    -1.042    -0.974 -0.0510  0.0610  0.9968
    32 C(13)  Bbb    -0.0155    -2.083    -0.743    -0.695  0.8903 -0.4494  0.0730
              Bcc     0.0373     5.003     1.785     1.669  0.4524  0.8912 -0.0314
 
              Baa    -0.0211    -2.830    -1.010    -0.944 -0.0063  0.0374  0.9993
    33 C(13)  Bbb    -0.0158    -2.118    -0.756    -0.707 -0.6396  0.7680 -0.0327
              Bcc     0.0369     4.948     1.766     1.650  0.7686  0.6394 -0.0191
 
              Baa    -0.0077    -1.028    -0.367    -0.343 -0.0232  0.0599  0.9979
    34 C(13)  Bbb    -0.0070    -0.942    -0.336    -0.314 -0.4888  0.8701 -0.0636
              Bcc     0.0147     1.970     0.703     0.657  0.8721  0.4893 -0.0091
 
              Baa    -0.0040    -2.144    -0.765    -0.715  0.0059  0.0281  0.9996
    35 H(1)   Bbb    -0.0039    -2.058    -0.734    -0.686 -0.5635  0.8259 -0.0199
              Bcc     0.0079     4.201     1.499     1.401  0.8261  0.5631 -0.0207
 
              Baa    -0.0038    -0.508    -0.181    -0.170 -0.0284 -0.0779  0.9966
    36 C(13)  Bbb    -0.0035    -0.475    -0.170    -0.159 -0.0054  0.9970  0.0778
              Bcc     0.0073     0.984     0.351     0.328  0.9996  0.0032  0.0288
 
              Baa    -0.0021    -0.277    -0.099    -0.093 -0.2033  0.9330  0.2970
    37 C(13)  Bbb    -0.0019    -0.250    -0.089    -0.083 -0.0804 -0.3182  0.9446
              Bcc     0.0039     0.527     0.188     0.176  0.9758  0.1682  0.1397
 
              Baa    -0.0027    -0.356    -0.127    -0.119  0.1697  0.8445  0.5080
    38 C(13)  Bbb    -0.0024    -0.317    -0.113    -0.106  0.0394 -0.5209  0.8527
              Bcc     0.0050     0.673     0.240     0.225  0.9847 -0.1247 -0.1217
 
              Baa    -0.0013    -0.174    -0.062    -0.058 -0.0296  0.7573 -0.6523
    39 C(13)  Bbb    -0.0012    -0.155    -0.055    -0.052 -0.1061  0.6466  0.7554
              Bcc     0.0024     0.328     0.117     0.109  0.9939  0.0916  0.0612
 
              Baa    -0.0015    -0.200    -0.072    -0.067 -0.0260 -0.6069  0.7943
    40 C(13)  Bbb    -0.0014    -0.184    -0.066    -0.061  0.1791  0.7789  0.6010
              Bcc     0.0029     0.384     0.137     0.128  0.9835 -0.1579 -0.0885
 
              Baa    -0.0011    -0.152    -0.054    -0.051  0.0408  0.8098  0.5852
    41 C(13)  Bbb    -0.0008    -0.113    -0.040    -0.038 -0.0213 -0.5849  0.8108
              Bcc     0.0020     0.264     0.094     0.088  0.9989 -0.0456 -0.0067
 
              Baa    -0.0020    -1.054    -0.376    -0.352 -0.1801  0.8616 -0.4745
    42 H(1)   Bbb    -0.0019    -1.010    -0.360    -0.337 -0.3129  0.4071  0.8581
              Bcc     0.0039     2.064     0.736     0.688  0.9326  0.3030  0.1963
 
              Baa    -0.0034    -1.802    -0.643    -0.601  0.0111  0.7140 -0.7000
    43 H(1)   Bbb    -0.0033    -1.765    -0.630    -0.589  0.3242  0.6597  0.6780
              Bcc     0.0067     3.567     1.273     1.190  0.9459 -0.2345 -0.2242
 
              Baa    -0.0009    -0.460    -0.164    -0.153 -0.0751  0.8995 -0.4304
    44 H(1)   Bbb    -0.0008    -0.453    -0.162    -0.151 -0.1918  0.4105  0.8914
              Bcc     0.0017     0.912     0.326     0.304  0.9785  0.1495  0.1417
 
              Baa    -0.0011    -0.611    -0.218    -0.204  0.1508  0.8658 -0.4771
    45 H(1)   Bbb    -0.0011    -0.605    -0.216    -0.202  0.2542  0.4324  0.8651
              Bcc     0.0023     1.216     0.434     0.406  0.9553 -0.2517 -0.1549
 
              Baa    -0.0038    -0.508    -0.181    -0.170 -0.0284 -0.0779  0.9966
    46 C(13)  Bbb    -0.0035    -0.475    -0.170    -0.159 -0.0054  0.9970  0.0778
              Bcc     0.0073     0.984     0.351     0.328  0.9996  0.0032  0.0288
 
              Baa    -0.0021    -0.277    -0.099    -0.093 -0.2033  0.9330  0.2970
    47 C(13)  Bbb    -0.0019    -0.250    -0.089    -0.083 -0.0804 -0.3182  0.9446
              Bcc     0.0039     0.527     0.188     0.176  0.9758  0.1682  0.1397
 
              Baa    -0.0027    -0.356    -0.127    -0.119  0.1697  0.8445  0.5080
    48 C(13)  Bbb    -0.0024    -0.317    -0.113    -0.106  0.0394 -0.5209  0.8527
              Bcc     0.0050     0.673     0.240     0.225  0.9847 -0.1247 -0.1217
 
              Baa    -0.0013    -0.174    -0.062    -0.058 -0.0296  0.7573 -0.6523
    49 C(13)  Bbb    -0.0012    -0.155    -0.055    -0.052 -0.1061  0.6466  0.7554
              Bcc     0.0024     0.328     0.117     0.109  0.9939  0.0916  0.0612
 
              Baa    -0.0015    -0.200    -0.072    -0.067 -0.0260 -0.6069  0.7943
    50 C(13)  Bbb    -0.0014    -0.184    -0.066    -0.061  0.1791  0.7789  0.6010
              Bcc     0.0029     0.384     0.137     0.128  0.9835 -0.1579 -0.0885
 
              Baa    -0.0011    -0.152    -0.054    -0.051  0.0408  0.8098  0.5852
    51 C(13)  Bbb    -0.0008    -0.113    -0.040    -0.038 -0.0213 -0.5849  0.8108
              Bcc     0.0020     0.264     0.094     0.088  0.9989 -0.0456 -0.0067
 
              Baa    -0.0020    -1.054    -0.376    -0.352 -0.1801  0.8616 -0.4745
    52 H(1)   Bbb    -0.0019    -1.010    -0.360    -0.337 -0.3129  0.4072  0.8581
              Bcc     0.0039     2.064     0.736     0.688  0.9326  0.3030  0.1963
 
              Baa    -0.0034    -1.802    -0.643    -0.601  0.0111  0.7140 -0.7000
    53 H(1)   Bbb    -0.0033    -1.765    -0.630    -0.589  0.3242  0.6597  0.6780
              Bcc     0.0067     3.567     1.273     1.190  0.9459 -0.2345 -0.2242
 
              Baa    -0.0009    -0.460    -0.164    -0.153 -0.0751  0.8995 -0.4304
    54 H(1)   Bbb    -0.0008    -0.453    -0.162    -0.151 -0.1918  0.4105  0.8914
              Bcc     0.0017     0.912     0.326     0.304  0.9785  0.1495  0.1417
 
              Baa    -0.0011    -0.611    -0.218    -0.204  0.1508  0.8658 -0.4771
    55 H(1)   Bbb    -0.0011    -0.605    -0.216    -0.202  0.2542  0.4324  0.8651
              Bcc     0.0023     1.216     0.434     0.406  0.9553 -0.2517 -0.1549
 
              Baa    -0.0007    -0.034    -0.012    -0.011  0.0750  0.8977  0.4342
    56 Cl(35) Bbb    -0.0004    -0.023    -0.008    -0.008  0.0275 -0.4372  0.8990
              Bcc     0.0011     0.057     0.020     0.019  0.9968 -0.0555 -0.0575
 
              Baa    -0.0007    -0.034    -0.012    -0.011  0.0750  0.8977  0.4342
    57 Cl(35) Bbb    -0.0004    -0.023    -0.008    -0.008  0.0275 -0.4372  0.8990
              Bcc     0.0011     0.057     0.020     0.019  0.9968 -0.0555 -0.0575
 

 ---------------------------------------------------------------------------------

 No NMR shielding tensors so no spin-rotation constants.
 Leave Link  601 at Sat Oct 20 04:16:08 2018, MaxMem=   838860800 cpu:        41.3
 (Enter /soft/sl6.3/x86_64/gaussian/g09_d01/g09/l701.exe)
 Compute integral first derivatives.
 ... and contract with generalized density number  0.
 Leave Link  701 at Sat Oct 20 04:16:09 2018, MaxMem=   838860800 cpu:        16.2
 (Enter /soft/sl6.3/x86_64/gaussian/g09_d01/g09/l702.exe)
 L702 exits ... SP integral derivatives will be done elsewhere.
 Leave Link  702 at Sat Oct 20 04:16:09 2018, MaxMem=   838860800 cpu:         0.4
 (Enter /soft/sl6.3/x86_64/gaussian/g09_d01/g09/l703.exe)
 Compute integral first derivatives, UseDBF=F ICtDFT=           0.
 Integral derivatives from FoFJK, PRISM(SPDF).
 Calling FoFJK, ICntrl=      2127 FMM=F ISym2X=0 I1Cent= 0 IOpClX= 1 NMat=1 NMatS=1 NMatT=0.
 FoFJK:  IHMeth= 1 ICntrl=    2127 DoSepK=F KAlg= 0 I1Cent=   0 FoldK=F
 IRaf=         0 NMat=   1 IRICut=       1 DoRegI=T DoRafI=F ISym2E= 0.
 FoFCou: FMM=F IPFlag=           0 FMFlag=      100000 FMFlg1=         800
         NFxFlg=           0 DoJE=F BraDBF=F KetDBF=F FulRan=T
         wScrn=  0.000000 ICntrl=    2127 IOpCl=  1 I1Cent=           0 NGrid=           0
         NMat0=    1 NMatS0=      1 NMatT0=    0 NMatD0=    1 NMtDS0=    0 NMtDT0=    0
 Symmetry not used in FoFCou.
 Leave Link  703 at Sat Oct 20 04:18:43 2018, MaxMem=   838860800 cpu:      2457.9
 (Enter /soft/sl6.3/x86_64/gaussian/g09_d01/g09/l716.exe)
 Dipole        = 1.44038565D-06 1.95361914D-06-3.19354263D-06
 ***** Axes restored to original set *****
 -------------------------------------------------------------------
 Center     Atomic                   Forces (Hartrees/Bohr)
 Number     Number              X              Y              Z
 -------------------------------------------------------------------
      1       26           0.000000017   -0.000000018    0.000000094
      2       17          -0.000002981   -0.000001204    0.000003465
      3        7           0.000027333   -0.000013481   -0.000000045
      4        7          -0.000019682   -0.000026232    0.000001704
      5        7          -0.000009568   -0.000031891    0.000004554
      6        7           0.000032293    0.000061738    0.000015883
      7        6          -0.000028869    0.000013200    0.000005896
      8        1           0.000004898    0.000002451   -0.000001687
      9        6          -0.000020762   -0.000025330    0.000001124
     10        1           0.000003922    0.000008903    0.000002394
     11        6           0.000018291   -0.000011192    0.000003009
     12        1          -0.000003140    0.000002104    0.000000890
     13        6           0.000003024    0.000018368    0.000000158
     14        1          -0.000001997    0.000004445   -0.000002217
     15        6          -0.000007294    0.000001583    0.000004599
     16        6          -0.000010702   -0.000020181    0.000000244
     17        6           0.000007753   -0.000007954   -0.000019986
     18        1           0.000000019    0.000003931    0.000004726
     19       17           0.000002977    0.000001220   -0.000003536
     20        7          -0.000027285    0.000013558   -0.000000101
     21        7           0.000020231    0.000025975   -0.000001912
     22        7           0.000008638    0.000032078   -0.000004398
     23        7          -0.000032067   -0.000061605   -0.000015933
     24        6           0.000028624   -0.000013221   -0.000005546
     25        1          -0.000004892   -0.000002502    0.000001610
     26        6           0.000022118    0.000025237   -0.000001379
     27        1          -0.000004382   -0.000008676   -0.000002370
     28        6          -0.000018942    0.000010906   -0.000002788
     29        1           0.000003261   -0.000002054   -0.000000917
     30        6          -0.000003146   -0.000018240   -0.000000332
     31        1           0.000002002   -0.000004439    0.000002257
     32        6           0.000007220   -0.000001616   -0.000004645
     33        6           0.000010730    0.000019986    0.000000005
     34        6          -0.000007698    0.000008076    0.000019904
     35        1          -0.000000030   -0.000003965   -0.000004696
     36        6          -0.000011598   -0.000005495   -0.000007238
     37        6           0.000004757    0.000003205   -0.000000512
     38        6          -0.000003214    0.000003376    0.000000202
     39        6          -0.000002233    0.000005255    0.000001957
     40        6           0.000004189    0.000003434    0.000000587
     41        6          -0.000010056    0.000001171   -0.000003721
     42        1           0.000000027    0.000000800    0.000000673
     43        1           0.000001170    0.000001715   -0.000000720
     44        1           0.000000388    0.000002062   -0.000000602
     45        1           0.000000270    0.000001626   -0.000000756
     46        6           0.000011746    0.000005546    0.000007270
     47        6          -0.000004795   -0.000003201    0.000000501
     48        6           0.000002874   -0.000003637   -0.000000564
     49        6           0.000002052   -0.000005485   -0.000002204
     50        6          -0.000004116   -0.000002949    0.000000016
     51        6           0.000009857   -0.000001329    0.000003458
     52        1          -0.000000028   -0.000000790   -0.000000678
     53        1          -0.000000821   -0.000001506    0.000000938
     54        1          -0.000000179   -0.000001889    0.000000825
     55        1          -0.000000198   -0.000001869    0.000000535
     56       17           0.000006001    0.000001064   -0.000001200
     57       17          -0.000006007   -0.000001060    0.000001204
 -------------------------------------------------------------------
 Cartesian Forces:  Max     0.000061738 RMS     0.000012352
 Leave Link  716 at Sat Oct 20 04:18:43 2018, MaxMem=   838860800 cpu:         0.6
 (Enter /soft/sl6.3/x86_64/gaussian/g09_d01/g09/l103.exe)

 GradGradGradGradGradGradGradGradGradGradGradGradGradGradGradGradGradGrad
 Berny optimization.
 FormGI is forming the generalized inverse of G from B-inverse, IUseBI=4.
 GSVD:  received Info=                   1 from GESDD.
 Internal  Forces:  Max     0.000046568 RMS     0.000006702
 Search for a local minimum.
 Step number   1 out of a maximum of  342
 All quantities printed in internal units (Hartrees-Bohrs-Radians)
 RMS Force = .67020D-05 SwitMx=.10000D-02 MixMth= 2
 Mixed Optimization -- En-DIIS/RFO-DIIS
 Second derivative matrix not updated -- first step.
 ITU=  0
     Eigenvalues ---    0.00564   0.00660   0.00801   0.00817   0.01066
     Eigenvalues ---    0.01133   0.01373   0.01373   0.01518   0.01741
     Eigenvalues ---    0.01796   0.01800   0.01886   0.01886   0.01931
     Eigenvalues ---    0.01931   0.02086   0.02091   0.02174   0.02174
     Eigenvalues ---    0.02184   0.02185   0.02192   0.02192   0.02197
     Eigenvalues ---    0.02197   0.02199   0.02199   0.02205   0.02205
     Eigenvalues ---    0.02206   0.02206   0.02207   0.02207   0.02207
     Eigenvalues ---    0.02207   0.02210   0.02210   0.02215   0.02215
     Eigenvalues ---    0.02220   0.02220   0.02227   0.02228   0.02327
     Eigenvalues ---    0.02328   0.02328   0.02331   0.02402   0.02403
     Eigenvalues ---    0.02971   0.04463   0.04672   0.06617   0.08549
     Eigenvalues ---    0.08666   0.08783   0.08783   0.09018   0.09987
     Eigenvalues ---    0.09988   0.12613   0.14502   0.15977   0.15977
     Eigenvalues ---    0.15993   0.15993   0.15998   0.15998   0.15999
     Eigenvalues ---    0.15999   0.16000   0.16000   0.16000   0.16000
     Eigenvalues ---    0.16000   0.16000   0.16000   0.16000   0.16000
     Eigenvalues ---    0.16000   0.22000   0.22000   0.22000   0.22000
     Eigenvalues ---    0.22018   0.22631   0.22651   0.22989   0.22989
     Eigenvalues ---    0.23829   0.23853   0.24000   0.24000   0.24524
     Eigenvalues ---    0.24573   0.24989   0.24990   0.24998   0.24998
     Eigenvalues ---    0.24998   0.24999   0.24999   0.25000   0.25000
     Eigenvalues ---    0.25000   0.25000   0.30075   0.30075   0.34994
     Eigenvalues ---    0.35442   0.35508   0.35508   0.35536   0.35536
     Eigenvalues ---    0.35623   0.35623   0.35641   0.35641   0.35683
     Eigenvalues ---    0.35683   0.35762   0.35762   0.35774   0.35774
     Eigenvalues ---    0.35798   0.35798   0.36576   0.36576   0.41853
     Eigenvalues ---    0.41853   0.42339   0.42339   0.42709   0.42710
     Eigenvalues ---    0.42740   0.42740   0.42895   0.42906   0.44264
     Eigenvalues ---    0.44264   0.46645   0.46647   0.46712   0.46712
     Eigenvalues ---    0.46749   0.46749   0.46838   0.46838   0.47106
     Eigenvalues ---    0.47106   0.47256   0.47256   0.47331   0.47331
     Eigenvalues ---    0.51062   0.51063   0.52337   0.52412   0.53458
     Eigenvalues ---    0.53475   0.57085   0.57093   0.66391   0.66396
 RFO step:  Lambda=-8.68893426D-08 EMin= 5.63692756D-03
 Linear search not attempted -- first point.
 Iteration  1 RMS(Cart)=  0.00032783 RMS(Int)=  0.00000003
 Iteration  2 RMS(Cart)=  0.00000006 RMS(Int)=  0.00000000
 ITry= 1 IFail=0 DXMaxC= 1.66D-03 DCOld= 1.00D+10 DXMaxT= 3.00D-01 DXLimC= 3.00D+00 Rises=F
 Variable       Old X    -DE/DX   Delta X   Delta X   Delta X     New X
                                 (Linear)    (Quad)   (Total)
    R1        4.52652   0.00000   0.00000  -0.00004  -0.00004   4.52648
    R2        4.26432  -0.00001   0.00000  -0.00014  -0.00014   4.26418
    R3        4.23852   0.00000   0.00000  -0.00003  -0.00003   4.23849
    R4        4.52652   0.00000   0.00000  -0.00004  -0.00004   4.52648
    R5        4.26432  -0.00001   0.00000  -0.00014  -0.00014   4.26418
    R6        4.23852   0.00000   0.00000  -0.00003  -0.00003   4.23849
    R7        2.52035   0.00002   0.00000   0.00004   0.00004   2.52038
    R8        2.54112  -0.00001   0.00000  -0.00001  -0.00001   2.54110
    R9        2.44040   0.00002   0.00000   0.00003   0.00003   2.44042
   R10        2.58192   0.00001   0.00000   0.00001   0.00001   2.58194
   R11        2.55342   0.00005   0.00000   0.00009   0.00009   2.55351
   R12        2.57116  -0.00002   0.00000  -0.00004  -0.00004   2.57112
   R13        2.69110  -0.00001   0.00000  -0.00002  -0.00002   2.69108
   R14        2.04857  -0.00001   0.00000  -0.00002  -0.00002   2.04856
   R15        2.62851  -0.00001   0.00000  -0.00003  -0.00003   2.62848
   R16        2.04580   0.00000   0.00000   0.00000   0.00000   2.04580
   R17        2.62912   0.00001   0.00000   0.00003   0.00003   2.62915
   R18        2.04813   0.00000   0.00000   0.00001   0.00001   2.04814
   R19        2.62502  -0.00001   0.00000  -0.00002  -0.00002   2.62500
   R20        2.04675   0.00000   0.00000   0.00000   0.00000   2.04675
   R21        2.63749   0.00001   0.00000   0.00002   0.00002   2.63751
   R22        2.76788   0.00000   0.00000   0.00000   0.00000   2.76788
   R23        2.60082   0.00000   0.00000   0.00000   0.00000   2.60082
   R24        2.03190   0.00000   0.00000   0.00001   0.00001   2.03191
   R25        2.52035   0.00002   0.00000   0.00004   0.00004   2.52038
   R26        2.54112  -0.00001   0.00000  -0.00001  -0.00001   2.54110
   R27        2.44040   0.00002   0.00000   0.00003   0.00003   2.44042
   R28        2.58192   0.00001   0.00000   0.00001   0.00001   2.58194
   R29        2.55342   0.00005   0.00000   0.00009   0.00009   2.55351
   R30        2.57116  -0.00002   0.00000  -0.00004  -0.00004   2.57112
   R31        2.69110  -0.00001   0.00000  -0.00002  -0.00002   2.69108
   R32        2.04857  -0.00001   0.00000  -0.00002  -0.00002   2.04856
   R33        2.62851  -0.00001   0.00000  -0.00003  -0.00003   2.62848
   R34        2.04580   0.00000   0.00000   0.00000   0.00000   2.04580
   R35        2.62912   0.00001   0.00000   0.00003   0.00003   2.62915
   R36        2.04813   0.00000   0.00000   0.00000   0.00000   2.04814
   R37        2.62502  -0.00001   0.00000  -0.00002  -0.00002   2.62500
   R38        2.04675   0.00000   0.00000   0.00000   0.00000   2.04675
   R39        2.63749   0.00001   0.00000   0.00002   0.00002   2.63751
   R40        2.76788   0.00000   0.00000   0.00000   0.00000   2.76788
   R41        2.60082   0.00000   0.00000   0.00000   0.00000   2.60082
   R42        2.03190   0.00000   0.00000   0.00001   0.00001   2.03191
   R43        2.63337   0.00000   0.00000   0.00001   0.00001   2.63338
   R44        2.63475   0.00000   0.00000  -0.00001  -0.00001   2.63474
   R45        2.62802   0.00000   0.00000  -0.00001  -0.00001   2.62802
   R46        2.04647   0.00000   0.00000   0.00000   0.00000   2.04647
   R47        2.62556   0.00000   0.00000   0.00000   0.00000   2.62556
   R48        2.04399   0.00000   0.00000   0.00000   0.00000   2.04399
   R49        2.62863   0.00000   0.00000   0.00000   0.00000   2.62864
   R50        2.04436   0.00000   0.00000   0.00000   0.00000   2.04437
   R51        2.63085   0.00000   0.00000  -0.00001  -0.00001   2.63085
   R52        2.04455   0.00000   0.00000   0.00000   0.00000   2.04455
   R53        3.31515   0.00001   0.00000   0.00002   0.00002   3.31517
   R54        2.63337   0.00000   0.00000   0.00001   0.00001   2.63338
   R55        2.63475   0.00000   0.00000  -0.00001  -0.00001   2.63474
   R56        2.62802   0.00000   0.00000  -0.00001  -0.00001   2.62802
   R57        2.04647   0.00000   0.00000   0.00000   0.00000   2.04647
   R58        2.62556   0.00000   0.00000   0.00000   0.00000   2.62556
   R59        2.04399   0.00000   0.00000   0.00000   0.00000   2.04399
   R60        2.62863   0.00000   0.00000   0.00000   0.00000   2.62864
   R61        2.04437   0.00000   0.00000   0.00000   0.00000   2.04437
   R62        2.63085   0.00000   0.00000  -0.00001  -0.00001   2.63085
   R63        2.04455   0.00000   0.00000   0.00000   0.00000   2.04455
   R64        3.31515   0.00001   0.00000   0.00002   0.00002   3.31517
    A1        1.57750   0.00000   0.00000   0.00001   0.00001   1.57752
    A2        1.56630   0.00000   0.00000   0.00003   0.00003   1.56633
    A3        1.56409   0.00000   0.00000  -0.00001  -0.00001   1.56408
    A4        1.57529   0.00000   0.00000  -0.00003  -0.00003   1.57526
    A5        1.29714   0.00001   0.00000   0.00005   0.00005   1.29718
    A6        1.56409   0.00000   0.00000  -0.00001  -0.00001   1.56408
    A7        1.84446  -0.00001   0.00000  -0.00005  -0.00005   1.84441
    A8        1.57529   0.00000   0.00000  -0.00003  -0.00003   1.57526
    A9        1.84446  -0.00001   0.00000  -0.00005  -0.00005   1.84441
   A10        1.57750   0.00000   0.00000   0.00001   0.00001   1.57752
   A11        1.56630   0.00000   0.00000   0.00003   0.00003   1.56633
   A12        1.29714   0.00001   0.00000   0.00005   0.00005   1.29718
   A13        2.16636  -0.00001   0.00000  -0.00003  -0.00003   2.16632
   A14        2.03858   0.00000   0.00000   0.00001   0.00001   2.03859
   A15        2.07816   0.00001   0.00000   0.00002   0.00002   2.07819
   A16        2.36594   0.00003   0.00000   0.00011   0.00011   2.36605
   A17        1.98576  -0.00002   0.00000  -0.00007  -0.00007   1.98568
   A18        1.93148  -0.00001   0.00000  -0.00004  -0.00004   1.93145
   A19        1.86593  -0.00001   0.00000  -0.00001  -0.00001   1.86592
   A20        1.93074   0.00000   0.00000   0.00001   0.00001   1.93075
   A21        2.10381  -0.00001   0.00000  -0.00003  -0.00003   2.10378
   A22        2.24855   0.00001   0.00000   0.00002   0.00002   2.24857
   A23        2.02248   0.00000   0.00000   0.00002   0.00002   2.02250
   A24        2.14032  -0.00001   0.00000  -0.00003  -0.00003   2.14028
   A25        2.12039   0.00000   0.00000   0.00002   0.00002   2.12040
   A26        2.09684   0.00001   0.00000   0.00007   0.00007   2.09691
   A27        2.06843   0.00000   0.00000   0.00000   0.00000   2.06843
   A28        2.11791  -0.00001   0.00000  -0.00007  -0.00007   2.11785
   A29        2.10584  -0.00001   0.00000  -0.00003  -0.00003   2.10580
   A30        2.07885   0.00001   0.00000   0.00004   0.00004   2.07889
   A31        2.09850   0.00000   0.00000  -0.00001  -0.00001   2.09849
   A32        2.10626   0.00000   0.00000   0.00000   0.00000   2.10625
   A33        2.07246  -0.00001   0.00000  -0.00004  -0.00004   2.07242
   A34        2.10447   0.00001   0.00000   0.00005   0.00005   2.10451
   A35        2.12814   0.00000   0.00000   0.00001   0.00001   2.12815
   A36        2.00801   0.00000   0.00000  -0.00002  -0.00002   2.00799
   A37        2.14702   0.00000   0.00000   0.00001   0.00001   2.14703
   A38        2.09480   0.00001   0.00000   0.00005   0.00005   2.09485
   A39        1.86963   0.00001   0.00000   0.00005   0.00005   1.86968
   A40        2.31855  -0.00003   0.00000  -0.00009  -0.00009   2.31846
   A41        1.82699   0.00000   0.00000  -0.00001  -0.00001   1.82698
   A42        2.13548   0.00000   0.00000   0.00002   0.00002   2.13550
   A43        2.31995   0.00000   0.00000   0.00001   0.00001   2.31995
   A44        2.16636  -0.00001   0.00000  -0.00003  -0.00003   2.16632
   A45        2.03858   0.00000   0.00000   0.00001   0.00001   2.03859
   A46        2.07816   0.00001   0.00000   0.00002   0.00002   2.07819
   A47        2.36594   0.00003   0.00000   0.00011   0.00011   2.36605
   A48        1.98576  -0.00002   0.00000  -0.00007  -0.00007   1.98568
   A49        1.93149  -0.00001   0.00000  -0.00004  -0.00004   1.93145
   A50        1.86593  -0.00001   0.00000  -0.00001  -0.00001   1.86592
   A51        1.93074   0.00000   0.00000   0.00001   0.00001   1.93075
   A52        2.10381  -0.00001   0.00000  -0.00003  -0.00003   2.10378
   A53        2.24855   0.00001   0.00000   0.00002   0.00002   2.24857
   A54        2.02248   0.00000   0.00000   0.00002   0.00002   2.02250
   A55        2.14032  -0.00001   0.00000  -0.00003  -0.00003   2.14028
   A56        2.12039   0.00000   0.00000   0.00002   0.00002   2.12040
   A57        2.09684   0.00001   0.00000   0.00007   0.00007   2.09691
   A58        2.06843   0.00000   0.00000   0.00000   0.00000   2.06843
   A59        2.11791  -0.00001   0.00000  -0.00007  -0.00007   2.11785
   A60        2.10584  -0.00001   0.00000  -0.00003  -0.00003   2.10580
   A61        2.07885   0.00001   0.00000   0.00004   0.00004   2.07889
   A62        2.09850   0.00000   0.00000  -0.00001  -0.00001   2.09849
   A63        2.10626   0.00000   0.00000   0.00000   0.00000   2.10625
   A64        2.07246  -0.00001   0.00000  -0.00004  -0.00004   2.07242
   A65        2.10447   0.00001   0.00000   0.00005   0.00005   2.10451
   A66        2.12814   0.00000   0.00000   0.00001   0.00001   2.12815
   A67        2.00801   0.00000   0.00000  -0.00002  -0.00002   2.00799
   A68        2.14702   0.00000   0.00000   0.00001   0.00001   2.14703
   A69        2.09480   0.00001   0.00000   0.00005   0.00005   2.09485
   A70        1.86963   0.00001   0.00000   0.00005   0.00005   1.86968
   A71        2.31855  -0.00003   0.00000  -0.00009  -0.00009   2.31846
   A72        1.82699   0.00000   0.00000  -0.00001  -0.00001   1.82698
   A73        2.13548   0.00000   0.00000   0.00002   0.00002   2.13550
   A74        2.31995   0.00000   0.00000   0.00001   0.00001   2.31995
   A75        2.09423   0.00000   0.00000   0.00000   0.00000   2.09423
   A76        2.08189   0.00000   0.00000   0.00000   0.00000   2.08189
   A77        2.10706   0.00000   0.00000   0.00000   0.00000   2.10706
   A78        2.08962   0.00000   0.00000   0.00000   0.00000   2.08962
   A79        2.10167   0.00000   0.00000   0.00000   0.00000   2.10167
   A80        2.09156   0.00000   0.00000   0.00000   0.00000   2.09155
   A81        2.08681   0.00000   0.00000   0.00000   0.00000   2.08680
   A82        2.08766   0.00000   0.00000   0.00001   0.00001   2.08767
   A83        2.10871   0.00000   0.00000   0.00000   0.00000   2.10871
   A84        2.08301   0.00000   0.00000  -0.00001  -0.00001   2.08300
   A85        2.10215   0.00000   0.00000   0.00001   0.00001   2.10215
   A86        2.09790   0.00000   0.00000   0.00000   0.00000   2.09790
   A87        2.08614   0.00000   0.00000   0.00000   0.00000   2.08614
   A88        2.10067   0.00000   0.00000   0.00000   0.00000   2.10067
   A89        2.09631   0.00000   0.00000   0.00000   0.00000   2.09631
   A90        2.11361   0.00000   0.00000   0.00001   0.00001   2.11361
   A91        2.08437   0.00000   0.00000   0.00000   0.00000   2.08437
   A92        2.08520   0.00000   0.00000   0.00000   0.00000   2.08520
   A93        2.09423   0.00000   0.00000   0.00000   0.00000   2.09423
   A94        2.08189   0.00000   0.00000   0.00000   0.00000   2.08189
   A95        2.10706   0.00000   0.00000   0.00000   0.00000   2.10706
   A96        2.08962   0.00000   0.00000   0.00000   0.00000   2.08962
   A97        2.10167   0.00000   0.00000   0.00000   0.00000   2.10167
   A98        2.09156   0.00000   0.00000   0.00000   0.00000   2.09155
   A99        2.08681   0.00000   0.00000   0.00000   0.00000   2.08680
   A100       2.08766   0.00000   0.00000   0.00001   0.00001   2.08767
   A101       2.10871   0.00000   0.00000   0.00000   0.00000   2.10871
   A102       2.08301   0.00000   0.00000  -0.00001  -0.00001   2.08300
   A103       2.10215   0.00000   0.00000   0.00001   0.00001   2.10215
   A104       2.09790   0.00000   0.00000   0.00000   0.00000   2.09790
   A105       2.08614   0.00000   0.00000   0.00000   0.00000   2.08614
   A106       2.10067   0.00000   0.00000   0.00000   0.00000   2.10067
   A107       2.09631   0.00000   0.00000   0.00000   0.00000   2.09631
   A108       2.11361   0.00000   0.00000   0.00001   0.00001   2.11361
   A109       2.08437   0.00000   0.00000   0.00000   0.00000   2.08437
   A110       2.08521   0.00000   0.00000   0.00000   0.00000   2.08520
   A111       3.14159   0.00000   0.00000   0.00000   0.00000   3.14159
   A112       3.14159   0.00000   0.00000   0.00000   0.00000   3.14159
   A113       3.14159   0.00000   0.00000   0.00000   0.00000   3.14159
   A114       3.14159   0.00000   0.00000   0.00000   0.00000   3.14159
   A115       3.14159   0.00000   0.00000   0.00000   0.00000   3.14159
   A116       3.14159   0.00000   0.00000   0.00000   0.00000   3.14159
    D1        1.56582   0.00000   0.00000   0.00022   0.00022   1.56604
    D2       -1.58978   0.00000   0.00000   0.00019   0.00019  -1.58959
    D3        3.13007   0.00000   0.00000   0.00024   0.00024   3.13031
    D4       -0.02553   0.00000   0.00000   0.00022   0.00022  -0.02531
    D5       -1.57577   0.00000   0.00000   0.00022   0.00022  -1.57556
    D6        1.55182   0.00000   0.00000   0.00019   0.00019   1.55201
    D7       -0.01153   0.00000   0.00000   0.00024   0.00024  -0.01128
    D8        3.11606   0.00000   0.00000   0.00022   0.00022   3.11628
    D9        3.14159   0.00000   0.00000   0.00000   0.00000  -3.14159
   D10        0.01400   0.00000   0.00000   0.00003   0.00003   0.01403
   D11       -0.01401   0.00000   0.00000  -0.00003  -0.00003  -0.01403
   D12        3.14159   0.00000   0.00000   0.00000   0.00000   3.14159
   D13       -1.54223   0.00000   0.00000  -0.00028  -0.00028  -1.54251
   D14        1.60257   0.00000   0.00000  -0.00023  -0.00023   1.60234
   D15       -3.12125   0.00000   0.00000  -0.00029  -0.00029  -3.12154
   D16        0.02355   0.00000   0.00000  -0.00024  -0.00024   0.02331
   D17        1.59936   0.00000   0.00000  -0.00028  -0.00028   1.59908
   D18       -1.53902   0.00000   0.00000  -0.00023  -0.00023  -1.53925
   D19        0.02034   0.00000   0.00000  -0.00029  -0.00029   0.02005
   D20       -3.11804   0.00000   0.00000  -0.00024  -0.00024  -3.11828
   D21       -3.14159   0.00000   0.00000   0.00000   0.00000   3.14159
   D22       -0.00321   0.00000   0.00000  -0.00005  -0.00005  -0.00326
   D23        0.00321   0.00000   0.00000   0.00005   0.00005   0.00326
   D24        3.14159   0.00000   0.00000   0.00000   0.00000  -3.14159
   D25        1.57577   0.00000   0.00000  -0.00022  -0.00022   1.57555
   D26       -1.55182   0.00000   0.00000  -0.00019  -0.00019  -1.55201
   D27        0.01152   0.00000   0.00000  -0.00024  -0.00024   0.01128
   D28       -3.11606   0.00000   0.00000  -0.00022  -0.00022  -3.11628
   D29       -1.56582   0.00000   0.00000  -0.00022  -0.00022  -1.56604
   D30        1.58978   0.00000   0.00000  -0.00019  -0.00019   1.58959
   D31       -3.13007   0.00000   0.00000  -0.00024  -0.00024  -3.13031
   D32        0.02553   0.00000   0.00000  -0.00022  -0.00022   0.02532
   D33       -1.59936   0.00000   0.00000   0.00028   0.00028  -1.59908
   D34        1.53902   0.00000   0.00000   0.00023   0.00023   1.53925
   D35       -0.02034   0.00000   0.00000   0.00029   0.00029  -0.02005
   D36        3.11804   0.00000   0.00000   0.00024   0.00024   3.11828
   D37        1.54223   0.00000   0.00000   0.00028   0.00028   1.54251
   D38       -1.60257   0.00000   0.00000   0.00023   0.00023  -1.60234
   D39        3.12125   0.00000   0.00000   0.00029   0.00029   3.12154
   D40       -0.02355   0.00000   0.00000   0.00024   0.00024  -0.02331
   D41       -0.01625   0.00000   0.00000  -0.00004  -0.00004  -0.01629
   D42        3.12620   0.00000   0.00000   0.00000   0.00000   3.12621
   D43        3.13964   0.00000   0.00000  -0.00001  -0.00001   3.13963
   D44       -0.00109   0.00000   0.00000   0.00003   0.00003  -0.00106
   D45       -3.12468   0.00000   0.00000  -0.00007  -0.00007  -3.12475
   D46        0.02307   0.00000   0.00000  -0.00016  -0.00016   0.02291
   D47        0.00365   0.00000   0.00000  -0.00010  -0.00010   0.00355
   D48       -3.13179   0.00000   0.00000  -0.00018  -0.00018  -3.13197
   D49       -3.13847   0.00000   0.00000  -0.00002  -0.00002  -3.13849
   D50       -0.00002   0.00000   0.00000  -0.00007  -0.00007  -0.00009
   D51       -0.02101   0.00000   0.00000   0.00026   0.00026  -0.02075
   D52        3.13928   0.00000   0.00000   0.00016   0.00016   3.13944
   D53        3.12299   0.00000   0.00000   0.00029   0.00029   3.12328
   D54        0.00009   0.00000   0.00000   0.00020   0.00020   0.00029
   D55       -0.00007   0.00000   0.00000  -0.00009  -0.00009  -0.00016
   D56       -3.12886   0.00000   0.00000   0.00007   0.00007  -3.12879
   D57        0.00012   0.00000   0.00000   0.00021   0.00021   0.00032
   D58       -3.10445   0.00000   0.00000  -0.00007  -0.00007  -3.10452
   D59        3.12756   0.00000   0.00000   0.00003   0.00003   3.12759
   D60        0.02299   0.00000   0.00000  -0.00024  -0.00024   0.02274
   D61       -2.49062   0.00000   0.00000  -0.00013  -0.00013  -2.49075
   D62        0.64963   0.00000   0.00000  -0.00012  -0.00012   0.64950
   D63        0.66636   0.00000   0.00000   0.00006   0.00006   0.66642
   D64       -2.47658   0.00000   0.00000   0.00007   0.00007  -2.47652
   D65        3.13948   0.00000   0.00000   0.00002   0.00002   3.13951
   D66       -0.00187   0.00000   0.00000   0.00004   0.00004  -0.00183
   D67       -0.00120   0.00000   0.00000   0.00006   0.00006  -0.00113
   D68        3.14064   0.00000   0.00000   0.00008   0.00008   3.14072
   D69       -3.14015   0.00000   0.00000  -0.00003  -0.00003  -3.14018
   D70        0.00227   0.00000   0.00000  -0.00004  -0.00004   0.00222
   D71        0.00169   0.00000   0.00000  -0.00001  -0.00001   0.00168
   D72       -3.13908   0.00000   0.00000  -0.00002  -0.00002  -3.13910
   D73        3.14117   0.00000   0.00000   0.00001   0.00001   3.14117
   D74        0.00013   0.00000   0.00000  -0.00002  -0.00002   0.00010
   D75        0.00039   0.00000   0.00000   0.00000   0.00000   0.00039
   D76       -3.14065   0.00000   0.00000  -0.00003  -0.00003  -3.14068
   D77       -0.00317   0.00000   0.00000   0.00009   0.00009  -0.00308
   D78        3.13177   0.00000   0.00000   0.00019   0.00019   3.13196
   D79        3.13897   0.00000   0.00000   0.00007   0.00007   3.13904
   D80       -0.00927   0.00000   0.00000   0.00016   0.00016  -0.00911
   D81       -0.00111   0.00000   0.00000  -0.00007  -0.00007  -0.00118
   D82        3.11611   0.00000   0.00000   0.00006   0.00006   3.11616
   D83       -3.13648   0.00000   0.00000  -0.00016  -0.00016  -3.13664
   D84       -0.01926   0.00000   0.00000  -0.00003  -0.00003  -0.01929
   D85       -0.00012   0.00000   0.00000  -0.00024  -0.00024  -0.00036
   D86        3.09875   0.00000   0.00000   0.00008   0.00008   3.09883
   D87       -3.11964  -0.00001   0.00000  -0.00035  -0.00035  -3.11999
   D88       -0.02076   0.00000   0.00000  -0.00004  -0.00004  -0.02080
   D89        0.01626   0.00000   0.00000   0.00003   0.00003   0.01629
   D90       -3.12621   0.00000   0.00000   0.00000   0.00000  -3.12620
   D91       -3.13964   0.00000   0.00000   0.00001   0.00001  -3.13963
   D92        0.00108   0.00000   0.00000  -0.00003  -0.00003   0.00106
   D93        3.12468   0.00000   0.00000   0.00007   0.00007   3.12475
   D94       -0.02307   0.00000   0.00000   0.00016   0.00016  -0.02291
   D95       -0.00365   0.00000   0.00000   0.00010   0.00010  -0.00355
   D96        3.13179   0.00000   0.00000   0.00018   0.00018   3.13197
   D97        3.13847   0.00000   0.00000   0.00002   0.00002   3.13849
   D98        0.00002   0.00000   0.00000   0.00007   0.00007   0.00008
   D99        0.02101   0.00000   0.00000  -0.00026  -0.00026   0.02075
   D100      -3.13928   0.00000   0.00000  -0.00016  -0.00016  -3.13944
   D101      -3.12299   0.00000   0.00000  -0.00029  -0.00029  -3.12328
   D102      -0.00009   0.00000   0.00000  -0.00020  -0.00020  -0.00029
   D103       0.00006   0.00000   0.00000   0.00009   0.00009   0.00016
   D104       3.12885   0.00000   0.00000  -0.00007  -0.00007   3.12879
   D105      -0.00012   0.00000   0.00000  -0.00021  -0.00021  -0.00033
   D106       3.10445   0.00000   0.00000   0.00007   0.00007   3.10452
   D107      -3.12756   0.00000   0.00000  -0.00003  -0.00003  -3.12759
   D108      -0.02299   0.00000   0.00000   0.00024   0.00024  -0.02274
   D109       2.49062   0.00000   0.00000   0.00013   0.00013   2.49075
   D110      -0.64963   0.00000   0.00000   0.00012   0.00012  -0.64950
   D111      -0.66636   0.00000   0.00000  -0.00006  -0.00006  -0.66642
   D112       2.47658   0.00000   0.00000  -0.00007  -0.00007   2.47652
   D113      -3.13948   0.00000   0.00000  -0.00002  -0.00002  -3.13951
   D114       0.00187   0.00000   0.00000  -0.00004  -0.00004   0.00182
   D115       0.00119   0.00000   0.00000  -0.00006  -0.00006   0.00113
   D116      -3.14064   0.00000   0.00000  -0.00008  -0.00008  -3.14072
   D117       3.14015   0.00000   0.00000   0.00003   0.00003   3.14018
   D118      -0.00227   0.00000   0.00000   0.00004   0.00004  -0.00222
   D119      -0.00169   0.00000   0.00000   0.00001   0.00001  -0.00168
   D120       3.13908   0.00000   0.00000   0.00002   0.00002   3.13910
   D121      -3.14117   0.00000   0.00000  -0.00001  -0.00001  -3.14117
   D122      -0.00012   0.00000   0.00000   0.00002   0.00002  -0.00010
   D123      -0.00039   0.00000   0.00000   0.00001   0.00001  -0.00039
   D124       3.14065   0.00000   0.00000   0.00003   0.00003   3.14068
   D125       0.00317   0.00000   0.00000  -0.00009  -0.00009   0.00308
   D126      -3.13177   0.00000   0.00000  -0.00019  -0.00019  -3.13196
   D127      -3.13897   0.00000   0.00000  -0.00007  -0.00007  -3.13904
   D128       0.00927   0.00000   0.00000  -0.00016  -0.00016   0.00911
   D129       0.00111   0.00000   0.00000   0.00007   0.00007   0.00118
   D130      -3.11611   0.00000   0.00000  -0.00006  -0.00006  -3.11616
   D131       3.13648   0.00000   0.00000   0.00016   0.00016   3.13664
   D132       0.01926   0.00000   0.00000   0.00003   0.00003   0.01929
   D133       0.00012   0.00000   0.00000   0.00024   0.00024   0.00036
   D134      -3.09875   0.00000   0.00000  -0.00008  -0.00008  -3.09883
   D135       3.11964   0.00001   0.00000   0.00035   0.00035   3.11999
   D136       0.02076   0.00000   0.00000   0.00004   0.00004   0.02080
   D137      -3.12966   0.00000   0.00000   0.00000   0.00000  -3.12966
   D138       0.04022   0.00000   0.00000   0.00002   0.00002   0.04024
   D139       0.01330   0.00000   0.00000   0.00000   0.00000   0.01330
   D140      -3.10000   0.00000   0.00000   0.00002   0.00002  -3.09998
   D141      -3.14077   0.00000   0.00000   0.00000   0.00000  -3.14077
   D142       0.00423   0.00000   0.00000   0.00000   0.00000   0.00423
   D143      -0.00053   0.00000   0.00000   0.00000   0.00000  -0.00053
   D144      -3.13872   0.00000   0.00000   0.00000   0.00000  -3.13872
   D145      -0.01410   0.00000   0.00000   0.00000   0.00000  -0.01410
   D146      -3.13792   0.00000   0.00000   0.00000   0.00000  -3.13792
   D147       3.09937   0.00000   0.00000  -0.00002  -0.00002   3.09935
   D148      -0.02445   0.00000   0.00000  -0.00002  -0.00002  -0.02447
   D149      -0.01119   0.00000   0.00000  -0.00001  -0.00001  -0.01120
   D150      -3.13993   0.00000   0.00000  -0.00001  -0.00001  -3.13994
   D151       3.12695   0.00000   0.00000  -0.00001  -0.00001   3.12695
   D152      -0.00179   0.00000   0.00000  -0.00001  -0.00001  -0.00180
   D153       0.00237   0.00000   0.00000  -0.00001  -0.00001   0.00236
   D154      -3.13646   0.00000   0.00000   0.00000   0.00000  -3.13646
   D155       3.12623   0.00000   0.00000   0.00000   0.00000   3.12623
   D156      -0.01259   0.00000   0.00000   0.00000   0.00000  -0.01259
   D157       0.01036   0.00000   0.00000   0.00001   0.00001   0.01037
   D158      -3.13400   0.00000   0.00000   0.00001   0.00001  -3.13399
   D159       3.13914   0.00000   0.00000   0.00001   0.00001   3.13915
   D160      -0.00522   0.00000   0.00000   0.00001   0.00001  -0.00521
   D161       3.12966   0.00000   0.00000   0.00000   0.00000   3.12966
   D162      -0.04022   0.00000   0.00000  -0.00002  -0.00002  -0.04024
   D163      -0.01330   0.00000   0.00000   0.00000   0.00000  -0.01330
   D164       3.10000   0.00000   0.00000  -0.00002  -0.00002   3.09998
   D165       3.14077   0.00000   0.00000   0.00000   0.00000   3.14077
   D166      -0.00423   0.00000   0.00000   0.00000   0.00000  -0.00423
   D167       0.00053   0.00000   0.00000   0.00000   0.00000   0.00053
   D168       3.13872   0.00000   0.00000   0.00000   0.00000   3.13872
   D169       0.01410   0.00000   0.00000   0.00000   0.00000   0.01410
   D170       3.13792   0.00000   0.00000   0.00000   0.00000   3.13792
   D171      -3.09937   0.00000   0.00000   0.00002   0.00002  -3.09935
   D172       0.02445   0.00000   0.00000   0.00002   0.00002   0.02447
   D173       0.01119   0.00000   0.00000   0.00001   0.00001   0.01120
   D174       3.13993   0.00000   0.00000   0.00001   0.00001   3.13994
   D175      -3.12695   0.00000   0.00000   0.00001   0.00001  -3.12695
   D176       0.00179   0.00000   0.00000   0.00001   0.00001   0.00180
   D177      -0.00237   0.00000   0.00000   0.00001   0.00001  -0.00236
   D178       3.13646   0.00000   0.00000   0.00000   0.00000   3.13646
   D179      -3.12623   0.00000   0.00000   0.00000   0.00000  -3.12623
   D180       0.01259   0.00000   0.00000   0.00000   0.00000   0.01259
   D181      -0.01037   0.00000   0.00000  -0.00001  -0.00001  -0.01037
   D182       3.13399   0.00000   0.00000  -0.00001  -0.00001   3.13399
   D183      -3.13914   0.00000   0.00000  -0.00001  -0.00001  -3.13915
   D184       0.00522   0.00000   0.00000  -0.00001  -0.00001   0.00521
         Item               Value     Threshold  Converged?
 Maximum Force            0.000047     0.000450     YES
 RMS     Force            0.000007     0.000300     YES
 Maximum Displacement     0.001656     0.001800     YES
 RMS     Displacement     0.000328     0.001200     YES
 Predicted change in Energy=-4.344493D-08
 Optimization completed.
    -- Stationary point found.
                           ----------------------------
                           !   Optimized Parameters   !
                           ! (Angstroms and Degrees)  !
 --------------------------                            --------------------------
 ! Name  Definition              Value          Derivative Info.                !
 --------------------------------------------------------------------------------
 ! R1    R(1,2)                  2.3953         -DE/DX =    0.0                 !
 ! R2    R(1,3)                  2.2566         -DE/DX =    0.0                 !
 ! R3    R(1,4)                  2.2429         -DE/DX =    0.0                 !
 ! R4    R(1,19)                 2.3953         -DE/DX =    0.0                 !
 ! R5    R(1,20)                 2.2566         -DE/DX =    0.0                 !
 ! R6    R(1,21)                 2.2429         -DE/DX =    0.0                 !
 ! R7    R(3,7)                  1.3337         -DE/DX =    0.0                 !
 ! R8    R(3,15)                 1.3447         -DE/DX =    0.0                 !
 ! R9    R(4,5)                  1.2914         -DE/DX =    0.0                 !
 ! R10   R(4,16)                 1.3663         -DE/DX =    0.0                 !
 ! R11   R(5,6)                  1.3512         -DE/DX =    0.0                 !
 ! R12   R(6,17)                 1.3606         -DE/DX =    0.0                 !
 ! R13   R(6,36)                 1.4241         -DE/DX =    0.0                 !
 ! R14   R(7,8)                  1.0841         -DE/DX =    0.0                 !
 ! R15   R(7,9)                  1.3909         -DE/DX =    0.0                 !
 ! R16   R(9,10)                 1.0826         -DE/DX =    0.0                 !
 ! R17   R(9,11)                 1.3913         -DE/DX =    0.0                 !
 ! R18   R(11,12)                1.0838         -DE/DX =    0.0                 !
 ! R19   R(11,13)                1.3891         -DE/DX =    0.0                 !
 ! R20   R(13,14)                1.0831         -DE/DX =    0.0                 !
 ! R21   R(13,15)                1.3957         -DE/DX =    0.0                 !
 ! R22   R(15,16)                1.4647         -DE/DX =    0.0                 !
 ! R23   R(16,17)                1.3763         -DE/DX =    0.0                 !
 ! R24   R(17,18)                1.0752         -DE/DX =    0.0                 !
 ! R25   R(20,24)                1.3337         -DE/DX =    0.0                 !
 ! R26   R(20,32)                1.3447         -DE/DX =    0.0                 !
 ! R27   R(21,22)                1.2914         -DE/DX =    0.0                 !
 ! R28   R(21,33)                1.3663         -DE/DX =    0.0                 !
 ! R29   R(22,23)                1.3512         -DE/DX =    0.0                 !
 ! R30   R(23,34)                1.3606         -DE/DX =    0.0                 !
 ! R31   R(23,46)                1.4241         -DE/DX =    0.0                 !
 ! R32   R(24,25)                1.0841         -DE/DX =    0.0                 !
 ! R33   R(24,26)                1.3909         -DE/DX =    0.0                 !
 ! R34   R(26,27)                1.0826         -DE/DX =    0.0                 !
 ! R35   R(26,28)                1.3913         -DE/DX =    0.0                 !
 ! R36   R(28,29)                1.0838         -DE/DX =    0.0                 !
 ! R37   R(28,30)                1.3891         -DE/DX =    0.0                 !
 ! R38   R(30,31)                1.0831         -DE/DX =    0.0                 !
 ! R39   R(30,32)                1.3957         -DE/DX =    0.0                 !
 ! R40   R(32,33)                1.4647         -DE/DX =    0.0                 !
 ! R41   R(33,34)                1.3763         -DE/DX =    0.0                 !
 ! R42   R(34,35)                1.0752         -DE/DX =    0.0                 !
 ! R43   R(36,37)                1.3935         -DE/DX =    0.0                 !
 ! R44   R(36,38)                1.3942         -DE/DX =    0.0                 !
 ! R45   R(37,39)                1.3907         -DE/DX =    0.0                 !
 ! R46   R(37,42)                1.0829         -DE/DX =    0.0                 !
 ! R47   R(38,40)                1.3894         -DE/DX =    0.0                 !
 ! R48   R(38,43)                1.0816         -DE/DX =    0.0                 !
 ! R49   R(39,41)                1.391          -DE/DX =    0.0                 !
 ! R50   R(39,44)                1.0818         -DE/DX =    0.0                 !
 ! R51   R(40,41)                1.3922         -DE/DX =    0.0                 !
 ! R52   R(40,45)                1.0819         -DE/DX =    0.0                 !
 ! R53   R(41,56)                1.7543         -DE/DX =    0.0                 !
 ! R54   R(46,47)                1.3935         -DE/DX =    0.0                 !
 ! R55   R(46,48)                1.3942         -DE/DX =    0.0                 !
 ! R56   R(47,49)                1.3907         -DE/DX =    0.0                 !
 ! R57   R(47,52)                1.0829         -DE/DX =    0.0                 !
 ! R58   R(48,50)                1.3894         -DE/DX =    0.0                 !
 ! R59   R(48,53)                1.0816         -DE/DX =    0.0                 !
 ! R60   R(49,51)                1.391          -DE/DX =    0.0                 !
 ! R61   R(49,54)                1.0818         -DE/DX =    0.0                 !
 ! R62   R(50,51)                1.3922         -DE/DX =    0.0                 !
 ! R63   R(50,55)                1.0819         -DE/DX =    0.0                 !
 ! R64   R(51,57)                1.7543         -DE/DX =    0.0                 !
 ! A1    A(2,1,3)               90.3842         -DE/DX =    0.0                 !
 ! A2    A(2,1,4)               89.7425         -DE/DX =    0.0                 !
 ! A3    A(2,1,20)              89.6158         -DE/DX =    0.0                 !
 ! A4    A(2,1,21)              90.2575         -DE/DX =    0.0                 !
 ! A5    A(3,1,4)               74.3204         -DE/DX =    0.0                 !
 ! A6    A(3,1,19)              89.6158         -DE/DX =    0.0                 !
 ! A7    A(3,1,21)             105.6796         -DE/DX =    0.0                 !
 ! A8    A(4,1,19)              90.2575         -DE/DX =    0.0                 !
 ! A9    A(4,1,20)             105.6796         -DE/DX =    0.0                 !
 ! A10   A(19,1,20)             90.3841         -DE/DX =    0.0                 !
 ! A11   A(19,1,21)             89.7425         -DE/DX =    0.0                 !
 ! A12   A(20,1,21)             74.3204         -DE/DX =    0.0                 !
 ! A13   A(1,3,7)              124.123          -DE/DX =    0.0                 !
 ! A14   A(1,3,15)             116.8022         -DE/DX =    0.0                 !
 ! A15   A(7,3,15)             119.07           -DE/DX =    0.0                 !
 ! A16   A(1,4,5)              135.5584         -DE/DX =    0.0                 !
 ! A17   A(1,4,16)             113.7755         -DE/DX =    0.0                 !
 ! A18   A(5,4,16)             110.6659         -DE/DX =    0.0                 !
 ! A19   A(4,5,6)              106.91           -DE/DX =    0.0                 !
 ! A20   A(5,6,17)             110.6231         -DE/DX =    0.0                 !
 ! A21   A(5,6,36)             120.5394         -DE/DX =    0.0                 !
 ! A22   A(17,6,36)            128.8327         -DE/DX =    0.0                 !
 ! A23   A(3,7,8)              115.8797         -DE/DX =    0.0                 !
 ! A24   A(3,7,9)              122.6311         -DE/DX =    0.0                 !
 ! A25   A(8,7,9)              121.4892         -DE/DX =    0.0                 !
 ! A26   A(7,9,10)             120.1402         -DE/DX =    0.0                 !
 ! A27   A(7,9,11)             118.5123         -DE/DX =    0.0                 !
 ! A28   A(10,9,11)            121.3474         -DE/DX =    0.0                 !
 ! A29   A(9,11,12)            120.6555         -DE/DX =    0.0                 !
 ! A30   A(9,11,13)            119.1095         -DE/DX =    0.0                 !
 ! A31   A(12,11,13)           120.235          -DE/DX =    0.0                 !
 ! A32   A(11,13,14)           120.6796         -DE/DX =    0.0                 !
 ! A33   A(11,13,15)           118.7432         -DE/DX =    0.0                 !
 ! A34   A(14,13,15)           120.5772         -DE/DX =    0.0                 !
 ! A35   A(3,15,13)            121.9335         -DE/DX =    0.0                 !
 ! A36   A(3,15,16)            115.0505         -DE/DX =    0.0                 !
 ! A37   A(13,15,16)           123.0151         -DE/DX =    0.0                 !
 ! A38   A(4,16,15)            120.0235         -DE/DX =    0.0                 !
 ! A39   A(4,16,17)            107.1222         -DE/DX =    0.0                 !
 ! A40   A(15,16,17)           132.8431         -DE/DX =    0.0                 !
 ! A41   A(6,17,16)            104.6789         -DE/DX =    0.0                 !
 ! A42   A(6,17,18)            122.3542         -DE/DX =    0.0                 !
 ! A43   A(16,17,18)           132.9231         -DE/DX =    0.0                 !
 ! A44   A(1,20,24)            124.123          -DE/DX =    0.0                 !
 ! A45   A(1,20,32)            116.8022         -DE/DX =    0.0                 !
 ! A46   A(24,20,32)           119.07           -DE/DX =    0.0                 !
 ! A47   A(1,21,22)            135.5584         -DE/DX =    0.0                 !
 ! A48   A(1,21,33)            113.7755         -DE/DX =    0.0                 !
 ! A49   A(22,21,33)           110.6659         -DE/DX =    0.0                 !
 ! A50   A(21,22,23)           106.91           -DE/DX =    0.0                 !
 ! A51   A(22,23,34)           110.623          -DE/DX =    0.0                 !
 ! A52   A(22,23,46)           120.5394         -DE/DX =    0.0                 !
 ! A53   A(34,23,46)           128.8327         -DE/DX =    0.0                 !
 ! A54   A(20,24,25)           115.8797         -DE/DX =    0.0                 !
 ! A55   A(20,24,26)           122.6311         -DE/DX =    0.0                 !
 ! A56   A(25,24,26)           121.4892         -DE/DX =    0.0                 !
 ! A57   A(24,26,27)           120.1402         -DE/DX =    0.0                 !
 ! A58   A(24,26,28)           118.5124         -DE/DX =    0.0                 !
 ! A59   A(27,26,28)           121.3474         -DE/DX =    0.0                 !
 ! A60   A(26,28,29)           120.6556         -DE/DX =    0.0                 !
 ! A61   A(26,28,30)           119.1095         -DE/DX =    0.0                 !
 ! A62   A(29,28,30)           120.2349         -DE/DX =    0.0                 !
 ! A63   A(28,30,31)           120.6796         -DE/DX =    0.0                 !
 ! A64   A(28,30,32)           118.7432         -DE/DX =    0.0                 !
 ! A65   A(31,30,32)           120.5772         -DE/DX =    0.0                 !
 ! A66   A(20,32,30)           121.9335         -DE/DX =    0.0                 !
 ! A67   A(20,32,33)           115.0505         -DE/DX =    0.0                 !
 ! A68   A(30,32,33)           123.0151         -DE/DX =    0.0                 !
 ! A69   A(21,33,32)           120.0235         -DE/DX =    0.0                 !
 ! A70   A(21,33,34)           107.1222         -DE/DX =    0.0                 !
 ! A71   A(32,33,34)           132.8431         -DE/DX =    0.0                 !
 ! A72   A(23,34,33)           104.6789         -DE/DX =    0.0                 !
 ! A73   A(23,34,35)           122.3542         -DE/DX =    0.0                 !
 ! A74   A(33,34,35)           132.9231         -DE/DX =    0.0                 !
 ! A75   A(6,36,37)            119.9908         -DE/DX =    0.0                 !
 ! A76   A(6,36,38)            119.2835         -DE/DX =    0.0                 !
 ! A77   A(37,36,38)           120.7257         -DE/DX =    0.0                 !
 ! A78   A(36,37,39)           119.7264         -DE/DX =    0.0                 !
 ! A79   A(36,37,42)           120.4166         -DE/DX =    0.0                 !
 ! A80   A(39,37,42)           119.8373         -DE/DX =    0.0                 !
 ! A81   A(36,38,40)           119.5653         -DE/DX =    0.0                 !
 ! A82   A(36,38,43)           119.6143         -DE/DX =    0.0                 !
 ! A83   A(40,38,43)           120.8201         -DE/DX =    0.0                 !
 ! A84   A(37,39,41)           119.3475         -DE/DX =    0.0                 !
 ! A85   A(37,39,44)           120.4441         -DE/DX =    0.0                 !
 ! A86   A(41,39,44)           120.2005         -DE/DX =    0.0                 !
 ! A87   A(38,40,41)           119.5268         -DE/DX =    0.0                 !
 ! A88   A(38,40,45)           120.3593         -DE/DX =    0.0                 !
 ! A89   A(41,40,45)           120.1098         -DE/DX =    0.0                 !
 ! A90   A(39,41,40)           121.1007         -DE/DX =    0.0                 !
 ! A91   A(39,41,56)           119.4256         -DE/DX =    0.0                 !
 ! A92   A(40,41,56)           119.4734         -DE/DX =    0.0                 !
 ! A93   A(23,46,47)           119.9908         -DE/DX =    0.0                 !
 ! A94   A(23,46,48)           119.2835         -DE/DX =    0.0                 !
 ! A95   A(47,46,48)           120.7257         -DE/DX =    0.0                 !
 ! A96   A(46,47,49)           119.7264         -DE/DX =    0.0                 !
 ! A97   A(46,47,52)           120.4166         -DE/DX =    0.0                 !
 ! A98   A(49,47,52)           119.8373         -DE/DX =    0.0                 !
 ! A99   A(46,48,50)           119.5653         -DE/DX =    0.0                 !
 ! A100  A(46,48,53)           119.6143         -DE/DX =    0.0                 !
 ! A101  A(50,48,53)           120.8201         -DE/DX =    0.0                 !
 ! A102  A(47,49,51)           119.3475         -DE/DX =    0.0                 !
 ! A103  A(47,49,54)           120.4441         -DE/DX =    0.0                 !
 ! A104  A(51,49,54)           120.2006         -DE/DX =    0.0                 !
 ! A105  A(48,50,51)           119.5268         -DE/DX =    0.0                 !
 ! A106  A(48,50,55)           120.3592         -DE/DX =    0.0                 !
 ! A107  A(51,50,55)           120.1098         -DE/DX =    0.0                 !
 ! A108  A(49,51,50)           121.1007         -DE/DX =    0.0                 !
 ! A109  A(49,51,57)           119.4256         -DE/DX =    0.0                 !
 ! A110  A(50,51,57)           119.4735         -DE/DX =    0.0                 !
 ! A111  L(2,1,19,3,-1)        180.0            -DE/DX =    0.0                 !
 ! A112  L(3,1,20,2,-1)        180.0            -DE/DX =    0.0                 !
 ! A113  L(4,1,21,2,-1)        180.0            -DE/DX =    0.0                 !
 ! A114  L(2,1,19,3,-2)        180.0            -DE/DX =    0.0                 !
 ! A115  L(3,1,20,2,-2)        180.0            -DE/DX =    0.0                 !
 ! A116  L(4,1,21,2,-2)        180.0            -DE/DX =    0.0                 !
 ! D1    D(2,1,3,7)             89.7149         -DE/DX =    0.0                 !
 ! D2    D(2,1,3,15)           -91.0875         -DE/DX =    0.0                 !
 ! D3    D(4,1,3,7)            179.3396         -DE/DX =    0.0                 !
 ! D4    D(4,1,3,15)            -1.4628         -DE/DX =    0.0                 !
 ! D5    D(19,1,3,7)           -90.2852         -DE/DX =    0.0                 !
 ! D6    D(19,1,3,15)           88.9125         -DE/DX =    0.0                 !
 ! D7    D(21,1,3,7)            -0.6604         -DE/DX =    0.0                 !
 ! D8    D(21,1,3,15)          178.5372         -DE/DX =    0.0                 !
 ! D9    D(7,3,20,24)         -180.0001         -DE/DX =    0.0                 !
 ! D10   D(7,3,20,32)            0.8024         -DE/DX =    0.0                 !
 ! D11   D(15,3,20,24)          -0.8024         -DE/DX =    0.0                 !
 ! D12   D(15,3,20,32)         180.0            -DE/DX =    0.0                 !
 ! D13   D(2,1,4,5)            -88.3633         -DE/DX =    0.0                 !
 ! D14   D(2,1,4,16)            91.8207         -DE/DX =    0.0                 !
 ! D15   D(3,1,4,5)           -178.8346         -DE/DX =    0.0                 !
 ! D16   D(3,1,4,16)             1.3494         -DE/DX =    0.0                 !
 ! D17   D(19,1,4,5)            91.6367         -DE/DX =    0.0                 !
 ! D18   D(19,1,4,16)          -88.1793         -DE/DX =    0.0                 !
 ! D19   D(20,1,4,5)             1.1654         -DE/DX =    0.0                 !
 ! D20   D(20,1,4,16)         -178.6506         -DE/DX =    0.0                 !
 ! D21   D(5,4,21,22)          180.0001         -DE/DX =    0.0                 !
 ! D22   D(5,4,21,33)           -0.1841         -DE/DX =    0.0                 !
 ! D23   D(16,4,21,22)           0.1841         -DE/DX =    0.0                 !
 ! D24   D(16,4,21,33)        -180.0            -DE/DX =    0.0                 !
 ! D25   D(2,1,20,24)           90.2851         -DE/DX =    0.0                 !
 ! D26   D(2,1,20,32)          -88.9125         -DE/DX =    0.0                 !
 ! D27   D(4,1,20,24)            0.6603         -DE/DX =    0.0                 !
 ! D28   D(4,1,20,32)         -178.5372         -DE/DX =    0.0                 !
 ! D29   D(19,1,20,24)         -89.7149         -DE/DX =    0.0                 !
 ! D30   D(19,1,20,32)          91.0875         -DE/DX =    0.0                 !
 ! D31   D(21,1,20,24)        -179.3396         -DE/DX =    0.0                 !
 ! D32   D(21,1,20,32)           1.4628         -DE/DX =    0.0                 !
 ! D33   D(2,1,21,22)          -91.6366         -DE/DX =    0.0                 !
 ! D34   D(2,1,21,33)           88.1792         -DE/DX =    0.0                 !
 ! D35   D(3,1,21,22)           -1.1653         -DE/DX =    0.0                 !
 ! D36   D(3,1,21,33)          178.6506         -DE/DX =    0.0                 !
 ! D37   D(19,1,21,22)          88.3634         -DE/DX =    0.0                 !
 ! D38   D(19,1,21,33)         -91.8207         -DE/DX =    0.0                 !
 ! D39   D(20,1,21,22)         178.8347         -DE/DX =    0.0                 !
 ! D40   D(20,1,21,33)          -1.3495         -DE/DX =    0.0                 !
 ! D41   D(1,3,7,8)             -0.9313         -DE/DX =    0.0                 !
 ! D42   D(1,3,7,9)            179.1184         -DE/DX =    0.0                 !
 ! D43   D(15,3,7,8)           179.8881         -DE/DX =    0.0                 !
 ! D44   D(15,3,7,9)            -0.0623         -DE/DX =    0.0                 !
 ! D45   D(1,3,15,13)         -179.0309         -DE/DX =    0.0                 !
 ! D46   D(1,3,15,16)            1.3216         -DE/DX =    0.0                 !
 ! D47   D(7,3,15,13)            0.2091         -DE/DX =    0.0                 !
 ! D48   D(7,3,15,16)         -179.4383         -DE/DX =    0.0                 !
 ! D49   D(1,4,5,6)           -179.821          -DE/DX =    0.0                 !
 ! D50   D(16,4,5,6)            -0.001          -DE/DX =    0.0                 !
 ! D51   D(1,4,16,15)           -1.2038         -DE/DX =    0.0                 !
 ! D52   D(1,4,16,17)          179.8675         -DE/DX =    0.0                 !
 ! D53   D(5,4,16,15)          178.9339         -DE/DX =    0.0                 !
 ! D54   D(5,4,16,17)            0.0052         -DE/DX =    0.0                 !
 ! D55   D(4,5,6,17)            -0.0038         -DE/DX =    0.0                 !
 ! D56   D(4,5,6,36)          -179.2702         -DE/DX =    0.0                 !
 ! D57   D(5,6,17,16)            0.0068         -DE/DX =    0.0                 !
 ! D58   D(5,6,17,18)         -177.8718         -DE/DX =    0.0                 !
 ! D59   D(36,6,17,16)         179.1957         -DE/DX =    0.0                 !
 ! D60   D(36,6,17,18)           1.3172         -DE/DX =    0.0                 !
 ! D61   D(5,6,36,37)         -142.7019         -DE/DX =    0.0                 !
 ! D62   D(5,6,36,38)           37.2208         -DE/DX =    0.0                 !
 ! D63   D(17,6,36,37)          38.1794         -DE/DX =    0.0                 !
 ! D64   D(17,6,36,38)        -141.8978         -DE/DX =    0.0                 !
 ! D65   D(3,7,9,10)           179.8791         -DE/DX =    0.0                 !
 ! D66   D(3,7,9,11)            -0.1069         -DE/DX =    0.0                 !
 ! D67   D(8,7,9,10)            -0.0685         -DE/DX =    0.0                 !
 ! D68   D(8,7,9,11)           179.9455         -DE/DX =    0.0                 !
 ! D69   D(7,9,11,12)         -179.9171         -DE/DX =    0.0                 !
 ! D70   D(7,9,11,13)            0.1298         -DE/DX =    0.0                 !
 ! D71   D(10,9,11,12)           0.097          -DE/DX =    0.0                 !
 ! D72   D(10,9,11,13)        -179.856          -DE/DX =    0.0                 !
 ! D73   D(9,11,13,14)         179.9756         -DE/DX =    0.0                 !
 ! D74   D(9,11,13,15)           0.0072         -DE/DX =    0.0                 !
 ! D75   D(12,11,13,14)          0.0223         -DE/DX =    0.0                 !
 ! D76   D(12,11,13,15)       -179.946          -DE/DX =    0.0                 !
 ! D77   D(11,13,15,3)          -0.1819         -DE/DX =    0.0                 !
 ! D78   D(11,13,15,16)        179.4372         -DE/DX =    0.0                 !
 ! D79   D(14,13,15,3)         179.8498         -DE/DX =    0.0                 !
 ! D80   D(14,13,15,16)         -0.5312         -DE/DX =    0.0                 !
 ! D81   D(3,15,16,4)           -0.0638         -DE/DX =    0.0                 !
 ! D82   D(3,15,16,17)         178.5397         -DE/DX =    0.0                 !
 ! D83   D(13,15,16,4)        -179.707          -DE/DX =    0.0                 !
 ! D84   D(13,15,16,17)         -1.1034         -DE/DX =    0.0                 !
 ! D85   D(4,16,17,6)           -0.0071         -DE/DX =    0.0                 !
 ! D86   D(4,16,17,18)         177.5454         -DE/DX =    0.0                 !
 ! D87   D(15,16,17,6)        -178.742          -DE/DX =    0.0                 !
 ! D88   D(15,16,17,18)         -1.1895         -DE/DX =    0.0                 !
 ! D89   D(1,20,24,25)           0.9314         -DE/DX =    0.0                 !
 ! D90   D(1,20,24,26)        -179.1184         -DE/DX =    0.0                 !
 ! D91   D(32,20,24,25)       -179.8881         -DE/DX =    0.0                 !
 ! D92   D(32,20,24,26)          0.0621         -DE/DX =    0.0                 !
 ! D93   D(1,20,32,30)         179.0309         -DE/DX =    0.0                 !
 ! D94   D(1,20,32,33)          -1.3216         -DE/DX =    0.0                 !
 ! D95   D(24,20,32,30)         -0.2091         -DE/DX =    0.0                 !
 ! D96   D(24,20,32,33)        179.4384         -DE/DX =    0.0                 !
 ! D97   D(1,21,22,23)         179.8209         -DE/DX =    0.0                 !
 ! D98   D(33,21,22,23)          0.0011         -DE/DX =    0.0                 !
 ! D99   D(1,21,33,32)           1.2039         -DE/DX =    0.0                 !
 ! D100  D(1,21,33,34)        -179.8675         -DE/DX =    0.0                 !
 ! D101  D(22,21,33,32)       -178.9339         -DE/DX =    0.0                 !
 ! D102  D(22,21,33,34)         -0.0053         -DE/DX =    0.0                 !
 ! D103  D(21,22,23,34)          0.0037         -DE/DX =    0.0                 !
 ! D104  D(21,22,23,46)        179.2702         -DE/DX =    0.0                 !
 ! D105  D(22,23,34,33)         -0.0068         -DE/DX =    0.0                 !
 ! D106  D(22,23,34,35)        177.8718         -DE/DX =    0.0                 !
 ! D107  D(46,23,34,33)       -179.1957         -DE/DX =    0.0                 !
 ! D108  D(46,23,34,35)         -1.3171         -DE/DX =    0.0                 !
 ! D109  D(22,23,46,47)        142.7019         -DE/DX =    0.0                 !
 ! D110  D(22,23,46,48)        -37.2208         -DE/DX =    0.0                 !
 ! D111  D(34,23,46,47)        -38.1794         -DE/DX =    0.0                 !
 ! D112  D(34,23,46,48)        141.8978         -DE/DX =    0.0                 !
 ! D113  D(20,24,26,27)       -179.8791         -DE/DX =    0.0                 !
 ! D114  D(20,24,26,28)          0.107          -DE/DX =    0.0                 !
 ! D115  D(25,24,26,27)          0.0683         -DE/DX =    0.0                 !
 ! D116  D(25,24,26,28)       -179.9455         -DE/DX =    0.0                 !
 ! D117  D(24,26,28,29)        179.9171         -DE/DX =    0.0                 !
 ! D118  D(24,26,28,30)         -0.1299         -DE/DX =    0.0                 !
 ! D119  D(27,26,28,29)         -0.0969         -DE/DX =    0.0                 !
 ! D120  D(27,26,28,30)        179.8561         -DE/DX =    0.0                 !
 ! D121  D(26,28,30,31)       -179.9756         -DE/DX =    0.0                 !
 ! D122  D(26,28,30,32)         -0.0071         -DE/DX =    0.0                 !
 ! D123  D(29,28,30,31)         -0.0224         -DE/DX =    0.0                 !
 ! D124  D(29,28,30,32)        179.946          -DE/DX =    0.0                 !
 ! D125  D(28,30,32,20)          0.1818         -DE/DX =    0.0                 !
 ! D126  D(28,30,32,33)       -179.4373         -DE/DX =    0.0                 !
 ! D127  D(31,30,32,20)       -179.8497         -DE/DX =    0.0                 !
 ! D128  D(31,30,32,33)          0.5312         -DE/DX =    0.0                 !
 ! D129  D(20,32,33,21)          0.0637         -DE/DX =    0.0                 !
 ! D130  D(20,32,33,34)       -178.5397         -DE/DX =    0.0                 !
 ! D131  D(30,32,33,21)        179.7069         -DE/DX =    0.0                 !
 ! D132  D(30,32,33,34)          1.1035         -DE/DX =    0.0                 !
 ! D133  D(21,33,34,23)          0.0071         -DE/DX =    0.0                 !
 ! D134  D(21,33,34,35)       -177.5454         -DE/DX =    0.0                 !
 ! D135  D(32,33,34,23)        178.7419         -DE/DX =    0.0                 !
 ! D136  D(32,33,34,35)          1.1894         -DE/DX =    0.0                 !
 ! D137  D(6,36,37,39)        -179.3164         -DE/DX =    0.0                 !
 ! D138  D(6,36,37,42)           2.3045         -DE/DX =    0.0                 !
 ! D139  D(38,36,37,39)          0.762          -DE/DX =    0.0                 !
 ! D140  D(38,36,37,42)       -177.6171         -DE/DX =    0.0                 !
 ! D141  D(6,36,38,40)        -179.9527         -DE/DX =    0.0                 !
 ! D142  D(6,36,38,43)           0.2426         -DE/DX =    0.0                 !
 ! D143  D(37,36,38,40)         -0.0306         -DE/DX =    0.0                 !
 ! D144  D(37,36,38,43)       -179.8353         -DE/DX =    0.0                 !
 ! D145  D(36,37,39,41)         -0.8078         -DE/DX =    0.0                 !
 ! D146  D(36,37,39,44)       -179.7896         -DE/DX =    0.0                 !
 ! D147  D(42,37,39,41)        177.5808         -DE/DX =    0.0                 !
 ! D148  D(42,37,39,44)         -1.401          -DE/DX =    0.0                 !
 ! D149  D(36,38,40,41)         -0.6412         -DE/DX =    0.0                 !
 ! D150  D(36,38,40,45)       -179.9049         -DE/DX =    0.0                 !
 ! D151  D(43,38,40,41)        179.1612         -DE/DX =    0.0                 !
 ! D152  D(43,38,40,45)         -0.1025         -DE/DX =    0.0                 !
 ! D153  D(37,39,41,40)          0.1357         -DE/DX =    0.0                 !
 ! D154  D(37,39,41,56)       -179.7058         -DE/DX =    0.0                 !
 ! D155  D(44,39,41,40)        179.12           -DE/DX =    0.0                 !
 ! D156  D(44,39,41,56)         -0.7215         -DE/DX =    0.0                 !
 ! D157  D(38,40,41,39)          0.5938         -DE/DX =    0.0                 !
 ! D158  D(38,40,41,56)       -179.5647         -DE/DX =    0.0                 !
 ! D159  D(45,40,41,39)        179.8594         -DE/DX =    0.0                 !
 ! D160  D(45,40,41,56)         -0.2991         -DE/DX =    0.0                 !
 ! D161  D(23,46,47,49)        179.3164         -DE/DX =    0.0                 !
 ! D162  D(23,46,47,52)         -2.3045         -DE/DX =    0.0                 !
 ! D163  D(48,46,47,49)         -0.762          -DE/DX =    0.0                 !
 ! D164  D(48,46,47,52)        177.6171         -DE/DX =    0.0                 !
 ! D165  D(23,46,48,50)        179.9527         -DE/DX =    0.0                 !
 ! D166  D(23,46,48,53)         -0.2426         -DE/DX =    0.0                 !
 ! D167  D(47,46,48,50)          0.0305         -DE/DX =    0.0                 !
 ! D168  D(47,46,48,53)        179.8353         -DE/DX =    0.0                 !
 ! D169  D(46,47,49,51)          0.8078         -DE/DX =    0.0                 !
 ! D170  D(46,47,49,54)        179.7895         -DE/DX =    0.0                 !
 ! D171  D(52,47,49,51)       -177.5808         -DE/DX =    0.0                 !
 ! D172  D(52,47,49,54)          1.4009         -DE/DX =    0.0                 !
 ! D173  D(46,48,50,51)          0.6412         -DE/DX =    0.0                 !
 ! D174  D(46,48,50,55)        179.9048         -DE/DX =    0.0                 !
 ! D175  D(53,48,50,51)       -179.1611         -DE/DX =    0.0                 !
 ! D176  D(53,48,50,55)          0.1025         -DE/DX =    0.0                 !
 ! D177  D(47,49,51,50)         -0.1357         -DE/DX =    0.0                 !
 ! D178  D(47,49,51,57)        179.7058         -DE/DX =    0.0                 !
 ! D179  D(54,49,51,50)       -179.12           -DE/DX =    0.0                 !
 ! D180  D(54,49,51,57)          0.7215         -DE/DX =    0.0                 !
 ! D181  D(48,50,51,49)         -0.5939         -DE/DX =    0.0                 !
 ! D182  D(48,50,51,57)        179.5647         -DE/DX =    0.0                 !
 ! D183  D(55,50,51,49)       -179.8593         -DE/DX =    0.0                 !
 ! D184  D(55,50,51,57)          0.2992         -DE/DX =    0.0                 !
 --------------------------------------------------------------------------------
 Lowest energy point so far.  Saving SCF results.
 GradGradGradGradGradGradGradGradGradGradGradGradGradGradGradGradGradGrad

 Largest change from initial coordinates is atom   44       0.000 Angstoms.
 Leave Link  103 at Sat Oct 20 04:18:44 2018, MaxMem=   838860800 cpu:         7.4
 (Enter /soft/sl6.3/x86_64/gaussian/g09_d01/g09/l202.exe)
 Stoichiometry    C26H18Cl4FeN8(5)
 Framework group  C1[X(C26H18Cl4FeN8)]
 Deg. of freedom   165
 Full point group                 C1      NOp   1
 RotChk:  IX=0 Diff= 3.98D-16
 Largest Abelian subgroup         C1      NOp   1
 Largest concise Abelian subgroup C1      NOp   1
                         Standard orientation:                         
 ---------------------------------------------------------------------
 Center     Atomic      Atomic             Coordinates (Angstroms)
 Number     Number       Type             X           Y           Z
 ---------------------------------------------------------------------
      1         26           0        0.000000    0.000000    0.000000
      2         17           0        0.037464   -0.146700   -2.390539
      3          7           0        0.053732    2.252629   -0.122233
      4          7           0        2.173192    0.554848   -0.010090
      5          7           0        3.290228   -0.092617    0.017120
      6          7           0        4.278877    0.828135   -0.006644
      7          6           0       -1.031993    3.024494   -0.187094
      8          1           0       -1.982874    2.503958   -0.194258
      9          6           0       -0.963142    4.412584   -0.243616
     10          1           0       -1.870837    5.000125   -0.297382
     11          6           0        0.290154    5.016479   -0.229537
     12          1           0        0.384185    6.095427   -0.270840
     13          6           0        1.424536    4.217536   -0.162648
     14          1           0        2.412715    4.660761   -0.150620
     15          6           0        1.267342    2.831650   -0.111847
     16          6           0        2.397566    1.901945   -0.051916
     17          6           0        3.761524    2.085791   -0.050008
     18          1           0        4.382416    2.961709   -0.108230
     19         17           0       -0.037464    0.146699    2.390540
     20          7           0       -0.053732   -2.252629    0.122234
     21          7           0       -2.173192   -0.554848    0.010091
     22          7           0       -3.290227    0.092617   -0.017120
     23          7           0       -4.278877   -0.828135    0.006644
     24          6           0        1.031993   -3.024494    0.187094
     25          1           0        1.982874   -2.503958    0.194259
     26          6           0        0.963141   -4.412584    0.243617
     27          1           0        1.870837   -5.000125    0.297382
     28          6           0       -0.290154   -5.016479    0.229537
     29          1           0       -0.384186   -6.095427    0.270840
     30          6           0       -1.424536   -4.217536    0.162649
     31          1           0       -2.412715   -4.660761    0.150620
     32          6           0       -1.267342   -2.831650    0.111848
     33          6           0       -2.397566   -1.901945    0.051916
     34          6           0       -3.761524   -2.085791    0.050008
     35          1           0       -4.382416   -2.961709    0.108229
     36          6           0        5.644383    0.423981   -0.001418
     37          6           0        6.586906    1.163268    0.710619
     38          6           0        6.021346   -0.714558   -0.712443
     39          6           0        7.921314    0.771773    0.700319
     40          6           0        7.351851   -1.114734   -0.710546
     41          6           0        8.292695   -0.365430   -0.009444
     42          1           0        6.282531    2.024482    1.292372
     43          1           0        5.275340   -1.273444   -1.261127
     44          1           0        8.662153    1.335203    1.251738
     45          1           0        7.658814   -1.995295   -1.259137
     46          6           0       -5.644383   -0.423981    0.001418
     47          6           0       -6.586906   -1.163268   -0.710619
     48          6           0       -6.021346    0.714558    0.712443
     49          6           0       -7.921314   -0.771773   -0.700319
     50          6           0       -7.351851    1.114734    0.710545
     51          6           0       -8.292695    0.365430    0.009444
     52          1           0       -6.282531   -2.024482   -1.292372
     53          1           0       -5.275341    1.273444    1.261127
     54          1           0       -8.662153   -1.335203   -1.251739
     55          1           0       -7.658814    1.995295    1.259137
     56         17           0        9.974182   -0.865541   -0.017449
     57         17           0       -9.974182    0.865541    0.017449
 ---------------------------------------------------------------------
 Rotational constants (GHZ):      0.1624749      0.0304672      0.0269311
 Leave Link  202 at Sat Oct 20 04:18:44 2018, MaxMem=   838860800 cpu:         0.1
 (Enter /soft/sl6.3/x86_64/gaussian/g09_d01/g09/l9999.exe)
 1\1\GINC-NODE0404\FOpt\UB3LYP\6-311G(d,p)\C26H18Cl4Fe1N8(5)\CONRADJ\20
 -Oct-2018\0\\#P b3lyp/6-311G(d,p) opt scf=(conver=8)\\Comment:\\0,5\Fe
 ,-0.0000000033,0.,0.\Cl,0.037464,-0.1467,-2.390539\N,0.053732,2.252629
 ,-0.122233\N,2.173192,0.554848,-0.01009\N,3.290228,-0.092617,0.01712\N
 ,4.278877,0.828135,-0.006644\C,-1.031993,3.024494,-0.187094\H,-1.98287
 4,2.503958,-0.194258\C,-0.963142,4.412584,-0.243616\H,-1.870837,5.0001
 25,-0.297382\C,0.290154,5.016479,-0.229537\H,0.384185,6.095427,-0.2708
 4\C,1.424536,4.217536,-0.162648\H,2.412715,4.660761,-0.15062\C,1.26734
 2,2.83165,-0.111847\C,2.397566,1.901945,-0.051916\C,3.761524,2.085791,
 -0.050008\H,4.382416,2.961709,-0.10823\Cl,-0.037464,0.146699,2.39054\N
 ,-0.053732,-2.252629,0.122234\N,-2.173192,-0.554848,0.010091\N,-3.2902
 27,0.092617,-0.01712\N,-4.278877,-0.828135,0.006644\C,1.031993,-3.0244
 94,0.187094\H,1.982874,-2.503958,0.194259\C,0.963141,-4.412584,0.24361
 7\H,1.870837,-5.000125,0.297382\C,-0.290154,-5.016479,0.229537\H,-0.38
 4186,-6.095427,0.27084\C,-1.424536,-4.217536,0.162649\H,-2.412715,-4.6
 60761,0.15062\C,-1.267342,-2.83165,0.111848\C,-2.397566,-1.901945,0.05
 1916\C,-3.761524,-2.085791,0.050008\H,-4.382416,-2.961709,0.108229\C,5
 .644383,0.423981,-0.001418\C,6.586906,1.163268,0.710619\C,6.021346,-0.
 714558,-0.712443\C,7.921314,0.771773,0.700319\C,7.351851,-1.114734,-0.
 710546\C,8.292695,-0.36543,-0.009444\H,6.282531,2.024482,1.292372\H,5.
 27534,-1.273444,-1.261127\H,8.662153,1.335203,1.251738\H,7.658814,-1.9
 95295,-1.259137\C,-5.644383,-0.423981,0.001418\C,-6.586906,-1.163268,-
 0.710619\C,-6.021346,0.714558,0.712443\C,-7.921314,-0.771773,-0.700319
 \C,-7.351851,1.114734,0.710545\C,-8.292695,0.36543,0.009444\H,-6.28253
 1,-2.024482,-1.292372\H,-5.275341,1.273444,1.261127\H,-8.662153,-1.335
 203,-1.251739\H,-7.658814,1.995295,1.259137\Cl,9.974182,-0.865541,-0.0
 17449\Cl,-9.974182,0.865541,0.017449\\Version=AS64L-G09RevD.01\State=5
 -A\HF=-4544.6620501\S2=6.00791\S2-1=0.\S2A=6.000018\RMSD=7.083e-09\RMS
 F=1.235e-05\Dipole=0.0000014,0.000002,-0.0000032\Quadrupole=19.8783636
 ,29.1805224,-49.0588861,18.9313375,1.8017578,3.0388625\PG=C01 [X(C26H1
 8Cl4Fe1N8)]\\@


 Cherishing children is the mark of a civilized society.
 -- Joan Ganz Cooney
 Job cpu time:       0 days  9 hours 26 minutes 55.8 seconds.
 File lengths (MBytes):  RWF=    703 Int=      0 D2E=      0 Chk=     62 Scr=      1
 Normal termination of Gaussian 09 at Sat Oct 20 04:18:44 2018.
