# Supplementary material for: DFT and CV data of 4-phenyl-substituted dichloro(bis{2-[1-(phenyl)-1H-1,2,3-triazol-4-yl-κN3]pyridine-κN})iron(II) coordination compounds
Source: Data Brief. 2018 Oct 27;21:1458–71. doi: 10.1016/j.dib.2018.10.085 (PMC6234228; doi:10.1016/j.dib.2018.10.085)
Supplement: Supplementary file 2 — Supplementary material. [file mmc2.zip › DIB_DFT_files_Fe/FeCl2L12_Cl_trans2.log]

 Entering Gaussian System, Link 0=g09
 Input=FeCl2L12_Cl_trans2.com
 Output=FeCl2L12_Cl_trans2.log
 Initial command:
 /soft/sl6.3/x86_64/gaussian/g09_d01/g09/l1.exe "/scratch/conradj/558836.ui.FeCl2L12_Cl_trans2/Gau-31777.inp" -scrdir="/scratch/conradj/558836.ui.FeCl2L12_Cl_trans2/"
 Default linda workers:  node0404-ib,node0405-ib
 Default is to use  16 SMP processors on each worker.
 Entering Link 1 = /soft/sl6.3/x86_64/gaussian/g09_d01/g09/l1.exe PID=     31778.
  
 Copyright (c) 1988,1990,1992,1993,1995,1998,2003,2009,2013,
            Gaussian, Inc.  All Rights Reserved.
  
 This is part of the Gaussian(R) 09 program.  It is based on
 the Gaussian(R) 03 system (copyright 2003, Gaussian, Inc.),
 the Gaussian(R) 98 system (copyright 1998, Gaussian, Inc.),
 the Gaussian(R) 94 system (copyright 1995, Gaussian, Inc.),
 the Gaussian 92(TM) system (copyright 1992, Gaussian, Inc.),
 the Gaussian 90(TM) system (copyright 1990, Gaussian, Inc.),
 the Gaussian 88(TM) system (copyright 1988, Gaussian, Inc.),
 the Gaussian 86(TM) system (copyright 1986, Carnegie Mellon
 University), and the Gaussian 82(TM) system (copyright 1983,
 Carnegie Mellon University). Gaussian is a federally registered
 trademark of Gaussian, Inc.
  
 This software contains proprietary and confidential information,
 including trade secrets, belonging to Gaussian, Inc.
  
 This software is provided under written license and may be
 used, copied, transmitted, or stored only in accord with that
 written license.
  
 The following legend is applicable only to US Government
 contracts under FAR:
  
                    RESTRICTED RIGHTS LEGEND
  
 Use, reproduction and disclosure by the US Government is
 subject to restrictions as set forth in subparagraphs (a)
 and (c) of the Commercial Computer Software - Restricted
 Rights clause in FAR 52.227-19.
  
 Gaussian, Inc.
 340 Quinnipiac St., Bldg. 40, Wallingford CT 06492
  
  
 ---------------------------------------------------------------
 Warning -- This program may not be used in any manner that
 competes with the business of Gaussian, Inc. or will provide
 assistance to any competitor of Gaussian, Inc.  The licensee
 of this program is prohibited from giving any competitor of
 Gaussian, Inc. access to this program.  By using this program,
 the user acknowledges that Gaussian, Inc. is engaged in the
 business of creating and licensing software in the field of
 computational chemistry and represents and warrants to the
 licensee that it is not a competitor of Gaussian, Inc. and that
 it will not use this program in any manner prohibited above.
 ---------------------------------------------------------------
  

 Cite this work as:
 Gaussian 09, Revision D.01,
 M. J. Frisch, G. W. Trucks, H. B. Schlegel, G. E. Scuseria, 
 M. A. Robb, J. R. Cheeseman, G. Scalmani, V. Barone, B. Mennucci, 
 G. A. Petersson, H. Nakatsuji, M. Caricato, X. Li, H. P. Hratchian, 
 A. F. Izmaylov, J. Bloino, G. Zheng, J. L. Sonnenberg, M. Hada, 
 M. Ehara, K. Toyota, R. Fukuda, J. Hasegawa, M. Ishida, T. Nakajima, 
 Y. Honda, O. Kitao, H. Nakai, T. Vreven, J. A. Montgomery, Jr., 
 J. E. Peralta, F. Ogliaro, M. Bearpark, J. J. Heyd, E. Brothers, 
 K. N. Kudin, V. N. Staroverov, T. Keith, R. Kobayashi, J. Normand, 
 K. Raghavachari, A. Rendell, J. C. Burant, S. S. Iyengar, J. Tomasi, 
 M. Cossi, N. Rega, J. M. Millam, M. Klene, J. E. Knox, J. B. Cross, 
 V. Bakken, C. Adamo, J. Jaramillo, R. Gomperts, R. E. Stratmann, 
 O. Yazyev, A. J. Austin, R. Cammi, C. Pomelli, J. W. Ochterski, 
 R. L. Martin, K. Morokuma, V. G. Zakrzewski, G. A. Voth, 
 P. Salvador, J. J. Dannenberg, S. Dapprich, A. D. Daniels, 
 O. Farkas, J. B. Foresman, J. V. Ortiz, J. Cioslowski, 
 and D. J. Fox, Gaussian, Inc., Wallingford CT, 2013.
 
 ******************************************
 Gaussian 09:  AS64L-G09RevD.01 24-Apr-2013
                20-Oct-2018 
 ******************************************
 %chk=FeCl2L12_Cl_trans2.chk
 SetLPE:  input flags="-opt 'Tsnet.Node.lindarsharg: ssh' "
 SetLPE:    new flags="-opt 'Tsnet.Node.lindarsharg: ssh'  -nodelist 'node0404-ib node0405-ib'"
 Will use up to    2 processors via Linda.
 ---------------------------------------
 #P b3lyp/6-311G(d,p) opt scf=(conver=8)
 ---------------------------------------
 1/14=-1,18=20,19=15,26=3,38=1/1,3;
 2/9=110,12=2,17=6,18=5,40=1/2;
 3/5=4,6=6,7=101,11=2,16=1,25=1,30=1,71=1,74=-5/1,2,3;
 4//1;
 5/5=2,6=8,38=5/2;
 6/7=2,8=2,9=2,10=2,28=1/1;
 7//1,2,3,16;
 1/14=-1,18=20,19=15,26=3/3(2);
 2/9=110/2;
 99//99;
 2/9=110/2;
 3/5=4,6=6,7=101,11=2,16=1,25=1,30=1,71=1,74=-5/1,2,3;
 4/5=5,16=3,69=1/1;
 5/5=2,6=8,38=5/2;
 7//1,2,3,16;
 1/14=-1,18=20,19=15,26=3/3(-5);
 2/9=110/2;
 6/7=2,8=2,9=2,10=2,19=2,28=1/1;
 99/9=1/99;
 Leave Link    1 at Sat Oct 20 03:48:59 2018, MaxMem=           0 cpu:         1.2
 (Enter /soft/sl6.3/x86_64/gaussian/g09_d01/g09/l101.exe)
 --------
 Comment:
 --------
 Symbolic Z-matrix:
 Charge =  0 Multiplicity = 5
 26                   -2.10828  -0.02072   0.02279 
 17                   -2.36057   0.50445  -2.29067 
 7                    -3.43195  -1.89127  -0.44095 
 7                    -0.72063  -1.74149  -0.22309 
 7                     0.55596  -1.87229  -0.07483 
 7                     0.81984  -3.19596  -0.10867 
 6                    -4.74943  -1.89363  -0.6435 
 1                    -5.23853  -0.9278   -0.6039 
 6                    -5.47632  -3.04769  -0.91323 
 1                    -6.54675  -2.994    -1.06594 
 6                    -4.79256  -4.25705  -0.98814 
 1                    -5.32093  -5.17978  -1.19772 
 6                    -3.41655  -4.26284  -0.80527 
 1                    -2.85343  -5.18496  -0.88025 
 6                    -2.76688  -3.05628  -0.53413 
 6                    -1.31724  -2.96313  -0.35969 
 6                    -0.32388  -3.91193  -0.2859 
 1                    -0.33582  -4.98694  -0.3 
 17                   -2.21003  -0.5424    2.34767 
 7                    -3.44264   1.82369   0.52938 
 7                    -0.74339   1.73118   0.19556 
 7                     0.5276    1.88486   0.02673 
 7                     0.76453   3.2142    0.01877 
 6                    -4.74789   1.7996    0.79807 
 1                    -5.20687   0.81891   0.83579 
 6                    -5.49588   2.94601   1.04166 
 1                    -6.55526   2.87108   1.25172 
 6                    -4.84705   4.17648   1.01378 
 1                    -5.39322   5.09449   1.19673 
 6                    -3.4821    4.21089   0.76293 
 1                    -2.94574   5.15178   0.75644 
 6                    -2.80889   3.00961   0.5286 
 6                    -1.36468   2.94379   0.303 
 6                    -0.39253   3.91016   0.192 
 1                    -0.42084   4.98347   0.2427 
 6                     2.15259  -3.66707   0.06049 
 6                     2.58749  -4.79694  -0.62935 
 6                     3.01025  -2.98452   0.92247 
 6                     3.88598  -5.26018  -0.44547 
 6                     4.31175  -3.4387    1.09517 
 6                     4.73817  -4.57603   0.41481 
 1                     1.93002  -5.30207  -1.32601 
 1                     2.65094  -2.11027   1.4482 
 1                     4.23663  -6.1346   -0.97726 
 1                     4.98732  -2.92115   1.76325 
 6                     2.09015   3.70661  -0.14549 
 6                     2.30663   4.94942  -0.73799 
 6                     3.16421   2.93112   0.29064 
 6                     3.60353   5.43201  -0.87658 
 6                     4.46035   3.40696   0.13907 
 6                     4.67081   4.6572   -0.43575 
 1                     1.47614   5.53239  -1.11566 
 1                     2.9755    1.96445   0.73665 
 1                     3.78309   6.39424  -1.33726 
 1                     5.30208   2.8148    0.47289 
 17                    6.30818   5.26297  -0.61319 
 17                    6.37922  -5.15437   0.64286 
 
 Add virtual bond connecting atoms N3         and Fe1        Dist= 4.42D+00.
 Add virtual bond connecting atoms N4         and Fe1        Dist= 4.20D+00.
 Add virtual bond connecting atoms N20        and Fe1        Dist= 4.41D+00.
 Add virtual bond connecting atoms N21        and Fe1        Dist= 4.21D+00.
 Add virtual bond connecting atoms H25        and H8         Dist= 4.28D+00.
 NAtoms=     57 NQM=       57 NQMF=       0 NMMI=      0 NMMIF=      0
                NMic=       0 NMicF=      0.
                    Isotopes and Nuclear Properties:
 (Nuclear quadrupole moments (NQMom) in fm**2, nuclear magnetic moments (NMagM)
  in nuclear magnetons)

  Atom         1           2           3           4           5           6           7           8           9          10
 IAtWgt=          56          35          14          14          14          14          12           1          12           1
 AtmWgt=  55.9349393  34.9688527  14.0030740  14.0030740  14.0030740  14.0030740  12.0000000   1.0078250  12.0000000   1.0078250
 NucSpn=           0           3           2           2           2           2           0           1           0           1
 AtZEff=   0.0000000   0.0000000   0.0000000   0.0000000   0.0000000   0.0000000   0.0000000   0.0000000   0.0000000   0.0000000
 NQMom=    0.0000000  -8.1650000   2.0440000   2.0440000   2.0440000   2.0440000   0.0000000   0.0000000   0.0000000   0.0000000
 NMagM=    0.0000000   0.8218740   0.4037610   0.4037610   0.4037610   0.4037610   0.0000000   2.7928460   0.0000000   2.7928460
 AtZNuc=  26.0000000  17.0000000   7.0000000   7.0000000   7.0000000   7.0000000   6.0000000   1.0000000   6.0000000   1.0000000

  Atom        11          12          13          14          15          16          17          18          19          20
 IAtWgt=          12           1          12           1          12          12          12           1          35          14
 AtmWgt=  12.0000000   1.0078250  12.0000000   1.0078250  12.0000000  12.0000000  12.0000000   1.0078250  34.9688527  14.0030740
 NucSpn=           0           1           0           1           0           0           0           1           3           2
 AtZEff=   0.0000000   0.0000000   0.0000000   0.0000000   0.0000000   0.0000000   0.0000000   0.0000000   0.0000000   0.0000000
 NQMom=    0.0000000   0.0000000   0.0000000   0.0000000   0.0000000   0.0000000   0.0000000   0.0000000  -8.1650000   2.0440000
 NMagM=    0.0000000   2.7928460   0.0000000   2.7928460   0.0000000   0.0000000   0.0000000   2.7928460   0.8218740   0.4037610
 AtZNuc=   6.0000000   1.0000000   6.0000000   1.0000000   6.0000000   6.0000000   6.0000000   1.0000000  17.0000000   7.0000000

  Atom        21          22          23          24          25          26          27          28          29          30
 IAtWgt=          14          14          14          12           1          12           1          12           1          12
 AtmWgt=  14.0030740  14.0030740  14.0030740  12.0000000   1.0078250  12.0000000   1.0078250  12.0000000   1.0078250  12.0000000
 NucSpn=           2           2           2           0           1           0           1           0           1           0
 AtZEff=   0.0000000   0.0000000   0.0000000   0.0000000   0.0000000   0.0000000   0.0000000   0.0000000   0.0000000   0.0000000
 NQMom=    2.0440000   2.0440000   2.0440000   0.0000000   0.0000000   0.0000000   0.0000000   0.0000000   0.0000000   0.0000000
 NMagM=    0.4037610   0.4037610   0.4037610   0.0000000   2.7928460   0.0000000   2.7928460   0.0000000   2.7928460   0.0000000
 AtZNuc=   7.0000000   7.0000000   7.0000000   6.0000000   1.0000000   6.0000000   1.0000000   6.0000000   1.0000000   6.0000000

  Atom        31          32          33          34          35          36          37          38          39          40
 IAtWgt=           1          12          12          12           1          12          12          12          12          12
 AtmWgt=   1.0078250  12.0000000  12.0000000  12.0000000   1.0078250  12.0000000  12.0000000  12.0000000  12.0000000  12.0000000
 NucSpn=           1           0           0           0           1           0           0           0           0           0
 AtZEff=   0.0000000   0.0000000   0.0000000   0.0000000   0.0000000   0.0000000   0.0000000   0.0000000   0.0000000   0.0000000
 NQMom=    0.0000000   0.0000000   0.0000000   0.0000000   0.0000000   0.0000000   0.0000000   0.0000000   0.0000000   0.0000000
 NMagM=    2.7928460   0.0000000   0.0000000   0.0000000   2.7928460   0.0000000   0.0000000   0.0000000   0.0000000   0.0000000
 AtZNuc=   1.0000000   6.0000000   6.0000000   6.0000000   1.0000000   6.0000000   6.0000000   6.0000000   6.0000000   6.0000000

  Atom        41          42          43          44          45          46          47          48          49          50
 IAtWgt=          12           1           1           1           1          12          12          12          12          12
 AtmWgt=  12.0000000   1.0078250   1.0078250   1.0078250   1.0078250  12.0000000  12.0000000  12.0000000  12.0000000  12.0000000
 NucSpn=           0           1           1           1           1           0           0           0           0           0
 AtZEff=   0.0000000   0.0000000   0.0000000   0.0000000   0.0000000   0.0000000   0.0000000   0.0000000   0.0000000   0.0000000
 NQMom=    0.0000000   0.0000000   0.0000000   0.0000000   0.0000000   0.0000000   0.0000000   0.0000000   0.0000000   0.0000000
 NMagM=    0.0000000   2.7928460   2.7928460   2.7928460   2.7928460   0.0000000   0.0000000   0.0000000   0.0000000   0.0000000
 AtZNuc=   6.0000000   1.0000000   1.0000000   1.0000000   1.0000000   6.0000000   6.0000000   6.0000000   6.0000000   6.0000000

  Atom        51          52          53          54          55          56          57
 IAtWgt=          12           1           1           1           1          35          35
 AtmWgt=  12.0000000   1.0078250   1.0078250   1.0078250   1.0078250  34.9688527  34.9688527
 NucSpn=           0           1           1           1           1           3           3
 AtZEff=   0.0000000   0.0000000   0.0000000   0.0000000   0.0000000   0.0000000   0.0000000
 NQMom=    0.0000000   0.0000000   0.0000000   0.0000000   0.0000000  -8.1650000  -8.1650000
 NMagM=    0.0000000   2.7928460   2.7928460   2.7928460   2.7928460   0.8218740   0.8218740
 AtZNuc=   6.0000000   1.0000000   1.0000000   1.0000000   1.0000000  17.0000000  17.0000000
 Leave Link  101 at Sat Oct 20 03:48:59 2018, MaxMem=   838860800 cpu:         4.3
 (Enter /soft/sl6.3/x86_64/gaussian/g09_d01/g09/l103.exe)

 GradGradGradGradGradGradGradGradGradGradGradGradGradGradGradGradGradGrad
 Berny optimization.
 Initialization pass.
                           ----------------------------
                           !    Initial Parameters    !
                           ! (Angstroms and Degrees)  !
 --------------------------                            --------------------------
 ! Name  Definition              Value          Derivative Info.                !
 --------------------------------------------------------------------------------
 ! R1    R(1,2)                  2.3857         estimate D2E/DX2                !
 ! R2    R(1,3)                  2.338          estimate D2E/DX2                !
 ! R3    R(1,4)                  2.2242         estimate D2E/DX2                !
 ! R4    R(1,19)                 2.3849         estimate D2E/DX2                !
 ! R5    R(1,20)                 2.3322         estimate D2E/DX2                !
 ! R6    R(1,21)                 2.2275         estimate D2E/DX2                !
 ! R7    R(3,7)                  1.333          estimate D2E/DX2                !
 ! R8    R(3,15)                 1.3447         estimate D2E/DX2                !
 ! R9    R(4,5)                  1.2918         estimate D2E/DX2                !
 ! R10   R(4,16)                 1.3664         estimate D2E/DX2                !
 ! R11   R(5,6)                  1.3501         estimate D2E/DX2                !
 ! R12   R(6,17)                 1.3609         estimate D2E/DX2                !
 ! R13   R(6,36)                 1.4236         estimate D2E/DX2                !
 ! R14   R(7,8)                  1.0833         estimate D2E/DX2                !
 ! R15   R(7,9)                  1.3903         estimate D2E/DX2                !
 ! R16   R(8,25)                 2.2638         estimate D2E/DX2                !
 ! R17   R(9,10)                 1.0826         estimate D2E/DX2                !
 ! R18   R(9,11)                 1.3913         estimate D2E/DX2                !
 ! R19   R(11,12)                1.0838         estimate D2E/DX2                !
 ! R20   R(11,13)                1.3881         estimate D2E/DX2                !
 ! R21   R(13,14)                1.0831         estimate D2E/DX2                !
 ! R22   R(13,15)                1.3969         estimate D2E/DX2                !
 ! R23   R(15,16)                1.4631         estimate D2E/DX2                !
 ! R24   R(16,17)                1.3757         estimate D2E/DX2                !
 ! R25   R(17,18)                1.0752         estimate D2E/DX2                !
 ! R26   R(20,24)                1.3328         estimate D2E/DX2                !
 ! R27   R(20,32)                1.3446         estimate D2E/DX2                !
 ! R28   R(21,22)                1.2913         estimate D2E/DX2                !
 ! R29   R(21,33)                1.3667         estimate D2E/DX2                !
 ! R30   R(22,23)                1.3503         estimate D2E/DX2                !
 ! R31   R(23,34)                1.3613         estimate D2E/DX2                !
 ! R32   R(23,46)                1.4236         estimate D2E/DX2                !
 ! R33   R(24,25)                1.0834         estimate D2E/DX2                !
 ! R34   R(24,26)                1.3904         estimate D2E/DX2                !
 ! R35   R(26,27)                1.0826         estimate D2E/DX2                !
 ! R36   R(26,28)                1.3913         estimate D2E/DX2                !
 ! R37   R(28,29)                1.0838         estimate D2E/DX2                !
 ! R38   R(28,30)                1.3882         estimate D2E/DX2                !
 ! R39   R(30,31)                1.0831         estimate D2E/DX2                !
 ! R40   R(30,32)                1.3969         estimate D2E/DX2                !
 ! R41   R(32,33)                1.4632         estimate D2E/DX2                !
 ! R42   R(33,34)                1.3752         estimate D2E/DX2                !
 ! R43   R(34,35)                1.0749         estimate D2E/DX2                !
 ! R44   R(36,37)                1.3934         estimate D2E/DX2                !
 ! R45   R(36,38)                1.3944         estimate D2E/DX2                !
 ! R46   R(37,39)                1.3909         estimate D2E/DX2                !
 ! R47   R(37,42)                1.0829         estimate D2E/DX2                !
 ! R48   R(38,40)                1.3892         estimate D2E/DX2                !
 ! R49   R(38,43)                1.0816         estimate D2E/DX2                !
 ! R50   R(39,41)                1.3908         estimate D2E/DX2                !
 ! R51   R(39,44)                1.0818         estimate D2E/DX2                !
 ! R52   R(40,41)                1.3922         estimate D2E/DX2                !
 ! R53   R(40,45)                1.0819         estimate D2E/DX2                !
 ! R54   R(41,57)                1.7549         estimate D2E/DX2                !
 ! R55   R(46,47)                1.3937         estimate D2E/DX2                !
 ! R56   R(46,48)                1.3947         estimate D2E/DX2                !
 ! R57   R(47,49)                1.3907         estimate D2E/DX2                !
 ! R58   R(47,52)                1.0827         estimate D2E/DX2                !
 ! R59   R(48,50)                1.389          estimate D2E/DX2                !
 ! R60   R(48,53)                1.0812         estimate D2E/DX2                !
 ! R61   R(49,51)                1.3906         estimate D2E/DX2                !
 ! R62   R(49,54)                1.0818         estimate D2E/DX2                !
 ! R63   R(50,51)                1.3921         estimate D2E/DX2                !
 ! R64   R(50,55)                1.0819         estimate D2E/DX2                !
 ! R65   R(51,56)                1.7548         estimate D2E/DX2                !
 ! A1    A(2,1,3)               85.636          estimate D2E/DX2                !
 ! A2    A(2,1,4)               97.4165         estimate D2E/DX2                !
 ! A3    A(2,1,20)              88.627          estimate D2E/DX2                !
 ! A4    A(2,1,21)              88.1019         estimate D2E/DX2                !
 ! A5    A(3,1,4)               73.2803         estimate D2E/DX2                !
 ! A6    A(3,1,19)              89.6673         estimate D2E/DX2                !
 ! A7    A(3,1,20)             110.6036         estimate D2E/DX2                !
 ! A8    A(4,1,19)              88.0032         estimate D2E/DX2                !
 ! A9    A(4,1,21)             103.5773         estimate D2E/DX2                !
 ! A10   A(19,1,20)             86.3783         estimate D2E/DX2                !
 ! A11   A(19,1,21)             97.0406         estimate D2E/DX2                !
 ! A12   A(20,1,21)             73.2463         estimate D2E/DX2                !
 ! A13   A(1,3,7)              126.2379         estimate D2E/DX2                !
 ! A14   A(1,3,15)             115.2704         estimate D2E/DX2                !
 ! A15   A(7,3,15)             118.4749         estimate D2E/DX2                !
 ! A16   A(1,4,5)              133.0147         estimate D2E/DX2                !
 ! A17   A(1,4,16)             115.4892         estimate D2E/DX2                !
 ! A18   A(5,4,16)             110.6363         estimate D2E/DX2                !
 ! A19   A(4,5,6)              106.8305         estimate D2E/DX2                !
 ! A20   A(5,6,17)             110.7803         estimate D2E/DX2                !
 ! A21   A(5,6,36)             120.2928         estimate D2E/DX2                !
 ! A22   A(17,6,36)            128.9115         estimate D2E/DX2                !
 ! A23   A(3,7,8)              116.0469         estimate D2E/DX2                !
 ! A24   A(3,7,9)              123.2094         estimate D2E/DX2                !
 ! A25   A(8,7,9)              120.7358         estimate D2E/DX2                !
 ! A26   A(7,8,25)             134.8154         estimate D2E/DX2                !
 ! A27   A(7,9,10)             120.2085         estimate D2E/DX2                !
 ! A28   A(7,9,11)             118.3611         estimate D2E/DX2                !
 ! A29   A(10,9,11)            121.4292         estimate D2E/DX2                !
 ! A30   A(9,11,12)            120.7235         estimate D2E/DX2                !
 ! A31   A(9,11,13)            118.9272         estimate D2E/DX2                !
 ! A32   A(12,11,13)           120.3451         estimate D2E/DX2                !
 ! A33   A(11,13,14)           120.6524         estimate D2E/DX2                !
 ! A34   A(11,13,15)           118.8808         estimate D2E/DX2                !
 ! A35   A(14,13,15)           120.4644         estimate D2E/DX2                !
 ! A36   A(3,15,13)            122.123          estimate D2E/DX2                !
 ! A37   A(3,15,16)            115.253          estimate D2E/DX2                !
 ! A38   A(13,15,16)           122.6119         estimate D2E/DX2                !
 ! A39   A(4,16,15)            120.0976         estimate D2E/DX2                !
 ! A40   A(4,16,17)            107.2168         estimate D2E/DX2                !
 ! A41   A(15,16,17)           132.6839         estimate D2E/DX2                !
 ! A42   A(6,17,16)            104.5359         estimate D2E/DX2                !
 ! A43   A(6,17,18)            122.4834         estimate D2E/DX2                !
 ! A44   A(16,17,18)           132.9126         estimate D2E/DX2                !
 ! A45   A(1,20,24)            126.1433         estimate D2E/DX2                !
 ! A46   A(1,20,32)            115.3226         estimate D2E/DX2                !
 ! A47   A(24,20,32)           118.5303         estimate D2E/DX2                !
 ! A48   A(1,21,22)            133.3565         estimate D2E/DX2                !
 ! A49   A(1,21,33)            115.1723         estimate D2E/DX2                !
 ! A50   A(22,21,33)           110.6168         estimate D2E/DX2                !
 ! A51   A(21,22,23)           106.8952         estimate D2E/DX2                !
 ! A52   A(22,23,34)           110.6968         estimate D2E/DX2                !
 ! A53   A(22,23,46)           120.3029         estimate D2E/DX2                !
 ! A54   A(34,23,46)           128.9983         estimate D2E/DX2                !
 ! A55   A(20,24,25)           115.9919         estimate D2E/DX2                !
 ! A56   A(20,24,26)           123.1797         estimate D2E/DX2                !
 ! A57   A(25,24,26)           120.82           estimate D2E/DX2                !
 ! A58   A(8,25,24)            133.0156         estimate D2E/DX2                !
 ! A59   A(24,26,27)           120.2231         estimate D2E/DX2                !
 ! A60   A(24,26,28)           118.3477         estimate D2E/DX2                !
 ! A61   A(27,26,28)           121.4286         estimate D2E/DX2                !
 ! A62   A(26,28,29)           120.7127         estimate D2E/DX2                !
 ! A63   A(26,28,30)           118.9505         estimate D2E/DX2                !
 ! A64   A(29,28,30)           120.3325         estimate D2E/DX2                !
 ! A65   A(28,30,31)           120.6331         estimate D2E/DX2                !
 ! A66   A(28,30,32)           118.8725         estimate D2E/DX2                !
 ! A67   A(31,30,32)           120.4926         estimate D2E/DX2                !
 ! A68   A(20,32,30)           122.0886         estimate D2E/DX2                !
 ! A69   A(20,32,33)           115.1897         estimate D2E/DX2                !
 ! A70   A(30,32,33)           122.7001         estimate D2E/DX2                !
 ! A71   A(21,33,32)           120.0471         estimate D2E/DX2                !
 ! A72   A(21,33,34)           107.2034         estimate D2E/DX2                !
 ! A73   A(32,33,34)           132.7308         estimate D2E/DX2                !
 ! A74   A(23,34,33)           104.5872         estimate D2E/DX2                !
 ! A75   A(23,34,35)           122.6084         estimate D2E/DX2                !
 ! A76   A(33,34,35)           132.7844         estimate D2E/DX2                !
 ! A77   A(6,36,37)            120.1116         estimate D2E/DX2                !
 ! A78   A(6,36,38)            119.1607         estimate D2E/DX2                !
 ! A79   A(37,36,38)           120.7276         estimate D2E/DX2                !
 ! A80   A(36,37,39)           119.7359         estimate D2E/DX2                !
 ! A81   A(36,37,42)           120.478          estimate D2E/DX2                !
 ! A82   A(39,37,42)           119.7683         estimate D2E/DX2                !
 ! A83   A(36,38,40)           119.5399         estimate D2E/DX2                !
 ! A84   A(36,38,43)           119.4583         estimate D2E/DX2                !
 ! A85   A(40,38,43)           121.0016         estimate D2E/DX2                !
 ! A86   A(37,39,41)           119.3388         estimate D2E/DX2                !
 ! A87   A(37,39,44)           120.4518         estimate D2E/DX2                !
 ! A88   A(41,39,44)           120.2023         estimate D2E/DX2                !
 ! A89   A(38,40,41)           119.5559         estimate D2E/DX2                !
 ! A90   A(38,40,45)           120.3543         estimate D2E/DX2                !
 ! A91   A(41,40,45)           120.085          estimate D2E/DX2                !
 ! A92   A(39,41,40)           121.0946         estimate D2E/DX2                !
 ! A93   A(39,41,57)           119.4232         estimate D2E/DX2                !
 ! A94   A(40,41,57)           119.482          estimate D2E/DX2                !
 ! A95   A(23,46,47)           120.1397         estimate D2E/DX2                !
 ! A96   A(23,46,48)           119.2537         estimate D2E/DX2                !
 ! A97   A(47,46,48)           120.6066         estimate D2E/DX2                !
 ! A98   A(46,47,49)           119.7786         estimate D2E/DX2                !
 ! A99   A(46,47,52)           120.6163         estimate D2E/DX2                !
 ! A100  A(49,47,52)           119.5854         estimate D2E/DX2                !
 ! A101  A(46,48,50)           119.6035         estimate D2E/DX2                !
 ! A102  A(46,48,53)           119.4533         estimate D2E/DX2                !
 ! A103  A(50,48,53)           120.942          estimate D2E/DX2                !
 ! A104  A(47,49,51)           119.3924         estimate D2E/DX2                !
 ! A105  A(47,49,54)           120.3894         estimate D2E/DX2                !
 ! A106  A(51,49,54)           120.2111         estimate D2E/DX2                !
 ! A107  A(48,50,51)           119.5914         estimate D2E/DX2                !
 ! A108  A(48,50,55)           120.3181         estimate D2E/DX2                !
 ! A109  A(51,50,55)           120.0884         estimate D2E/DX2                !
 ! A110  A(49,51,50)           121.0168         estimate D2E/DX2                !
 ! A111  A(49,51,56)           119.4546         estimate D2E/DX2                !
 ! A112  A(50,51,56)           119.5281         estimate D2E/DX2                !
 ! A113  L(2,1,19,3,-1)        175.3033         estimate D2E/DX2                !
 ! A114  L(3,1,21,2,-1)        173.7378         estimate D2E/DX2                !
 ! A115  L(4,1,20,2,-1)        186.0435         estimate D2E/DX2                !
 ! A116  L(2,1,19,3,-2)        187.1112         estimate D2E/DX2                !
 ! A117  L(3,1,21,2,-2)        184.0638         estimate D2E/DX2                !
 ! A118  L(4,1,20,2,-2)        183.2732         estimate D2E/DX2                !
 ! D1    D(2,1,3,7)            -75.121          estimate D2E/DX2                !
 ! D2    D(2,1,3,15)           103.3571         estimate D2E/DX2                !
 ! D3    D(4,1,3,7)           -174.2173         estimate D2E/DX2                !
 ! D4    D(4,1,3,15)             4.2608         estimate D2E/DX2                !
 ! D5    D(19,1,3,7)            97.7678         estimate D2E/DX2                !
 ! D6    D(19,1,3,15)          -83.7542         estimate D2E/DX2                !
 ! D7    D(20,1,3,7)            11.7627         estimate D2E/DX2                !
 ! D8    D(20,1,3,15)         -169.7592         estimate D2E/DX2                !
 ! D9    D(7,3,21,22)         -157.7487         estimate D2E/DX2                !
 ! D10   D(7,3,21,33)            5.9372         estimate D2E/DX2                !
 ! D11   D(15,3,21,22)          16.5595         estimate D2E/DX2                !
 ! D12   D(15,3,21,33)        -179.7546         estimate D2E/DX2                !
 ! D13   D(2,1,4,5)            101.9422         estimate D2E/DX2                !
 ! D14   D(2,1,4,16)           -89.8816         estimate D2E/DX2                !
 ! D15   D(3,1,4,5)           -174.9051         estimate D2E/DX2                !
 ! D16   D(3,1,4,16)            -6.729          estimate D2E/DX2                !
 ! D17   D(19,1,4,5)           -84.6526         estimate D2E/DX2                !
 ! D18   D(19,1,4,16)           83.5236         estimate D2E/DX2                !
 ! D19   D(21,1,4,5)            12.1098         estimate D2E/DX2                !
 ! D20   D(21,1,4,16)         -179.714          estimate D2E/DX2                !
 ! D21   D(5,4,20,24)         -155.2589         estimate D2E/DX2                !
 ! D22   D(5,4,20,32)           21.6667         estimate D2E/DX2                !
 ! D23   D(16,4,20,24)           9.0261         estimate D2E/DX2                !
 ! D24   D(16,4,20,32)        -174.0483         estimate D2E/DX2                !
 ! D25   D(2,1,20,24)           97.8342         estimate D2E/DX2                !
 ! D26   D(2,1,20,32)          -81.4327         estimate D2E/DX2                !
 ! D27   D(3,1,20,24)           13.0166         estimate D2E/DX2                !
 ! D28   D(3,1,20,32)         -166.2503         estimate D2E/DX2                !
 ! D29   D(19,1,20,24)         -75.2637         estimate D2E/DX2                !
 ! D30   D(19,1,20,32)         105.4695         estimate D2E/DX2                !
 ! D31   D(21,1,20,24)        -173.7351         estimate D2E/DX2                !
 ! D32   D(21,1,20,32)           6.998          estimate D2E/DX2                !
 ! D33   D(2,1,21,22)          -87.9375         estimate D2E/DX2                !
 ! D34   D(2,1,21,33)           80.258          estimate D2E/DX2                !
 ! D35   D(4,1,21,22)            9.2353         estimate D2E/DX2                !
 ! D36   D(4,1,21,33)          177.4307         estimate D2E/DX2                !
 ! D37   D(19,1,21,22)          98.8748         estimate D2E/DX2                !
 ! D38   D(19,1,21,33)         -92.9297         estimate D2E/DX2                !
 ! D39   D(20,1,21,22)        -177.0746         estimate D2E/DX2                !
 ! D40   D(20,1,21,33)          -8.8791         estimate D2E/DX2                !
 ! D41   D(1,3,7,8)              1.145          estimate D2E/DX2                !
 ! D42   D(1,3,7,9)           -179.8744         estimate D2E/DX2                !
 ! D43   D(15,3,7,8)          -177.2893         estimate D2E/DX2                !
 ! D44   D(15,3,7,9)             1.6913         estimate D2E/DX2                !
 ! D45   D(1,3,15,13)          179.9446         estimate D2E/DX2                !
 ! D46   D(1,3,15,16)           -1.2905         estimate D2E/DX2                !
 ! D47   D(7,3,15,13)           -1.4519         estimate D2E/DX2                !
 ! D48   D(7,3,15,16)          177.3131         estimate D2E/DX2                !
 ! D49   D(1,4,5,6)            168.4451         estimate D2E/DX2                !
 ! D50   D(16,4,5,6)            -0.1559         estimate D2E/DX2                !
 ! D51   D(1,4,16,15)            8.916          estimate D2E/DX2                !
 ! D52   D(1,4,16,17)         -170.664          estimate D2E/DX2                !
 ! D53   D(5,4,16,15)          179.7037         estimate D2E/DX2                !
 ! D54   D(5,4,16,17)            0.1238         estimate D2E/DX2                !
 ! D55   D(4,5,6,17)             0.1322         estimate D2E/DX2                !
 ! D56   D(4,5,6,36)          -178.5665         estimate D2E/DX2                !
 ! D57   D(5,6,17,16)           -0.0556         estimate D2E/DX2                !
 ! D58   D(5,6,17,18)         -177.4108         estimate D2E/DX2                !
 ! D59   D(36,6,17,16)         178.5004         estimate D2E/DX2                !
 ! D60   D(36,6,17,18)           1.1452         estimate D2E/DX2                !
 ! D61   D(5,6,36,37)         -145.4651         estimate D2E/DX2                !
 ! D62   D(5,6,36,38)           34.5622         estimate D2E/DX2                !
 ! D63   D(17,6,36,37)          36.0985         estimate D2E/DX2                !
 ! D64   D(17,6,36,38)        -143.8742         estimate D2E/DX2                !
 ! D65   D(3,7,8,25)           -48.6181         estimate D2E/DX2                !
 ! D66   D(9,7,8,25)           132.3741         estimate D2E/DX2                !
 ! D67   D(3,7,9,10)           179.7457         estimate D2E/DX2                !
 ! D68   D(3,7,9,11)            -0.648          estimate D2E/DX2                !
 ! D69   D(8,7,9,10)            -1.3198         estimate D2E/DX2                !
 ! D70   D(8,7,9,11)           178.2865         estimate D2E/DX2                !
 ! D71   D(7,8,25,24)          104.9286         estimate D2E/DX2                !
 ! D72   D(7,9,11,12)         -179.9087         estimate D2E/DX2                !
 ! D73   D(7,9,11,13)           -0.65           estimate D2E/DX2                !
 ! D74   D(10,9,11,12)          -0.3075         estimate D2E/DX2                !
 ! D75   D(10,9,11,13)         178.9512         estimate D2E/DX2                !
 ! D76   D(9,11,13,14)        -178.5839         estimate D2E/DX2                !
 ! D77   D(9,11,13,15)           0.8576         estimate D2E/DX2                !
 ! D78   D(12,11,13,14)          0.6777         estimate D2E/DX2                !
 ! D79   D(12,11,13,15)       -179.8807         estimate D2E/DX2                !
 ! D80   D(11,13,15,3)           0.1951         estimate D2E/DX2                !
 ! D81   D(11,13,15,16)       -178.4788         estimate D2E/DX2                !
 ! D82   D(14,13,15,3)         179.6377         estimate D2E/DX2                !
 ! D83   D(14,13,15,16)          0.9638         estimate D2E/DX2                !
 ! D84   D(3,15,16,4)           -5.009          estimate D2E/DX2                !
 ! D85   D(3,15,16,17)         174.4452         estimate D2E/DX2                !
 ! D86   D(13,15,16,4)         173.7493         estimate D2E/DX2                !
 ! D87   D(13,15,16,17)         -6.7965         estimate D2E/DX2                !
 ! D88   D(4,16,17,6)           -0.0379         estimate D2E/DX2                !
 ! D89   D(4,16,17,18)         176.9156         estimate D2E/DX2                !
 ! D90   D(15,16,17,6)        -179.5435         estimate D2E/DX2                !
 ! D91   D(15,16,17,18)         -2.59           estimate D2E/DX2                !
 ! D92   D(1,20,24,25)           3.6541         estimate D2E/DX2                !
 ! D93   D(1,20,24,26)        -177.3988         estimate D2E/DX2                !
 ! D94   D(32,20,24,25)       -177.1002         estimate D2E/DX2                !
 ! D95   D(32,20,24,26)          1.8469         estimate D2E/DX2                !
 ! D96   D(1,20,32,30)         177.5203         estimate D2E/DX2                !
 ! D97   D(1,20,32,33)          -4.1264         estimate D2E/DX2                !
 ! D98   D(24,20,32,30)         -1.8058         estimate D2E/DX2                !
 ! D99   D(24,20,32,33)        176.5475         estimate D2E/DX2                !
 ! D100  D(1,21,22,23)         168.518          estimate D2E/DX2                !
 ! D101  D(33,21,22,23)         -0.0729         estimate D2E/DX2                !
 ! D102  D(1,21,33,32)          10.4491         estimate D2E/DX2                !
 ! D103  D(1,21,33,34)        -170.9294         estimate D2E/DX2                !
 ! D104  D(22,21,33,32)       -178.6952         estimate D2E/DX2                !
 ! D105  D(22,21,33,34)         -0.0737         estimate D2E/DX2                !
 ! D106  D(21,22,23,34)          0.1975         estimate D2E/DX2                !
 ! D107  D(21,22,23,46)        179.7311         estimate D2E/DX2                !
 ! D108  D(22,23,34,33)         -0.2369         estimate D2E/DX2                !
 ! D109  D(22,23,34,35)        178.3255         estimate D2E/DX2                !
 ! D110  D(46,23,34,33)       -179.7187         estimate D2E/DX2                !
 ! D111  D(46,23,34,35)         -1.1563         estimate D2E/DX2                !
 ! D112  D(22,23,46,47)        151.1972         estimate D2E/DX2                !
 ! D113  D(22,23,46,48)        -28.7049         estimate D2E/DX2                !
 ! D114  D(34,23,46,47)        -29.3642         estimate D2E/DX2                !
 ! D115  D(34,23,46,48)        150.7337         estimate D2E/DX2                !
 ! D116  D(20,24,25,8)         -52.5609         estimate D2E/DX2                !
 ! D117  D(26,24,25,8)         128.4652         estimate D2E/DX2                !
 ! D118  D(20,24,26,27)        179.776          estimate D2E/DX2                !
 ! D119  D(20,24,26,28)         -0.5287         estimate D2E/DX2                !
 ! D120  D(25,24,26,27)         -1.326          estimate D2E/DX2                !
 ! D121  D(25,24,26,28)        178.3693         estimate D2E/DX2                !
 ! D122  D(24,26,28,29)        179.9043         estimate D2E/DX2                !
 ! D123  D(24,26,28,30)         -0.8463         estimate D2E/DX2                !
 ! D124  D(27,26,28,29)         -0.4043         estimate D2E/DX2                !
 ! D125  D(27,26,28,30)        178.8451         estimate D2E/DX2                !
 ! D126  D(26,28,30,31)       -178.6556         estimate D2E/DX2                !
 ! D127  D(26,28,30,32)          0.869          estimate D2E/DX2                !
 ! D128  D(29,28,30,31)          0.5967         estimate D2E/DX2                !
 ! D129  D(29,28,30,32)       -179.8787         estimate D2E/DX2                !
 ! D130  D(28,30,32,20)          0.4673         estimate D2E/DX2                !
 ! D131  D(28,30,32,33)       -177.7619         estimate D2E/DX2                !
 ! D132  D(31,30,32,20)        179.9926         estimate D2E/DX2                !
 ! D133  D(31,30,32,33)          1.7634         estimate D2E/DX2                !
 ! D134  D(20,32,33,21)         -4.0772         estimate D2E/DX2                !
 ! D135  D(20,32,33,34)        177.7156         estimate D2E/DX2                !
 ! D136  D(30,32,33,21)        174.2649         estimate D2E/DX2                !
 ! D137  D(30,32,33,34)         -3.9423         estimate D2E/DX2                !
 ! D138  D(21,33,34,23)          0.1851         estimate D2E/DX2                !
 ! D139  D(21,33,34,35)       -178.1648         estimate D2E/DX2                !
 ! D140  D(32,33,34,23)        178.5606         estimate D2E/DX2                !
 ! D141  D(32,33,34,35)          0.2107         estimate D2E/DX2                !
 ! D142  D(6,36,37,39)        -179.1977         estimate D2E/DX2                !
 ! D143  D(6,36,37,42)           2.3408         estimate D2E/DX2                !
 ! D144  D(38,36,37,39)          0.7745         estimate D2E/DX2                !
 ! D145  D(38,36,37,42)       -177.6869         estimate D2E/DX2                !
 ! D146  D(6,36,38,40)         179.892          estimate D2E/DX2                !
 ! D147  D(6,36,38,43)           0.0191         estimate D2E/DX2                !
 ! D148  D(37,36,38,40)         -0.0805         estimate D2E/DX2                !
 ! D149  D(37,36,38,43)       -179.9534         estimate D2E/DX2                !
 ! D150  D(36,37,39,41)         -0.7892         estimate D2E/DX2                !
 ! D151  D(36,37,39,44)       -179.8256         estimate D2E/DX2                !
 ! D152  D(42,37,39,41)        177.6832         estimate D2E/DX2                !
 ! D153  D(42,37,39,44)         -1.3531         estimate D2E/DX2                !
 ! D154  D(36,38,40,41)         -0.5855         estimate D2E/DX2                !
 ! D155  D(36,38,40,45)       -179.7947         estimate D2E/DX2                !
 ! D156  D(43,38,40,41)        179.2854         estimate D2E/DX2                !
 ! D157  D(43,38,40,45)          0.0762         estimate D2E/DX2                !
 ! D158  D(37,39,41,40)          0.1235         estimate D2E/DX2                !
 ! D159  D(37,39,41,57)       -179.7245         estimate D2E/DX2                !
 ! D160  D(44,39,41,40)        179.1623         estimate D2E/DX2                !
 ! D161  D(44,39,41,57)         -0.6857         estimate D2E/DX2                !
 ! D162  D(38,40,41,39)          0.5688         estimate D2E/DX2                !
 ! D163  D(38,40,41,57)       -179.5833         estimate D2E/DX2                !
 ! D164  D(45,40,41,39)        179.7801         estimate D2E/DX2                !
 ! D165  D(45,40,41,57)         -0.372          estimate D2E/DX2                !
 ! D166  D(23,46,47,49)        179.0399         estimate D2E/DX2                !
 ! D167  D(23,46,47,52)         -2.5833         estimate D2E/DX2                !
 ! D168  D(48,46,47,49)         -1.0593         estimate D2E/DX2                !
 ! D169  D(48,46,47,52)        177.3175         estimate D2E/DX2                !
 ! D170  D(23,46,48,50)       -179.7309         estimate D2E/DX2                !
 ! D171  D(23,46,48,53)          0.6519         estimate D2E/DX2                !
 ! D172  D(47,46,48,50)          0.3674         estimate D2E/DX2                !
 ! D173  D(47,46,48,53)       -179.2497         estimate D2E/DX2                !
 ! D174  D(46,47,49,51)          0.8147         estimate D2E/DX2                !
 ! D175  D(46,47,49,54)        179.8432         estimate D2E/DX2                !
 ! D176  D(52,47,49,51)       -177.579          estimate D2E/DX2                !
 ! D177  D(52,47,49,54)          1.4495         estimate D2E/DX2                !
 ! D178  D(46,48,50,51)          0.5564         estimate D2E/DX2                !
 ! D179  D(46,48,50,55)       -179.9733         estimate D2E/DX2                !
 ! D180  D(53,48,50,51)       -179.8323         estimate D2E/DX2                !
 ! D181  D(53,48,50,55)         -0.3619         estimate D2E/DX2                !
 ! D182  D(47,49,51,50)          0.1103         estimate D2E/DX2                !
 ! D183  D(47,49,51,56)        179.8601         estimate D2E/DX2                !
 ! D184  D(54,49,51,50)       -178.92           estimate D2E/DX2                !
 ! D185  D(54,49,51,56)          0.8299         estimate D2E/DX2                !
 ! D186  D(48,50,51,49)         -0.8005         estimate D2E/DX2                !
 ! D187  D(48,50,51,56)        179.4498         estimate D2E/DX2                !
 ! D188  D(55,50,51,49)        179.7279         estimate D2E/DX2                !
 ! D189  D(55,50,51,56)         -0.0218         estimate D2E/DX2                !
 --------------------------------------------------------------------------------
 Trust Radius=3.00D-01 FncErr=1.00D-07 GrdErr=1.00D-06
 Number of steps in this run=    342 maximum allowed number of steps=    342.
 GradGradGradGradGradGradGradGradGradGradGradGradGradGradGradGradGradGrad

 Leave Link  103 at Sat Oct 20 03:48:59 2018, MaxMem=   838860800 cpu:         0.3
 (Enter /soft/sl6.3/x86_64/gaussian/g09_d01/g09/l202.exe)
 Stoichiometry    C26H18Cl4FeN8(5)
 Framework group  C1[X(C26H18Cl4FeN8)]
 Deg. of freedom   165
 Full point group                 C1      NOp   1
 Largest Abelian subgroup         C1      NOp   1
 Largest concise Abelian subgroup C1      NOp   1
                         Standard orientation:                         
 ---------------------------------------------------------------------
 Center     Atomic      Atomic             Coordinates (Angstroms)
 Number     Number       Type             X           Y           Z
 ---------------------------------------------------------------------
      1         26           0       -2.108282   -0.020724    0.022793
      2         17           0       -2.360570    0.504449   -2.290665
      3          7           0       -3.431947   -1.891271   -0.440945
      4          7           0       -0.720633   -1.741488   -0.223094
      5          7           0        0.555955   -1.872292   -0.074832
      6          7           0        0.819839   -3.195962   -0.108670
      7          6           0       -4.749428   -1.893626   -0.643501
      8          1           0       -5.238534   -0.927795   -0.603902
      9          6           0       -5.476323   -3.047688   -0.913229
     10          1           0       -6.546745   -2.993998   -1.065942
     11          6           0       -4.792564   -4.257051   -0.988137
     12          1           0       -5.320929   -5.179780   -1.197720
     13          6           0       -3.416553   -4.262836   -0.805269
     14          1           0       -2.853425   -5.184955   -0.880254
     15          6           0       -2.766882   -3.056281   -0.534126
     16          6           0       -1.317244   -2.963125   -0.359688
     17          6           0       -0.323876   -3.911932   -0.285897
     18          1           0       -0.335817   -4.986937   -0.299995
     19         17           0       -2.210034   -0.542400    2.347667
     20          7           0       -3.442641    1.823692    0.529379
     21          7           0       -0.743388    1.731183    0.195558
     22          7           0        0.527601    1.884856    0.026729
     23          7           0        0.764527    3.214201    0.018768
     24          6           0       -4.747886    1.799601    0.798073
     25          1           0       -5.206868    0.818907    0.835794
     26          6           0       -5.495876    2.946012    1.041663
     27          1           0       -6.555255    2.871078    1.251721
     28          6           0       -4.847049    4.176478    1.013782
     29          1           0       -5.393218    5.094491    1.196727
     30          6           0       -3.482100    4.210886    0.762925
     31          1           0       -2.945735    5.151783    0.756435
     32          6           0       -2.808888    3.009606    0.528603
     33          6           0       -1.364679    2.943786    0.303004
     34          6           0       -0.392527    3.910163    0.192002
     35          1           0       -0.420844    4.983469    0.242700
     36          6           0        2.152587   -3.667069    0.060491
     37          6           0        2.587493   -4.796936   -0.629346
     38          6           0        3.010249   -2.984521    0.922471
     39          6           0        3.885984   -5.260178   -0.445467
     40          6           0        4.311745   -3.438699    1.095167
     41          6           0        4.738170   -4.576026    0.414807
     42          1           0        1.930019   -5.302066   -1.326008
     43          1           0        2.650937   -2.110265    1.448197
     44          1           0        4.236627   -6.134597   -0.977257
     45          1           0        4.987319   -2.921150    1.763247
     46          6           0        2.090152    3.706611   -0.145493
     47          6           0        2.306633    4.949421   -0.737988
     48          6           0        3.164207    2.931115    0.290644
     49          6           0        3.603530    5.432013   -0.876581
     50          6           0        4.460347    3.406957    0.139069
     51          6           0        4.670805    4.657201   -0.435749
     52          1           0        1.476139    5.532385   -1.115664
     53          1           0        2.975495    1.964448    0.736649
     54          1           0        3.783093    6.394239   -1.337259
     55          1           0        5.302083    2.814803    0.472893
     56         17           0        6.308185    5.262965   -0.613193
     57         17           0        6.379221   -5.154365    0.642861
 ---------------------------------------------------------------------
 Rotational constants (GHZ):      0.0637142      0.0571313      0.0323197
 Leave Link  202 at Sat Oct 20 03:48:59 2018, MaxMem=   838860800 cpu:         0.1
 (Enter /soft/sl6.3/x86_64/gaussian/g09_d01/g09/l301.exe)
 Standard basis: 6-311G(d,p) (5D, 7F)
 Ernie: Thresh=  0.10000D-02 Tol=  0.10000D-05 Strict=F.
 There are   914 symmetry adapted cartesian basis functions of A   symmetry.
 There are   870 symmetry adapted basis functions of A   symmetry.
   870 basis functions,  1509 primitive gaussians,   914 cartesian basis functions
   164 alpha electrons      160 beta electrons
       nuclear repulsion energy      5498.8247466397 Hartrees.
 IExCor=  402 DFT=T Ex+Corr=B3LYP ExCW=0 ScaHFX=  0.200000
 ScaDFX=  0.800000  0.720000  1.000000  0.810000 ScalE2=  1.000000  1.000000
 IRadAn=      0 IRanWt=     -1 IRanGd=            0 ICorTp=0 IEmpDi=  4
 NAtoms=   57 NActive=   57 NUniq=   57 SFac= 1.00D+00 NAtFMM=   60 NAOKFM=F Big=F
 Integral buffers will be    131072 words long.
 Raffenetti 2 integral format.
 Two-electron integral symmetry is turned on.
 Leave Link  301 at Sat Oct 20 03:49:00 2018, MaxMem=   838860800 cpu:         1.0
 (Enter /soft/sl6.3/x86_64/gaussian/g09_d01/g09/l302.exe)
 NPDir=0 NMtPBC=     1 NCelOv=     1 NCel=       1 NClECP=     1 NCelD=      1
         NCelK=      1 NCelE2=     1 NClLst=     1 CellRange=     0.0.
 One-electron integrals computed using PRISM.
 NBasis=   870 RedAO= T EigKep=  1.77D-04  NBF=   870
 NBsUse=   870 1.00D-06 EigRej= -1.00D+00 NBFU=   870
 Precomputing XC quadrature grid using
 IXCGrd= 4 IRadAn=           0 IRanWt=          -1 IRanGd=           0 AccXCQ= 0.00D+00.
 Generated NRdTot=       0 NPtTot=           0 NUsed=           0 NTot=          32
 NSgBfM=   818   818   818   818   818 MxSgAt=    57 MxSgA2=    57.
 Leave Link  302 at Sat Oct 20 03:49:03 2018, MaxMem=   838860800 cpu:        47.3
 (Enter /soft/sl6.3/x86_64/gaussian/g09_d01/g09/l303.exe)
 DipDrv:  MaxL=1.
 Leave Link  303 at Sat Oct 20 03:49:03 2018, MaxMem=   838860800 cpu:         3.4
 (Enter /soft/sl6.3/x86_64/gaussian/g09_d01/g09/l401.exe)
 ExpMin= 4.19D-02 ExpMax= 2.58D+05 ExpMxC= 8.89D+03 IAcc=2 IRadAn=         4 AccDes= 0.00D+00
 Harris functional with IExCor=  402 and IRadAn=       4 diagonalized for initial guess.
 HarFok:  IExCor=  402 AccDes= 0.00D+00 IRadAn=         4 IDoV= 1 UseB2=F ITyADJ=14
 ICtDFT=  3500011 ScaDFX=  1.000000  1.000000  1.000000  1.000000
 FoFCou: FMM=F IPFlag=           0 FMFlag=      100000 FMFlg1=           0
         NFxFlg=           0 DoJE=T BraDBF=F KetDBF=T FulRan=T
         wScrn=  0.000000 ICntrl=     500 IOpCl=  0 I1Cent=   200000004 NGrid=           0
         NMat0=    1 NMatS0=      1 NMatT0=    0 NMatD0=    1 NMtDS0=    0 NMtDT0=    0
 Petite list used in FoFCou.
 Harris En= -4544.17783899573    
 JPrj=0 DoOrth=F DoCkMO=F.
 Initial guess <Sx>= 0.0000 <Sy>= 0.0000 <Sz>= 2.0000 <S**2>= 6.0000 S= 2.0000
 Leave Link  401 at Sat Oct 20 03:49:09 2018, MaxMem=   838860800 cpu:        91.5
 (Enter /soft/sl6.3/x86_64/gaussian/g09_d01/g09/l502.exe)
 UHF open shell SCF:
 Using DIIS extrapolation, IDIIS=  1040.
 Integral symmetry usage will be decided dynamically.
 IVT=     2546138 IEndB=     2546138 NGot=   838860800 MDV=   837167613
 LenX=   837167613 LenY=   836331303
 Requested convergence on RMS density matrix=1.00D-08 within 128 cycles.
 Requested convergence on MAX density matrix=1.00D-06.
 Requested convergence on             energy=1.00D-06.
 No special actions if energy rises.
 Fock matrices will be formed incrementally for  20 cycles.

 Cycle   1  Pass 1  IDiag  1:
 FoFJK:  IHMeth= 1 ICntrl=       0 DoSepK=F KAlg= 0 I1Cent=   0 FoldK=F
 IRaf= 490000000 NMat=   1 IRICut=       1 DoRegI=T DoRafI=F ISym2E= 0.
 FoFCou: FMM=F IPFlag=           0 FMFlag=      100000 FMFlg1=           0
         NFxFlg=           0 DoJE=F BraDBF=F KetDBF=F FulRan=T
         wScrn=  0.000000 ICntrl=       0 IOpCl=  1 I1Cent=           0 NGrid=           0
         NMat0=    1 NMatS0=      1 NMatT0=    0 NMatD0=    1 NMtDS0=    0 NMtDT0=    0
 Symmetry not used in FoFCou.
 E= -4543.86791220330    
 DIIS: error= 4.52D-02 at cycle   1 NSaved=   1.
 NSaved= 1 IEnMin= 1 EnMin= -4543.86791220330     IErMin= 1 ErrMin= 4.52D-02
 ErrMax= 4.52D-02  0.00D+00 EMaxC= 1.00D-01 BMatC= 4.39D+00 BMatP= 4.39D+00
 IDIUse=3 WtCom= 5.48D-01 WtEn= 4.52D-01
 Coeff-Com:  0.100D+01
 Coeff-En:   0.100D+01
 Coeff:      0.100D+01
 Gap=     0.150 Goal=   None    Shift=    0.000
 Gap=     0.124 Goal=   None    Shift=    0.000
 GapD=    0.124 DampG=1.000 DampE=0.250 DampFc=0.2500 IDamp=-1.
 Damping current iteration by 2.50D-01
 RMSDP=1.91D-03 MaxDP=1.04D-01              OVMax= 3.58D-01

 Cycle   2  Pass 1  IDiag  1:
 RMSU=  4.75D-04    CP:  9.96D-01
 E= -4544.13811178169     Delta-E=       -0.270199578392 Rises=F Damp=T
 DIIS: error= 2.58D-02 at cycle   2 NSaved=   2.
 NSaved= 2 IEnMin= 2 EnMin= -4544.13811178169     IErMin= 2 ErrMin= 2.58D-02
 ErrMax= 2.58D-02  0.00D+00 EMaxC= 1.00D-01 BMatC= 1.53D+00 BMatP= 4.39D+00
 IDIUse=3 WtCom= 7.42D-01 WtEn= 2.58D-01
 Coeff-Com: -0.965D+00 0.196D+01
 Coeff-En:   0.000D+00 0.100D+01
 Coeff:     -0.715D+00 0.172D+01
 Gap=     0.149 Goal=   None    Shift=    0.000
 Gap=     0.113 Goal=   None    Shift=    0.000
 RMSDP=8.53D-04 MaxDP=5.07D-02 DE=-2.70D-01 OVMax= 2.34D-01

 Cycle   3  Pass 1  IDiag  1:
 RMSU=  7.82D-04    CP:  9.92D-01  1.72D+00
 E= -4544.59103041220     Delta-E=       -0.452918630512 Rises=F Damp=F
 DIIS: error= 9.79D-03 at cycle   3 NSaved=   3.
 NSaved= 3 IEnMin= 3 EnMin= -4544.59103041220     IErMin= 3 ErrMin= 9.79D-03
 ErrMax= 9.79D-03  0.00D+00 EMaxC= 1.00D-01 BMatC= 2.59D-01 BMatP= 1.53D+00
 IDIUse=3 WtCom= 9.02D-01 WtEn= 9.79D-02
 Coeff-Com: -0.452D+00 0.801D+00 0.651D+00
 Coeff-En:   0.000D+00 0.000D+00 0.100D+01
 Coeff:     -0.408D+00 0.722D+00 0.685D+00
 Gap=     0.127 Goal=   None    Shift=    0.000
 Gap=     0.113 Goal=   None    Shift=    0.000
 RMSDP=5.66D-04 MaxDP=3.68D-02 DE=-4.53D-01 OVMax= 8.76D-02

 Cycle   4  Pass 1  IDiag  1:
 RMSU=  4.32D-04    CP:  9.90D-01  1.80D+00  5.34D-01
 E= -4544.60476223421     Delta-E=       -0.013731822011 Rises=F Damp=F
 DIIS: error= 1.02D-02 at cycle   4 NSaved=   4.
 NSaved= 4 IEnMin= 4 EnMin= -4544.60476223421     IErMin= 3 ErrMin= 9.79D-03
 ErrMax= 1.02D-02  0.00D+00 EMaxC= 1.00D-01 BMatC= 2.07D-01 BMatP= 2.59D-01
 IDIUse=3 WtCom= 8.98D-01 WtEn= 1.02D-01
 Coeff-Com: -0.166D+00 0.273D+00 0.477D+00 0.416D+00
 Coeff-En:   0.000D+00 0.000D+00 0.451D+00 0.549D+00
 Coeff:     -0.149D+00 0.245D+00 0.474D+00 0.430D+00
 Gap=     0.122 Goal=   None    Shift=    0.000
 Gap=     0.102 Goal=   None    Shift=    0.000
 RMSDP=2.60D-04 MaxDP=1.68D-02 DE=-1.37D-02 OVMax= 4.69D-02

 Cycle   5  Pass 1  IDiag  1:
 RMSU=  1.37D-04    CP:  9.91D-01  1.82D+00  6.93D-01  5.75D-01
 E= -4544.65303800706     Delta-E=       -0.048275772848 Rises=F Damp=F
 DIIS: error= 1.36D-03 at cycle   5 NSaved=   5.
 NSaved= 5 IEnMin= 5 EnMin= -4544.65303800706     IErMin= 5 ErrMin= 1.36D-03
 ErrMax= 1.36D-03  0.00D+00 EMaxC= 1.00D-01 BMatC= 9.31D-03 BMatP= 2.07D-01
 IDIUse=3 WtCom= 9.86D-01 WtEn= 1.36D-02
 Coeff-Com: -0.341D-01 0.509D-01 0.194D+00 0.237D+00 0.552D+00
 Coeff-En:   0.000D+00 0.000D+00 0.000D+00 0.000D+00 0.100D+01
 Coeff:     -0.337D-01 0.502D-01 0.192D+00 0.234D+00 0.558D+00
 Gap=     0.121 Goal=   None    Shift=    0.000
 Gap=     0.101 Goal=   None    Shift=    0.000
 RMSDP=6.97D-05 MaxDP=3.56D-03 DE=-4.83D-02 OVMax= 1.04D-02

 Cycle   6  Pass 1  IDiag  1:
 RMSU=  5.75D-05    CP:  9.90D-01  1.81D+00  7.06D-01  6.14D-01  7.61D-01
 E= -4544.65495466015     Delta-E=       -0.001916653093 Rises=F Damp=F
 DIIS: error= 7.56D-04 at cycle   6 NSaved=   6.
 NSaved= 6 IEnMin= 6 EnMin= -4544.65495466015     IErMin= 6 ErrMin= 7.56D-04
 ErrMax= 7.56D-04  0.00D+00 EMaxC= 1.00D-01 BMatC= 1.24D-03 BMatP= 9.31D-03
 IDIUse=3 WtCom= 9.92D-01 WtEn= 7.56D-03
 Coeff-Com: -0.625D-03-0.145D-02 0.529D-01 0.823D-01 0.321D+00 0.545D+00
 Coeff-En:   0.000D+00 0.000D+00 0.000D+00 0.000D+00 0.888D-01 0.911D+00
 Coeff:     -0.620D-03-0.144D-02 0.525D-01 0.817D-01 0.320D+00 0.548D+00
 Gap=     0.122 Goal=   None    Shift=    0.000
 Gap=     0.101 Goal=   None    Shift=    0.000
 RMSDP=2.87D-05 MaxDP=1.49D-03 DE=-1.92D-03 OVMax= 4.78D-03

 Cycle   7  Pass 1  IDiag  1:
 RMSU=  1.63D-05    CP:  9.90D-01  1.81D+00  7.10D-01  6.33D-01  8.28D-01
                    CP:  6.53D-01
 E= -4544.65523934413     Delta-E=       -0.000284683980 Rises=F Damp=F
 DIIS: error= 4.86D-04 at cycle   7 NSaved=   7.
 NSaved= 7 IEnMin= 7 EnMin= -4544.65523934413     IErMin= 7 ErrMin= 4.86D-04
 ErrMax= 4.86D-04  0.00D+00 EMaxC= 1.00D-01 BMatC= 2.41D-04 BMatP= 1.24D-03
 IDIUse=3 WtCom= 9.95D-01 WtEn= 4.86D-03
 Coeff-Com:  0.508D-02-0.904D-02 0.377D-02 0.168D-01 0.122D+00 0.344D+00
 Coeff-Com:  0.517D+00
 Coeff-En:   0.000D+00 0.000D+00 0.000D+00 0.000D+00 0.000D+00 0.112D+00
 Coeff-En:   0.888D+00
 Coeff:      0.505D-02-0.900D-02 0.375D-02 0.168D-01 0.121D+00 0.343D+00
 Coeff:      0.519D+00
 Gap=     0.121 Goal=   None    Shift=    0.000
 Gap=     0.100 Goal=   None    Shift=    0.000
 RMSDP=1.02D-05 MaxDP=5.50D-04 DE=-2.85D-04 OVMax= 2.55D-03

 Cycle   8  Pass 1  IDiag  1:
 RMSU=  7.96D-06    CP:  9.90D-01  1.81D+00  7.12D-01  6.34D-01  8.27D-01
                    CP:  6.93D-01  6.64D-01
 E= -4544.65529204003     Delta-E=       -0.000052695894 Rises=F Damp=F
 DIIS: error= 1.79D-04 at cycle   8 NSaved=   8.
 NSaved= 8 IEnMin= 8 EnMin= -4544.65529204003     IErMin= 8 ErrMin= 1.79D-04
 ErrMax= 1.79D-04  0.00D+00 EMaxC= 1.00D-01 BMatC= 4.68D-05 BMatP= 2.41D-04
 IDIUse=3 WtCom= 9.98D-01 WtEn= 1.79D-03
 Coeff-Com:  0.326D-02-0.532D-02-0.798D-02-0.570D-02 0.939D-02 0.108D+00
 Coeff-Com:  0.337D+00 0.561D+00
 Coeff-En:   0.000D+00 0.000D+00 0.000D+00 0.000D+00 0.000D+00 0.000D+00
 Coeff-En:   0.115D+00 0.885D+00
 Coeff:      0.326D-02-0.531D-02-0.796D-02-0.569D-02 0.938D-02 0.108D+00
 Coeff:      0.337D+00 0.562D+00
 Gap=     0.122 Goal=   None    Shift=    0.000
 Gap=     0.100 Goal=   None    Shift=    0.000
 RMSDP=6.84D-06 MaxDP=6.69D-04 DE=-5.27D-05 OVMax= 1.23D-03

 Cycle   9  Pass 1  IDiag  1:
 RMSU=  3.45D-06    CP:  9.90D-01  1.81D+00  7.10D-01  6.38D-01  8.53D-01
                    CP:  7.24D-01  8.27D-01  6.91D-01
 E= -4544.65530182938     Delta-E=       -0.000009789355 Rises=F Damp=F
 DIIS: error= 9.33D-05 at cycle   9 NSaved=   9.
 NSaved= 9 IEnMin= 9 EnMin= -4544.65530182938     IErMin= 9 ErrMin= 9.33D-05
 ErrMax= 9.33D-05  0.00D+00 EMaxC= 1.00D-01 BMatC= 8.96D-06 BMatP= 4.68D-05
 IDIUse=1 WtCom= 1.00D+00 WtEn= 0.00D+00
 Coeff-Com:  0.143D-02-0.215D-02-0.640D-02-0.668D-02-0.127D-01 0.206D-01
 Coeff-Com:  0.140D+00 0.359D+00 0.507D+00
 Coeff:      0.143D-02-0.215D-02-0.640D-02-0.668D-02-0.127D-01 0.206D-01
 Coeff:      0.140D+00 0.359D+00 0.507D+00
 Gap=     0.122 Goal=   None    Shift=    0.000
 Gap=     0.100 Goal=   None    Shift=    0.000
 RMSDP=2.51D-06 MaxDP=1.64D-04 DE=-9.79D-06 OVMax= 9.76D-04

 Cycle  10  Pass 1  IDiag  1:
 RMSU=  1.72D-06    CP:  9.90D-01  1.81D+00  7.11D-01  6.38D-01  8.48D-01
                    CP:  7.28D-01  8.43D-01  8.33D-01  7.20D-01
 E= -4544.65530411570     Delta-E=       -0.000002286319 Rises=F Damp=F
 DIIS: error= 3.14D-05 at cycle  10 NSaved=  10.
 NSaved=10 IEnMin=10 EnMin= -4544.65530411570     IErMin=10 ErrMin= 3.14D-05
 ErrMax= 3.14D-05  0.00D+00 EMaxC= 1.00D-01 BMatC= 1.49D-06 BMatP= 8.96D-06
 IDIUse=1 WtCom= 1.00D+00 WtEn= 0.00D+00
 Coeff-Com:  0.179D-03-0.201D-03-0.212D-02-0.269D-02-0.936D-02-0.672D-02
 Coeff-Com:  0.227D-01 0.111D+00 0.309D+00 0.579D+00
 Coeff:      0.179D-03-0.201D-03-0.212D-02-0.269D-02-0.936D-02-0.672D-02
 Coeff:      0.227D-01 0.111D+00 0.309D+00 0.579D+00
 Gap=     0.122 Goal=   None    Shift=    0.000
 Gap=     0.100 Goal=   None    Shift=    0.000
 RMSDP=1.33D-06 MaxDP=1.66D-04 DE=-2.29D-06 OVMax= 1.02D-03

 Cycle  11  Pass 1  IDiag  1:
 RMSU=  9.83D-07    CP:  9.90D-01  1.81D+00  7.11D-01  6.38D-01  8.50D-01
                    CP:  7.31D-01  8.58D-01  8.78D-01  8.91D-01  1.11D+00
 E= -4544.65530486242     Delta-E=       -0.000000746722 Rises=F Damp=F
 DIIS: error= 3.02D-05 at cycle  11 NSaved=  11.
 NSaved=11 IEnMin=11 EnMin= -4544.65530486242     IErMin=11 ErrMin= 3.02D-05
 ErrMax= 3.02D-05  0.00D+00 EMaxC= 1.00D-01 BMatC= 4.75D-07 BMatP= 1.49D-06
 IDIUse=1 WtCom= 1.00D+00 WtEn= 0.00D+00
 Coeff-Com: -0.286D-03 0.463D-03 0.455D-03 0.249D-03-0.192D-02-0.891D-02
 Coeff-Com: -0.235D-01-0.303D-01 0.575D-01 0.372D+00 0.635D+00
 Coeff:     -0.286D-03 0.463D-03 0.455D-03 0.249D-03-0.192D-02-0.891D-02
 Coeff:     -0.235D-01-0.303D-01 0.575D-01 0.372D+00 0.635D+00
 Gap=     0.122 Goal=   None    Shift=    0.000
 Gap=     0.100 Goal=   None    Shift=    0.000
 RMSDP=1.19D-06 MaxDP=1.89D-04 DE=-7.47D-07 OVMax= 1.15D-03

 Cycle  12  Pass 1  IDiag  1:
 RMSU=  5.58D-07    CP:  9.90D-01  1.81D+00  7.11D-01  6.38D-01  8.50D-01
                    CP:  7.31D-01  8.67D-01  9.10D-01  1.03D+00  1.57D+00
                    CP:  1.36D+00
 E= -4544.65530545506     Delta-E=       -0.000000592634 Rises=F Damp=F
 DIIS: error= 2.80D-05 at cycle  12 NSaved=  12.
 NSaved=12 IEnMin=12 EnMin= -4544.65530545506     IErMin=12 ErrMin= 2.80D-05
 ErrMax= 2.80D-05  0.00D+00 EMaxC= 1.00D-01 BMatC= 1.97D-07 BMatP= 4.75D-07
 IDIUse=1 WtCom= 1.00D+00 WtEn= 0.00D+00
 Coeff-Com: -0.160D-03 0.235D-03 0.788D-03 0.866D-03 0.186D-02-0.217D-02
 Coeff-Com: -0.163D-01-0.435D-01-0.637D-01 0.243D-02 0.279D+00 0.840D+00
 Coeff:     -0.160D-03 0.235D-03 0.788D-03 0.866D-03 0.186D-02-0.217D-02
 Coeff:     -0.163D-01-0.435D-01-0.637D-01 0.243D-02 0.279D+00 0.840D+00
 Gap=     0.122 Goal=   None    Shift=    0.000
 Gap=     0.100 Goal=   None    Shift=    0.000
 RMSDP=1.36D-06 MaxDP=2.30D-04 DE=-5.93D-07 OVMax= 1.41D-03

 Cycle  13  Pass 1  IDiag  1:
 RMSU=  3.24D-07    CP:  9.90D-01  1.81D+00  7.11D-01  6.38D-01  8.51D-01
                    CP:  7.31D-01  8.76D-01  9.46D-01  1.17D+00  2.04D+00
                    CP:  2.18D+00  1.58D+00
 E= -4544.65530604182     Delta-E=       -0.000000586759 Rises=F Damp=F
 DIIS: error= 2.56D-05 at cycle  13 NSaved=  13.
 NSaved=13 IEnMin=13 EnMin= -4544.65530604182     IErMin=13 ErrMin= 2.56D-05
 ErrMax= 2.56D-05  0.00D+00 EMaxC= 1.00D-01 BMatC= 1.60D-07 BMatP= 1.97D-07
 IDIUse=1 WtCom= 1.00D+00 WtEn= 0.00D+00
 Coeff-Com:  0.513D-04-0.987D-04 0.293D-03 0.444D-03 0.235D-02 0.348D-02
 Coeff-Com:  0.227D-02-0.111D-01-0.802D-01-0.210D+00-0.177D+00 0.587D+00
 Coeff-Com:  0.883D+00
 Coeff:      0.513D-04-0.987D-04 0.293D-03 0.444D-03 0.235D-02 0.348D-02
 Coeff:      0.227D-02-0.111D-01-0.802D-01-0.210D+00-0.177D+00 0.587D+00
 Coeff:      0.883D+00
 Gap=     0.122 Goal=   None    Shift=    0.000
 Gap=     0.100 Goal=   None    Shift=    0.000
 RMSDP=1.78D-06 MaxDP=3.03D-04 DE=-5.87D-07 OVMax= 1.87D-03

 Cycle  14  Pass 1  IDiag  1:
 RMSU=  3.06D-07    CP:  9.90D-01  1.81D+00  7.11D-01  6.38D-01  8.51D-01
                    CP:  7.32D-01  8.89D-01  9.84D-01  1.35D+00  2.65D+00
                    CP:  3.00D+00  2.70D+00  1.76D+00
 E= -4544.65530673282     Delta-E=       -0.000000691005 Rises=F Damp=F
 DIIS: error= 2.26D-05 at cycle  14 NSaved=  14.
 NSaved=14 IEnMin=14 EnMin= -4544.65530673282     IErMin=14 ErrMin= 2.26D-05
 ErrMax= 2.26D-05  0.00D+00 EMaxC= 1.00D-01 BMatC= 1.17D-07 BMatP= 1.60D-07
 IDIUse=1 WtCom= 1.00D+00 WtEn= 0.00D+00
 Coeff-Com:  0.207D-03-0.318D-03-0.577D-03-0.560D-03-0.419D-04 0.526D-02
 Coeff-Com:  0.183D-01 0.361D-01 0.578D-02-0.150D+00-0.412D+00-0.449D+00
 Coeff-Com:  0.615D+00 0.133D+01
 Coeff:      0.207D-03-0.318D-03-0.577D-03-0.560D-03-0.419D-04 0.526D-02
 Coeff:      0.183D-01 0.361D-01 0.578D-02-0.150D+00-0.412D+00-0.449D+00
 Coeff:      0.615D+00 0.133D+01
 Gap=     0.122 Goal=   None    Shift=    0.000
 Gap=     0.100 Goal=   None    Shift=    0.000
 RMSDP=3.17D-06 MaxDP=5.41D-04 DE=-6.91D-07 OVMax= 3.34D-03

 Cycle  15  Pass 1  IDiag  1:
 RMSU=  2.19D-06    CP:  9.90D-01  1.81D+00  7.11D-01  6.38D-01  8.51D-01
                    CP:  7.32D-01  9.06D-01  1.05D+00  1.66D+00  3.00D+00
                    CP:  3.00D+00  3.00D+00  3.00D+00  3.00D+00
 E= -4544.65530774676     Delta-E=       -0.000001013937 Rises=F Damp=F
 DIIS: error= 1.71D-05 at cycle  15 NSaved=  15.
 NSaved=15 IEnMin=15 EnMin= -4544.65530774676     IErMin=15 ErrMin= 1.71D-05
 ErrMax= 1.71D-05  0.00D+00 EMaxC= 1.00D-01 BMatC= 8.00D-08 BMatP= 1.17D-07
 IDIUse=1 WtCom= 1.00D+00 WtEn= 0.00D+00
 Coeff-Com:  0.317D-04-0.287D-04-0.664D-03-0.847D-03-0.304D-02-0.839D-03
 Coeff-Com:  0.894D-02 0.380D-01 0.112D+00 0.151D+00-0.906D-01-0.117D+01
 Coeff-Com: -0.636D+00 0.117D+01 0.143D+01
 Coeff:      0.317D-04-0.287D-04-0.664D-03-0.847D-03-0.304D-02-0.839D-03
 Coeff:      0.894D-02 0.380D-01 0.112D+00 0.151D+00-0.906D-01-0.117D+01
 Coeff:     -0.636D+00 0.117D+01 0.143D+01
 Gap=     0.122 Goal=   None    Shift=    0.000
 Gap=     0.100 Goal=   None    Shift=    0.000
 RMSDP=5.16D-06 MaxDP=8.81D-04 DE=-1.01D-06 OVMax= 5.45D-03

 Cycle  16  Pass 1  IDiag  1:
 RMSU=  1.43D-06    CP:  9.90D-01  1.81D+00  7.11D-01  6.38D-01  8.52D-01
                    CP:  7.33D-01  9.37D-01  1.16D+00  2.18D+00  3.00D+00
                    CP:  3.00D+00  3.00D+00  3.00D+00  3.00D+00  3.00D+00
 E= -4544.65530882905     Delta-E=       -0.000001082291 Rises=F Damp=F
 DIIS: error= 8.40D-06 at cycle  16 NSaved=  16.
 NSaved=16 IEnMin=16 EnMin= -4544.65530882905     IErMin=16 ErrMin= 8.40D-06
 ErrMax= 8.40D-06  0.00D+00 EMaxC= 1.00D-01 BMatC= 4.02D-08 BMatP= 8.00D-08
 IDIUse=1 WtCom= 1.00D+00 WtEn= 0.00D+00
 Coeff-Com: -0.383D-04 0.753D-04-0.338D-03-0.441D-03-0.222D-02-0.255D-02
 Coeff-Com: -0.212D-03 0.117D-01 0.783D-01 0.169D+00 0.121D+00-0.620D+00
 Coeff-Com: -0.728D+00 0.203D+00 0.994D+00 0.777D+00
 Coeff:     -0.383D-04 0.753D-04-0.338D-03-0.441D-03-0.222D-02-0.255D-02
 Coeff:     -0.212D-03 0.117D-01 0.783D-01 0.169D+00 0.121D+00-0.620D+00
 Coeff:     -0.728D+00 0.203D+00 0.994D+00 0.777D+00
 Gap=     0.122 Goal=   None    Shift=    0.000
 Gap=     0.100 Goal=   None    Shift=    0.000
 RMSDP=2.82D-06 MaxDP=4.80D-04 DE=-1.08D-06 OVMax= 2.98D-03

 Cycle  17  Pass 1  IDiag  1:
 RMSU=  2.39D-06    CP:  9.90D-01  1.81D+00  7.11D-01  6.38D-01  8.53D-01
                    CP:  7.34D-01  9.53D-01  1.21D+00  2.46D+00  3.00D+00
                    CP:  3.00D+00  3.00D+00  3.00D+00  3.00D+00  3.00D+00
                    CP:  1.71D+00
 E= -4544.65530912834     Delta-E=       -0.000000299286 Rises=F Damp=F
 DIIS: error= 3.77D-06 at cycle  17 NSaved=  17.
 NSaved=17 IEnMin=17 EnMin= -4544.65530912834     IErMin=17 ErrMin= 3.77D-06
 ErrMax= 3.77D-06  0.00D+00 EMaxC= 1.00D-01 BMatC= 1.41D-08 BMatP= 4.02D-08
 IDIUse=1 WtCom= 1.00D+00 WtEn= 0.00D+00
 Coeff-Com: -0.463D-04 0.692D-04 0.155D-03 0.181D-03 0.141D-03-0.147D-02
 Coeff-Com: -0.528D-02-0.122D-01-0.801D-02 0.348D-01 0.126D+00 0.199D+00
 Coeff-Com: -0.150D+00-0.488D+00-0.401D-01 0.470D+00 0.875D+00
 Coeff:     -0.463D-04 0.692D-04 0.155D-03 0.181D-03 0.141D-03-0.147D-02
 Coeff:     -0.528D-02-0.122D-01-0.801D-02 0.348D-01 0.126D+00 0.199D+00
 Coeff:     -0.150D+00-0.488D+00-0.401D-01 0.470D+00 0.875D+00
 Gap=     0.122 Goal=   None    Shift=    0.000
 Gap=     0.100 Goal=   None    Shift=    0.000
 RMSDP=1.60D-06 MaxDP=2.69D-04 DE=-2.99D-07 OVMax= 1.69D-03

 Cycle  18  Pass 1  IDiag  1:
 RMSU=  1.30D-07    CP:  9.90D-01  1.81D+00  7.11D-01  6.38D-01  8.53D-01
                    CP:  7.34D-01  9.63D-01  1.25D+00  2.62D+00  3.00D+00
                    CP:  3.00D+00  3.00D+00  3.00D+00  3.00D+00  3.00D+00
                    CP:  2.14D+00  1.56D+00
 E= -4544.65530920769     Delta-E=       -0.000000079355 Rises=F Damp=F
 DIIS: error= 1.79D-06 at cycle  18 NSaved=  18.
 NSaved=18 IEnMin=18 EnMin= -4544.65530920769     IErMin=18 ErrMin= 1.79D-06
 ErrMax= 1.79D-06  0.00D+00 EMaxC= 1.00D-01 BMatC= 4.93D-09 BMatP= 1.41D-08
 IDIUse=1 WtCom= 1.00D+00 WtEn= 0.00D+00
 Coeff-Com: -0.858D-05 0.894D-05 0.168D-03 0.210D-03 0.729D-03 0.176D-03
 Coeff-Com: -0.220D-02-0.845D-02-0.259D-01-0.285D-01 0.282D-01 0.263D+00
 Coeff-Com:  0.123D+00-0.301D+00-0.287D+00 0.235D-01 0.472D+00 0.742D+00
 Coeff:     -0.858D-05 0.894D-05 0.168D-03 0.210D-03 0.729D-03 0.176D-03
 Coeff:     -0.220D-02-0.845D-02-0.259D-01-0.285D-01 0.282D-01 0.263D+00
 Coeff:      0.123D+00-0.301D+00-0.287D+00 0.235D-01 0.472D+00 0.742D+00
 Gap=     0.122 Goal=   None    Shift=    0.000
 Gap=     0.100 Goal=   None    Shift=    0.000
 RMSDP=5.21D-07 MaxDP=8.44D-05 DE=-7.94D-08 OVMax= 5.44D-04

 Cycle  19  Pass 1  IDiag  1:
 RMSU=  8.12D-08    CP:  9.90D-01  1.81D+00  7.11D-01  6.38D-01  8.53D-01
                    CP:  7.34D-01  9.66D-01  1.26D+00  2.67D+00  3.00D+00
                    CP:  3.00D+00  3.00D+00  3.00D+00  3.00D+00  3.00D+00
                    CP:  2.27D+00  1.75D+00  1.26D+00
 E= -4544.65530922036     Delta-E=       -0.000000012671 Rises=F Damp=F
 DIIS: error= 1.06D-06 at cycle  19 NSaved=  19.
 NSaved=19 IEnMin=19 EnMin= -4544.65530922036     IErMin=19 ErrMin= 1.06D-06
 ErrMax= 1.06D-06  0.00D+00 EMaxC= 1.00D-01 BMatC= 2.15D-09 BMatP= 4.93D-09
 IDIUse=1 WtCom= 1.00D+00 WtEn= 0.00D+00
 Coeff-Com:  0.811D-05-0.142D-04 0.444D-04 0.514D-04 0.315D-03 0.553D-03
 Coeff-Com:  0.506D-03-0.503D-03-0.108D-01-0.310D-01-0.320D-01 0.691D-01
 Coeff-Com:  0.120D+00 0.450D-01-0.157D+00-0.164D+00-0.142D+00 0.452D+00
 Coeff-Com:  0.850D+00
 Coeff:      0.811D-05-0.142D-04 0.444D-04 0.514D-04 0.315D-03 0.553D-03
 Coeff:      0.506D-03-0.503D-03-0.108D-01-0.310D-01-0.320D-01 0.691D-01
 Coeff:      0.120D+00 0.450D-01-0.157D+00-0.164D+00-0.142D+00 0.452D+00
 Coeff:      0.850D+00
 Gap=     0.122 Goal=   None    Shift=    0.000
 Gap=     0.100 Goal=   None    Shift=    0.000
 RMSDP=2.78D-07 MaxDP=4.19D-05 DE=-1.27D-08 OVMax= 2.87D-04

 Cycle  20  Pass 1  IDiag  1:
 RMSU=  4.28D-08    CP:  9.90D-01  1.81D+00  7.11D-01  6.38D-01  8.53D-01
                    CP:  7.34D-01  9.67D-01  1.26D+00  2.69D+00  3.00D+00
                    CP:  3.00D+00  3.00D+00  3.00D+00  3.00D+00  3.00D+00
                    CP:  2.35D+00  1.84D+00  1.70D+00  1.50D+00
 E= -4544.65530922466     Delta-E=       -0.000000004295 Rises=F Damp=F
 DIIS: error= 6.47D-07 at cycle  20 NSaved=  20.
 NSaved=20 IEnMin=20 EnMin= -4544.65530922466     IErMin=20 ErrMin= 6.47D-07
 ErrMax= 6.47D-07  0.00D+00 EMaxC= 1.00D-01 BMatC= 8.35D-10 BMatP= 2.15D-09
 IDIUse=1 WtCom= 1.00D+00 WtEn= 0.00D+00
 Coeff-Com:  0.984D-05-0.146D-04-0.316D-04-0.395D-04-0.241D-04 0.347D-03
 Coeff-Com:  0.114D-02 0.236D-02 0.631D-03-0.145D-01-0.322D-01-0.299D-01
 Coeff-Com:  0.472D-01 0.126D+00-0.276D-01-0.115D+00-0.246D+00 0.695D-01
 Coeff-Com:  0.539D+00 0.680D+00
 Coeff:      0.984D-05-0.146D-04-0.316D-04-0.395D-04-0.241D-04 0.347D-03
 Coeff:      0.114D-02 0.236D-02 0.631D-03-0.145D-01-0.322D-01-0.299D-01
 Coeff:      0.472D-01 0.126D+00-0.276D-01-0.115D+00-0.246D+00 0.695D-01
 Coeff:      0.539D+00 0.680D+00
 Gap=     0.122 Goal=   None    Shift=    0.000
 Gap=     0.100 Goal=   None    Shift=    0.000
 RMSDP=1.15D-07 MaxDP=1.53D-05 DE=-4.29D-09 OVMax= 1.15D-04

 Cycle  21  Pass 1  IDiag  1:
 Restarting incremental Fock formation.
 E= -4544.65530922635     Delta-E=       -0.000000001697 Rises=F Damp=F
 DIIS: error= 3.87D-07 at cycle  21 NSaved=  20.
 NSaved=20 IEnMin=20 EnMin= -4544.65530922635     IErMin=20 ErrMin= 3.87D-07
 ErrMax= 3.87D-07  0.00D+00 EMaxC= 1.00D-01 BMatC= 2.99D-10 BMatP= 8.35D-10
 IDIUse=1 WtCom= 1.00D+00 WtEn= 0.00D+00
 Coeff-Com:  0.793D-06-0.241D-04-0.318D-04-0.979D-04 0.150D-04 0.389D-03
 Coeff-Com:  0.136D-02 0.336D-02 0.205D-02-0.854D-02-0.390D-01-0.697D-02
 Coeff-Com:  0.576D-01 0.353D-01-0.259D-01-0.982D-01-0.114D+00 0.586D-01
 Coeff-Com:  0.420D+00 0.714D+00
 Coeff:      0.793D-06-0.241D-04-0.318D-04-0.979D-04 0.150D-04 0.389D-03
 Coeff:      0.136D-02 0.336D-02 0.205D-02-0.854D-02-0.390D-01-0.697D-02
 Coeff:      0.576D-01 0.353D-01-0.259D-01-0.982D-01-0.114D+00 0.586D-01
 Coeff:      0.420D+00 0.714D+00
 Gap=     0.122 Goal=   None    Shift=    0.000
 Gap=     0.100 Goal=   None    Shift=    0.000
 RMSDP=5.16D-08 MaxDP=5.82D-06 DE=-1.70D-09 OVMax= 4.85D-05

 Cycle  22  Pass 1  IDiag  1:
 RMSU=  5.16D-08    CP:  1.00D+00
 E= -4544.65530922664     Delta-E=       -0.000000000287 Rises=F Damp=F
 DIIS: error= 2.31D-07 at cycle  22 NSaved=  20.
 NSaved=20 IEnMin=20 EnMin= -4544.65530922664     IErMin=20 ErrMin= 2.31D-07
 ErrMax= 2.31D-07  0.00D+00 EMaxC= 1.00D-01 BMatC= 1.62D-10 BMatP= 2.99D-10
 IDIUse=1 WtCom= 1.00D+00 WtEn= 0.00D+00
 Coeff-Com: -0.153D-04-0.175D-04-0.689D-04-0.637D-04 0.718D-04 0.673D-03
 Coeff-Com:  0.270D-02 0.737D-02 0.291D-02-0.250D-01-0.219D-01 0.217D-02
 Coeff-Com:  0.454D-01 0.174D-01 0.157D-01-0.128D+00-0.158D+00 0.473D-01
 Coeff-Com:  0.553D+00 0.638D+00
 Coeff:     -0.153D-04-0.175D-04-0.689D-04-0.637D-04 0.718D-04 0.673D-03
 Coeff:      0.270D-02 0.737D-02 0.291D-02-0.250D-01-0.219D-01 0.217D-02
 Coeff:      0.454D-01 0.174D-01 0.157D-01-0.128D+00-0.158D+00 0.473D-01
 Coeff:      0.553D+00 0.638D+00
 Gap=     0.122 Goal=   None    Shift=    0.000
 Gap=     0.100 Goal=   None    Shift=    0.000
 RMSDP=3.15D-08 MaxDP=3.51D-06 DE=-2.87D-10 OVMax= 2.88D-05

 Cycle  23  Pass 1  IDiag  1:
 RMSU=  1.51D-08    CP:  1.00D+00  1.54D+00
 E= -4544.65530922681     Delta-E=       -0.000000000169 Rises=F Damp=F
 DIIS: error= 1.58D-07 at cycle  23 NSaved=  20.
 NSaved=20 IEnMin=20 EnMin= -4544.65530922681     IErMin=20 ErrMin= 1.58D-07
 ErrMax= 1.58D-07  0.00D+00 EMaxC= 1.00D-01 BMatC= 2.65D-11 BMatP= 1.62D-10
 IDIUse=1 WtCom= 1.00D+00 WtEn= 0.00D+00
 Coeff-Com:  0.590D-06-0.663D-05-0.288D-04-0.595D-04-0.129D-04 0.376D-03
 Coeff-Com:  0.266D-02 0.296D-02-0.326D-02-0.737D-02-0.933D-02 0.127D-01
 Coeff-Com:  0.102D-01 0.230D-01-0.325D-01-0.797D-01-0.604D-01 0.126D+00
 Coeff-Com:  0.303D+00 0.712D+00
 Coeff:      0.590D-06-0.663D-05-0.288D-04-0.595D-04-0.129D-04 0.376D-03
 Coeff:      0.266D-02 0.296D-02-0.326D-02-0.737D-02-0.933D-02 0.127D-01
 Coeff:      0.102D-01 0.230D-01-0.325D-01-0.797D-01-0.604D-01 0.126D+00
 Coeff:      0.303D+00 0.712D+00
 Gap=     0.122 Goal=   None    Shift=    0.000
 Gap=     0.100 Goal=   None    Shift=    0.000
 RMSDP=1.20D-08 MaxDP=1.71D-06 DE=-1.69D-10 OVMax= 1.11D-05

 Cycle  24  Pass 1  IDiag  1:
 RMSU=  7.11D-09    CP:  1.00D+00  1.70D+00  1.31D+00
 E= -4544.65530922685     Delta-E=       -0.000000000038 Rises=F Damp=F
 DIIS: error= 1.35D-07 at cycle  24 NSaved=  20.
 NSaved=20 IEnMin=20 EnMin= -4544.65530922685     IErMin=20 ErrMin= 1.35D-07
 ErrMax= 1.35D-07  0.00D+00 EMaxC= 1.00D-01 BMatC= 1.40D-11 BMatP= 2.65D-11
 IDIUse=1 WtCom= 1.00D+00 WtEn= 0.00D+00
 Coeff-Com: -0.394D-05-0.112D-04-0.194D-04-0.822D-04-0.112D-03-0.516D-03
 Coeff-Com:  0.611D-03 0.272D-02 0.307D-03-0.148D-02-0.484D-02 0.138D-02
 Coeff-Com:  0.602D-03 0.226D-01 0.135D-01-0.327D-01-0.123D+00-0.863D-01
 Coeff-Com:  0.355D+00 0.852D+00
 Coeff:     -0.394D-05-0.112D-04-0.194D-04-0.822D-04-0.112D-03-0.516D-03
 Coeff:      0.611D-03 0.272D-02 0.307D-03-0.148D-02-0.484D-02 0.138D-02
 Coeff:      0.602D-03 0.226D-01 0.135D-01-0.327D-01-0.123D+00-0.863D-01
 Coeff:      0.355D+00 0.852D+00
 Gap=     0.122 Goal=   None    Shift=    0.000
 Gap=     0.100 Goal=   None    Shift=    0.000
 RMSDP=1.16D-08 MaxDP=1.80D-06 DE=-3.82D-11 OVMax= 1.08D-05

 Cycle  25  Pass 1  IDiag  1:
 RMSU=  4.83D-09    CP:  1.00D+00  1.83D+00  1.64D+00  1.89D+00
 E= -4544.65530922687     Delta-E=       -0.000000000020 Rises=F Damp=F
 DIIS: error= 1.22D-07 at cycle  25 NSaved=  20.
 NSaved=20 IEnMin=20 EnMin= -4544.65530922687     IErMin=20 ErrMin= 1.22D-07
 ErrMax= 1.22D-07  0.00D+00 EMaxC= 1.00D-01 BMatC= 9.20D-12 BMatP= 1.40D-11
 IDIUse=1 WtCom= 1.00D+00 WtEn= 0.00D+00
 Coeff-Com:  0.795D-05 0.240D-04-0.320D-04-0.386D-03-0.226D-02-0.199D-02
 Coeff-Com:  0.440D-02 0.625D-02 0.541D-02-0.129D-01-0.739D-02-0.152D-01
 Coeff-Com:  0.413D-01 0.706D-01 0.146D-01-0.192D+00-0.273D+00-0.217D+00
 Coeff-Com:  0.636D+00 0.944D+00
 Coeff:      0.795D-05 0.240D-04-0.320D-04-0.386D-03-0.226D-02-0.199D-02
 Coeff:      0.440D-02 0.625D-02 0.541D-02-0.129D-01-0.739D-02-0.152D-01
 Coeff:      0.413D-01 0.706D-01 0.146D-01-0.192D+00-0.273D+00-0.217D+00
 Coeff:      0.636D+00 0.944D+00
 Gap=     0.122 Goal=   None    Shift=    0.000
 Gap=     0.100 Goal=   None    Shift=    0.000
 RMSDP=1.41D-08 MaxDP=2.31D-06 DE=-2.00D-11 OVMax= 1.36D-05

 Cycle  26  Pass 1  IDiag  1:
 RMSU=  3.42D-09    CP:  1.00D+00  1.97D+00  2.06D+00  3.00D+00  1.77D+00
 E= -4544.65530922688     Delta-E=       -0.000000000009 Rises=F Damp=F
 DIIS: error= 1.05D-07 at cycle  26 NSaved=  20.
 NSaved=20 IEnMin=20 EnMin= -4544.65530922688     IErMin=20 ErrMin= 1.05D-07
 ErrMax= 1.05D-07  0.00D+00 EMaxC= 1.00D-01 BMatC= 4.21D-12 BMatP= 9.20D-12
 IDIUse=1 WtCom= 1.00D+00 WtEn= 0.00D+00
 Coeff-Com: -0.171D-05 0.146D-04-0.886D-04-0.461D-03-0.910D-03 0.685D-03
 Coeff-Com:  0.208D-02 0.212D-02-0.300D-02-0.307D-02-0.578D-02 0.545D-02
 Coeff-Com:  0.278D-01 0.279D-01-0.351D-01-0.104D+00-0.343D+00-0.673D-01
 Coeff-Com:  0.522D+00 0.975D+00
 Coeff:     -0.171D-05 0.146D-04-0.886D-04-0.461D-03-0.910D-03 0.685D-03
 Coeff:      0.208D-02 0.212D-02-0.300D-02-0.307D-02-0.578D-02 0.545D-02
 Coeff:      0.278D-01 0.279D-01-0.351D-01-0.104D+00-0.343D+00-0.673D-01
 Coeff:      0.522D+00 0.975D+00
 Gap=     0.122 Goal=   None    Shift=    0.000
 Gap=     0.100 Goal=   None    Shift=    0.000
 RMSDP=1.22D-08 MaxDP=2.00D-06 DE=-9.09D-12 OVMax= 1.19D-05

 Cycle  27  Pass 1  IDiag  1:
 RMSU=  6.79D-09    CP:  1.00D+00  2.08D+00  2.41D+00  3.00D+00  2.54D+00
                    CP:  2.57D+00
 E= -4544.65530922693     Delta-E=       -0.000000000055 Rises=F Damp=F
 DIIS: error= 8.70D-08 at cycle  27 NSaved=  20.
 NSaved=20 IEnMin=20 EnMin= -4544.65530922693     IErMin=20 ErrMin= 8.70D-08
 ErrMax= 8.70D-08  0.00D+00 EMaxC= 1.00D-01 BMatC= 2.13D-12 BMatP= 4.21D-12
 IDIUse=1 WtCom= 1.00D+00 WtEn= 0.00D+00
 Coeff-Com:  0.457D-04 0.214D-03 0.822D-03 0.373D-03-0.234D-02-0.211D-02
 Coeff-Com: -0.225D-03 0.464D-02 0.166D-02 0.202D-02-0.158D-01-0.147D-01
 Coeff-Com:  0.118D-01 0.677D-01 0.571D-01-0.130D+00-0.339D+00-0.908D-01
 Coeff-Com:  0.609D+00 0.839D+00
 Coeff:      0.457D-04 0.214D-03 0.822D-03 0.373D-03-0.234D-02-0.211D-02
 Coeff:     -0.225D-03 0.464D-02 0.166D-02 0.202D-02-0.158D-01-0.147D-01
 Coeff:      0.118D-01 0.677D-01 0.571D-01-0.130D+00-0.339D+00-0.908D-01
 Coeff:      0.609D+00 0.839D+00
 Gap=     0.122 Goal=   None    Shift=    0.000
 Gap=     0.100 Goal=   None    Shift=    0.000
 RMSDP=8.40D-09 MaxDP=1.36D-06 DE=-5.46D-11 OVMax= 8.35D-06

 Cycle  28  Pass 1  IDiag  1:
 RMSU=  3.37D-09    CP:  1.00D+00  2.14D+00  2.65D+00  3.00D+00  3.00D+00
                    CP:  3.00D+00  1.65D+00
 E= -4544.65530922693     Delta-E=        0.000000000004 Rises=F Damp=F
 DIIS: error= 7.21D-08 at cycle  28 NSaved=  20.
 NSaved=20 IEnMin=19 EnMin= -4544.65530922693     IErMin=20 ErrMin= 7.21D-08
 ErrMax= 7.21D-08  0.00D+00 EMaxC= 1.00D-01 BMatC= 9.99D-13 BMatP= 2.13D-12
 IDIUse=1 WtCom= 1.00D+00 WtEn= 0.00D+00
 Coeff-Com:  0.298D-04 0.218D-03 0.362D-03-0.315D-03-0.792D-03-0.925D-03
 Coeff-Com:  0.155D-02 0.123D-02 0.252D-02-0.592D-02-0.158D-01-0.776D-02
 Coeff-Com:  0.389D-01 0.649D-01 0.960D-01-0.149D+00-0.262D+00-0.122D+00
 Coeff-Com:  0.434D+00 0.926D+00
 Coeff:      0.298D-04 0.218D-03 0.362D-03-0.315D-03-0.792D-03-0.925D-03
 Coeff:      0.155D-02 0.123D-02 0.252D-02-0.592D-02-0.158D-01-0.776D-02
 Coeff:      0.389D-01 0.649D-01 0.960D-01-0.149D+00-0.262D+00-0.122D+00
 Coeff:      0.434D+00 0.926D+00
 Gap=     0.122 Goal=   None    Shift=    0.000
 Gap=     0.100 Goal=   None    Shift=    0.000
 RMSDP=5.71D-09 MaxDP=8.55D-07 DE= 3.64D-12 OVMax= 5.82D-06

 SCF Done:  E(UB3LYP) =  -4544.65530923     A.U. after   28 cycles
            NFock= 28  Conv=0.57D-08     -V/T= 2.0024
 <Sx>= 0.0000 <Sy>= 0.0000 <Sz>= 2.0000 <S**2>= 6.0081 S= 2.0016
 <L.S>= 0.000000000000E+00
 KE= 4.533683914059D+03 PE=-2.173348420976D+04 EE= 7.156320239832D+03
 Annihilation of the first spin contaminant:
 S**2 before annihilation     6.0081,   after     6.0000
 Leave Link  502 at Sat Oct 20 04:23:44 2018, MaxMem=   838860800 cpu:     30945.2
 (Enter /soft/sl6.3/x86_64/gaussian/g09_d01/g09/l601.exe)
 Copying SCF densities to generalized density rwf, IOpCl= 1 IROHF=0.

 **********************************************************************

            Population analysis using the SCF density.

 **********************************************************************

 Orbital symmetries:
 Alpha Orbitals:
       Occupied  (A) (A) (A) (A) (A) (A) (A) (A) (A) (A) (A) (A)
                 (A) (A) (A) (A) (A) (A) (A) (A) (A) (A) (A) (A)
                 (A) (A) (A) (A) (A) (A) (A) (A) (A) (A) (A) (A)
                 (A) (A) (A) (A) (A) (A) (A) (A) (A) (A) (A) (A)
                 (A) (A) (A) (A) (A) (A) (A) (A) (A) (A) (A) (A)
                 (A) (A) (A) (A) (A) (A) (A) (A) (A) (A) (A) (A)
                 (A) (A) (A) (A) (A) (A) (A) (A) (A) (A) (A) (A)
                 (A) (A) (A) (A) (A) (A) (A) (A) (A) (A) (A) (A)
                 (A) (A) (A) (A) (A) (A) (A) (A) (A) (A) (A) (A)
                 (A) (A) (A) (A) (A) (A) (A) (A) (A) (A) (A) (A)
                 (A) (A) (A) (A) (A) (A) (A) (A) (A) (A) (A) (A)
                 (A) (A) (A) (A) (A) (A) (A) (A) (A) (A) (A) (A)
                 (A) (A) (A) (A) (A) (A) (A) (A) (A) (A) (A) (A)
                 (A) (A) (A) (A) (A) (A) (A) (A)
       Virtual   (A) (A) (A) (A) (A) (A) (A) (A) (A) (A) (A) (A)
                 (A) (A) (A) (A) (A) (A) (A) (A) (A) (A) (A) (A)
                 (A) (A) (A) (A) (A) (A) (A) (A) (A) (A) (A) (A)
                 (A) (A) (A) (A) (A) (A) (A) (A) (A) (A) (A) (A)
                 (A) (A) (A) (A) (A) (A) (A) (A) (A) (A) (A) (A)
                 (A) (A) (A) (A) (A) (A) (A) (A) (A) (A) (A) (A)
                 (A) (A) (A) (A) (A) (A) (A) (A) (A) (A) (A) (A)
                 (A) (A) (A) (A) (A) (A) (A) (A) (A) (A) (A) (A)
                 (A) (A) (A) (A) (A) (A) (A) (A) (A) (A) (A) (A)
                 (A) (A) (A) (A) (A) (A) (A) (A) (A) (A) (A) (A)
                 (A) (A) (A) (A) (A) (A) (A) (A) (A) (A) (A) (A)
                 (A) (A) (A) (A) (A) (A) (A) (A) (A) (A) (A) (A)
                 (A) (A) (A) (A) (A) (A) (A) (A) (A) (A) (A) (A)
                 (A) (A) (A) (A) (A) (A) (A) (A) (A) (A) (A) (A)
                 (A) (A) (A) (A) (A) (A) (A) (A) (A) (A) (A) (A)
                 (A) (A) (A) (A) (A) (A) (A) (A) (A) (A) (A) (A)
                 (A) (A) (A) (A) (A) (A) (A) (A) (A) (A) (A) (A)
                 (A) (A) (A) (A) (A) (A) (A) (A) (A) (A) (A) (A)
                 (A) (A) (A) (A) (A) (A) (A) (A) (A) (A) (A) (A)
                 (A) (A) (A) (A) (A) (A) (A) (A) (A) (A) (A) (A)
                 (A) (A) (A) (A) (A) (A) (A) (A) (A) (A) (A) (A)
                 (A) (A) (A) (A) (A) (A) (A) (A) (A) (A) (A) (A)
                 (A) (A) (A) (A) (A) (A) (A) (A) (A) (A) (A) (A)
                 (A) (A) (A) (A) (A) (A) (A) (A) (A) (A) (A) (A)
                 (A) (A) (A) (A) (A) (A) (A) (A) (A) (A) (A) (A)
                 (A) (A) (A) (A) (A) (A) (A) (A) (A) (A) (A) (A)
                 (A) (A) (A) (A) (A) (A) (A) (A) (A) (A) (A) (A)
                 (A) (A) (A) (A) (A) (A) (A) (A) (A) (A) (A) (A)
                 (A) (A) (A) (A) (A) (A) (A) (A) (A) (A) (A) (A)
                 (A) (A) (A) (A) (A) (A) (A) (A) (A) (A) (A) (A)
                 (A) (A) (A) (A) (A) (A) (A) (A) (A) (A) (A) (A)
                 (A) (A) (A) (A) (A) (A) (A) (A) (A) (A) (A) (A)
                 (A) (A) (A) (A) (A) (A) (A) (A) (A) (A) (A) (A)
                 (A) (A) (A) (A) (A) (A) (A) (A) (A) (A) (A) (A)
                 (A) (A) (A) (A) (A) (A) (A) (A) (A) (A) (A) (A)
                 (A) (A) (A) (A) (A) (A) (A) (A) (A) (A) (A) (A)
                 (A) (A) (A) (A) (A) (A) (A) (A) (A) (A) (A) (A)
                 (A) (A) (A) (A) (A) (A) (A) (A) (A) (A) (A) (A)
                 (A) (A) (A) (A) (A) (A) (A) (A) (A) (A) (A) (A)
                 (A) (A) (A) (A) (A) (A) (A) (A) (A) (A) (A) (A)
                 (A) (A) (A) (A) (A) (A) (A) (A) (A) (A) (A) (A)
                 (A) (A) (A) (A) (A) (A) (A) (A) (A) (A) (A) (A)
                 (A) (A) (A) (A) (A) (A) (A) (A) (A) (A) (A) (A)
                 (A) (A) (A) (A) (A) (A) (A) (A) (A) (A) (A) (A)
                 (A) (A) (A) (A) (A) (A) (A) (A) (A) (A) (A) (A)
                 (A) (A) (A) (A) (A) (A) (A) (A) (A) (A) (A) (A)
                 (A) (A) (A) (A) (A) (A) (A) (A) (A) (A) (A) (A)
                 (A) (A) (A) (A) (A) (A) (A) (A) (A) (A) (A) (A)
                 (A) (A) (A) (A) (A) (A) (A) (A) (A) (A) (A) (A)
                 (A) (A) (A) (A) (A) (A) (A) (A) (A) (A) (A) (A)
                 (A) (A) (A) (A) (A) (A) (A) (A) (A) (A) (A) (A)
                 (A) (A) (A) (A) (A) (A) (A) (A) (A) (A) (A) (A)
                 (A) (A) (A) (A) (A) (A) (A) (A) (A) (A) (A) (A)
                 (A) (A) (A) (A) (A) (A) (A) (A) (A) (A) (A) (A)
                 (A) (A) (A) (A) (A) (A) (A) (A) (A) (A) (A) (A)
                 (A) (A) (A) (A) (A) (A) (A) (A) (A) (A) (A) (A)
                 (A) (A) (A) (A) (A) (A) (A) (A) (A) (A) (A) (A)
                 (A) (A) (A) (A) (A) (A) (A) (A) (A) (A) (A) (A)
                 (A) (A) (A) (A) (A) (A) (A) (A) (A) (A)
 Beta  Orbitals:
       Occupied  (A) (A) (A) (A) (A) (A) (A) (A) (A) (A) (A) (A)
                 (A) (A) (A) (A) (A) (A) (A) (A) (A) (A) (A) (A)
                 (A) (A) (A) (A) (A) (A) (A) (A) (A) (A) (A) (A)
                 (A) (A) (A) (A) (A) (A) (A) (A) (A) (A) (A) (A)
                 (A) (A) (A) (A) (A) (A) (A) (A) (A) (A) (A) (A)
                 (A) (A) (A) (A) (A) (A) (A) (A) (A) (A) (A) (A)
                 (A) (A) (A) (A) (A) (A) (A) (A) (A) (A) (A) (A)
                 (A) (A) (A) (A) (A) (A) (A) (A) (A) (A) (A) (A)
                 (A) (A) (A) (A) (A) (A) (A) (A) (A) (A) (A) (A)
                 (A) (A) (A) (A) (A) (A) (A) (A) (A) (A) (A) (A)
                 (A) (A) (A) (A) (A) (A) (A) (A) (A) (A) (A) (A)
                 (A) (A) (A) (A) (A) (A) (A) (A) (A) (A) (A) (A)
                 (A) (A) (A) (A) (A) (A) (A) (A) (A) (A) (A) (A)
                 (A) (A) (A) (A)
       Virtual   (A) (A) (A) (A) (A) (A) (A) (A) (A) (A) (A) (A)
                 (A) (A) (A) (A) (A) (A) (A) (A) (A) (A) (A) (A)
                 (A) (A) (A) (A) (A) (A) (A) (A) (A) (A) (A) (A)
                 (A) (A) (A) (A) (A) (A) (A) (A) (A) (A) (A) (A)
                 (A) (A) (A) (A) (A) (A) (A) (A) (A) (A) (A) (A)
                 (A) (A) (A) (A) (A) (A) (A) (A) (A) (A) (A) (A)
                 (A) (A) (A) (A) (A) (A) (A) (A) (A) (A) (A) (A)
                 (A) (A) (A) (A) (A) (A) (A) (A) (A) (A) (A) (A)
                 (A) (A) (A) (A) (A) (A) (A) (A) (A) (A) (A) (A)
                 (A) (A) (A) (A) (A) (A) (A) (A) (A) (A) (A) (A)
                 (A) (A) (A) (A) (A) (A) (A) (A) (A) (A) (A) (A)
                 (A) (A) (A) (A) (A) (A) (A) (A) (A) (A) (A) (A)
                 (A) (A) (A) (A) (A) (A) (A) (A) (A) (A) (A) (A)
                 (A) (A) (A) (A) (A) (A) (A) (A) (A) (A) (A) (A)
                 (A) (A) (A) (A) (A) (A) (A) (A) (A) (A) (A) (A)
                 (A) (A) (A) (A) (A) (A) (A) (A) (A) (A) (A) (A)
                 (A) (A) (A) (A) (A) (A) (A) (A) (A) (A) (A) (A)
                 (A) (A) (A) (A) (A) (A) (A) (A) (A) (A) (A) (A)
                 (A) (A) (A) (A) (A) (A) (A) (A) (A) (A) (A) (A)
                 (A) (A) (A) (A) (A) (A) (A) (A) (A) (A) (A) (A)
                 (A) (A) (A) (A) (A) (A) (A) (A) (A) (A) (A) (A)
                 (A) (A) (A) (A) (A) (A) (A) (A) (A) (A) (A) (A)
                 (A) (A) (A) (A) (A) (A) (A) (A) (A) (A) (A) (A)
                 (A) (A) (A) (A) (A) (A) (A) (A) (A) (A) (A) (A)
                 (A) (A) (A) (A) (A) (A) (A) (A) (A) (A) (A) (A)
                 (A) (A) (A) (A) (A) (A) (A) (A) (A) (A) (A) (A)
                 (A) (A) (A) (A) (A) (A) (A) (A) (A) (A) (A) (A)
                 (A) (A) (A) (A) (A) (A) (A) (A) (A) (A) (A) (A)
                 (A) (A) (A) (A) (A) (A) (A) (A) (A) (A) (A) (A)
                 (A) (A) (A) (A) (A) (A) (A) (A) (A) (A) (A) (A)
                 (A) (A) (A) (A) (A) (A) (A) (A) (A) (A) (A) (A)
                 (A) (A) (A) (A) (A) (A) (A) (A) (A) (A) (A) (A)
                 (A) (A) (A) (A) (A) (A) (A) (A) (A) (A) (A) (A)
                 (A) (A) (A) (A) (A) (A) (A) (A) (A) (A) (A) (A)
                 (A) (A) (A) (A) (A) (A) (A) (A) (A) (A) (A) (A)
                 (A) (A) (A) (A) (A) (A) (A) (A) (A) (A) (A) (A)
                 (A) (A) (A) (A) (A) (A) (A) (A) (A) (A) (A) (A)
                 (A) (A) (A) (A) (A) (A) (A) (A) (A) (A) (A) (A)
                 (A) (A) (A) (A) (A) (A) (A) (A) (A) (A) (A) (A)
                 (A) (A) (A) (A) (A) (A) (A) (A) (A) (A) (A) (A)
                 (A) (A) (A) (A) (A) (A) (A) (A) (A) (A) (A) (A)
                 (A) (A) (A) (A) (A) (A) (A) (A) (A) (A) (A) (A)
                 (A) (A) (A) (A) (A) (A) (A) (A) (A) (A) (A) (A)
                 (A) (A) (A) (A) (A) (A) (A) (A) (A) (A) (A) (A)
                 (A) (A) (A) (A) (A) (A) (A) (A) (A) (A) (A) (A)
                 (A) (A) (A) (A) (A) (A) (A) (A) (A) (A) (A) (A)
                 (A) (A) (A) (A) (A) (A) (A) (A) (A) (A) (A) (A)
                 (A) (A) (A) (A) (A) (A) (A) (A) (A) (A) (A) (A)
                 (A) (A) (A) (A) (A) (A) (A) (A) (A) (A) (A) (A)
                 (A) (A) (A) (A) (A) (A) (A) (A) (A) (A) (A) (A)
                 (A) (A) (A) (A) (A) (A) (A) (A) (A) (A) (A) (A)
                 (A) (A) (A) (A) (A) (A) (A) (A) (A) (A) (A) (A)
                 (A) (A) (A) (A) (A) (A) (A) (A) (A) (A) (A) (A)
                 (A) (A) (A) (A) (A) (A) (A) (A) (A) (A) (A) (A)
                 (A) (A) (A) (A) (A) (A) (A) (A) (A) (A) (A) (A)
                 (A) (A) (A) (A) (A) (A) (A) (A) (A) (A) (A) (A)
                 (A) (A) (A) (A) (A) (A) (A) (A) (A) (A) (A) (A)
                 (A) (A) (A) (A) (A) (A) (A) (A) (A) (A) (A) (A)
                 (A) (A) (A) (A) (A) (A) (A) (A) (A) (A) (A) (A)
                 (A) (A)
 The electronic state is 5-A.
 Alpha  occ. eigenvalues -- -256.01016-101.57186-101.57096-101.42275-101.42197
 Alpha  occ. eigenvalues --  -29.98114 -25.86722 -25.84409 -25.83715 -14.43871
 Alpha  occ. eigenvalues --  -14.43813 -14.39451 -14.39427 -14.36930 -14.36904
 Alpha  occ. eigenvalues --  -14.33952 -14.33947 -10.26209 -10.26084 -10.25755
 Alpha  occ. eigenvalues --  -10.25742 -10.24518 -10.24509 -10.24396 -10.24381
 Alpha  occ. eigenvalues --  -10.23136 -10.23119 -10.22580 -10.22572 -10.21840
 Alpha  occ. eigenvalues --  -10.21747 -10.21485 -10.21395 -10.21303 -10.21229
 Alpha  occ. eigenvalues --  -10.21222 -10.21139 -10.20992 -10.20981 -10.20395
 Alpha  occ. eigenvalues --  -10.20383 -10.19792 -10.19779  -9.48612  -9.48522
 Alpha  occ. eigenvalues --   -9.33713  -9.33637  -7.25074  -7.24984  -7.24103
 Alpha  occ. eigenvalues --   -7.24064  -7.24013  -7.23974  -7.09721  -7.09646
 Alpha  occ. eigenvalues --   -7.09468  -7.09453  -7.09391  -7.09375  -3.49225
 Alpha  occ. eigenvalues --   -2.30752  -2.26041  -2.24460  -1.13534  -1.13501
 Alpha  occ. eigenvalues --   -0.97826  -0.97764  -0.96094  -0.96066  -0.91575
 Alpha  occ. eigenvalues --   -0.91492  -0.86257  -0.86191  -0.85177  -0.85142
 Alpha  occ. eigenvalues --   -0.82830  -0.82803  -0.79486  -0.79447  -0.78683
 Alpha  occ. eigenvalues --   -0.78628  -0.77044  -0.76999  -0.69460  -0.69242
 Alpha  occ. eigenvalues --   -0.69198  -0.68961  -0.68075  -0.68050  -0.65679
 Alpha  occ. eigenvalues --   -0.65608  -0.65416  -0.65308  -0.63058  -0.62882
 Alpha  occ. eigenvalues --   -0.61025  -0.60978  -0.58820  -0.58694  -0.54943
 Alpha  occ. eigenvalues --   -0.54637  -0.52310  -0.52135  -0.51670  -0.51586
 Alpha  occ. eigenvalues --   -0.51555  -0.51511  -0.49979  -0.49814  -0.49489
 Alpha  occ. eigenvalues --   -0.49447  -0.49046  -0.48888  -0.47156  -0.47035
 Alpha  occ. eigenvalues --   -0.46545  -0.46474  -0.45864  -0.45374  -0.43682
 Alpha  occ. eigenvalues --   -0.43329  -0.43235  -0.43154  -0.42347  -0.42254
 Alpha  occ. eigenvalues --   -0.41407  -0.41344  -0.40092  -0.39865  -0.39716
 Alpha  occ. eigenvalues --   -0.39561  -0.39315  -0.38545  -0.37568  -0.37268
 Alpha  occ. eigenvalues --   -0.34696  -0.34142  -0.33856  -0.33536  -0.33502
 Alpha  occ. eigenvalues --   -0.33407  -0.33280  -0.32466  -0.32289  -0.32107
 Alpha  occ. eigenvalues --   -0.31808  -0.31506  -0.31155  -0.30169  -0.30069
 Alpha  occ. eigenvalues --   -0.29575  -0.29496  -0.27349  -0.27229  -0.25512
 Alpha  occ. eigenvalues --   -0.25388  -0.25184  -0.24563  -0.22085  -0.22011
 Alpha  occ. eigenvalues --   -0.21973  -0.21387  -0.21308  -0.19167
 Alpha virt. eigenvalues --   -0.07009  -0.06916  -0.06003  -0.05831  -0.04846
 Alpha virt. eigenvalues --   -0.04742  -0.04226  -0.04145  -0.01313  -0.01018
 Alpha virt. eigenvalues --    0.00037   0.00224   0.02301   0.02562   0.03695
 Alpha virt. eigenvalues --    0.04315   0.04415   0.04725   0.04797   0.05789
 Alpha virt. eigenvalues --    0.06019   0.06924   0.07194   0.08419   0.08557
 Alpha virt. eigenvalues --    0.09426   0.09633   0.10147   0.10396   0.10653
 Alpha virt. eigenvalues --    0.11536   0.12432   0.13335   0.13729   0.13975
 Alpha virt. eigenvalues --    0.14338   0.15566   0.15705   0.16429   0.16527
 Alpha virt. eigenvalues --    0.16828   0.17566   0.17778   0.18160   0.20647
 Alpha virt. eigenvalues --    0.20688   0.21289   0.21411   0.21891   0.22488
 Alpha virt. eigenvalues --    0.22701   0.23349   0.24541   0.24677   0.24751
 Alpha virt. eigenvalues --    0.25454   0.25602   0.26300   0.26736   0.27268
 Alpha virt. eigenvalues --    0.27330   0.27367   0.27620   0.27848   0.28247
 Alpha virt. eigenvalues --    0.28419   0.29139   0.29312   0.29789   0.29958
 Alpha virt. eigenvalues --    0.30047   0.30439   0.31302   0.31946   0.32511
 Alpha virt. eigenvalues --    0.32960   0.33146   0.34042   0.34127   0.34482
 Alpha virt. eigenvalues --    0.34938   0.35157   0.35329   0.35558   0.35948
 Alpha virt. eigenvalues --    0.36431   0.36704   0.36783   0.37234   0.37686
 Alpha virt. eigenvalues --    0.38224   0.38308   0.38515   0.38713   0.38938
 Alpha virt. eigenvalues --    0.39024   0.39482   0.39887   0.40160   0.40246
 Alpha virt. eigenvalues --    0.40367   0.40582   0.40952   0.41442   0.41674
 Alpha virt. eigenvalues --    0.41987   0.42017   0.42677   0.42810   0.43491
 Alpha virt. eigenvalues --    0.43753   0.44047   0.45042   0.45600   0.45873
 Alpha virt. eigenvalues --    0.46185   0.46319   0.46580   0.46989   0.47421
 Alpha virt. eigenvalues --    0.47663   0.47937   0.48576   0.48850   0.48939
 Alpha virt. eigenvalues --    0.49716   0.50563   0.50788   0.50925   0.51516
 Alpha virt. eigenvalues --    0.52030   0.52904   0.54055   0.54186   0.54241
 Alpha virt. eigenvalues --    0.54439   0.54585   0.55524   0.55987   0.56154
 Alpha virt. eigenvalues --    0.56601   0.56784   0.57107   0.57642   0.57926
 Alpha virt. eigenvalues --    0.58095   0.58338   0.58451   0.58991   0.59332
 Alpha virt. eigenvalues --    0.59518   0.59897   0.59998   0.60290   0.60456
 Alpha virt. eigenvalues --    0.61106   0.61142   0.61418   0.61842   0.62393
 Alpha virt. eigenvalues --    0.63341   0.64606   0.64896   0.66027   0.66056
 Alpha virt. eigenvalues --    0.66298   0.66547   0.66637   0.67110   0.67525
 Alpha virt. eigenvalues --    0.68159   0.68468   0.68908   0.69207   0.70773
 Alpha virt. eigenvalues --    0.71153   0.71463   0.71634   0.72375   0.72607
 Alpha virt. eigenvalues --    0.72635   0.73488   0.73839   0.74094   0.74396
 Alpha virt. eigenvalues --    0.74767   0.75483   0.75842   0.76334   0.76577
 Alpha virt. eigenvalues --    0.77182   0.77299   0.77657   0.78850   0.79329
 Alpha virt. eigenvalues --    0.79700   0.80079   0.80822   0.80825   0.81189
 Alpha virt. eigenvalues --    0.81540   0.82313   0.82654   0.82986   0.83087
 Alpha virt. eigenvalues --    0.83690   0.84062   0.84686   0.85024   0.85252
 Alpha virt. eigenvalues --    0.85921   0.86565   0.87327   0.87724   0.88008
 Alpha virt. eigenvalues --    0.88367   0.88771   0.89441   0.89816   0.90305
 Alpha virt. eigenvalues --    0.90483   0.91735   0.92250   0.92562   0.92896
 Alpha virt. eigenvalues --    0.93919   0.94403   0.95246   0.95803   0.96559
 Alpha virt. eigenvalues --    0.96822   0.97116   0.97192   0.97871   0.98346
 Alpha virt. eigenvalues --    0.98712   0.99002   0.99071   0.99172   0.99369
 Alpha virt. eigenvalues --    0.99721   0.99851   1.00219   1.00704   1.01111
 Alpha virt. eigenvalues --    1.01433   1.01459   1.02169   1.02779   1.03266
 Alpha virt. eigenvalues --    1.03759   1.04038   1.04409   1.04706   1.05003
 Alpha virt. eigenvalues --    1.05920   1.06183   1.06341   1.07313   1.07653
 Alpha virt. eigenvalues --    1.08688   1.09199   1.09380   1.11042   1.12393
 Alpha virt. eigenvalues --    1.13085   1.14056   1.14239   1.14374   1.14678
 Alpha virt. eigenvalues --    1.15839   1.16638   1.16799   1.16992   1.18250
 Alpha virt. eigenvalues --    1.18587   1.19665   1.19945   1.22033   1.23910
 Alpha virt. eigenvalues --    1.24722   1.25696   1.26310   1.26344   1.27727
 Alpha virt. eigenvalues --    1.28025   1.28436   1.28926   1.30001   1.30830
 Alpha virt. eigenvalues --    1.31017   1.32728   1.33194   1.34267   1.35079
 Alpha virt. eigenvalues --    1.35573   1.36015   1.38523   1.38778   1.40331
 Alpha virt. eigenvalues --    1.41274   1.41520   1.41678   1.41813   1.42695
 Alpha virt. eigenvalues --    1.43739   1.44345   1.44581   1.44942   1.46020
 Alpha virt. eigenvalues --    1.46732   1.49099   1.50196   1.50536   1.51220
 Alpha virt. eigenvalues --    1.51470   1.51555   1.51737   1.51942   1.52344
 Alpha virt. eigenvalues --    1.52802   1.53119   1.55102   1.55226   1.55406
 Alpha virt. eigenvalues --    1.55543   1.55651   1.56188   1.56524   1.57242
 Alpha virt. eigenvalues --    1.58433   1.58527   1.59175   1.59486   1.60307
 Alpha virt. eigenvalues --    1.60414   1.60588   1.60810   1.61032   1.61765
 Alpha virt. eigenvalues --    1.62408   1.62530   1.63250   1.64028   1.66244
 Alpha virt. eigenvalues --    1.66887   1.67024   1.67214   1.67802   1.68103
 Alpha virt. eigenvalues --    1.70458   1.70804   1.71511   1.71979   1.72460
 Alpha virt. eigenvalues --    1.72928   1.73297   1.73860   1.74203   1.74372
 Alpha virt. eigenvalues --    1.75238   1.76095   1.76920   1.76935   1.77233
 Alpha virt. eigenvalues --    1.78216   1.78979   1.81165   1.82251   1.82487
 Alpha virt. eigenvalues --    1.82875   1.83843   1.84889   1.86069   1.86205
 Alpha virt. eigenvalues --    1.86582   1.87190   1.87395   1.87491   1.87685
 Alpha virt. eigenvalues --    1.88313   1.88686   1.89041   1.89155   1.89430
 Alpha virt. eigenvalues --    1.89611   1.90382   1.90697   1.90955   1.92266
 Alpha virt. eigenvalues --    1.92611   1.93492   1.94393   1.94546   1.94771
 Alpha virt. eigenvalues --    1.94991   1.96303   1.96582   1.98030   1.98369
 Alpha virt. eigenvalues --    1.98526   1.98943   1.99611   2.02819   2.03683
 Alpha virt. eigenvalues --    2.03912   2.04055   2.04394   2.04729   2.04799
 Alpha virt. eigenvalues --    2.06164   2.06591   2.09075   2.09219   2.11443
 Alpha virt. eigenvalues --    2.11888   2.12914   2.13656   2.15124   2.15335
 Alpha virt. eigenvalues --    2.16951   2.17432   2.17556   2.18013   2.18768
 Alpha virt. eigenvalues --    2.19198   2.19462   2.19640   2.22282   2.22687
 Alpha virt. eigenvalues --    2.24218   2.24996   2.25271   2.25542   2.26315
 Alpha virt. eigenvalues --    2.26560   2.26983   2.27354   2.27508   2.28350
 Alpha virt. eigenvalues --    2.28851   2.28966   2.29455   2.29640   2.30399
 Alpha virt. eigenvalues --    2.31451   2.32012   2.32354   2.33615   2.35833
 Alpha virt. eigenvalues --    2.35967   2.36675   2.37233   2.37741   2.39093
 Alpha virt. eigenvalues --    2.40011   2.41305   2.41626   2.43624   2.44306
 Alpha virt. eigenvalues --    2.45334   2.45444   2.46921   2.47233   2.48509
 Alpha virt. eigenvalues --    2.49502   2.51477   2.51613   2.55153   2.55304
 Alpha virt. eigenvalues --    2.55954   2.56915   2.57034   2.57305   2.57392
 Alpha virt. eigenvalues --    2.57694   2.58167   2.58285   2.58645   2.58864
 Alpha virt. eigenvalues --    2.59345   2.59416   2.59626   2.59888   2.60551
 Alpha virt. eigenvalues --    2.60605   2.61198   2.61714   2.61929   2.62030
 Alpha virt. eigenvalues --    2.62216   2.62889   2.63444   2.63746   2.64279
 Alpha virt. eigenvalues --    2.64446   2.64642   2.65160   2.65761   2.66037
 Alpha virt. eigenvalues --    2.67086   2.67334   2.67652   2.68311   2.68522
 Alpha virt. eigenvalues --    2.69490   2.69563   2.69847   2.71063   2.71857
 Alpha virt. eigenvalues --    2.72139   2.72354   2.72967   2.73712   2.74202
 Alpha virt. eigenvalues --    2.74843   2.75993   2.76101   2.77011   2.78703
 Alpha virt. eigenvalues --    2.78900   2.79858   2.81765   2.81838   2.82651
 Alpha virt. eigenvalues --    2.82919   2.83252   2.83377   2.84252   2.84496
 Alpha virt. eigenvalues --    2.87049   2.87465   2.88521   2.88805   2.88871
 Alpha virt. eigenvalues --    2.89464   2.89730   2.91819   2.92383   2.93314
 Alpha virt. eigenvalues --    2.95101   2.95862   2.96278   2.96418   2.96917
 Alpha virt. eigenvalues --    2.99598   2.99950   3.01925   3.02220   3.03039
 Alpha virt. eigenvalues --    3.04054   3.05447   3.06800   3.08896   3.10584
 Alpha virt. eigenvalues --    3.11944   3.12139   3.14172   3.15015   3.15278
 Alpha virt. eigenvalues --    3.16679   3.22313   3.22830   3.23975   3.27006
 Alpha virt. eigenvalues --    3.29673   3.30064   3.32955   3.33412   3.34091
 Alpha virt. eigenvalues --    3.34773   3.36895   3.38168   3.39262   3.40686
 Alpha virt. eigenvalues --    3.43206   3.43804   3.43931   3.44792   3.44981
 Alpha virt. eigenvalues --    3.45145   3.45505   3.55275   3.57156   3.57700
 Alpha virt. eigenvalues --    3.58271   3.58884   3.59067   3.61624   3.63458
 Alpha virt. eigenvalues --    3.68069   3.69553   3.70996   3.72086   3.75156
 Alpha virt. eigenvalues --    3.76754   3.82447   3.83590   3.85113   3.85782
 Alpha virt. eigenvalues --    3.86340   3.87556   3.88925   3.89466   3.93794
 Alpha virt. eigenvalues --    3.94136   3.95592   3.96692   3.99105   3.99256
 Alpha virt. eigenvalues --    4.01375   4.03015   4.04059   4.05181   4.07616
 Alpha virt. eigenvalues --    4.08169   4.08199   4.08502   4.15095   4.15656
 Alpha virt. eigenvalues --    4.26136   4.26321   4.40473   4.48438   4.48981
 Alpha virt. eigenvalues --    4.50852   4.60845   4.61173   4.79402   4.79659
 Alpha virt. eigenvalues --    4.80506   4.80657   5.06868   5.07569   5.22244
 Alpha virt. eigenvalues --    5.22742   5.59879   5.60643   5.61685   5.62842
 Alpha virt. eigenvalues --    5.79599   5.94044   6.03920   7.66279   8.00972
 Alpha virt. eigenvalues --    8.07333   9.54557   9.59100   9.59223   9.73123
 Alpha virt. eigenvalues --   23.40847  23.41284  23.60281  23.60352  23.75558
 Alpha virt. eigenvalues --   23.76214  23.82921  23.83036  23.86711  23.86784
 Alpha virt. eigenvalues --   23.90851  23.90976  23.97183  23.97289  24.00802
 Alpha virt. eigenvalues --   24.00819  24.06119  24.06323  24.07192  24.07356
 Alpha virt. eigenvalues --   24.10828  24.11011  24.13694  24.13866  24.14372
 Alpha virt. eigenvalues --   24.14521  25.41128  25.41213  25.60131  25.62339
 Alpha virt. eigenvalues --   25.65707  25.66575  25.71346  25.71553  25.74501
 Alpha virt. eigenvalues --   25.84383  26.25925  26.26082  26.41396  33.66526
 Alpha virt. eigenvalues --   33.89867  33.95343  35.35870  35.35944  35.47284
 Alpha virt. eigenvalues --   35.47790  35.59497  35.59621  35.63747  35.64624
 Alpha virt. eigenvalues --  147.20716 215.45995 215.54519 215.54645 215.70015
 Alpha virt. eigenvalues --  777.04046
  Beta  occ. eigenvalues -- -256.01040-101.57186-101.57096-101.42192-101.42114
  Beta  occ. eigenvalues --  -29.90451 -25.79498 -25.78408 -25.78154 -14.43858
  Beta  occ. eigenvalues --  -14.43799 -14.39444 -14.39420 -14.36813 -14.36788
  Beta  occ. eigenvalues --  -14.33833 -14.33828 -10.26208 -10.26084 -10.25754
  Beta  occ. eigenvalues --  -10.25741 -10.24519 -10.24510 -10.24400 -10.24386
  Beta  occ. eigenvalues --  -10.23134 -10.23117 -10.22585 -10.22577 -10.21839
  Beta  occ. eigenvalues --  -10.21746 -10.21485 -10.21395 -10.21304 -10.21229
  Beta  occ. eigenvalues --  -10.21222 -10.21139 -10.20995 -10.20984 -10.20391
  Beta  occ. eigenvalues --  -10.20378 -10.19788 -10.19775  -9.48612  -9.48522
  Beta  occ. eigenvalues --   -9.33634  -9.33557  -7.25074  -7.24984  -7.24103
  Beta  occ. eigenvalues --   -7.24064  -7.24012  -7.23974  -7.09574  -7.09499
  Beta  occ. eigenvalues --   -7.09363  -7.09357  -7.09285  -7.09280  -3.30919
  Beta  occ. eigenvalues --   -2.08299  -2.07668  -2.07354  -1.13482  -1.13449
  Beta  occ. eigenvalues --   -0.97735  -0.97674  -0.96027  -0.95998  -0.91567
  Beta  occ. eigenvalues --   -0.91484  -0.86246  -0.86181  -0.85158  -0.85123
  Beta  occ. eigenvalues --   -0.82795  -0.82768  -0.79483  -0.79443  -0.78674
  Beta  occ. eigenvalues --   -0.78619  -0.77017  -0.76971  -0.69225  -0.69176
  Beta  occ. eigenvalues --   -0.68939  -0.68476  -0.68008  -0.67971  -0.65656
  Beta  occ. eigenvalues --   -0.65586  -0.65397  -0.65285  -0.63020  -0.62843
  Beta  occ. eigenvalues --   -0.61001  -0.60952  -0.58790  -0.58671  -0.54891
  Beta  occ. eigenvalues --   -0.54597  -0.52281  -0.52103  -0.51644  -0.51560
  Beta  occ. eigenvalues --   -0.51530  -0.51488  -0.49959  -0.49792  -0.49447
  Beta  occ. eigenvalues --   -0.49406  -0.49024  -0.48861  -0.47142  -0.47023
  Beta  occ. eigenvalues --   -0.46540  -0.46466  -0.45844  -0.45359  -0.43454
  Beta  occ. eigenvalues --   -0.43251  -0.43187  -0.42954  -0.42309  -0.42226
  Beta  occ. eigenvalues --   -0.41381  -0.41312  -0.39992  -0.39767  -0.39640
  Beta  occ. eigenvalues --   -0.39322  -0.38817  -0.37760  -0.37433  -0.36949
  Beta  occ. eigenvalues --   -0.33847  -0.33654  -0.33546  -0.33472  -0.33366
  Beta  occ. eigenvalues --   -0.32049  -0.31992  -0.31872  -0.31128  -0.31030
  Beta  occ. eigenvalues --   -0.30753  -0.30600  -0.29560  -0.29485  -0.27376
  Beta  occ. eigenvalues --   -0.27261  -0.26352  -0.25471  -0.25355  -0.23946
  Beta  occ. eigenvalues --   -0.22177  -0.22154  -0.21675  -0.21525  -0.17023
  Beta virt. eigenvalues --   -0.07017  -0.06916  -0.06398  -0.05960  -0.04847
  Beta virt. eigenvalues --   -0.04748  -0.04335  -0.04141  -0.01648  -0.01413
  Beta virt. eigenvalues --    0.00037   0.00222   0.00309   0.00645   0.01110
  Beta virt. eigenvalues --    0.02430   0.02527   0.03801   0.04239   0.04556
  Beta virt. eigenvalues --    0.04780   0.04884   0.05276   0.05807   0.06123
  Beta virt. eigenvalues --    0.06964   0.07203   0.08426   0.08569   0.09522
  Beta virt. eigenvalues --    0.09664   0.10239   0.10455   0.10664   0.11683
  Beta virt. eigenvalues --    0.12515   0.13409   0.13795   0.14040   0.14370
  Beta virt. eigenvalues --    0.15721   0.15811   0.16476   0.16776   0.17501
  Beta virt. eigenvalues --    0.17660   0.18088   0.18217   0.20732   0.20799
  Beta virt. eigenvalues --    0.21349   0.21703   0.22240   0.22576   0.22970
  Beta virt. eigenvalues --    0.23385   0.24571   0.24692   0.24781   0.25618
  Beta virt. eigenvalues --    0.25655   0.26306   0.26801   0.27271   0.27353
  Beta virt. eigenvalues --    0.27455   0.27687   0.27868   0.28299   0.28452
  Beta virt. eigenvalues --    0.29200   0.29397   0.29817   0.30037   0.30115
  Beta virt. eigenvalues --    0.30520   0.31373   0.32065   0.32580   0.33152
  Beta virt. eigenvalues --    0.33186   0.34197   0.34240   0.34530   0.34991
  Beta virt. eigenvalues --    0.35191   0.35435   0.35614   0.35988   0.36508
  Beta virt. eigenvalues --    0.36792   0.36857   0.37269   0.37719   0.38340
  Beta virt. eigenvalues --    0.38522   0.38541   0.38790   0.38981   0.39055
  Beta virt. eigenvalues --    0.39557   0.39978   0.40210   0.40288   0.40419
  Beta virt. eigenvalues --    0.40602   0.41008   0.41460   0.41689   0.42035
  Beta virt. eigenvalues --    0.42058   0.42688   0.42821   0.43581   0.43903
  Beta virt. eigenvalues --    0.44100   0.45099   0.45635   0.45912   0.46223
  Beta virt. eigenvalues --    0.46347   0.46711   0.47068   0.47463   0.47711
  Beta virt. eigenvalues --    0.48053   0.48667   0.48880   0.48977   0.49752
  Beta virt. eigenvalues --    0.50662   0.50882   0.51002   0.51601   0.52069
  Beta virt. eigenvalues --    0.53064   0.54109   0.54259   0.54305   0.54798
  Beta virt. eigenvalues --    0.54945   0.55592   0.56091   0.56477   0.56635
  Beta virt. eigenvalues --    0.56897   0.57186   0.57655   0.57960   0.58145
  Beta virt. eigenvalues --    0.58374   0.58476   0.59011   0.59364   0.59780
  Beta virt. eigenvalues --    0.60063   0.60304   0.60451   0.60505   0.61131
  Beta virt. eigenvalues --    0.61242   0.61444   0.61903   0.62612   0.63409
  Beta virt. eigenvalues --    0.64652   0.64937   0.66095   0.66189   0.66343
  Beta virt. eigenvalues --    0.66607   0.66703   0.67248   0.67758   0.68185
  Beta virt. eigenvalues --    0.68518   0.69072   0.69418   0.70885   0.71345
  Beta virt. eigenvalues --    0.71597   0.71726   0.72460   0.72664   0.72806
  Beta virt. eigenvalues --    0.73725   0.73934   0.74252   0.74646   0.75032
  Beta virt. eigenvalues --    0.75629   0.75946   0.76665   0.76722   0.77315
  Beta virt. eigenvalues --    0.77448   0.77779   0.79221   0.79584   0.79851
  Beta virt. eigenvalues --    0.80115   0.80853   0.80890   0.81280   0.81630
  Beta virt. eigenvalues --    0.82340   0.82675   0.83073   0.83231   0.83901
  Beta virt. eigenvalues --    0.84180   0.84717   0.85131   0.85351   0.85999
  Beta virt. eigenvalues --    0.86634   0.87399   0.87841   0.88243   0.88860
  Beta virt. eigenvalues --    0.89461   0.89910   0.90419   0.90625   0.91664
  Beta virt. eigenvalues --    0.91983   0.92639   0.92893   0.93074   0.94333
  Beta virt. eigenvalues --    0.94819   0.95784   0.95907   0.96700   0.97033
  Beta virt. eigenvalues --    0.97363   0.97754   0.98110   0.98670   0.98950
  Beta virt. eigenvalues --    0.99139   0.99276   0.99502   0.99574   0.99982
  Beta virt. eigenvalues --    1.00033   1.00344   1.00861   1.01178   1.01509
  Beta virt. eigenvalues --    1.01552   1.02694   1.03167   1.03453   1.03853
  Beta virt. eigenvalues --    1.04074   1.04447   1.04755   1.05130   1.05978
  Beta virt. eigenvalues --    1.06224   1.06416   1.07432   1.07673   1.08711
  Beta virt. eigenvalues --    1.09238   1.09459   1.11340   1.12566   1.13122
  Beta virt. eigenvalues --    1.14272   1.14433   1.14528   1.14716   1.16129
  Beta virt. eigenvalues --    1.16830   1.17289   1.17770   1.18401   1.19014
  Beta virt. eigenvalues --    1.19793   1.20093   1.22727   1.24493   1.25289
  Beta virt. eigenvalues --    1.26011   1.26414   1.26943   1.27802   1.28354
  Beta virt. eigenvalues --    1.28824   1.29257   1.30410   1.30952   1.31249
  Beta virt. eigenvalues --    1.32839   1.33590   1.34834   1.35948   1.36989
  Beta virt. eigenvalues --    1.38734   1.40447   1.41035   1.41138   1.41539
  Beta virt. eigenvalues --    1.41953   1.42189   1.42793   1.43901   1.44334
  Beta virt. eigenvalues --    1.44821   1.45227   1.45487   1.46086   1.46794
  Beta virt. eigenvalues --    1.49456   1.50465   1.50579   1.51367   1.51566
  Beta virt. eigenvalues --    1.51743   1.52011   1.52236   1.52702   1.53064
  Beta virt. eigenvalues --    1.53550   1.55170   1.55265   1.55449   1.55617
  Beta virt. eigenvalues --    1.55674   1.56221   1.56638   1.57286   1.58452
  Beta virt. eigenvalues --    1.58550   1.59266   1.59621   1.60383   1.60444
  Beta virt. eigenvalues --    1.60712   1.60973   1.61230   1.61867   1.62676
  Beta virt. eigenvalues --    1.62969   1.64036   1.64433   1.66338   1.67027
  Beta virt. eigenvalues --    1.67087   1.67274   1.67935   1.68418   1.70603
  Beta virt. eigenvalues --    1.70945   1.71963   1.72438   1.72855   1.73239
  Beta virt. eigenvalues --    1.73416   1.74229   1.74334   1.74388   1.75341
  Beta virt. eigenvalues --    1.76296   1.76959   1.76980   1.77281   1.79117
  Beta virt. eigenvalues --    1.79369   1.81346   1.82393   1.82867   1.83339
  Beta virt. eigenvalues --    1.84926   1.85653   1.86288   1.86484   1.86948
  Beta virt. eigenvalues --    1.87337   1.87461   1.87583   1.87735   1.88339
  Beta virt. eigenvalues --    1.88731   1.89068   1.89262   1.89480   1.89703
  Beta virt. eigenvalues --    1.90449   1.90793   1.91533   1.92367   1.93197
  Beta virt. eigenvalues --    1.94262   1.94589   1.94989   1.95161   1.96246
  Beta virt. eigenvalues --    1.96311   1.96652   1.98150   1.98461   1.98584
  Beta virt. eigenvalues --    1.99043   2.00070   2.03712   2.03936   2.04047
  Beta virt. eigenvalues --    2.04262   2.04596   2.04817   2.04930   2.06667
  Beta virt. eigenvalues --    2.07633   2.09132   2.09282   2.11473   2.11931
  Beta virt. eigenvalues --    2.13016   2.13711   2.15164   2.15379   2.17015
  Beta virt. eigenvalues --    2.17507   2.17648   2.18085   2.18808   2.19255
  Beta virt. eigenvalues --    2.19483   2.19666   2.22522   2.23188   2.24757
  Beta virt. eigenvalues --    2.25218   2.25413   2.25702   2.26426   2.26617
  Beta virt. eigenvalues --    2.27161   2.27495   2.27653   2.28434   2.28954
  Beta virt. eigenvalues --    2.29076   2.29491   2.29780   2.30507   2.31508
  Beta virt. eigenvalues --    2.32104   2.32405   2.33670   2.35876   2.36010
  Beta virt. eigenvalues --    2.36726   2.37277   2.38430   2.39182   2.40210
  Beta virt. eigenvalues --    2.41481   2.41874   2.44109   2.44438   2.45339
  Beta virt. eigenvalues --    2.45450   2.46979   2.47307   2.48631   2.49537
  Beta virt. eigenvalues --    2.51491   2.51628   2.55205   2.55359   2.56059
  Beta virt. eigenvalues --    2.56973   2.57067   2.57351   2.57433   2.57730
  Beta virt. eigenvalues --    2.58218   2.58310   2.58665   2.58887   2.59358
  Beta virt. eigenvalues --    2.59428   2.59653   2.59939   2.60633   2.60706
  Beta virt. eigenvalues --    2.61211   2.61754   2.61990   2.62181   2.62228
  Beta virt. eigenvalues --    2.62913   2.63478   2.63812   2.64315   2.64481
  Beta virt. eigenvalues --    2.64679   2.65315   2.65819   2.66131   2.67138
  Beta virt. eigenvalues --    2.67388   2.67715   2.68387   2.68594   2.69556
  Beta virt. eigenvalues --    2.69646   2.69887   2.71134   2.71923   2.72206
  Beta virt. eigenvalues --    2.72512   2.73016   2.73866   2.74505   2.74914
  Beta virt. eigenvalues --    2.76111   2.76221   2.77171   2.78760   2.78935
  Beta virt. eigenvalues --    2.80051   2.81951   2.82191   2.82698   2.82983
  Beta virt. eigenvalues --    2.86767   2.87821   2.88674   2.88832   2.89161
  Beta virt. eigenvalues --    2.89489   2.91664   2.92547   2.92665   2.93305
  Beta virt. eigenvalues --    2.93693   2.94230   2.95357   2.95969   2.96185
  Beta virt. eigenvalues --    2.96444   2.96725   2.97959   2.99775   3.01144
  Beta virt. eigenvalues --    3.01949   3.02306   3.02464   3.05389   3.05768
  Beta virt. eigenvalues --    3.06980   3.08317   3.08977   3.10650   3.11975
  Beta virt. eigenvalues --    3.12169   3.14596   3.15104   3.15355   3.17383
  Beta virt. eigenvalues --    3.22559   3.22962   3.24180   3.27068   3.29684
  Beta virt. eigenvalues --    3.30086   3.32994   3.33428   3.34226   3.34852
  Beta virt. eigenvalues --    3.37510   3.38336   3.40267   3.40734   3.43232
  Beta virt. eigenvalues --    3.43939   3.44731   3.44958   3.45126   3.45520
  Beta virt. eigenvalues --    3.49111   3.55348   3.57184   3.57714   3.58470
  Beta virt. eigenvalues --    3.59024   3.59395   3.62023   3.63519   3.68162
  Beta virt. eigenvalues --    3.69560   3.71113   3.72192   3.75405   3.76830
  Beta virt. eigenvalues --    3.82505   3.83636   3.85222   3.85890   3.86451
  Beta virt. eigenvalues --    3.87681   3.88947   3.89505   3.93796   3.94138
  Beta virt. eigenvalues --    3.95689   3.96786   3.99127   3.99265   4.01484
  Beta virt. eigenvalues --    4.03054   4.04088   4.05263   4.07621   4.08176
  Beta virt. eigenvalues --    4.08210   4.08504   4.15176   4.15748   4.26161
  Beta virt. eigenvalues --    4.26347   4.40715   4.48511   4.49036   4.51273
  Beta virt. eigenvalues --    4.60984   4.61362   4.79450   4.79712   4.80517
  Beta virt. eigenvalues --    4.80669   5.06880   5.07582   5.22313   5.22813
  Beta virt. eigenvalues --    5.60678   5.61310   5.75248   5.75889   5.87371
  Beta virt. eigenvalues --    6.05300   6.17841   7.80176   8.11464   8.18650
  Beta virt. eigenvalues --    9.54773   9.59100   9.59223   9.73267  23.40848
  Beta virt. eigenvalues --   23.41284  23.60282  23.60353  23.75560  23.76215
  Beta virt. eigenvalues --   23.82922  23.83036  23.86709  23.86782  23.90851
  Beta virt. eigenvalues --   23.90976  23.97182  23.97286  24.00803  24.00820
  Beta virt. eigenvalues --   24.06121  24.06325  24.07192  24.07356  24.10829
  Beta virt. eigenvalues --   24.11012  24.13695  24.13868  24.14373  24.14521
  Beta virt. eigenvalues --   25.41128  25.41213  25.60260  25.62495  25.65831
  Beta virt. eigenvalues --   25.66701  25.71346  25.71553  25.74683  25.88076
  Beta virt. eigenvalues --   26.25926  26.26083  26.48613  33.76682  33.97754
  Beta virt. eigenvalues --   34.03763  35.35906  35.35980  35.47300  35.47806
  Beta virt. eigenvalues --   35.59601  35.59725  35.63872  35.64749 147.24671
  Beta virt. eigenvalues --  215.46072 215.54519 215.54645 215.70091 777.04812
          Condensed to atoms (all electrons):
          Atomic-Atomic Spin Densities.
 Mulliken charges and spin densities:
               1          2
     1  Fe   1.371658   3.737670
     2  Cl  -0.757750   0.086942
     3  N   -0.501240   0.017846
     4  N   -0.392781   0.013812
     5  N    0.023067   0.002473
     6  N   -0.346425   0.003341
     7  C    0.161416  -0.003117
     8  H    0.114395   0.001530
     9  C   -0.180898   0.002083
    10  H    0.107873   0.000624
    11  C    0.003432  -0.002139
    12  H    0.108626   0.000054
    13  C   -0.094797   0.002118
    14  H    0.095898   0.000410
    15  C    0.235197   0.001820
    16  C    0.117313   0.002431
    17  C    0.139074  -0.000404
    18  H    0.133077   0.000060
    19  Cl  -0.759695   0.086587
    20  N   -0.502420   0.017981
    21  N   -0.391092   0.013982
    22  N    0.024597   0.002467
    23  N   -0.354150   0.003494
    24  C    0.159989  -0.003151
    25  H    0.115879   0.001543
    26  C   -0.180744   0.002019
    27  H    0.107984   0.000636
    28  C    0.002980  -0.002141
    29  H    0.108665   0.000055
    30  C   -0.093731   0.002080
    31  H    0.096222   0.000419
    32  C    0.237096   0.001907
    33  C    0.113607   0.002341
    34  C    0.143589  -0.000485
    35  H    0.131619   0.000090
    36  C    0.193011   0.000609
    37  C   -0.080898   0.000342
    38  C   -0.038479   0.000546
    39  C    0.020011  -0.000174
    40  C    0.017889  -0.000254
    41  C   -0.234085   0.000444
    42  H    0.120562  -0.000004
    43  H    0.145774  -0.000036
    44  H    0.127887   0.000022
    45  H    0.129784   0.000012
    46  C    0.213805   0.000795
    47  C   -0.088106   0.000164
    48  C   -0.045698   0.000039
    49  C    0.019931   0.000048
    50  C    0.020189  -0.000020
    51  C   -0.235046   0.000033
    52  H    0.121335   0.000000
    53  H    0.142227  -0.000004
    54  H    0.127667   0.000015
    55  H    0.128881  -0.000001
    56  Cl  -0.052377   0.000011
    57  Cl  -0.051793   0.000034
 Sum of Mulliken charges =   0.00000   4.00000
 Mulliken charges and spin densities with hydrogens summed into heavy atoms:
               1          2
     1  Fe   1.371658   3.737670
     2  Cl  -0.757750   0.086942
     3  N   -0.501240   0.017846
     4  N   -0.392781   0.013812
     5  N    0.023067   0.002473
     6  N   -0.346425   0.003341
     7  C    0.275811  -0.001587
     9  C   -0.073026   0.002707
    11  C    0.112058  -0.002085
    13  C    0.001101   0.002528
    15  C    0.235197   0.001820
    16  C    0.117313   0.002431
    17  C    0.272150  -0.000344
    19  Cl  -0.759695   0.086587
    20  N   -0.502420   0.017981
    21  N   -0.391092   0.013982
    22  N    0.024597   0.002467
    23  N   -0.354150   0.003494
    24  C    0.275867  -0.001608
    26  C   -0.072760   0.002655
    28  C    0.111645  -0.002086
    30  C    0.002490   0.002499
    32  C    0.237096   0.001907
    33  C    0.113607   0.002341
    34  C    0.275208  -0.000395
    36  C    0.193011   0.000609
    37  C    0.039664   0.000338
    38  C    0.107295   0.000509
    39  C    0.147899  -0.000152
    40  C    0.147673  -0.000242
    41  C   -0.234085   0.000444
    46  C    0.213805   0.000795
    47  C    0.033229   0.000164
    48  C    0.096530   0.000036
    49  C    0.147597   0.000063
    50  C    0.149070  -0.000021
    51  C   -0.235046   0.000033
    56  Cl  -0.052377   0.000011
    57  Cl  -0.051793   0.000034
 Electronic spatial extent (au):  <R**2>=          30361.3179
 Charge=              0.0000 electrons
 Dipole moment (field-independent basis, Debye):
    X=             -0.4910    Y=             -0.0454    Z=             -0.0729  Tot=              0.4984
 Quadrupole moment (field-independent basis, Debye-Ang):
   XX=           -229.7156   YY=           -178.1862   ZZ=           -296.7847
   XY=             -1.9504   XZ=              1.1909   YZ=             18.3442
 Traceless Quadrupole moment (field-independent basis, Debye-Ang):
   XX=              5.1799   YY=             56.7093   ZZ=            -61.8892
   XY=             -1.9504   XZ=              1.1909   YZ=             18.3442
 Octapole moment (field-independent basis, Debye-Ang**2):
  XXX=           -386.3375  YYY=             13.1484  ZZZ=             -0.3633  XYY=           -171.9798
  XXY=            -10.7854  XXZ=             28.3594  XZZ=             81.1943  YZZ=             -4.2420
  YYZ=            -74.1988  XYZ=            -51.9531
 Hexadecapole moment (field-independent basis, Debye-Ang**3):
 XXXX=         -19357.4351 YYYY=         -16693.7193 ZZZZ=          -2005.8033 XXXY=            -15.1045
 XXXZ=             54.9716 YYYX=            -44.7056 YYYZ=            268.0213 ZZZX=             12.4891
 ZZZY=              9.0639 XXYY=          -6313.4103 XXZZ=          -3964.6762 YYZZ=          -3496.3827
 XXYZ=            336.5950 YYXZ=           -191.7550 ZZXY=            -24.4847
 N-N= 5.498824746640D+03 E-N=-2.173348421419D+04  KE= 4.533683914059D+03
                          Isotropic Fermi Contact Couplings
        Atom                 a.u.       MegaHertz       Gauss      10(-4) cm-1
     1  Fe(57)            -0.56360     -20.43623      -7.29215      -6.81679
     2  Cl(35)             0.05411       5.93089       2.11629       1.97833
     3  N(14)              0.07192       5.80930       2.07290       1.93777
     4  N(14)              0.08710       7.03571       2.51052       2.34686
     5  N(14)              0.01135       0.91707       0.32723       0.30590
     6  N(14)              0.00971       0.78467       0.27999       0.26174
     7  C(13)             -0.00202      -0.56879      -0.20296      -0.18973
     8  H(1)               0.00042       0.47175       0.16833       0.15736
     9  C(13)              0.00165       0.46290       0.16517       0.15441
    10  H(1)               0.00012       0.13808       0.04927       0.04606
    11  C(13)             -0.00001      -0.00416      -0.00148      -0.00139
    12  H(1)               0.00001       0.01038       0.00370       0.00346
    13  C(13)              0.00168       0.47191       0.16839       0.15741
    14  H(1)               0.00014       0.15111       0.05392       0.05040
    15  C(13)             -0.00184      -0.51824      -0.18492      -0.17287
    16  C(13)             -0.00058      -0.16252      -0.05799      -0.05421
    17  C(13)              0.00037       0.10259       0.03661       0.03422
    18  H(1)               0.00003       0.03489       0.01245       0.01164
    19  Cl(35)             0.05437       5.95981       2.12661       1.98798
    20  N(14)              0.07226       5.83675       2.08270       1.94693
    21  N(14)              0.08731       7.05234       2.51645       2.35241
    22  N(14)              0.01127       0.91056       0.32491       0.30373
    23  N(14)              0.00952       0.76933       0.27452       0.25662
    24  C(13)             -0.00209      -0.58639      -0.20924      -0.19560
    25  H(1)               0.00043       0.48165       0.17186       0.16066
    26  C(13)              0.00166       0.46520       0.16599       0.15517
    27  H(1)               0.00013       0.14039       0.05009       0.04683
    28  C(13)             -0.00001      -0.00198      -0.00071      -0.00066
    29  H(1)               0.00001       0.01036       0.00370       0.00346
    30  C(13)              0.00169       0.47563       0.16972       0.15865
    31  H(1)               0.00014       0.15505       0.05533       0.05172
    32  C(13)             -0.00185      -0.51985      -0.18550      -0.17340
    33  C(13)             -0.00058      -0.16365      -0.05839      -0.05459
    34  C(13)              0.00033       0.09396       0.03353       0.03134
    35  H(1)               0.00003       0.03465       0.01236       0.01156
    36  C(13)              0.00053       0.14895       0.05315       0.04968
    37  C(13)              0.00020       0.05754       0.02053       0.01919
    38  C(13)              0.00001       0.00331       0.00118       0.00111
    39  C(13)              0.00004       0.01234       0.00440       0.00412
    40  C(13)             -0.00003      -0.00720      -0.00257      -0.00240
    41  C(13)              0.00004       0.01008       0.00360       0.00336
    42  H(1)               0.00001       0.00566       0.00202       0.00189
    43  H(1)               0.00000      -0.00190      -0.00068      -0.00063
    44  H(1)               0.00001       0.00774       0.00276       0.00258
    45  H(1)               0.00000       0.00393       0.00140       0.00131
    46  C(13)              0.00052       0.14508       0.05177       0.04839
    47  C(13)              0.00037       0.10307       0.03678       0.03438
    48  C(13)             -0.00004      -0.01042      -0.00372      -0.00348
    49  C(13)              0.00012       0.03306       0.01180       0.01103
    50  C(13)              0.00000      -0.00062      -0.00022      -0.00021
    51  C(13)              0.00000      -0.00116      -0.00041      -0.00039
    52  H(1)               0.00001       0.01341       0.00478       0.00447
    53  H(1)               0.00001       0.00907       0.00323       0.00302
    54  H(1)               0.00001       0.00693       0.00247       0.00231
    55  H(1)               0.00000       0.00015       0.00006       0.00005
    56  Cl(35)             0.00001       0.00121       0.00043       0.00040
    57  Cl(35)             0.00001       0.00154       0.00055       0.00051
 --------------------------------------------------------
       Center         ----  Spin Dipole Couplings  ----
                      3XX-RR        3YY-RR        3ZZ-RR
 --------------------------------------------------------
     1   Atom       -1.656984     -0.574544      2.231528
     2   Atom       -0.133675     -0.083224      0.216898
     3   Atom       -0.016290      0.076536     -0.060246
     4   Atom       -0.012614      0.087275     -0.074661
     5   Atom        0.019105     -0.004155     -0.014950
     6   Atom       -0.000688      0.007542     -0.006854
     7   Atom        0.019291     -0.001653     -0.017638
     8   Atom        0.025832     -0.012186     -0.013646
     9   Atom        0.002583      0.001899     -0.004482
    10   Atom        0.003755     -0.000539     -0.003217
    11   Atom        0.000200      0.005699     -0.005899
    12   Atom       -0.000407      0.002622     -0.002215
    13   Atom       -0.005389      0.010149     -0.004760
    14   Atom       -0.003766      0.007402     -0.003637
    15   Atom       -0.012826      0.033395     -0.020569
    16   Atom       -0.013509      0.032446     -0.018937
    17   Atom       -0.002615      0.011537     -0.008922
    18   Atom       -0.002509      0.006511     -0.004002
    19   Atom       -0.139632     -0.078668      0.218300
    20   Atom       -0.012860      0.074600     -0.061740
    21   Atom       -0.015881      0.090529     -0.074649
    22   Atom        0.017981     -0.003381     -0.014600
    23   Atom       -0.001493      0.007841     -0.006348
    24   Atom        0.019485     -0.002371     -0.017114
    25   Atom        0.025359     -0.012728     -0.012631
    26   Atom        0.002790      0.001588     -0.004378
    27   Atom        0.003806     -0.000706     -0.003100
    28   Atom        0.000313      0.005617     -0.005929
    29   Atom       -0.000316      0.002559     -0.002243
    30   Atom       -0.005182      0.010127     -0.004944
    31   Atom       -0.003719      0.007481     -0.003762
    32   Atom       -0.012897      0.033840     -0.020943
    33   Atom       -0.013832      0.033212     -0.019380
    34   Atom       -0.002876      0.011851     -0.008975
    35   Atom       -0.002630      0.006657     -0.004026
    36   Atom        0.003765      0.000240     -0.004005
    37   Atom        0.000837      0.000832     -0.001669
    38   Atom        0.003158     -0.000784     -0.002374
    39   Atom        0.000897      0.000338     -0.001235
    40   Atom        0.002017     -0.000539     -0.001479
    41   Atom        0.000979     -0.000127     -0.000852
    42   Atom        0.000089      0.001531     -0.001620
    43   Atom        0.004970     -0.002059     -0.002910
    44   Atom        0.000465      0.000351     -0.000816
    45   Atom        0.001756     -0.000723     -0.001033
    46   Atom        0.003157      0.000671     -0.003828
    47   Atom        0.000533      0.001406     -0.001939
    48   Atom        0.003430     -0.000787     -0.002642
    49   Atom        0.000758      0.000458     -0.001216
    50   Atom        0.001993     -0.000538     -0.001455
    51   Atom        0.001078     -0.000072     -0.001006
    52   Atom       -0.000302      0.002089     -0.001787
    53   Atom        0.005490     -0.002163     -0.003327
    54   Atom        0.000297      0.000507     -0.000804
    55   Atom        0.001886     -0.000729     -0.001157
    56   Atom        0.000669     -0.000131     -0.000538
    57   Atom        0.000461     -0.000094     -0.000367
 --------------------------------------------------------
                        XY            XZ            YZ
 --------------------------------------------------------
     1   Atom       -0.024576      0.122010     -0.439045
     2   Atom       -0.032132      0.049581     -0.073355
     3   Atom        0.102266      0.022036      0.035264
     4   Atom       -0.101826     -0.005229     -0.000372
     5   Atom       -0.021715      0.000434     -0.002118
     6   Atom       -0.012630     -0.000037     -0.002476
     7   Atom        0.019876      0.008237      0.005220
     8   Atom        0.011503      0.007921      0.002186
     9   Atom        0.009205      0.002425      0.002294
    10   Atom        0.004792      0.001777      0.001131
    11   Atom        0.005747      0.001856      0.002610
    12   Atom        0.003101      0.000757      0.001190
    13   Atom        0.006010      0.001102      0.003380
    14   Atom        0.001499      0.000282      0.001984
    15   Atom        0.007685      0.002299      0.009989
    16   Atom       -0.011626     -0.002745      0.005544
    17   Atom       -0.008237     -0.000973      0.001711
    18   Atom       -0.003673     -0.000236      0.000707
    19   Atom        0.027171     -0.027112     -0.075439
    20   Atom       -0.104682     -0.020611      0.033077
    21   Atom        0.100374      0.002588     -0.003492
    22   Atom        0.022066     -0.002310     -0.002621
    23   Atom        0.012473     -0.000694     -0.003995
    24   Atom       -0.019397     -0.009541      0.005684
    25   Atom       -0.010615     -0.010346      0.002709
    26   Atom       -0.009113     -0.002711      0.002758
    27   Atom       -0.004691     -0.002036      0.001264
    28   Atom       -0.005871     -0.002011      0.002383
    29   Atom       -0.003165     -0.000754      0.001129
    30   Atom       -0.006283     -0.000979      0.003249
    31   Atom       -0.001720     -0.000264      0.001616
    32   Atom       -0.008449     -0.003083      0.008261
    33   Atom        0.011029      0.002122      0.004128
    34   Atom        0.007991      0.000533      0.001035
    35   Atom        0.003515      0.000150      0.000490
    36   Atom       -0.005334      0.000050      0.000286
    37   Atom       -0.002829     -0.000723      0.000298
    38   Atom       -0.003226      0.000845     -0.000938
    39   Atom       -0.001860      0.000012      0.000223
    40   Atom       -0.001858      0.000638     -0.000143
    41   Atom       -0.001300     -0.000091     -0.000438
    42   Atom       -0.002622     -0.000655      0.000918
    43   Atom       -0.003753      0.002571     -0.001074
    44   Atom       -0.001259     -0.000200      0.000201
    45   Atom       -0.001208      0.000715     -0.000285
    46   Atom        0.005440     -0.000472     -0.000356
    47   Atom        0.003052     -0.000478     -0.000572
    48   Atom        0.003294      0.000323      0.000181
    49   Atom        0.001834     -0.000233     -0.000263
    50   Atom        0.001757      0.000054      0.000010
    51   Atom        0.001461     -0.000150     -0.000082
    52   Atom        0.002578     -0.000515     -0.000857
    53   Atom        0.003400      0.001253      0.000448
    54   Atom        0.001267     -0.000264     -0.000296
    55   Atom        0.001155      0.000185      0.000066
    56   Atom        0.000785     -0.000108     -0.000017
    57   Atom       -0.000691      0.000003     -0.000330
 --------------------------------------------------------


 ---------------------------------------------------------------------------------
              Anisotropic Spin Dipole Couplings in Principal Axis System
 ---------------------------------------------------------------------------------

       Atom             a.u.   MegaHertz   Gauss  10(-4) cm-1        Axes

              Baa    -1.6609   -28.755   -10.261    -9.592  0.9995  0.0104 -0.0302
     1 Fe(57) Bbb    -0.6416   -11.108    -3.964    -3.705 -0.0057  0.9885  0.1513
              Bcc     2.3025    39.863    14.224    13.297  0.0314 -0.1510  0.9880
 
              Baa    -0.1499    -7.844    -2.799    -2.616  0.9186  0.3926 -0.0457
     2 Cl(35) Bbb    -0.0922    -4.827    -1.722    -1.610 -0.3670  0.8901  0.2701
              Bcc     0.2421    12.671     4.521     4.227  0.1467 -0.2313  0.9618
 
              Baa    -0.0822    -3.170    -1.131    -1.058  0.8359 -0.5475  0.0404
     3 N(14)  Bbb    -0.0684    -2.639    -0.942    -0.880 -0.1392 -0.1403  0.9803
              Bcc     0.1506     5.809     2.073     1.938  0.5310  0.8250  0.1935
 
              Baa    -0.0801    -3.088    -1.102    -1.030  0.6469  0.3951  0.6523
     4 N(14)  Bbb    -0.0707    -2.727    -0.973    -0.910 -0.5491 -0.3522  0.7579
              Bcc     0.1508     5.815     2.075     1.940 -0.5291  0.8485  0.0109
 
              Baa    -0.0180    -0.694    -0.248    -0.232  0.4423  0.7651  0.4680
     5 N(14)  Bbb    -0.0142    -0.546    -0.195    -0.182 -0.2644 -0.3873  0.8832
              Bcc     0.0322     1.240     0.442     0.414  0.8570 -0.5144  0.0310
 
              Baa    -0.0105    -0.404    -0.144    -0.135  0.7276  0.5634  0.3913
     6 N(14)  Bbb    -0.0064    -0.246    -0.088    -0.082 -0.3637 -0.1668  0.9165
              Bcc     0.0169     0.651     0.232     0.217 -0.5816  0.8091 -0.0835
 
              Baa    -0.0195    -2.619    -0.935    -0.874 -0.1428 -0.1279  0.9815
     7 C(13)  Bbb    -0.0136    -1.830    -0.653    -0.611 -0.5228  0.8517  0.0349
              Bcc     0.0332     4.449     1.588     1.484  0.8404  0.5081  0.1885
 
              Baa    -0.0154    -8.216    -2.932    -2.740 -0.2848  0.9536  0.0976
     8 H(1)   Bbb    -0.0152    -8.094    -2.888    -2.700 -0.1485 -0.1445  0.9783
              Bcc     0.0306    16.310     5.820     5.440  0.9470  0.2641  0.1827
 
              Baa    -0.0070    -0.935    -0.334    -0.312 -0.6959  0.7180  0.0161
     9 C(13)  Bbb    -0.0052    -0.691    -0.247    -0.231 -0.1305 -0.1485  0.9803
              Bcc     0.0121     1.627     0.580     0.543  0.7062  0.6800  0.1971
 
              Baa    -0.0037    -1.951    -0.696    -0.651 -0.5130  0.5486  0.6602
    10 H(1)   Bbb    -0.0036    -1.934    -0.690    -0.645  0.2438 -0.6443  0.7249
              Bcc     0.0073     3.885     1.386     1.296  0.8231  0.5328  0.1967
 
              Baa    -0.0066    -0.879    -0.314    -0.293 -0.1523 -0.1371  0.9788
    11 C(13)  Bbb    -0.0034    -0.458    -0.163    -0.153  0.8375 -0.5438  0.0542
              Bcc     0.0100     1.337     0.477     0.446  0.5248  0.8279  0.1976
 
              Baa    -0.0025    -1.332    -0.475    -0.444 -0.1664 -0.1265  0.9779
    12 H(1)   Bbb    -0.0023    -1.250    -0.446    -0.417  0.8380 -0.5408  0.0726
              Bcc     0.0048     2.583     0.922     0.861  0.5197  0.8316  0.1960
 
              Baa    -0.0074    -0.999    -0.356    -0.333  0.9446 -0.3274  0.0246
    13 C(13)  Bbb    -0.0055    -0.734    -0.262    -0.245 -0.0874 -0.1784  0.9801
              Bcc     0.0129     1.733     0.618     0.578  0.3165  0.9279  0.1971
 
              Baa    -0.0040    -2.132    -0.761    -0.711 -0.5364 -0.0757  0.8405
    14 H(1)   Bbb    -0.0040    -2.108    -0.752    -0.703  0.8340 -0.2000  0.5142
              Bcc     0.0079     4.240     1.513     1.414  0.1292  0.9769  0.1704
 
              Baa    -0.0225    -3.013    -1.075    -1.005 -0.1059 -0.1609  0.9813
    15 C(13)  Bbb    -0.0140    -1.881    -0.671    -0.627  0.9815 -0.1753  0.0771
              Bcc     0.0365     4.894     1.746     1.633  0.1596  0.9713  0.1765
 
              Baa    -0.0201    -2.697    -0.962    -0.900  0.3536 -0.0204  0.9352
    16 C(13)  Bbb    -0.0158    -2.119    -0.756    -0.707  0.9058  0.2570 -0.3368
              Bcc     0.0359     4.815     1.718     1.606 -0.2335  0.9662  0.1094
 
              Baa    -0.0091    -1.220    -0.435    -0.407  0.0903 -0.0464  0.9948
    17 C(13)  Bbb    -0.0064    -0.857    -0.306    -0.286  0.9046  0.4217 -0.0625
              Bcc     0.0155     2.077     0.741     0.693 -0.4166  0.9056  0.0801
 
              Baa    -0.0041    -2.161    -0.771    -0.721 -0.0388 -0.0801  0.9960
    18 H(1)   Bbb    -0.0038    -2.035    -0.726    -0.679  0.9416  0.3306  0.0632
              Bcc     0.0079     4.196     1.497     1.400 -0.3344  0.9404  0.0627
 
              Baa    -0.1500    -7.850    -2.801    -2.619  0.9326 -0.3608 -0.0053
    19 Cl(35) Bbb    -0.0892    -4.669    -1.666    -1.557  0.3504  0.9020  0.2522
              Bcc     0.2392    12.519     4.467     4.176 -0.0863 -0.2370  0.9677
 
              Baa    -0.0827    -3.189    -1.138    -1.064  0.8215  0.5642 -0.0825
    20 N(14)  Bbb    -0.0688    -2.652    -0.946    -0.885  0.1690 -0.1027  0.9802
              Bcc     0.1514     5.841     2.084     1.948 -0.5445  0.8192  0.1798
 
              Baa    -0.0796    -3.069    -1.095    -1.024  0.6607 -0.4029 -0.6334
    21 N(14)  Bbb    -0.0714    -2.753    -0.982    -0.918  0.5457 -0.3217  0.7738
              Bcc     0.1509     5.821     2.077     1.942  0.5155  0.8569 -0.0074
 
              Baa    -0.0176    -0.678    -0.242    -0.226 -0.4798  0.8087  0.3402
    22 N(14)  Bbb    -0.0145    -0.558    -0.199    -0.186  0.2386 -0.2528  0.9376
              Bcc     0.0321     1.236     0.441     0.412  0.8443  0.5310 -0.0716
 
              Baa    -0.0109    -0.419    -0.150    -0.140  0.7256 -0.5670 -0.3899
    23 N(14)  Bbb    -0.0062    -0.239    -0.085    -0.080  0.4070 -0.1033  0.9076
              Bcc     0.0171     0.658     0.235     0.220  0.5549  0.8172 -0.1558
 
              Baa    -0.0196    -2.625    -0.937    -0.876  0.1779 -0.1221  0.9764
    24 C(13)  Bbb    -0.0137    -1.839    -0.656    -0.613  0.5078  0.8614  0.0152
              Bcc     0.0333     4.464     1.593     1.489  0.8429 -0.4931 -0.2153
 
              Baa    -0.0155    -8.264    -2.949    -2.757  0.2310  0.9694 -0.0828
    25 H(1)   Bbb    -0.0153    -8.145    -2.906    -2.717  0.2523  0.0225  0.9674
              Bcc     0.0308    16.409     5.855     5.473  0.9397 -0.2443 -0.2393
 
              Baa    -0.0070    -0.934    -0.333    -0.311  0.6665  0.7399 -0.0907
    26 C(13)  Bbb    -0.0053    -0.706    -0.252    -0.236  0.2283 -0.0868  0.9697
              Bcc     0.0122     1.640     0.585     0.547  0.7097 -0.6670 -0.2267
 
              Baa    -0.0037    -1.956    -0.698    -0.653  0.5255  0.5586  0.6418
    27 H(1)   Bbb    -0.0036    -1.942    -0.693    -0.648 -0.2074 -0.6475  0.7333
              Bcc     0.0073     3.899     1.391     1.300  0.8252 -0.5184 -0.2244
 
              Baa    -0.0066    -0.883    -0.315    -0.294  0.2069 -0.0907  0.9741
    28 C(13)  Bbb    -0.0034    -0.460    -0.164    -0.154  0.8177  0.5627 -0.1213
              Bcc     0.0100     1.343     0.479     0.448 -0.5371  0.8217  0.1906
 
              Baa    -0.0025    -1.337    -0.477    -0.446  0.2223 -0.0776  0.9719
    29 H(1)   Bbb    -0.0024    -1.255    -0.448    -0.418  0.8168  0.5591 -0.1422
              Bcc     0.0049     2.591     0.925     0.864 -0.5323  0.8255  0.1877
 
              Baa    -0.0074    -0.999    -0.357    -0.333  0.9325  0.3500 -0.0897
    30 C(13)  Bbb    -0.0056    -0.747    -0.267    -0.249  0.1479 -0.1434  0.9785
              Bcc     0.0130     1.746     0.623     0.583 -0.3296  0.9257  0.1855
 
              Baa    -0.0040    -2.137    -0.763    -0.713  0.5942 -0.0241  0.8039
    31 H(1)   Bbb    -0.0040    -2.114    -0.754    -0.705  0.7907  0.2005 -0.5784
              Bcc     0.0080     4.251     1.517     1.418 -0.1473  0.9794  0.1383
 
              Baa    -0.0226    -3.027    -1.080    -1.010  0.2134 -0.1102  0.9707
    32 C(13)  Bbb    -0.0141    -1.888    -0.674    -0.630  0.9611  0.2020 -0.1883
              Bcc     0.0366     4.915     1.754     1.639 -0.1753  0.9732  0.1490
 
              Baa    -0.0201    -2.698    -0.963    -0.900 -0.3029 -0.0111  0.9530
    33 C(13)  Bbb    -0.0159    -2.138    -0.763    -0.713  0.9276 -0.2327  0.2921
              Bcc     0.0360     4.835     1.725     1.613  0.2185  0.9725  0.0808
 
              Baa    -0.0090    -1.212    -0.433    -0.404 -0.0442 -0.0326  0.9985
    34 C(13)  Bbb    -0.0064    -0.856    -0.305    -0.285  0.9149 -0.4026  0.0273
              Bcc     0.0154     2.068     0.738     0.690  0.4011  0.9148  0.0476
 
              Baa    -0.0040    -2.161    -0.771    -0.721  0.0394 -0.0586  0.9975
    35 H(1)   Bbb    -0.0038    -2.033    -0.725    -0.678  0.9473 -0.3155 -0.0560
              Bcc     0.0079     4.193     1.496     1.399  0.3180  0.9471  0.0431
 
              Baa    -0.0041    -0.555    -0.198    -0.185 -0.2544 -0.3686  0.8941
    36 C(13)  Bbb    -0.0035    -0.468    -0.167    -0.156  0.5279  0.7217  0.4478
              Bcc     0.0076     1.023     0.365     0.341  0.8103 -0.5860 -0.0110
 
              Baa    -0.0022    -0.295    -0.105    -0.098  0.6318  0.5344  0.5615
    37 C(13)  Bbb    -0.0016    -0.209    -0.075    -0.070 -0.3200 -0.4801  0.8168
              Bcc     0.0038     0.505     0.180     0.168  0.7060 -0.6957 -0.1323
 
              Baa    -0.0030    -0.400    -0.143    -0.133  0.2624  0.6787  0.6859
    38 C(13)  Bbb    -0.0022    -0.292    -0.104    -0.098 -0.4430 -0.5468  0.7105
              Bcc     0.0052     0.692     0.247     0.231  0.8573 -0.4903  0.1572
 
              Baa    -0.0014    -0.192    -0.068    -0.064 -0.4588 -0.5692  0.6823
    39 C(13)  Bbb    -0.0011    -0.144    -0.051    -0.048  0.4666  0.4991  0.7302
              Bcc     0.0025     0.336     0.120     0.112  0.7562 -0.6534 -0.0366
 
              Baa    -0.0017    -0.230    -0.082    -0.077 -0.3931 -0.5313  0.7504
    40 C(13)  Bbb    -0.0014    -0.184    -0.066    -0.061  0.2697  0.7136  0.6465
              Bcc     0.0031     0.414     0.148     0.138  0.8790 -0.4566  0.1372
 
              Baa    -0.0013    -0.180    -0.064    -0.060  0.3896  0.6506  0.6518
    41 C(13)  Bbb    -0.0005    -0.068    -0.024    -0.023 -0.4046 -0.5149  0.7558
              Bcc     0.0018     0.248     0.089     0.083  0.8273 -0.5582  0.0626
 
              Baa    -0.0019    -1.028    -0.367    -0.343  0.6602  0.6151 -0.4310
    42 H(1)   Bbb    -0.0018    -0.981    -0.350    -0.327  0.4619  0.1200  0.8788
              Bcc     0.0038     2.009     0.717     0.670 -0.5922  0.7793  0.2048
 
              Baa    -0.0037    -1.982    -0.707    -0.661  0.4615  0.6671 -0.5848
    43 H(1)   Bbb    -0.0036    -1.942    -0.693    -0.648  0.0493  0.6389  0.7677
              Bcc     0.0074     3.923     1.400     1.309  0.8858 -0.3831  0.2620
 
              Baa    -0.0009    -0.457    -0.163    -0.153  0.5076  0.6270 -0.5909
    44 H(1)   Bbb    -0.0008    -0.450    -0.160    -0.150  0.4761  0.3675  0.7989
              Bcc     0.0017     0.907     0.324     0.303  0.7181 -0.6869 -0.1120
 
              Baa    -0.0012    -0.649    -0.232    -0.216  0.4262  0.8091 -0.4046
    45 H(1)   Bbb    -0.0012    -0.641    -0.229    -0.214 -0.0274  0.4586  0.8882
              Bcc     0.0024     1.290     0.460     0.430  0.9042 -0.3675  0.2176
 
              Baa    -0.0039    -0.518    -0.185    -0.173  0.0908 -0.0308  0.9954
    46 C(13)  Bbb    -0.0037    -0.492    -0.176    -0.164 -0.6180  0.7820  0.0806
              Bcc     0.0075     1.010     0.360     0.337  0.7809  0.6225 -0.0519
 
              Baa    -0.0021    -0.284    -0.101    -0.095  0.7352 -0.6613 -0.1488
    47 C(13)  Bbb    -0.0020    -0.272    -0.097    -0.091  0.1920 -0.0073  0.9814
              Bcc     0.0041     0.556     0.198     0.185  0.6501  0.7501 -0.1216
 
              Baa    -0.0027    -0.357    -0.127    -0.119 -0.0144 -0.0714  0.9973
    48 C(13)  Bbb    -0.0026    -0.347    -0.124    -0.116 -0.4816  0.8746  0.0557
              Bcc     0.0052     0.704     0.251     0.235  0.8763  0.4795  0.0469
 
              Baa    -0.0013    -0.171    -0.061    -0.057 -0.3675  0.5067  0.7798
    49 C(13)  Bbb    -0.0012    -0.162    -0.058    -0.054  0.5744 -0.5358  0.6189
              Bcc     0.0025     0.333     0.119     0.111  0.7315  0.6754 -0.0941
 
              Baa    -0.0015    -0.197    -0.070    -0.066 -0.2368  0.4395  0.8664
    50 C(13)  Bbb    -0.0014    -0.192    -0.068    -0.064 -0.3897  0.7740 -0.4992
              Bcc     0.0029     0.388     0.139     0.130  0.8900  0.4558  0.0120
 
              Baa    -0.0011    -0.144    -0.051    -0.048 -0.5521  0.7830 -0.2866
    51 C(13)  Bbb    -0.0010    -0.136    -0.048    -0.045 -0.1179  0.2669  0.9565
              Bcc     0.0021     0.279     0.100     0.093  0.8254  0.5618 -0.0551
 
              Baa    -0.0020    -1.058    -0.378    -0.353 -0.4374  0.4417  0.7833
    52 H(1)   Bbb    -0.0019    -1.028    -0.367    -0.343  0.7269 -0.3391  0.5971
              Bcc     0.0039     2.086     0.744     0.696  0.5294  0.8306 -0.1728
 
              Baa    -0.0035    -1.873    -0.668    -0.625 -0.2590  0.3548  0.8984
    53 H(1)   Bbb    -0.0034    -1.837    -0.656    -0.613 -0.2708  0.8661 -0.4201
              Bcc     0.0070     3.711     1.324     1.238  0.9271  0.3521  0.1283
 
              Baa    -0.0009    -0.466    -0.166    -0.155 -0.5295  0.6117  0.5878
    54 H(1)   Bbb    -0.0009    -0.460    -0.164    -0.153  0.5219 -0.3114  0.7941
              Bcc     0.0017     0.926     0.330     0.309  0.6688  0.7272 -0.1544
 
              Baa    -0.0012    -0.625    -0.223    -0.208 -0.2702  0.5934  0.7582
    55 H(1)   Bbb    -0.0012    -0.621    -0.222    -0.207 -0.2345  0.7232 -0.6496
              Bcc     0.0023     1.246     0.444     0.415  0.9338  0.3533  0.0563
 
              Baa    -0.0006    -0.033    -0.012    -0.011 -0.4929  0.7578 -0.4276
    56 Cl(35) Bbb    -0.0005    -0.027    -0.010    -0.009 -0.1772  0.3937  0.9020
              Bcc     0.0012     0.061     0.022     0.020  0.8519  0.5203 -0.0597
 
              Baa    -0.0008    -0.040    -0.014    -0.013  0.3975  0.7041  0.5884
    57 Cl(35) Bbb    -0.0002    -0.010    -0.004    -0.003 -0.4410 -0.4158  0.7954
              Bcc     0.0010     0.050     0.018     0.017  0.8047 -0.5756  0.1452
 

 ---------------------------------------------------------------------------------

 No NMR shielding tensors so no spin-rotation constants.
 Leave Link  601 at Sat Oct 20 04:23:47 2018, MaxMem=   838860800 cpu:        41.5
 (Enter /soft/sl6.3/x86_64/gaussian/g09_d01/g09/l701.exe)
 Compute integral first derivatives.
 ... and contract with generalized density number  0.
 Leave Link  701 at Sat Oct 20 04:23:48 2018, MaxMem=   838860800 cpu:        16.3
 (Enter /soft/sl6.3/x86_64/gaussian/g09_d01/g09/l702.exe)
 L702 exits ... SP integral derivatives will be done elsewhere.
 Leave Link  702 at Sat Oct 20 04:23:49 2018, MaxMem=   838860800 cpu:         0.4
 (Enter /soft/sl6.3/x86_64/gaussian/g09_d01/g09/l703.exe)
 Compute integral first derivatives, UseDBF=F ICtDFT=           0.
 Integral derivatives from FoFJK, PRISM(SPDF).
 Calling FoFJK, ICntrl=      2127 FMM=F ISym2X=0 I1Cent= 0 IOpClX= 1 NMat=1 NMatS=1 NMatT=0.
 FoFJK:  IHMeth= 1 ICntrl=    2127 DoSepK=F KAlg= 0 I1Cent=   0 FoldK=F
 IRaf=         0 NMat=   1 IRICut=       1 DoRegI=T DoRafI=F ISym2E= 0.
 FoFCou: FMM=F IPFlag=           0 FMFlag=      100000 FMFlg1=         800
         NFxFlg=           0 DoJE=F BraDBF=F KetDBF=F FulRan=T
         wScrn=  0.000000 ICntrl=    2127 IOpCl=  1 I1Cent=           0 NGrid=           0
         NMat0=    1 NMatS0=      1 NMatT0=    0 NMatD0=    1 NMtDS0=    0 NMtDT0=    0
 Symmetry not used in FoFCou.
 Leave Link  703 at Sat Oct 20 04:26:21 2018, MaxMem=   838860800 cpu:      2434.1
 (Enter /soft/sl6.3/x86_64/gaussian/g09_d01/g09/l716.exe)
 Dipole        =-1.93161498D-01-1.78660673D-02-2.86919306D-02
 ***** Axes restored to original set *****
 -------------------------------------------------------------------
 Center     Atomic                   Forces (Hartrees/Bohr)
 Number     Number              X              Y              Z
 -------------------------------------------------------------------
      1       26           0.000008901    0.000000450   -0.000003456
      2       17          -0.000002224    0.000002895    0.000001004
      3        7          -0.000006340    0.000014134    0.000009196
      4        7           0.000004547    0.000006337    0.000000407
      5        7           0.000000403    0.000001953    0.000000933
      6        7          -0.000002511   -0.000000132   -0.000003293
      7        6          -0.000004135   -0.000010367   -0.000002183
      8        1           0.000000156    0.000001785    0.000002012
      9        6           0.000001736    0.000001528    0.000003116
     10        1          -0.000001213    0.000001553    0.000002781
     11        6          -0.000002368   -0.000002664    0.000000780
     12        1          -0.000000782    0.000001152    0.000003305
     13        6          -0.000001384    0.000003141    0.000002548
     14        1           0.000000412    0.000000341    0.000001951
     15        6           0.000000412   -0.000003447    0.000002091
     16        6           0.000000140   -0.000013077   -0.000006104
     17        6          -0.000000724    0.000003667    0.000010406
     18        1          -0.000000799   -0.000000200   -0.000002391
     19       17           0.000001497   -0.000001993    0.000002090
     20        7          -0.000006450   -0.000013932   -0.000005864
     21        7           0.000002174   -0.000010945   -0.000003722
     22        7          -0.000003953    0.000002716    0.000004608
     23        7           0.000004389    0.000002903   -0.000003816
     24        6          -0.000003317    0.000010866    0.000005459
     25        1           0.000000568   -0.000000581    0.000001808
     26        6           0.000002006   -0.000000761    0.000001619
     27        1           0.000000913   -0.000000239    0.000002618
     28        6           0.000000302    0.000002730    0.000002542
     29        1           0.000000793    0.000000401    0.000001262
     30        6          -0.000000045   -0.000002054    0.000000305
     31        1           0.000002047   -0.000000004    0.000000002
     32        6           0.000002716    0.000003650    0.000002057
     33        6          -0.000000930    0.000011112    0.000006533
     34        6           0.000002138   -0.000004366   -0.000003923
     35        1           0.000001090   -0.000000403    0.000000940
     36        6          -0.000000137   -0.000000804   -0.000001214
     37        6           0.000000709   -0.000000545   -0.000001199
     38        6          -0.000000557   -0.000000983   -0.000001187
     39        6          -0.000000737   -0.000000450   -0.000001458
     40        6           0.000001250   -0.000001017   -0.000001654
     41        6          -0.000001843    0.000000617   -0.000001680
     42        1          -0.000001001   -0.000000089   -0.000000327
     43        1           0.000000411   -0.000000073   -0.000000941
     44        1          -0.000000993   -0.000000745   -0.000001499
     45        1           0.000000577   -0.000000037   -0.000001742
     46        6           0.000000279   -0.000000751    0.000000106
     47        6           0.000001620    0.000000791   -0.000003083
     48        6           0.000000414    0.000001112   -0.000001887
     49        6           0.000000022    0.000000901   -0.000002207
     50        6           0.000001477   -0.000000229   -0.000002258
     51        6          -0.000000469   -0.000002111   -0.000002272
     52        1           0.000000042   -0.000000867   -0.000001014
     53        1           0.000000648   -0.000000317   -0.000001468
     54        1           0.000000001   -0.000000883   -0.000002198
     55        1           0.000000190   -0.000000462   -0.000002709
     56       17          -0.000000862   -0.000000844   -0.000003139
     57       17          -0.000001207   -0.000000363   -0.000002591
 -------------------------------------------------------------------
 Cartesian Forces:  Max     0.000014134 RMS     0.000003529
 Leave Link  716 at Sat Oct 20 04:26:21 2018, MaxMem=   838860800 cpu:         0.6
 (Enter /soft/sl6.3/x86_64/gaussian/g09_d01/g09/l103.exe)

 GradGradGradGradGradGradGradGradGradGradGradGradGradGradGradGradGradGrad
 Berny optimization.
 FormGI is forming the generalized inverse of G from B-inverse, IUseBI=4.
 Internal  Forces:  Max     0.000007134 RMS     0.000001478
 Search for a local minimum.
 Step number   1 out of a maximum of  342
 All quantities printed in internal units (Hartrees-Bohrs-Radians)
 RMS Force = .14776D-05 SwitMx=.10000D-02 MixMth= 2
 Mixed Optimization -- En-DIIS/RFO-DIIS
 Second derivative matrix not updated -- first step.
 ITU=  0
     Eigenvalues ---    0.00613   0.00757   0.00870   0.01005   0.01071
     Eigenvalues ---    0.01295   0.01379   0.01379   0.01482   0.01566
     Eigenvalues ---    0.01706   0.01797   0.01806   0.01831   0.01889
     Eigenvalues ---    0.01891   0.01930   0.01932   0.02071   0.02080
     Eigenvalues ---    0.02136   0.02157   0.02171   0.02174   0.02182
     Eigenvalues ---    0.02183   0.02191   0.02192   0.02197   0.02197
     Eigenvalues ---    0.02200   0.02202   0.02205   0.02206   0.02208
     Eigenvalues ---    0.02210   0.02210   0.02210   0.02210   0.02212
     Eigenvalues ---    0.02213   0.02213   0.02216   0.02218   0.02227
     Eigenvalues ---    0.02228   0.02231   0.02231   0.02330   0.02332
     Eigenvalues ---    0.02580   0.02963   0.04300   0.04491   0.06348
     Eigenvalues ---    0.07690   0.08772   0.08845   0.08963   0.08979
     Eigenvalues ---    0.09097   0.10098   0.10610   0.13695   0.14672
     Eigenvalues ---    0.15964   0.15989   0.15994   0.15994   0.15998
     Eigenvalues ---    0.15998   0.15998   0.15999   0.15999   0.15999
     Eigenvalues ---    0.15999   0.16000   0.16000   0.16000   0.16000
     Eigenvalues ---    0.16000   0.20557   0.20605   0.21859   0.21976
     Eigenvalues ---    0.22000   0.22000   0.22612   0.22827   0.22987
     Eigenvalues ---    0.22989   0.23310   0.23800   0.23823   0.24000
     Eigenvalues ---    0.24000   0.24127   0.24163   0.24579   0.24697
     Eigenvalues ---    0.24760   0.24992   0.24999   0.25000   0.25000
     Eigenvalues ---    0.25000   0.25000   0.30022   0.30024   0.33591
     Eigenvalues ---    0.35021   0.35229   0.35448   0.35545   0.35545
     Eigenvalues ---    0.35626   0.35627   0.35641   0.35672   0.35682
     Eigenvalues ---    0.35683   0.35760   0.35761   0.35774   0.35775
     Eigenvalues ---    0.35804   0.35851   0.36585   0.36621   0.40716
     Eigenvalues ---    0.41198   0.41916   0.41918   0.42400   0.42484
     Eigenvalues ---    0.42708   0.42712   0.42738   0.42742   0.43566
     Eigenvalues ---    0.43845   0.46648   0.46653   0.46708   0.46710
     Eigenvalues ---    0.46739   0.46754   0.46834   0.46841   0.47116
     Eigenvalues ---    0.47146   0.47336   0.47340   0.47348   0.47374
     Eigenvalues ---    0.50281   0.50633   0.51884   0.52335   0.53603
     Eigenvalues ---    0.53634   0.54669   0.56877   0.66256   0.66376
 RFO step:  Lambda= 0.00000000D+00 EMin= 6.13327854D-03
 Linear search not attempted -- first point.
 Iteration  1 RMS(Cart)=  0.00011195 RMS(Int)=  0.00000000
 Iteration  2 RMS(Cart)=  0.00000001 RMS(Int)=  0.00000000
 ITry= 1 IFail=0 DXMaxC= 7.36D-04 DCOld= 1.00D+10 DXMaxT= 3.00D-01 DXLimC= 3.00D+00 Rises=F
 Variable       Old X    -DE/DX   Delta X   Delta X   Delta X     New X
                                 (Linear)    (Quad)   (Total)
    R1        4.50831   0.00000   0.00000   0.00001   0.00001   4.50832
    R2        4.41812   0.00000   0.00000   0.00000   0.00000   4.41812
    R3        4.20313   0.00000   0.00000  -0.00001  -0.00001   4.20311
    R4        4.50672   0.00000   0.00000   0.00002   0.00002   4.50674
    R5        4.40716   0.00000   0.00000   0.00001   0.00001   4.40717
    R6        4.20945   0.00000   0.00000  -0.00002  -0.00002   4.20943
    R7        2.51894   0.00000   0.00000   0.00000   0.00000   2.51894
    R8        2.54113   0.00001   0.00000   0.00001   0.00001   2.54114
    R9        2.44116   0.00000   0.00000   0.00000   0.00000   2.44116
   R10        2.58209   0.00001   0.00000   0.00001   0.00001   2.58210
   R11        2.55140   0.00000   0.00000   0.00000   0.00000   2.55140
   R12        2.57177   0.00000   0.00000   0.00000   0.00000   2.57177
   R13        2.69031   0.00000   0.00000   0.00000   0.00000   2.69030
   R14        2.04721   0.00000   0.00000   0.00000   0.00000   2.04722
   R15        2.62732   0.00000   0.00000   0.00000   0.00000   2.62732
   R16        4.27792   0.00000   0.00000   0.00006   0.00006   4.27798
   R17        2.04580   0.00000   0.00000   0.00000   0.00000   2.04581
   R18        2.62916   0.00000   0.00000   0.00000   0.00000   2.62916
   R19        2.04800   0.00000   0.00000   0.00000   0.00000   2.04800
   R20        2.62317   0.00000   0.00000   0.00000   0.00000   2.62317
   R21        2.04670   0.00000   0.00000   0.00000   0.00000   2.04671
   R22        2.63978   0.00000   0.00000   0.00000   0.00000   2.63978
   R23        2.76479   0.00000   0.00000   0.00001   0.00001   2.76480
   R24        2.59963   0.00000   0.00000  -0.00001  -0.00001   2.59963
   R25        2.03177   0.00000   0.00000   0.00000   0.00000   2.03177
   R26        2.51869   0.00000   0.00000   0.00001   0.00001   2.51869
   R27        2.54099   0.00001   0.00000   0.00001   0.00001   2.54100
   R28        2.44026   0.00000   0.00000   0.00000   0.00000   2.44026
   R29        2.58275   0.00001   0.00000   0.00001   0.00001   2.58276
   R30        2.55173   0.00000   0.00000   0.00000   0.00000   2.55173
   R31        2.57249   0.00000   0.00000   0.00000   0.00000   2.57249
   R32        2.69028   0.00000   0.00000   0.00000   0.00000   2.69028
   R33        2.04741   0.00000   0.00000   0.00001   0.00001   2.04741
   R34        2.62739   0.00000   0.00000   0.00000   0.00000   2.62738
   R35        2.04582   0.00000   0.00000   0.00000   0.00000   2.04582
   R36        2.62923   0.00000   0.00000   0.00000   0.00000   2.62923
   R37        2.04799   0.00000   0.00000   0.00000   0.00000   2.04799
   R38        2.62339   0.00000   0.00000   0.00000   0.00000   2.62339
   R39        2.04668   0.00000   0.00000   0.00000   0.00000   2.04669
   R40        2.63967   0.00000   0.00000   0.00000   0.00000   2.63966
   R41        2.76506   0.00000   0.00000   0.00001   0.00001   2.76506
   R42        2.59883   0.00000   0.00000   0.00000   0.00000   2.59883
   R43        2.03122   0.00000   0.00000   0.00000   0.00000   2.03122
   R44        2.63318   0.00000   0.00000   0.00000   0.00000   2.63318
   R45        2.63511   0.00000   0.00000   0.00000   0.00000   2.63511
   R46        2.62834   0.00000   0.00000   0.00000   0.00000   2.62834
   R47        2.04647   0.00000   0.00000   0.00000   0.00000   2.04647
   R48        2.62529   0.00000   0.00000   0.00000   0.00000   2.62529
   R49        2.04389   0.00000   0.00000   0.00000   0.00000   2.04389
   R50        2.62825   0.00000   0.00000   0.00000   0.00000   2.62825
   R51        2.04437   0.00000   0.00000   0.00000   0.00000   2.04437
   R52        2.63089   0.00000   0.00000   0.00000   0.00000   2.63089
   R53        2.04456   0.00000   0.00000   0.00000   0.00000   2.04457
   R54        3.31620   0.00000   0.00000   0.00000   0.00000   3.31620
   R55        2.63377   0.00000   0.00000   0.00000   0.00000   2.63378
   R56        2.63561   0.00000   0.00000   0.00000   0.00000   2.63561
   R57        2.62804   0.00000   0.00000   0.00000   0.00000   2.62804
   R58        2.04598   0.00000   0.00000   0.00000   0.00000   2.04598
   R59        2.62487   0.00000   0.00000   0.00000   0.00000   2.62487
   R60        2.04316   0.00000   0.00000   0.00000   0.00000   2.04316
   R61        2.62784   0.00000   0.00000   0.00000   0.00000   2.62784
   R62        2.04435   0.00000   0.00000   0.00000   0.00000   2.04435
   R63        2.63060   0.00000   0.00000   0.00000   0.00000   2.63060
   R64        2.04458   0.00000   0.00000   0.00000   0.00000   2.04458
   R65        3.31616   0.00000   0.00000   0.00000   0.00000   3.31616
    A1        1.49463   0.00000   0.00000   0.00003   0.00003   1.49466
    A2        1.70024   0.00000   0.00000   0.00001   0.00001   1.70025
    A3        1.54683   0.00000   0.00000  -0.00003  -0.00003   1.54680
    A4        1.53767   0.00000   0.00000   0.00002   0.00002   1.53768
    A5        1.27898   0.00000   0.00000   0.00001   0.00001   1.27899
    A6        1.56499   0.00000   0.00000  -0.00003  -0.00003   1.56496
    A7        1.93040  -0.00001   0.00000  -0.00003  -0.00003   1.93037
    A8        1.53594   0.00000   0.00000  -0.00001  -0.00001   1.53594
    A9        1.80777   0.00000   0.00000   0.00000   0.00000   1.80776
   A10        1.50759   0.00000   0.00000   0.00002   0.00002   1.50761
   A11        1.69368   0.00000   0.00000  -0.00002  -0.00002   1.69366
   A12        1.27839   0.00000   0.00000   0.00001   0.00001   1.27840
   A13        2.20327   0.00001   0.00000   0.00003   0.00003   2.20330
   A14        2.01185   0.00000   0.00000  -0.00002  -0.00002   2.01183
   A15        2.06778   0.00000   0.00000  -0.00002  -0.00002   2.06776
   A16        2.32154   0.00000   0.00000   0.00000   0.00000   2.32154
   A17        2.01567   0.00000   0.00000  -0.00001  -0.00001   2.01566
   A18        1.93097   0.00000   0.00000   0.00000   0.00000   1.93097
   A19        1.86454   0.00000   0.00000  -0.00001  -0.00001   1.86454
   A20        1.93348   0.00000   0.00000   0.00001   0.00001   1.93349
   A21        2.09951   0.00000   0.00000   0.00000   0.00000   2.09950
   A22        2.24993   0.00000   0.00000   0.00000   0.00000   2.24993
   A23        2.02540   0.00000   0.00000  -0.00002  -0.00002   2.02538
   A24        2.15041   0.00000   0.00000   0.00001   0.00001   2.15042
   A25        2.10724   0.00000   0.00000   0.00001   0.00001   2.10724
   A26        2.35297   0.00000   0.00000  -0.00001  -0.00001   2.35297
   A27        2.09803   0.00000   0.00000  -0.00001  -0.00001   2.09803
   A28        2.06579   0.00000   0.00000   0.00000   0.00000   2.06579
   A29        2.11934   0.00000   0.00000   0.00001   0.00001   2.11934
   A30        2.10702   0.00000   0.00000   0.00000   0.00000   2.10703
   A31        2.07567   0.00000   0.00000  -0.00001  -0.00001   2.07566
   A32        2.10042   0.00000   0.00000   0.00001   0.00001   2.10042
   A33        2.10578   0.00000   0.00000   0.00000   0.00000   2.10579
   A34        2.07486   0.00000   0.00000   0.00001   0.00001   2.07487
   A35        2.10250   0.00000   0.00000  -0.00001  -0.00001   2.10249
   A36        2.13145   0.00000   0.00000   0.00000   0.00000   2.13145
   A37        2.01154   0.00000   0.00000   0.00001   0.00001   2.01155
   A38        2.13998   0.00000   0.00000  -0.00001  -0.00001   2.13997
   A39        2.09610   0.00000   0.00000  -0.00001  -0.00001   2.09609
   A40        1.87129   0.00000   0.00000  -0.00001  -0.00001   1.87128
   A41        2.31577   0.00000   0.00000   0.00001   0.00001   2.31578
   A42        1.82450   0.00000   0.00000   0.00000   0.00000   1.82450
   A43        2.13774   0.00000   0.00000   0.00000   0.00000   2.13774
   A44        2.31976   0.00000   0.00000   0.00000   0.00000   2.31976
   A45        2.20162   0.00001   0.00000   0.00003   0.00003   2.20165
   A46        2.01276   0.00000   0.00000  -0.00002  -0.00002   2.01274
   A47        2.06874   0.00000   0.00000  -0.00002  -0.00002   2.06873
   A48        2.32751   0.00000   0.00000   0.00001   0.00001   2.32752
   A49        2.01014   0.00000   0.00000   0.00000   0.00000   2.01014
   A50        1.93063   0.00000   0.00000  -0.00001  -0.00001   1.93062
   A51        1.86567   0.00000   0.00000   0.00001   0.00001   1.86569
   A52        1.93202   0.00000   0.00000  -0.00001  -0.00001   1.93201
   A53        2.09968   0.00000   0.00000   0.00001   0.00001   2.09969
   A54        2.25145   0.00000   0.00000   0.00000   0.00000   2.25145
   A55        2.02444   0.00000   0.00000  -0.00001  -0.00001   2.02443
   A56        2.14989   0.00000   0.00000   0.00001   0.00001   2.14990
   A57        2.10871   0.00000   0.00000   0.00000   0.00000   2.10871
   A58        2.32156   0.00000   0.00000   0.00001   0.00001   2.32157
   A59        2.09829   0.00000   0.00000  -0.00001  -0.00001   2.09828
   A60        2.06556   0.00000   0.00000   0.00000   0.00000   2.06556
   A61        2.11933   0.00000   0.00000   0.00000   0.00000   2.11933
   A62        2.10683   0.00000   0.00000   0.00000   0.00000   2.10684
   A63        2.07608   0.00000   0.00000  -0.00001  -0.00001   2.07607
   A64        2.10020   0.00000   0.00000   0.00001   0.00001   2.10020
   A65        2.10545   0.00000   0.00000   0.00000   0.00000   2.10545
   A66        2.07472   0.00000   0.00000   0.00001   0.00001   2.07473
   A67        2.10299   0.00000   0.00000  -0.00001  -0.00001   2.10298
   A68        2.13085   0.00000   0.00000   0.00000   0.00000   2.13085
   A69        2.01044   0.00000   0.00000   0.00001   0.00001   2.01045
   A70        2.14152   0.00000   0.00000  -0.00001  -0.00001   2.14151
   A71        2.09522   0.00000   0.00000  -0.00001  -0.00001   2.09521
   A72        1.87105   0.00000   0.00000  -0.00001  -0.00001   1.87105
   A73        2.31659   0.00000   0.00000   0.00001   0.00001   2.31660
   A74        1.82539   0.00000   0.00000   0.00001   0.00001   1.82540
   A75        2.13992   0.00000   0.00000  -0.00001  -0.00001   2.13991
   A76        2.31752   0.00000   0.00000   0.00000   0.00000   2.31752
   A77        2.09634   0.00000   0.00000   0.00000   0.00000   2.09635
   A78        2.07975   0.00000   0.00000   0.00000   0.00000   2.07974
   A79        2.10709   0.00000   0.00000   0.00000   0.00000   2.10710
   A80        2.08979   0.00000   0.00000   0.00000   0.00000   2.08978
   A81        2.10274   0.00000   0.00000   0.00000   0.00000   2.10274
   A82        2.09035   0.00000   0.00000   0.00000   0.00000   2.09035
   A83        2.08637   0.00000   0.00000   0.00000   0.00000   2.08637
   A84        2.08494   0.00000   0.00000   0.00000   0.00000   2.08494
   A85        2.11188   0.00000   0.00000   0.00000   0.00000   2.11188
   A86        2.08286   0.00000   0.00000   0.00000   0.00000   2.08285
   A87        2.10228   0.00000   0.00000   0.00000   0.00000   2.10228
   A88        2.09793   0.00000   0.00000   0.00000   0.00000   2.09793
   A89        2.08664   0.00000   0.00000   0.00000   0.00000   2.08664
   A90        2.10058   0.00000   0.00000   0.00000   0.00000   2.10058
   A91        2.09588   0.00000   0.00000   0.00000   0.00000   2.09588
   A92        2.11350   0.00000   0.00000   0.00001   0.00001   2.11351
   A93        2.08433   0.00000   0.00000   0.00000   0.00000   2.08432
   A94        2.08535   0.00000   0.00000   0.00000   0.00000   2.08535
   A95        2.09683   0.00000   0.00000   0.00000   0.00000   2.09683
   A96        2.08137   0.00000   0.00000   0.00000   0.00000   2.08137
   A97        2.10498   0.00000   0.00000   0.00000   0.00000   2.10498
   A98        2.09053   0.00000   0.00000   0.00000   0.00000   2.09053
   A99        2.10515   0.00000   0.00000   0.00000   0.00000   2.10515
   A100       2.08716   0.00000   0.00000   0.00000   0.00000   2.08716
   A101       2.08748   0.00000   0.00000   0.00000   0.00000   2.08748
   A102       2.08485   0.00000   0.00000   0.00000   0.00000   2.08485
   A103       2.11084   0.00000   0.00000   0.00000   0.00000   2.11083
   A104       2.08379   0.00000   0.00000   0.00000   0.00000   2.08379
   A105       2.10119   0.00000   0.00000   0.00000   0.00000   2.10119
   A106       2.09808   0.00000   0.00000   0.00000   0.00000   2.09808
   A107       2.08726   0.00000   0.00000   0.00000   0.00000   2.08726
   A108       2.09995   0.00000   0.00000   0.00000   0.00000   2.09995
   A109       2.09594   0.00000   0.00000   0.00000   0.00000   2.09594
   A110       2.11214   0.00000   0.00000   0.00000   0.00000   2.11215
   A111       2.08488   0.00000   0.00000   0.00000   0.00000   2.08487
   A112       2.08616   0.00000   0.00000   0.00000   0.00000   2.08616
   A113       3.05962   0.00000   0.00000   0.00000   0.00000   3.05962
   A114       3.03230   0.00000   0.00000   0.00005   0.00005   3.03234
   A115       3.24707   0.00000   0.00000  -0.00002  -0.00002   3.24705
   A116       3.26571   0.00000   0.00000   0.00001   0.00001   3.26571
   A117       3.21252   0.00000   0.00000  -0.00001  -0.00001   3.21251
   A118       3.19872   0.00000   0.00000  -0.00001  -0.00001   3.19871
    D1       -1.31111   0.00000   0.00000   0.00006   0.00006  -1.31105
    D2        1.80392   0.00000   0.00000   0.00004   0.00004   1.80396
    D3       -3.04067   0.00000   0.00000   0.00006   0.00006  -3.04061
    D4        0.07436   0.00000   0.00000   0.00004   0.00004   0.07440
    D5        1.70637   0.00000   0.00000   0.00005   0.00005   1.70642
    D6       -1.46179   0.00000   0.00000   0.00003   0.00003  -1.46175
    D7        0.20530   0.00000   0.00000   0.00004   0.00004   0.20534
    D8       -2.96286   0.00000   0.00000   0.00002   0.00002  -2.96284
    D9       -2.75323   0.00000   0.00000  -0.00007  -0.00007  -2.75331
   D10        0.10362   0.00000   0.00000   0.00002   0.00002   0.10364
   D11        0.28902   0.00000   0.00000  -0.00007  -0.00007   0.28895
   D12       -3.13731   0.00000   0.00000   0.00002   0.00002  -3.13729
   D13        1.77923   0.00000   0.00000  -0.00002  -0.00002   1.77920
   D14       -1.56873   0.00000   0.00000  -0.00006  -0.00006  -1.56879
   D15       -3.05267   0.00000   0.00000   0.00000   0.00000  -3.05267
   D16       -0.11744   0.00000   0.00000  -0.00003  -0.00003  -0.11747
   D17       -1.47747   0.00000   0.00000  -0.00003  -0.00003  -1.47749
   D18        1.45776   0.00000   0.00000  -0.00006  -0.00006   1.45770
   D19        0.21136   0.00000   0.00000  -0.00005  -0.00005   0.21131
   D20       -3.13660   0.00000   0.00000  -0.00008  -0.00008  -3.13668
   D21       -2.70978   0.00000   0.00000  -0.00003  -0.00003  -2.70981
   D22        0.37816   0.00000   0.00000  -0.00005  -0.00005   0.37811
   D23        0.15754   0.00000   0.00000  -0.00006  -0.00006   0.15748
   D24       -3.03772   0.00000   0.00000  -0.00007  -0.00007  -3.03779
   D25        1.70753   0.00000   0.00000   0.00000   0.00000   1.70753
   D26       -1.42127   0.00000   0.00000  -0.00002  -0.00002  -1.42129
   D27        0.22718   0.00000   0.00000  -0.00002  -0.00002   0.22717
   D28       -2.90161   0.00000   0.00000  -0.00004  -0.00004  -2.90166
   D29       -1.31360   0.00000   0.00000   0.00001   0.00001  -1.31359
   D30        1.84079   0.00000   0.00000  -0.00002  -0.00002   1.84077
   D31       -3.03225   0.00000   0.00000   0.00003   0.00003  -3.03222
   D32        0.12214   0.00000   0.00000   0.00000   0.00000   0.12214
   D33       -1.53480   0.00000   0.00000  -0.00010  -0.00010  -1.53490
   D34        1.40077   0.00000   0.00000  -0.00004  -0.00004   1.40073
   D35        0.16119   0.00000   0.00000  -0.00009  -0.00009   0.16110
   D36        3.09675   0.00000   0.00000  -0.00002  -0.00002   3.09673
   D37        1.72569   0.00000   0.00000  -0.00010  -0.00010   1.72559
   D38       -1.62193   0.00000   0.00000  -0.00003  -0.00003  -1.62196
   D39       -3.09053   0.00000   0.00000  -0.00006  -0.00006  -3.09060
   D40       -0.15497   0.00000   0.00000   0.00000   0.00000  -0.15497
   D41        0.01998   0.00000   0.00000  -0.00001  -0.00001   0.01997
   D42       -3.13940   0.00000   0.00000   0.00001   0.00001  -3.13939
   D43       -3.09428   0.00000   0.00000   0.00001   0.00001  -3.09428
   D44        0.02952   0.00000   0.00000   0.00003   0.00003   0.02955
   D45        3.14062   0.00000   0.00000  -0.00002  -0.00002   3.14060
   D46       -0.02252   0.00000   0.00000  -0.00004  -0.00004  -0.02256
   D47       -0.02534   0.00000   0.00000  -0.00004  -0.00004  -0.02538
   D48        3.09470   0.00000   0.00000  -0.00005  -0.00005   3.09464
   D49        2.93992   0.00000   0.00000  -0.00002  -0.00002   2.93991
   D50       -0.00272   0.00000   0.00000   0.00002   0.00002  -0.00270
   D51        0.15561   0.00000   0.00000   0.00002   0.00002   0.15564
   D52       -2.97865   0.00000   0.00000   0.00006   0.00006  -2.97859
   D53        3.13642   0.00000   0.00000   0.00000   0.00000   3.13642
   D54        0.00216   0.00000   0.00000   0.00003   0.00003   0.00219
   D55        0.00231   0.00000   0.00000  -0.00006  -0.00006   0.00225
   D56       -3.11657   0.00000   0.00000  -0.00004  -0.00004  -3.11661
   D57       -0.00097   0.00000   0.00000   0.00007   0.00007  -0.00090
   D58       -3.09640   0.00000   0.00000  -0.00002  -0.00002  -3.09642
   D59        3.11542   0.00000   0.00000   0.00005   0.00005   3.11547
   D60        0.01999   0.00000   0.00000  -0.00004  -0.00004   0.01994
   D61       -2.53885   0.00000   0.00000   0.00004   0.00004  -2.53880
   D62        0.60322   0.00000   0.00000   0.00004   0.00004   0.60327
   D63        0.63004   0.00000   0.00000   0.00007   0.00007   0.63011
   D64       -2.51108   0.00000   0.00000   0.00007   0.00007  -2.51101
   D65       -0.84855   0.00000   0.00000  -0.00001  -0.00001  -0.84856
   D66        2.31036   0.00000   0.00000  -0.00003  -0.00003   2.31034
   D67        3.13715   0.00000   0.00000  -0.00001  -0.00001   3.13715
   D68       -0.01131   0.00000   0.00000   0.00000   0.00000  -0.01131
   D69       -0.02303   0.00000   0.00000   0.00001   0.00001  -0.02302
   D70        3.11169   0.00000   0.00000   0.00002   0.00002   3.11171
   D71        1.83135   0.00000   0.00000  -0.00002  -0.00002   1.83133
   D72       -3.14000   0.00000   0.00000  -0.00002  -0.00002  -3.14002
   D73       -0.01134   0.00000   0.00000  -0.00001  -0.00001  -0.01136
   D74       -0.00537   0.00000   0.00000  -0.00001  -0.00001  -0.00538
   D75        3.12329   0.00000   0.00000   0.00000   0.00000   3.12328
   D76       -3.11688   0.00000   0.00000   0.00001   0.00001  -3.11687
   D77        0.01497   0.00000   0.00000   0.00000   0.00000   0.01497
   D78        0.01183   0.00000   0.00000   0.00001   0.00001   0.01184
   D79       -3.13951   0.00000   0.00000   0.00001   0.00001  -3.13951
   D80        0.00340   0.00000   0.00000   0.00002   0.00002   0.00343
   D81       -3.11504   0.00000   0.00000   0.00004   0.00004  -3.11500
   D82        3.13527   0.00000   0.00000   0.00002   0.00002   3.13528
   D83        0.01682   0.00000   0.00000   0.00003   0.00003   0.01685
   D84       -0.08742   0.00000   0.00000   0.00001   0.00001  -0.08741
   D85        3.04464   0.00000   0.00000  -0.00003  -0.00003   3.04461
   D86        3.03250   0.00000   0.00000  -0.00001  -0.00001   3.03249
   D87       -0.11862   0.00000   0.00000  -0.00005  -0.00005  -0.11867
   D88       -0.00066   0.00000   0.00000  -0.00006  -0.00006  -0.00072
   D89        3.08776   0.00000   0.00000   0.00004   0.00004   3.08780
   D90       -3.13362   0.00000   0.00000  -0.00002  -0.00002  -3.13365
   D91       -0.04520   0.00000   0.00000   0.00008   0.00008  -0.04512
   D92        0.06378   0.00000   0.00000  -0.00002  -0.00002   0.06376
   D93       -3.09619   0.00000   0.00000  -0.00001  -0.00001  -3.09620
   D94       -3.09098   0.00000   0.00000   0.00001   0.00001  -3.09097
   D95        0.03223   0.00000   0.00000   0.00002   0.00002   0.03226
   D96        3.09831   0.00000   0.00000  -0.00001  -0.00001   3.09830
   D97       -0.07202   0.00000   0.00000  -0.00001  -0.00001  -0.07203
   D98       -0.03152   0.00000   0.00000  -0.00004  -0.00004  -0.03156
   D99        3.08134   0.00000   0.00000  -0.00003  -0.00003   3.08130
   D100       2.94119   0.00000   0.00000  -0.00002  -0.00002   2.94117
   D101      -0.00127   0.00000   0.00000  -0.00008  -0.00008  -0.00135
   D102       0.18237   0.00000   0.00000   0.00000   0.00000   0.18237
   D103      -2.98328   0.00000   0.00000   0.00003   0.00003  -2.98325
   D104      -3.11882   0.00000   0.00000   0.00005   0.00005  -3.11877
   D105      -0.00129   0.00000   0.00000   0.00008   0.00008  -0.00120
   D106       0.00345   0.00000   0.00000   0.00005   0.00005   0.00350
   D107       3.13690   0.00000   0.00000   0.00002   0.00002   3.13692
   D108      -0.00413   0.00000   0.00000   0.00000   0.00000  -0.00413
   D109       3.11237   0.00000   0.00000  -0.00004  -0.00004   3.11233
   D110      -3.13668   0.00000   0.00000   0.00003   0.00003  -3.13665
   D111      -0.02018   0.00000   0.00000  -0.00001  -0.00001  -0.02019
   D112       2.63889   0.00000   0.00000  -0.00004  -0.00004   2.63885
   D113      -0.50099   0.00000   0.00000  -0.00004  -0.00004  -0.50103
   D114      -0.51250   0.00000   0.00000  -0.00007  -0.00007  -0.51257
   D115       2.63080   0.00000   0.00000  -0.00007  -0.00007   2.63073
   D116      -0.91736   0.00000   0.00000   0.00004   0.00004  -0.91732
   D117       2.24214   0.00000   0.00000   0.00003   0.00003   2.24217
   D118       3.13768   0.00000   0.00000   0.00000   0.00000   3.13768
   D119      -0.00923   0.00000   0.00000   0.00000   0.00000  -0.00922
   D120      -0.02314   0.00000   0.00000   0.00001   0.00001  -0.02314
   D121       3.11313   0.00000   0.00000   0.00001   0.00001   3.11315
   D122       3.13992   0.00000   0.00000  -0.00002  -0.00002   3.13990
   D123      -0.01477   0.00000   0.00000  -0.00001  -0.00001  -0.01479
   D124      -0.00706   0.00000   0.00000  -0.00001  -0.00001  -0.00707
   D125       3.12144   0.00000   0.00000  -0.00001  -0.00001   3.12143
   D126      -3.11813   0.00000   0.00000   0.00000   0.00000  -3.11813
   D127       0.01517   0.00000   0.00000   0.00000   0.00000   0.01516
   D128       0.01041   0.00000   0.00000   0.00001   0.00001   0.01042
   D129      -3.13948   0.00000   0.00000   0.00000   0.00000  -3.13947
   D130       0.00816   0.00000   0.00000   0.00003   0.00003   0.00819
   D131      -3.10253   0.00000   0.00000   0.00002   0.00002  -3.10251
   D132       3.14146   0.00000   0.00000   0.00003   0.00003   3.14149
   D133       0.03078   0.00000   0.00000   0.00002   0.00002   0.03080
   D134      -0.07116   0.00000   0.00000   0.00001   0.00001  -0.07115
   D135       3.10172   0.00000   0.00000  -0.00004  -0.00004   3.10169
   D136       3.04150   0.00000   0.00000   0.00002   0.00002   3.04151
   D137      -0.06881   0.00000   0.00000  -0.00003  -0.00003  -0.06884
   D138       0.00323   0.00000   0.00000  -0.00005  -0.00005   0.00318
   D139      -3.10956   0.00000   0.00000   0.00000   0.00000  -3.10956
   D140       3.11647   0.00000   0.00000  -0.00001  -0.00001   3.11647
   D141       0.00368   0.00000   0.00000   0.00004   0.00004   0.00372
   D142      -3.12759   0.00000   0.00000   0.00000   0.00000  -3.12759
   D143       0.04086   0.00000   0.00000   0.00000   0.00000   0.04086
   D144       0.01352   0.00000   0.00000   0.00000   0.00000   0.01352
   D145      -3.10122   0.00000   0.00000   0.00000   0.00000  -3.10122
   D146       3.13971   0.00000   0.00000   0.00000   0.00000   3.13970
   D147       0.00033   0.00000   0.00000   0.00000   0.00000   0.00033
   D148      -0.00141   0.00000   0.00000   0.00000   0.00000  -0.00141
   D149      -3.14078   0.00000   0.00000   0.00000   0.00000  -3.14078
   D150      -0.01377   0.00000   0.00000   0.00000   0.00000  -0.01377
   D151      -3.13855   0.00000   0.00000   0.00000   0.00000  -3.13855
   D152       3.10116   0.00000   0.00000   0.00000   0.00000   3.10116
   D153      -0.02362   0.00000   0.00000   0.00000   0.00000  -0.02362
   D154      -0.01022   0.00000   0.00000   0.00000   0.00000  -0.01022
   D155      -3.13801   0.00000   0.00000   0.00000   0.00000  -3.13801
   D156       3.12912   0.00000   0.00000   0.00000   0.00000   3.12912
   D157       0.00133   0.00000   0.00000   0.00000   0.00000   0.00133
   D158       0.00215   0.00000   0.00000   0.00000   0.00000   0.00215
   D159      -3.13678   0.00000   0.00000   0.00000   0.00000  -3.13679
   D160       3.12697   0.00000   0.00000   0.00000   0.00000   3.12697
   D161      -0.01197   0.00000   0.00000   0.00000   0.00000  -0.01197
   D162       0.00993   0.00000   0.00000   0.00000   0.00000   0.00993
   D163      -3.13432   0.00000   0.00000   0.00000   0.00000  -3.13432
   D164       3.13776   0.00000   0.00000   0.00000   0.00000   3.13775
   D165      -0.00649   0.00000   0.00000   0.00000   0.00000  -0.00649
   D166       3.12484   0.00000   0.00000   0.00000   0.00000   3.12483
   D167      -0.04509   0.00000   0.00000   0.00000   0.00000  -0.04509
   D168      -0.01849   0.00000   0.00000  -0.00001  -0.00001  -0.01850
   D169       3.09477   0.00000   0.00000   0.00000   0.00000   3.09477
   D170      -3.13690   0.00000   0.00000   0.00000   0.00000  -3.13690
   D171       0.01138   0.00000   0.00000   0.00000   0.00000   0.01138
   D172       0.00641   0.00000   0.00000   0.00000   0.00000   0.00642
   D173      -3.12850   0.00000   0.00000   0.00000   0.00000  -3.12850
   D174       0.01422   0.00000   0.00000   0.00001   0.00001   0.01423
   D175       3.13886   0.00000   0.00000   0.00000   0.00000   3.13886
   D176      -3.09934   0.00000   0.00000   0.00000   0.00000  -3.09933
   D177       0.02530   0.00000   0.00000   0.00000   0.00000   0.02530
   D178       0.00971   0.00000   0.00000   0.00000   0.00000   0.00971
   D179      -3.14113   0.00000   0.00000   0.00000   0.00000  -3.14113
   D180      -3.13867   0.00000   0.00000   0.00000   0.00000  -3.13866
   D181      -0.00632   0.00000   0.00000   0.00000   0.00000  -0.00632
   D182       0.00192   0.00000   0.00000   0.00000   0.00000   0.00192
   D183       3.13915   0.00000   0.00000   0.00000   0.00000   3.13915
   D184      -3.12274   0.00000   0.00000   0.00000   0.00000  -3.12274
   D185       0.01448   0.00000   0.00000   0.00001   0.00001   0.01449
   D186      -0.01397   0.00000   0.00000   0.00000   0.00000  -0.01397
   D187       3.13199   0.00000   0.00000   0.00000   0.00000   3.13198
   D188       3.13684   0.00000   0.00000   0.00000   0.00000   3.13685
   D189      -0.00038   0.00000   0.00000   0.00000   0.00000  -0.00038
         Item               Value     Threshold  Converged?
 Maximum Force            0.000007     0.000450     YES
 RMS     Force            0.000001     0.000300     YES
 Maximum Displacement     0.000736     0.001800     YES
 RMS     Displacement     0.000112     0.001200     YES
 Predicted change in Energy=-3.120748D-09
 Optimization completed.
    -- Stationary point found.
                           ----------------------------
                           !   Optimized Parameters   !
                           ! (Angstroms and Degrees)  !
 --------------------------                            --------------------------
 ! Name  Definition              Value          Derivative Info.                !
 --------------------------------------------------------------------------------
 ! R1    R(1,2)                  2.3857         -DE/DX =    0.0                 !
 ! R2    R(1,3)                  2.338          -DE/DX =    0.0                 !
 ! R3    R(1,4)                  2.2242         -DE/DX =    0.0                 !
 ! R4    R(1,19)                 2.3849         -DE/DX =    0.0                 !
 ! R5    R(1,20)                 2.3322         -DE/DX =    0.0                 !
 ! R6    R(1,21)                 2.2275         -DE/DX =    0.0                 !
 ! R7    R(3,7)                  1.333          -DE/DX =    0.0                 !
 ! R8    R(3,15)                 1.3447         -DE/DX =    0.0                 !
 ! R9    R(4,5)                  1.2918         -DE/DX =    0.0                 !
 ! R10   R(4,16)                 1.3664         -DE/DX =    0.0                 !
 ! R11   R(5,6)                  1.3501         -DE/DX =    0.0                 !
 ! R12   R(6,17)                 1.3609         -DE/DX =    0.0                 !
 ! R13   R(6,36)                 1.4236         -DE/DX =    0.0                 !
 ! R14   R(7,8)                  1.0833         -DE/DX =    0.0                 !
 ! R15   R(7,9)                  1.3903         -DE/DX =    0.0                 !
 ! R16   R(8,25)                 2.2638         -DE/DX =    0.0                 !
 ! R17   R(9,10)                 1.0826         -DE/DX =    0.0                 !
 ! R18   R(9,11)                 1.3913         -DE/DX =    0.0                 !
 ! R19   R(11,12)                1.0838         -DE/DX =    0.0                 !
 ! R20   R(11,13)                1.3881         -DE/DX =    0.0                 !
 ! R21   R(13,14)                1.0831         -DE/DX =    0.0                 !
 ! R22   R(13,15)                1.3969         -DE/DX =    0.0                 !
 ! R23   R(15,16)                1.4631         -DE/DX =    0.0                 !
 ! R24   R(16,17)                1.3757         -DE/DX =    0.0                 !
 ! R25   R(17,18)                1.0752         -DE/DX =    0.0                 !
 ! R26   R(20,24)                1.3328         -DE/DX =    0.0                 !
 ! R27   R(20,32)                1.3446         -DE/DX =    0.0                 !
 ! R28   R(21,22)                1.2913         -DE/DX =    0.0                 !
 ! R29   R(21,33)                1.3667         -DE/DX =    0.0                 !
 ! R30   R(22,23)                1.3503         -DE/DX =    0.0                 !
 ! R31   R(23,34)                1.3613         -DE/DX =    0.0                 !
 ! R32   R(23,46)                1.4236         -DE/DX =    0.0                 !
 ! R33   R(24,25)                1.0834         -DE/DX =    0.0                 !
 ! R34   R(24,26)                1.3904         -DE/DX =    0.0                 !
 ! R35   R(26,27)                1.0826         -DE/DX =    0.0                 !
 ! R36   R(26,28)                1.3913         -DE/DX =    0.0                 !
 ! R37   R(28,29)                1.0838         -DE/DX =    0.0                 !
 ! R38   R(28,30)                1.3882         -DE/DX =    0.0                 !
 ! R39   R(30,31)                1.0831         -DE/DX =    0.0                 !
 ! R40   R(30,32)                1.3969         -DE/DX =    0.0                 !
 ! R41   R(32,33)                1.4632         -DE/DX =    0.0                 !
 ! R42   R(33,34)                1.3752         -DE/DX =    0.0                 !
 ! R43   R(34,35)                1.0749         -DE/DX =    0.0                 !
 ! R44   R(36,37)                1.3934         -DE/DX =    0.0                 !
 ! R45   R(36,38)                1.3944         -DE/DX =    0.0                 !
 ! R46   R(37,39)                1.3909         -DE/DX =    0.0                 !
 ! R47   R(37,42)                1.0829         -DE/DX =    0.0                 !
 ! R48   R(38,40)                1.3892         -DE/DX =    0.0                 !
 ! R49   R(38,43)                1.0816         -DE/DX =    0.0                 !
 ! R50   R(39,41)                1.3908         -DE/DX =    0.0                 !
 ! R51   R(39,44)                1.0818         -DE/DX =    0.0                 !
 ! R52   R(40,41)                1.3922         -DE/DX =    0.0                 !
 ! R53   R(40,45)                1.0819         -DE/DX =    0.0                 !
 ! R54   R(41,57)                1.7549         -DE/DX =    0.0                 !
 ! R55   R(46,47)                1.3937         -DE/DX =    0.0                 !
 ! R56   R(46,48)                1.3947         -DE/DX =    0.0                 !
 ! R57   R(47,49)                1.3907         -DE/DX =    0.0                 !
 ! R58   R(47,52)                1.0827         -DE/DX =    0.0                 !
 ! R59   R(48,50)                1.389          -DE/DX =    0.0                 !
 ! R60   R(48,53)                1.0812         -DE/DX =    0.0                 !
 ! R61   R(49,51)                1.3906         -DE/DX =    0.0                 !
 ! R62   R(49,54)                1.0818         -DE/DX =    0.0                 !
 ! R63   R(50,51)                1.3921         -DE/DX =    0.0                 !
 ! R64   R(50,55)                1.0819         -DE/DX =    0.0                 !
 ! R65   R(51,56)                1.7548         -DE/DX =    0.0                 !
 ! A1    A(2,1,3)               85.636          -DE/DX =    0.0                 !
 ! A2    A(2,1,4)               97.4165         -DE/DX =    0.0                 !
 ! A3    A(2,1,20)              88.627          -DE/DX =    0.0                 !
 ! A4    A(2,1,21)              88.1019         -DE/DX =    0.0                 !
 ! A5    A(3,1,4)               73.2803         -DE/DX =    0.0                 !
 ! A6    A(3,1,19)              89.6673         -DE/DX =    0.0                 !
 ! A7    A(3,1,20)             110.6036         -DE/DX =    0.0                 !
 ! A8    A(4,1,19)              88.0032         -DE/DX =    0.0                 !
 ! A9    A(4,1,21)             103.5773         -DE/DX =    0.0                 !
 ! A10   A(19,1,20)             86.3783         -DE/DX =    0.0                 !
 ! A11   A(19,1,21)             97.0406         -DE/DX =    0.0                 !
 ! A12   A(20,1,21)             73.2463         -DE/DX =    0.0                 !
 ! A13   A(1,3,7)              126.2379         -DE/DX =    0.0                 !
 ! A14   A(1,3,15)             115.2704         -DE/DX =    0.0                 !
 ! A15   A(7,3,15)             118.4749         -DE/DX =    0.0                 !
 ! A16   A(1,4,5)              133.0147         -DE/DX =    0.0                 !
 ! A17   A(1,4,16)             115.4892         -DE/DX =    0.0                 !
 ! A18   A(5,4,16)             110.6363         -DE/DX =    0.0                 !
 ! A19   A(4,5,6)              106.8305         -DE/DX =    0.0                 !
 ! A20   A(5,6,17)             110.7803         -DE/DX =    0.0                 !
 ! A21   A(5,6,36)             120.2928         -DE/DX =    0.0                 !
 ! A22   A(17,6,36)            128.9115         -DE/DX =    0.0                 !
 ! A23   A(3,7,8)              116.0469         -DE/DX =    0.0                 !
 ! A24   A(3,7,9)              123.2094         -DE/DX =    0.0                 !
 ! A25   A(8,7,9)              120.7358         -DE/DX =    0.0                 !
 ! A26   A(7,8,25)             134.8154         -DE/DX =    0.0                 !
 ! A27   A(7,9,10)             120.2085         -DE/DX =    0.0                 !
 ! A28   A(7,9,11)             118.3611         -DE/DX =    0.0                 !
 ! A29   A(10,9,11)            121.4292         -DE/DX =    0.0                 !
 ! A30   A(9,11,12)            120.7235         -DE/DX =    0.0                 !
 ! A31   A(9,11,13)            118.9272         -DE/DX =    0.0                 !
 ! A32   A(12,11,13)           120.3451         -DE/DX =    0.0                 !
 ! A33   A(11,13,14)           120.6524         -DE/DX =    0.0                 !
 ! A34   A(11,13,15)           118.8808         -DE/DX =    0.0                 !
 ! A35   A(14,13,15)           120.4644         -DE/DX =    0.0                 !
 ! A36   A(3,15,13)            122.123          -DE/DX =    0.0                 !
 ! A37   A(3,15,16)            115.253          -DE/DX =    0.0                 !
 ! A38   A(13,15,16)           122.6119         -DE/DX =    0.0                 !
 ! A39   A(4,16,15)            120.0976         -DE/DX =    0.0                 !
 ! A40   A(4,16,17)            107.2168         -DE/DX =    0.0                 !
 ! A41   A(15,16,17)           132.6839         -DE/DX =    0.0                 !
 ! A42   A(6,17,16)            104.5359         -DE/DX =    0.0                 !
 ! A43   A(6,17,18)            122.4834         -DE/DX =    0.0                 !
 ! A44   A(16,17,18)           132.9126         -DE/DX =    0.0                 !
 ! A45   A(1,20,24)            126.1433         -DE/DX =    0.0                 !
 ! A46   A(1,20,32)            115.3226         -DE/DX =    0.0                 !
 ! A47   A(24,20,32)           118.5303         -DE/DX =    0.0                 !
 ! A48   A(1,21,22)            133.3565         -DE/DX =    0.0                 !
 ! A49   A(1,21,33)            115.1723         -DE/DX =    0.0                 !
 ! A50   A(22,21,33)           110.6168         -DE/DX =    0.0                 !
 ! A51   A(21,22,23)           106.8952         -DE/DX =    0.0                 !
 ! A52   A(22,23,34)           110.6968         -DE/DX =    0.0                 !
 ! A53   A(22,23,46)           120.3029         -DE/DX =    0.0                 !
 ! A54   A(34,23,46)           128.9983         -DE/DX =    0.0                 !
 ! A55   A(20,24,25)           115.9919         -DE/DX =    0.0                 !
 ! A56   A(20,24,26)           123.1797         -DE/DX =    0.0                 !
 ! A57   A(25,24,26)           120.82           -DE/DX =    0.0                 !
 ! A58   A(8,25,24)            133.0156         -DE/DX =    0.0                 !
 ! A59   A(24,26,27)           120.2231         -DE/DX =    0.0                 !
 ! A60   A(24,26,28)           118.3477         -DE/DX =    0.0                 !
 ! A61   A(27,26,28)           121.4286         -DE/DX =    0.0                 !
 ! A62   A(26,28,29)           120.7127         -DE/DX =    0.0                 !
 ! A63   A(26,28,30)           118.9505         -DE/DX =    0.0                 !
 ! A64   A(29,28,30)           120.3325         -DE/DX =    0.0                 !
 ! A65   A(28,30,31)           120.6331         -DE/DX =    0.0                 !
 ! A66   A(28,30,32)           118.8725         -DE/DX =    0.0                 !
 ! A67   A(31,30,32)           120.4926         -DE/DX =    0.0                 !
 ! A68   A(20,32,30)           122.0886         -DE/DX =    0.0                 !
 ! A69   A(20,32,33)           115.1897         -DE/DX =    0.0                 !
 ! A70   A(30,32,33)           122.7001         -DE/DX =    0.0                 !
 ! A71   A(21,33,32)           120.0471         -DE/DX =    0.0                 !
 ! A72   A(21,33,34)           107.2034         -DE/DX =    0.0                 !
 ! A73   A(32,33,34)           132.7308         -DE/DX =    0.0                 !
 ! A74   A(23,34,33)           104.5872         -DE/DX =    0.0                 !
 ! A75   A(23,34,35)           122.6084         -DE/DX =    0.0                 !
 ! A76   A(33,34,35)           132.7844         -DE/DX =    0.0                 !
 ! A77   A(6,36,37)            120.1116         -DE/DX =    0.0                 !
 ! A78   A(6,36,38)            119.1607         -DE/DX =    0.0                 !
 ! A79   A(37,36,38)           120.7276         -DE/DX =    0.0                 !
 ! A80   A(36,37,39)           119.7359         -DE/DX =    0.0                 !
 ! A81   A(36,37,42)           120.478          -DE/DX =    0.0                 !
 ! A82   A(39,37,42)           119.7683         -DE/DX =    0.0                 !
 ! A83   A(36,38,40)           119.5399         -DE/DX =    0.0                 !
 ! A84   A(36,38,43)           119.4583         -DE/DX =    0.0                 !
 ! A85   A(40,38,43)           121.0016         -DE/DX =    0.0                 !
 ! A86   A(37,39,41)           119.3388         -DE/DX =    0.0                 !
 ! A87   A(37,39,44)           120.4518         -DE/DX =    0.0                 !
 ! A88   A(41,39,44)           120.2023         -DE/DX =    0.0                 !
 ! A89   A(38,40,41)           119.5559         -DE/DX =    0.0                 !
 ! A90   A(38,40,45)           120.3543         -DE/DX =    0.0                 !
 ! A91   A(41,40,45)           120.085          -DE/DX =    0.0                 !
 ! A92   A(39,41,40)           121.0946         -DE/DX =    0.0                 !
 ! A93   A(39,41,57)           119.4232         -DE/DX =    0.0                 !
 ! A94   A(40,41,57)           119.482          -DE/DX =    0.0                 !
 ! A95   A(23,46,47)           120.1397         -DE/DX =    0.0                 !
 ! A96   A(23,46,48)           119.2537         -DE/DX =    0.0                 !
 ! A97   A(47,46,48)           120.6066         -DE/DX =    0.0                 !
 ! A98   A(46,47,49)           119.7786         -DE/DX =    0.0                 !
 ! A99   A(46,47,52)           120.6163         -DE/DX =    0.0                 !
 ! A100  A(49,47,52)           119.5854         -DE/DX =    0.0                 !
 ! A101  A(46,48,50)           119.6035         -DE/DX =    0.0                 !
 ! A102  A(46,48,53)           119.4533         -DE/DX =    0.0                 !
 ! A103  A(50,48,53)           120.942          -DE/DX =    0.0                 !
 ! A104  A(47,49,51)           119.3924         -DE/DX =    0.0                 !
 ! A105  A(47,49,54)           120.3894         -DE/DX =    0.0                 !
 ! A106  A(51,49,54)           120.2111         -DE/DX =    0.0                 !
 ! A107  A(48,50,51)           119.5914         -DE/DX =    0.0                 !
 ! A108  A(48,50,55)           120.3181         -DE/DX =    0.0                 !
 ! A109  A(51,50,55)           120.0884         -DE/DX =    0.0                 !
 ! A110  A(49,51,50)           121.0168         -DE/DX =    0.0                 !
 ! A111  A(49,51,56)           119.4546         -DE/DX =    0.0                 !
 ! A112  A(50,51,56)           119.5281         -DE/DX =    0.0                 !
 ! A113  L(2,1,19,3,-1)        175.3033         -DE/DX =    0.0                 !
 ! A114  L(3,1,21,2,-1)        173.7378         -DE/DX =    0.0                 !
 ! A115  L(4,1,20,2,-1)        186.0435         -DE/DX =    0.0                 !
 ! A116  L(2,1,19,3,-2)        187.1112         -DE/DX =    0.0                 !
 ! A117  L(3,1,21,2,-2)        184.0638         -DE/DX =    0.0                 !
 ! A118  L(4,1,20,2,-2)        183.2732         -DE/DX =    0.0                 !
 ! D1    D(2,1,3,7)            -75.121          -DE/DX =    0.0                 !
 ! D2    D(2,1,3,15)           103.3571         -DE/DX =    0.0                 !
 ! D3    D(4,1,3,7)           -174.2173         -DE/DX =    0.0                 !
 ! D4    D(4,1,3,15)             4.2608         -DE/DX =    0.0                 !
 ! D5    D(19,1,3,7)            97.7678         -DE/DX =    0.0                 !
 ! D6    D(19,1,3,15)          -83.7542         -DE/DX =    0.0                 !
 ! D7    D(20,1,3,7)            11.7627         -DE/DX =    0.0                 !
 ! D8    D(20,1,3,15)         -169.7592         -DE/DX =    0.0                 !
 ! D9    D(7,3,21,22)         -157.7487         -DE/DX =    0.0                 !
 ! D10   D(7,3,21,33)            5.9372         -DE/DX =    0.0                 !
 ! D11   D(15,3,21,22)          16.5595         -DE/DX =    0.0                 !
 ! D12   D(15,3,21,33)        -179.7546         -DE/DX =    0.0                 !
 ! D13   D(2,1,4,5)            101.9422         -DE/DX =    0.0                 !
 ! D14   D(2,1,4,16)           -89.8816         -DE/DX =    0.0                 !
 ! D15   D(3,1,4,5)           -174.9051         -DE/DX =    0.0                 !
 ! D16   D(3,1,4,16)            -6.729          -DE/DX =    0.0                 !
 ! D17   D(19,1,4,5)           -84.6526         -DE/DX =    0.0                 !
 ! D18   D(19,1,4,16)           83.5236         -DE/DX =    0.0                 !
 ! D19   D(21,1,4,5)            12.1098         -DE/DX =    0.0                 !
 ! D20   D(21,1,4,16)         -179.714          -DE/DX =    0.0                 !
 ! D21   D(5,4,20,24)         -155.2589         -DE/DX =    0.0                 !
 ! D22   D(5,4,20,32)           21.6667         -DE/DX =    0.0                 !
 ! D23   D(16,4,20,24)           9.0261         -DE/DX =    0.0                 !
 ! D24   D(16,4,20,32)        -174.0483         -DE/DX =    0.0                 !
 ! D25   D(2,1,20,24)           97.8342         -DE/DX =    0.0                 !
 ! D26   D(2,1,20,32)          -81.4327         -DE/DX =    0.0                 !
 ! D27   D(3,1,20,24)           13.0166         -DE/DX =    0.0                 !
 ! D28   D(3,1,20,32)         -166.2503         -DE/DX =    0.0                 !
 ! D29   D(19,1,20,24)         -75.2637         -DE/DX =    0.0                 !
 ! D30   D(19,1,20,32)         105.4695         -DE/DX =    0.0                 !
 ! D31   D(21,1,20,24)        -173.7351         -DE/DX =    0.0                 !
 ! D32   D(21,1,20,32)           6.998          -DE/DX =    0.0                 !
 ! D33   D(2,1,21,22)          -87.9375         -DE/DX =    0.0                 !
 ! D34   D(2,1,21,33)           80.258          -DE/DX =    0.0                 !
 ! D35   D(4,1,21,22)            9.2353         -DE/DX =    0.0                 !
 ! D36   D(4,1,21,33)          177.4307         -DE/DX =    0.0                 !
 ! D37   D(19,1,21,22)          98.8748         -DE/DX =    0.0                 !
 ! D38   D(19,1,21,33)         -92.9297         -DE/DX =    0.0                 !
 ! D39   D(20,1,21,22)        -177.0746         -DE/DX =    0.0                 !
 ! D40   D(20,1,21,33)          -8.8791         -DE/DX =    0.0                 !
 ! D41   D(1,3,7,8)              1.145          -DE/DX =    0.0                 !
 ! D42   D(1,3,7,9)           -179.8744         -DE/DX =    0.0                 !
 ! D43   D(15,3,7,8)          -177.2893         -DE/DX =    0.0                 !
 ! D44   D(15,3,7,9)             1.6913         -DE/DX =    0.0                 !
 ! D45   D(1,3,15,13)          179.9446         -DE/DX =    0.0                 !
 ! D46   D(1,3,15,16)           -1.2905         -DE/DX =    0.0                 !
 ! D47   D(7,3,15,13)           -1.4519         -DE/DX =    0.0                 !
 ! D48   D(7,3,15,16)          177.3131         -DE/DX =    0.0                 !
 ! D49   D(1,4,5,6)            168.4451         -DE/DX =    0.0                 !
 ! D50   D(16,4,5,6)            -0.1559         -DE/DX =    0.0                 !
 ! D51   D(1,4,16,15)            8.916          -DE/DX =    0.0                 !
 ! D52   D(1,4,16,17)         -170.664          -DE/DX =    0.0                 !
 ! D53   D(5,4,16,15)          179.7037         -DE/DX =    0.0                 !
 ! D54   D(5,4,16,17)            0.1238         -DE/DX =    0.0                 !
 ! D55   D(4,5,6,17)             0.1322         -DE/DX =    0.0                 !
 ! D56   D(4,5,6,36)          -178.5665         -DE/DX =    0.0                 !
 ! D57   D(5,6,17,16)           -0.0556         -DE/DX =    0.0                 !
 ! D58   D(5,6,17,18)         -177.4108         -DE/DX =    0.0                 !
 ! D59   D(36,6,17,16)         178.5004         -DE/DX =    0.0                 !
 ! D60   D(36,6,17,18)           1.1452         -DE/DX =    0.0                 !
 ! D61   D(5,6,36,37)         -145.4651         -DE/DX =    0.0                 !
 ! D62   D(5,6,36,38)           34.5622         -DE/DX =    0.0                 !
 ! D63   D(17,6,36,37)          36.0985         -DE/DX =    0.0                 !
 ! D64   D(17,6,36,38)        -143.8742         -DE/DX =    0.0                 !
 ! D65   D(3,7,8,25)           -48.6181         -DE/DX =    0.0                 !
 ! D66   D(9,7,8,25)           132.3741         -DE/DX =    0.0                 !
 ! D67   D(3,7,9,10)           179.7457         -DE/DX =    0.0                 !
 ! D68   D(3,7,9,11)            -0.648          -DE/DX =    0.0                 !
 ! D69   D(8,7,9,10)            -1.3198         -DE/DX =    0.0                 !
 ! D70   D(8,7,9,11)           178.2865         -DE/DX =    0.0                 !
 ! D71   D(7,8,25,24)          104.9286         -DE/DX =    0.0                 !
 ! D72   D(7,9,11,12)         -179.9087         -DE/DX =    0.0                 !
 ! D73   D(7,9,11,13)           -0.65           -DE/DX =    0.0                 !
 ! D74   D(10,9,11,12)          -0.3075         -DE/DX =    0.0                 !
 ! D75   D(10,9,11,13)         178.9512         -DE/DX =    0.0                 !
 ! D76   D(9,11,13,14)        -178.5839         -DE/DX =    0.0                 !
 ! D77   D(9,11,13,15)           0.8576         -DE/DX =    0.0                 !
 ! D78   D(12,11,13,14)          0.6777         -DE/DX =    0.0                 !
 ! D79   D(12,11,13,15)       -179.8807         -DE/DX =    0.0                 !
 ! D80   D(11,13,15,3)           0.1951         -DE/DX =    0.0                 !
 ! D81   D(11,13,15,16)       -178.4788         -DE/DX =    0.0                 !
 ! D82   D(14,13,15,3)         179.6377         -DE/DX =    0.0                 !
 ! D83   D(14,13,15,16)          0.9638         -DE/DX =    0.0                 !
 ! D84   D(3,15,16,4)           -5.009          -DE/DX =    0.0                 !
 ! D85   D(3,15,16,17)         174.4452         -DE/DX =    0.0                 !
 ! D86   D(13,15,16,4)         173.7493         -DE/DX =    0.0                 !
 ! D87   D(13,15,16,17)         -6.7965         -DE/DX =    0.0                 !
 ! D88   D(4,16,17,6)           -0.0379         -DE/DX =    0.0                 !
 ! D89   D(4,16,17,18)         176.9156         -DE/DX =    0.0                 !
 ! D90   D(15,16,17,6)        -179.5435         -DE/DX =    0.0                 !
 ! D91   D(15,16,17,18)         -2.59           -DE/DX =    0.0                 !
 ! D92   D(1,20,24,25)           3.6541         -DE/DX =    0.0                 !
 ! D93   D(1,20,24,26)        -177.3988         -DE/DX =    0.0                 !
 ! D94   D(32,20,24,25)       -177.1002         -DE/DX =    0.0                 !
 ! D95   D(32,20,24,26)          1.8469         -DE/DX =    0.0                 !
 ! D96   D(1,20,32,30)         177.5203         -DE/DX =    0.0                 !
 ! D97   D(1,20,32,33)          -4.1264         -DE/DX =    0.0                 !
 ! D98   D(24,20,32,30)         -1.8058         -DE/DX =    0.0                 !
 ! D99   D(24,20,32,33)        176.5475         -DE/DX =    0.0                 !
 ! D100  D(1,21,22,23)         168.518          -DE/DX =    0.0                 !
 ! D101  D(33,21,22,23)         -0.0729         -DE/DX =    0.0                 !
 ! D102  D(1,21,33,32)          10.4491         -DE/DX =    0.0                 !
 ! D103  D(1,21,33,34)        -170.9294         -DE/DX =    0.0                 !
 ! D104  D(22,21,33,32)       -178.6952         -DE/DX =    0.0                 !
 ! D105  D(22,21,33,34)         -0.0737         -DE/DX =    0.0                 !
 ! D106  D(21,22,23,34)          0.1975         -DE/DX =    0.0                 !
 ! D107  D(21,22,23,46)        179.7311         -DE/DX =    0.0                 !
 ! D108  D(22,23,34,33)         -0.2369         -DE/DX =    0.0                 !
 ! D109  D(22,23,34,35)        178.3255         -DE/DX =    0.0                 !
 ! D110  D(46,23,34,33)       -179.7187         -DE/DX =    0.0                 !
 ! D111  D(46,23,34,35)         -1.1563         -DE/DX =    0.0                 !
 ! D112  D(22,23,46,47)        151.1972         -DE/DX =    0.0                 !
 ! D113  D(22,23,46,48)        -28.7049         -DE/DX =    0.0                 !
 ! D114  D(34,23,46,47)        -29.3642         -DE/DX =    0.0                 !
 ! D115  D(34,23,46,48)        150.7337         -DE/DX =    0.0                 !
 ! D116  D(20,24,25,8)         -52.5609         -DE/DX =    0.0                 !
 ! D117  D(26,24,25,8)         128.4652         -DE/DX =    0.0                 !
 ! D118  D(20,24,26,27)        179.776          -DE/DX =    0.0                 !
 ! D119  D(20,24,26,28)         -0.5287         -DE/DX =    0.0                 !
 ! D120  D(25,24,26,27)         -1.326          -DE/DX =    0.0                 !
 ! D121  D(25,24,26,28)        178.3693         -DE/DX =    0.0                 !
 ! D122  D(24,26,28,29)        179.9043         -DE/DX =    0.0                 !
 ! D123  D(24,26,28,30)         -0.8463         -DE/DX =    0.0                 !
 ! D124  D(27,26,28,29)         -0.4043         -DE/DX =    0.0                 !
 ! D125  D(27,26,28,30)        178.8451         -DE/DX =    0.0                 !
 ! D126  D(26,28,30,31)       -178.6556         -DE/DX =    0.0                 !
 ! D127  D(26,28,30,32)          0.869          -DE/DX =    0.0                 !
 ! D128  D(29,28,30,31)          0.5967         -DE/DX =    0.0                 !
 ! D129  D(29,28,30,32)       -179.8787         -DE/DX =    0.0                 !
 ! D130  D(28,30,32,20)          0.4673         -DE/DX =    0.0                 !
 ! D131  D(28,30,32,33)       -177.7619         -DE/DX =    0.0                 !
 ! D132  D(31,30,32,20)        179.9926         -DE/DX =    0.0                 !
 ! D133  D(31,30,32,33)          1.7634         -DE/DX =    0.0                 !
 ! D134  D(20,32,33,21)         -4.0772         -DE/DX =    0.0                 !
 ! D135  D(20,32,33,34)        177.7156         -DE/DX =    0.0                 !
 ! D136  D(30,32,33,21)        174.2649         -DE/DX =    0.0                 !
 ! D137  D(30,32,33,34)         -3.9423         -DE/DX =    0.0                 !
 ! D138  D(21,33,34,23)          0.1851         -DE/DX =    0.0                 !
 ! D139  D(21,33,34,35)       -178.1648         -DE/DX =    0.0                 !
 ! D140  D(32,33,34,23)        178.5606         -DE/DX =    0.0                 !
 ! D141  D(32,33,34,35)          0.2107         -DE/DX =    0.0                 !
 ! D142  D(6,36,37,39)        -179.1977         -DE/DX =    0.0                 !
 ! D143  D(6,36,37,42)           2.3408         -DE/DX =    0.0                 !
 ! D144  D(38,36,37,39)          0.7745         -DE/DX =    0.0                 !
 ! D145  D(38,36,37,42)       -177.6869         -DE/DX =    0.0                 !
 ! D146  D(6,36,38,40)         179.892          -DE/DX =    0.0                 !
 ! D147  D(6,36,38,43)           0.0191         -DE/DX =    0.0                 !
 ! D148  D(37,36,38,40)         -0.0805         -DE/DX =    0.0                 !
 ! D149  D(37,36,38,43)       -179.9534         -DE/DX =    0.0                 !
 ! D150  D(36,37,39,41)         -0.7892         -DE/DX =    0.0                 !
 ! D151  D(36,37,39,44)       -179.8256         -DE/DX =    0.0                 !
 ! D152  D(42,37,39,41)        177.6832         -DE/DX =    0.0                 !
 ! D153  D(42,37,39,44)         -1.3531         -DE/DX =    0.0                 !
 ! D154  D(36,38,40,41)         -0.5855         -DE/DX =    0.0                 !
 ! D155  D(36,38,40,45)       -179.7947         -DE/DX =    0.0                 !
 ! D156  D(43,38,40,41)        179.2854         -DE/DX =    0.0                 !
 ! D157  D(43,38,40,45)          0.0762         -DE/DX =    0.0                 !
 ! D158  D(37,39,41,40)          0.1235         -DE/DX =    0.0                 !
 ! D159  D(37,39,41,57)       -179.7245         -DE/DX =    0.0                 !
 ! D160  D(44,39,41,40)        179.1623         -DE/DX =    0.0                 !
 ! D161  D(44,39,41,57)         -0.6857         -DE/DX =    0.0                 !
 ! D162  D(38,40,41,39)          0.5688         -DE/DX =    0.0                 !
 ! D163  D(38,40,41,57)       -179.5833         -DE/DX =    0.0                 !
 ! D164  D(45,40,41,39)        179.7801         -DE/DX =    0.0                 !
 ! D165  D(45,40,41,57)         -0.372          -DE/DX =    0.0                 !
 ! D166  D(23,46,47,49)        179.0399         -DE/DX =    0.0                 !
 ! D167  D(23,46,47,52)         -2.5833         -DE/DX =    0.0                 !
 ! D168  D(48,46,47,49)         -1.0593         -DE/DX =    0.0                 !
 ! D169  D(48,46,47,52)        177.3175         -DE/DX =    0.0                 !
 ! D170  D(23,46,48,50)       -179.7309         -DE/DX =    0.0                 !
 ! D171  D(23,46,48,53)          0.6519         -DE/DX =    0.0                 !
 ! D172  D(47,46,48,50)          0.3674         -DE/DX =    0.0                 !
 ! D173  D(47,46,48,53)       -179.2497         -DE/DX =    0.0                 !
 ! D174  D(46,47,49,51)          0.8147         -DE/DX =    0.0                 !
 ! D175  D(46,47,49,54)        179.8432         -DE/DX =    0.0                 !
 ! D176  D(52,47,49,51)       -177.579          -DE/DX =    0.0                 !
 ! D177  D(52,47,49,54)          1.4495         -DE/DX =    0.0                 !
 ! D178  D(46,48,50,51)          0.5564         -DE/DX =    0.0                 !
 ! D179  D(46,48,50,55)       -179.9733         -DE/DX =    0.0                 !
 ! D180  D(53,48,50,51)       -179.8323         -DE/DX =    0.0                 !
 ! D181  D(53,48,50,55)         -0.3619         -DE/DX =    0.0                 !
 ! D182  D(47,49,51,50)          0.1103         -DE/DX =    0.0                 !
 ! D183  D(47,49,51,56)        179.8601         -DE/DX =    0.0                 !
 ! D184  D(54,49,51,50)       -178.92           -DE/DX =    0.0                 !
 ! D185  D(54,49,51,56)          0.8299         -DE/DX =    0.0                 !
 ! D186  D(48,50,51,49)         -0.8005         -DE/DX =    0.0                 !
 ! D187  D(48,50,51,56)        179.4498         -DE/DX =    0.0                 !
 ! D188  D(55,50,51,49)        179.7279         -DE/DX =    0.0                 !
 ! D189  D(55,50,51,56)         -0.0218         -DE/DX =    0.0                 !
 --------------------------------------------------------------------------------
 Lowest energy point so far.  Saving SCF results.
 GradGradGradGradGradGradGradGradGradGradGradGradGradGradGradGradGradGrad

 Largest change from initial coordinates is atom   11       0.000 Angstoms.
 Leave Link  103 at Sat Oct 20 04:26:21 2018, MaxMem=   838860800 cpu:         5.8
 (Enter /soft/sl6.3/x86_64/gaussian/g09_d01/g09/l202.exe)
 Stoichiometry    C26H18Cl4FeN8(5)
 Framework group  C1[X(C26H18Cl4FeN8)]
 Deg. of freedom   165
 Full point group                 C1      NOp   1
 RotChk:  IX=0 Diff= 2.83D-15
 Largest Abelian subgroup         C1      NOp   1
 Largest concise Abelian subgroup C1      NOp   1
                         Standard orientation:                         
 ---------------------------------------------------------------------
 Center     Atomic      Atomic             Coordinates (Angstroms)
 Number     Number       Type             X           Y           Z
 ---------------------------------------------------------------------
      1         26           0       -2.108282   -0.020724    0.022793
      2         17           0       -2.360570    0.504449   -2.290665
      3          7           0       -3.431947   -1.891271   -0.440945
      4          7           0       -0.720633   -1.741488   -0.223094
      5          7           0        0.555955   -1.872292   -0.074832
      6          7           0        0.819839   -3.195962   -0.108670
      7          6           0       -4.749428   -1.893626   -0.643501
      8          1           0       -5.238534   -0.927795   -0.603902
      9          6           0       -5.476323   -3.047688   -0.913229
     10          1           0       -6.546745   -2.993998   -1.065942
     11          6           0       -4.792564   -4.257051   -0.988137
     12          1           0       -5.320929   -5.179780   -1.197720
     13          6           0       -3.416553   -4.262836   -0.805269
     14          1           0       -2.853425   -5.184955   -0.880254
     15          6           0       -2.766882   -3.056281   -0.534126
     16          6           0       -1.317244   -2.963125   -0.359688
     17          6           0       -0.323876   -3.911932   -0.285897
     18          1           0       -0.335817   -4.986937   -0.299995
     19         17           0       -2.210034   -0.542400    2.347667
     20          7           0       -3.442641    1.823692    0.529379
     21          7           0       -0.743388    1.731183    0.195558
     22          7           0        0.527601    1.884856    0.026729
     23          7           0        0.764527    3.214201    0.018768
     24          6           0       -4.747886    1.799601    0.798073
     25          1           0       -5.206868    0.818907    0.835794
     26          6           0       -5.495876    2.946012    1.041663
     27          1           0       -6.555255    2.871078    1.251721
     28          6           0       -4.847049    4.176478    1.013782
     29          1           0       -5.393218    5.094491    1.196727
     30          6           0       -3.482100    4.210886    0.762925
     31          1           0       -2.945735    5.151783    0.756435
     32          6           0       -2.808888    3.009606    0.528603
     33          6           0       -1.364679    2.943786    0.303004
     34          6           0       -0.392527    3.910163    0.192002
     35          1           0       -0.420844    4.983469    0.242700
     36          6           0        2.152587   -3.667069    0.060491
     37          6           0        2.587493   -4.796936   -0.629346
     38          6           0        3.010249   -2.984521    0.922471
     39          6           0        3.885984   -5.260178   -0.445467
     40          6           0        4.311745   -3.438699    1.095167
     41          6           0        4.738170   -4.576026    0.414807
     42          1           0        1.930019   -5.302066   -1.326008
     43          1           0        2.650937   -2.110265    1.448197
     44          1           0        4.236627   -6.134597   -0.977257
     45          1           0        4.987319   -2.921150    1.763247
     46          6           0        2.090152    3.706611   -0.145493
     47          6           0        2.306633    4.949421   -0.737988
     48          6           0        3.164207    2.931115    0.290644
     49          6           0        3.603530    5.432013   -0.876581
     50          6           0        4.460347    3.406957    0.139069
     51          6           0        4.670805    4.657201   -0.435749
     52          1           0        1.476139    5.532385   -1.115664
     53          1           0        2.975495    1.964448    0.736649
     54          1           0        3.783093    6.394239   -1.337259
     55          1           0        5.302083    2.814803    0.472893
     56         17           0        6.308185    5.262965   -0.613193
     57         17           0        6.379221   -5.154365    0.642861
 ---------------------------------------------------------------------
 Rotational constants (GHZ):      0.0637142      0.0571313      0.0323197
 Leave Link  202 at Sat Oct 20 04:26:21 2018, MaxMem=   838860800 cpu:         0.1
 (Enter /soft/sl6.3/x86_64/gaussian/g09_d01/g09/l9999.exe)
 1\1\GINC-NODE0405\FOpt\UB3LYP\6-311G(d,p)\C26H18Cl4Fe1N8(5)\CONRADJ\20
 -Oct-2018\0\\#P b3lyp/6-311G(d,p) opt scf=(conver=8)\\Comment:\\0,5\Fe
 ,-2.108282,-0.020724,0.022793\Cl,-2.36057,0.504449,-2.290665\N,-3.4319
 47,-1.891271,-0.440945\N,-0.720633,-1.741488,-0.223094\N,0.555955,-1.8
 72292,-0.074832\N,0.819839,-3.195962,-0.10867\C,-4.749428,-1.893626,-0
 .643501\H,-5.238534,-0.927795,-0.603902\C,-5.476323,-3.047688,-0.91322
 9\H,-6.546745,-2.993998,-1.065942\C,-4.792564,-4.257051,-0.988137\H,-5
 .320929,-5.17978,-1.19772\C,-3.416553,-4.262836,-0.805269\H,-2.853425,
 -5.184955,-0.880254\C,-2.766882,-3.056281,-0.534126\C,-1.317244,-2.963
 125,-0.359688\C,-0.323876,-3.911932,-0.285897\H,-0.335817,-4.986937,-0
 .299995\Cl,-2.210034,-0.5424,2.347667\N,-3.442641,1.823692,0.529379\N,
 -0.743388,1.731183,0.195558\N,0.527601,1.884856,0.026729\N,0.764527,3.
 214201,0.018768\C,-4.747886,1.799601,0.798073\H,-5.206868,0.818907,0.8
 35794\C,-5.495876,2.946012,1.041663\H,-6.555255,2.871078,1.251721\C,-4
 .847049,4.176478,1.013782\H,-5.393218,5.094491,1.196727\C,-3.4821,4.21
 0886,0.762925\H,-2.945735,5.151783,0.756435\C,-2.808888,3.009606,0.528
 603\C,-1.364679,2.943786,0.303004\C,-0.392527,3.910163,0.192002\H,-0.4
 20844,4.983469,0.2427\C,2.152587,-3.667069,0.060491\C,2.587493,-4.7969
 36,-0.629346\C,3.010249,-2.984521,0.922471\C,3.885984,-5.260178,-0.445
 467\C,4.311745,-3.438699,1.095167\C,4.73817,-4.576026,0.414807\H,1.930
 019,-5.302066,-1.326008\H,2.650937,-2.110265,1.448197\H,4.236627,-6.13
 4597,-0.977257\H,4.987319,-2.92115,1.763247\C,2.090152,3.706611,-0.145
 493\C,2.306633,4.949421,-0.737988\C,3.164207,2.931115,0.290644\C,3.603
 53,5.432013,-0.876581\C,4.460347,3.406957,0.139069\C,4.670805,4.657201
 ,-0.435749\H,1.476139,5.532385,-1.115664\H,2.975495,1.964448,0.736649\
 H,3.783093,6.394239,-1.337259\H,5.302083,2.814803,0.472893\Cl,6.308185
 ,5.262965,-0.613193\Cl,6.379221,-5.154365,0.642861\\Version=AS64L-G09R
 evD.01\State=5-A\HF=-4544.6553092\S2=6.008075\S2-1=0.\S2A=6.000019\RMS
 D=5.711e-09\RMSF=3.529e-06\Dipole=-0.1931615,-0.0178661,-0.0286919\Qua
 drupole=3.8511145,42.1619885,-46.013103,-1.4501038,0.8853768,13.638478
 4\PG=C01 [X(C26H18Cl4Fe1N8)]\\@


 THE LENGTH OF A MEETING IS PROPORTIONAL TO THE
 SQUARE OF THE PARTICIPANTS.
 Job cpu time:       0 days  9 hours 19 minutes 55.0 seconds.
 File lengths (MBytes):  RWF=    703 Int=      0 D2E=      0 Chk=     62 Scr=      1
 Normal termination of Gaussian 09 at Sat Oct 20 04:26:22 2018.
