# Supplementary material for: DFT and CV data of 4-phenyl-substituted dichloro(bis{2-[1-(phenyl)-1H-1,2,3-triazol-4-yl-κN3]pyridine-κN})iron(II) coordination compounds
Source: Data Brief. 2018 Oct 27;21:1458–71. doi: 10.1016/j.dib.2018.10.085 (PMC6234228; doi:10.1016/j.dib.2018.10.085)
Supplement: Supplementary file 2 — Supplementary material. [file mmc2.zip › DIB_DFT_files_Fe/FeCl2L12_CN_cis1.log]

 Entering Gaussian System, Link 0=g09
 Input=FeCl2L12_CN_cis1.com
 Output=FeCl2L12_CN_cis1.log
 Initial command:
 /soft/sl6.3/x86_64/gaussian/g09_d01/g09/l1.exe "/scratch/conradj/558837.ui.FeCl2L12_CN_cis1/Gau-45366.inp" -scrdir="/scratch/conradj/558837.ui.FeCl2L12_CN_cis1/"
 Default linda workers:  node0405-ib,node0406-ib
 Default is to use  16 SMP processors on each worker.
 Entering Link 1 = /soft/sl6.3/x86_64/gaussian/g09_d01/g09/l1.exe PID=     45367.
  
 Copyright (c) 1988,1990,1992,1993,1995,1998,2003,2009,2013,
            Gaussian, Inc.  All Rights Reserved.
  
 This is part of the Gaussian(R) 09 program.  It is based on
 the Gaussian(R) 03 system (copyright 2003, Gaussian, Inc.),
 the Gaussian(R) 98 system (copyright 1998, Gaussian, Inc.),
 the Gaussian(R) 94 system (copyright 1995, Gaussian, Inc.),
 the Gaussian 92(TM) system (copyright 1992, Gaussian, Inc.),
 the Gaussian 90(TM) system (copyright 1990, Gaussian, Inc.),
 the Gaussian 88(TM) system (copyright 1988, Gaussian, Inc.),
 the Gaussian 86(TM) system (copyright 1986, Carnegie Mellon
 University), and the Gaussian 82(TM) system (copyright 1983,
 Carnegie Mellon University). Gaussian is a federally registered
 trademark of Gaussian, Inc.
  
 This software contains proprietary and confidential information,
 including trade secrets, belonging to Gaussian, Inc.
  
 This software is provided under written license and may be
 used, copied, transmitted, or stored only in accord with that
 written license.
  
 The following legend is applicable only to US Government
 contracts under FAR:
  
                    RESTRICTED RIGHTS LEGEND
  
 Use, reproduction and disclosure by the US Government is
 subject to restrictions as set forth in subparagraphs (a)
 and (c) of the Commercial Computer Software - Restricted
 Rights clause in FAR 52.227-19.
  
 Gaussian, Inc.
 340 Quinnipiac St., Bldg. 40, Wallingford CT 06492
  
  
 ---------------------------------------------------------------
 Warning -- This program may not be used in any manner that
 competes with the business of Gaussian, Inc. or will provide
 assistance to any competitor of Gaussian, Inc.  The licensee
 of this program is prohibited from giving any competitor of
 Gaussian, Inc. access to this program.  By using this program,
 the user acknowledges that Gaussian, Inc. is engaged in the
 business of creating and licensing software in the field of
 computational chemistry and represents and warrants to the
 licensee that it is not a competitor of Gaussian, Inc. and that
 it will not use this program in any manner prohibited above.
 ---------------------------------------------------------------
  

 Cite this work as:
 Gaussian 09, Revision D.01,
 M. J. Frisch, G. W. Trucks, H. B. Schlegel, G. E. Scuseria, 
 M. A. Robb, J. R. Cheeseman, G. Scalmani, V. Barone, B. Mennucci, 
 G. A. Petersson, H. Nakatsuji, M. Caricato, X. Li, H. P. Hratchian, 
 A. F. Izmaylov, J. Bloino, G. Zheng, J. L. Sonnenberg, M. Hada, 
 M. Ehara, K. Toyota, R. Fukuda, J. Hasegawa, M. Ishida, T. Nakajima, 
 Y. Honda, O. Kitao, H. Nakai, T. Vreven, J. A. Montgomery, Jr., 
 J. E. Peralta, F. Ogliaro, M. Bearpark, J. J. Heyd, E. Brothers, 
 K. N. Kudin, V. N. Staroverov, T. Keith, R. Kobayashi, J. Normand, 
 K. Raghavachari, A. Rendell, J. C. Burant, S. S. Iyengar, J. Tomasi, 
 M. Cossi, N. Rega, J. M. Millam, M. Klene, J. E. Knox, J. B. Cross, 
 V. Bakken, C. Adamo, J. Jaramillo, R. Gomperts, R. E. Stratmann, 
 O. Yazyev, A. J. Austin, R. Cammi, C. Pomelli, J. W. Ochterski, 
 R. L. Martin, K. Morokuma, V. G. Zakrzewski, G. A. Voth, 
 P. Salvador, J. J. Dannenberg, S. Dapprich, A. D. Daniels, 
 O. Farkas, J. B. Foresman, J. V. Ortiz, J. Cioslowski, 
 and D. J. Fox, Gaussian, Inc., Wallingford CT, 2013.
 
 ******************************************
 Gaussian 09:  AS64L-G09RevD.01 24-Apr-2013
                20-Oct-2018 
 ******************************************
 %chk=FeCl2L12_CN_cis1.chk
 SetLPE:  input flags="-opt 'Tsnet.Node.lindarsharg: ssh' "
 SetLPE:    new flags="-opt 'Tsnet.Node.lindarsharg: ssh'  -nodelist 'node0405-ib node0406-ib'"
 Will use up to    2 processors via Linda.
 ---------------------------------------
 #P b3lyp/6-311G(d,p) opt scf=(conver=8)
 ---------------------------------------
 1/14=-1,18=20,19=15,26=3,38=1/1,3;
 2/9=110,12=2,17=6,18=5,40=1/2;
 3/5=4,6=6,7=101,11=2,16=1,25=1,30=1,71=1,74=-5/1,2,3;
 4//1;
 5/5=2,6=8,38=5/2;
 6/7=2,8=2,9=2,10=2,28=1/1;
 7//1,2,3,16;
 1/14=-1,18=20,19=15,26=3/3(2);
 2/9=110/2;
 99//99;
 2/9=110/2;
 3/5=4,6=6,7=101,11=2,16=1,25=1,30=1,71=1,74=-5/1,2,3;
 4/5=5,16=3,69=1/1;
 5/5=2,6=8,38=5/2;
 7//1,2,3,16;
 1/14=-1,18=20,19=15,26=3/3(-5);
 2/9=110/2;
 6/7=2,8=2,9=2,10=2,19=2,28=1/1;
 99/9=1/99;
 Leave Link    1 at Sat Oct 20 03:50:56 2018, MaxMem=           0 cpu:         1.1
 (Enter /soft/sl6.3/x86_64/gaussian/g09_d01/g09/l101.exe)
 --------
 Comment:
 --------
 Symbolic Z-matrix:
 Charge =  0 Multiplicity = 5
 26                    0.02928   0.07818  -0.07159 
 17                   -0.02246  -1.21087  -2.00924 
 7                    -0.43948   1.87703  -1.46776 
 7                    -2.21603   0.4088   -0.056 
 7                    -3.16801  -0.3292    0.41136 
 7                    -4.25869  -0.09042  -0.34561 
 6                     0.48502   2.6119   -2.08703 
 1                     1.50951   2.44189  -1.77625 
 6                     0.17857   3.52848  -3.08757 
 1                     0.96667   4.0948   -3.56728 
 6                    -1.154     3.68764  -3.45443 
 1                    -1.43364   4.39148  -4.22954 
 6                    -2.12493   2.92692  -2.81508 
 1                    -3.17051   3.03003  -3.07824 
 6                    -1.7279    2.02352  -1.82822 
 6                    -2.66297   1.15116  -1.11675 
 6                    -3.98534   0.83196  -1.31199 
 1                    -4.70291   1.1245   -2.057 
 17                    0.07178  -1.38483   1.83234 
 7                     0.40491   1.73111   1.5466 
 7                     2.20418   0.35209   0.10509 
 7                     3.17345  -0.3302   -0.41178 
 7                     4.2553   -0.13179   0.37288 
 6                    -0.54084   2.41098   2.19753 
 1                    -1.55111   2.28894   1.82487 
 6                    -0.27459   3.21039   3.30339 
 1                    -1.08004   3.73384   3.80255 
 6                     1.03998   3.30762   3.75039 
 1                     1.28788   3.91832   4.61059 
 6                     2.03199   2.60358   3.08098 
 1                     3.06374   2.65621   3.40608 
 6                     1.67553   1.81777   1.9839 
 6                     2.63059   1.0142    1.2271 
 6                     3.95708   0.705     1.40589 
 1                     4.66383   0.95486   2.1763 
 6                    -5.46282  -0.80571  -0.09353 
 6                    -6.69216  -0.25376  -0.45408 
 6                    -5.38745  -2.05918   0.51719 
 6                    -7.85815  -0.96726  -0.21692 
 6                    -6.55609  -2.76296   0.76393 
 6                    -7.79859  -2.22673   0.39443 
 1                    -6.74671   0.73245  -0.89721 
 1                    -4.42169  -2.46307   0.78912 
 1                    -8.81732  -0.54833  -0.49259 
 1                    -6.50982  -3.73631   1.23511 
 6                     5.47412  -0.80009   0.07546 
 6                     6.68965  -0.25933   0.4963 
 6                     5.43018  -1.99883  -0.63991 
 6                     7.87128  -0.92887   0.21361 
 6                     6.61432  -2.65799  -0.93116 
 6                     7.84268  -2.13277  -0.50308 
 1                     6.72105   0.68602   1.0229 
 1                     4.47506  -2.3961   -0.95521 
 1                     8.81932  -0.51743   0.53534 
 1                     6.59149  -3.58863  -1.48344 
 6                    -9.00311  -2.95703   0.64256 
 7                    -9.97888  -3.54206   0.84127 
 6                     9.0634   -2.81669  -0.79886 
 7                     10.05224  -3.3643   -1.03627 
 
 Add virtual bond connecting atoms N20        and Fe1        Dist= 4.43D+00.
 Add virtual bond connecting atoms N21        and Fe1        Dist= 4.16D+00.
 Add virtual bond connecting atoms N3         and Fe1        Dist= 4.39D+00.
 Add virtual bond connecting atoms N4         and Fe1        Dist= 4.29D+00.
 NAtoms=     59 NQM=       59 NQMF=       0 NMMI=      0 NMMIF=      0
                NMic=       0 NMicF=      0.
                    Isotopes and Nuclear Properties:
 (Nuclear quadrupole moments (NQMom) in fm**2, nuclear magnetic moments (NMagM)
  in nuclear magnetons)

  Atom         1           2           3           4           5           6           7           8           9          10
 IAtWgt=          56          35          14          14          14          14          12           1          12           1
 AtmWgt=  55.9349393  34.9688527  14.0030740  14.0030740  14.0030740  14.0030740  12.0000000   1.0078250  12.0000000   1.0078250
 NucSpn=           0           3           2           2           2           2           0           1           0           1
 AtZEff=   0.0000000   0.0000000   0.0000000   0.0000000   0.0000000   0.0000000   0.0000000   0.0000000   0.0000000   0.0000000
 NQMom=    0.0000000  -8.1650000   2.0440000   2.0440000   2.0440000   2.0440000   0.0000000   0.0000000   0.0000000   0.0000000
 NMagM=    0.0000000   0.8218740   0.4037610   0.4037610   0.4037610   0.4037610   0.0000000   2.7928460   0.0000000   2.7928460
 AtZNuc=  26.0000000  17.0000000   7.0000000   7.0000000   7.0000000   7.0000000   6.0000000   1.0000000   6.0000000   1.0000000

  Atom        11          12          13          14          15          16          17          18          19          20
 IAtWgt=          12           1          12           1          12          12          12           1          35          14
 AtmWgt=  12.0000000   1.0078250  12.0000000   1.0078250  12.0000000  12.0000000  12.0000000   1.0078250  34.9688527  14.0030740
 NucSpn=           0           1           0           1           0           0           0           1           3           2
 AtZEff=   0.0000000   0.0000000   0.0000000   0.0000000   0.0000000   0.0000000   0.0000000   0.0000000   0.0000000   0.0000000
 NQMom=    0.0000000   0.0000000   0.0000000   0.0000000   0.0000000   0.0000000   0.0000000   0.0000000  -8.1650000   2.0440000
 NMagM=    0.0000000   2.7928460   0.0000000   2.7928460   0.0000000   0.0000000   0.0000000   2.7928460   0.8218740   0.4037610
 AtZNuc=   6.0000000   1.0000000   6.0000000   1.0000000   6.0000000   6.0000000   6.0000000   1.0000000  17.0000000   7.0000000

  Atom        21          22          23          24          25          26          27          28          29          30
 IAtWgt=          14          14          14          12           1          12           1          12           1          12
 AtmWgt=  14.0030740  14.0030740  14.0030740  12.0000000   1.0078250  12.0000000   1.0078250  12.0000000   1.0078250  12.0000000
 NucSpn=           2           2           2           0           1           0           1           0           1           0
 AtZEff=   0.0000000   0.0000000   0.0000000   0.0000000   0.0000000   0.0000000   0.0000000   0.0000000   0.0000000   0.0000000
 NQMom=    2.0440000   2.0440000   2.0440000   0.0000000   0.0000000   0.0000000   0.0000000   0.0000000   0.0000000   0.0000000
 NMagM=    0.4037610   0.4037610   0.4037610   0.0000000   2.7928460   0.0000000   2.7928460   0.0000000   2.7928460   0.0000000
 AtZNuc=   7.0000000   7.0000000   7.0000000   6.0000000   1.0000000   6.0000000   1.0000000   6.0000000   1.0000000   6.0000000

  Atom        31          32          33          34          35          36          37          38          39          40
 IAtWgt=           1          12          12          12           1          12          12          12          12          12
 AtmWgt=   1.0078250  12.0000000  12.0000000  12.0000000   1.0078250  12.0000000  12.0000000  12.0000000  12.0000000  12.0000000
 NucSpn=           1           0           0           0           1           0           0           0           0           0
 AtZEff=   0.0000000   0.0000000   0.0000000   0.0000000   0.0000000   0.0000000   0.0000000   0.0000000   0.0000000   0.0000000
 NQMom=    0.0000000   0.0000000   0.0000000   0.0000000   0.0000000   0.0000000   0.0000000   0.0000000   0.0000000   0.0000000
 NMagM=    2.7928460   0.0000000   0.0000000   0.0000000   2.7928460   0.0000000   0.0000000   0.0000000   0.0000000   0.0000000
 AtZNuc=   1.0000000   6.0000000   6.0000000   6.0000000   1.0000000   6.0000000   6.0000000   6.0000000   6.0000000   6.0000000

  Atom        41          42          43          44          45          46          47          48          49          50
 IAtWgt=          12           1           1           1           1          12          12          12          12          12
 AtmWgt=  12.0000000   1.0078250   1.0078250   1.0078250   1.0078250  12.0000000  12.0000000  12.0000000  12.0000000  12.0000000
 NucSpn=           0           1           1           1           1           0           0           0           0           0
 AtZEff=   0.0000000   0.0000000   0.0000000   0.0000000   0.0000000   0.0000000   0.0000000   0.0000000   0.0000000   0.0000000
 NQMom=    0.0000000   0.0000000   0.0000000   0.0000000   0.0000000   0.0000000   0.0000000   0.0000000   0.0000000   0.0000000
 NMagM=    0.0000000   2.7928460   2.7928460   2.7928460   2.7928460   0.0000000   0.0000000   0.0000000   0.0000000   0.0000000
 AtZNuc=   6.0000000   1.0000000   1.0000000   1.0000000   1.0000000   6.0000000   6.0000000   6.0000000   6.0000000   6.0000000

  Atom        51          52          53          54          55          56          57          58          59
 IAtWgt=          12           1           1           1           1          12          14          12          14
 AtmWgt=  12.0000000   1.0078250   1.0078250   1.0078250   1.0078250  12.0000000  14.0030740  12.0000000  14.0030740
 NucSpn=           0           1           1           1           1           0           2           0           2
 AtZEff=   0.0000000   0.0000000   0.0000000   0.0000000   0.0000000   0.0000000   0.0000000   0.0000000   0.0000000
 NQMom=    0.0000000   0.0000000   0.0000000   0.0000000   0.0000000   0.0000000   2.0440000   0.0000000   2.0440000
 NMagM=    0.0000000   2.7928460   2.7928460   2.7928460   2.7928460   0.0000000   0.4037610   0.0000000   0.4037610
 AtZNuc=   6.0000000   1.0000000   1.0000000   1.0000000   1.0000000   6.0000000   7.0000000   6.0000000   7.0000000
 Leave Link  101 at Sat Oct 20 03:50:56 2018, MaxMem=   838860800 cpu:         4.7
 (Enter /soft/sl6.3/x86_64/gaussian/g09_d01/g09/l103.exe)

 GradGradGradGradGradGradGradGradGradGradGradGradGradGradGradGradGradGrad
 Berny optimization.
 Initialization pass.
                           ----------------------------
                           !    Initial Parameters    !
                           ! (Angstroms and Degrees)  !
 --------------------------                            --------------------------
 ! Name  Definition              Value          Derivative Info.                !
 --------------------------------------------------------------------------------
 ! R1    R(1,2)                  2.3278         estimate D2E/DX2                !
 ! R2    R(1,3)                  2.3248         estimate D2E/DX2                !
 ! R3    R(1,4)                  2.2696         estimate D2E/DX2                !
 ! R4    R(1,19)                 2.4015         estimate D2E/DX2                !
 ! R5    R(1,20)                 2.3435         estimate D2E/DX2                !
 ! R6    R(1,21)                 2.1992         estimate D2E/DX2                !
 ! R7    R(3,7)                  1.3335         estimate D2E/DX2                !
 ! R8    R(3,15)                 1.3459         estimate D2E/DX2                !
 ! R9    R(4,5)                  1.292          estimate D2E/DX2                !
 ! R10   R(4,16)                 1.3697         estimate D2E/DX2                !
 ! R11   R(5,6)                  1.3489         estimate D2E/DX2                !
 ! R12   R(6,17)                 1.3636         estimate D2E/DX2                !
 ! R13   R(6,36)                 1.4231         estimate D2E/DX2                !
 ! R14   R(7,8)                  1.084          estimate D2E/DX2                !
 ! R15   R(7,9)                  1.3911         estimate D2E/DX2                !
 ! R16   R(9,10)                 1.0826         estimate D2E/DX2                !
 ! R17   R(9,11)                 1.3913         estimate D2E/DX2                !
 ! R18   R(11,12)                1.0837         estimate D2E/DX2                !
 ! R19   R(11,13)                1.3893         estimate D2E/DX2                !
 ! R20   R(13,14)                1.0831         estimate D2E/DX2                !
 ! R21   R(13,15)                1.3956         estimate D2E/DX2                !
 ! R22   R(15,16)                1.4634         estimate D2E/DX2                !
 ! R23   R(16,17)                1.3743         estimate D2E/DX2                !
 ! R24   R(17,18)                1.075          estimate D2E/DX2                !
 ! R25   R(20,24)                1.3343         estimate D2E/DX2                !
 ! R26   R(20,32)                1.3466         estimate D2E/DX2                !
 ! R27   R(21,22)                1.2931         estimate D2E/DX2                !
 ! R28   R(21,33)                1.3708         estimate D2E/DX2                !
 ! R29   R(22,23)                1.3511         estimate D2E/DX2                !
 ! R30   R(23,34)                1.3625         estimate D2E/DX2                !
 ! R31   R(23,46)                1.4215         estimate D2E/DX2                !
 ! R32   R(24,25)                1.0837         estimate D2E/DX2                !
 ! R33   R(24,26)                1.3903         estimate D2E/DX2                !
 ! R34   R(26,27)                1.0826         estimate D2E/DX2                !
 ! R35   R(26,28)                1.3919         estimate D2E/DX2                !
 ! R36   R(28,29)                1.0837         estimate D2E/DX2                !
 ! R37   R(28,30)                1.3885         estimate D2E/DX2                !
 ! R38   R(30,31)                1.083          estimate D2E/DX2                !
 ! R39   R(30,32)                1.3958         estimate D2E/DX2                !
 ! R40   R(32,33)                1.4597         estimate D2E/DX2                !
 ! R41   R(33,34)                1.3737         estimate D2E/DX2                !
 ! R42   R(34,35)                1.0749         estimate D2E/DX2                !
 ! R43   R(36,37)                1.395          estimate D2E/DX2                !
 ! R44   R(36,38)                1.3964         estimate D2E/DX2                !
 ! R45   R(37,39)                1.3874         estimate D2E/DX2                !
 ! R46   R(37,42)                1.0826         estimate D2E/DX2                !
 ! R47   R(38,40)                1.3863         estimate D2E/DX2                !
 ! R48   R(38,43)                1.0816         estimate D2E/DX2                !
 ! R49   R(39,41)                1.4013         estimate D2E/DX2                !
 ! R50   R(39,44)                1.0824         estimate D2E/DX2                !
 ! R51   R(40,41)                1.4028         estimate D2E/DX2                !
 ! R52   R(40,45)                1.0824         estimate D2E/DX2                !
 ! R53   R(41,56)                1.4303         estimate D2E/DX2                !
 ! R54   R(46,47)                1.3954         estimate D2E/DX2                !
 ! R55   R(46,48)                1.3967         estimate D2E/DX2                !
 ! R56   R(47,49)                1.3872         estimate D2E/DX2                !
 ! R57   R(47,52)                1.0826         estimate D2E/DX2                !
 ! R58   R(48,50)                1.3862         estimate D2E/DX2                !
 ! R59   R(48,53)                1.0814         estimate D2E/DX2                !
 ! R60   R(49,51)                1.4014         estimate D2E/DX2                !
 ! R61   R(49,54)                1.0824         estimate D2E/DX2                !
 ! R62   R(50,51)                1.4028         estimate D2E/DX2                !
 ! R63   R(50,55)                1.0824         estimate D2E/DX2                !
 ! R64   R(51,58)                1.4302         estimate D2E/DX2                !
 ! R65   R(56,57)                1.1549         estimate D2E/DX2                !
 ! R66   R(58,59)                1.155          estimate D2E/DX2                !
 ! A1    A(2,1,3)               85.6475         estimate D2E/DX2                !
 ! A2    A(2,1,4)               93.6924         estimate D2E/DX2                !
 ! A3    A(2,1,19)             108.8423         estimate D2E/DX2                !
 ! A4    A(2,1,21)              99.0806         estimate D2E/DX2                !
 ! A5    A(3,1,4)               72.0573         estimate D2E/DX2                !
 ! A6    A(3,1,19)             162.0012         estimate D2E/DX2                !
 ! A7    A(3,1,20)              84.3323         estimate D2E/DX2                !
 ! A8    A(3,1,21)              98.701          estimate D2E/DX2                !
 ! A9    A(4,1,19)              95.7857         estimate D2E/DX2                !
 ! A10   A(4,1,20)              92.9278         estimate D2E/DX2                !
 ! A11   A(4,1,21)             163.6756         estimate D2E/DX2                !
 ! A12   A(19,1,20)             83.0742         estimate D2E/DX2                !
 ! A13   A(19,1,21)             89.6953         estimate D2E/DX2                !
 ! A14   A(20,1,21)             72.4317         estimate D2E/DX2                !
 ! A15   A(1,3,7)              124.4373         estimate D2E/DX2                !
 ! A16   A(1,3,15)             115.9813         estimate D2E/DX2                !
 ! A17   A(7,3,15)             118.6413         estimate D2E/DX2                !
 ! A18   A(1,4,5)              130.4067         estimate D2E/DX2                !
 ! A19   A(1,4,16)             113.3565         estimate D2E/DX2                !
 ! A20   A(5,4,16)             110.4441         estimate D2E/DX2                !
 ! A21   A(4,5,6)              106.9572         estimate D2E/DX2                !
 ! A22   A(5,6,17)             110.8145         estimate D2E/DX2                !
 ! A23   A(5,6,36)             119.7216         estimate D2E/DX2                !
 ! A24   A(17,6,36)            129.4321         estimate D2E/DX2                !
 ! A25   A(3,7,8)              115.8268         estimate D2E/DX2                !
 ! A26   A(3,7,9)              122.9835         estimate D2E/DX2                !
 ! A27   A(8,7,9)              121.1812         estimate D2E/DX2                !
 ! A28   A(7,9,10)             120.2004         estimate D2E/DX2                !
 ! A29   A(7,9,11)             118.4266         estimate D2E/DX2                !
 ! A30   A(10,9,11)            121.3718         estimate D2E/DX2                !
 ! A31   A(9,11,12)            120.6675         estimate D2E/DX2                !
 ! A32   A(9,11,13)            119.0377         estimate D2E/DX2                !
 ! A33   A(12,11,13)           120.2945         estimate D2E/DX2                !
 ! A34   A(11,13,14)           120.7109         estimate D2E/DX2                !
 ! A35   A(11,13,15)           118.7536         estimate D2E/DX2                !
 ! A36   A(14,13,15)           120.5353         estimate D2E/DX2                !
 ! A37   A(3,15,13)            122.1533         estimate D2E/DX2                !
 ! A38   A(3,15,16)            114.6196         estimate D2E/DX2                !
 ! A39   A(13,15,16)           123.2224         estimate D2E/DX2                !
 ! A40   A(4,16,15)            119.4134         estimate D2E/DX2                !
 ! A41   A(4,16,17)            107.3442         estimate D2E/DX2                !
 ! A42   A(15,16,17)           133.1743         estimate D2E/DX2                !
 ! A43   A(6,17,16)            104.4377         estimate D2E/DX2                !
 ! A44   A(6,17,18)            122.7815         estimate D2E/DX2                !
 ! A45   A(16,17,18)           132.6539         estimate D2E/DX2                !
 ! A46   A(1,20,24)            125.6366         estimate D2E/DX2                !
 ! A47   A(1,20,32)            114.8903         estimate D2E/DX2                !
 ! A48   A(24,20,32)           118.529          estimate D2E/DX2                !
 ! A49   A(1,21,22)            130.0499         estimate D2E/DX2                !
 ! A50   A(1,21,33)            115.6926         estimate D2E/DX2                !
 ! A51   A(22,21,33)           110.4168         estimate D2E/DX2                !
 ! A52   A(21,22,23)           106.8927         estimate D2E/DX2                !
 ! A53   A(22,23,34)           110.8091         estimate D2E/DX2                !
 ! A54   A(22,23,46)           119.7364         estimate D2E/DX2                !
 ! A55   A(34,23,46)           129.4255         estimate D2E/DX2                !
 ! A56   A(20,24,25)           115.8249         estimate D2E/DX2                !
 ! A57   A(20,24,26)           123.0439         estimate D2E/DX2                !
 ! A58   A(25,24,26)           121.119          estimate D2E/DX2                !
 ! A59   A(24,26,27)           120.1531         estimate D2E/DX2                !
 ! A60   A(24,26,28)           118.4562         estimate D2E/DX2                !
 ! A61   A(27,26,28)           121.3887         estimate D2E/DX2                !
 ! A62   A(26,28,29)           120.6863         estimate D2E/DX2                !
 ! A63   A(26,28,30)           118.981          estimate D2E/DX2                !
 ! A64   A(29,28,30)           120.3319         estimate D2E/DX2                !
 ! A65   A(28,30,31)           120.7479         estimate D2E/DX2                !
 ! A66   A(28,30,32)           118.8135         estimate D2E/DX2                !
 ! A67   A(31,30,32)           120.4374         estimate D2E/DX2                !
 ! A68   A(20,32,30)           122.1727         estimate D2E/DX2                !
 ! A69   A(20,32,33)           114.4314         estimate D2E/DX2                !
 ! A70   A(30,32,33)           123.3921         estimate D2E/DX2                !
 ! A71   A(21,33,32)           119.1271         estimate D2E/DX2                !
 ! A72   A(21,33,34)           107.3478         estimate D2E/DX2                !
 ! A73   A(32,33,34)           133.4906         estimate D2E/DX2                !
 ! A74   A(23,34,33)           104.5321         estimate D2E/DX2                !
 ! A75   A(23,34,35)           122.8378         estimate D2E/DX2                !
 ! A76   A(33,34,35)           132.5191         estimate D2E/DX2                !
 ! A77   A(6,36,37)            120.0682         estimate D2E/DX2                !
 ! A78   A(6,36,38)            118.8816         estimate D2E/DX2                !
 ! A79   A(37,36,38)           121.0502         estimate D2E/DX2                !
 ! A80   A(36,37,39)           119.5362         estimate D2E/DX2                !
 ! A81   A(36,37,42)           120.7075         estimate D2E/DX2                !
 ! A82   A(39,37,42)           119.7438         estimate D2E/DX2                !
 ! A83   A(36,38,40)           119.2123         estimate D2E/DX2                !
 ! A84   A(36,38,43)           119.5631         estimate D2E/DX2                !
 ! A85   A(40,38,43)           121.2246         estimate D2E/DX2                !
 ! A86   A(37,39,41)           120.0719         estimate D2E/DX2                !
 ! A87   A(37,39,44)           120.1446         estimate D2E/DX2                !
 ! A88   A(41,39,44)           119.7796         estimate D2E/DX2                !
 ! A89   A(38,40,41)           120.3782         estimate D2E/DX2                !
 ! A90   A(38,40,45)           119.8649         estimate D2E/DX2                !
 ! A91   A(41,40,45)           119.7538         estimate D2E/DX2                !
 ! A92   A(39,41,40)           119.7449         estimate D2E/DX2                !
 ! A93   A(39,41,56)           119.9212         estimate D2E/DX2                !
 ! A94   A(40,41,56)           120.3337         estimate D2E/DX2                !
 ! A95   A(23,46,47)           120.1071         estimate D2E/DX2                !
 ! A96   A(23,46,48)           118.9284         estimate D2E/DX2                !
 ! A97   A(47,46,48)           120.9645         estimate D2E/DX2                !
 ! A98   A(46,47,49)           119.571          estimate D2E/DX2                !
 ! A99   A(46,47,52)           120.6902         estimate D2E/DX2                !
 ! A100  A(49,47,52)           119.7272         estimate D2E/DX2                !
 ! A101  A(46,48,50)           119.2669         estimate D2E/DX2                !
 ! A102  A(46,48,53)           119.4994         estimate D2E/DX2                !
 ! A103  A(50,48,53)           121.2336         estimate D2E/DX2                !
 ! A104  A(47,49,51)           120.0969         estimate D2E/DX2                !
 ! A105  A(47,49,54)           120.134          estimate D2E/DX2                !
 ! A106  A(51,49,54)           119.7651         estimate D2E/DX2                !
 ! A107  A(48,50,51)           120.3872         estimate D2E/DX2                !
 ! A108  A(48,50,55)           119.8693         estimate D2E/DX2                !
 ! A109  A(51,50,55)           119.7406         estimate D2E/DX2                !
 ! A110  A(49,51,50)           119.7076         estimate D2E/DX2                !
 ! A111  A(49,51,58)           119.9454         estimate D2E/DX2                !
 ! A112  A(50,51,58)           120.3465         estimate D2E/DX2                !
 ! A113  L(2,1,20,3,-1)        169.9798         estimate D2E/DX2                !
 ! A114  L(41,56,57,44,-1)     179.7113         estimate D2E/DX2                !
 ! A115  L(51,58,59,54,-1)     179.7214         estimate D2E/DX2                !
 ! A116  L(2,1,20,3,-2)        190.2481         estimate D2E/DX2                !
 ! A117  L(41,56,57,44,-2)     180.047          estimate D2E/DX2                !
 ! A118  L(51,58,59,54,-2)     180.0837         estimate D2E/DX2                !
 ! D1    D(2,1,3,7)            -88.3927         estimate D2E/DX2                !
 ! D2    D(2,1,3,15)            80.3219         estimate D2E/DX2                !
 ! D3    D(4,1,3,7)            176.2978         estimate D2E/DX2                !
 ! D4    D(4,1,3,15)           -14.9875         estimate D2E/DX2                !
 ! D5    D(19,1,3,7)           127.1225         estimate D2E/DX2                !
 ! D6    D(19,1,3,15)          -64.1629         estimate D2E/DX2                !
 ! D7    D(20,1,3,7)            81.3592         estimate D2E/DX2                !
 ! D8    D(20,1,3,15)         -109.9262         estimate D2E/DX2                !
 ! D9    D(21,1,3,7)            10.1459         estimate D2E/DX2                !
 ! D10   D(21,1,3,15)          178.8605         estimate D2E/DX2                !
 ! D11   D(2,1,4,5)             84.462          estimate D2E/DX2                !
 ! D12   D(2,1,4,16)           -65.6807         estimate D2E/DX2                !
 ! D13   D(3,1,4,5)            168.6748         estimate D2E/DX2                !
 ! D14   D(3,1,4,16)            18.532          estimate D2E/DX2                !
 ! D15   D(19,1,4,5)           -24.918          estimate D2E/DX2                !
 ! D16   D(19,1,4,16)         -175.0607         estimate D2E/DX2                !
 ! D17   D(20,1,4,5)          -108.2464         estimate D2E/DX2                !
 ! D18   D(20,1,4,16)          101.6108         estimate D2E/DX2                !
 ! D19   D(21,1,4,5)          -134.0009         estimate D2E/DX2                !
 ! D20   D(21,1,4,16)           75.8564         estimate D2E/DX2                !
 ! D21   D(3,1,20,24)           76.6567         estimate D2E/DX2                !
 ! D22   D(3,1,20,32)         -114.6904         estimate D2E/DX2                !
 ! D23   D(4,1,20,24)            5.0211         estimate D2E/DX2                !
 ! D24   D(4,1,20,32)          173.674          estimate D2E/DX2                !
 ! D25   D(19,1,20,24)         -90.4573         estimate D2E/DX2                !
 ! D26   D(19,1,20,32)          78.1957         estimate D2E/DX2                !
 ! D27   D(21,1,20,24)         177.6609         estimate D2E/DX2                !
 ! D28   D(21,1,20,32)         -13.6862         estimate D2E/DX2                !
 ! D29   D(2,1,21,22)          -20.1166         estimate D2E/DX2                !
 ! D30   D(2,1,21,33)         -175.6403         estimate D2E/DX2                !
 ! D31   D(3,1,21,22)         -107.0618         estimate D2E/DX2                !
 ! D32   D(3,1,21,33)           97.4145         estimate D2E/DX2                !
 ! D33   D(4,1,21,22)         -161.17           estimate D2E/DX2                !
 ! D34   D(4,1,21,33)           43.3063         estimate D2E/DX2                !
 ! D35   D(19,1,21,22)          88.9228         estimate D2E/DX2                !
 ! D36   D(19,1,21,33)         -66.6009         estimate D2E/DX2                !
 ! D37   D(20,1,21,22)         171.7535         estimate D2E/DX2                !
 ! D38   D(20,1,21,33)          16.2298         estimate D2E/DX2                !
 ! D39   D(1,3,7,8)            -10.2808         estimate D2E/DX2                !
 ! D40   D(1,3,7,9)            168.6652         estimate D2E/DX2                !
 ! D41   D(15,3,7,8)          -178.7178         estimate D2E/DX2                !
 ! D42   D(15,3,7,9)             0.2282         estimate D2E/DX2                !
 ! D43   D(1,3,15,13)         -170.11           estimate D2E/DX2                !
 ! D44   D(1,3,15,16)            9.1229         estimate D2E/DX2                !
 ! D45   D(7,3,15,13)           -0.7071         estimate D2E/DX2                !
 ! D46   D(7,3,15,16)          178.5258         estimate D2E/DX2                !
 ! D47   D(1,4,5,6)           -150.3182         estimate D2E/DX2                !
 ! D48   D(16,4,5,6)             0.4878         estimate D2E/DX2                !
 ! D49   D(1,4,16,15)          -21.6433         estimate D2E/DX2                !
 ! D50   D(1,4,16,17)          155.7414         estimate D2E/DX2                !
 ! D51   D(5,4,16,15)         -177.7792         estimate D2E/DX2                !
 ! D52   D(5,4,16,17)           -0.3945         estimate D2E/DX2                !
 ! D53   D(4,5,6,17)            -0.4075         estimate D2E/DX2                !
 ! D54   D(4,5,6,36)           177.7315         estimate D2E/DX2                !
 ! D55   D(5,6,17,16)            0.1627         estimate D2E/DX2                !
 ! D56   D(5,6,17,18)          176.5385         estimate D2E/DX2                !
 ! D57   D(36,6,17,16)        -177.7447         estimate D2E/DX2                !
 ! D58   D(36,6,17,18)          -1.3689         estimate D2E/DX2                !
 ! D59   D(5,6,36,37)          154.6549         estimate D2E/DX2                !
 ! D60   D(5,6,36,38)          -25.3085         estimate D2E/DX2                !
 ! D61   D(17,6,36,37)         -27.5975         estimate D2E/DX2                !
 ! D62   D(17,6,36,38)         152.4391         estimate D2E/DX2                !
 ! D63   D(3,7,9,10)          -179.3963         estimate D2E/DX2                !
 ! D64   D(3,7,9,11)             0.2206         estimate D2E/DX2                !
 ! D65   D(8,7,9,10)            -0.5053         estimate D2E/DX2                !
 ! D66   D(8,7,9,11)           179.1116         estimate D2E/DX2                !
 ! D67   D(7,9,11,12)         -179.9952         estimate D2E/DX2                !
 ! D68   D(7,9,11,13)           -0.1978         estimate D2E/DX2                !
 ! D69   D(10,9,11,12)          -0.383          estimate D2E/DX2                !
 ! D70   D(10,9,11,13)         179.4144         estimate D2E/DX2                !
 ! D71   D(9,11,13,14)         179.9072         estimate D2E/DX2                !
 ! D72   D(9,11,13,15)          -0.2481         estimate D2E/DX2                !
 ! D73   D(12,11,13,14)         -0.2946         estimate D2E/DX2                !
 ! D74   D(12,11,13,15)        179.55           estimate D2E/DX2                !
 ! D75   D(11,13,15,3)           0.7217         estimate D2E/DX2                !
 ! D76   D(11,13,15,16)       -178.4447         estimate D2E/DX2                !
 ! D77   D(14,13,15,3)        -179.4334         estimate D2E/DX2                !
 ! D78   D(14,13,15,16)          1.4002         estimate D2E/DX2                !
 ! D79   D(3,15,16,4)            8.4218         estimate D2E/DX2                !
 ! D80   D(3,15,16,17)        -168.1542         estimate D2E/DX2                !
 ! D81   D(13,15,16,4)        -172.3545         estimate D2E/DX2                !
 ! D82   D(13,15,16,17)         11.0695         estimate D2E/DX2                !
 ! D83   D(4,16,17,6)            0.1298         estimate D2E/DX2                !
 ! D84   D(4,16,17,18)        -175.7264         estimate D2E/DX2                !
 ! D85   D(15,16,17,6)         177.0054         estimate D2E/DX2                !
 ! D86   D(15,16,17,18)          1.1493         estimate D2E/DX2                !
 ! D87   D(1,20,24,25)         -10.1457         estimate D2E/DX2                !
 ! D88   D(1,20,24,26)         168.5912         estimate D2E/DX2                !
 ! D89   D(32,20,24,25)       -178.4249         estimate D2E/DX2                !
 ! D90   D(32,20,24,26)          0.312          estimate D2E/DX2                !
 ! D91   D(1,20,32,30)        -170.2256         estimate D2E/DX2                !
 ! D92   D(1,20,32,33)           9.0906         estimate D2E/DX2                !
 ! D93   D(24,20,32,30)         -0.7122         estimate D2E/DX2                !
 ! D94   D(24,20,32,33)        178.6041         estimate D2E/DX2                !
 ! D95   D(1,21,22,23)        -156.1395         estimate D2E/DX2                !
 ! D96   D(33,21,22,23)          0.3835         estimate D2E/DX2                !
 ! D97   D(1,21,33,32)         -18.1801         estimate D2E/DX2                !
 ! D98   D(1,21,33,34)         159.9658         estimate D2E/DX2                !
 ! D99   D(22,21,33,32)       -178.4            estimate D2E/DX2                !
 ! D100  D(22,21,33,34)         -0.254          estimate D2E/DX2                !
 ! D101  D(21,22,23,34)         -0.3787         estimate D2E/DX2                !
 ! D102  D(21,22,23,46)        177.8414         estimate D2E/DX2                !
 ! D103  D(22,23,34,33)          0.2184         estimate D2E/DX2                !
 ! D104  D(22,23,34,35)        176.8235         estimate D2E/DX2                !
 ! D105  D(46,23,34,33)       -177.7807         estimate D2E/DX2                !
 ! D106  D(46,23,34,35)         -1.1756         estimate D2E/DX2                !
 ! D107  D(22,23,46,47)        154.9987         estimate D2E/DX2                !
 ! D108  D(22,23,46,48)        -25.0266         estimate D2E/DX2                !
 ! D109  D(34,23,46,47)        -27.1554         estimate D2E/DX2                !
 ! D110  D(34,23,46,48)        152.8193         estimate D2E/DX2                !
 ! D111  D(20,24,26,27)       -179.3705         estimate D2E/DX2                !
 ! D112  D(20,24,26,28)          0.1193         estimate D2E/DX2                !
 ! D113  D(25,24,26,27)         -0.6986         estimate D2E/DX2                !
 ! D114  D(25,24,26,28)        178.7913         estimate D2E/DX2                !
 ! D115  D(24,26,28,29)       -179.8316         estimate D2E/DX2                !
 ! D116  D(24,26,28,30)         -0.159          estimate D2E/DX2                !
 ! D117  D(27,26,28,29)         -0.3483         estimate D2E/DX2                !
 ! D118  D(27,26,28,30)        179.3243         estimate D2E/DX2                !
 ! D119  D(26,28,30,31)       -179.8165         estimate D2E/DX2                !
 ! D120  D(26,28,30,32)         -0.2151         estimate D2E/DX2                !
 ! D121  D(29,28,30,31)         -0.1427         estimate D2E/DX2                !
 ! D122  D(29,28,30,32)        179.4587         estimate D2E/DX2                !
 ! D123  D(28,30,32,20)          0.6699         estimate D2E/DX2                !
 ! D124  D(28,30,32,33)       -178.5845         estimate D2E/DX2                !
 ! D125  D(31,30,32,20)       -179.7274         estimate D2E/DX2                !
 ! D126  D(31,30,32,33)          1.0182         estimate D2E/DX2                !
 ! D127  D(20,32,33,21)          5.4458         estimate D2E/DX2                !
 ! D128  D(20,32,33,34)       -172.1146         estimate D2E/DX2                !
 ! D129  D(30,32,33,21)       -175.2474         estimate D2E/DX2                !
 ! D130  D(30,32,33,34)          7.1922         estimate D2E/DX2                !
 ! D131  D(21,33,34,23)          0.0152         estimate D2E/DX2                !
 ! D132  D(21,33,34,35)       -176.114          estimate D2E/DX2                !
 ! D133  D(32,33,34,23)        177.7826         estimate D2E/DX2                !
 ! D134  D(32,33,34,35)          1.6534         estimate D2E/DX2                !
 ! D135  D(6,36,37,39)         179.2752         estimate D2E/DX2                !
 ! D136  D(6,36,37,42)          -2.0102         estimate D2E/DX2                !
 ! D137  D(38,36,37,39)         -0.7622         estimate D2E/DX2                !
 ! D138  D(38,36,37,42)        177.9524         estimate D2E/DX2                !
 ! D139  D(6,36,38,40)        -179.8923         estimate D2E/DX2                !
 ! D140  D(6,36,38,43)           0.1286         estimate D2E/DX2                !
 ! D141  D(37,36,38,40)          0.1447         estimate D2E/DX2                !
 ! D142  D(37,36,38,43)       -179.8345         estimate D2E/DX2                !
 ! D143  D(36,37,39,41)          0.7151         estimate D2E/DX2                !
 ! D144  D(36,37,39,44)        179.9908         estimate D2E/DX2                !
 ! D145  D(42,37,39,41)       -178.012          estimate D2E/DX2                !
 ! D146  D(42,37,39,44)          1.2637         estimate D2E/DX2                !
 ! D147  D(36,38,40,41)          0.5157         estimate D2E/DX2                !
 ! D148  D(36,38,40,45)        179.8855         estimate D2E/DX2                !
 ! D149  D(43,38,40,41)       -179.5055         estimate D2E/DX2                !
 ! D150  D(43,38,40,45)         -0.1357         estimate D2E/DX2                !
 ! D151  D(37,39,41,40)         -0.0657         estimate D2E/DX2                !
 ! D152  D(37,39,41,56)        179.7347         estimate D2E/DX2                !
 ! D153  D(44,39,41,40)       -179.3441         estimate D2E/DX2                !
 ! D154  D(44,39,41,56)          0.4563         estimate D2E/DX2                !
 ! D155  D(38,40,41,39)         -0.5576         estimate D2E/DX2                !
 ! D156  D(38,40,41,56)        179.6428         estimate D2E/DX2                !
 ! D157  D(45,40,41,39)       -179.9281         estimate D2E/DX2                !
 ! D158  D(45,40,41,56)          0.2723         estimate D2E/DX2                !
 ! D159  D(23,46,47,49)        179.2465         estimate D2E/DX2                !
 ! D160  D(23,46,47,52)         -1.994          estimate D2E/DX2                !
 ! D161  D(48,46,47,49)         -0.7277         estimate D2E/DX2                !
 ! D162  D(48,46,47,52)        178.0318         estimate D2E/DX2                !
 ! D163  D(23,46,48,50)       -179.8554         estimate D2E/DX2                !
 ! D164  D(23,46,48,53)          0.0796         estimate D2E/DX2                !
 ! D165  D(47,46,48,50)          0.1191         estimate D2E/DX2                !
 ! D166  D(47,46,48,53)       -179.9459         estimate D2E/DX2                !
 ! D167  D(46,47,49,51)          0.7067         estimate D2E/DX2                !
 ! D168  D(46,47,49,54)        179.9725         estimate D2E/DX2                !
 ! D169  D(52,47,49,51)       -178.0649         estimate D2E/DX2                !
 ! D170  D(52,47,49,54)          1.2008         estimate D2E/DX2                !
 ! D171  D(46,48,50,51)          0.5067         estimate D2E/DX2                !
 ! D172  D(46,48,50,55)        179.888          estimate D2E/DX2                !
 ! D173  D(53,48,50,51)       -179.4271         estimate D2E/DX2                !
 ! D174  D(53,48,50,55)         -0.0459         estimate D2E/DX2                !
 ! D175  D(47,49,51,50)         -0.0907         estimate D2E/DX2                !
 ! D176  D(47,49,51,58)        179.6695         estimate D2E/DX2                !
 ! D177  D(54,49,51,50)       -179.3592         estimate D2E/DX2                !
 ! D178  D(54,49,51,58)          0.401          estimate D2E/DX2                !
 ! D179  D(48,50,51,49)         -0.5235         estimate D2E/DX2                !
 ! D180  D(48,50,51,58)        179.7173         estimate D2E/DX2                !
 ! D181  D(55,50,51,49)       -179.9055         estimate D2E/DX2                !
 ! D182  D(55,50,51,58)          0.3353         estimate D2E/DX2                !
 --------------------------------------------------------------------------------
 Trust Radius=3.00D-01 FncErr=1.00D-07 GrdErr=1.00D-06
 Number of steps in this run=    354 maximum allowed number of steps=    354.
 GradGradGradGradGradGradGradGradGradGradGradGradGradGradGradGradGradGrad

 Leave Link  103 at Sat Oct 20 03:50:56 2018, MaxMem=   838860800 cpu:         0.3
 (Enter /soft/sl6.3/x86_64/gaussian/g09_d01/g09/l202.exe)
 Stoichiometry    C28H18Cl2FeN10(5)
 Framework group  C1[X(C28H18Cl2FeN10)]
 Deg. of freedom   171
 Full point group                 C1      NOp   1
 Largest Abelian subgroup         C1      NOp   1
 Largest concise Abelian subgroup C1      NOp   1
                         Standard orientation:                         
 ---------------------------------------------------------------------
 Center     Atomic      Atomic             Coordinates (Angstroms)
 Number     Number       Type             X           Y           Z
 ---------------------------------------------------------------------
      1         26           0        0.029279    0.078176   -0.071593
      2         17           0       -0.022459   -1.210874   -2.009239
      3          7           0       -0.439479    1.877031   -1.467759
      4          7           0       -2.216028    0.408800   -0.055998
      5          7           0       -3.168011   -0.329204    0.411360
      6          7           0       -4.258693   -0.090423   -0.345605
      7          6           0        0.485016    2.611896   -2.087032
      8          1           0        1.509506    2.441887   -1.776249
      9          6           0        0.178565    3.528484   -3.087570
     10          1           0        0.966673    4.094798   -3.567280
     11          6           0       -1.153996    3.687641   -3.454430
     12          1           0       -1.433636    4.391484   -4.229541
     13          6           0       -2.124930    2.926917   -2.815082
     14          1           0       -3.170508    3.030030   -3.078242
     15          6           0       -1.727901    2.023525   -1.828218
     16          6           0       -2.662967    1.151162   -1.116753
     17          6           0       -3.985335    0.831959   -1.311989
     18          1           0       -4.702909    1.124498   -2.057000
     19         17           0        0.071781   -1.384831    1.832337
     20          7           0        0.404906    1.731114    1.546595
     21          7           0        2.204178    0.352088    0.105088
     22          7           0        3.173449   -0.330200   -0.411775
     23          7           0        4.255301   -0.131790    0.372876
     24          6           0       -0.540844    2.410982    2.197534
     25          1           0       -1.551110    2.288939    1.824873
     26          6           0       -0.274592    3.210386    3.303388
     27          1           0       -1.080042    3.733843    3.802548
     28          6           0        1.039978    3.307617    3.750389
     29          1           0        1.287878    3.918318    4.610593
     30          6           0        2.031990    2.603577    3.080976
     31          1           0        3.063738    2.656213    3.406079
     32          6           0        1.675531    1.817766    1.983896
     33          6           0        2.630586    1.014203    1.227103
     34          6           0        3.957078    0.704995    1.405893
     35          1           0        4.663828    0.954863    2.176296
     36          6           0       -5.462819   -0.805706   -0.093530
     37          6           0       -6.692161   -0.253763   -0.454080
     38          6           0       -5.387448   -2.059175    0.517192
     39          6           0       -7.858148   -0.967261   -0.216923
     40          6           0       -6.556093   -2.762960    0.763929
     41          6           0       -7.798585   -2.226731    0.394432
     42          1           0       -6.746710    0.732450   -0.897209
     43          1           0       -4.421689   -2.463067    0.789123
     44          1           0       -8.817323   -0.548334   -0.492585
     45          1           0       -6.509820   -3.736313    1.235110
     46          6           0        5.474117   -0.800092    0.075457
     47          6           0        6.689647   -0.259330    0.496299
     48          6           0        5.430179   -1.998834   -0.639905
     49          6           0        7.871276   -0.928867    0.213607
     50          6           0        6.614324   -2.657991   -0.931163
     51          6           0        7.842678   -2.132765   -0.503081
     52          1           0        6.721054    0.686017    1.022902
     53          1           0        4.475063   -2.396095   -0.955206
     54          1           0        8.819318   -0.517430    0.535341
     55          1           0        6.591487   -3.588627   -1.483437
     56          6           0       -9.003108   -2.957030    0.642556
     57          7           0       -9.978884   -3.542058    0.841266
     58          6           0        9.063400   -2.816689   -0.798861
     59          7           0       10.052237   -3.364298   -1.036270
 ---------------------------------------------------------------------
 Rotational constants (GHZ):      0.1293080      0.0338041      0.0321042
 Leave Link  202 at Sat Oct 20 03:50:56 2018, MaxMem=   838860800 cpu:         0.2
 (Enter /soft/sl6.3/x86_64/gaussian/g09_d01/g09/l301.exe)
 Standard basis: 6-311G(d,p) (5D, 7F)
 Ernie: Thresh=  0.10000D-02 Tol=  0.10000D-05 Strict=F.
 There are   936 symmetry adapted cartesian basis functions of A   symmetry.
 There are   890 symmetry adapted basis functions of A   symmetry.
   890 basis functions,  1539 primitive gaussians,   936 cartesian basis functions
   160 alpha electrons      156 beta electrons
       nuclear repulsion energy      5325.2275483839 Hartrees.
 IExCor=  402 DFT=T Ex+Corr=B3LYP ExCW=0 ScaHFX=  0.200000
 ScaDFX=  0.800000  0.720000  1.000000  0.810000 ScalE2=  1.000000  1.000000
 IRadAn=      0 IRanWt=     -1 IRanGd=            0 ICorTp=0 IEmpDi=  4
 NAtoms=   59 NActive=   59 NUniq=   59 SFac= 1.00D+00 NAtFMM=   60 NAOKFM=F Big=F
 Integral buffers will be    131072 words long.
 Raffenetti 2 integral format.
 Two-electron integral symmetry is turned on.
 Leave Link  301 at Sat Oct 20 03:50:56 2018, MaxMem=   838860800 cpu:         1.0
 (Enter /soft/sl6.3/x86_64/gaussian/g09_d01/g09/l302.exe)
 NPDir=0 NMtPBC=     1 NCelOv=     1 NCel=       1 NClECP=     1 NCelD=      1
         NCelK=      1 NCelE2=     1 NClLst=     1 CellRange=     0.0.
 One-electron integrals computed using PRISM.
 NBasis=   890 RedAO= T EigKep=  1.69D-04  NBF=   890
 NBsUse=   890 1.00D-06 EigRej= -1.00D+00 NBFU=   890
 Precomputing XC quadrature grid using
 IXCGrd= 4 IRadAn=           0 IRanWt=          -1 IRanGd=           0 AccXCQ= 0.00D+00.
 Generated NRdTot=       0 NPtTot=           0 NUsed=           0 NTot=          32
 NSgBfM=   783   790   799   803   803 MxSgAt=    59 MxSgA2=    59.
 Leave Link  302 at Sat Oct 20 03:51:00 2018, MaxMem=   838860800 cpu:        64.5
 (Enter /soft/sl6.3/x86_64/gaussian/g09_d01/g09/l303.exe)
 DipDrv:  MaxL=1.
 Leave Link  303 at Sat Oct 20 03:51:01 2018, MaxMem=   838860800 cpu:         4.0
 (Enter /soft/sl6.3/x86_64/gaussian/g09_d01/g09/l401.exe)
 ExpMin= 4.19D-02 ExpMax= 2.58D+05 ExpMxC= 8.89D+03 IAcc=2 IRadAn=         4 AccDes= 0.00D+00
 Harris functional with IExCor=  402 and IRadAn=       4 diagonalized for initial guess.
 HarFok:  IExCor=  402 AccDes= 0.00D+00 IRadAn=         4 IDoV= 1 UseB2=F ITyADJ=14
 ICtDFT=  3500011 ScaDFX=  1.000000  1.000000  1.000000  1.000000
 FoFCou: FMM=F IPFlag=           0 FMFlag=      100000 FMFlg1=           0
         NFxFlg=           0 DoJE=T BraDBF=F KetDBF=T FulRan=T
         wScrn=  0.000000 ICntrl=     500 IOpCl=  0 I1Cent=   200000004 NGrid=           0
         NMat0=    1 NMatS0=      1 NMatT0=    0 NMatD0=    1 NMtDS0=    0 NMtDT0=    0
 Petite list used in FoFCou.
 Harris En= -3809.58837320562    
 JPrj=0 DoOrth=F DoCkMO=F.
 Initial guess <Sx>= 0.0000 <Sy>= 0.0000 <Sz>= 2.0000 <S**2>= 6.0000 S= 2.0000
 Leave Link  401 at Sat Oct 20 03:51:09 2018, MaxMem=   838860800 cpu:       128.1
 (Enter /soft/sl6.3/x86_64/gaussian/g09_d01/g09/l502.exe)
 UHF open shell SCF:
 Using DIIS extrapolation, IDIIS=  1040.
 Integral symmetry usage will be decided dynamically.
 IVT=     2668742 IEndB=     2668742 NGot=   838860800 MDV=   837085731
 LenX=   837085731 LenY=   836208699
 Requested convergence on RMS density matrix=1.00D-08 within 128 cycles.
 Requested convergence on MAX density matrix=1.00D-06.
 Requested convergence on             energy=1.00D-06.
 No special actions if energy rises.
 Fock matrices will be formed incrementally for  20 cycles.

 Cycle   1  Pass 1  IDiag  1:
 FoFJK:  IHMeth= 1 ICntrl=       0 DoSepK=F KAlg= 0 I1Cent=   0 FoldK=F
 IRaf= 490000000 NMat=   1 IRICut=       1 DoRegI=T DoRafI=F ISym2E= 0.
 FoFCou: FMM=F IPFlag=           0 FMFlag=      100000 FMFlg1=           0
         NFxFlg=           0 DoJE=F BraDBF=F KetDBF=F FulRan=T
         wScrn=  0.000000 ICntrl=       0 IOpCl=  1 I1Cent=           0 NGrid=           0
         NMat0=    1 NMatS0=      1 NMatT0=    0 NMatD0=    1 NMtDS0=    0 NMtDT0=    0
 Symmetry not used in FoFCou.
 E= -3808.51720411071    
 DIIS: error= 4.69D-02 at cycle   1 NSaved=   1.
 NSaved= 1 IEnMin= 1 EnMin= -3808.51720411071     IErMin= 1 ErrMin= 4.69D-02
 ErrMax= 4.69D-02  0.00D+00 EMaxC= 1.00D-01 BMatC= 7.47D+00 BMatP= 7.47D+00
 IDIUse=3 WtCom= 5.31D-01 WtEn= 4.69D-01
 Coeff-Com:  0.100D+01
 Coeff-En:   0.100D+01
 Coeff:      0.100D+01
 Gap=    -0.579 Goal=   None    Shift=    0.000
 Gap=     0.125 Goal=   None    Shift=    0.000
 GapD=   -0.579 DampG=0.250 DampE=0.250 DampFc=0.1250 IDamp=-1.
 Damping current iteration by 1.25D-01
 RMSDP=6.15D-03 MaxDP=3.58D+00              OVMax= 8.63D-01

 Cycle   2  Pass 1  IDiag  1:
 RMSU=  7.69D-04    CP:  1.00D+00
 E= -3808.84436611864     Delta-E=       -0.327162007927 Rises=F Damp=T
 DIIS: error= 2.50D-02 at cycle   2 NSaved=   2.
 NSaved= 2 IEnMin= 2 EnMin= -3808.84436611864     IErMin= 2 ErrMin= 2.50D-02
 ErrMax= 2.50D-02  0.00D+00 EMaxC= 1.00D-01 BMatC= 2.56D+00 BMatP= 7.47D+00
 IDIUse=3 WtCom= 7.50D-01 WtEn= 2.50D-01
 Coeff-Com: -0.407D+00 0.141D+01
 Coeff-En:   0.155D+00 0.845D+00
 Coeff:     -0.267D+00 0.127D+01
 Gap=     0.164 Goal=   None    Shift=    0.000
 Gap=    -0.102 Goal=   None    Shift=    0.000
 RMSDP=1.72D-03 MaxDP=4.77D-01 DE=-3.27D-01 OVMax= 9.45D-01

 Cycle   3  Pass 1  IDiag  1:
 RMSU=  1.63D-03    CP:  9.87D-01  2.89D-01
 E= -3808.82132744908     Delta-E=        0.023038669551 Rises=F Damp=F
 DIIS: error= 4.61D-02 at cycle   3 NSaved=   3.
 NSaved= 3 IEnMin= 2 EnMin= -3808.84436611864     IErMin= 2 ErrMin= 2.50D-02
 ErrMax= 4.61D-02  0.00D+00 EMaxC= 1.00D-01 BMatC= 4.20D+00 BMatP= 2.56D+00
 IDIUse=2 WtCom= 0.00D+00 WtEn= 1.00D+00
 Coeff-En:   0.000D+00 0.510D+00 0.490D+00
 Coeff:      0.000D+00 0.510D+00 0.490D+00
 Gap=     0.393 Goal=   None    Shift=    0.000
 Gap=     0.611 Goal=   None    Shift=    0.000
 RMSDP=2.83D-03 MaxDP=4.26D-01 DE= 2.30D-02 OVMax= 7.08D-01

 Cycle   4  Pass 1  IDiag  1:
 RMSU=  1.92D-03    CP:  9.92D-01  2.27D+00  1.34D-01
 E= -3798.44406294958     Delta-E=       10.377264499502 Rises=F Damp=F
 DIIS: error= 2.32D-01 at cycle   4 NSaved=   4.
 NSaved= 4 IEnMin= 2 EnMin= -3808.84436611864     IErMin= 2 ErrMin= 2.50D-02
 ErrMax= 2.32D-01  0.00D+00 EMaxC= 1.00D-01 BMatC= 5.85D+01 BMatP= 2.56D+00
 IDIUse=2 WtCom= 0.00D+00 WtEn= 1.00D+00
 EnCoef did   100 forward-backward iterations
 Coeff-En:   0.203D+00 0.121D-01 0.618D+00 0.167D+00
 Coeff:      0.203D+00 0.121D-01 0.618D+00 0.167D+00
 Gap=     0.115 Goal=   None    Shift=    0.000
 Gap=     0.035 Goal=   None    Shift=    0.000
 RMSDP=1.88D-03 MaxDP=3.25D-01 DE= 1.04D+01 OVMax= 9.99D-01

 Cycle   5  Pass 1  IDiag  1:
 RMSU=  9.88D-04    CP:  9.90D-01  7.91D-01  3.10D-01  4.33D-01
 E= -3809.55498321287     Delta-E=      -11.110920263285 Rises=F Damp=F
 DIIS: error= 4.10D-02 at cycle   5 NSaved=   5.
 NSaved= 5 IEnMin= 5 EnMin= -3809.55498321287     IErMin= 2 ErrMin= 2.50D-02
 ErrMax= 4.10D-02  0.00D+00 EMaxC= 1.00D-01 BMatC= 1.68D+00 BMatP= 2.56D+00
 IDIUse=3 WtCom= 5.90D-01 WtEn= 4.10D-01
 Coeff-Com: -0.170D+00 0.350D+00 0.370D+00-0.925D-02 0.460D+00
 Coeff-En:   0.000D+00 0.000D+00 0.307D+00 0.000D+00 0.693D+00
 Coeff:     -0.100D+00 0.206D+00 0.344D+00-0.546D-02 0.555D+00
 Gap=     0.095 Goal=   None    Shift=    0.000
 Gap=     0.182 Goal=   None    Shift=    0.000
 RMSDP=8.31D-04 MaxDP=8.49D-02 DE=-1.11D+01 OVMax= 1.86D-01

 Cycle   6  Pass 1  IDiag  1:
 RMSU=  5.59D-04    CP:  9.85D-01  4.38D-01  5.60D-01  2.72D-01  7.93D-01
 E= -3809.87800623694     Delta-E=       -0.323023024075 Rises=F Damp=F
 DIIS: error= 6.55D-03 at cycle   6 NSaved=   6.
 NSaved= 6 IEnMin= 6 EnMin= -3809.87800623694     IErMin= 6 ErrMin= 6.55D-03
 ErrMax= 6.55D-03  0.00D+00 EMaxC= 1.00D-01 BMatC= 2.04D-01 BMatP= 1.68D+00
 IDIUse=3 WtCom= 9.34D-01 WtEn= 6.55D-02
 Coeff-Com: -0.176D-01 0.638D-01 0.170D+00-0.892D-02 0.322D+00 0.470D+00
 Coeff-En:   0.000D+00 0.000D+00 0.000D+00 0.000D+00 0.500D-01 0.950D+00
 Coeff:     -0.164D-01 0.597D-01 0.159D+00-0.834D-02 0.304D+00 0.502D+00
 Gap=     0.100 Goal=   None    Shift=    0.000
 Gap=     0.094 Goal=   None    Shift=    0.000
 RMSDP=3.73D-04 MaxDP=2.36D-02 DE=-3.23D-01 OVMax= 6.16D-02

 Cycle   7  Pass 1  IDiag  1:
 RMSU=  2.51D-04    CP:  9.84D-01  5.41D-01  4.90D-01  3.22D-01  8.62D-01
                    CP:  6.28D-01
 E= -3809.90546442465     Delta-E=       -0.027458187709 Rises=F Damp=F
 DIIS: error= 5.45D-03 at cycle   7 NSaved=   7.
 NSaved= 7 IEnMin= 7 EnMin= -3809.90546442465     IErMin= 7 ErrMin= 5.45D-03
 ErrMax= 5.45D-03  0.00D+00 EMaxC= 1.00D-01 BMatC= 8.42D-02 BMatP= 2.04D-01
 IDIUse=3 WtCom= 9.45D-01 WtEn= 5.45D-02
 Coeff-Com:  0.347D-01-0.354D-01 0.178D-01-0.138D-02 0.151D-02 0.345D+00
 Coeff-Com:  0.638D+00
 Coeff-En:   0.000D+00 0.000D+00 0.000D+00 0.000D+00 0.000D+00 0.320D+00
 Coeff-En:   0.680D+00
 Coeff:      0.328D-01-0.335D-01 0.168D-01-0.130D-02 0.143D-02 0.344D+00
 Coeff:      0.640D+00
 Gap=     0.094 Goal=   None    Shift=    0.000
 Gap=     0.070 Goal=   None    Shift=    0.000
 RMSDP=2.16D-04 MaxDP=1.08D-02 DE=-2.75D-02 OVMax= 3.88D-02

 Cycle   8  Pass 1  IDiag  1:
 RMSU=  1.66D-04    CP:  9.84D-01  4.87D-01  5.42D-01  2.95D-01  8.44D-01
                    CP:  7.79D-01  9.68D-01
 E= -3809.92542116901     Delta-E=       -0.019956744358 Rises=F Damp=F
 DIIS: error= 1.72D-03 at cycle   8 NSaved=   8.
 NSaved= 8 IEnMin= 8 EnMin= -3809.92542116901     IErMin= 8 ErrMin= 1.72D-03
 ErrMax= 1.72D-03  0.00D+00 EMaxC= 1.00D-01 BMatC= 9.80D-03 BMatP= 8.42D-02
 IDIUse=3 WtCom= 9.83D-01 WtEn= 1.72D-02
 Coeff-Com:  0.171D-01-0.202D-01-0.400D-02 0.702D-03-0.345D-01 0.134D+00
 Coeff-Com:  0.378D+00 0.529D+00
 Coeff-En:   0.000D+00 0.000D+00 0.000D+00 0.000D+00 0.000D+00 0.000D+00
 Coeff-En:   0.376D-01 0.962D+00
 Coeff:      0.168D-01-0.199D-01-0.393D-02 0.690D-03-0.339D-01 0.131D+00
 Coeff:      0.373D+00 0.536D+00
 Gap=     0.099 Goal=   None    Shift=    0.000
 Gap=     0.071 Goal=   None    Shift=    0.000
 RMSDP=7.16D-05 MaxDP=9.06D-03 DE=-2.00D-02 OVMax= 1.42D-02

 Cycle   9  Pass 1  IDiag  1:
 RMSU=  5.34D-05    CP:  9.84D-01  4.93D-01  5.33D-01  3.00D-01  8.28D-01
                    CP:  7.92D-01  1.04D+00  7.77D-01
 E= -3809.92772881501     Delta-E=       -0.002307646002 Rises=F Damp=F
 DIIS: error= 8.74D-04 at cycle   9 NSaved=   9.
 NSaved= 9 IEnMin= 9 EnMin= -3809.92772881501     IErMin= 9 ErrMin= 8.74D-04
 ErrMax= 8.74D-04  0.00D+00 EMaxC= 1.00D-01 BMatC= 1.44D-03 BMatP= 9.80D-03
 IDIUse=3 WtCom= 9.91D-01 WtEn= 8.74D-03
 Coeff-Com: -0.785D-03 0.640D-03 0.424D-03 0.844D-03-0.863D-02 0.287D-01
 Coeff-Com:  0.971D-01 0.276D+00 0.605D+00
 Coeff-En:   0.000D+00 0.000D+00 0.000D+00 0.000D+00 0.000D+00 0.000D+00
 Coeff-En:   0.000D+00 0.183D-01 0.982D+00
 Coeff:     -0.778D-03 0.634D-03 0.420D-03 0.837D-03-0.855D-02 0.285D-01
 Coeff:      0.963D-01 0.274D+00 0.609D+00
 Gap=     0.101 Goal=   None    Shift=    0.000
 Gap=     0.072 Goal=   None    Shift=    0.000
 RMSDP=2.98D-05 MaxDP=2.79D-03 DE=-2.31D-03 OVMax= 6.21D-03

 Cycle  10  Pass 1  IDiag  1:
 RMSU=  2.65D-05    CP:  9.84D-01  5.05D-01  5.31D-01  3.03D-01  8.25D-01
                    CP:  7.87D-01  1.04D+00  7.98D-01  9.02D-01
 E= -3809.92795972056     Delta-E=       -0.000230905547 Rises=F Damp=F
 DIIS: error= 5.04D-04 at cycle  10 NSaved=  10.
 NSaved=10 IEnMin=10 EnMin= -3809.92795972056     IErMin=10 ErrMin= 5.04D-04
 ErrMax= 5.04D-04  0.00D+00 EMaxC= 1.00D-01 BMatC= 6.64D-04 BMatP= 1.44D-03
 IDIUse=3 WtCom= 9.95D-01 WtEn= 5.04D-03
 Coeff-Com: -0.480D-02 0.546D-02 0.152D-02 0.671D-03 0.252D-02-0.358D-02
 Coeff-Com: -0.540D-02 0.925D-01 0.442D+00 0.470D+00
 Coeff-En:   0.000D+00 0.000D+00 0.000D+00 0.000D+00 0.000D+00 0.000D+00
 Coeff-En:   0.000D+00 0.000D+00 0.239D+00 0.761D+00
 Coeff:     -0.478D-02 0.544D-02 0.151D-02 0.668D-03 0.251D-02-0.357D-02
 Coeff:     -0.537D-02 0.920D-01 0.441D+00 0.471D+00
 Gap=     0.101 Goal=   None    Shift=    0.000
 Gap=     0.072 Goal=   None    Shift=    0.000
 RMSDP=1.48D-05 MaxDP=1.63D-03 DE=-2.31D-04 OVMax= 3.64D-03

 Cycle  11  Pass 1  IDiag  1:
 RMSU=  1.17D-05    CP:  9.84D-01  5.09D-01  5.31D-01  3.04D-01  8.25D-01
                    CP:  7.85D-01  1.04D+00  8.19D-01  1.00D+00  8.16D-01
 E= -3809.92809673840     Delta-E=       -0.000137017842 Rises=F Damp=F
 DIIS: error= 1.63D-04 at cycle  11 NSaved=  11.
 NSaved=11 IEnMin=11 EnMin= -3809.92809673840     IErMin=11 ErrMin= 1.63D-04
 ErrMax= 1.63D-04  0.00D+00 EMaxC= 1.00D-01 BMatC= 9.16D-05 BMatP= 6.64D-04
 IDIUse=3 WtCom= 9.98D-01 WtEn= 1.63D-03
 Coeff-Com: -0.174D-02 0.179D-02 0.169D-03 0.380D-03 0.401D-02-0.651D-02
 Coeff-Com: -0.197D-01 0.229D-02 0.116D+00 0.258D+00 0.646D+00
 Coeff-En:   0.000D+00 0.000D+00 0.000D+00 0.000D+00 0.000D+00 0.000D+00
 Coeff-En:   0.000D+00 0.000D+00 0.000D+00 0.000D+00 0.100D+01
 Coeff:     -0.174D-02 0.178D-02 0.169D-03 0.379D-03 0.401D-02-0.650D-02
 Coeff:     -0.196D-01 0.228D-02 0.116D+00 0.257D+00 0.646D+00
 Gap=     0.101 Goal=   None    Shift=    0.000
 Gap=     0.072 Goal=   None    Shift=    0.000
 RMSDP=8.31D-06 MaxDP=7.79D-04 DE=-1.37D-04 OVMax= 3.91D-03

 Cycle  12  Pass 1  IDiag  1:
 RMSU=  6.40D-06    CP:  9.84D-01  5.11D-01  5.30D-01  3.05D-01  8.25D-01
                    CP:  7.83D-01  1.04D+00  8.29D-01  1.04D+00  9.40D-01
                    CP:  9.55D-01
 E= -3809.92812010820     Delta-E=       -0.000023369801 Rises=F Damp=F
 DIIS: error= 1.35D-04 at cycle  12 NSaved=  12.
 NSaved=12 IEnMin=12 EnMin= -3809.92812010820     IErMin=12 ErrMin= 1.35D-04
 ErrMax= 1.35D-04  0.00D+00 EMaxC= 1.00D-01 BMatC= 4.34D-05 BMatP= 9.16D-05
 IDIUse=3 WtCom= 9.99D-01 WtEn= 1.35D-03
 Coeff-Com:  0.555D-03-0.880D-03-0.621D-03 0.984D-04 0.244D-02-0.214D-02
 Coeff-Com: -0.101D-01-0.266D-01-0.752D-01 0.917D-02 0.480D+00 0.623D+00
 Coeff-En:   0.000D+00 0.000D+00 0.000D+00 0.000D+00 0.000D+00 0.000D+00
 Coeff-En:   0.000D+00 0.000D+00 0.000D+00 0.000D+00 0.000D+00 0.100D+01
 Coeff:      0.554D-03-0.879D-03-0.620D-03 0.983D-04 0.243D-02-0.214D-02
 Coeff:     -0.101D-01-0.266D-01-0.751D-01 0.916D-02 0.479D+00 0.624D+00
 Gap=     0.101 Goal=   None    Shift=    0.000
 Gap=     0.072 Goal=   None    Shift=    0.000
 RMSDP=5.86D-06 MaxDP=5.22D-04 DE=-2.34D-05 OVMax= 3.97D-03

 Cycle  13  Pass 1  IDiag  1:
 RMSU=  3.76D-06    CP:  9.84D-01  5.13D-01  5.30D-01  3.05D-01  8.25D-01
                    CP:  7.84D-01  1.04D+00  8.30D-01  1.07D+00  1.02D+00
                    CP:  1.25D+00  9.96D-01
 E= -3809.92813718807     Delta-E=       -0.000017079868 Rises=F Damp=F
 DIIS: error= 5.91D-05 at cycle  13 NSaved=  13.
 NSaved=13 IEnMin=13 EnMin= -3809.92813718807     IErMin=13 ErrMin= 5.91D-05
 ErrMax= 5.91D-05  0.00D+00 EMaxC= 1.00D-01 BMatC= 7.34D-06 BMatP= 4.34D-05
 IDIUse=1 WtCom= 1.00D+00 WtEn= 0.00D+00
 Coeff-Com:  0.443D-04-0.283D-04-0.903D-04 0.882D-05 0.591D-03 0.117D-02
 Coeff-Com: -0.118D-03-0.101D-01-0.522D-01-0.492D-01 0.507D-01 0.274D+00
 Coeff-Com:  0.785D+00
 Coeff:      0.443D-04-0.283D-04-0.903D-04 0.882D-05 0.591D-03 0.117D-02
 Coeff:     -0.118D-03-0.101D-01-0.522D-01-0.492D-01 0.507D-01 0.274D+00
 Coeff:      0.785D+00
 Gap=     0.101 Goal=   None    Shift=    0.000
 Gap=     0.072 Goal=   None    Shift=    0.000
 RMSDP=3.95D-06 MaxDP=4.64D-04 DE=-1.71D-05 OVMax= 3.60D-03

 Cycle  14  Pass 1  IDiag  1:
 RMSU=  2.33D-06    CP:  9.84D-01  5.13D-01  5.29D-01  3.05D-01  8.25D-01
                    CP:  7.83D-01  1.04D+00  8.31D-01  1.08D+00  1.06D+00
                    CP:  1.37D+00  1.30D+00  1.34D+00
 E= -3809.92814457837     Delta-E=       -0.000007390296 Rises=F Damp=F
 DIIS: error= 4.06D-05 at cycle  14 NSaved=  14.
 NSaved=14 IEnMin=14 EnMin= -3809.92814457837     IErMin=14 ErrMin= 4.06D-05
 ErrMax= 4.06D-05  0.00D+00 EMaxC= 1.00D-01 BMatC= 2.32D-06 BMatP= 7.34D-06
 IDIUse=1 WtCom= 1.00D+00 WtEn= 0.00D+00
 Coeff-Com: -0.630D-04 0.128D-03 0.826D-04-0.266D-04-0.301D-03 0.158D-02
 Coeff-Com:  0.316D-02 0.970D-03-0.108D-01-0.301D-01-0.105D+00-0.238D-01
 Coeff-Com:  0.421D+00 0.744D+00
 Coeff:     -0.630D-04 0.128D-03 0.826D-04-0.266D-04-0.301D-03 0.158D-02
 Coeff:      0.316D-02 0.970D-03-0.108D-01-0.301D-01-0.105D+00-0.238D-01
 Coeff:      0.421D+00 0.744D+00
 Gap=     0.101 Goal=   None    Shift=    0.000
 Gap=     0.072 Goal=   None    Shift=    0.000
 RMSDP=3.41D-06 MaxDP=4.85D-04 DE=-7.39D-06 OVMax= 3.51D-03

 Cycle  15  Pass 1  IDiag  1:
 RMSU=  1.16D-06    CP:  9.84D-01  5.14D-01  5.29D-01  3.06D-01  8.24D-01
                    CP:  7.83D-01  1.04D+00  8.31D-01  1.09D+00  1.09D+00
                    CP:  1.46D+00  1.55D+00  1.88D+00  1.57D+00
 E= -3809.92814976404     Delta-E=       -0.000005185671 Rises=F Damp=F
 DIIS: error= 3.71D-05 at cycle  15 NSaved=  15.
 NSaved=15 IEnMin=15 EnMin= -3809.92814976404     IErMin=15 ErrMin= 3.71D-05
 ErrMax= 3.71D-05  0.00D+00 EMaxC= 1.00D-01 BMatC= 1.40D-06 BMatP= 2.32D-06
 IDIUse=1 WtCom= 1.00D+00 WtEn= 0.00D+00
 Coeff-Com: -0.158D-04 0.319D-04 0.953D-04-0.232D-04-0.407D-03 0.335D-03
 Coeff-Com:  0.156D-02 0.442D-02 0.180D-01 0.758D-02-0.788D-01-0.150D+00
 Coeff-Com: -0.107D+00 0.411D+00 0.894D+00
 Coeff:     -0.158D-04 0.319D-04 0.953D-04-0.232D-04-0.407D-03 0.335D-03
 Coeff:      0.156D-02 0.442D-02 0.180D-01 0.758D-02-0.788D-01-0.150D+00
 Coeff:     -0.107D+00 0.411D+00 0.894D+00
 Gap=     0.102 Goal=   None    Shift=    0.000
 Gap=     0.072 Goal=   None    Shift=    0.000
 RMSDP=4.01D-06 MaxDP=6.24D-04 DE=-5.19D-06 OVMax= 4.28D-03

 Cycle  16  Pass 1  IDiag  1:
 RMSU=  9.94D-07    CP:  9.84D-01  5.14D-01  5.29D-01  3.06D-01  8.24D-01
                    CP:  7.83D-01  1.04D+00  8.32D-01  1.10D+00  1.11D+00
                    CP:  1.55D+00  1.81D+00  2.50D+00  2.44D+00  1.67D+00
 E= -3809.92815482602     Delta-E=       -0.000005061982 Rises=F Damp=F
 DIIS: error= 3.47D-05 at cycle  16 NSaved=  16.
 NSaved=16 IEnMin=16 EnMin= -3809.92815482602     IErMin=16 ErrMin= 3.47D-05
 ErrMax= 3.47D-05  0.00D+00 EMaxC= 1.00D-01 BMatC= 1.02D-06 BMatP= 1.40D-06
 IDIUse=1 WtCom= 1.00D+00 WtEn= 0.00D+00
 Coeff-Com: -0.506D-05 0.559D-05 0.498D-04-0.130D-05-0.253D-03-0.658D-03
 Coeff-Com: -0.477D-03 0.357D-02 0.218D-01 0.216D-01-0.111D-01-0.117D+00
 Coeff-Com: -0.314D+00-0.138D+00 0.683D+00 0.851D+00
 Coeff:     -0.506D-05 0.559D-05 0.498D-04-0.130D-05-0.253D-03-0.658D-03
 Coeff:     -0.477D-03 0.357D-02 0.218D-01 0.216D-01-0.111D-01-0.117D+00
 Coeff:     -0.314D+00-0.138D+00 0.683D+00 0.851D+00
 Gap=     0.102 Goal=   None    Shift=    0.000
 Gap=     0.072 Goal=   None    Shift=    0.000
 RMSDP=4.72D-06 MaxDP=7.75D-04 DE=-5.06D-06 OVMax= 5.10D-03

 Cycle  17  Pass 1  IDiag  1:
 RMSU=  1.61D-06    CP:  9.84D-01  5.14D-01  5.29D-01  3.06D-01  8.24D-01
                    CP:  7.83D-01  1.04D+00  8.32D-01  1.11D+00  1.14D+00
                    CP:  1.65D+00  2.10D+00  3.00D+00  3.00D+00  2.93D+00
                    CP:  1.74D+00
 E= -3809.92815980170     Delta-E=       -0.000004975682 Rises=F Damp=F
 DIIS: error= 3.27D-05 at cycle  17 NSaved=  17.
 NSaved=17 IEnMin=17 EnMin= -3809.92815980170     IErMin=17 ErrMin= 3.27D-05
 ErrMax= 3.27D-05  0.00D+00 EMaxC= 1.00D-01 BMatC= 6.71D-07 BMatP= 1.02D-06
 IDIUse=1 WtCom= 1.00D+00 WtEn= 0.00D+00
 Coeff-Com:  0.379D-05-0.814D-05-0.382D-05 0.108D-04 0.557D-05-0.443D-03
 Coeff-Com: -0.692D-03 0.816D-03 0.555D-02 0.745D-02 0.178D-01-0.153D-01
 Coeff-Com: -0.153D+00-0.221D+00 0.715D-01 0.475D+00 0.813D+00
 Coeff:      0.379D-05-0.814D-05-0.382D-05 0.108D-04 0.557D-05-0.443D-03
 Coeff:     -0.692D-03 0.816D-03 0.555D-02 0.745D-02 0.178D-01-0.153D-01
 Coeff:     -0.153D+00-0.221D+00 0.715D-01 0.475D+00 0.813D+00
 Gap=     0.102 Goal=   None    Shift=    0.000
 Gap=     0.072 Goal=   None    Shift=    0.000
 RMSDP=3.75D-06 MaxDP=6.55D-04 DE=-4.98D-06 OVMax= 4.04D-03

 Cycle  18  Pass 1  IDiag  1:
 RMSU=  1.50D-06    CP:  9.84D-01  5.14D-01  5.29D-01  3.06D-01  8.24D-01
                    CP:  7.83D-01  1.04D+00  8.33D-01  1.11D+00  1.16D+00
                    CP:  1.73D+00  2.32D+00  3.00D+00  3.00D+00  3.00D+00
                    CP:  2.83D+00  2.68D+00
 E= -3809.92816313836     Delta-E=       -0.000003336658 Rises=F Damp=F
 DIIS: error= 3.18D-05 at cycle  18 NSaved=  18.
 NSaved=18 IEnMin=18 EnMin= -3809.92816313836     IErMin=18 ErrMin= 3.18D-05
 ErrMax= 3.18D-05  0.00D+00 EMaxC= 1.00D-01 BMatC= 5.94D-07 BMatP= 6.71D-07
 IDIUse=1 WtCom= 1.00D+00 WtEn= 0.00D+00
 Coeff-Com:  0.190D-05-0.119D-04-0.396D-04 0.124D-04 0.244D-03 0.175D-03
 Coeff-Com: -0.193D-03-0.181D-02-0.114D-01-0.943D-02 0.236D-01 0.646D-01
 Coeff-Com:  0.593D-01-0.682D-01-0.350D+00-0.196D+00 0.603D+00 0.886D+00
 Coeff:      0.190D-05-0.119D-04-0.396D-04 0.124D-04 0.244D-03 0.175D-03
 Coeff:     -0.193D-03-0.181D-02-0.114D-01-0.943D-02 0.236D-01 0.646D-01
 Coeff:      0.593D-01-0.682D-01-0.350D+00-0.196D+00 0.603D+00 0.886D+00
 Gap=     0.102 Goal=   None    Shift=    0.000
 Gap=     0.072 Goal=   None    Shift=    0.000
 RMSDP=4.27D-06 MaxDP=7.69D-04 DE=-3.34D-06 OVMax= 4.53D-03

 Cycle  19  Pass 1  IDiag  1:
 RMSU=  2.93D-06    CP:  9.84D-01  5.15D-01  5.29D-01  3.06D-01  8.24D-01
                    CP:  7.83D-01  1.04D+00  8.33D-01  1.12D+00  1.18D+00
                    CP:  1.81D+00  2.55D+00  3.00D+00  3.00D+00  3.00D+00
                    CP:  3.00D+00  3.00D+00  2.08D+00
 E= -3809.92816651120     Delta-E=       -0.000003372841 Rises=F Damp=F
 DIIS: error= 3.07D-05 at cycle  19 NSaved=  19.
 NSaved=19 IEnMin=19 EnMin= -3809.92816651120     IErMin=19 ErrMin= 3.07D-05
 ErrMax= 3.07D-05  0.00D+00 EMaxC= 1.00D-01 BMatC= 4.84D-07 BMatP= 5.94D-07
 IDIUse=1 WtCom= 1.00D+00 WtEn= 0.00D+00
 Coeff-Com:  0.377D-04-0.640D-04-0.439D-04 0.837D-05 0.203D-03 0.652D-03
 Coeff-Com:  0.657D-03-0.160D-02-0.120D-01-0.123D-01-0.700D-03 0.471D-01
 Coeff-Com:  0.130D+00 0.124D+00-0.253D+00-0.448D+00-0.167D+00 0.601D+00
 Coeff-Com:  0.990D+00
 Coeff:      0.377D-04-0.640D-04-0.439D-04 0.837D-05 0.203D-03 0.652D-03
 Coeff:      0.657D-03-0.160D-02-0.120D-01-0.123D-01-0.700D-03 0.471D-01
 Coeff:      0.130D+00 0.124D+00-0.253D+00-0.448D+00-0.167D+00 0.601D+00
 Coeff:      0.990D+00
 Gap=     0.102 Goal=   None    Shift=    0.000
 Gap=     0.072 Goal=   None    Shift=    0.000
 RMSDP=4.69D-06 MaxDP=8.61D-04 DE=-3.37D-06 OVMax= 4.90D-03

 Cycle  20  Pass 1  IDiag  1:
 RMSU=  7.44D-07    CP:  9.84D-01  5.15D-01  5.29D-01  3.06D-01  8.24D-01
                    CP:  7.83D-01  1.04D+00  8.33D-01  1.12D+00  1.20D+00
                    CP:  1.89D+00  2.77D+00  3.00D+00  3.00D+00  3.00D+00
                    CP:  3.00D+00  3.00D+00  3.00D+00  2.32D+00
 E= -3809.92816982374     Delta-E=       -0.000003312543 Rises=F Damp=F
 DIIS: error= 2.92D-05 at cycle  20 NSaved=  20.
 NSaved=20 IEnMin=20 EnMin= -3809.92816982374     IErMin=20 ErrMin= 2.92D-05
 ErrMax= 2.92D-05  0.00D+00 EMaxC= 1.00D-01 BMatC= 4.20D-07 BMatP= 4.84D-07
 IDIUse=1 WtCom= 1.00D+00 WtEn= 0.00D+00
 Coeff-Com:  0.131D-04-0.202D-04-0.111D-04 0.198D-06-0.856D-05 0.589D-03
 Coeff-Com:  0.936D-03-0.159D-03-0.274D-02-0.403D-02-0.192D-01-0.903D-02
 Coeff-Com:  0.723D-01 0.196D+00 0.880D-01-0.273D+00-0.816D+00-0.295D+00
 Coeff-Com:  0.112D+01 0.945D+00
 Coeff:      0.131D-04-0.202D-04-0.111D-04 0.198D-06-0.856D-05 0.589D-03
 Coeff:      0.936D-03-0.159D-03-0.274D-02-0.403D-02-0.192D-01-0.903D-02
 Coeff:      0.723D-01 0.196D+00 0.880D-01-0.273D+00-0.816D+00-0.295D+00
 Coeff:      0.112D+01 0.945D+00
 Gap=     0.102 Goal=   None    Shift=    0.000
 Gap=     0.072 Goal=   None    Shift=    0.000
 RMSDP=6.77D-06 MaxDP=1.25D-03 DE=-3.31D-06 OVMax= 7.00D-03

 Cycle  21  Pass 1  IDiag  1:
 Restarting incremental Fock formation.
 E= -3809.92817407538     Delta-E=       -0.000004251639 Rises=F Damp=F
 DIIS: error= 2.72D-05 at cycle  21 NSaved=  20.
 NSaved=20 IEnMin=20 EnMin= -3809.92817407538     IErMin=20 ErrMin= 2.72D-05
 ErrMax= 2.72D-05  0.00D+00 EMaxC= 1.00D-01 BMatC= 3.18D-07 BMatP= 4.20D-07
 IDIUse=1 WtCom= 1.00D+00 WtEn= 0.00D+00
 Coeff-Com: -0.180D-05 0.115D-04-0.124D-05-0.100D-03 0.111D-03 0.364D-03
 Coeff-Com:  0.430D-03 0.200D-02 0.177D-02-0.660D-02-0.150D-01 0.145D-02
 Coeff-Com:  0.651D-01 0.137D+00-0.219D-01-0.460D+00-0.396D+00 0.410D+00
 Coeff-Com:  0.609D+00 0.672D+00
 Coeff:     -0.180D-05 0.115D-04-0.124D-05-0.100D-03 0.111D-03 0.364D-03
 Coeff:      0.430D-03 0.200D-02 0.177D-02-0.660D-02-0.150D-01 0.145D-02
 Coeff:      0.651D-01 0.137D+00-0.219D-01-0.460D+00-0.396D+00 0.410D+00
 Coeff:      0.609D+00 0.672D+00
 Gap=     0.102 Goal=   None    Shift=    0.000
 Gap=     0.072 Goal=   None    Shift=    0.000
 RMSDP=3.32D-06 MaxDP=6.20D-04 DE=-4.25D-06 OVMax= 3.39D-03

 Cycle  22  Pass 1  IDiag  1:
 RMSU=  3.32D-06    CP:  1.00D+00
 E= -3809.92817600898     Delta-E=       -0.000001933595 Rises=F Damp=F
 DIIS: error= 2.61D-05 at cycle  22 NSaved=  20.
 NSaved=20 IEnMin=20 EnMin= -3809.92817600898     IErMin=20 ErrMin= 2.61D-05
 ErrMax= 2.61D-05  0.00D+00 EMaxC= 1.00D-01 BMatC= 2.79D-07 BMatP= 3.18D-07
 IDIUse=1 WtCom= 1.00D+00 WtEn= 0.00D+00
 Coeff-Com:  0.971D-05 0.221D-05-0.116D-03-0.525D-03-0.562D-03 0.925D-03
 Coeff-Com:  0.549D-02 0.536D-02 0.101D-01-0.993D-02-0.757D-01-0.142D+00
 Coeff-Com:  0.582D-01 0.277D+00 0.422D+00-0.778D-01-0.809D+00-0.450D+00
 Coeff-Com:  0.564D+00 0.122D+01
 Coeff:      0.971D-05 0.221D-05-0.116D-03-0.525D-03-0.562D-03 0.925D-03
 Coeff:      0.549D-02 0.536D-02 0.101D-01-0.993D-02-0.757D-01-0.142D+00
 Coeff:      0.582D-01 0.277D+00 0.422D+00-0.778D-01-0.809D+00-0.450D+00
 Coeff:      0.564D+00 0.122D+01
 Gap=     0.102 Goal=   None    Shift=    0.000
 Gap=     0.072 Goal=   None    Shift=    0.000
 RMSDP=5.92D-06 MaxDP=1.10D-03 DE=-1.93D-06 OVMax= 5.98D-03

 Cycle  23  Pass 1  IDiag  1:
 RMSU=  6.49D-07    CP:  1.00D+00  2.77D+00
 E= -3809.92817926133     Delta-E=       -0.000003252353 Rises=F Damp=F
 DIIS: error= 2.42D-05 at cycle  23 NSaved=  20.
 NSaved=20 IEnMin=20 EnMin= -3809.92817926133     IErMin=20 ErrMin= 2.42D-05
 ErrMax= 2.42D-05  0.00D+00 EMaxC= 1.00D-01 BMatC= 2.54D-07 BMatP= 2.79D-07
 IDIUse=1 WtCom= 1.00D+00 WtEn= 0.00D+00
 Coeff-Com: -0.468D-05-0.297D-04-0.431D-03-0.559D-03 0.726D-03 0.275D-02
 Coeff-Com:  0.546D-03-0.604D-03-0.112D-01-0.685D-01-0.120D+00-0.288D-01
 Coeff-Com:  0.223D+00 0.739D+00 0.330D+00-0.111D+01-0.992D+00-0.363D+00
 Coeff-Com:  0.978D+00 0.142D+01
 Coeff:     -0.468D-05-0.297D-04-0.431D-03-0.559D-03 0.726D-03 0.275D-02
 Coeff:      0.546D-03-0.604D-03-0.112D-01-0.685D-01-0.120D+00-0.288D-01
 Coeff:      0.223D+00 0.739D+00 0.330D+00-0.111D+01-0.992D+00-0.363D+00
 Coeff:      0.978D+00 0.142D+01
 Gap=     0.102 Goal=   None    Shift=    0.000
 Gap=     0.072 Goal=   None    Shift=    0.000
 RMSDP=1.03D-05 MaxDP=1.90D-03 DE=-3.25D-06 OVMax= 1.04D-02

 Cycle  24  Pass 1  IDiag  1:
 RMSU=  9.45D-06    CP:  1.00D+00  3.00D+00  3.00D+00
 E= -3809.92818431088     Delta-E=       -0.000005049549 Rises=F Damp=F
 DIIS: error= 2.07D-05 at cycle  24 NSaved=  20.
 NSaved=20 IEnMin=20 EnMin= -3809.92818431088     IErMin=20 ErrMin= 2.07D-05
 ErrMax= 2.07D-05  0.00D+00 EMaxC= 1.00D-01 BMatC= 2.07D-07 BMatP= 2.54D-07
 IDIUse=1 WtCom= 1.00D+00 WtEn= 0.00D+00
 Coeff-Com:  0.152D-03 0.159D-03 0.562D-04-0.497D-03-0.469D-02-0.520D-02
 Coeff-Com: -0.830D-02-0.812D-03-0.433D-02 0.400D-01-0.648D-01-0.597D-01
 Coeff-Com:  0.248D+00 0.391D+00-0.181D+00-0.466D+00-0.104D+01-0.561D+00
 Coeff-Com:  0.139D+01 0.132D+01
 Coeff:      0.152D-03 0.159D-03 0.562D-04-0.497D-03-0.469D-02-0.520D-02
 Coeff:     -0.830D-02-0.812D-03-0.433D-02 0.400D-01-0.648D-01-0.597D-01
 Coeff:      0.248D+00 0.391D+00-0.181D+00-0.466D+00-0.104D+01-0.561D+00
 Coeff:      0.139D+01 0.132D+01
 Gap=     0.102 Goal=   None    Shift=    0.000
 Gap=     0.072 Goal=   None    Shift=    0.000
 RMSDP=1.56D-05 MaxDP=2.86D-03 DE=-5.05D-06 OVMax= 1.56D-02

 Cycle  25  Pass 1  IDiag  1:
 RMSU=  2.52D-06    CP:  1.00D+00  3.00D+00  3.00D+00  2.63D+00
 E= -3809.92819050798     Delta-E=       -0.000006197106 Rises=F Damp=F
 DIIS: error= 1.61D-05 at cycle  25 NSaved=  20.
 NSaved=20 IEnMin=20 EnMin= -3809.92819050798     IErMin=20 ErrMin= 1.61D-05
 ErrMax= 1.61D-05  0.00D+00 EMaxC= 1.00D-01 BMatC= 1.57D-07 BMatP= 2.07D-07
 IDIUse=1 WtCom= 1.00D+00 WtEn= 0.00D+00
 Coeff-Com:  0.270D-03 0.607D-03 0.249D-03-0.161D-02-0.158D-02-0.107D-01
 Coeff-Com: -0.102D-01 0.145D-01 0.836D-01 0.265D-01-0.892D-01-0.256D+00
 Coeff-Com: -0.842D-02 0.495D+00 0.234D+00-0.548D+00-0.926D+00 0.248D+00
 Coeff-Com:  0.928D+00 0.821D+00
 Coeff:      0.270D-03 0.607D-03 0.249D-03-0.161D-02-0.158D-02-0.107D-01
 Coeff:     -0.102D-01 0.145D-01 0.836D-01 0.265D-01-0.892D-01-0.256D+00
 Coeff:     -0.842D-02 0.495D+00 0.234D+00-0.548D+00-0.926D+00 0.248D+00
 Coeff:      0.928D+00 0.821D+00
 Gap=     0.102 Goal=   None    Shift=    0.000
 Gap=     0.072 Goal=   None    Shift=    0.000
 RMSDP=9.00D-06 MaxDP=1.65D-03 DE=-6.20D-06 OVMax= 9.01D-03

 Cycle  26  Pass 1  IDiag  1:
 RMSU=  5.33D-06    CP:  1.00D+00  3.00D+00  3.00D+00  3.00D+00  1.68D+00
 E= -3809.92819332321     Delta-E=       -0.000002815224 Rises=F Damp=F
 DIIS: error= 1.43D-05 at cycle  26 NSaved=  20.
 NSaved=20 IEnMin=20 EnMin= -3809.92819332321     IErMin=20 ErrMin= 1.43D-05
 ErrMax= 1.43D-05  0.00D+00 EMaxC= 1.00D-01 BMatC= 1.26D-07 BMatP= 1.57D-07
 IDIUse=1 WtCom= 1.00D+00 WtEn= 0.00D+00
 Coeff-Com:  0.319D-04-0.871D-03-0.298D-02-0.151D-03 0.108D-01 0.175D-01
 Coeff-Com:  0.343D-01 0.160D-01-0.561D-02-0.811D-01-0.330D+00-0.171D+00
 Coeff-Com:  0.607D+00 0.472D+00 0.532D-01-0.517D+00-0.580D+00-0.723D-01
 Coeff-Com:  0.668D+00 0.883D+00
 Coeff:      0.319D-04-0.871D-03-0.298D-02-0.151D-03 0.108D-01 0.175D-01
 Coeff:      0.343D-01 0.160D-01-0.561D-02-0.811D-01-0.330D+00-0.171D+00
 Coeff:      0.607D+00 0.472D+00 0.532D-01-0.517D+00-0.580D+00-0.723D-01
 Coeff:      0.668D+00 0.883D+00
 Gap=     0.102 Goal=   None    Shift=    0.000
 Gap=     0.072 Goal=   None    Shift=    0.000
 RMSDP=8.93D-06 MaxDP=1.65D-03 DE=-2.82D-06 OVMax= 8.95D-03

 Cycle  27  Pass 1  IDiag  1:
 RMSU=  4.28D-07    CP:  1.00D+00  3.00D+00  3.00D+00  3.00D+00  2.42D+00
                    CP:  2.64D+00
 E= -3809.92819557870     Delta-E=       -0.000002255490 Rises=F Damp=F
 DIIS: error= 1.23D-05 at cycle  27 NSaved=  20.
 NSaved=20 IEnMin=20 EnMin= -3809.92819557870     IErMin=20 ErrMin= 1.23D-05
 ErrMax= 1.23D-05  0.00D+00 EMaxC= 1.00D-01 BMatC= 7.54D-08 BMatP= 1.26D-07
 IDIUse=1 WtCom= 1.00D+00 WtEn= 0.00D+00
 Coeff-Com: -0.813D-03-0.265D-02-0.171D-02 0.549D-02 0.188D-01 0.421D-01
 Coeff-Com:  0.214D-01-0.317D-01-0.103D+00-0.200D+00-0.779D-01 0.287D+00
 Coeff-Com:  0.315D+00 0.189D+00-0.729D-01-0.341D+00-0.468D+00-0.256D+00
 Coeff-Com:  0.552D+00 0.113D+01
 Coeff:     -0.813D-03-0.265D-02-0.171D-02 0.549D-02 0.188D-01 0.421D-01
 Coeff:      0.214D-01-0.317D-01-0.103D+00-0.200D+00-0.779D-01 0.287D+00
 Coeff:      0.315D+00 0.189D+00-0.729D-01-0.341D+00-0.468D+00-0.256D+00
 Coeff:      0.552D+00 0.113D+01
 Gap=     0.102 Goal=   None    Shift=    0.000
 Gap=     0.072 Goal=   None    Shift=    0.000
 RMSDP=1.01D-05 MaxDP=1.88D-03 DE=-2.26D-06 OVMax= 1.01D-02

 Cycle  28  Pass 1  IDiag  1:
 RMSU=  7.96D-06    CP:  1.00D+00  3.00D+00  3.00D+00  3.00D+00  3.00D+00
                    CP:  3.00D+00  1.86D+00
 E= -3809.92819744241     Delta-E=       -0.000001863709 Rises=F Damp=F
 DIIS: error= 1.03D-05 at cycle  28 NSaved=  20.
 NSaved=20 IEnMin=20 EnMin= -3809.92819744241     IErMin=20 ErrMin= 1.03D-05
 ErrMax= 1.03D-05  0.00D+00 EMaxC= 1.00D-01 BMatC= 5.40D-08 BMatP= 7.54D-08
 IDIUse=1 WtCom= 1.00D+00 WtEn= 0.00D+00
 Coeff-Com:  0.664D-03-0.661D-03-0.687D-02-0.424D-02-0.719D-03 0.230D-01
 Coeff-Com:  0.908D-02-0.126D-01 0.262D-01 0.405D-01-0.191D+00-0.414D-01
 Coeff-Com:  0.444D-01 0.195D+00 0.264D+00-0.177D+00-0.738D+00-0.333D+00
 Coeff-Com:  0.921D+00 0.982D+00
 Coeff:      0.664D-03-0.661D-03-0.687D-02-0.424D-02-0.719D-03 0.230D-01
 Coeff:      0.908D-02-0.126D-01 0.262D-01 0.405D-01-0.191D+00-0.414D-01
 Coeff:      0.444D-01 0.195D+00 0.264D+00-0.177D+00-0.738D+00-0.333D+00
 Coeff:      0.921D+00 0.982D+00
 Gap=     0.102 Goal=   None    Shift=    0.000
 Gap=     0.072 Goal=   None    Shift=    0.000
 RMSDP=8.07D-06 MaxDP=1.51D-03 DE=-1.86D-06 OVMax= 8.15D-03

 Cycle  29  Pass 1  IDiag  1:
 RMSU=  1.20D-06    CP:  1.00D+00  3.00D+00  3.00D+00  3.00D+00  3.00D+00
                    CP:  3.00D+00  2.84D+00  2.00D+00
 E= -3809.92819844616     Delta-E=       -0.000001003749 Rises=F Damp=F
 DIIS: error= 9.93D-06 at cycle  29 NSaved=  20.
 NSaved=20 IEnMin=20 EnMin= -3809.92819844616     IErMin=20 ErrMin= 9.93D-06
 ErrMax= 9.93D-06  0.00D+00 EMaxC= 1.00D-01 BMatC= 3.00D-08 BMatP= 5.40D-08
 IDIUse=1 WtCom= 1.00D+00 WtEn= 0.00D+00
 Coeff-Com: -0.789D-03-0.369D-02-0.604D-02-0.166D-01-0.436D-04 0.134D-01
 Coeff-Com:  0.343D-01 0.104D+00 0.513D-01-0.236D+00-0.150D+00-0.240D-01
 Coeff-Com:  0.140D+00 0.248D+00 0.896D-01-0.323D+00-0.382D+00 0.169D+00
 Coeff-Com:  0.521D+00 0.771D+00
 Coeff:     -0.789D-03-0.369D-02-0.604D-02-0.166D-01-0.436D-04 0.134D-01
 Coeff:      0.343D-01 0.104D+00 0.513D-01-0.236D+00-0.150D+00-0.240D-01
 Coeff:      0.140D+00 0.248D+00 0.896D-01-0.323D+00-0.382D+00 0.169D+00
 Coeff:      0.521D+00 0.771D+00
 Gap=     0.102 Goal=   None    Shift=    0.000
 Gap=     0.072 Goal=   None    Shift=    0.000
 RMSDP=2.73D-06 MaxDP=5.22D-04 DE=-1.00D-06 OVMax= 2.79D-03

 Cycle  30  Pass 1  IDiag  1:
 RMSU=  3.11D-07    CP:  1.00D+00  3.00D+00  3.00D+00  3.00D+00  3.00D+00
                    CP:  3.00D+00  3.00D+00  2.34D+00  1.38D+00
 E= -3809.92819871409     Delta-E=       -0.000000267934 Rises=F Damp=F
 DIIS: error= 9.34D-06 at cycle  30 NSaved=  20.
 NSaved=20 IEnMin=20 EnMin= -3809.92819871409     IErMin=20 ErrMin= 9.34D-06
 ErrMax= 9.34D-06  0.00D+00 EMaxC= 1.00D-01 BMatC= 2.36D-08 BMatP= 3.00D-08
 IDIUse=1 WtCom= 1.00D+00 WtEn= 0.00D+00
 Coeff-Com: -0.367D-03-0.800D-02-0.226D-01-0.158D-01 0.279D-01 0.639D-01
 Coeff-Com:  0.808D-01-0.628D-02-0.113D+00-0.123D+00-0.444D-01 0.125D-01
 Coeff-Com:  0.491D-01 0.252D+00 0.254D+00-0.152D+00-0.592D+00-0.287D+00
 Coeff-Com:  0.618D+00 0.101D+01
 Coeff:     -0.367D-03-0.800D-02-0.226D-01-0.158D-01 0.279D-01 0.639D-01
 Coeff:      0.808D-01-0.628D-02-0.113D+00-0.123D+00-0.444D-01 0.125D-01
 Coeff:      0.491D-01 0.252D+00 0.254D+00-0.152D+00-0.592D+00-0.287D+00
 Coeff:      0.618D+00 0.101D+01
 Gap=     0.102 Goal=   None    Shift=    0.000
 Gap=     0.072 Goal=   None    Shift=    0.000
 RMSDP=2.74D-06 MaxDP=5.28D-04 DE=-2.68D-07 OVMax= 2.84D-03

 Cycle  31  Pass 1  IDiag  1:
 RMSU=  2.01D-07    CP:  1.00D+00  3.00D+00  3.00D+00  3.00D+00  3.00D+00
                    CP:  3.00D+00  3.00D+00  2.66D+00  1.86D+00  2.99D+00
 E= -3809.92819897010     Delta-E=       -0.000000256010 Rises=F Damp=F
 DIIS: error= 8.10D-06 at cycle  31 NSaved=  20.
 NSaved=20 IEnMin=20 EnMin= -3809.92819897010     IErMin=20 ErrMin= 8.10D-06
 ErrMax= 8.10D-06  0.00D+00 EMaxC= 1.00D-01 BMatC= 1.55D-08 BMatP= 2.36D-08
 IDIUse=1 WtCom= 1.00D+00 WtEn= 0.00D+00
 Coeff-Com: -0.833D-03 0.422D-02 0.702D-02 0.897D-02-0.994D-02-0.623D-01
 Coeff-Com: -0.501D-01 0.125D+00 0.818D-01 0.511D-01-0.887D-01-0.225D+00
 Coeff-Com:  0.212D-01 0.326D+00 0.176D+00-0.326D+00-0.373D+00-0.203D+00
 Coeff-Com:  0.471D+00 0.107D+01
 Coeff:     -0.833D-03 0.422D-02 0.702D-02 0.897D-02-0.994D-02-0.623D-01
 Coeff:     -0.501D-01 0.125D+00 0.818D-01 0.511D-01-0.887D-01-0.225D+00
 Coeff:      0.212D-01 0.326D+00 0.176D+00-0.326D+00-0.373D+00-0.203D+00
 Coeff:      0.471D+00 0.107D+01
 Gap=     0.102 Goal=   None    Shift=    0.000
 Gap=     0.072 Goal=   None    Shift=    0.000
 RMSDP=1.73D-06 MaxDP=3.28D-04 DE=-2.56D-07 OVMax= 1.81D-03

 Cycle  32  Pass 1  IDiag  1:
 RMSU=  5.68D-07    CP:  1.00D+00  3.00D+00  3.00D+00  3.00D+00  3.00D+00
                    CP:  3.00D+00  3.00D+00  2.86D+00  2.21D+00  3.00D+00
                    CP:  1.65D+00
 E= -3809.92819911670     Delta-E=       -0.000000146603 Rises=F Damp=F
 DIIS: error= 6.98D-06 at cycle  32 NSaved=  20.
 NSaved=20 IEnMin=20 EnMin= -3809.92819911670     IErMin=20 ErrMin= 6.98D-06
 ErrMax= 6.98D-06  0.00D+00 EMaxC= 1.00D-01 BMatC= 1.28D-08 BMatP= 1.55D-08
 IDIUse=1 WtCom= 1.00D+00 WtEn= 0.00D+00
 Coeff-Com:  0.178D-01 0.233D-01 0.282D-02-0.500D-01-0.143D+00-0.606D-01
 Coeff-Com:  0.258D+00 0.186D+00 0.341D-01-0.167D+00-0.239D+00-0.765D-01
 Coeff-Com:  0.284D+00 0.284D+00-0.152D+00-0.339D+00-0.500D+00-0.152D+00
 Coeff-Com:  0.908D+00 0.883D+00
 Coeff:      0.178D-01 0.233D-01 0.282D-02-0.500D-01-0.143D+00-0.606D-01
 Coeff:      0.258D+00 0.186D+00 0.341D-01-0.167D+00-0.239D+00-0.765D-01
 Coeff:      0.284D+00 0.284D+00-0.152D+00-0.339D+00-0.500D+00-0.152D+00
 Coeff:      0.908D+00 0.883D+00
 Gap=     0.102 Goal=   None    Shift=    0.000
 Gap=     0.072 Goal=   None    Shift=    0.000
 RMSDP=1.88D-06 MaxDP=3.44D-04 DE=-1.47D-07 OVMax= 2.00D-03

 Cycle  33  Pass 1  IDiag  1:
 RMSU=  4.83D-07    CP:  1.00D+00  3.00D+00  3.00D+00  3.00D+00  3.00D+00
                    CP:  3.00D+00  3.00D+00  3.00D+00  2.69D+00  3.00D+00
                    CP:  2.85D+00  2.43D+00
 E= -3809.92819926200     Delta-E=       -0.000000145297 Rises=F Damp=F
 DIIS: error= 5.21D-06 at cycle  33 NSaved=  20.
 NSaved=20 IEnMin=20 EnMin= -3809.92819926200     IErMin=20 ErrMin= 5.21D-06
 ErrMax= 5.21D-06  0.00D+00 EMaxC= 1.00D-01 BMatC= 8.44D-09 BMatP= 1.28D-08
 IDIUse=1 WtCom= 1.00D+00 WtEn= 0.00D+00
 Coeff-Com:  0.114D-01-0.737D-02-0.326D-01-0.179D-01 0.431D-01 0.424D-01
 Coeff-Com:  0.130D-01-0.879D-01-0.208D-01 0.144D+00-0.586D-01-0.162D+00
 Coeff-Com: -0.123D-01 0.222D+00 0.129D+00-0.108D+00-0.470D+00-0.376D+00
 Coeff-Com:  0.585D+00 0.116D+01
 Coeff:      0.114D-01-0.737D-02-0.326D-01-0.179D-01 0.431D-01 0.424D-01
 Coeff:      0.130D-01-0.879D-01-0.208D-01 0.144D+00-0.586D-01-0.162D+00
 Coeff:     -0.123D-01 0.222D+00 0.129D+00-0.108D+00-0.470D+00-0.376D+00
 Coeff:      0.585D+00 0.116D+01
 Gap=     0.102 Goal=   None    Shift=    0.000
 Gap=     0.072 Goal=   None    Shift=    0.000
 RMSDP=1.49D-06 MaxDP=2.56D-04 DE=-1.45D-07 OVMax= 1.61D-03

 Cycle  34  Pass 1  IDiag  1:
 RMSU=  6.20D-07    CP:  1.00D+00  3.00D+00  3.00D+00  3.00D+00  3.00D+00
                    CP:  3.00D+00  3.00D+00  3.00D+00  3.00D+00  3.00D+00
                    CP:  3.00D+00  3.00D+00  3.00D+00
 E= -3809.92819935322     Delta-E=       -0.000000091222 Rises=F Damp=F
 DIIS: error= 3.46D-06 at cycle  34 NSaved=  20.
 NSaved=20 IEnMin=20 EnMin= -3809.92819935322     IErMin=20 ErrMin= 3.46D-06
 ErrMax= 3.46D-06  0.00D+00 EMaxC= 1.00D-01 BMatC= 1.06D-08 BMatP= 8.44D-09
 IDIUse=1 WtCom= 1.00D+00 WtEn= 0.00D+00
 Coeff-Com: -0.456D-02-0.262D-02 0.339D-01 0.465D-01-0.716D-01-0.784D-01
 Coeff-Com: -0.987D-01 0.108D+00 0.255D+00-0.465D-01-0.283D+00-0.153D+00
 Coeff-Com:  0.245D+00 0.262D+00 0.209D+00-0.407D+00-0.119D+01 0.155D+00
 Coeff-Com:  0.139D+01 0.637D+00
 Coeff:     -0.456D-02-0.262D-02 0.339D-01 0.465D-01-0.716D-01-0.784D-01
 Coeff:     -0.987D-01 0.108D+00 0.255D+00-0.465D-01-0.283D+00-0.153D+00
 Coeff:      0.245D+00 0.262D+00 0.209D+00-0.407D+00-0.119D+01 0.155D+00
 Coeff:      0.139D+01 0.637D+00
 Gap=     0.102 Goal=   None    Shift=    0.000
 Gap=     0.072 Goal=   None    Shift=    0.000
 RMSDP=2.08D-06 MaxDP=3.61D-04 DE=-9.12D-08 OVMax= 2.25D-03

 Cycle  35  Pass 1  IDiag  1:
 RMSU=  1.43D-06    CP:  1.00D+00  3.00D+00  3.00D+00  3.00D+00  3.00D+00
                    CP:  3.00D+00  3.00D+00  3.00D+00  3.00D+00  3.00D+00
                    CP:  3.00D+00  3.00D+00  3.00D+00  3.00D+00
 E= -3809.92819942143     Delta-E=       -0.000000068205 Rises=F Damp=F
 DIIS: error= 1.13D-06 at cycle  35 NSaved=  20.
 NSaved=20 IEnMin=20 EnMin= -3809.92819942143     IErMin=20 ErrMin= 1.13D-06
 ErrMax= 1.13D-06  0.00D+00 EMaxC= 1.00D-01 BMatC= 2.27D-09 BMatP= 8.44D-09
 IDIUse=1 WtCom= 1.00D+00 WtEn= 0.00D+00
 Coeff-Com:  0.586D-03 0.198D-01 0.207D-01-0.573D-01-0.441D-01-0.314D-01
 Coeff-Com:  0.801D-01 0.126D+00-0.398D-01-0.184D+00-0.100D+00 0.172D+00
 Coeff-Com:  0.204D+00 0.178D+00-0.214D+00-0.803D+00-0.463D-01 0.712D+00
 Coeff-Com:  0.420D+00 0.587D+00
 Coeff:      0.586D-03 0.198D-01 0.207D-01-0.573D-01-0.441D-01-0.314D-01
 Coeff:      0.801D-01 0.126D+00-0.398D-01-0.184D+00-0.100D+00 0.172D+00
 Coeff:      0.204D+00 0.178D+00-0.214D+00-0.803D+00-0.463D-01 0.712D+00
 Coeff:      0.420D+00 0.587D+00
 Gap=     0.102 Goal=   None    Shift=    0.000
 Gap=     0.072 Goal=   None    Shift=    0.000
 RMSDP=6.00D-07 MaxDP=1.02D-04 DE=-6.82D-08 OVMax= 6.43D-04

 Cycle  36  Pass 1  IDiag  1:
 RMSU=  3.66D-07    CP:  1.00D+00  3.00D+00  3.00D+00  3.00D+00  3.00D+00
                    CP:  3.00D+00  3.00D+00  3.00D+00  3.00D+00  3.00D+00
                    CP:  3.00D+00  3.00D+00  3.00D+00  3.00D+00  1.33D+00
 E= -3809.92819942864     Delta-E=       -0.000000007214 Rises=F Damp=F
 DIIS: error= 5.14D-07 at cycle  36 NSaved=  20.
 NSaved=20 IEnMin=20 EnMin= -3809.92819942864     IErMin=20 ErrMin= 5.14D-07
 ErrMax= 5.14D-07  0.00D+00 EMaxC= 1.00D-01 BMatC= 6.39D-10 BMatP= 2.27D-09
 IDIUse=1 WtCom= 1.00D+00 WtEn= 0.00D+00
 Coeff-Com:  0.310D-02-0.185D-02-0.111D-01-0.649D-03 0.219D-01 0.188D-01
 Coeff-Com: -0.217D-01-0.152D-01-0.848D-02-0.622D-02 0.704D-02 0.243D-01
 Coeff-Com:  0.418D-01 0.479D-01-0.867D-01-0.684D-01-0.876D-01 0.306D-01
 Coeff-Com:  0.372D+00 0.740D+00
 Coeff:      0.310D-02-0.185D-02-0.111D-01-0.649D-03 0.219D-01 0.188D-01
 Coeff:     -0.217D-01-0.152D-01-0.848D-02-0.622D-02 0.704D-02 0.243D-01
 Coeff:      0.418D-01 0.479D-01-0.867D-01-0.684D-01-0.876D-01 0.306D-01
 Coeff:      0.372D+00 0.740D+00
 Gap=     0.102 Goal=   None    Shift=    0.000
 Gap=     0.072 Goal=   None    Shift=    0.000
 RMSDP=2.38D-07 MaxDP=3.93D-05 DE=-7.21D-09 OVMax= 2.53D-04

 Cycle  37  Pass 1  IDiag  1:
 RMSU=  3.11D-08    CP:  1.00D+00  3.00D+00  3.00D+00  3.00D+00  3.00D+00
                    CP:  3.00D+00  3.00D+00  3.00D+00  3.00D+00  3.00D+00
                    CP:  3.00D+00  3.00D+00  3.00D+00  3.00D+00  1.46D+00
                    CP:  1.39D+00
 E= -3809.92819943003     Delta-E=       -0.000000001382 Rises=F Damp=F
 DIIS: error= 3.24D-07 at cycle  37 NSaved=  20.
 NSaved=20 IEnMin=20 EnMin= -3809.92819943003     IErMin=20 ErrMin= 3.24D-07
 ErrMax= 3.24D-07  0.00D+00 EMaxC= 1.00D-01 BMatC= 3.01D-10 BMatP= 6.39D-10
 IDIUse=1 WtCom= 1.00D+00 WtEn= 0.00D+00
 Coeff-Com: -0.581D-02 0.761D-02 0.877D-02 0.170D-01-0.161D-01-0.459D-01
 Coeff-Com:  0.124D-01 0.559D-01 0.242D-01-0.569D-01-0.556D-01-0.408D-01
 Coeff-Com:  0.113D+00 0.240D+00-0.422D-01-0.313D+00-0.122D+00 0.437D-01
 Coeff-Com:  0.482D+00 0.694D+00
 Coeff:     -0.581D-02 0.761D-02 0.877D-02 0.170D-01-0.161D-01-0.459D-01
 Coeff:      0.124D-01 0.559D-01 0.242D-01-0.569D-01-0.556D-01-0.408D-01
 Coeff:      0.113D+00 0.240D+00-0.422D-01-0.313D+00-0.122D+00 0.437D-01
 Coeff:      0.482D+00 0.694D+00
 Gap=     0.102 Goal=   None    Shift=    0.000
 Gap=     0.072 Goal=   None    Shift=    0.000
 RMSDP=8.27D-08 MaxDP=9.40D-06 DE=-1.38D-09 OVMax= 8.91D-05

 Cycle  38  Pass 1  IDiag  1:
 RMSU=  3.16D-08    CP:  1.00D+00  3.00D+00  3.00D+00  3.00D+00  3.00D+00
                    CP:  3.00D+00  3.00D+00  3.00D+00  3.00D+00  3.00D+00
                    CP:  3.00D+00  3.00D+00  3.00D+00  3.00D+00  1.50D+00
                    CP:  1.54D+00  1.54D+00
 E= -3809.92819943047     Delta-E=       -0.000000000447 Rises=F Damp=F
 DIIS: error= 2.47D-07 at cycle  38 NSaved=  20.
 NSaved=20 IEnMin=20 EnMin= -3809.92819943047     IErMin=20 ErrMin= 2.47D-07
 ErrMax= 2.47D-07  0.00D+00 EMaxC= 1.00D-01 BMatC= 1.08D-10 BMatP= 3.01D-10
 IDIUse=1 WtCom= 1.00D+00 WtEn= 0.00D+00
 Coeff-Com:  0.682D-02 0.358D-02 0.117D-02-0.210D-01-0.205D-01 0.184D-01
 Coeff-Com:  0.421D-01 0.203D-01-0.420D-01-0.510D-01-0.471D-01 0.530D-01
 Coeff-Com:  0.222D+00-0.229D-02-0.185D+00-0.106D+00-0.128D+00-0.187D-01
 Coeff-Com:  0.444D+00 0.809D+00
 Coeff:      0.682D-02 0.358D-02 0.117D-02-0.210D-01-0.205D-01 0.184D-01
 Coeff:      0.421D-01 0.203D-01-0.420D-01-0.510D-01-0.471D-01 0.530D-01
 Coeff:      0.222D+00-0.229D-02-0.185D+00-0.106D+00-0.128D+00-0.187D-01
 Coeff:      0.444D+00 0.809D+00
 Gap=     0.102 Goal=   None    Shift=    0.000
 Gap=     0.072 Goal=   None    Shift=    0.000
 RMSDP=4.05D-08 MaxDP=4.59D-06 DE=-4.47D-10 OVMax= 4.23D-05

 Cycle  39  Pass 1  IDiag  1:
 RMSU=  1.33D-08    CP:  1.00D+00  3.00D+00  3.00D+00  3.00D+00  3.00D+00
                    CP:  3.00D+00  3.00D+00  3.00D+00  3.00D+00  3.00D+00
                    CP:  3.00D+00  3.00D+00  3.00D+00  3.00D+00  1.50D+00
                    CP:  1.59D+00  2.17D+00  1.83D+00
 E= -3809.92819943071     Delta-E=       -0.000000000235 Rises=F Damp=F
 DIIS: error= 1.51D-07 at cycle  39 NSaved=  20.
 NSaved=20 IEnMin=20 EnMin= -3809.92819943071     IErMin=20 ErrMin= 1.51D-07
 ErrMax= 1.51D-07  0.00D+00 EMaxC= 1.00D-01 BMatC= 6.33D-11 BMatP= 1.08D-10
 IDIUse=1 WtCom= 1.00D+00 WtEn= 0.00D+00
 Coeff-Com:  0.118D-02 0.244D-02-0.615D-02-0.760D-02 0.489D-02 0.111D-01
 Coeff-Com:  0.960D-02-0.538D-02-0.137D-01-0.317D-01-0.625D-02 0.981D-01
 Coeff-Com:  0.126D-01-0.464D-01-0.378D-01-0.908D-01-0.145D+00 0.788D-01
 Coeff-Com:  0.500D+00 0.672D+00
 Coeff:      0.118D-02 0.244D-02-0.615D-02-0.760D-02 0.489D-02 0.111D-01
 Coeff:      0.960D-02-0.538D-02-0.137D-01-0.317D-01-0.625D-02 0.981D-01
 Coeff:      0.126D-01-0.464D-01-0.378D-01-0.908D-01-0.145D+00 0.788D-01
 Coeff:      0.500D+00 0.672D+00
 Gap=     0.102 Goal=   None    Shift=    0.000
 Gap=     0.072 Goal=   None    Shift=    0.000
 RMSDP=3.42D-08 MaxDP=4.80D-06 DE=-2.35D-10 OVMax= 3.46D-05

 Cycle  40  Pass 1  IDiag  1:
 RMSU=  1.65D-08    CP:  1.00D+00  3.00D+00  3.00D+00  3.00D+00  3.00D+00
                    CP:  3.00D+00  3.00D+00  3.00D+00  3.00D+00  3.00D+00
                    CP:  3.00D+00  3.00D+00  3.00D+00  3.00D+00  1.52D+00
                    CP:  1.64D+00  2.51D+00  1.82D+00  1.13D+00
 E= -3809.92819943087     Delta-E=       -0.000000000158 Rises=F Damp=F
 DIIS: error= 1.08D-07 at cycle  40 NSaved=  20.
 NSaved=20 IEnMin=20 EnMin= -3809.92819943087     IErMin=20 ErrMin= 1.08D-07
 ErrMax= 1.08D-07  0.00D+00 EMaxC= 1.00D-01 BMatC= 3.05D-11 BMatP= 6.33D-11
 IDIUse=1 WtCom= 1.00D+00 WtEn= 0.00D+00
 Coeff-Com:  0.133D-02 0.398D-02 0.658D-03-0.755D-02-0.106D-01 0.233D-02
 Coeff-Com:  0.194D-01 0.125D-01-0.188D-01-0.456D-01-0.149D-01 0.262D-01
 Coeff-Com:  0.617D-01 0.231D-01-0.266D-01-0.141D+00-0.171D+00-0.632D-02
 Coeff-Com:  0.484D+00 0.807D+00
 Coeff:      0.133D-02 0.398D-02 0.658D-03-0.755D-02-0.106D-01 0.233D-02
 Coeff:      0.194D-01 0.125D-01-0.188D-01-0.456D-01-0.149D-01 0.262D-01
 Coeff:      0.617D-01 0.231D-01-0.266D-01-0.141D+00-0.171D+00-0.632D-02
 Coeff:      0.484D+00 0.807D+00
 Gap=     0.102 Goal=   None    Shift=    0.000
 Gap=     0.072 Goal=   None    Shift=    0.000
 RMSDP=3.17D-08 MaxDP=4.00D-06 DE=-1.58D-10 OVMax= 3.28D-05

 Cycle  41  Pass 1  IDiag  1:
 Restarting incremental Fock formation.
 E= -3809.92819943120     Delta-E=       -0.000000000335 Rises=F Damp=F
 DIIS: error= 6.87D-08 at cycle  41 NSaved=  20.
 NSaved=20 IEnMin=20 EnMin= -3809.92819943120     IErMin=20 ErrMin= 6.87D-08
 ErrMax= 6.87D-08  0.00D+00 EMaxC= 1.00D-01 BMatC= 1.06D-11 BMatP= 3.05D-11
 IDIUse=1 WtCom= 1.00D+00 WtEn= 0.00D+00
 Coeff-Com:  0.287D-02 0.648D-03-0.462D-02-0.635D-02 0.509D-03 0.113D-01
 Coeff-Com:  0.978D-02-0.635D-02-0.230D-01-0.242D-01 0.157D-01 0.345D-01
 Coeff-Com:  0.177D-01-0.124D-02-0.392D-01-0.865D-01-0.146D+00-0.176D-01
 Coeff-Com:  0.431D+00 0.831D+00
 Coeff:      0.287D-02 0.648D-03-0.462D-02-0.635D-02 0.509D-03 0.113D-01
 Coeff:      0.978D-02-0.635D-02-0.230D-01-0.242D-01 0.157D-01 0.345D-01
 Coeff:      0.177D-01-0.124D-02-0.392D-01-0.865D-01-0.146D+00-0.176D-01
 Coeff:      0.431D+00 0.831D+00
 Gap=     0.102 Goal=   None    Shift=    0.000
 Gap=     0.072 Goal=   None    Shift=    0.000
 RMSDP=1.53D-08 MaxDP=1.49D-06 DE=-3.35D-10 OVMax= 1.49D-05

 Cycle  42  Pass 1  IDiag  1:
 RMSU=  1.53D-08    CP:  1.00D+00
 E= -3809.92819943116     Delta-E=        0.000000000040 Rises=F Damp=F
 DIIS: error= 4.71D-08 at cycle  42 NSaved=  20.
 NSaved=20 IEnMin=19 EnMin= -3809.92819943120     IErMin=20 ErrMin= 4.71D-08
 ErrMax= 4.71D-08  0.00D+00 EMaxC= 1.00D-01 BMatC= 5.49D-12 BMatP= 1.06D-11
 IDIUse=1 WtCom= 1.00D+00 WtEn= 0.00D+00
 Coeff-Com: -0.167D-02 0.185D-02 0.416D-02 0.496D-04-0.756D-02-0.438D-02
 Coeff-Com:  0.315D-02 0.137D-01 0.747D-02-0.262D-02-0.201D-01-0.651D-02
 Coeff-Com: -0.199D-02 0.296D-01 0.362D-01-0.628D-01-0.192D+00 0.140D-01
 Coeff-Com:  0.468D+00 0.722D+00
 Coeff:     -0.167D-02 0.185D-02 0.416D-02 0.496D-04-0.756D-02-0.438D-02
 Coeff:      0.315D-02 0.137D-01 0.747D-02-0.262D-02-0.201D-01-0.651D-02
 Coeff:     -0.199D-02 0.296D-01 0.362D-01-0.628D-01-0.192D+00 0.140D-01
 Coeff:      0.468D+00 0.722D+00
 Gap=     0.102 Goal=   None    Shift=    0.000
 Gap=     0.072 Goal=   None    Shift=    0.000
 RMSDP=5.41D-09 MaxDP=4.30D-07 DE= 4.00D-11 OVMax= 5.22D-06

 SCF Done:  E(UB3LYP) =  -3809.92819943     A.U. after   42 cycles
            NFock= 42  Conv=0.54D-08     -V/T= 2.0025
 <Sx>= 0.0000 <Sy>= 0.0000 <Sz>= 2.0000 <S**2>= 6.0250 S= 2.0050
 <L.S>= 0.000000000000E+00
 KE= 3.800489943014D+03 PE=-1.962925960183D+04 EE= 6.693613910999D+03
 Annihilation of the first spin contaminant:
 S**2 before annihilation     6.0250,   after     6.0001
 Leave Link  502 at Sat Oct 20 04:48:02 2018, MaxMem=   838860800 cpu:     51289.0
 (Enter /soft/sl6.3/x86_64/gaussian/g09_d01/g09/l601.exe)
 Copying SCF densities to generalized density rwf, IOpCl= 1 IROHF=0.

 **********************************************************************

            Population analysis using the SCF density.

 **********************************************************************

 Orbital symmetries:
 Alpha Orbitals:
       Occupied  (A) (A) (A) (A) (A) (A) (A) (A) (A) (A) (A) (A)
                 (A) (A) (A) (A) (A) (A) (A) (A) (A) (A) (A) (A)
                 (A) (A) (A) (A) (A) (A) (A) (A) (A) (A) (A) (A)
                 (A) (A) (A) (A) (A) (A) (A) (A) (A) (A) (A) (A)
                 (A) (A) (A) (A) (A) (A) (A) (A) (A) (A) (A) (A)
                 (A) (A) (A) (A) (A) (A) (A) (A) (A) (A) (A) (A)
                 (A) (A) (A) (A) (A) (A) (A) (A) (A) (A) (A) (A)
                 (A) (A) (A) (A) (A) (A) (A) (A) (A) (A) (A) (A)
                 (A) (A) (A) (A) (A) (A) (A) (A) (A) (A) (A) (A)
                 (A) (A) (A) (A) (A) (A) (A) (A) (A) (A) (A) (A)
                 (A) (A) (A) (A) (A) (A) (A) (A) (A) (A) (A) (A)
                 (A) (A) (A) (A) (A) (A) (A) (A) (A) (A) (A) (A)
                 (A) (A) (A) (A) (A) (A) (A) (A) (A) (A) (A) (A)
                 (A) (A) (A) (A)
       Virtual   (A) (A) (A) (A) (A) (A) (A) (A) (A) (A) (A) (A)
                 (A) (A) (A) (A) (A) (A) (A) (A) (A) (A) (A) (A)
                 (A) (A) (A) (A) (A) (A) (A) (A) (A) (A) (A) (A)
                 (A) (A) (A) (A) (A) (A) (A) (A) (A) (A) (A) (A)
                 (A) (A) (A) (A) (A) (A) (A) (A) (A) (A) (A) (A)
                 (A) (A) (A) (A) (A) (A) (A) (A) (A) (A) (A) (A)
                 (A) (A) (A) (A) (A) (A) (A) (A) (A) (A) (A) (A)
                 (A) (A) (A) (A) (A) (A) (A) (A) (A) (A) (A) (A)
                 (A) (A) (A) (A) (A) (A) (A) (A) (A) (A) (A) (A)
                 (A) (A) (A) (A) (A) (A) (A) (A) (A) (A) (A) (A)
                 (A) (A) (A) (A) (A) (A) (A) (A) (A) (A) (A) (A)
                 (A) (A) (A) (A) (A) (A) (A) (A) (A) (A) (A) (A)
                 (A) (A) (A) (A) (A) (A) (A) (A) (A) (A) (A) (A)
                 (A) (A) (A) (A) (A) (A) (A) (A) (A) (A) (A) (A)
                 (A) (A) (A) (A) (A) (A) (A) (A) (A) (A) (A) (A)
                 (A) (A) (A) (A) (A) (A) (A) (A) (A) (A) (A) (A)
                 (A) (A) (A) (A) (A) (A) (A) (A) (A) (A) (A) (A)
                 (A) (A) (A) (A) (A) (A) (A) (A) (A) (A) (A) (A)
                 (A) (A) (A) (A) (A) (A) (A) (A) (A) (A) (A) (A)
                 (A) (A) (A) (A) (A) (A) (A) (A) (A) (A) (A) (A)
                 (A) (A) (A) (A) (A) (A) (A) (A) (A) (A) (A) (A)
                 (A) (A) (A) (A) (A) (A) (A) (A) (A) (A) (A) (A)
                 (A) (A) (A) (A) (A) (A) (A) (A) (A) (A) (A) (A)
                 (A) (A) (A) (A) (A) (A) (A) (A) (A) (A) (A) (A)
                 (A) (A) (A) (A) (A) (A) (A) (A) (A) (A) (A) (A)
                 (A) (A) (A) (A) (A) (A) (A) (A) (A) (A) (A) (A)
                 (A) (A) (A) (A) (A) (A) (A) (A) (A) (A) (A) (A)
                 (A) (A) (A) (A) (A) (A) (A) (A) (A) (A) (A) (A)
                 (A) (A) (A) (A) (A) (A) (A) (A) (A) (A) (A) (A)
                 (A) (A) (A) (A) (A) (A) (A) (A) (A) (A) (A) (A)
                 (A) (A) (A) (A) (A) (A) (A) (A) (A) (A) (A) (A)
                 (A) (A) (A) (A) (A) (A) (A) (A) (A) (A) (A) (A)
                 (A) (A) (A) (A) (A) (A) (A) (A) (A) (A) (A) (A)
                 (A) (A) (A) (A) (A) (A) (A) (A) (A) (A) (A) (A)
                 (A) (A) (A) (A) (A) (A) (A) (A) (A) (A) (A) (A)
                 (A) (A) (A) (A) (A) (A) (A) (A) (A) (A) (A) (A)
                 (A) (A) (A) (A) (A) (A) (A) (A) (A) (A) (A) (A)
                 (A) (A) (A) (A) (A) (A) (A) (A) (A) (A) (A) (A)
                 (A) (A) (A) (A) (A) (A) (A) (A) (A) (A) (A) (A)
                 (A) (A) (A) (A) (A) (A) (A) (A) (A) (A) (A) (A)
                 (A) (A) (A) (A) (A) (A) (A) (A) (A) (A) (A) (A)
                 (A) (A) (A) (A) (A) (A) (A) (A) (A) (A) (A) (A)
                 (A) (A) (A) (A) (A) (A) (A) (A) (A) (A) (A) (A)
                 (A) (A) (A) (A) (A) (A) (A) (A) (A) (A) (A) (A)
                 (A) (A) (A) (A) (A) (A) (A) (A) (A) (A) (A) (A)
                 (A) (A) (A) (A) (A) (A) (A) (A) (A) (A) (A) (A)
                 (A) (A) (A) (A) (A) (A) (A) (A) (A) (A) (A) (A)
                 (A) (A) (A) (A) (A) (A) (A) (A) (A) (A) (A) (A)
                 (A) (A) (A) (A) (A) (A) (A) (A) (A) (A) (A) (A)
                 (A) (A) (A) (A) (A) (A) (A) (A) (A) (A) (A) (A)
                 (A) (A) (A) (A) (A) (A) (A) (A) (A) (A) (A) (A)
                 (A) (A) (A) (A) (A) (A) (A) (A) (A) (A) (A) (A)
                 (A) (A) (A) (A) (A) (A) (A) (A) (A) (A) (A) (A)
                 (A) (A) (A) (A) (A) (A) (A) (A) (A) (A) (A) (A)
                 (A) (A) (A) (A) (A) (A) (A) (A) (A) (A) (A) (A)
                 (A) (A) (A) (A) (A) (A) (A) (A) (A) (A) (A) (A)
                 (A) (A) (A) (A) (A) (A) (A) (A) (A) (A) (A) (A)
                 (A) (A) (A) (A) (A) (A) (A) (A) (A) (A) (A) (A)
                 (A) (A) (A) (A) (A) (A) (A) (A) (A) (A) (A) (A)
                 (A) (A) (A) (A) (A) (A) (A) (A) (A) (A) (A) (A)
                 (A) (A) (A) (A) (A) (A) (A) (A) (A) (A)
 Beta  Orbitals:
       Occupied  (A) (A) (A) (A) (A) (A) (A) (A) (A) (A) (A) (A)
                 (A) (A) (A) (A) (A) (A) (A) (A) (A) (A) (A) (A)
                 (A) (A) (A) (A) (A) (A) (A) (A) (A) (A) (A) (A)
                 (A) (A) (A) (A) (A) (A) (A) (A) (A) (A) (A) (A)
                 (A) (A) (A) (A) (A) (A) (A) (A) (A) (A) (A) (A)
                 (A) (A) (A) (A) (A) (A) (A) (A) (A) (A) (A) (A)
                 (A) (A) (A) (A) (A) (A) (A) (A) (A) (A) (A) (A)
                 (A) (A) (A) (A) (A) (A) (A) (A) (A) (A) (A) (A)
                 (A) (A) (A) (A) (A) (A) (A) (A) (A) (A) (A) (A)
                 (A) (A) (A) (A) (A) (A) (A) (A) (A) (A) (A) (A)
                 (A) (A) (A) (A) (A) (A) (A) (A) (A) (A) (A) (A)
                 (A) (A) (A) (A) (A) (A) (A) (A) (A) (A) (A) (A)
                 (A) (A) (A) (A) (A) (A) (A) (A) (A) (A) (A) (A)
       Virtual   (A) (A) (A) (A) (A) (A) (A) (A) (A) (A) (A) (A)
                 (A) (A) (A) (A) (A) (A) (A) (A) (A) (A) (A) (A)
                 (A) (A) (A) (A) (A) (A) (A) (A) (A) (A) (A) (A)
                 (A) (A) (A) (A) (A) (A) (A) (A) (A) (A) (A) (A)
                 (A) (A) (A) (A) (A) (A) (A) (A) (A) (A) (A) (A)
                 (A) (A) (A) (A) (A) (A) (A) (A) (A) (A) (A) (A)
                 (A) (A) (A) (A) (A) (A) (A) (A) (A) (A) (A) (A)
                 (A) (A) (A) (A) (A) (A) (A) (A) (A) (A) (A) (A)
                 (A) (A) (A) (A) (A) (A) (A) (A) (A) (A) (A) (A)
                 (A) (A) (A) (A) (A) (A) (A) (A) (A) (A) (A) (A)
                 (A) (A) (A) (A) (A) (A) (A) (A) (A) (A) (A) (A)
                 (A) (A) (A) (A) (A) (A) (A) (A) (A) (A) (A) (A)
                 (A) (A) (A) (A) (A) (A) (A) (A) (A) (A) (A) (A)
                 (A) (A) (A) (A) (A) (A) (A) (A) (A) (A) (A) (A)
                 (A) (A) (A) (A) (A) (A) (A) (A) (A) (A) (A) (A)
                 (A) (A) (A) (A) (A) (A) (A) (A) (A) (A) (A) (A)
                 (A) (A) (A) (A) (A) (A) (A) (A) (A) (A) (A) (A)
                 (A) (A) (A) (A) (A) (A) (A) (A) (A) (A) (A) (A)
                 (A) (A) (A) (A) (A) (A) (A) (A) (A) (A) (A) (A)
                 (A) (A) (A) (A) (A) (A) (A) (A) (A) (A) (A) (A)
                 (A) (A) (A) (A) (A) (A) (A) (A) (A) (A) (A) (A)
                 (A) (A) (A) (A) (A) (A) (A) (A) (A) (A) (A) (A)
                 (A) (A) (A) (A) (A) (A) (A) (A) (A) (A) (A) (A)
                 (A) (A) (A) (A) (A) (A) (A) (A) (A) (A) (A) (A)
                 (A) (A) (A) (A) (A) (A) (A) (A) (A) (A) (A) (A)
                 (A) (A) (A) (A) (A) (A) (A) (A) (A) (A) (A) (A)
                 (A) (A) (A) (A) (A) (A) (A) (A) (A) (A) (A) (A)
                 (A) (A) (A) (A) (A) (A) (A) (A) (A) (A) (A) (A)
                 (A) (A) (A) (A) (A) (A) (A) (A) (A) (A) (A) (A)
                 (A) (A) (A) (A) (A) (A) (A) (A) (A) (A) (A) (A)
                 (A) (A) (A) (A) (A) (A) (A) (A) (A) (A) (A) (A)
                 (A) (A) (A) (A) (A) (A) (A) (A) (A) (A) (A) (A)
                 (A) (A) (A) (A) (A) (A) (A) (A) (A) (A) (A) (A)
                 (A) (A) (A) (A) (A) (A) (A) (A) (A) (A) (A) (A)
                 (A) (A) (A) (A) (A) (A) (A) (A) (A) (A) (A) (A)
                 (A) (A) (A) (A) (A) (A) (A) (A) (A) (A) (A) (A)
                 (A) (A) (A) (A) (A) (A) (A) (A) (A) (A) (A) (A)
                 (A) (A) (A) (A) (A) (A) (A) (A) (A) (A) (A) (A)
                 (A) (A) (A) (A) (A) (A) (A) (A) (A) (A) (A) (A)
                 (A) (A) (A) (A) (A) (A) (A) (A) (A) (A) (A) (A)
                 (A) (A) (A) (A) (A) (A) (A) (A) (A) (A) (A) (A)
                 (A) (A) (A) (A) (A) (A) (A) (A) (A) (A) (A) (A)
                 (A) (A) (A) (A) (A) (A) (A) (A) (A) (A) (A) (A)
                 (A) (A) (A) (A) (A) (A) (A) (A) (A) (A) (A) (A)
                 (A) (A) (A) (A) (A) (A) (A) (A) (A) (A) (A) (A)
                 (A) (A) (A) (A) (A) (A) (A) (A) (A) (A) (A) (A)
                 (A) (A) (A) (A) (A) (A) (A) (A) (A) (A) (A) (A)
                 (A) (A) (A) (A) (A) (A) (A) (A) (A) (A) (A) (A)
                 (A) (A) (A) (A) (A) (A) (A) (A) (A) (A) (A) (A)
                 (A) (A) (A) (A) (A) (A) (A) (A) (A) (A) (A) (A)
                 (A) (A) (A) (A) (A) (A) (A) (A) (A) (A) (A) (A)
                 (A) (A) (A) (A) (A) (A) (A) (A) (A) (A) (A) (A)
                 (A) (A) (A) (A) (A) (A) (A) (A) (A) (A) (A) (A)
                 (A) (A) (A) (A) (A) (A) (A) (A) (A) (A) (A) (A)
                 (A) (A) (A) (A) (A) (A) (A) (A) (A) (A) (A) (A)
                 (A) (A) (A) (A) (A) (A) (A) (A) (A) (A) (A) (A)
                 (A) (A) (A) (A) (A) (A) (A) (A) (A) (A) (A) (A)
                 (A) (A) (A) (A) (A) (A) (A) (A) (A) (A) (A) (A)
                 (A) (A) (A) (A) (A) (A) (A) (A) (A) (A) (A) (A)
                 (A) (A) (A) (A) (A) (A) (A) (A) (A) (A) (A) (A)
                 (A) (A) (A) (A) (A) (A) (A) (A) (A) (A) (A) (A)
                 (A) (A)
 The electronic state is 5-A.
 Alpha  occ. eigenvalues -- -256.02480-101.43151-101.41277 -29.99677 -25.88376
 Alpha  occ. eigenvalues --  -25.85685 -25.85438 -14.45314 -14.44896 -14.40847
 Alpha  occ. eigenvalues --  -14.40302 -14.38307 -14.38213 -14.35521 -14.35279
 Alpha  occ. eigenvalues --  -14.32393 -14.32208 -10.27260 -10.27016 -10.26011
 Alpha  occ. eigenvalues --  -10.25971 -10.25669 -10.25604 -10.24691 -10.24581
 Alpha  occ. eigenvalues --  -10.24345 -10.24287 -10.24072 -10.23768 -10.22828
 Alpha  occ. eigenvalues --  -10.22766 -10.22605 -10.22524 -10.22506 -10.22386
 Alpha  occ. eigenvalues --  -10.22182 -10.22166 -10.22145 -10.21996 -10.21937
 Alpha  occ. eigenvalues --  -10.21806 -10.21585 -10.21566 -10.21306 -10.20976
 Alpha  occ. eigenvalues --   -9.34590  -9.32705  -7.10618  -7.10346  -7.10312
 Alpha  occ. eigenvalues --   -7.08738  -7.08460  -7.08403  -3.50740  -2.32384
 Alpha  occ. eigenvalues --   -2.26908  -2.26454  -1.14978  -1.14524  -0.99403
 Alpha  occ. eigenvalues --   -0.99064  -0.97445  -0.97156  -0.92892  -0.92704
 Alpha  occ. eigenvalues --   -0.90180  -0.89953  -0.86688  -0.86329  -0.84350
 Alpha  occ. eigenvalues --   -0.84018  -0.81865  -0.81619  -0.80476  -0.80219
 Alpha  occ. eigenvalues --   -0.79470  -0.79159  -0.72245  -0.72017  -0.70302
 Alpha  occ. eigenvalues --   -0.70162  -0.69877  -0.68079  -0.67540  -0.67235
 Alpha  occ. eigenvalues --   -0.66472  -0.66209  -0.64287  -0.63984  -0.63133
 Alpha  occ. eigenvalues --   -0.62877  -0.60063  -0.59782  -0.58886  -0.58643
 Alpha  occ. eigenvalues --   -0.55819  -0.55512  -0.53511  -0.53190  -0.52775
 Alpha  occ. eigenvalues --   -0.52428  -0.51369  -0.51053  -0.50874  -0.50528
 Alpha  occ. eigenvalues --   -0.50271  -0.49936  -0.48529  -0.48279  -0.47450
 Alpha  occ. eigenvalues --   -0.47218  -0.47122  -0.46863  -0.45113  -0.45014
 Alpha  occ. eigenvalues --   -0.44733  -0.44095  -0.44002  -0.43817  -0.43358
 Alpha  occ. eigenvalues --   -0.43055  -0.41477  -0.41180  -0.40720  -0.40425
 Alpha  occ. eigenvalues --   -0.40194  -0.39440  -0.38677  -0.38413  -0.37660
 Alpha  occ. eigenvalues --   -0.37495  -0.36314  -0.35693  -0.35344  -0.35217
 Alpha  occ. eigenvalues --   -0.35099  -0.35030  -0.34292  -0.33987  -0.33660
 Alpha  occ. eigenvalues --   -0.33414  -0.33045  -0.32170  -0.31835  -0.31665
 Alpha  occ. eigenvalues --   -0.30482  -0.30274  -0.29761  -0.28962  -0.28789
 Alpha  occ. eigenvalues --   -0.27962  -0.27197  -0.26980  -0.26404  -0.22704
 Alpha  occ. eigenvalues --   -0.22550  -0.22056  -0.20690  -0.20488  -0.19593
 Alpha virt. eigenvalues --   -0.09411  -0.09134  -0.07755  -0.07345  -0.05956
 Alpha virt. eigenvalues --   -0.05601  -0.05499  -0.05274  -0.03458  -0.03084
 Alpha virt. eigenvalues --    0.00748   0.01023   0.01920   0.02094   0.02342
 Alpha virt. eigenvalues --    0.02599   0.02858   0.03313   0.03943   0.04210
 Alpha virt. eigenvalues --    0.05630   0.05822   0.06000   0.06215   0.06490
 Alpha virt. eigenvalues --    0.06958   0.08100   0.08403   0.08759   0.09841
 Alpha virt. eigenvalues --    0.10660   0.10962   0.11178   0.11953   0.12383
 Alpha virt. eigenvalues --    0.12507   0.13099   0.13816   0.14047   0.14448
 Alpha virt. eigenvalues --    0.14584   0.14792   0.15415   0.15797   0.15995
 Alpha virt. eigenvalues --    0.17345   0.18413   0.18647   0.20137   0.20249
 Alpha virt. eigenvalues --    0.20576   0.20801   0.22667   0.22902   0.23148
 Alpha virt. eigenvalues --    0.23590   0.23832   0.24166   0.24433   0.24830
 Alpha virt. eigenvalues --    0.25481   0.25572   0.25771   0.26262   0.26705
 Alpha virt. eigenvalues --    0.27577   0.27846   0.28178   0.29007   0.29819
 Alpha virt. eigenvalues --    0.30334   0.31402   0.31771   0.31821   0.31963
 Alpha virt. eigenvalues --    0.32275   0.32990   0.33254   0.33500   0.33846
 Alpha virt. eigenvalues --    0.34271   0.34458   0.34488   0.34645   0.34703
 Alpha virt. eigenvalues --    0.35041   0.35319   0.35943   0.36172   0.36277
 Alpha virt. eigenvalues --    0.37014   0.37472   0.37546   0.37560   0.37920
 Alpha virt. eigenvalues --    0.38124   0.38173   0.38718   0.39204   0.39321
 Alpha virt. eigenvalues --    0.39442   0.39506   0.39967   0.40117   0.40510
 Alpha virt. eigenvalues --    0.40616   0.41105   0.41382   0.41467   0.41968
 Alpha virt. eigenvalues --    0.42140   0.42565   0.42662   0.43377   0.44008
 Alpha virt. eigenvalues --    0.44254   0.45591   0.46312   0.46577   0.46810
 Alpha virt. eigenvalues --    0.46881   0.47069   0.47480   0.47611   0.47702
 Alpha virt. eigenvalues --    0.48779   0.48987   0.49309   0.49777   0.50470
 Alpha virt. eigenvalues --    0.50674   0.51480   0.51601   0.52040   0.52291
 Alpha virt. eigenvalues --    0.52450   0.52569   0.52985   0.53663   0.53958
 Alpha virt. eigenvalues --    0.54425   0.54855   0.55107   0.55567   0.55982
 Alpha virt. eigenvalues --    0.56210   0.56466   0.56700   0.56794   0.56955
 Alpha virt. eigenvalues --    0.57508   0.58082   0.58630   0.58784   0.58987
 Alpha virt. eigenvalues --    0.59136   0.59429   0.59814   0.59889   0.60062
 Alpha virt. eigenvalues --    0.60100   0.60257   0.60364   0.61326   0.61606
 Alpha virt. eigenvalues --    0.62529   0.63224   0.63458   0.63927   0.64346
 Alpha virt. eigenvalues --    0.64826   0.65303   0.65532   0.65805   0.66556
 Alpha virt. eigenvalues --    0.67017   0.67203   0.68221   0.68507   0.69001
 Alpha virt. eigenvalues --    0.69614   0.69962   0.70338   0.70657   0.70893
 Alpha virt. eigenvalues --    0.71440   0.71758   0.72566   0.72936   0.73308
 Alpha virt. eigenvalues --    0.73929   0.74435   0.74559   0.75104   0.75169
 Alpha virt. eigenvalues --    0.75539   0.75697   0.76358   0.76645   0.76829
 Alpha virt. eigenvalues --    0.77765   0.78339   0.78864   0.79495   0.79707
 Alpha virt. eigenvalues --    0.80888   0.81011   0.81722   0.82127   0.82623
 Alpha virt. eigenvalues --    0.83249   0.83493   0.84361   0.84949   0.85414
 Alpha virt. eigenvalues --    0.86494   0.86938   0.87309   0.87808   0.88245
 Alpha virt. eigenvalues --    0.89068   0.89143   0.89890   0.91008   0.91214
 Alpha virt. eigenvalues --    0.91839   0.92064   0.92401   0.93124   0.93407
 Alpha virt. eigenvalues --    0.93777   0.94264   0.94600   0.95323   0.95740
 Alpha virt. eigenvalues --    0.96360   0.96556   0.96715   0.97280   0.97638
 Alpha virt. eigenvalues --    0.97790   0.98288   0.98882   0.98908   0.99235
 Alpha virt. eigenvalues --    0.99363   0.99780   1.00108   1.00622   1.01042
 Alpha virt. eigenvalues --    1.01329   1.01737   1.01864   1.02244   1.02360
 Alpha virt. eigenvalues --    1.02774   1.03030   1.03784   1.04091   1.04223
 Alpha virt. eigenvalues --    1.04456   1.05202   1.06052   1.06536   1.06711
 Alpha virt. eigenvalues --    1.07403   1.08230   1.09117   1.10322   1.10911
 Alpha virt. eigenvalues --    1.12726   1.13160   1.13559   1.13753   1.15402
 Alpha virt. eigenvalues --    1.15943   1.16389   1.17073   1.17646   1.18232
 Alpha virt. eigenvalues --    1.19279   1.19536   1.20793   1.21670   1.21769
 Alpha virt. eigenvalues --    1.24836   1.25668   1.25724   1.26667   1.27041
 Alpha virt. eigenvalues --    1.27207   1.27519   1.28211   1.29461   1.29618
 Alpha virt. eigenvalues --    1.29845   1.29923   1.30166   1.31434   1.32338
 Alpha virt. eigenvalues --    1.33025   1.34585   1.36299   1.36792   1.37100
 Alpha virt. eigenvalues --    1.37276   1.38698   1.39815   1.39901   1.40210
 Alpha virt. eigenvalues --    1.40853   1.42610   1.43070   1.43419   1.44387
 Alpha virt. eigenvalues --    1.45157   1.45664   1.45747   1.46281   1.47089
 Alpha virt. eigenvalues --    1.48402   1.48662   1.48875   1.49501   1.49870
 Alpha virt. eigenvalues --    1.50127   1.50555   1.50607   1.51095   1.51612
 Alpha virt. eigenvalues --    1.51957   1.52381   1.53142   1.54021   1.54172
 Alpha virt. eigenvalues --    1.54664   1.55039   1.55403   1.55529   1.55791
 Alpha virt. eigenvalues --    1.56133   1.56405   1.56505   1.57596   1.58318
 Alpha virt. eigenvalues --    1.59209   1.59712   1.60456   1.60946   1.61710
 Alpha virt. eigenvalues --    1.61975   1.62412   1.63243   1.63974   1.65631
 Alpha virt. eigenvalues --    1.66284   1.66802   1.67713   1.67942   1.68538
 Alpha virt. eigenvalues --    1.68778   1.69419   1.69550   1.69760   1.70820
 Alpha virt. eigenvalues --    1.71565   1.71997   1.72074   1.73441   1.73650
 Alpha virt. eigenvalues --    1.73914   1.74420   1.74674   1.75143   1.77260
 Alpha virt. eigenvalues --    1.77553   1.77842   1.78338   1.78748   1.78975
 Alpha virt. eigenvalues --    1.80034   1.81128   1.81962   1.82158   1.83731
 Alpha virt. eigenvalues --    1.85351   1.85814   1.86278   1.86849   1.86933
 Alpha virt. eigenvalues --    1.87155   1.87562   1.88053   1.88339   1.88783
 Alpha virt. eigenvalues --    1.88926   1.89816   1.89936   1.90105   1.90497
 Alpha virt. eigenvalues --    1.91088   1.91193   1.92289   1.93163   1.93757
 Alpha virt. eigenvalues --    1.94011   1.95211   1.95475   1.96569   1.97571
 Alpha virt. eigenvalues --    1.98075   1.98422   1.98904   2.00032   2.01367
 Alpha virt. eigenvalues --    2.01601   2.02398   2.02707   2.03349   2.03646
 Alpha virt. eigenvalues --    2.03841   2.04398   2.04735   2.05282   2.07879
 Alpha virt. eigenvalues --    2.08060   2.09614   2.09788   2.10578   2.11370
 Alpha virt. eigenvalues --    2.11800   2.12320   2.13907   2.14547   2.15778
 Alpha virt. eigenvalues --    2.16480   2.16831   2.17078   2.17477   2.18353
 Alpha virt. eigenvalues --    2.21339   2.22085   2.22932   2.24225   2.25291
 Alpha virt. eigenvalues --    2.25552   2.26212   2.26550   2.26765   2.27160
 Alpha virt. eigenvalues --    2.27410   2.27892   2.28169   2.28589   2.28801
 Alpha virt. eigenvalues --    2.28932   2.29541   2.31651   2.32065   2.33093
 Alpha virt. eigenvalues --    2.33308   2.33586   2.33672   2.34974   2.35676
 Alpha virt. eigenvalues --    2.37359   2.37929   2.38022   2.40127   2.40677
 Alpha virt. eigenvalues --    2.41256   2.42645   2.44739   2.45430   2.47449
 Alpha virt. eigenvalues --    2.47717   2.48969   2.49218   2.49778   2.49958
 Alpha virt. eigenvalues --    2.52652   2.52932   2.53654   2.54507   2.54808
 Alpha virt. eigenvalues --    2.55466   2.56020   2.56128   2.56269   2.56960
 Alpha virt. eigenvalues --    2.57690   2.57889   2.58080   2.58285   2.58330
 Alpha virt. eigenvalues --    2.58741   2.59411   2.59605   2.59930   2.60050
 Alpha virt. eigenvalues --    2.60234   2.60438   2.61069   2.61752   2.62131
 Alpha virt. eigenvalues --    2.62516   2.63120   2.63296   2.63475   2.63925
 Alpha virt. eigenvalues --    2.64179   2.64311   2.64612   2.65109   2.66026
 Alpha virt. eigenvalues --    2.66179   2.66456   2.66736   2.67380   2.67651
 Alpha virt. eigenvalues --    2.69576   2.69871   2.71093   2.71450   2.71906
 Alpha virt. eigenvalues --    2.72000   2.73011   2.74090   2.74255   2.74551
 Alpha virt. eigenvalues --    2.75787   2.75932   2.76124   2.76666   2.77541
 Alpha virt. eigenvalues --    2.77771   2.79190   2.79656   2.81842   2.82033
 Alpha virt. eigenvalues --    2.82107   2.83711   2.83894   2.84179   2.84597
 Alpha virt. eigenvalues --    2.85279   2.85752   2.86531   2.87039   2.87859
 Alpha virt. eigenvalues --    2.88026   2.89615   2.89891   2.90098   2.90160
 Alpha virt. eigenvalues --    2.91997   2.92431   2.92631   2.93800   2.94348
 Alpha virt. eigenvalues --    2.94961   2.95622   2.95657   2.96016   2.96234
 Alpha virt. eigenvalues --    2.97325   2.97777   3.01493   3.01721   3.02474
 Alpha virt. eigenvalues --    3.03042   3.04259   3.05374   3.06531   3.07263
 Alpha virt. eigenvalues --    3.11850   3.12443   3.13277   3.13510   3.13871
 Alpha virt. eigenvalues --    3.14797   3.15017   3.16649   3.20450   3.22280
 Alpha virt. eigenvalues --    3.23932   3.25163   3.29359   3.29636   3.32147
 Alpha virt. eigenvalues --    3.32764   3.33051   3.33426   3.34951   3.36715
 Alpha virt. eigenvalues --    3.37283   3.39683   3.40368   3.42450   3.42940
 Alpha virt. eigenvalues --    3.43542   3.44098   3.44308   3.44633   3.48314
 Alpha virt. eigenvalues --    3.48547   3.53793   3.56329   3.57771   3.58144
 Alpha virt. eigenvalues --    3.59161   3.59661   3.62159   3.63165   3.68756
 Alpha virt. eigenvalues --    3.70027   3.71794   3.72476   3.82486   3.82588
 Alpha virt. eigenvalues --    3.83121   3.83307   3.83488   3.86398   3.86584
 Alpha virt. eigenvalues --    3.86753   3.87220   3.89565   3.90177   3.90350
 Alpha virt. eigenvalues --    3.94101   3.94364   3.95353   3.95555   3.95766
 Alpha virt. eigenvalues --    3.97166   3.97906   3.98438   4.00659   4.01065
 Alpha virt. eigenvalues --    4.01824   4.03613   4.07898   4.08144   4.10038
 Alpha virt. eigenvalues --    4.10903   4.14128   4.15800   4.24718   4.25632
 Alpha virt. eigenvalues --    4.38083   4.45880   4.46554   4.49339   4.50204
 Alpha virt. eigenvalues --    4.50384   4.62705   4.63363   4.78195   4.78748
 Alpha virt. eigenvalues --    4.79070   4.79323   5.07080   5.07762   5.20689
 Alpha virt. eigenvalues --    5.21093   5.58660   5.59861   5.61264   5.67777
 Alpha virt. eigenvalues --    5.71993   5.88360   5.96165   7.84707   7.89573
 Alpha virt. eigenvalues --    8.01625   9.54799   9.76628  23.44202  23.44506
 Alpha virt. eigenvalues --   23.58573  23.58856  23.74038  23.74785  23.84625
 Alpha virt. eigenvalues --   23.84956  23.85126  23.85651  23.88496  23.88676
 Alpha virt. eigenvalues --   23.95788  23.96137  23.99062  23.99229  24.04581
 Alpha virt. eigenvalues --   24.05096  24.07028  24.07279  24.09698  24.10384
 Alpha virt. eigenvalues --   24.12148  24.12652  24.13606  24.13861  24.39805
 Alpha virt. eigenvalues --   24.40007  25.58010  25.62135  25.66237  25.67779
 Alpha virt. eigenvalues --   25.79472  25.88703  26.26723  33.77307  33.81338
 Alpha virt. eigenvalues --   33.90558  35.34345  35.34873  35.46231  35.46606
 Alpha virt. eigenvalues --   35.57803  35.58536  35.62415  35.62774  35.81437
 Alpha virt. eigenvalues --   35.81609 147.15084 215.47462 215.73675 776.98383
  Beta  occ. eigenvalues -- -256.02501-101.43057-101.41216 -29.91990 -25.81087
  Beta  occ. eigenvalues --  -25.79852 -25.79711 -14.45300 -14.44890 -14.40829
  Beta  occ. eigenvalues --  -14.40335 -14.38218 -14.38094 -14.35403 -14.35163
  Beta  occ. eigenvalues --  -14.32392 -14.32208 -10.27260 -10.27015 -10.26015
  Beta  occ. eigenvalues --  -10.25974 -10.25662 -10.25608 -10.24681 -10.24580
  Beta  occ. eigenvalues --  -10.24346 -10.24289 -10.24075 -10.23770 -10.22827
  Beta  occ. eigenvalues --  -10.22765 -10.22605 -10.22524 -10.22506 -10.22387
  Beta  occ. eigenvalues --  -10.22181 -10.22167 -10.22149 -10.21995 -10.21933
  Beta  occ. eigenvalues --  -10.21805 -10.21580 -10.21567 -10.21302 -10.20973
  Beta  occ. eigenvalues --   -9.34500  -9.32646  -7.10464  -7.10221  -7.10196
  Beta  occ. eigenvalues --   -7.08613  -7.08370  -7.08367  -3.32384  -2.09808
  Beta  occ. eigenvalues --   -2.09047  -2.08796  -1.14928  -1.14498  -0.99310
  Beta  occ. eigenvalues --   -0.98970  -0.97386  -0.97092  -0.92889  -0.92702
  Beta  occ. eigenvalues --   -0.90171  -0.89943  -0.86661  -0.86327  -0.84313
  Beta  occ. eigenvalues --   -0.83986  -0.81852  -0.81603  -0.80469  -0.80215
  Beta  occ. eigenvalues --   -0.79455  -0.79149  -0.72216  -0.71985  -0.70195
  Beta  occ. eigenvalues --   -0.69922  -0.69552  -0.67697  -0.67506  -0.67185
  Beta  occ. eigenvalues --   -0.66457  -0.66197  -0.64259  -0.63951  -0.63092
  Beta  occ. eigenvalues --   -0.62835  -0.60039  -0.59761  -0.58871  -0.58628
  Beta  occ. eigenvalues --   -0.55776  -0.55464  -0.53477  -0.53156  -0.52737
  Beta  occ. eigenvalues --   -0.52431  -0.51347  -0.51038  -0.50821  -0.50478
  Beta  occ. eigenvalues --   -0.50248  -0.49930  -0.48519  -0.48266  -0.47439
  Beta  occ. eigenvalues --   -0.47208  -0.47112  -0.46850  -0.44967  -0.44881
  Beta  occ. eigenvalues --   -0.44598  -0.44029  -0.43930  -0.43800  -0.43300
  Beta  occ. eigenvalues --   -0.43031  -0.41137  -0.40849  -0.40430  -0.40203
  Beta  occ. eigenvalues --   -0.39977  -0.39269  -0.38499  -0.38199  -0.37659
  Beta  occ. eigenvalues --   -0.37496  -0.35395  -0.35197  -0.35091  -0.35013
  Beta  occ. eigenvalues --   -0.34634  -0.33477  -0.33229  -0.33054  -0.32792
  Beta  occ. eigenvalues --   -0.32439  -0.32115  -0.31140  -0.30466  -0.30260
  Beta  occ. eigenvalues --   -0.28988  -0.28721  -0.27003  -0.26666  -0.26616
  Beta  occ. eigenvalues --   -0.24363  -0.22996  -0.22916  -0.21869  -0.20623
  Beta  occ. eigenvalues --   -0.16671
  Beta virt. eigenvalues --   -0.09435  -0.09176  -0.08006  -0.07343  -0.05995
  Beta virt. eigenvalues --   -0.05653  -0.05523  -0.05286  -0.03791  -0.03175
  Beta virt. eigenvalues --   -0.02070  -0.01184  -0.00087   0.00733   0.01049
  Beta virt. eigenvalues --    0.01918   0.02097   0.02333   0.02422   0.02706
  Beta virt. eigenvalues --    0.03370   0.03933   0.04229   0.04522   0.05638
  Beta virt. eigenvalues --    0.05827   0.06015   0.06221   0.06519   0.06972
  Beta virt. eigenvalues --    0.08132   0.08447   0.08886   0.09875   0.10735
  Beta virt. eigenvalues --    0.11016   0.11201   0.12105   0.12436   0.12564
  Beta virt. eigenvalues --    0.13487   0.13889   0.14075   0.14486   0.14604
  Beta virt. eigenvalues --    0.14826   0.15601   0.15938   0.16131   0.18047
  Beta virt. eigenvalues --    0.18464   0.18739   0.20306   0.20664   0.20866
  Beta virt. eigenvalues --    0.21082   0.22689   0.22915   0.23175   0.23635
  Beta virt. eigenvalues --    0.23871   0.24174   0.24492   0.25082   0.25511
  Beta virt. eigenvalues --    0.25661   0.25874   0.26310   0.26870   0.27675
  Beta virt. eigenvalues --    0.27935   0.28351   0.29121   0.29969   0.30419
  Beta virt. eigenvalues --    0.31501   0.31855   0.31891   0.32091   0.32435
  Beta virt. eigenvalues --    0.33045   0.33331   0.33539   0.33866   0.34314
  Beta virt. eigenvalues --    0.34491   0.34561   0.34727   0.34775   0.35091
  Beta virt. eigenvalues --    0.35526   0.35985   0.36233   0.36309   0.37080
  Beta virt. eigenvalues --    0.37514   0.37602   0.37782   0.37956   0.38175
  Beta virt. eigenvalues --    0.38207   0.38736   0.39255   0.39352   0.39472
  Beta virt. eigenvalues --    0.39578   0.39994   0.40144   0.40532   0.40661
  Beta virt. eigenvalues --    0.41157   0.41420   0.41495   0.42013   0.42189
  Beta virt. eigenvalues --    0.42624   0.42780   0.43419   0.44029   0.44297
  Beta virt. eigenvalues --    0.45629   0.46362   0.46607   0.46824   0.46997
  Beta virt. eigenvalues --    0.47115   0.47620   0.47702   0.47802   0.48841
  Beta virt. eigenvalues --    0.49204   0.49352   0.49846   0.50521   0.50809
  Beta virt. eigenvalues --    0.51568   0.51665   0.52277   0.52403   0.52641
  Beta virt. eigenvalues --    0.52658   0.53165   0.53926   0.54033   0.54500
  Beta virt. eigenvalues --    0.54910   0.55498   0.55670   0.56013   0.56363
  Beta virt. eigenvalues --    0.56505   0.56732   0.56832   0.56978   0.57554
  Beta virt. eigenvalues --    0.58268   0.58700   0.58912   0.59010   0.59355
  Beta virt. eigenvalues --    0.59539   0.59905   0.59927   0.60102   0.60246
  Beta virt. eigenvalues --    0.60275   0.60367   0.61556   0.61668   0.62648
  Beta virt. eigenvalues --    0.63274   0.63504   0.64091   0.64416   0.64868
  Beta virt. eigenvalues --    0.65445   0.65604   0.66135   0.66615   0.67163
  Beta virt. eigenvalues --    0.67503   0.68418   0.68576   0.69232   0.69924
  Beta virt. eigenvalues --    0.70113   0.70430   0.70915   0.71029   0.71725
  Beta virt. eigenvalues --    0.71981   0.72647   0.73103   0.73423   0.74147
  Beta virt. eigenvalues --    0.74490   0.74600   0.75158   0.75326   0.75597
  Beta virt. eigenvalues --    0.75717   0.76408   0.76739   0.76903   0.77850
  Beta virt. eigenvalues --    0.78389   0.79034   0.79527   0.79773   0.81079
  Beta virt. eigenvalues --    0.81196   0.81808   0.82198   0.82690   0.83528
  Beta virt. eigenvalues --    0.84030   0.84481   0.84997   0.85570   0.86599
  Beta virt. eigenvalues --    0.87078   0.87396   0.87967   0.88398   0.89316
  Beta virt. eigenvalues --    0.89588   0.90349   0.91030   0.91768   0.92344
  Beta virt. eigenvalues --    0.92915   0.93201   0.93311   0.94088   0.94185
  Beta virt. eigenvalues --    0.94369   0.95014   0.95735   0.96193   0.96666
  Beta virt. eigenvalues --    0.96798   0.96933   0.97349   0.97767   0.98118
  Beta virt. eigenvalues --    0.98568   0.99077   0.99120   0.99319   0.99514
  Beta virt. eigenvalues --    0.99944   1.00288   1.00747   1.01116   1.01436
  Beta virt. eigenvalues --    1.01839   1.01957   1.02327   1.02437   1.02915
  Beta virt. eigenvalues --    1.03180   1.03844   1.04128   1.04468   1.04695
  Beta virt. eigenvalues --    1.05241   1.06072   1.06550   1.06767   1.07501
  Beta virt. eigenvalues --    1.08455   1.09220   1.10357   1.10960   1.12915
  Beta virt. eigenvalues --    1.13501   1.13790   1.13870   1.15442   1.16045
  Beta virt. eigenvalues --    1.16668   1.17341   1.18140   1.19342   1.19613
  Beta virt. eigenvalues --    1.20219   1.21200   1.22079   1.22716   1.24898
  Beta virt. eigenvalues --    1.25754   1.25861   1.26771   1.27074   1.27233
  Beta virt. eigenvalues --    1.27554   1.28252   1.29611   1.29783   1.29942
  Beta virt. eigenvalues --    1.30066   1.30381   1.32041   1.33172   1.33810
  Beta virt. eigenvalues --    1.36067   1.36726   1.36856   1.37355   1.39254
  Beta virt. eigenvalues --    1.39822   1.39899   1.40167   1.41043   1.41370
  Beta virt. eigenvalues --    1.43067   1.43184   1.43491   1.44695   1.45675
  Beta virt. eigenvalues --    1.45903   1.46270   1.47574   1.48663   1.48877
  Beta virt. eigenvalues --    1.48993   1.49483   1.49843   1.49992   1.50365
  Beta virt. eigenvalues --    1.50646   1.50915   1.51292   1.51780   1.52425
  Beta virt. eigenvalues --    1.52633   1.53697   1.54219   1.54488   1.54917
  Beta virt. eigenvalues --    1.55243   1.55464   1.55704   1.55833   1.56201
  Beta virt. eigenvalues --    1.56565   1.57299   1.57855   1.58694   1.59447
  Beta virt. eigenvalues --    1.59953   1.60549   1.61302   1.61788   1.62014
  Beta virt. eigenvalues --    1.62557   1.63413   1.64098   1.65775   1.66482
  Beta virt. eigenvalues --    1.67016   1.67854   1.68425   1.68596   1.69024
  Beta virt. eigenvalues --    1.69489   1.69644   1.69883   1.71212   1.71966
  Beta virt. eigenvalues --    1.72284   1.72485   1.73464   1.73695   1.73958
  Beta virt. eigenvalues --    1.74729   1.74813   1.75279   1.77493   1.77769
  Beta virt. eigenvalues --    1.78371   1.78870   1.79180   1.80213   1.81483
  Beta virt. eigenvalues --    1.81784   1.82100   1.82707   1.84965   1.85488
  Beta virt. eigenvalues --    1.86032   1.86390   1.86914   1.86988   1.87280
  Beta virt. eigenvalues --    1.87602   1.88289   1.88801   1.88935   1.89299
  Beta virt. eigenvalues --    1.89873   1.90091   1.90376   1.90623   1.91320
  Beta virt. eigenvalues --    1.91523   1.93370   1.93491   1.93904   1.94473
  Beta virt. eigenvalues --    1.95244   1.95511   1.96862   1.97611   1.98141
  Beta virt. eigenvalues --    1.98492   1.99181   2.00904   2.01414   2.01650
  Beta virt. eigenvalues --    2.02434   2.02750   2.03375   2.03670   2.04017
  Beta virt. eigenvalues --    2.04568   2.04795   2.05399   2.07887   2.08067
  Beta virt. eigenvalues --    2.09618   2.09791   2.10605   2.11394   2.11915
  Beta virt. eigenvalues --    2.12396   2.13951   2.14604   2.15833   2.16533
  Beta virt. eigenvalues --    2.16877   2.17107   2.17498   2.18469   2.21451
  Beta virt. eigenvalues --    2.22226   2.23046   2.24424   2.25464   2.25596
  Beta virt. eigenvalues --    2.26288   2.26626   2.26880   2.27280   2.27555
  Beta virt. eigenvalues --    2.28034   2.28221   2.28872   2.28945   2.29539
  Beta virt. eigenvalues --    2.30110   2.31706   2.32173   2.33124   2.33374
  Beta virt. eigenvalues --    2.33645   2.33723   2.35053   2.35779   2.37438
  Beta virt. eigenvalues --    2.38084   2.39130   2.40528   2.40903   2.41360
  Beta virt. eigenvalues --    2.42695   2.44802   2.45540   2.47516   2.47764
  Beta virt. eigenvalues --    2.48986   2.49279   2.49779   2.49959   2.52692
  Beta virt. eigenvalues --    2.52961   2.53751   2.54649   2.54930   2.55503
  Beta virt. eigenvalues --    2.56056   2.56165   2.56356   2.57013   2.57709
  Beta virt. eigenvalues --    2.57918   2.58086   2.58302   2.58375   2.58792
  Beta virt. eigenvalues --    2.59446   2.59645   2.59950   2.60096   2.60288
  Beta virt. eigenvalues --    2.60475   2.61164   2.61828   2.62199   2.62547
  Beta virt. eigenvalues --    2.63195   2.63370   2.63533   2.63979   2.64215
  Beta virt. eigenvalues --    2.64332   2.64678   2.65188   2.66090   2.66230
  Beta virt. eigenvalues --    2.66519   2.66799   2.67471   2.67755   2.69679
  Beta virt. eigenvalues --    2.69991   2.71174   2.71600   2.71972   2.72159
  Beta virt. eigenvalues --    2.73228   2.74297   2.74621   2.74851   2.75878
  Beta virt. eigenvalues --    2.75999   2.76244   2.76715   2.77567   2.77786
  Beta virt. eigenvalues --    2.79497   2.79768   2.81897   2.82093   2.83767
  Beta virt. eigenvalues --    2.83962   2.85517   2.85716   2.86908   2.88204
  Beta virt. eigenvalues --    2.89871   2.90109   2.90412   2.90617   2.91086
  Beta virt. eigenvalues --    2.91133   2.92233   2.92610   2.93387   2.93870
  Beta virt. eigenvalues --    2.94392   2.94535   2.94936   2.95016   2.95841
  Beta virt. eigenvalues --    2.96211   2.96375   2.97029   2.98102   3.00855
  Beta virt. eigenvalues --    3.01584   3.01790   3.02478   3.03218   3.04428
  Beta virt. eigenvalues --    3.04918   3.06497   3.07142   3.08570   3.12080
  Beta virt. eigenvalues --    3.12823   3.13364   3.13580   3.14355   3.14818
  Beta virt. eigenvalues --    3.15043   3.17112   3.20598   3.22357   3.24446
  Beta virt. eigenvalues --    3.25260   3.29397   3.29681   3.32212   3.32838
  Beta virt. eigenvalues --    3.33075   3.33468   3.36593   3.37307   3.39492
  Beta virt. eigenvalues --    3.40151   3.42240   3.42940   3.43259   3.43620
  Beta virt. eigenvalues --    3.44264   3.44442   3.44921   3.48326   3.48562
  Beta virt. eigenvalues --    3.53907   3.56437   3.57792   3.58142   3.59192
  Beta virt. eigenvalues --    3.59681   3.62222   3.63281   3.68890   3.70193
  Beta virt. eigenvalues --    3.71927   3.72599   3.82533   3.82621   3.83183
  Beta virt. eigenvalues --    3.83417   3.83538   3.86439   3.86588   3.86752
  Beta virt. eigenvalues --    3.87271   3.89678   3.90178   3.90350   3.94109
  Beta virt. eigenvalues --    3.94364   3.95367   3.95573   3.95772   3.97194
  Beta virt. eigenvalues --    3.97965   3.98465   4.00742   4.01117   4.01863
  Beta virt. eigenvalues --    4.03666   4.07899   4.08145   4.10085   4.10918
  Beta virt. eigenvalues --    4.14161   4.15844   4.24744   4.25655   4.38360
  Beta virt. eigenvalues --    4.46124   4.46610   4.49454   4.50206   4.50385
  Beta virt. eigenvalues --    4.62841   4.63613   4.78251   4.78784   4.79075
  Beta virt. eigenvalues --    4.79329   5.07094   5.07769   5.20761   5.21164
  Beta virt. eigenvalues --    5.59361   5.59964   5.74410   5.79126   5.81586
  Beta virt. eigenvalues --    6.01330   6.09508   7.97981   8.01018   8.12627
  Beta virt. eigenvalues --    9.54959   9.76777  23.44203  23.44506  23.58576
  Beta virt. eigenvalues --   23.58857  23.74041  23.74787  23.84626  23.84956
  Beta virt. eigenvalues --   23.85126  23.85650  23.88496  23.88675  23.95787
  Beta virt. eigenvalues --   23.96135  23.99062  23.99229  24.04583  24.05098
  Beta virt. eigenvalues --   24.07028  24.07279  24.09701  24.10387  24.12150
  Beta virt. eigenvalues --   24.12652  24.13606  24.13862  24.39805  24.40007
  Beta virt. eigenvalues --   25.58214  25.62268  25.66385  25.67844  25.81900
  Beta virt. eigenvalues --   25.89103  26.34956  33.87171  33.89816  33.98751
  Beta virt. eigenvalues --   35.34382  35.34881  35.46248  35.46609  35.57896
  Beta virt. eigenvalues --   35.58633  35.62533  35.62898  35.81438  35.81608
  Beta virt. eigenvalues --  147.19052 215.47534 215.73746 776.99154
          Condensed to atoms (all electrons):
          Atomic-Atomic Spin Densities.
 Mulliken charges and spin densities:
               1          2
     1  Fe   1.380031   3.751830
     2  Cl  -0.710405   0.102454
     3  N   -0.516192   0.019806
     4  N   -0.392807   0.009639
     5  N    0.048587   0.008080
     6  N   -0.353806   0.003692
     7  C    0.148954  -0.002673
     8  H    0.119405   0.001898
     9  C   -0.175887   0.001643
    10  H    0.112305   0.000665
    11  C    0.002697  -0.000656
    12  H    0.113354  -0.000039
    13  C   -0.092398   0.001485
    14  H    0.099448   0.000446
    15  C    0.225505   0.002158
    16  C    0.082059   0.005893
    17  C    0.143166  -0.002619
    18  H    0.138002   0.000160
    19  Cl  -0.753684   0.064295
    20  N   -0.528130   0.021738
    21  N   -0.409424   0.019883
    22  N    0.037583  -0.018254
    23  N   -0.355589   0.001372
    24  C    0.154748  -0.001592
    25  H    0.116364   0.001852
    26  C   -0.174123   0.001056
    27  H    0.110172   0.000673
    28  C    0.000632  -0.003360
    29  H    0.111860   0.000138
    30  C   -0.087549   0.001924
    31  H    0.098292   0.000328
    32  C    0.228883   0.001555
    33  C    0.096384  -0.001199
    34  C    0.146277   0.004880
    35  H    0.136729  -0.000169
    36  C    0.230590   0.000039
    37  C   -0.097601   0.000627
    38  C   -0.049865   0.000910
    39  C   -0.030342  -0.000343
    40  C   -0.027725  -0.000537
    41  C   -0.039598   0.000762
    42  H    0.115649  -0.000018
    43  H    0.170014  -0.000032
    44  H    0.119759   0.000024
    45  H    0.129316   0.000026
    46  C    0.233769   0.000681
    47  C   -0.099027  -0.000364
    48  C   -0.051275  -0.000480
    49  C   -0.030742   0.000084
    50  C   -0.028141   0.000181
    51  C   -0.040119  -0.000561
    52  H    0.115002   0.000014
    53  H    0.167699   0.000057
    54  H    0.119021   0.000008
    55  H    0.128042  -0.000011
    56  C    0.041260  -0.000190
    57  N   -0.208204   0.000289
    58  C    0.040535   0.000118
    59  N   -0.209460  -0.000267
 Sum of Mulliken charges =   0.00000   4.00000
 Mulliken charges and spin densities with hydrogens summed into heavy atoms:
               1          2
     1  Fe   1.380031   3.751830
     2  Cl  -0.710405   0.102454
     3  N   -0.516192   0.019806
     4  N   -0.392807   0.009639
     5  N    0.048587   0.008080
     6  N   -0.353806   0.003692
     7  C    0.268359  -0.000774
     9  C   -0.063582   0.002307
    11  C    0.116051  -0.000695
    13  C    0.007050   0.001931
    15  C    0.225505   0.002158
    16  C    0.082059   0.005893
    17  C    0.281168  -0.002459
    19  Cl  -0.753684   0.064295
    20  N   -0.528130   0.021738
    21  N   -0.409424   0.019883
    22  N    0.037583  -0.018254
    23  N   -0.355589   0.001372
    24  C    0.271112   0.000260
    26  C   -0.063951   0.001728
    28  C    0.112492  -0.003222
    30  C    0.010743   0.002252
    32  C    0.228883   0.001555
    33  C    0.096384  -0.001199
    34  C    0.283006   0.004711
    36  C    0.230590   0.000039
    37  C    0.018048   0.000608
    38  C    0.120150   0.000877
    39  C    0.089417  -0.000319
    40  C    0.101591  -0.000510
    41  C   -0.039598   0.000762
    46  C    0.233769   0.000681
    47  C    0.015976  -0.000350
    48  C    0.116423  -0.000423
    49  C    0.088279   0.000092
    50  C    0.099900   0.000170
    51  C   -0.040119  -0.000561
    56  C    0.041260  -0.000190
    57  N   -0.208204   0.000289
    58  C    0.040535   0.000118
    59  N   -0.209460  -0.000267
 Electronic spatial extent (au):  <R**2>=          32683.9237
 Charge=              0.0000 electrons
 Dipole moment (field-independent basis, Debye):
    X=             -0.6385    Y=             16.8129    Z=              0.1773  Tot=             16.8260
 Quadrupole moment (field-independent basis, Debye-Ang):
   XX=           -287.5384   YY=           -253.8562   ZZ=           -250.7197
   XY=             -1.8432   XZ=             38.2077   YZ=              0.1609
 Traceless Quadrupole moment (field-independent basis, Debye-Ang):
   XX=            -23.5003   YY=             10.1819   ZZ=             13.3184
   XY=             -1.8432   XZ=             38.2077   YZ=              0.1609
 Octapole moment (field-independent basis, Debye-Ang**2):
  XXX=            -43.8227  YYY=            132.9682  ZZZ=             15.9801  XYY=              1.3813
  XXY=            651.0670  XXZ=             22.6790  XZZ=              2.1764  YZZ=            153.7194
  YYZ=            -14.8160  XYZ=              4.8818
 Hexadecapole moment (field-independent basis, Debye-Ang**3):
 XXXX=         -49766.0511 YYYY=          -6495.6184 ZZZZ=          -4177.5988 XXXY=           -100.0064
 XXXZ=           2846.0611 YYYX=            -68.1938 YYYZ=            -62.1718 ZZZX=            178.8592
 ZZZY=             35.2682 XXYY=          -9164.0177 XXZZ=          -6634.8825 YYZZ=          -1430.0629
 XXYZ=            -57.9022 YYXZ=            190.4148 ZZXY=              0.5903
 N-N= 5.325227548384D+03 E-N=-1.962925958729D+04  KE= 3.800489943014D+03
                          Isotropic Fermi Contact Couplings
        Atom                 a.u.       MegaHertz       Gauss      10(-4) cm-1
     1  Fe(57)            -0.54363     -19.71208      -7.03376      -6.57524
     2  Cl(35)             0.05511       6.04038       2.15536       2.01485
     3  N(14)              0.07209       5.82342       2.07794       1.94248
     4  N(14)              0.07253       5.85847       2.09045       1.95418
     5  N(14)              0.00714       0.57645       0.20569       0.19228
     6  N(14)              0.00766       0.61852       0.22070       0.20632
     7  C(13)             -0.00232      -0.65112      -0.23233      -0.21719
     8  H(1)               0.00036       0.40378       0.14408       0.13469
     9  C(13)              0.00151       0.42508       0.15168       0.14179
    10  H(1)               0.00014       0.15747       0.05619       0.05253
    11  C(13)              0.00008       0.02118       0.00756       0.00707
    12  H(1)              -0.00001      -0.01594      -0.00569      -0.00532
    13  C(13)              0.00154       0.43380       0.15479       0.14470
    14  H(1)               0.00013       0.14497       0.05173       0.04836
    15  C(13)             -0.00203      -0.57137      -0.20388      -0.19059
    16  C(13)             -0.00006      -0.01692      -0.00604      -0.00564
    17  C(13)              0.00019       0.05321       0.01899       0.01775
    18  H(1)               0.00010       0.11308       0.04035       0.03772
    19  Cl(35)             0.05068       5.55494       1.98214       1.85293
    20  N(14)              0.07007       5.65965       2.01951       1.88786
    21  N(14)              0.08693       7.02169       2.50551       2.34218
    22  N(14)              0.00959       0.77436       0.27631       0.25830
    23  N(14)              0.00918       0.74124       0.26449       0.24725
    24  C(13)              0.00015       0.04120       0.01470       0.01374
    25  H(1)               0.00041       0.45673       0.16297       0.15235
    26  C(13)              0.00193       0.54241       0.19355       0.18093
    27  H(1)               0.00018       0.19585       0.06988       0.06533
    28  C(13)             -0.00008      -0.02108      -0.00752      -0.00703
    29  H(1)               0.00003       0.03398       0.01212       0.01133
    30  C(13)              0.00171       0.48089       0.17159       0.16041
    31  H(1)               0.00014       0.15560       0.05552       0.05190
    32  C(13)             -0.00104      -0.29144      -0.10399      -0.09721
    33  C(13)             -0.00067      -0.18943      -0.06759      -0.06319
    34  C(13)              0.00085       0.23928       0.08538       0.07981
    35  H(1)               0.00004       0.04897       0.01748       0.01634
    36  C(13)              0.00026       0.07376       0.02632       0.02460
    37  C(13)              0.00016       0.04388       0.01566       0.01464
    38  C(13)              0.00005       0.01367       0.00488       0.00456
    39  C(13)             -0.00001      -0.00216      -0.00077      -0.00072
    40  C(13)             -0.00006      -0.01590      -0.00567      -0.00530
    41  C(13)              0.00006       0.01606       0.00573       0.00536
    42  H(1)               0.00000      -0.00107      -0.00038      -0.00036
    43  H(1)              -0.00001      -0.01039      -0.00371      -0.00347
    44  H(1)               0.00001       0.00743       0.00265       0.00248
    45  H(1)               0.00001       0.00841       0.00300       0.00281
    46  C(13)              0.00070       0.19582       0.06987       0.06532
    47  C(13)              0.00004       0.01130       0.00403       0.00377
    48  C(13)             -0.00001      -0.00167      -0.00060      -0.00056
    49  C(13)              0.00007       0.02078       0.00741       0.00693
    50  C(13)              0.00005       0.01481       0.00529       0.00494
    51  C(13)             -0.00005      -0.01359      -0.00485      -0.00453
    52  H(1)               0.00001       0.01387       0.00495       0.00463
    53  H(1)               0.00001       0.01143       0.00408       0.00381
    54  H(1)               0.00000       0.00382       0.00136       0.00127
    55  H(1)               0.00000      -0.00356      -0.00127      -0.00119
    56  C(13)             -0.00005      -0.01347      -0.00481      -0.00449
    57  N(14)              0.00001       0.00103       0.00037       0.00034
    58  C(13)              0.00004       0.01108       0.00395       0.00370
    59  N(14)             -0.00001      -0.00112      -0.00040      -0.00037
 --------------------------------------------------------
       Center         ----  Spin Dipole Couplings  ----
                      3XX-RR        3YY-RR        3ZZ-RR
 --------------------------------------------------------
     1   Atom       -0.998275      0.514597      0.483678
     2   Atom       -0.075462     -0.022464      0.097925
     3   Atom       -0.071194      0.037705      0.033489
     4   Atom        0.120544     -0.075575     -0.044968
     5   Atom        0.021539     -0.011358     -0.010181
     6   Atom        0.011432     -0.007623     -0.003808
     7   Atom       -0.012388      0.010906      0.001482
     8   Atom       -0.005835      0.008937     -0.003103
     9   Atom       -0.006995      0.004628      0.002367
    10   Atom       -0.003326      0.002452      0.000874
    11   Atom       -0.003648      0.002083      0.001565
    12   Atom       -0.002090      0.001160      0.000929
    13   Atom       -0.003106      0.002961      0.000145
    14   Atom        0.000512     -0.000275     -0.000237
    15   Atom        0.002302      0.000162     -0.002464
    16   Atom        0.019869     -0.014028     -0.005841
    17   Atom        0.014199     -0.008774     -0.005426
    18   Atom        0.005884     -0.003581     -0.002303
    19   Atom       -0.265373      0.109680      0.155693
    20   Atom       -0.072864      0.008811      0.064053
    21   Atom        0.122197     -0.078497     -0.043699
    22   Atom        0.047806     -0.034862     -0.012944
    23   Atom        0.014935     -0.012396     -0.002539
    24   Atom       -0.010938      0.003963      0.006976
    25   Atom       -0.004523      0.005075     -0.000552
    26   Atom       -0.006476      0.002215      0.004261
    27   Atom       -0.003155      0.001276      0.001879
    28   Atom       -0.002323     -0.000776      0.003099
    29   Atom       -0.001968      0.000261      0.001707
    30   Atom       -0.003576      0.000824      0.002752
    31   Atom        0.000112     -0.001197      0.001085
    32   Atom        0.002509     -0.006036      0.003527
    33   Atom        0.021842     -0.021145     -0.000697
    34   Atom        0.010913     -0.005809     -0.005104
    35   Atom        0.005590     -0.003832     -0.001757
    36   Atom        0.007550     -0.003282     -0.004267
    37   Atom        0.003604     -0.002159     -0.001444
    38   Atom        0.004093     -0.002040     -0.002053
    39   Atom        0.002475     -0.000983     -0.001492
    40   Atom        0.002612     -0.000740     -0.001872
    41   Atom        0.001488     -0.001010     -0.000478
    42   Atom        0.003525     -0.001740     -0.001786
    43   Atom        0.004941     -0.001133     -0.003809
    44   Atom        0.001686     -0.000832     -0.000854
    45   Atom        0.001558     -0.000358     -0.001201
    46   Atom        0.007521     -0.003493     -0.004028
    47   Atom        0.004096     -0.002003     -0.002093
    48   Atom        0.004892     -0.001460     -0.003433
    49   Atom        0.002267     -0.000984     -0.001284
    50   Atom        0.002318     -0.000901     -0.001417
    51   Atom        0.002225     -0.000791     -0.001434
    52   Atom        0.003529     -0.001749     -0.001780
    53   Atom        0.005165     -0.001431     -0.003734
    54   Atom        0.001670     -0.000835     -0.000835
    55   Atom        0.001592     -0.000421     -0.001171
    56   Atom        0.001243     -0.000475     -0.000768
    57   Atom        0.000486     -0.000429     -0.000058
    58   Atom        0.001104     -0.000511     -0.000593
    59   Atom        0.001126     -0.000276     -0.000851
 --------------------------------------------------------
                        XY            XZ            YZ
 --------------------------------------------------------
     1   Atom       -0.466576     -0.631102      1.665250
     2   Atom        0.022486      0.028805      0.148908
     3   Atom       -0.037110      0.036369     -0.104980
     4   Atom       -0.003157      0.044986      0.000112
     5   Atom        0.004785     -0.011805      0.012598
     6   Atom        0.002630      0.004445      0.006158
     7   Atom        0.006887     -0.007349     -0.024341
     8   Atom        0.015948     -0.011483     -0.017989
     9   Atom       -0.000028     -0.000100     -0.009005
    10   Atom        0.001588     -0.001353     -0.005361
    11   Atom       -0.002187      0.002132     -0.006747
    12   Atom       -0.001221      0.001198     -0.003582
    13   Atom       -0.006329      0.005486     -0.007559
    14   Atom       -0.004059      0.004134     -0.003776
    15   Atom       -0.015694      0.018481     -0.018826
    16   Atom       -0.017012      0.014343     -0.005367
    17   Atom       -0.002854      0.006367     -0.003746
    18   Atom       -0.002120      0.004057     -0.001078
    19   Atom       -0.066927     -0.034784     -0.156968
    20   Atom        0.028558      0.036260      0.109318
    21   Atom       -0.002135      0.065145     -0.011030
    22   Atom       -0.031127      0.006128      0.032095
    23   Atom       -0.009438      0.009991      0.000416
    24   Atom       -0.007570     -0.009068      0.026176
    25   Atom       -0.015180     -0.013124      0.018243
    26   Atom       -0.000382     -0.000338      0.010434
    27   Atom       -0.001558     -0.001606      0.005308
    28   Atom        0.001159      0.002453      0.008869
    29   Atom        0.000870      0.001135      0.003423
    30   Atom        0.005331      0.006170      0.007809
    31   Atom        0.003373      0.004570      0.003781
    32   Atom        0.012260      0.021320      0.021607
    33   Atom        0.011652      0.021560      0.012718
    34   Atom        0.004708      0.005916     -0.001552
    35   Atom        0.001924      0.004855      0.000851
    36   Atom        0.002082     -0.000467     -0.000789
    37   Atom        0.000153      0.000056      0.000438
    38   Atom        0.002964     -0.000971      0.000080
    39   Atom        0.000566      0.000169     -0.000151
    40   Atom        0.001744     -0.000436     -0.000500
    41   Atom        0.000850     -0.000290      0.000455
    42   Atom       -0.000566      0.000667     -0.000082
    43   Atom        0.005178     -0.001743     -0.001033
    44   Atom        0.000190      0.000113      0.000003
    45   Atom        0.001653     -0.000570     -0.000330
    46   Atom       -0.001843     -0.000757      0.000670
    47   Atom        0.000072     -0.000046      0.000250
    48   Atom       -0.002719     -0.001103      0.000338
    49   Atom       -0.000593      0.000345     -0.000126
    50   Atom       -0.001653     -0.000468      0.000135
    51   Atom       -0.000944      0.000014      0.000504
    52   Atom        0.000488      0.000852      0.000035
    53   Atom       -0.005061     -0.001632      0.000947
    54   Atom       -0.000167      0.000177     -0.000014
    55   Atom       -0.001591     -0.000600      0.000333
    56   Atom        0.000671     -0.000165     -0.000121
    57   Atom        0.000385     -0.000182      0.000302
    58   Atom       -0.000522     -0.000148      0.000031
    59   Atom       -0.000459     -0.000154      0.000411
 --------------------------------------------------------


 ---------------------------------------------------------------------------------
              Anisotropic Spin Dipole Couplings in Principal Axis System
 ---------------------------------------------------------------------------------

       Atom             a.u.   MegaHertz   Gauss  10(-4) cm-1        Axes

              Baa    -1.2893   -22.322    -7.965    -7.446  0.7072 -0.3721  0.6012
     1 Fe(57) Bbb    -1.0553   -18.271    -6.520    -6.095  0.6698  0.6247 -0.4013
              Bcc     2.3446    40.592    14.484    13.540 -0.2263  0.6865  0.6910
 
              Baa    -0.1230    -6.439    -2.298    -2.148 -0.0583  0.8314 -0.5527
     2 Cl(35) Bbb    -0.0801    -4.191    -1.496    -1.398  0.9898 -0.0238 -0.1403
              Bcc     0.2031    10.631     3.793     3.546  0.1298  0.5552  0.8215
 
              Baa    -0.0833    -3.211    -1.146    -1.071  0.9741  0.1616 -0.1582
     3 N(14)  Bbb    -0.0694    -2.677    -0.955    -0.893 -0.0002  0.6999  0.7142
              Bcc     0.1527     5.888     2.101     1.964 -0.2261  0.6957 -0.6818
 
              Baa    -0.0757    -2.918    -1.041    -0.973  0.0255  0.9988 -0.0410
     4 N(14)  Bbb    -0.0564    -2.174    -0.776    -0.725 -0.2454  0.0460  0.9683
              Bcc     0.1320     5.092     1.817     1.698  0.9691 -0.0146  0.2463
 
              Baa    -0.0263    -1.013    -0.361    -0.338  0.2405 -0.6705  0.7019
     5 N(14)  Bbb     0.0008     0.031     0.011     0.010  0.1943  0.7417  0.6420
              Bcc     0.0255     0.982     0.350     0.328  0.9510  0.0180 -0.3086
 
              Baa    -0.0122    -0.470    -0.168    -0.157  0.0241  0.7990 -0.6009
     6 N(14)  Bbb    -0.0013    -0.051    -0.018    -0.017 -0.3727  0.5649  0.7362
              Bcc     0.0135     0.521     0.186     0.174  0.9276  0.2062  0.3114
 
              Baa    -0.0190    -2.544    -0.908    -0.849  0.2703  0.5700  0.7759
     7 C(13)  Bbb    -0.0142    -1.908    -0.681    -0.636  0.9386 -0.3354 -0.0806
              Bcc     0.0332     4.452     1.589     1.485  0.2143  0.7501 -0.6257
 
              Baa    -0.0161    -8.565    -3.056    -2.857  0.0592  0.5580  0.8277
     8 H(1)   Bbb    -0.0160    -8.548    -3.050    -2.851  0.8858 -0.4116  0.2142
              Bcc     0.0321    17.113     6.106     5.708  0.4602  0.7205 -0.5187
 
              Baa    -0.0070    -0.940    -0.335    -0.313  0.9979  0.0416  0.0505
     9 C(13)  Bbb    -0.0056    -0.748    -0.267    -0.249 -0.0654  0.6603  0.7481
              Bcc     0.0126     1.687     0.602     0.563  0.0023  0.7498 -0.6616
 
              Baa    -0.0038    -2.007    -0.716    -0.669 -0.3880  0.6569  0.6465
    10 H(1)   Bbb    -0.0037    -1.986    -0.709    -0.663  0.9020  0.1264  0.4129
              Bcc     0.0075     3.993     1.425     1.332  0.1895  0.7433 -0.6416
 
              Baa    -0.0049    -0.661    -0.236    -0.221 -0.0339  0.6875  0.7254
    11 C(13)  Bbb    -0.0044    -0.586    -0.209    -0.196  0.9727  0.1894 -0.1341
              Bcc     0.0093     1.248     0.445     0.416 -0.2296  0.7011 -0.6751
 
              Baa    -0.0025    -1.356    -0.484    -0.452 -0.2490  0.6298  0.7358
    12 H(1)   Bbb    -0.0025    -1.332    -0.475    -0.444  0.9400  0.3402  0.0270
              Bcc     0.0050     2.689     0.959     0.897 -0.2333  0.6983 -0.6767
 
              Baa    -0.0074    -0.987    -0.352    -0.329  0.8856  0.2626 -0.3831
    13 C(13)  Bbb    -0.0061    -0.821    -0.293    -0.274  0.1114  0.6807  0.7241
              Bcc     0.0135     1.808     0.645     0.603 -0.4509  0.6839 -0.5735
 
              Baa    -0.0040    -2.158    -0.770    -0.720 -0.3034  0.4912  0.8165
    14 H(1)   Bbb    -0.0040    -2.111    -0.753    -0.704  0.7305  0.6701 -0.1317
              Bcc     0.0080     4.269     1.523     1.424  0.6119 -0.5565  0.5621
 
              Baa    -0.0210    -2.815    -1.004    -0.939 -0.3148  0.4901  0.8128
    15 C(13)  Bbb    -0.0144    -1.928    -0.688    -0.643  0.7432  0.6599 -0.1101
              Bcc     0.0353     4.743     1.692     1.582  0.5904 -0.5694  0.5721
 
              Baa    -0.0211    -2.834    -1.011    -0.945  0.3983  0.9157 -0.0523
    16 C(13)  Bbb    -0.0118    -1.590    -0.567    -0.530 -0.3175  0.1911  0.9288
              Bcc     0.0330     4.424     1.579     1.476  0.8605 -0.3534  0.3669
 
              Baa    -0.0113    -1.511    -0.539    -0.504 -0.0541  0.8124  0.5806
    17 C(13)  Bbb    -0.0054    -0.724    -0.258    -0.242 -0.3283 -0.5636  0.7580
              Bcc     0.0167     2.235     0.798     0.746  0.9430 -0.1496  0.2972
 
              Baa    -0.0042    -2.247    -0.802    -0.749 -0.0909  0.7718  0.6294
    18 H(1)   Bbb    -0.0038    -2.042    -0.729    -0.681 -0.4160 -0.6036  0.6802
              Bcc     0.0080     4.289     1.530     1.431  0.9048 -0.2000  0.3759
 
              Baa    -0.2866   -14.998    -5.352    -5.003  0.9622  0.2240  0.1552
    19 Cl(35) Bbb    -0.0053    -0.279    -0.100    -0.093 -0.2706  0.7179  0.6414
              Bcc     0.2919    15.277     5.451     5.096  0.0323 -0.6591  0.7514
 
              Baa    -0.0821    -3.166    -1.130    -1.056  0.9798 -0.1540 -0.1279
    20 N(14)  Bbb    -0.0763    -2.943    -1.050    -0.982  0.0420  0.7830 -0.6206
              Bcc     0.1584     6.109     2.180     2.038  0.1957  0.6027  0.7736
 
              Baa    -0.0840    -3.238    -1.156    -1.080 -0.1367  0.8767  0.4612
    21 N(14)  Bbb    -0.0609    -2.349    -0.838    -0.783 -0.2990 -0.4804  0.8245
              Bcc     0.1449     5.587     1.994     1.864  0.9444 -0.0252  0.3278
 
              Baa    -0.0653    -2.520    -0.899    -0.841  0.2519  0.8119 -0.5267
    22 N(14)  Bbb     0.0068     0.263     0.094     0.088  0.2353  0.4766  0.8471
              Bcc     0.0585     2.257     0.805     0.753  0.9387 -0.3373 -0.0710
 
              Baa    -0.0164    -0.631    -0.225    -0.210  0.3595  0.8880 -0.2868
    23 N(14)  Bbb    -0.0052    -0.202    -0.072    -0.067 -0.2560  0.3893  0.8848
              Bcc     0.0216     0.833     0.297     0.278  0.8974 -0.2446  0.3673
 
              Baa    -0.0208    -2.794    -0.997    -0.932 -0.0991  0.7081 -0.6991
    24 C(13)  Bbb    -0.0139    -1.867    -0.666    -0.623  0.9632  0.2448  0.1114
              Bcc     0.0347     4.661     1.663     1.555 -0.2500  0.6623  0.7063
 
              Baa    -0.0162    -8.646    -3.085    -2.884  0.1026 -0.6042  0.7902
    25 H(1)   Bbb    -0.0156    -8.323    -2.970    -2.776  0.8693  0.4406  0.2240
              Bcc     0.0318    16.970     6.055     5.660 -0.4835  0.6639  0.5704
 
              Baa    -0.0073    -0.973    -0.347    -0.325  0.0738  0.7400 -0.6686
    26 C(13)  Bbb    -0.0065    -0.870    -0.310    -0.290  0.9970 -0.0379  0.0681
              Bcc     0.0137     1.843     0.658     0.615 -0.0251  0.6716  0.7405
 
              Baa    -0.0037    -1.999    -0.713    -0.667  0.2381  0.7394 -0.6297
    27 H(1)   Bbb    -0.0036    -1.933    -0.690    -0.645  0.9487 -0.0382  0.3138
              Bcc     0.0074     3.932     1.403     1.312 -0.2079  0.6722  0.7106
 
              Baa    -0.0080    -1.073    -0.383    -0.358  0.1193  0.7624 -0.6360
    28 C(13)  Bbb    -0.0028    -0.373    -0.133    -0.124  0.9730 -0.2173 -0.0781
              Bcc     0.0108     1.446     0.516     0.482  0.1978  0.6095  0.7677
 
              Baa    -0.0025    -1.345    -0.480    -0.449  0.1481  0.7488 -0.6461
    29 H(1)   Bbb    -0.0023    -1.209    -0.431    -0.403  0.9670 -0.2464 -0.0640
              Bcc     0.0048     2.553     0.911     0.852  0.2071  0.6153  0.7606
 
              Baa    -0.0075    -1.002    -0.357    -0.334  0.9012 -0.2390 -0.3615
    30 C(13)  Bbb    -0.0061    -0.815    -0.291    -0.272 -0.0536  0.7662 -0.6403
              Bcc     0.0135     1.817     0.648     0.606  0.4301  0.5965  0.6777
 
              Baa    -0.0040    -2.141    -0.764    -0.714 -0.3549 -0.5700  0.7410
    31 H(1)   Bbb    -0.0040    -2.122    -0.757    -0.708  0.7294 -0.6647 -0.1620
              Bcc     0.0080     4.263     1.521     1.422  0.5849  0.4830  0.6517
 
              Baa    -0.0244    -3.277    -1.169    -1.093 -0.2605 -0.6574  0.7071
    32 C(13)  Bbb    -0.0133    -1.789    -0.638    -0.597  0.7793 -0.5755 -0.2480
              Bcc     0.0377     5.065     1.807     1.690  0.5699  0.4864  0.6622
 
              Baa    -0.0273    -3.661    -1.306    -1.221 -0.0387  0.9133 -0.4055
    33 C(13)  Bbb    -0.0122    -1.633    -0.583    -0.545 -0.5824  0.3091  0.7518
              Bcc     0.0395     5.295     1.889     1.766  0.8120  0.2652  0.5200
 
              Baa    -0.0097    -1.307    -0.466    -0.436 -0.3416  0.6694  0.6597
    34 C(13)  Bbb    -0.0040    -0.530    -0.189    -0.177  0.0516  0.7142 -0.6980
              Bcc     0.0137     1.838     0.656     0.613  0.9384  0.2044  0.2785
 
              Baa    -0.0043    -2.282    -0.814    -0.761 -0.4083  0.7379  0.5374
    35 H(1)   Bbb    -0.0041    -2.182    -0.779    -0.728 -0.2317 -0.6532  0.7208
              Bcc     0.0084     4.464     1.593     1.489  0.8829  0.1698  0.4377
 
              Baa    -0.0047    -0.636    -0.227    -0.212 -0.0594  0.5393  0.8400
    36 C(13)  Bbb    -0.0032    -0.433    -0.154    -0.144 -0.1822  0.8215 -0.5403
              Bcc     0.0080     1.069     0.381     0.357  0.9815  0.1851 -0.0494
 
              Baa    -0.0024    -0.318    -0.113    -0.106 -0.0191  0.9042 -0.4267
    37 C(13)  Bbb    -0.0012    -0.166    -0.059    -0.055 -0.0239  0.4262  0.9043
              Bcc     0.0036     0.484     0.173     0.162  0.9995  0.0275  0.0135
 
              Baa    -0.0034    -0.455    -0.162    -0.152 -0.3842  0.8621 -0.3304
    38 C(13)  Bbb    -0.0020    -0.269    -0.096    -0.090 -0.0208  0.3496  0.9367
              Bcc     0.0054     0.724     0.258     0.241  0.9230  0.3668 -0.1164
 
              Baa    -0.0016    -0.209    -0.075    -0.070 -0.0856  0.3296  0.9402
    39 C(13)  Bbb    -0.0010    -0.136    -0.048    -0.045 -0.1349  0.9312 -0.3387
              Bcc     0.0026     0.345     0.123     0.115  0.9872  0.1558  0.0352
 
              Baa    -0.0021    -0.279    -0.099    -0.093 -0.0797  0.4383  0.8953
    40 C(13)  Bbb    -0.0013    -0.180    -0.064    -0.060 -0.4033  0.8072 -0.4310
              Bcc     0.0034     0.459     0.164     0.153  0.9116  0.3954 -0.1125
 
              Baa    -0.0015    -0.205    -0.073    -0.069 -0.2820  0.8499 -0.4451
    41 C(13)  Bbb    -0.0002    -0.031    -0.011    -0.010 -0.0695  0.4446  0.8930
              Bcc     0.0018     0.236     0.084     0.079  0.9569  0.2828 -0.0663
 
              Baa    -0.0019    -0.998    -0.356    -0.333 -0.1046  0.1600  0.9816
    42 H(1)   Bbb    -0.0018    -0.959    -0.342    -0.320  0.1228  0.9815 -0.1469
              Bcc     0.0037     1.957     0.698     0.653  0.9869 -0.1051  0.1223
 
              Baa    -0.0042    -2.221    -0.792    -0.741 -0.0779  0.4382  0.8955
    43 H(1)   Bbb    -0.0041    -2.180    -0.778    -0.727 -0.5119  0.7532 -0.4131
              Bcc     0.0082     4.401     1.570     1.468  0.8555  0.4905 -0.1657
 
              Baa    -0.0009    -0.459    -0.164    -0.153 -0.0680  0.3590  0.9309
    44 H(1)   Bbb    -0.0008    -0.450    -0.161    -0.150 -0.0538  0.9303 -0.3627
              Bcc     0.0017     0.910     0.325     0.303  0.9962  0.0747  0.0439
 
              Baa    -0.0013    -0.701    -0.250    -0.234  0.0016  0.3234  0.9463
    45 H(1)   Bbb    -0.0013    -0.699    -0.249    -0.233 -0.5206  0.8082 -0.2754
              Bcc     0.0026     1.400     0.500     0.467  0.8538  0.4922 -0.1697
 
              Baa    -0.0045    -0.604    -0.215    -0.201 -0.0431 -0.6071  0.7935
    46 C(13)  Bbb    -0.0034    -0.454    -0.162    -0.151  0.1734  0.7776  0.6043
              Bcc     0.0079     1.058     0.377     0.353  0.9839 -0.1637 -0.0717
 
              Baa    -0.0023    -0.309    -0.110    -0.103  0.0128 -0.6422  0.7664
    47 C(13)  Bbb    -0.0018    -0.241    -0.086    -0.080 -0.0044  0.7665  0.6423
              Bcc     0.0041     0.550     0.196     0.183  0.9999  0.0116 -0.0070
 
              Baa    -0.0036    -0.480    -0.171    -0.160  0.1330  0.0125  0.9910
    48 C(13)  Bbb    -0.0025    -0.330    -0.118    -0.110  0.3387  0.9392 -0.0573
              Bcc     0.0060     0.810     0.289     0.270  0.9314 -0.3433 -0.1207
 
              Baa    -0.0013    -0.179    -0.064    -0.060 -0.0489  0.2638  0.9633
    49 C(13)  Bbb    -0.0011    -0.144    -0.051    -0.048  0.1942  0.9486 -0.2499
              Bcc     0.0024     0.323     0.115     0.108  0.9797 -0.1749  0.0976
 
              Baa    -0.0016    -0.217    -0.078    -0.073  0.3974  0.8468  0.3535
    50 C(13)  Bbb    -0.0014    -0.194    -0.069    -0.065 -0.0455 -0.3666  0.9293
              Bcc     0.0031     0.412     0.147     0.137  0.9165 -0.3854 -0.1072
 
              Baa    -0.0018    -0.238    -0.085    -0.079 -0.1329 -0.5504  0.8242
    51 C(13)  Bbb    -0.0007    -0.098    -0.035    -0.033  0.2487  0.7865  0.5653
              Bcc     0.0025     0.335     0.120     0.112  0.9594 -0.2801 -0.0323
 
              Baa    -0.0019    -1.027    -0.367    -0.343 -0.1730  0.2905  0.9411
    52 H(1)   Bbb    -0.0018    -0.950    -0.339    -0.317 -0.0392  0.9527 -0.3013
              Bcc     0.0037     1.977     0.706     0.660  0.9841  0.0890  0.1534
 
              Baa    -0.0042    -2.237    -0.798    -0.746  0.4082  0.8565 -0.3159
    53 H(1)   Bbb    -0.0040    -2.142    -0.764    -0.714  0.2825  0.2105  0.9359
              Bcc     0.0082     4.378     1.562     1.460  0.8681 -0.4713 -0.1560
 
              Baa    -0.0008    -0.453    -0.162    -0.151 -0.0241  0.5335  0.8455
    54 H(1)   Bbb    -0.0008    -0.451    -0.161    -0.150  0.0934  0.8432 -0.5294
              Bcc     0.0017     0.904     0.322     0.301  0.9953 -0.0663  0.0702
 
              Baa    -0.0013    -0.693    -0.247    -0.231  0.3304  0.7931 -0.5118
    55 H(1)   Bbb    -0.0013    -0.691    -0.246    -0.230  0.3852  0.3817  0.8402
              Bcc     0.0026     1.384     0.494     0.462  0.8617 -0.4747 -0.1794
 
              Baa    -0.0008    -0.110    -0.039    -0.037 -0.0844  0.4743  0.8763
    56 C(13)  Bbb    -0.0007    -0.090    -0.032    -0.030 -0.3272  0.8175 -0.4740
              Bcc     0.0015     0.200     0.071     0.067  0.9412  0.3267 -0.0861
 
              Baa    -0.0007    -0.029    -0.010    -0.010 -0.3262  0.8303 -0.4519
    57 N(14)  Bbb     0.0001     0.004     0.002     0.001 -0.0463  0.4635  0.8849
              Bcc     0.0006     0.024     0.009     0.008  0.9442  0.3096 -0.1128
 
              Baa    -0.0007    -0.090    -0.032    -0.030  0.2922  0.9380  0.1865
    58 C(13)  Bbb    -0.0006    -0.081    -0.029    -0.027  0.0231 -0.2019  0.9791
              Bcc     0.0013     0.170     0.061     0.057  0.9561 -0.2817 -0.0807
 
              Baa    -0.0011    -0.041    -0.015    -0.014 -0.0385 -0.4776  0.8777
    59 N(14)  Bbb    -0.0002    -0.009    -0.003    -0.003  0.3311  0.8227  0.4622
              Bcc     0.0013     0.050     0.018     0.017  0.9428 -0.3084 -0.1264
 

 ---------------------------------------------------------------------------------

 No NMR shielding tensors so no spin-rotation constants.
 Leave Link  601 at Sat Oct 20 04:48:06 2018, MaxMem=   838860800 cpu:        44.3
 (Enter /soft/sl6.3/x86_64/gaussian/g09_d01/g09/l701.exe)
 Compute integral first derivatives.
 ... and contract with generalized density number  0.
 Leave Link  701 at Sat Oct 20 04:48:07 2018, MaxMem=   838860800 cpu:        16.6
 (Enter /soft/sl6.3/x86_64/gaussian/g09_d01/g09/l702.exe)
 L702 exits ... SP integral derivatives will be done elsewhere.
 Leave Link  702 at Sat Oct 20 04:48:07 2018, MaxMem=   838860800 cpu:         0.4
 (Enter /soft/sl6.3/x86_64/gaussian/g09_d01/g09/l703.exe)
 Compute integral first derivatives, UseDBF=F ICtDFT=           0.
 Integral derivatives from FoFJK, PRISM(SPDF).
 Calling FoFJK, ICntrl=      2127 FMM=F ISym2X=0 I1Cent= 0 IOpClX= 1 NMat=1 NMatS=1 NMatT=0.
 FoFJK:  IHMeth= 1 ICntrl=    2127 DoSepK=F KAlg= 0 I1Cent=   0 FoldK=F
 IRaf=         0 NMat=   1 IRICut=       1 DoRegI=T DoRafI=F ISym2E= 0.
 FoFCou: FMM=F IPFlag=           0 FMFlag=      100000 FMFlg1=         800
         NFxFlg=           0 DoJE=F BraDBF=F KetDBF=F FulRan=T
         wScrn=  0.000000 ICntrl=    2127 IOpCl=  1 I1Cent=           0 NGrid=           0
         NMat0=    1 NMatS0=      1 NMatT0=    0 NMatD0=    1 NMtDS0=    0 NMtDT0=    0
 Symmetry not used in FoFCou.
 Leave Link  703 at Sat Oct 20 04:50:39 2018, MaxMem=   838860800 cpu:      2433.7
 (Enter /soft/sl6.3/x86_64/gaussian/g09_d01/g09/l716.exe)
 Dipole        =-2.51192677D-01 6.61471103D+00 6.97355425D-02
 ***** Axes restored to original set *****
 -------------------------------------------------------------------
 Center     Atomic                   Forces (Hartrees/Bohr)
 Number     Number              X              Y              Z
 -------------------------------------------------------------------
      1       26          -0.000002951   -0.000008890   -0.000000691
      2       17          -0.000002920   -0.000002260    0.000006105
      3        7           0.000002993    0.000012882   -0.000004483
      4        7          -0.000003581   -0.000007883   -0.000003700
      5        7          -0.000005609    0.000001319   -0.000001024
      6        7           0.000000855    0.000002971   -0.000003116
      7        6           0.000001406    0.000002821   -0.000008370
      8        1          -0.000000251   -0.000001008   -0.000000107
      9        6           0.000005385   -0.000005012    0.000000916
     10        1           0.000000744   -0.000002488   -0.000003394
     11        6          -0.000004138   -0.000003939   -0.000001934
     12        1           0.000002138   -0.000002438   -0.000003212
     13        6           0.000000971    0.000000632   -0.000006119
     14        1           0.000001350   -0.000001030   -0.000002443
     15        6           0.000000367   -0.000007264    0.000000608
     16        6           0.000010463    0.000000243    0.000007271
     17        6          -0.000003948   -0.000000838   -0.000003509
     18        1           0.000000664   -0.000000432   -0.000000984
     19       17           0.000001608    0.000001162   -0.000000583
     20        7          -0.000000786    0.000007223    0.000006401
     21        7           0.000006022    0.000001330   -0.000007564
     22        7           0.000000368   -0.000001284    0.000006155
     23        7           0.000003830    0.000001836    0.000005195
     24        6          -0.000000860    0.000005524    0.000005207
     25        1           0.000000173    0.000001371   -0.000002549
     26        6          -0.000005153   -0.000000202   -0.000006932
     27        1           0.000000564    0.000002753   -0.000001650
     28        6           0.000005094    0.000001413   -0.000001527
     29        1          -0.000000905    0.000003091   -0.000002556
     30        6           0.000000528    0.000004384    0.000001555
     31        1          -0.000000594    0.000002744   -0.000001251
     32        6           0.000000225   -0.000003604   -0.000003750
     33        6          -0.000009099   -0.000001169   -0.000005880
     34        6           0.000003727   -0.000002899    0.000002389
     35        1          -0.000000728    0.000001147   -0.000000117
     36        6           0.000000257   -0.000001274    0.000000667
     37        6          -0.000000907    0.000001508   -0.000001491
     38        6           0.000000809    0.000003291   -0.000000528
     39        6          -0.000002439   -0.000000731    0.000000172
     40        6          -0.000007551   -0.000000410    0.000001473
     41        6           0.000003495    0.000003098   -0.000000985
     42        1           0.000000594    0.000000224   -0.000001547
     43        1          -0.000000675    0.000001189    0.000000994
     44        1           0.000000307    0.000001332   -0.000001338
     45        1          -0.000000177    0.000002267    0.000001381
     46        6          -0.000001717   -0.000002781    0.000001053
     47        6           0.000001600   -0.000000169    0.000002323
     48        6          -0.000000388    0.000000276    0.000003614
     49        6           0.000002310   -0.000002943    0.000001319
     50        6           0.000005596   -0.000001905    0.000003705
     51        6          -0.000005045   -0.000001262    0.000004212
     52        1          -0.000000407   -0.000000796    0.000000836
     53        1          -0.000000626   -0.000001641    0.000002893
     54        1          -0.000000360   -0.000000685    0.000002712
     55        1          -0.000001107   -0.000002311    0.000003908
     56        6           0.000001018    0.000000623    0.000001246
     57        7           0.000000177    0.000003872   -0.000000197
     58        6          -0.000001431   -0.000001136    0.000004061
     59        7          -0.000001286   -0.000001843    0.000005157
 -------------------------------------------------------------------
 Cartesian Forces:  Max     0.000012882 RMS     0.000003399
 Leave Link  716 at Sat Oct 20 04:50:39 2018, MaxMem=   838860800 cpu:         0.6
 (Enter /soft/sl6.3/x86_64/gaussian/g09_d01/g09/l103.exe)

 GradGradGradGradGradGradGradGradGradGradGradGradGradGradGradGradGradGrad
 Berny optimization.
 FormGI is forming the generalized inverse of G from B-inverse, IUseBI=4.
 Internal  Forces:  Max     0.000012293 RMS     0.000001898
 Search for a local minimum.
 Step number   1 out of a maximum of  354
 All quantities printed in internal units (Hartrees-Bohrs-Radians)
 RMS Force = .18983D-05 SwitMx=.10000D-02 MixMth= 2
 Mixed Optimization -- En-DIIS/RFO-DIIS
 Second derivative matrix not updated -- first step.
 ITU=  0
     Eigenvalues ---    0.00710   0.00837   0.00853   0.01041   0.01228
     Eigenvalues ---    0.01380   0.01387   0.01404   0.01408   0.01621
     Eigenvalues ---    0.01810   0.01822   0.01843   0.01888   0.01905
     Eigenvalues ---    0.01918   0.01921   0.02053   0.02061   0.02062
     Eigenvalues ---    0.02088   0.02091   0.02097   0.02099   0.02146
     Eigenvalues ---    0.02146   0.02155   0.02156   0.02181   0.02182
     Eigenvalues ---    0.02184   0.02187   0.02190   0.02190   0.02205
     Eigenvalues ---    0.02206   0.02206   0.02209   0.02212   0.02213
     Eigenvalues ---    0.02217   0.02217   0.02218   0.02222   0.02222
     Eigenvalues ---    0.02229   0.02332   0.02332   0.02334   0.02341
     Eigenvalues ---    0.02403   0.02405   0.04454   0.04933   0.04933
     Eigenvalues ---    0.04933   0.04933   0.07129   0.07808   0.08264
     Eigenvalues ---    0.08671   0.09364   0.10061   0.10154   0.10841
     Eigenvalues ---    0.11943   0.15107   0.15934   0.15942   0.15996
     Eigenvalues ---    0.15996   0.15996   0.15997   0.15999   0.15999
     Eigenvalues ---    0.15999   0.15999   0.15999   0.16000   0.16000
     Eigenvalues ---    0.16000   0.16000   0.16000   0.16000   0.16000
     Eigenvalues ---    0.19787   0.20961   0.21654   0.22000   0.22000
     Eigenvalues ---    0.22000   0.22000   0.22540   0.22548   0.22886
     Eigenvalues ---    0.22978   0.22979   0.23754   0.23846   0.24000
     Eigenvalues ---    0.24000   0.24124   0.24158   0.24447   0.24524
     Eigenvalues ---    0.24984   0.24986   0.25000   0.25000   0.25000
     Eigenvalues ---    0.25000   0.34345   0.35192   0.35515   0.35551
     Eigenvalues ---    0.35552   0.35553   0.35622   0.35630   0.35684
     Eigenvalues ---    0.35686   0.35686   0.35688   0.35705   0.35707
     Eigenvalues ---    0.35707   0.35711   0.35807   0.35823   0.36611
     Eigenvalues ---    0.36615   0.40945   0.40964   0.41031   0.41210
     Eigenvalues ---    0.41837   0.41857   0.42003   0.42239   0.42516
     Eigenvalues ---    0.42525   0.42588   0.42617   0.44079   0.44110
     Eigenvalues ---    0.45709   0.45732   0.45828   0.45866   0.46708
     Eigenvalues ---    0.46745   0.46775   0.46808   0.46826   0.46876
     Eigenvalues ---    0.47235   0.47302   0.47873   0.47899   0.50347
     Eigenvalues ---    0.50447   0.51808   0.51890   0.53434   0.53763
     Eigenvalues ---    0.56921   0.57073   0.65857   0.66079   1.31119
     Eigenvalues ---    1.31164
 RFO step:  Lambda=-1.12973757D-08 EMin= 7.09957858D-03
 Linear search not attempted -- first point.
 Iteration  1 RMS(Cart)=  0.00010843 RMS(Int)=  0.00000000
 Iteration  2 RMS(Cart)=  0.00000000 RMS(Int)=  0.00000000
 ITry= 1 IFail=0 DXMaxC= 4.68D-04 DCOld= 1.00D+10 DXMaxT= 3.00D-01 DXLimC= 3.00D+00 Rises=F
 Variable       Old X    -DE/DX   Delta X   Delta X   Delta X     New X
                                 (Linear)    (Quad)   (Total)
    R1        4.39896   0.00000   0.00000  -0.00004  -0.00004   4.39893
    R2        4.39332   0.00001   0.00000   0.00015   0.00015   4.39346
    R3        4.28887   0.00000   0.00000   0.00005   0.00005   4.28892
    R4        4.53815   0.00000   0.00000  -0.00002  -0.00002   4.53814
    R5        4.42851   0.00001   0.00000   0.00010   0.00010   4.42861
    R6        4.15586   0.00001   0.00000   0.00008   0.00008   4.15594
    R7        2.51995   0.00000   0.00000   0.00001   0.00001   2.51995
    R8        2.54337   0.00000   0.00000   0.00000   0.00000   2.54336
    R9        2.44159   0.00000   0.00000   0.00000   0.00000   2.44159
   R10        2.58834   0.00000   0.00000   0.00000   0.00000   2.58834
   R11        2.54910   0.00000   0.00000   0.00000   0.00000   2.54910
   R12        2.57683   0.00000   0.00000  -0.00001  -0.00001   2.57683
   R13        2.68919   0.00000   0.00000   0.00000   0.00000   2.68919
   R14        2.04847   0.00000   0.00000   0.00000   0.00000   2.04847
   R15        2.62877   0.00000   0.00000  -0.00001  -0.00001   2.62877
   R16        2.04575   0.00000   0.00000   0.00000   0.00000   2.04575
   R17        2.62912   0.00000   0.00000   0.00001   0.00001   2.62913
   R18        2.04788   0.00000   0.00000   0.00000   0.00000   2.04788
   R19        2.62541   0.00000   0.00000  -0.00001  -0.00001   2.62541
   R20        2.04677   0.00000   0.00000   0.00000   0.00000   2.04677
   R21        2.63727   0.00000   0.00000   0.00001   0.00001   2.63728
   R22        2.76543   0.00000   0.00000   0.00000   0.00000   2.76543
   R23        2.59703   0.00000   0.00000   0.00001   0.00001   2.59703
   R24        2.03137   0.00000   0.00000   0.00000   0.00000   2.03137
   R25        2.52148   0.00000   0.00000   0.00001   0.00001   2.52149
   R26        2.54463   0.00000   0.00000   0.00000   0.00000   2.54463
   R27        2.44364   0.00000   0.00000   0.00000   0.00000   2.44364
   R28        2.59047   0.00000   0.00000   0.00000   0.00000   2.59047
   R29        2.55319   0.00000   0.00000   0.00000   0.00000   2.55320
   R30        2.57466   0.00000   0.00000  -0.00001  -0.00001   2.57465
   R31        2.68620   0.00000   0.00000   0.00000   0.00000   2.68620
   R32        2.04790   0.00000   0.00000   0.00000   0.00000   2.04790
   R33        2.62723   0.00000   0.00000  -0.00001  -0.00001   2.62722
   R34        2.04573   0.00000   0.00000   0.00000   0.00000   2.04573
   R35        2.63029   0.00000   0.00000   0.00001   0.00001   2.63030
   R36        2.04786   0.00000   0.00000   0.00000   0.00000   2.04786
   R37        2.62385   0.00000   0.00000   0.00000   0.00000   2.62384
   R38        2.04664   0.00000   0.00000   0.00000   0.00000   2.04664
   R39        2.63760   0.00000   0.00000   0.00001   0.00001   2.63761
   R40        2.75834   0.00000   0.00000   0.00000   0.00000   2.75834
   R41        2.59599   0.00000   0.00000   0.00001   0.00001   2.59600
   R42        2.03130   0.00000   0.00000   0.00000   0.00000   2.03130
   R43        2.63610   0.00000   0.00000   0.00000   0.00000   2.63610
   R44        2.63876   0.00000   0.00000   0.00000   0.00000   2.63875
   R45        2.62179   0.00000   0.00000   0.00000   0.00000   2.62179
   R46        2.04576   0.00000   0.00000   0.00000   0.00000   2.04576
   R47        2.61979   0.00000   0.00000   0.00000   0.00000   2.61980
   R48        2.04385   0.00000   0.00000   0.00000   0.00000   2.04385
   R49        2.64802   0.00000   0.00000   0.00000   0.00000   2.64802
   R50        2.04537   0.00000   0.00000   0.00000   0.00000   2.04537
   R51        2.65091   0.00000   0.00000  -0.00001  -0.00001   2.65090
   R52        2.04542   0.00000   0.00000   0.00000   0.00000   2.04542
   R53        2.70289   0.00000   0.00000  -0.00001  -0.00001   2.70288
   R54        2.63686   0.00000   0.00000   0.00000   0.00000   2.63686
   R55        2.63930   0.00000   0.00000   0.00000   0.00000   2.63930
   R56        2.62151   0.00000   0.00000   0.00000   0.00000   2.62151
   R57        2.04578   0.00000   0.00000   0.00000   0.00000   2.04578
   R58        2.61952   0.00000   0.00000   0.00000   0.00000   2.61952
   R59        2.04359   0.00000   0.00000   0.00000   0.00000   2.04360
   R60        2.64820   0.00000   0.00000   0.00000   0.00000   2.64820
   R61        2.04543   0.00000   0.00000   0.00000   0.00000   2.04543
   R62        2.65099   0.00000   0.00000  -0.00001  -0.00001   2.65098
   R63        2.04546   0.00000   0.00000   0.00000   0.00000   2.04546
   R64        2.70264   0.00000   0.00000  -0.00001  -0.00001   2.70263
   R65        2.18252   0.00000   0.00000   0.00000   0.00000   2.18252
   R66        2.18264   0.00000   0.00000   0.00000   0.00000   2.18264
    A1        1.49483   0.00000   0.00000   0.00003   0.00003   1.49487
    A2        1.63524   0.00000   0.00000  -0.00004  -0.00004   1.63520
    A3        1.89966   0.00000   0.00000  -0.00003  -0.00003   1.89963
    A4        1.72928   0.00000   0.00000   0.00002   0.00002   1.72931
    A5        1.25764   0.00000   0.00000   0.00001   0.00001   1.25764
    A6        2.82745   0.00000   0.00000   0.00001   0.00001   2.82746
    A7        1.47188   0.00000   0.00000   0.00000   0.00000   1.47187
    A8        1.72266   0.00000   0.00000  -0.00001  -0.00001   1.72265
    A9        1.67178   0.00000   0.00000   0.00002   0.00002   1.67180
   A10        1.62190   0.00000   0.00000   0.00002   0.00002   1.62191
   A11        2.85668   0.00000   0.00000   0.00002   0.00002   2.85670
   A12        1.44992   0.00000   0.00000  -0.00001  -0.00001   1.44991
   A13        1.56548   0.00000   0.00000  -0.00002  -0.00002   1.56546
   A14        1.26417   0.00000   0.00000   0.00001   0.00001   1.26418
   A15        2.17184   0.00001   0.00000   0.00003   0.00003   2.17187
   A16        2.02426  -0.00001   0.00000  -0.00004  -0.00004   2.02422
   A17        2.07068   0.00000   0.00000   0.00000   0.00000   2.07068
   A18        2.27603   0.00001   0.00000   0.00003   0.00003   2.27606
   A19        1.97844   0.00000   0.00000  -0.00001  -0.00001   1.97844
   A20        1.92761   0.00000   0.00000   0.00000   0.00000   1.92761
   A21        1.86676   0.00000   0.00000   0.00000   0.00000   1.86676
   A22        1.93408   0.00000   0.00000   0.00000   0.00000   1.93408
   A23        2.08954   0.00000   0.00000   0.00000   0.00000   2.08953
   A24        2.25902   0.00000   0.00000   0.00000   0.00000   2.25902
   A25        2.02156   0.00000   0.00000   0.00000   0.00000   2.02155
   A26        2.14647   0.00000   0.00000   0.00000   0.00000   2.14647
   A27        2.11501   0.00000   0.00000   0.00000   0.00000   2.11502
   A28        2.09789   0.00000   0.00000   0.00001   0.00001   2.09790
   A29        2.06693   0.00000   0.00000   0.00000   0.00000   2.06693
   A30        2.11834   0.00000   0.00000  -0.00001  -0.00001   2.11833
   A31        2.10605   0.00000   0.00000   0.00000   0.00000   2.10604
   A32        2.07760   0.00000   0.00000   0.00000   0.00000   2.07760
   A33        2.09953   0.00000   0.00000   0.00000   0.00000   2.09954
   A34        2.10680   0.00000   0.00000   0.00000   0.00000   2.10680
   A35        2.07264   0.00000   0.00000   0.00000   0.00000   2.07264
   A36        2.10374   0.00000   0.00000   0.00000   0.00000   2.10374
   A37        2.13198   0.00000   0.00000   0.00000   0.00000   2.13197
   A38        2.00049   0.00000   0.00000   0.00002   0.00002   2.00051
   A39        2.15064   0.00000   0.00000  -0.00002  -0.00002   2.15062
   A40        2.08416   0.00001   0.00000   0.00004   0.00004   2.08420
   A41        1.87351   0.00000   0.00000   0.00000   0.00000   1.87351
   A42        2.32433  -0.00001   0.00000  -0.00004  -0.00004   2.32428
   A43        1.82278   0.00000   0.00000   0.00000   0.00000   1.82278
   A44        2.14294   0.00000   0.00000   0.00000   0.00000   2.14294
   A45        2.31525   0.00000   0.00000   0.00000   0.00000   2.31525
   A46        2.19277   0.00000   0.00000   0.00002   0.00002   2.19279
   A47        2.00521   0.00000   0.00000  -0.00002  -0.00002   2.00519
   A48        2.06872   0.00000   0.00000   0.00000   0.00000   2.06873
   A49        2.26980   0.00001   0.00000   0.00001   0.00001   2.26981
   A50        2.01922   0.00000   0.00000  -0.00003  -0.00003   2.01919
   A51        1.92714   0.00000   0.00000  -0.00002  -0.00002   1.92712
   A52        1.86563   0.00000   0.00000   0.00002   0.00002   1.86565
   A53        1.93398   0.00000   0.00000  -0.00001  -0.00001   1.93397
   A54        2.08979   0.00000   0.00000   0.00000   0.00000   2.08980
   A55        2.25890   0.00000   0.00000   0.00001   0.00001   2.25891
   A56        2.02153   0.00000   0.00000   0.00000   0.00000   2.02152
   A57        2.14752   0.00000   0.00000   0.00000   0.00000   2.14752
   A58        2.11393   0.00000   0.00000   0.00001   0.00001   2.11393
   A59        2.09707   0.00000   0.00000   0.00001   0.00001   2.09707
   A60        2.06745   0.00000   0.00000   0.00000   0.00000   2.06745
   A61        2.11863   0.00000   0.00000  -0.00001  -0.00001   2.11862
   A62        2.10637   0.00000   0.00000   0.00000   0.00000   2.10637
   A63        2.07661   0.00000   0.00000   0.00000   0.00000   2.07661
   A64        2.10019   0.00000   0.00000   0.00000   0.00000   2.10019
   A65        2.10745   0.00000   0.00000   0.00000   0.00000   2.10745
   A66        2.07369   0.00000   0.00000   0.00000   0.00000   2.07369
   A67        2.10203   0.00000   0.00000   0.00000   0.00000   2.10203
   A68        2.13232   0.00000   0.00000   0.00000   0.00000   2.13231
   A69        1.99720   0.00000   0.00000   0.00002   0.00002   1.99723
   A70        2.15360   0.00000   0.00000  -0.00002  -0.00002   2.15358
   A71        2.07916   0.00000   0.00000   0.00003   0.00003   2.07919
   A72        1.87357   0.00000   0.00000   0.00001   0.00001   1.87358
   A73        2.32985  -0.00001   0.00000  -0.00004  -0.00004   2.32981
   A74        1.82443   0.00000   0.00000   0.00000   0.00000   1.82443
   A75        2.14392   0.00000   0.00000   0.00000   0.00000   2.14392
   A76        2.31289   0.00000   0.00000   0.00000   0.00000   2.31289
   A77        2.09559   0.00000   0.00000   0.00000   0.00000   2.09558
   A78        2.07487   0.00000   0.00000   0.00000   0.00000   2.07488
   A79        2.11272   0.00000   0.00000   0.00000   0.00000   2.11273
   A80        2.08630   0.00000   0.00000   0.00000   0.00000   2.08630
   A81        2.10674   0.00000   0.00000   0.00000   0.00000   2.10674
   A82        2.08992   0.00000   0.00000   0.00000   0.00000   2.08993
   A83        2.08065   0.00000   0.00000   0.00000   0.00000   2.08065
   A84        2.08677   0.00000   0.00000   0.00000   0.00000   2.08677
   A85        2.11577   0.00000   0.00000   0.00000   0.00000   2.11577
   A86        2.09565   0.00000   0.00000   0.00000   0.00000   2.09565
   A87        2.09692   0.00000   0.00000   0.00000   0.00000   2.09692
   A88        2.09055   0.00000   0.00000   0.00000   0.00000   2.09055
   A89        2.10100   0.00000   0.00000  -0.00001  -0.00001   2.10099
   A90        2.09204   0.00000   0.00000   0.00000   0.00000   2.09204
   A91        2.09010   0.00000   0.00000   0.00001   0.00001   2.09011
   A92        2.08994   0.00000   0.00000   0.00001   0.00001   2.08995
   A93        2.09302   0.00000   0.00000   0.00000   0.00000   2.09302
   A94        2.10022   0.00000   0.00000  -0.00001  -0.00001   2.10021
   A95        2.09626   0.00000   0.00000   0.00000   0.00000   2.09626
   A96        2.07569   0.00000   0.00000   0.00000   0.00000   2.07569
   A97        2.11123   0.00000   0.00000   0.00000   0.00000   2.11123
   A98        2.08691   0.00000   0.00000   0.00000   0.00000   2.08691
   A99        2.10644   0.00000   0.00000   0.00000   0.00000   2.10644
   A100       2.08963   0.00000   0.00000   0.00000   0.00000   2.08964
   A101       2.08160   0.00000   0.00000   0.00000   0.00000   2.08160
   A102       2.08566   0.00000   0.00000   0.00000   0.00000   2.08566
   A103       2.11593   0.00000   0.00000   0.00000   0.00000   2.11593
   A104       2.09609   0.00000   0.00000  -0.00001  -0.00001   2.09608
   A105       2.09673   0.00000   0.00000   0.00000   0.00000   2.09673
   A106       2.09029   0.00000   0.00000   0.00001   0.00001   2.09030
   A107       2.10115   0.00000   0.00000   0.00000   0.00000   2.10115
   A108       2.09211   0.00000   0.00000   0.00000   0.00000   2.09211
   A109       2.08987   0.00000   0.00000   0.00001   0.00001   2.08987
   A110       2.08929   0.00000   0.00000   0.00001   0.00001   2.08930
   A111       2.09344   0.00000   0.00000  -0.00001  -0.00001   2.09344
   A112       2.10044   0.00000   0.00000   0.00000   0.00000   2.10044
   A113       2.96671   0.00000   0.00000   0.00003   0.00003   2.96674
   A114       3.13655   0.00000   0.00000  -0.00005  -0.00005   3.13651
   A115       3.13673   0.00000   0.00000   0.00000   0.00000   3.13673
   A116       3.32046   0.00000   0.00000  -0.00004  -0.00004   3.32042
   A117       3.14241   0.00000   0.00000   0.00000   0.00000   3.14241
   A118       3.14305   0.00000   0.00000  -0.00001  -0.00001   3.14305
    D1       -1.54274   0.00000   0.00000   0.00002   0.00002  -1.54272
    D2        1.40188   0.00000   0.00000  -0.00003  -0.00003   1.40186
    D3        3.07698   0.00000   0.00000   0.00008   0.00008   3.07706
    D4       -0.26158   0.00000   0.00000   0.00003   0.00003  -0.26155
    D5        2.21871   0.00000   0.00000  -0.00002  -0.00002   2.21869
    D6       -1.11985   0.00000   0.00000  -0.00007  -0.00007  -1.11993
    D7        1.41999   0.00000   0.00000   0.00006   0.00006   1.42005
    D8       -1.91857   0.00000   0.00000   0.00001   0.00001  -1.91856
    D9        0.17708   0.00000   0.00000   0.00005   0.00005   0.17713
   D10        3.12170   0.00000   0.00000   0.00000   0.00000   3.12171
   D11        1.47414   0.00000   0.00000  -0.00006  -0.00006   1.47408
   D12       -1.14634   0.00000   0.00000  -0.00011  -0.00011  -1.14645
   D13        2.94393   0.00000   0.00000  -0.00001  -0.00001   2.94392
   D14        0.32345   0.00000   0.00000  -0.00006  -0.00006   0.32339
   D15       -0.43490   0.00000   0.00000  -0.00003  -0.00003  -0.43493
   D16       -3.05539   0.00000   0.00000  -0.00007  -0.00007  -3.05546
   D17       -1.88926   0.00000   0.00000  -0.00002  -0.00002  -1.88927
   D18        1.77344   0.00000   0.00000  -0.00007  -0.00007   1.77338
   D19       -2.33876   0.00000   0.00000  -0.00006  -0.00006  -2.33882
   D20        1.32394   0.00000   0.00000  -0.00011  -0.00011   1.32383
   D21        1.33791   0.00000   0.00000   0.00005   0.00005   1.33796
   D22       -2.00172   0.00000   0.00000   0.00006   0.00006  -2.00167
   D23        0.08763   0.00000   0.00000   0.00004   0.00004   0.08768
   D24        3.03118   0.00000   0.00000   0.00005   0.00005   3.03123
   D25       -1.57878   0.00000   0.00000   0.00003   0.00003  -1.57875
   D26        1.36477   0.00000   0.00000   0.00003   0.00003   1.36481
   D27        3.10077   0.00000   0.00000   0.00004   0.00004   3.10081
   D28       -0.23887   0.00000   0.00000   0.00005   0.00005  -0.23882
   D29       -0.35110   0.00000   0.00000  -0.00010  -0.00010  -0.35120
   D30       -3.06550   0.00000   0.00000   0.00001   0.00001  -3.06549
   D31       -1.86858   0.00000   0.00000  -0.00014  -0.00014  -1.86872
   D32        1.70020   0.00000   0.00000  -0.00002  -0.00002   1.70018
   D33       -2.81295   0.00000   0.00000  -0.00009  -0.00009  -2.81304
   D34        0.75584   0.00000   0.00000   0.00002   0.00002   0.75586
   D35        1.55200   0.00000   0.00000  -0.00013  -0.00013   1.55186
   D36       -1.16241   0.00000   0.00000  -0.00002  -0.00002  -1.16242
   D37        2.99766   0.00000   0.00000  -0.00014  -0.00014   2.99752
   D38        0.28326   0.00000   0.00000  -0.00002  -0.00002   0.28324
   D39       -0.17943   0.00000   0.00000  -0.00006  -0.00006  -0.17949
   D40        2.94376   0.00000   0.00000  -0.00005  -0.00005   2.94372
   D41       -3.11921   0.00000   0.00000   0.00000   0.00000  -3.11921
   D42        0.00398   0.00000   0.00000   0.00001   0.00001   0.00399
   D43       -2.96898   0.00000   0.00000   0.00002   0.00002  -2.96896
   D44        0.15922   0.00000   0.00000   0.00001   0.00001   0.15923
   D45       -0.01234   0.00000   0.00000  -0.00002  -0.00002  -0.01236
   D46        3.11586   0.00000   0.00000  -0.00004  -0.00004   3.11582
   D47       -2.62355   0.00000   0.00000  -0.00004  -0.00004  -2.62359
   D48        0.00851   0.00000   0.00000   0.00000   0.00000   0.00852
   D49       -0.37775   0.00000   0.00000   0.00008   0.00008  -0.37767
   D50        2.71820   0.00000   0.00000   0.00004   0.00004   2.71824
   D51       -3.10283   0.00000   0.00000   0.00002   0.00002  -3.10281
   D52       -0.00688   0.00000   0.00000  -0.00001  -0.00001  -0.00689
   D53       -0.00711   0.00000   0.00000   0.00000   0.00000  -0.00711
   D54        3.10200   0.00000   0.00000   0.00000   0.00000   3.10200
   D55        0.00284   0.00000   0.00000   0.00000   0.00000   0.00284
   D56        3.08118   0.00000   0.00000   0.00000   0.00000   3.08118
   D57       -3.10223   0.00000   0.00000  -0.00001  -0.00001  -3.10224
   D58       -0.02389   0.00000   0.00000   0.00000   0.00000  -0.02390
   D59        2.69924   0.00000   0.00000  -0.00001  -0.00001   2.69922
   D60       -0.44172   0.00000   0.00000  -0.00001  -0.00001  -0.44173
   D61       -0.48167   0.00000   0.00000  -0.00001  -0.00001  -0.48167
   D62        2.66056   0.00000   0.00000   0.00000   0.00000   2.66056
   D63       -3.13106   0.00000   0.00000   0.00001   0.00001  -3.13105
   D64        0.00385   0.00000   0.00000   0.00001   0.00001   0.00386
   D65       -0.00882   0.00000   0.00000   0.00002   0.00002  -0.00880
   D66        3.12609   0.00000   0.00000   0.00002   0.00002   3.12610
   D67       -3.14151   0.00000   0.00000  -0.00001  -0.00001  -3.14152
   D68       -0.00345   0.00000   0.00000  -0.00001  -0.00001  -0.00346
   D69       -0.00668   0.00000   0.00000  -0.00001  -0.00001  -0.00669
   D70        3.13137   0.00000   0.00000  -0.00001  -0.00001   3.13136
   D71        3.13997   0.00000   0.00000   0.00000   0.00000   3.13998
   D72       -0.00433   0.00000   0.00000   0.00000   0.00000  -0.00433
   D73       -0.00514   0.00000   0.00000   0.00000   0.00000  -0.00514
   D74        3.13374   0.00000   0.00000   0.00000   0.00000   3.13373
   D75        0.01260   0.00000   0.00000   0.00002   0.00002   0.01261
   D76       -3.11445   0.00000   0.00000   0.00004   0.00004  -3.11441
   D77       -3.13170   0.00000   0.00000   0.00001   0.00001  -3.13169
   D78        0.02444   0.00000   0.00000   0.00003   0.00003   0.02447
   D79        0.14699   0.00000   0.00000  -0.00006  -0.00006   0.14693
   D80       -2.93484   0.00000   0.00000  -0.00002  -0.00002  -2.93486
   D81       -3.00815   0.00000   0.00000  -0.00007  -0.00007  -3.00823
   D82        0.19320   0.00000   0.00000  -0.00004  -0.00004   0.19316
   D83        0.00227   0.00000   0.00000   0.00000   0.00000   0.00227
   D84       -3.06700   0.00000   0.00000   0.00000   0.00000  -3.06700
   D85        3.08933   0.00000   0.00000  -0.00003  -0.00003   3.08930
   D86        0.02006   0.00000   0.00000  -0.00003  -0.00003   0.02003
   D87       -0.17708   0.00000   0.00000   0.00000   0.00000  -0.17707
   D88        2.94247   0.00000   0.00000   0.00002   0.00002   2.94249
   D89       -3.11410   0.00000   0.00000   0.00000   0.00000  -3.11410
   D90        0.00544   0.00000   0.00000   0.00001   0.00001   0.00546
   D91       -2.97100   0.00000   0.00000  -0.00004  -0.00004  -2.97103
   D92        0.15866   0.00000   0.00000  -0.00006  -0.00006   0.15860
   D93       -0.01243   0.00000   0.00000  -0.00003  -0.00003  -0.01246
   D94        3.11723   0.00000   0.00000  -0.00005  -0.00005   3.11717
   D95       -2.72515   0.00000   0.00000   0.00006   0.00006  -2.72509
   D96        0.00669   0.00000   0.00000  -0.00006  -0.00006   0.00664
   D97       -0.31730   0.00000   0.00000  -0.00001  -0.00001  -0.31731
   D98        2.79193   0.00000   0.00000  -0.00003  -0.00003   2.79190
   D99       -3.11367   0.00000   0.00000   0.00008   0.00008  -3.11359
   D100      -0.00443   0.00000   0.00000   0.00005   0.00005  -0.00438
   D101      -0.00661   0.00000   0.00000   0.00004   0.00004  -0.00657
   D102       3.10392   0.00000   0.00000   0.00002   0.00002   3.10394
   D103       0.00381   0.00000   0.00000  -0.00001  -0.00001   0.00380
   D104       3.08615   0.00000   0.00000  -0.00002  -0.00002   3.08613
   D105      -3.10286   0.00000   0.00000   0.00001   0.00001  -3.10285
   D106      -0.02052   0.00000   0.00000   0.00000   0.00000  -0.02052
   D107       2.70524   0.00000   0.00000  -0.00001  -0.00001   2.70523
   D108      -0.43680   0.00000   0.00000   0.00000   0.00000  -0.43680
   D109      -0.47395   0.00000   0.00000  -0.00003  -0.00003  -0.47398
   D110       2.66720   0.00000   0.00000  -0.00003  -0.00003   2.66718
   D111      -3.13061   0.00000   0.00000   0.00001   0.00001  -3.13060
   D112       0.00208   0.00000   0.00000   0.00001   0.00001   0.00209
   D113      -0.01219   0.00000   0.00000   0.00002   0.00002  -0.01218
   D114       3.12050   0.00000   0.00000   0.00002   0.00002   3.12052
   D115      -3.13865   0.00000   0.00000  -0.00001  -0.00001  -3.13867
   D116      -0.00277   0.00000   0.00000  -0.00002  -0.00002  -0.00279
   D117      -0.00608   0.00000   0.00000  -0.00001  -0.00001  -0.00609
   D118       3.12980   0.00000   0.00000  -0.00001  -0.00001   3.12979
   D119      -3.13839   0.00000   0.00000   0.00000   0.00000  -3.13839
   D120      -0.00375   0.00000   0.00000   0.00000   0.00000  -0.00375
   D121      -0.00249   0.00000   0.00000   0.00000   0.00000  -0.00249
   D122       3.13215   0.00000   0.00000   0.00000   0.00000   3.13214
   D123       0.01169   0.00000   0.00000   0.00002   0.00002   0.01172
   D124      -3.11689   0.00000   0.00000   0.00005   0.00005  -3.11684
   D125      -3.13683   0.00000   0.00000   0.00002   0.00002  -3.13681
   D126       0.01777   0.00000   0.00000   0.00005   0.00005   0.01782
   D127       0.09505   0.00000   0.00000   0.00005   0.00005   0.09510
   D128      -3.00397   0.00000   0.00000   0.00008   0.00008  -3.00388
   D129      -3.05864   0.00000   0.00000   0.00002   0.00002  -3.05862
   D130       0.12553   0.00000   0.00000   0.00006   0.00006   0.12559
   D131       0.00027   0.00000   0.00000  -0.00002  -0.00002   0.00024
   D132      -3.07377   0.00000   0.00000  -0.00001  -0.00001  -3.07378
   D133       3.10289   0.00000   0.00000  -0.00005  -0.00005   3.10284
   D134       0.02886   0.00000   0.00000  -0.00004  -0.00004   0.02882
   D135       3.12894   0.00000   0.00000   0.00001   0.00001   3.12895
   D136      -0.03509   0.00000   0.00000   0.00000   0.00000  -0.03508
   D137      -0.01330   0.00000   0.00000   0.00000   0.00000  -0.01330
   D138       3.10585   0.00000   0.00000   0.00000   0.00000   3.10585
   D139      -3.13971   0.00000   0.00000  -0.00001  -0.00001  -3.13972
   D140       0.00224   0.00000   0.00000   0.00000   0.00000   0.00224
   D141       0.00253   0.00000   0.00000   0.00000   0.00000   0.00253
   D142      -3.13870   0.00000   0.00000   0.00000   0.00000  -3.13870
   D143       0.01248   0.00000   0.00000   0.00000   0.00000   0.01248
   D144       3.14143   0.00000   0.00000   0.00000   0.00000   3.14143
   D145      -3.10690   0.00000   0.00000   0.00000   0.00000  -3.10690
   D146       0.02206   0.00000   0.00000   0.00000   0.00000   0.02206
   D147       0.00900   0.00000   0.00000   0.00000   0.00000   0.00900
   D148       3.13959   0.00000   0.00000   0.00000   0.00000   3.13960
   D149      -3.13296   0.00000   0.00000   0.00000   0.00000  -3.13296
   D150      -0.00237   0.00000   0.00000   0.00000   0.00000  -0.00237
   D151      -0.00115   0.00000   0.00000   0.00001   0.00001  -0.00114
   D152       3.13696   0.00000   0.00000   0.00000   0.00000   3.13696
   D153      -3.13015   0.00000   0.00000   0.00001   0.00001  -3.13014
   D154       0.00796   0.00000   0.00000   0.00000   0.00000   0.00796
   D155      -0.00973   0.00000   0.00000  -0.00001  -0.00001  -0.00974
   D156       3.13536   0.00000   0.00000   0.00000   0.00000   3.13536
   D157      -3.14034   0.00000   0.00000  -0.00001  -0.00001  -3.14034
   D158       0.00475   0.00000   0.00000   0.00000   0.00000   0.00476
   D159       3.12844   0.00000   0.00000   0.00000   0.00000   3.12844
   D160      -0.03480   0.00000   0.00000   0.00000   0.00000  -0.03480
   D161      -0.01270   0.00000   0.00000   0.00000   0.00000  -0.01270
   D162       3.10724   0.00000   0.00000  -0.00001  -0.00001   3.10724
   D163      -3.13907   0.00000   0.00000   0.00000   0.00000  -3.13907
   D164       0.00139   0.00000   0.00000  -0.00001  -0.00001   0.00138
   D165       0.00208   0.00000   0.00000   0.00000   0.00000   0.00208
   D166      -3.14065   0.00000   0.00000   0.00000   0.00000  -3.14065
   D167       0.01233   0.00000   0.00000   0.00000   0.00000   0.01233
   D168       3.14111   0.00000   0.00000   0.00000   0.00000   3.14111
   D169      -3.10782   0.00000   0.00000   0.00000   0.00000  -3.10782
   D170       0.02096   0.00000   0.00000   0.00000   0.00000   0.02096
   D171       0.00884   0.00000   0.00000   0.00000   0.00000   0.00885
   D172       3.13964   0.00000   0.00000   0.00000   0.00000   3.13964
   D173      -3.13159   0.00000   0.00000   0.00000   0.00000  -3.13159
   D174      -0.00080   0.00000   0.00000   0.00000   0.00000  -0.00080
   D175      -0.00158   0.00000   0.00000   0.00001   0.00001  -0.00158
   D176       3.13582   0.00000   0.00000   0.00000   0.00000   3.13582
   D177      -3.13041   0.00000   0.00000   0.00001   0.00001  -3.13040
   D178       0.00700   0.00000   0.00000  -0.00001  -0.00001   0.00699
   D179      -0.00914   0.00000   0.00000  -0.00001  -0.00001  -0.00914
   D180       3.13666   0.00000   0.00000   0.00001   0.00001   3.13666
   D181      -3.13994   0.00000   0.00000  -0.00001  -0.00001  -3.13995
   D182       0.00585   0.00000   0.00000   0.00001   0.00001   0.00586
         Item               Value     Threshold  Converged?
 Maximum Force            0.000012     0.000450     YES
 RMS     Force            0.000002     0.000300     YES
 Maximum Displacement     0.000468     0.001800     YES
 RMS     Displacement     0.000108     0.001200     YES
 Predicted change in Energy=-5.648670D-09
 Optimization completed.
    -- Stationary point found.
                           ----------------------------
                           !   Optimized Parameters   !
                           ! (Angstroms and Degrees)  !
 --------------------------                            --------------------------
 ! Name  Definition              Value          Derivative Info.                !
 --------------------------------------------------------------------------------
 ! R1    R(1,2)                  2.3278         -DE/DX =    0.0                 !
 ! R2    R(1,3)                  2.3248         -DE/DX =    0.0                 !
 ! R3    R(1,4)                  2.2696         -DE/DX =    0.0                 !
 ! R4    R(1,19)                 2.4015         -DE/DX =    0.0                 !
 ! R5    R(1,20)                 2.3435         -DE/DX =    0.0                 !
 ! R6    R(1,21)                 2.1992         -DE/DX =    0.0                 !
 ! R7    R(3,7)                  1.3335         -DE/DX =    0.0                 !
 ! R8    R(3,15)                 1.3459         -DE/DX =    0.0                 !
 ! R9    R(4,5)                  1.292          -DE/DX =    0.0                 !
 ! R10   R(4,16)                 1.3697         -DE/DX =    0.0                 !
 ! R11   R(5,6)                  1.3489         -DE/DX =    0.0                 !
 ! R12   R(6,17)                 1.3636         -DE/DX =    0.0                 !
 ! R13   R(6,36)                 1.4231         -DE/DX =    0.0                 !
 ! R14   R(7,8)                  1.084          -DE/DX =    0.0                 !
 ! R15   R(7,9)                  1.3911         -DE/DX =    0.0                 !
 ! R16   R(9,10)                 1.0826         -DE/DX =    0.0                 !
 ! R17   R(9,11)                 1.3913         -DE/DX =    0.0                 !
 ! R18   R(11,12)                1.0837         -DE/DX =    0.0                 !
 ! R19   R(11,13)                1.3893         -DE/DX =    0.0                 !
 ! R20   R(13,14)                1.0831         -DE/DX =    0.0                 !
 ! R21   R(13,15)                1.3956         -DE/DX =    0.0                 !
 ! R22   R(15,16)                1.4634         -DE/DX =    0.0                 !
 ! R23   R(16,17)                1.3743         -DE/DX =    0.0                 !
 ! R24   R(17,18)                1.075          -DE/DX =    0.0                 !
 ! R25   R(20,24)                1.3343         -DE/DX =    0.0                 !
 ! R26   R(20,32)                1.3466         -DE/DX =    0.0                 !
 ! R27   R(21,22)                1.2931         -DE/DX =    0.0                 !
 ! R28   R(21,33)                1.3708         -DE/DX =    0.0                 !
 ! R29   R(22,23)                1.3511         -DE/DX =    0.0                 !
 ! R30   R(23,34)                1.3625         -DE/DX =    0.0                 !
 ! R31   R(23,46)                1.4215         -DE/DX =    0.0                 !
 ! R32   R(24,25)                1.0837         -DE/DX =    0.0                 !
 ! R33   R(24,26)                1.3903         -DE/DX =    0.0                 !
 ! R34   R(26,27)                1.0826         -DE/DX =    0.0                 !
 ! R35   R(26,28)                1.3919         -DE/DX =    0.0                 !
 ! R36   R(28,29)                1.0837         -DE/DX =    0.0                 !
 ! R37   R(28,30)                1.3885         -DE/DX =    0.0                 !
 ! R38   R(30,31)                1.083          -DE/DX =    0.0                 !
 ! R39   R(30,32)                1.3958         -DE/DX =    0.0                 !
 ! R40   R(32,33)                1.4597         -DE/DX =    0.0                 !
 ! R41   R(33,34)                1.3737         -DE/DX =    0.0                 !
 ! R42   R(34,35)                1.0749         -DE/DX =    0.0                 !
 ! R43   R(36,37)                1.395          -DE/DX =    0.0                 !
 ! R44   R(36,38)                1.3964         -DE/DX =    0.0                 !
 ! R45   R(37,39)                1.3874         -DE/DX =    0.0                 !
 ! R46   R(37,42)                1.0826         -DE/DX =    0.0                 !
 ! R47   R(38,40)                1.3863         -DE/DX =    0.0                 !
 ! R48   R(38,43)                1.0816         -DE/DX =    0.0                 !
 ! R49   R(39,41)                1.4013         -DE/DX =    0.0                 !
 ! R50   R(39,44)                1.0824         -DE/DX =    0.0                 !
 ! R51   R(40,41)                1.4028         -DE/DX =    0.0                 !
 ! R52   R(40,45)                1.0824         -DE/DX =    0.0                 !
 ! R53   R(41,56)                1.4303         -DE/DX =    0.0                 !
 ! R54   R(46,47)                1.3954         -DE/DX =    0.0                 !
 ! R55   R(46,48)                1.3967         -DE/DX =    0.0                 !
 ! R56   R(47,49)                1.3872         -DE/DX =    0.0                 !
 ! R57   R(47,52)                1.0826         -DE/DX =    0.0                 !
 ! R58   R(48,50)                1.3862         -DE/DX =    0.0                 !
 ! R59   R(48,53)                1.0814         -DE/DX =    0.0                 !
 ! R60   R(49,51)                1.4014         -DE/DX =    0.0                 !
 ! R61   R(49,54)                1.0824         -DE/DX =    0.0                 !
 ! R62   R(50,51)                1.4028         -DE/DX =    0.0                 !
 ! R63   R(50,55)                1.0824         -DE/DX =    0.0                 !
 ! R64   R(51,58)                1.4302         -DE/DX =    0.0                 !
 ! R65   R(56,57)                1.1549         -DE/DX =    0.0                 !
 ! R66   R(58,59)                1.155          -DE/DX =    0.0                 !
 ! A1    A(2,1,3)               85.6475         -DE/DX =    0.0                 !
 ! A2    A(2,1,4)               93.6924         -DE/DX =    0.0                 !
 ! A3    A(2,1,19)             108.8423         -DE/DX =    0.0                 !
 ! A4    A(2,1,21)              99.0806         -DE/DX =    0.0                 !
 ! A5    A(3,1,4)               72.0573         -DE/DX =    0.0                 !
 ! A6    A(3,1,19)             162.0012         -DE/DX =    0.0                 !
 ! A7    A(3,1,20)              84.3323         -DE/DX =    0.0                 !
 ! A8    A(3,1,21)              98.701          -DE/DX =    0.0                 !
 ! A9    A(4,1,19)              95.7857         -DE/DX =    0.0                 !
 ! A10   A(4,1,20)              92.9278         -DE/DX =    0.0                 !
 ! A11   A(4,1,21)             163.6756         -DE/DX =    0.0                 !
 ! A12   A(19,1,20)             83.0742         -DE/DX =    0.0                 !
 ! A13   A(19,1,21)             89.6953         -DE/DX =    0.0                 !
 ! A14   A(20,1,21)             72.4317         -DE/DX =    0.0                 !
 ! A15   A(1,3,7)              124.4373         -DE/DX =    0.0                 !
 ! A16   A(1,3,15)             115.9813         -DE/DX =    0.0                 !
 ! A17   A(7,3,15)             118.6413         -DE/DX =    0.0                 !
 ! A18   A(1,4,5)              130.4067         -DE/DX =    0.0                 !
 ! A19   A(1,4,16)             113.3565         -DE/DX =    0.0                 !
 ! A20   A(5,4,16)             110.4441         -DE/DX =    0.0                 !
 ! A21   A(4,5,6)              106.9572         -DE/DX =    0.0                 !
 ! A22   A(5,6,17)             110.8145         -DE/DX =    0.0                 !
 ! A23   A(5,6,36)             119.7216         -DE/DX =    0.0                 !
 ! A24   A(17,6,36)            129.4321         -DE/DX =    0.0                 !
 ! A25   A(3,7,8)              115.8268         -DE/DX =    0.0                 !
 ! A26   A(3,7,9)              122.9835         -DE/DX =    0.0                 !
 ! A27   A(8,7,9)              121.1812         -DE/DX =    0.0                 !
 ! A28   A(7,9,10)             120.2004         -DE/DX =    0.0                 !
 ! A29   A(7,9,11)             118.4266         -DE/DX =    0.0                 !
 ! A30   A(10,9,11)            121.3718         -DE/DX =    0.0                 !
 ! A31   A(9,11,12)            120.6675         -DE/DX =    0.0                 !
 ! A32   A(9,11,13)            119.0377         -DE/DX =    0.0                 !
 ! A33   A(12,11,13)           120.2945         -DE/DX =    0.0                 !
 ! A34   A(11,13,14)           120.7109         -DE/DX =    0.0                 !
 ! A35   A(11,13,15)           118.7536         -DE/DX =    0.0                 !
 ! A36   A(14,13,15)           120.5353         -DE/DX =    0.0                 !
 ! A37   A(3,15,13)            122.1533         -DE/DX =    0.0                 !
 ! A38   A(3,15,16)            114.6196         -DE/DX =    0.0                 !
 ! A39   A(13,15,16)           123.2224         -DE/DX =    0.0                 !
 ! A40   A(4,16,15)            119.4134         -DE/DX =    0.0                 !
 ! A41   A(4,16,17)            107.3442         -DE/DX =    0.0                 !
 ! A42   A(15,16,17)           133.1743         -DE/DX =    0.0                 !
 ! A43   A(6,17,16)            104.4377         -DE/DX =    0.0                 !
 ! A44   A(6,17,18)            122.7815         -DE/DX =    0.0                 !
 ! A45   A(16,17,18)           132.6539         -DE/DX =    0.0                 !
 ! A46   A(1,20,24)            125.6366         -DE/DX =    0.0                 !
 ! A47   A(1,20,32)            114.8903         -DE/DX =    0.0                 !
 ! A48   A(24,20,32)           118.529          -DE/DX =    0.0                 !
 ! A49   A(1,21,22)            130.0499         -DE/DX =    0.0                 !
 ! A50   A(1,21,33)            115.6926         -DE/DX =    0.0                 !
 ! A51   A(22,21,33)           110.4168         -DE/DX =    0.0                 !
 ! A52   A(21,22,23)           106.8927         -DE/DX =    0.0                 !
 ! A53   A(22,23,34)           110.8091         -DE/DX =    0.0                 !
 ! A54   A(22,23,46)           119.7364         -DE/DX =    0.0                 !
 ! A55   A(34,23,46)           129.4255         -DE/DX =    0.0                 !
 ! A56   A(20,24,25)           115.8249         -DE/DX =    0.0                 !
 ! A57   A(20,24,26)           123.0439         -DE/DX =    0.0                 !
 ! A58   A(25,24,26)           121.119          -DE/DX =    0.0                 !
 ! A59   A(24,26,27)           120.1531         -DE/DX =    0.0                 !
 ! A60   A(24,26,28)           118.4562         -DE/DX =    0.0                 !
 ! A61   A(27,26,28)           121.3887         -DE/DX =    0.0                 !
 ! A62   A(26,28,29)           120.6863         -DE/DX =    0.0                 !
 ! A63   A(26,28,30)           118.981          -DE/DX =    0.0                 !
 ! A64   A(29,28,30)           120.3319         -DE/DX =    0.0                 !
 ! A65   A(28,30,31)           120.7479         -DE/DX =    0.0                 !
 ! A66   A(28,30,32)           118.8135         -DE/DX =    0.0                 !
 ! A67   A(31,30,32)           120.4374         -DE/DX =    0.0                 !
 ! A68   A(20,32,30)           122.1727         -DE/DX =    0.0                 !
 ! A69   A(20,32,33)           114.4314         -DE/DX =    0.0                 !
 ! A70   A(30,32,33)           123.3921         -DE/DX =    0.0                 !
 ! A71   A(21,33,32)           119.1271         -DE/DX =    0.0                 !
 ! A72   A(21,33,34)           107.3478         -DE/DX =    0.0                 !
 ! A73   A(32,33,34)           133.4906         -DE/DX =    0.0                 !
 ! A74   A(23,34,33)           104.5321         -DE/DX =    0.0                 !
 ! A75   A(23,34,35)           122.8378         -DE/DX =    0.0                 !
 ! A76   A(33,34,35)           132.5191         -DE/DX =    0.0                 !
 ! A77   A(6,36,37)            120.0682         -DE/DX =    0.0                 !
 ! A78   A(6,36,38)            118.8816         -DE/DX =    0.0                 !
 ! A79   A(37,36,38)           121.0502         -DE/DX =    0.0                 !
 ! A80   A(36,37,39)           119.5362         -DE/DX =    0.0                 !
 ! A81   A(36,37,42)           120.7075         -DE/DX =    0.0                 !
 ! A82   A(39,37,42)           119.7438         -DE/DX =    0.0                 !
 ! A83   A(36,38,40)           119.2123         -DE/DX =    0.0                 !
 ! A84   A(36,38,43)           119.5631         -DE/DX =    0.0                 !
 ! A85   A(40,38,43)           121.2246         -DE/DX =    0.0                 !
 ! A86   A(37,39,41)           120.0719         -DE/DX =    0.0                 !
 ! A87   A(37,39,44)           120.1446         -DE/DX =    0.0                 !
 ! A88   A(41,39,44)           119.7796         -DE/DX =    0.0                 !
 ! A89   A(38,40,41)           120.3782         -DE/DX =    0.0                 !
 ! A90   A(38,40,45)           119.8649         -DE/DX =    0.0                 !
 ! A91   A(41,40,45)           119.7538         -DE/DX =    0.0                 !
 ! A92   A(39,41,40)           119.7449         -DE/DX =    0.0                 !
 ! A93   A(39,41,56)           119.9212         -DE/DX =    0.0                 !
 ! A94   A(40,41,56)           120.3337         -DE/DX =    0.0                 !
 ! A95   A(23,46,47)           120.1071         -DE/DX =    0.0                 !
 ! A96   A(23,46,48)           118.9284         -DE/DX =    0.0                 !
 ! A97   A(47,46,48)           120.9645         -DE/DX =    0.0                 !
 ! A98   A(46,47,49)           119.571          -DE/DX =    0.0                 !
 ! A99   A(46,47,52)           120.6902         -DE/DX =    0.0                 !
 ! A100  A(49,47,52)           119.7272         -DE/DX =    0.0                 !
 ! A101  A(46,48,50)           119.2669         -DE/DX =    0.0                 !
 ! A102  A(46,48,53)           119.4994         -DE/DX =    0.0                 !
 ! A103  A(50,48,53)           121.2336         -DE/DX =    0.0                 !
 ! A104  A(47,49,51)           120.0969         -DE/DX =    0.0                 !
 ! A105  A(47,49,54)           120.134          -DE/DX =    0.0                 !
 ! A106  A(51,49,54)           119.7651         -DE/DX =    0.0                 !
 ! A107  A(48,50,51)           120.3872         -DE/DX =    0.0                 !
 ! A108  A(48,50,55)           119.8693         -DE/DX =    0.0                 !
 ! A109  A(51,50,55)           119.7406         -DE/DX =    0.0                 !
 ! A110  A(49,51,50)           119.7076         -DE/DX =    0.0                 !
 ! A111  A(49,51,58)           119.9454         -DE/DX =    0.0                 !
 ! A112  A(50,51,58)           120.3465         -DE/DX =    0.0                 !
 ! A113  L(2,1,20,3,-1)        169.9798         -DE/DX =    0.0                 !
 ! A114  L(41,56,57,44,-1)     179.7113         -DE/DX =    0.0                 !
 ! A115  L(51,58,59,54,-1)     179.7214         -DE/DX =    0.0                 !
 ! A116  L(2,1,20,3,-2)        190.2481         -DE/DX =    0.0                 !
 ! A117  L(41,56,57,44,-2)     180.047          -DE/DX =    0.0                 !
 ! A118  L(51,58,59,54,-2)     180.0837         -DE/DX =    0.0                 !
 ! D1    D(2,1,3,7)            -88.3927         -DE/DX =    0.0                 !
 ! D2    D(2,1,3,15)            80.3219         -DE/DX =    0.0                 !
 ! D3    D(4,1,3,7)            176.2978         -DE/DX =    0.0                 !
 ! D4    D(4,1,3,15)           -14.9875         -DE/DX =    0.0                 !
 ! D5    D(19,1,3,7)           127.1225         -DE/DX =    0.0                 !
 ! D6    D(19,1,3,15)          -64.1629         -DE/DX =    0.0                 !
 ! D7    D(20,1,3,7)            81.3592         -DE/DX =    0.0                 !
 ! D8    D(20,1,3,15)         -109.9262         -DE/DX =    0.0                 !
 ! D9    D(21,1,3,7)            10.1459         -DE/DX =    0.0                 !
 ! D10   D(21,1,3,15)          178.8605         -DE/DX =    0.0                 !
 ! D11   D(2,1,4,5)             84.462          -DE/DX =    0.0                 !
 ! D12   D(2,1,4,16)           -65.6807         -DE/DX =    0.0                 !
 ! D13   D(3,1,4,5)            168.6748         -DE/DX =    0.0                 !
 ! D14   D(3,1,4,16)            18.532          -DE/DX =    0.0                 !
 ! D15   D(19,1,4,5)           -24.918          -DE/DX =    0.0                 !
 ! D16   D(19,1,4,16)         -175.0607         -DE/DX =    0.0                 !
 ! D17   D(20,1,4,5)          -108.2464         -DE/DX =    0.0                 !
 ! D18   D(20,1,4,16)          101.6108         -DE/DX =    0.0                 !
 ! D19   D(21,1,4,5)          -134.0009         -DE/DX =    0.0                 !
 ! D20   D(21,1,4,16)           75.8564         -DE/DX =    0.0                 !
 ! D21   D(3,1,20,24)           76.6567         -DE/DX =    0.0                 !
 ! D22   D(3,1,20,32)         -114.6904         -DE/DX =    0.0                 !
 ! D23   D(4,1,20,24)            5.0211         -DE/DX =    0.0                 !
 ! D24   D(4,1,20,32)          173.674          -DE/DX =    0.0                 !
 ! D25   D(19,1,20,24)         -90.4573         -DE/DX =    0.0                 !
 ! D26   D(19,1,20,32)          78.1957         -DE/DX =    0.0                 !
 ! D27   D(21,1,20,24)         177.6609         -DE/DX =    0.0                 !
 ! D28   D(21,1,20,32)         -13.6862         -DE/DX =    0.0                 !
 ! D29   D(2,1,21,22)          -20.1166         -DE/DX =    0.0                 !
 ! D30   D(2,1,21,33)         -175.6403         -DE/DX =    0.0                 !
 ! D31   D(3,1,21,22)         -107.0618         -DE/DX =    0.0                 !
 ! D32   D(3,1,21,33)           97.4145         -DE/DX =    0.0                 !
 ! D33   D(4,1,21,22)         -161.17           -DE/DX =    0.0                 !
 ! D34   D(4,1,21,33)           43.3063         -DE/DX =    0.0                 !
 ! D35   D(19,1,21,22)          88.9228         -DE/DX =    0.0                 !
 ! D36   D(19,1,21,33)         -66.6009         -DE/DX =    0.0                 !
 ! D37   D(20,1,21,22)         171.7535         -DE/DX =    0.0                 !
 ! D38   D(20,1,21,33)          16.2298         -DE/DX =    0.0                 !
 ! D39   D(1,3,7,8)            -10.2808         -DE/DX =    0.0                 !
 ! D40   D(1,3,7,9)            168.6652         -DE/DX =    0.0                 !
 ! D41   D(15,3,7,8)          -178.7178         -DE/DX =    0.0                 !
 ! D42   D(15,3,7,9)             0.2282         -DE/DX =    0.0                 !
 ! D43   D(1,3,15,13)         -170.11           -DE/DX =    0.0                 !
 ! D44   D(1,3,15,16)            9.1229         -DE/DX =    0.0                 !
 ! D45   D(7,3,15,13)           -0.7071         -DE/DX =    0.0                 !
 ! D46   D(7,3,15,16)          178.5258         -DE/DX =    0.0                 !
 ! D47   D(1,4,5,6)           -150.3182         -DE/DX =    0.0                 !
 ! D48   D(16,4,5,6)             0.4878         -DE/DX =    0.0                 !
 ! D49   D(1,4,16,15)          -21.6433         -DE/DX =    0.0                 !
 ! D50   D(1,4,16,17)          155.7414         -DE/DX =    0.0                 !
 ! D51   D(5,4,16,15)         -177.7792         -DE/DX =    0.0                 !
 ! D52   D(5,4,16,17)           -0.3945         -DE/DX =    0.0                 !
 ! D53   D(4,5,6,17)            -0.4075         -DE/DX =    0.0                 !
 ! D54   D(4,5,6,36)           177.7315         -DE/DX =    0.0                 !
 ! D55   D(5,6,17,16)            0.1627         -DE/DX =    0.0                 !
 ! D56   D(5,6,17,18)          176.5385         -DE/DX =    0.0                 !
 ! D57   D(36,6,17,16)        -177.7447         -DE/DX =    0.0                 !
 ! D58   D(36,6,17,18)          -1.3689         -DE/DX =    0.0                 !
 ! D59   D(5,6,36,37)          154.6549         -DE/DX =    0.0                 !
 ! D60   D(5,6,36,38)          -25.3085         -DE/DX =    0.0                 !
 ! D61   D(17,6,36,37)         -27.5975         -DE/DX =    0.0                 !
 ! D62   D(17,6,36,38)         152.4391         -DE/DX =    0.0                 !
 ! D63   D(3,7,9,10)          -179.3963         -DE/DX =    0.0                 !
 ! D64   D(3,7,9,11)             0.2206         -DE/DX =    0.0                 !
 ! D65   D(8,7,9,10)            -0.5053         -DE/DX =    0.0                 !
 ! D66   D(8,7,9,11)           179.1116         -DE/DX =    0.0                 !
 ! D67   D(7,9,11,12)         -179.9952         -DE/DX =    0.0                 !
 ! D68   D(7,9,11,13)           -0.1978         -DE/DX =    0.0                 !
 ! D69   D(10,9,11,12)          -0.383          -DE/DX =    0.0                 !
 ! D70   D(10,9,11,13)         179.4144         -DE/DX =    0.0                 !
 ! D71   D(9,11,13,14)         179.9072         -DE/DX =    0.0                 !
 ! D72   D(9,11,13,15)          -0.2481         -DE/DX =    0.0                 !
 ! D73   D(12,11,13,14)         -0.2946         -DE/DX =    0.0                 !
 ! D74   D(12,11,13,15)        179.55           -DE/DX =    0.0                 !
 ! D75   D(11,13,15,3)           0.7217         -DE/DX =    0.0                 !
 ! D76   D(11,13,15,16)       -178.4447         -DE/DX =    0.0                 !
 ! D77   D(14,13,15,3)        -179.4334         -DE/DX =    0.0                 !
 ! D78   D(14,13,15,16)          1.4002         -DE/DX =    0.0                 !
 ! D79   D(3,15,16,4)            8.4218         -DE/DX =    0.0                 !
 ! D80   D(3,15,16,17)        -168.1542         -DE/DX =    0.0                 !
 ! D81   D(13,15,16,4)        -172.3545         -DE/DX =    0.0                 !
 ! D82   D(13,15,16,17)         11.0695         -DE/DX =    0.0                 !
 ! D83   D(4,16,17,6)            0.1298         -DE/DX =    0.0                 !
 ! D84   D(4,16,17,18)        -175.7264         -DE/DX =    0.0                 !
 ! D85   D(15,16,17,6)         177.0054         -DE/DX =    0.0                 !
 ! D86   D(15,16,17,18)          1.1493         -DE/DX =    0.0                 !
 ! D87   D(1,20,24,25)         -10.1457         -DE/DX =    0.0                 !
 ! D88   D(1,20,24,26)         168.5912         -DE/DX =    0.0                 !
 ! D89   D(32,20,24,25)       -178.4249         -DE/DX =    0.0                 !
 ! D90   D(32,20,24,26)          0.312          -DE/DX =    0.0                 !
 ! D91   D(1,20,32,30)        -170.2256         -DE/DX =    0.0                 !
 ! D92   D(1,20,32,33)           9.0906         -DE/DX =    0.0                 !
 ! D93   D(24,20,32,30)         -0.7122         -DE/DX =    0.0                 !
 ! D94   D(24,20,32,33)        178.6041         -DE/DX =    0.0                 !
 ! D95   D(1,21,22,23)        -156.1395         -DE/DX =    0.0                 !
 ! D96   D(33,21,22,23)          0.3835         -DE/DX =    0.0                 !
 ! D97   D(1,21,33,32)         -18.1801         -DE/DX =    0.0                 !
 ! D98   D(1,21,33,34)         159.9658         -DE/DX =    0.0                 !
 ! D99   D(22,21,33,32)       -178.4            -DE/DX =    0.0                 !
 ! D100  D(22,21,33,34)         -0.254          -DE/DX =    0.0                 !
 ! D101  D(21,22,23,34)         -0.3787         -DE/DX =    0.0                 !
 ! D102  D(21,22,23,46)        177.8414         -DE/DX =    0.0                 !
 ! D103  D(22,23,34,33)          0.2184         -DE/DX =    0.0                 !
 ! D104  D(22,23,34,35)        176.8235         -DE/DX =    0.0                 !
 ! D105  D(46,23,34,33)       -177.7807         -DE/DX =    0.0                 !
 ! D106  D(46,23,34,35)         -1.1756         -DE/DX =    0.0                 !
 ! D107  D(22,23,46,47)        154.9987         -DE/DX =    0.0                 !
 ! D108  D(22,23,46,48)        -25.0266         -DE/DX =    0.0                 !
 ! D109  D(34,23,46,47)        -27.1554         -DE/DX =    0.0                 !
 ! D110  D(34,23,46,48)        152.8193         -DE/DX =    0.0                 !
 ! D111  D(20,24,26,27)       -179.3705         -DE/DX =    0.0                 !
 ! D112  D(20,24,26,28)          0.1193         -DE/DX =    0.0                 !
 ! D113  D(25,24,26,27)         -0.6986         -DE/DX =    0.0                 !
 ! D114  D(25,24,26,28)        178.7913         -DE/DX =    0.0                 !
 ! D115  D(24,26,28,29)       -179.8316         -DE/DX =    0.0                 !
 ! D116  D(24,26,28,30)         -0.159          -DE/DX =    0.0                 !
 ! D117  D(27,26,28,29)         -0.3483         -DE/DX =    0.0                 !
 ! D118  D(27,26,28,30)        179.3243         -DE/DX =    0.0                 !
 ! D119  D(26,28,30,31)       -179.8165         -DE/DX =    0.0                 !
 ! D120  D(26,28,30,32)         -0.2151         -DE/DX =    0.0                 !
 ! D121  D(29,28,30,31)         -0.1427         -DE/DX =    0.0                 !
 ! D122  D(29,28,30,32)        179.4587         -DE/DX =    0.0                 !
 ! D123  D(28,30,32,20)          0.6699         -DE/DX =    0.0                 !
 ! D124  D(28,30,32,33)       -178.5845         -DE/DX =    0.0                 !
 ! D125  D(31,30,32,20)       -179.7274         -DE/DX =    0.0                 !
 ! D126  D(31,30,32,33)          1.0182         -DE/DX =    0.0                 !
 ! D127  D(20,32,33,21)          5.4458         -DE/DX =    0.0                 !
 ! D128  D(20,32,33,34)       -172.1146         -DE/DX =    0.0                 !
 ! D129  D(30,32,33,21)       -175.2474         -DE/DX =    0.0                 !
 ! D130  D(30,32,33,34)          7.1922         -DE/DX =    0.0                 !
 ! D131  D(21,33,34,23)          0.0152         -DE/DX =    0.0                 !
 ! D132  D(21,33,34,35)       -176.114          -DE/DX =    0.0                 !
 ! D133  D(32,33,34,23)        177.7826         -DE/DX =    0.0                 !
 ! D134  D(32,33,34,35)          1.6534         -DE/DX =    0.0                 !
 ! D135  D(6,36,37,39)         179.2752         -DE/DX =    0.0                 !
 ! D136  D(6,36,37,42)          -2.0102         -DE/DX =    0.0                 !
 ! D137  D(38,36,37,39)         -0.7622         -DE/DX =    0.0                 !
 ! D138  D(38,36,37,42)        177.9524         -DE/DX =    0.0                 !
 ! D139  D(6,36,38,40)        -179.8923         -DE/DX =    0.0                 !
 ! D140  D(6,36,38,43)           0.1286         -DE/DX =    0.0                 !
 ! D141  D(37,36,38,40)          0.1447         -DE/DX =    0.0                 !
 ! D142  D(37,36,38,43)       -179.8345         -DE/DX =    0.0                 !
 ! D143  D(36,37,39,41)          0.7151         -DE/DX =    0.0                 !
 ! D144  D(36,37,39,44)        179.9908         -DE/DX =    0.0                 !
 ! D145  D(42,37,39,41)       -178.012          -DE/DX =    0.0                 !
 ! D146  D(42,37,39,44)          1.2637         -DE/DX =    0.0                 !
 ! D147  D(36,38,40,41)          0.5157         -DE/DX =    0.0                 !
 ! D148  D(36,38,40,45)        179.8855         -DE/DX =    0.0                 !
 ! D149  D(43,38,40,41)       -179.5055         -DE/DX =    0.0                 !
 ! D150  D(43,38,40,45)         -0.1357         -DE/DX =    0.0                 !
 ! D151  D(37,39,41,40)         -0.0657         -DE/DX =    0.0                 !
 ! D152  D(37,39,41,56)        179.7347         -DE/DX =    0.0                 !
 ! D153  D(44,39,41,40)       -179.3441         -DE/DX =    0.0                 !
 ! D154  D(44,39,41,56)          0.4563         -DE/DX =    0.0                 !
 ! D155  D(38,40,41,39)         -0.5576         -DE/DX =    0.0                 !
 ! D156  D(38,40,41,56)        179.6428         -DE/DX =    0.0                 !
 ! D157  D(45,40,41,39)       -179.9281         -DE/DX =    0.0                 !
 ! D158  D(45,40,41,56)          0.2723         -DE/DX =    0.0                 !
 ! D159  D(23,46,47,49)        179.2465         -DE/DX =    0.0                 !
 ! D160  D(23,46,47,52)         -1.994          -DE/DX =    0.0                 !
 ! D161  D(48,46,47,49)         -0.7277         -DE/DX =    0.0                 !
 ! D162  D(48,46,47,52)        178.0318         -DE/DX =    0.0                 !
 ! D163  D(23,46,48,50)       -179.8554         -DE/DX =    0.0                 !
 ! D164  D(23,46,48,53)          0.0796         -DE/DX =    0.0                 !
 ! D165  D(47,46,48,50)          0.1191         -DE/DX =    0.0                 !
 ! D166  D(47,46,48,53)       -179.9459         -DE/DX =    0.0                 !
 ! D167  D(46,47,49,51)          0.7067         -DE/DX =    0.0                 !
 ! D168  D(46,47,49,54)        179.9725         -DE/DX =    0.0                 !
 ! D169  D(52,47,49,51)       -178.0649         -DE/DX =    0.0                 !
 ! D170  D(52,47,49,54)          1.2008         -DE/DX =    0.0                 !
 ! D171  D(46,48,50,51)          0.5067         -DE/DX =    0.0                 !
 ! D172  D(46,48,50,55)        179.888          -DE/DX =    0.0                 !
 ! D173  D(53,48,50,51)       -179.4271         -DE/DX =    0.0                 !
 ! D174  D(53,48,50,55)         -0.0459         -DE/DX =    0.0                 !
 ! D175  D(47,49,51,50)         -0.0907         -DE/DX =    0.0                 !
 ! D176  D(47,49,51,58)        179.6695         -DE/DX =    0.0                 !
 ! D177  D(54,49,51,50)       -179.3592         -DE/DX =    0.0                 !
 ! D178  D(54,49,51,58)          0.401          -DE/DX =    0.0                 !
 ! D179  D(48,50,51,49)         -0.5235         -DE/DX =    0.0                 !
 ! D180  D(48,50,51,58)        179.7173         -DE/DX =    0.0                 !
 ! D181  D(55,50,51,49)       -179.9055         -DE/DX =    0.0                 !
 ! D182  D(55,50,51,58)          0.3353         -DE/DX =    0.0                 !
 --------------------------------------------------------------------------------
 Lowest energy point so far.  Saving SCF results.
 GradGradGradGradGradGradGradGradGradGradGradGradGradGradGradGradGradGrad

 Largest change from initial coordinates is atom   18       0.000 Angstoms.
 Leave Link  103 at Sat Oct 20 04:50:40 2018, MaxMem=   838860800 cpu:         6.3
 (Enter /soft/sl6.3/x86_64/gaussian/g09_d01/g09/l202.exe)
 Stoichiometry    C28H18Cl2FeN10(5)
 Framework group  C1[X(C28H18Cl2FeN10)]
 Deg. of freedom   171
 Full point group                 C1      NOp   1
 RotChk:  IX=0 Diff= 2.45D-17
 Largest Abelian subgroup         C1      NOp   1
 Largest concise Abelian subgroup C1      NOp   1
                         Standard orientation:                         
 ---------------------------------------------------------------------
 Center     Atomic      Atomic             Coordinates (Angstroms)
 Number     Number       Type             X           Y           Z
 ---------------------------------------------------------------------
      1         26           0        0.029279    0.078176   -0.071593
      2         17           0       -0.022459   -1.210874   -2.009239
      3          7           0       -0.439479    1.877031   -1.467759
      4          7           0       -2.216028    0.408800   -0.055998
      5          7           0       -3.168011   -0.329204    0.411360
      6          7           0       -4.258693   -0.090423   -0.345605
      7          6           0        0.485016    2.611896   -2.087032
      8          1           0        1.509506    2.441887   -1.776249
      9          6           0        0.178565    3.528484   -3.087570
     10          1           0        0.966673    4.094798   -3.567280
     11          6           0       -1.153996    3.687641   -3.454430
     12          1           0       -1.433636    4.391484   -4.229541
     13          6           0       -2.124930    2.926917   -2.815082
     14          1           0       -3.170508    3.030030   -3.078242
     15          6           0       -1.727901    2.023525   -1.828218
     16          6           0       -2.662967    1.151162   -1.116753
     17          6           0       -3.985335    0.831959   -1.311989
     18          1           0       -4.702909    1.124498   -2.057000
     19         17           0        0.071781   -1.384831    1.832337
     20          7           0        0.404906    1.731114    1.546595
     21          7           0        2.204178    0.352088    0.105088
     22          7           0        3.173449   -0.330200   -0.411775
     23          7           0        4.255301   -0.131790    0.372876
     24          6           0       -0.540844    2.410982    2.197534
     25          1           0       -1.551110    2.288939    1.824873
     26          6           0       -0.274592    3.210386    3.303388
     27          1           0       -1.080042    3.733843    3.802548
     28          6           0        1.039978    3.307617    3.750389
     29          1           0        1.287878    3.918318    4.610593
     30          6           0        2.031990    2.603577    3.080976
     31          1           0        3.063738    2.656213    3.406079
     32          6           0        1.675531    1.817766    1.983896
     33          6           0        2.630586    1.014203    1.227103
     34          6           0        3.957078    0.704995    1.405893
     35          1           0        4.663828    0.954863    2.176296
     36          6           0       -5.462819   -0.805706   -0.093530
     37          6           0       -6.692161   -0.253763   -0.454080
     38          6           0       -5.387448   -2.059175    0.517192
     39          6           0       -7.858148   -0.967261   -0.216923
     40          6           0       -6.556093   -2.762960    0.763929
     41          6           0       -7.798585   -2.226731    0.394432
     42          1           0       -6.746710    0.732450   -0.897209
     43          1           0       -4.421689   -2.463067    0.789123
     44          1           0       -8.817323   -0.548334   -0.492585
     45          1           0       -6.509820   -3.736313    1.235110
     46          6           0        5.474117   -0.800092    0.075457
     47          6           0        6.689647   -0.259330    0.496299
     48          6           0        5.430179   -1.998834   -0.639905
     49          6           0        7.871276   -0.928867    0.213607
     50          6           0        6.614324   -2.657991   -0.931163
     51          6           0        7.842678   -2.132765   -0.503081
     52          1           0        6.721054    0.686017    1.022902
     53          1           0        4.475063   -2.396095   -0.955206
     54          1           0        8.819318   -0.517430    0.535341
     55          1           0        6.591487   -3.588627   -1.483437
     56          6           0       -9.003108   -2.957030    0.642556
     57          7           0       -9.978884   -3.542058    0.841266
     58          6           0        9.063400   -2.816689   -0.798861
     59          7           0       10.052237   -3.364298   -1.036270
 ---------------------------------------------------------------------
 Rotational constants (GHZ):      0.1293080      0.0338041      0.0321042
 Leave Link  202 at Sat Oct 20 04:50:40 2018, MaxMem=   838860800 cpu:         0.1
 (Enter /soft/sl6.3/x86_64/gaussian/g09_d01/g09/l9999.exe)
 1\1\GINC-NODE0406\FOpt\UB3LYP\6-311G(d,p)\C28H18Cl2Fe1N10(5)\CONRADJ\2
 0-Oct-2018\0\\#P b3lyp/6-311G(d,p) opt scf=(conver=8)\\Comment:\\0,5\F
 e,0.029279,0.078176,-0.071593\Cl,-0.022459,-1.210874,-2.009239\N,-0.43
 9479,1.877031,-1.467759\N,-2.216028,0.4088,-0.055998\N,-3.168011,-0.32
 9204,0.41136\N,-4.258693,-0.090423,-0.345605\C,0.485016,2.611896,-2.08
 7032\H,1.509506,2.441887,-1.776249\C,0.178565,3.528484,-3.08757\H,0.96
 6673,4.094798,-3.56728\C,-1.153996,3.687641,-3.45443\H,-1.433636,4.391
 484,-4.229541\C,-2.12493,2.926917,-2.815082\H,-3.170508,3.03003,-3.078
 242\C,-1.727901,2.023525,-1.828218\C,-2.662967,1.151162,-1.116753\C,-3
 .985335,0.831959,-1.311989\H,-4.702909,1.124498,-2.057\Cl,0.071781,-1.
 384831,1.832337\N,0.404906,1.731114,1.546595\N,2.204178,0.352088,0.105
 088\N,3.173449,-0.3302,-0.411775\N,4.255301,-0.13179,0.372876\C,-0.540
 844,2.410982,2.197534\H,-1.55111,2.288939,1.824873\C,-0.274592,3.21038
 6,3.303388\H,-1.080042,3.733843,3.802548\C,1.039978,3.307617,3.750389\
 H,1.287878,3.918318,4.610593\C,2.03199,2.603577,3.080976\H,3.063738,2.
 656213,3.406079\C,1.675531,1.817766,1.983896\C,2.630586,1.014203,1.227
 103\C,3.957078,0.704995,1.405893\H,4.663828,0.954863,2.176296\C,-5.462
 819,-0.805706,-0.09353\C,-6.692161,-0.253763,-0.45408\C,-5.387448,-2.0
 59175,0.517192\C,-7.858148,-0.967261,-0.216923\C,-6.556093,-2.76296,0.
 763929\C,-7.798585,-2.226731,0.394432\H,-6.74671,0.73245,-0.897209\H,-
 4.421689,-2.463067,0.789123\H,-8.817323,-0.548334,-0.492585\H,-6.50982
 ,-3.736313,1.23511\C,5.474117,-0.800092,0.075457\C,6.689647,-0.25933,0
 .496299\C,5.430179,-1.998834,-0.639905\C,7.871276,-0.928867,0.213607\C
 ,6.614324,-2.657991,-0.931163\C,7.842678,-2.132765,-0.503081\H,6.72105
 4,0.686017,1.022902\H,4.475063,-2.396095,-0.955206\H,8.819318,-0.51743
 ,0.535341\H,6.591487,-3.588627,-1.483437\C,-9.003108,-2.95703,0.642556
 \N,-9.978884,-3.542058,0.841266\C,9.0634,-2.816689,-0.798861\N,10.0522
 37,-3.364298,-1.03627\\Version=AS64L-G09RevD.01\State=5-A\HF=-3809.928
 1994\S2=6.025024\S2-1=0.\S2A=6.000086\RMSD=5.414e-09\RMSF=3.399e-06\Di
 pole=-0.2511927,6.614711,0.0697355\Quadrupole=-17.4718978,7.5700158,9.
 901882,-1.3703483,28.4064596,0.1196316\PG=C01 [X(C28H18Cl2Fe1N10)]\\@


 ART, GLORY, FREEDOM FAIL, BUT NATURE STILL IS FAIR.

                                           -- BYRON
 Job cpu time:       0 days 14 hours 59 minutes 57.0 seconds.
 File lengths (MBytes):  RWF=    732 Int=      0 D2E=      0 Chk=     65 Scr=      1
 Normal termination of Gaussian 09 at Sat Oct 20 04:50:40 2018.
