# Supplementary material for: DFT and CV data of 4-phenyl-substituted dichloro(bis{2-[1-(phenyl)-1H-1,2,3-triazol-4-yl-κN3]pyridine-κN})iron(II) coordination compounds
Source: Data Brief. 2018 Oct 27;21:1458–71. doi: 10.1016/j.dib.2018.10.085 (PMC6234228; doi:10.1016/j.dib.2018.10.085)
Supplement: Supplementary file 2 — Supplementary material. [file mmc2.zip › DIB_DFT_files_Fe/FeCl2L12_CN_cis2.log]

 Entering Gaussian System, Link 0=g09
 Input=FeCl2L12_CN_cis2.com
 Output=FeCl2L12_CN_cis2.log
 Initial command:
 /soft/sl6.3/x86_64/gaussian/g09_d01/g09/l1.exe "/scratch/conradj/558838.ui.FeCl2L12_CN_cis2/Gau-45765.inp" -scrdir="/scratch/conradj/558838.ui.FeCl2L12_CN_cis2/"
 Default linda workers:  node0405-ib,node0406-ib
 Default is to use  16 SMP processors on each worker.
 Entering Link 1 = /soft/sl6.3/x86_64/gaussian/g09_d01/g09/l1.exe PID=     45766.
  
 Copyright (c) 1988,1990,1992,1993,1995,1998,2003,2009,2013,
            Gaussian, Inc.  All Rights Reserved.
  
 This is part of the Gaussian(R) 09 program.  It is based on
 the Gaussian(R) 03 system (copyright 2003, Gaussian, Inc.),
 the Gaussian(R) 98 system (copyright 1998, Gaussian, Inc.),
 the Gaussian(R) 94 system (copyright 1995, Gaussian, Inc.),
 the Gaussian 92(TM) system (copyright 1992, Gaussian, Inc.),
 the Gaussian 90(TM) system (copyright 1990, Gaussian, Inc.),
 the Gaussian 88(TM) system (copyright 1988, Gaussian, Inc.),
 the Gaussian 86(TM) system (copyright 1986, Carnegie Mellon
 University), and the Gaussian 82(TM) system (copyright 1983,
 Carnegie Mellon University). Gaussian is a federally registered
 trademark of Gaussian, Inc.
  
 This software contains proprietary and confidential information,
 including trade secrets, belonging to Gaussian, Inc.
  
 This software is provided under written license and may be
 used, copied, transmitted, or stored only in accord with that
 written license.
  
 The following legend is applicable only to US Government
 contracts under FAR:
  
                    RESTRICTED RIGHTS LEGEND
  
 Use, reproduction and disclosure by the US Government is
 subject to restrictions as set forth in subparagraphs (a)
 and (c) of the Commercial Computer Software - Restricted
 Rights clause in FAR 52.227-19.
  
 Gaussian, Inc.
 340 Quinnipiac St., Bldg. 40, Wallingford CT 06492
  
  
 ---------------------------------------------------------------
 Warning -- This program may not be used in any manner that
 competes with the business of Gaussian, Inc. or will provide
 assistance to any competitor of Gaussian, Inc.  The licensee
 of this program is prohibited from giving any competitor of
 Gaussian, Inc. access to this program.  By using this program,
 the user acknowledges that Gaussian, Inc. is engaged in the
 business of creating and licensing software in the field of
 computational chemistry and represents and warrants to the
 licensee that it is not a competitor of Gaussian, Inc. and that
 it will not use this program in any manner prohibited above.
 ---------------------------------------------------------------
  

 Cite this work as:
 Gaussian 09, Revision D.01,
 M. J. Frisch, G. W. Trucks, H. B. Schlegel, G. E. Scuseria, 
 M. A. Robb, J. R. Cheeseman, G. Scalmani, V. Barone, B. Mennucci, 
 G. A. Petersson, H. Nakatsuji, M. Caricato, X. Li, H. P. Hratchian, 
 A. F. Izmaylov, J. Bloino, G. Zheng, J. L. Sonnenberg, M. Hada, 
 M. Ehara, K. Toyota, R. Fukuda, J. Hasegawa, M. Ishida, T. Nakajima, 
 Y. Honda, O. Kitao, H. Nakai, T. Vreven, J. A. Montgomery, Jr., 
 J. E. Peralta, F. Ogliaro, M. Bearpark, J. J. Heyd, E. Brothers, 
 K. N. Kudin, V. N. Staroverov, T. Keith, R. Kobayashi, J. Normand, 
 K. Raghavachari, A. Rendell, J. C. Burant, S. S. Iyengar, J. Tomasi, 
 M. Cossi, N. Rega, J. M. Millam, M. Klene, J. E. Knox, J. B. Cross, 
 V. Bakken, C. Adamo, J. Jaramillo, R. Gomperts, R. E. Stratmann, 
 O. Yazyev, A. J. Austin, R. Cammi, C. Pomelli, J. W. Ochterski, 
 R. L. Martin, K. Morokuma, V. G. Zakrzewski, G. A. Voth, 
 P. Salvador, J. J. Dannenberg, S. Dapprich, A. D. Daniels, 
 O. Farkas, J. B. Foresman, J. V. Ortiz, J. Cioslowski, 
 and D. J. Fox, Gaussian, Inc., Wallingford CT, 2013.
 
 ******************************************
 Gaussian 09:  AS64L-G09RevD.01 24-Apr-2013
                20-Oct-2018 
 ******************************************
 %chk=FeCl2L12_CN_cis2.chk
 SetLPE:  input flags="-opt 'Tsnet.Node.lindarsharg: ssh' "
 SetLPE:    new flags="-opt 'Tsnet.Node.lindarsharg: ssh'  -nodelist 'node0405-ib node0406-ib'"
 Will use up to    2 processors via Linda.
 ---------------------------------------
 #P b3lyp/6-311G(d,p) opt scf=(conver=8)
 ---------------------------------------
 1/14=-1,18=20,19=15,26=3,38=1/1,3;
 2/9=110,12=2,17=6,18=5,40=1/2;
 3/5=4,6=6,7=101,11=2,16=1,25=1,30=1,71=1,74=-5/1,2,3;
 4//1;
 5/5=2,6=8,38=5/2;
 6/7=2,8=2,9=2,10=2,28=1/1;
 7//1,2,3,16;
 1/14=-1,18=20,19=15,26=3/3(2);
 2/9=110/2;
 99//99;
 2/9=110/2;
 3/5=4,6=6,7=101,11=2,16=1,25=1,30=1,71=1,74=-5/1,2,3;
 4/5=5,16=3,69=1/1;
 5/5=2,6=8,38=5/2;
 7//1,2,3,16;
 1/14=-1,18=20,19=15,26=3/3(-5);
 2/9=110/2;
 6/7=2,8=2,9=2,10=2,19=2,28=1/1;
 99/9=1/99;
 Leave Link    1 at Sat Oct 20 03:52:26 2018, MaxMem=           0 cpu:         1.2
 (Enter /soft/sl6.3/x86_64/gaussian/g09_d01/g09/l101.exe)
 --------
 Comment:
 --------
 Symbolic Z-matrix:
 Charge =  0 Multiplicity = 5
 26                   -0.11619  -1.73992  -0.55603 
 17                   -0.13795  -0.89466  -2.72193 
 7                    -2.04526  -2.92062  -0.87341 
 7                    -1.86505  -0.31419  -0.14888 
 7                    -1.95174   0.94831   0.1026 
 7                    -3.22198   1.32051  -0.1786 
 6                    -2.04872  -4.20918  -1.23022 
 1                    -1.08976  -4.71094  -1.14311 
 6                    -3.19733  -4.85123  -1.68538 
 1                    -3.15508  -5.89492  -1.96958 
 6                    -4.37966  -4.12465  -1.77298 
 1                    -5.29122  -4.59249  -2.12659 
 6                    -4.37914  -2.7829   -1.4077 
 1                    -5.28427  -2.19162  -1.47305 
 6                    -3.18659  -2.21072  -0.9663 
 6                    -3.06751  -0.80124  -0.58528 
 6                    -3.95043   0.25264  -0.60921 
 1                    -4.9733    0.34035  -0.92834 
 17                    1.19081  -3.78757  -0.40926 
 7                    -0.12241  -1.92903   1.78298 
 7                     1.59032  -0.60028   0.18757 
 7                     2.54075   0.0095   -0.43787 
 7                     3.50692   0.26929   0.47178 
 6                    -1.02389  -2.58598   2.51484 
 1                    -1.87597  -2.98106   1.97346 
 6                    -0.89171  -2.78294   3.88445 
 1                    -1.64851  -3.33072   4.4314 
 6                     0.23436  -2.26886   4.52165 
 1                     0.37661  -2.40389   5.58743 
 6                     1.17842  -1.58321   3.76992 
 1                     2.06551  -1.17346   4.23691 
 6                     0.96849  -1.43449   2.39719 
 6                     1.90601  -0.74883   1.51289 
 6                     3.14679  -0.18969   1.70284 
 1                     3.78948  -0.12306   2.56175 
 6                    -3.61717   2.67805  -0.03503 
 6                    -4.93597   2.99054   0.29654 
 6                    -2.66898   3.68405  -0.22995 
 6                    -5.31407   4.31956   0.42255 
 6                    -3.04672   5.0105   -0.09001 
 6                    -4.37179   5.33918   0.2324 
 1                    -5.65865   2.20498   0.47736 
 1                    -1.65499   3.41531  -0.49187 
 1                    -6.33438   4.57226   0.68074 
 1                    -2.32065   5.79877  -0.24202 
 6                     4.70548   0.91343   0.06144 
 6                     5.48215   1.60718   0.99039 
 6                     5.08697   0.84064  -1.28035 
 6                     6.65712   2.21994   0.57997 
 6                     6.2554    1.46478  -1.68839 
 6                     7.05277   2.15404  -0.76263 
 1                     5.16738   1.69029   2.02268 
 1                     4.4656    0.30082  -1.98153 
 1                     7.26542   2.76069   1.29351 
 1                     6.56004   1.41303  -2.72577 
 6                    -4.7611    6.7084    0.37117 
 7                    -5.07748   7.81319   0.48589 
 6                     8.26172   2.79167  -1.18339 
 7                     9.23871   3.30867  -1.51847 
 
 Add virtual bond connecting atoms N21        and Fe1        Dist= 4.12D+00.
 Add virtual bond connecting atoms N3         and Fe1        Dist= 4.32D+00.
 Add virtual bond connecting atoms N4         and Fe1        Dist= 4.33D+00.
 NAtoms=     59 NQM=       59 NQMF=       0 NMMI=      0 NMMIF=      0
                NMic=       0 NMicF=      0.
                    Isotopes and Nuclear Properties:
 (Nuclear quadrupole moments (NQMom) in fm**2, nuclear magnetic moments (NMagM)
  in nuclear magnetons)

  Atom         1           2           3           4           5           6           7           8           9          10
 IAtWgt=          56          35          14          14          14          14          12           1          12           1
 AtmWgt=  55.9349393  34.9688527  14.0030740  14.0030740  14.0030740  14.0030740  12.0000000   1.0078250  12.0000000   1.0078250
 NucSpn=           0           3           2           2           2           2           0           1           0           1
 AtZEff=   0.0000000   0.0000000   0.0000000   0.0000000   0.0000000   0.0000000   0.0000000   0.0000000   0.0000000   0.0000000
 NQMom=    0.0000000  -8.1650000   2.0440000   2.0440000   2.0440000   2.0440000   0.0000000   0.0000000   0.0000000   0.0000000
 NMagM=    0.0000000   0.8218740   0.4037610   0.4037610   0.4037610   0.4037610   0.0000000   2.7928460   0.0000000   2.7928460
 AtZNuc=  26.0000000  17.0000000   7.0000000   7.0000000   7.0000000   7.0000000   6.0000000   1.0000000   6.0000000   1.0000000

  Atom        11          12          13          14          15          16          17          18          19          20
 IAtWgt=          12           1          12           1          12          12          12           1          35          14
 AtmWgt=  12.0000000   1.0078250  12.0000000   1.0078250  12.0000000  12.0000000  12.0000000   1.0078250  34.9688527  14.0030740
 NucSpn=           0           1           0           1           0           0           0           1           3           2
 AtZEff=   0.0000000   0.0000000   0.0000000   0.0000000   0.0000000   0.0000000   0.0000000   0.0000000   0.0000000   0.0000000
 NQMom=    0.0000000   0.0000000   0.0000000   0.0000000   0.0000000   0.0000000   0.0000000   0.0000000  -8.1650000   2.0440000
 NMagM=    0.0000000   2.7928460   0.0000000   2.7928460   0.0000000   0.0000000   0.0000000   2.7928460   0.8218740   0.4037610
 AtZNuc=   6.0000000   1.0000000   6.0000000   1.0000000   6.0000000   6.0000000   6.0000000   1.0000000  17.0000000   7.0000000

  Atom        21          22          23          24          25          26          27          28          29          30
 IAtWgt=          14          14          14          12           1          12           1          12           1          12
 AtmWgt=  14.0030740  14.0030740  14.0030740  12.0000000   1.0078250  12.0000000   1.0078250  12.0000000   1.0078250  12.0000000
 NucSpn=           2           2           2           0           1           0           1           0           1           0
 AtZEff=   0.0000000   0.0000000   0.0000000   0.0000000   0.0000000   0.0000000   0.0000000   0.0000000   0.0000000   0.0000000
 NQMom=    2.0440000   2.0440000   2.0440000   0.0000000   0.0000000   0.0000000   0.0000000   0.0000000   0.0000000   0.0000000
 NMagM=    0.4037610   0.4037610   0.4037610   0.0000000   2.7928460   0.0000000   2.7928460   0.0000000   2.7928460   0.0000000
 AtZNuc=   7.0000000   7.0000000   7.0000000   6.0000000   1.0000000   6.0000000   1.0000000   6.0000000   1.0000000   6.0000000

  Atom        31          32          33          34          35          36          37          38          39          40
 IAtWgt=           1          12          12          12           1          12          12          12          12          12
 AtmWgt=   1.0078250  12.0000000  12.0000000  12.0000000   1.0078250  12.0000000  12.0000000  12.0000000  12.0000000  12.0000000
 NucSpn=           1           0           0           0           1           0           0           0           0           0
 AtZEff=   0.0000000   0.0000000   0.0000000   0.0000000   0.0000000   0.0000000   0.0000000   0.0000000   0.0000000   0.0000000
 NQMom=    0.0000000   0.0000000   0.0000000   0.0000000   0.0000000   0.0000000   0.0000000   0.0000000   0.0000000   0.0000000
 NMagM=    2.7928460   0.0000000   0.0000000   0.0000000   2.7928460   0.0000000   0.0000000   0.0000000   0.0000000   0.0000000
 AtZNuc=   1.0000000   6.0000000   6.0000000   6.0000000   1.0000000   6.0000000   6.0000000   6.0000000   6.0000000   6.0000000

  Atom        41          42          43          44          45          46          47          48          49          50
 IAtWgt=          12           1           1           1           1          12          12          12          12          12
 AtmWgt=  12.0000000   1.0078250   1.0078250   1.0078250   1.0078250  12.0000000  12.0000000  12.0000000  12.0000000  12.0000000
 NucSpn=           0           1           1           1           1           0           0           0           0           0
 AtZEff=   0.0000000   0.0000000   0.0000000   0.0000000   0.0000000   0.0000000   0.0000000   0.0000000   0.0000000   0.0000000
 NQMom=    0.0000000   0.0000000   0.0000000   0.0000000   0.0000000   0.0000000   0.0000000   0.0000000   0.0000000   0.0000000
 NMagM=    0.0000000   2.7928460   2.7928460   2.7928460   2.7928460   0.0000000   0.0000000   0.0000000   0.0000000   0.0000000
 AtZNuc=   6.0000000   1.0000000   1.0000000   1.0000000   1.0000000   6.0000000   6.0000000   6.0000000   6.0000000   6.0000000

  Atom        51          52          53          54          55          56          57          58          59
 IAtWgt=          12           1           1           1           1          12          14          12          14
 AtmWgt=  12.0000000   1.0078250   1.0078250   1.0078250   1.0078250  12.0000000  14.0030740  12.0000000  14.0030740
 NucSpn=           0           1           1           1           1           0           2           0           2
 AtZEff=   0.0000000   0.0000000   0.0000000   0.0000000   0.0000000   0.0000000   0.0000000   0.0000000   0.0000000
 NQMom=    0.0000000   0.0000000   0.0000000   0.0000000   0.0000000   0.0000000   2.0440000   0.0000000   2.0440000
 NMagM=    0.0000000   2.7928460   2.7928460   2.7928460   2.7928460   0.0000000   0.4037610   0.0000000   0.4037610
 AtZNuc=   6.0000000   1.0000000   1.0000000   1.0000000   1.0000000   6.0000000   7.0000000   6.0000000   7.0000000
 Leave Link  101 at Sat Oct 20 03:52:26 2018, MaxMem=   838860800 cpu:         4.7
 (Enter /soft/sl6.3/x86_64/gaussian/g09_d01/g09/l103.exe)

 GradGradGradGradGradGradGradGradGradGradGradGradGradGradGradGradGradGrad
 Berny optimization.
 Initialization pass.
                           ----------------------------
                           !    Initial Parameters    !
                           ! (Angstroms and Degrees)  !
 --------------------------                            --------------------------
 ! Name  Definition              Value          Derivative Info.                !
 --------------------------------------------------------------------------------
 ! R1    R(1,2)                  2.3251         estimate D2E/DX2                !
 ! R2    R(1,3)                  2.2839         estimate D2E/DX2                !
 ! R3    R(1,4)                  2.2928         estimate D2E/DX2                !
 ! R4    R(1,19)                 2.4337         estimate D2E/DX2                !
 ! R5    R(1,21)                 2.1826         estimate D2E/DX2                !
 ! R6    R(3,7)                  1.3371         estimate D2E/DX2                !
 ! R7    R(3,15)                 1.3473         estimate D2E/DX2                !
 ! R8    R(4,5)                  1.2902         estimate D2E/DX2                !
 ! R9    R(4,16)                 1.3688         estimate D2E/DX2                !
 ! R10   R(5,6)                  1.3532         estimate D2E/DX2                !
 ! R11   R(6,17)                 1.3625         estimate D2E/DX2                !
 ! R12   R(6,36)                 1.4212         estimate D2E/DX2                !
 ! R13   R(7,8)                  1.0858         estimate D2E/DX2                !
 ! R14   R(7,9)                  1.3924         estimate D2E/DX2                !
 ! R15   R(9,10)                 1.0825         estimate D2E/DX2                !
 ! R16   R(9,11)                 1.3905         estimate D2E/DX2                !
 ! R17   R(11,12)                1.0839         estimate D2E/DX2                !
 ! R18   R(11,13)                1.3906         estimate D2E/DX2                !
 ! R19   R(13,14)                1.0831         estimate D2E/DX2                !
 ! R20   R(13,15)                1.3944         estimate D2E/DX2                !
 ! R21   R(15,16)                1.4649         estimate D2E/DX2                !
 ! R22   R(16,17)                1.3751         estimate D2E/DX2                !
 ! R23   R(17,18)                1.0751         estimate D2E/DX2                !
 ! R24   R(20,24)                1.3341         estimate D2E/DX2                !
 ! R25   R(20,32)                1.3461         estimate D2E/DX2                !
 ! R26   R(21,22)                1.2909         estimate D2E/DX2                !
 ! R27   R(21,33)                1.3705         estimate D2E/DX2                !
 ! R28   R(22,23)                1.3522         estimate D2E/DX2                !
 ! R29   R(23,34)                1.3623         estimate D2E/DX2                !
 ! R30   R(23,46)                1.4212         estimate D2E/DX2                !
 ! R31   R(24,25)                1.0841         estimate D2E/DX2                !
 ! R32   R(24,26)                1.39           estimate D2E/DX2                !
 ! R33   R(26,27)                1.0826         estimate D2E/DX2                !
 ! R34   R(26,28)                1.3922         estimate D2E/DX2                !
 ! R35   R(28,29)                1.0837         estimate D2E/DX2                !
 ! R36   R(28,30)                1.388          estimate D2E/DX2                !
 ! R37   R(30,31)                1.083          estimate D2E/DX2                !
 ! R38   R(30,32)                1.3966         estimate D2E/DX2                !
 ! R39   R(32,33)                1.4598         estimate D2E/DX2                !
 ! R40   R(33,34)                1.3741         estimate D2E/DX2                !
 ! R41   R(34,35)                1.0748         estimate D2E/DX2                !
 ! R42   R(36,37)                1.3953         estimate D2E/DX2                !
 ! R43   R(36,38)                1.3961         estimate D2E/DX2                !
 ! R44   R(37,39)                1.3875         estimate D2E/DX2                !
 ! R45   R(37,42)                1.0826         estimate D2E/DX2                !
 ! R46   R(38,40)                1.3863         estimate D2E/DX2                !
 ! R47   R(38,43)                1.0812         estimate D2E/DX2                !
 ! R48   R(39,41)                1.4013         estimate D2E/DX2                !
 ! R49   R(39,44)                1.0824         estimate D2E/DX2                !
 ! R50   R(40,41)                1.4028         estimate D2E/DX2                !
 ! R51   R(40,45)                1.0824         estimate D2E/DX2                !
 ! R52   R(41,56)                1.4302         estimate D2E/DX2                !
 ! R53   R(46,47)                1.3955         estimate D2E/DX2                !
 ! R54   R(46,48)                1.3969         estimate D2E/DX2                !
 ! R55   R(47,49)                1.3872         estimate D2E/DX2                !
 ! R56   R(47,52)                1.0824         estimate D2E/DX2                !
 ! R57   R(48,50)                1.3861         estimate D2E/DX2                !
 ! R58   R(48,53)                1.0813         estimate D2E/DX2                !
 ! R59   R(49,51)                1.4012         estimate D2E/DX2                !
 ! R60   R(49,54)                1.0824         estimate D2E/DX2                !
 ! R61   R(50,51)                1.4028         estimate D2E/DX2                !
 ! R62   R(50,55)                1.0824         estimate D2E/DX2                !
 ! R63   R(51,58)                1.4301         estimate D2E/DX2                !
 ! R64   R(56,57)                1.1549         estimate D2E/DX2                !
 ! R65   R(58,59)                1.155          estimate D2E/DX2                !
 ! A1    A(2,1,3)               92.8993         estimate D2E/DX2                !
 ! A2    A(2,1,4)               86.1138         estimate D2E/DX2                !
 ! A3    A(2,1,19)             111.5356         estimate D2E/DX2                !
 ! A4    A(2,1,21)              97.7507         estimate D2E/DX2                !
 ! A5    A(3,1,4)               72.6556         estimate D2E/DX2                !
 ! A6    A(3,1,19)              91.5485         estimate D2E/DX2                !
 ! A7    A(4,1,19)             157.2395         estimate D2E/DX2                !
 ! A8    A(4,1,21)             102.1921         estimate D2E/DX2                !
 ! A9    A(19,1,21)             89.9357         estimate D2E/DX2                !
 ! A10   A(1,3,7)              122.5133         estimate D2E/DX2                !
 ! A11   A(1,3,15)             116.9173         estimate D2E/DX2                !
 ! A12   A(7,3,15)             119.1569         estimate D2E/DX2                !
 ! A13   A(1,4,5)              133.9739         estimate D2E/DX2                !
 ! A14   A(1,4,16)             113.0911         estimate D2E/DX2                !
 ! A15   A(5,4,16)             110.5666         estimate D2E/DX2                !
 ! A16   A(4,5,6)              106.9606         estimate D2E/DX2                !
 ! A17   A(5,6,17)             110.6075         estimate D2E/DX2                !
 ! A18   A(5,6,36)             120.1841         estimate D2E/DX2                !
 ! A19   A(17,6,36)            129.1926         estimate D2E/DX2                !
 ! A20   A(3,7,8)              114.9393         estimate D2E/DX2                !
 ! A21   A(3,7,9)              122.2604         estimate D2E/DX2                !
 ! A22   A(8,7,9)              122.7994         estimate D2E/DX2                !
 ! A23   A(7,9,10)             119.8814         estimate D2E/DX2                !
 ! A24   A(7,9,11)             118.7556         estimate D2E/DX2                !
 ! A25   A(10,9,11)            121.3614         estimate D2E/DX2                !
 ! A26   A(9,11,12)            120.671          estimate D2E/DX2                !
 ! A27   A(9,11,13)            119.1641         estimate D2E/DX2                !
 ! A28   A(12,11,13)           120.1639         estimate D2E/DX2                !
 ! A29   A(11,13,14)           120.702          estimate D2E/DX2                !
 ! A30   A(11,13,15)           118.646          estimate D2E/DX2                !
 ! A31   A(14,13,15)           120.6497         estimate D2E/DX2                !
 ! A32   A(3,15,13)            122.0124         estimate D2E/DX2                !
 ! A33   A(3,15,16)            114.8457         estimate D2E/DX2                !
 ! A34   A(13,15,16)           123.1378         estimate D2E/DX2                !
 ! A35   A(4,16,15)            119.7812         estimate D2E/DX2                !
 ! A36   A(4,16,17)            107.2718         estimate D2E/DX2                !
 ! A37   A(15,16,17)           132.8989         estimate D2E/DX2                !
 ! A38   A(6,17,16)            104.5904         estimate D2E/DX2                !
 ! A39   A(6,17,18)            122.5844         estimate D2E/DX2                !
 ! A40   A(16,17,18)           132.735          estimate D2E/DX2                !
 ! A41   A(24,20,32)           118.5693         estimate D2E/DX2                !
 ! A42   A(1,21,22)            131.0898         estimate D2E/DX2                !
 ! A43   A(1,21,33)            116.9343         estimate D2E/DX2                !
 ! A44   A(22,21,33)           110.4968         estimate D2E/DX2                !
 ! A45   A(21,22,23)           106.9115         estimate D2E/DX2                !
 ! A46   A(22,23,34)           110.7502         estimate D2E/DX2                !
 ! A47   A(22,23,46)           119.6981         estimate D2E/DX2                !
 ! A48   A(34,23,46)           129.535          estimate D2E/DX2                !
 ! A49   A(20,24,25)           115.8879         estimate D2E/DX2                !
 ! A50   A(20,24,26)           123.0962         estimate D2E/DX2                !
 ! A51   A(25,24,26)           121.0088         estimate D2E/DX2                !
 ! A52   A(24,26,27)           120.2014         estimate D2E/DX2                !
 ! A53   A(24,26,28)           118.3954         estimate D2E/DX2                !
 ! A54   A(27,26,28)           121.4016         estimate D2E/DX2                !
 ! A55   A(26,28,29)           120.6825         estimate D2E/DX2                !
 ! A56   A(26,28,30)           118.9903         estimate D2E/DX2                !
 ! A57   A(29,28,30)           120.3268         estimate D2E/DX2                !
 ! A58   A(28,30,31)           120.6964         estimate D2E/DX2                !
 ! A59   A(28,30,32)           118.8622         estimate D2E/DX2                !
 ! A60   A(31,30,32)           120.4408         estimate D2E/DX2                !
 ! A61   A(20,32,30)           122.0858         estimate D2E/DX2                !
 ! A62   A(20,32,33)           114.6221         estimate D2E/DX2                !
 ! A63   A(30,32,33)           123.29           estimate D2E/DX2                !
 ! A64   A(21,33,32)           119.2602         estimate D2E/DX2                !
 ! A65   A(21,33,34)           107.3118         estimate D2E/DX2                !
 ! A66   A(32,33,34)           133.4147         estimate D2E/DX2                !
 ! A67   A(23,34,33)           104.5292         estimate D2E/DX2                !
 ! A68   A(23,34,35)           122.9005         estimate D2E/DX2                !
 ! A69   A(33,34,35)           132.5022         estimate D2E/DX2                !
 ! A70   A(6,36,37)            120.0512         estimate D2E/DX2                !
 ! A71   A(6,36,38)            119.0354         estimate D2E/DX2                !
 ! A72   A(37,36,38)           120.9135         estimate D2E/DX2                !
 ! A73   A(36,37,39)           119.5823         estimate D2E/DX2                !
 ! A74   A(36,37,42)           120.5389         estimate D2E/DX2                !
 ! A75   A(39,37,42)           119.8646         estimate D2E/DX2                !
 ! A76   A(36,38,40)           119.3615         estimate D2E/DX2                !
 ! A77   A(36,38,43)           119.4506         estimate D2E/DX2                !
 ! A78   A(40,38,43)           121.1872         estimate D2E/DX2                !
 ! A79   A(37,39,41)           120.0918         estimate D2E/DX2                !
 ! A80   A(37,39,44)           120.144          estimate D2E/DX2                !
 ! A81   A(41,39,44)           119.7593         estimate D2E/DX2                !
 ! A82   A(38,40,41)           120.3176         estimate D2E/DX2                !
 ! A83   A(38,40,45)           119.9903         estimate D2E/DX2                !
 ! A84   A(41,40,45)           119.6876         estimate D2E/DX2                !
 ! A85   A(39,41,40)           119.7278         estimate D2E/DX2                !
 ! A86   A(39,41,56)           120.0244         estimate D2E/DX2                !
 ! A87   A(40,41,56)           120.2474         estimate D2E/DX2                !
 ! A88   A(23,46,47)           120.1646         estimate D2E/DX2                !
 ! A89   A(23,46,48)           118.9499         estimate D2E/DX2                !
 ! A90   A(47,46,48)           120.8854         estimate D2E/DX2                !
 ! A91   A(46,47,49)           119.6062         estimate D2E/DX2                !
 ! A92   A(46,47,52)           120.7412         estimate D2E/DX2                !
 ! A93   A(49,47,52)           119.6398         estimate D2E/DX2                !
 ! A94   A(46,48,50)           119.31           estimate D2E/DX2                !
 ! A95   A(46,48,53)           119.4705         estimate D2E/DX2                !
 ! A96   A(50,48,53)           121.2194         estimate D2E/DX2                !
 ! A97   A(47,49,51)           120.1223         estimate D2E/DX2                !
 ! A98   A(47,49,54)           120.1086         estimate D2E/DX2                !
 ! A99   A(51,49,54)           119.7651         estimate D2E/DX2                !
 ! A100  A(48,50,51)           120.4052         estimate D2E/DX2                !
 ! A101  A(48,50,55)           119.8581         estimate D2E/DX2                !
 ! A102  A(51,50,55)           119.7344         estimate D2E/DX2                !
 ! A103  A(49,51,50)           119.6648         estimate D2E/DX2                !
 ! A104  A(49,51,58)           119.9759         estimate D2E/DX2                !
 ! A105  A(50,51,58)           120.3589         estimate D2E/DX2                !
 ! A106  L(3,1,21,2,-1)        190.65           estimate D2E/DX2                !
 ! A107  L(41,56,57,59,-1)     180.1191         estimate D2E/DX2                !
 ! A108  L(51,58,59,54,-1)     179.7432         estimate D2E/DX2                !
 ! A109  L(3,1,21,2,-2)        174.178          estimate D2E/DX2                !
 ! A110  L(41,56,57,59,-2)     180.141          estimate D2E/DX2                !
 ! A111  L(51,58,59,54,-2)     180.0291         estimate D2E/DX2                !
 ! D1    D(2,1,3,7)             95.0785         estimate D2E/DX2                !
 ! D2    D(2,1,3,15)           -71.2262         estimate D2E/DX2                !
 ! D3    D(4,1,3,7)           -179.9075         estimate D2E/DX2                !
 ! D4    D(4,1,3,15)            13.7878         estimate D2E/DX2                !
 ! D5    D(19,1,3,7)           -16.5788         estimate D2E/DX2                !
 ! D6    D(19,1,3,15)          177.1166         estimate D2E/DX2                !
 ! D7    D(7,3,21,22)           80.741          estimate D2E/DX2                !
 ! D8    D(7,3,21,33)          -86.0753         estimate D2E/DX2                !
 ! D9    D(15,3,21,22)         -92.11           estimate D2E/DX2                !
 ! D10   D(15,3,21,33)         101.0737         estimate D2E/DX2                !
 ! D11   D(2,1,4,5)            -79.7529         estimate D2E/DX2                !
 ! D12   D(2,1,4,16)            80.6389         estimate D2E/DX2                !
 ! D13   D(3,1,4,5)           -174.0154         estimate D2E/DX2                !
 ! D14   D(3,1,4,16)           -13.6237         estimate D2E/DX2                !
 ! D15   D(19,1,4,5)           138.1464         estimate D2E/DX2                !
 ! D16   D(19,1,4,16)          -61.4619         estimate D2E/DX2                !
 ! D17   D(21,1,4,5)            17.348          estimate D2E/DX2                !
 ! D18   D(21,1,4,16)          177.7397         estimate D2E/DX2                !
 ! D19   D(2,1,21,22)          -19.3016         estimate D2E/DX2                !
 ! D20   D(2,1,21,33)          176.078          estimate D2E/DX2                !
 ! D21   D(4,1,21,22)         -106.9765         estimate D2E/DX2                !
 ! D22   D(4,1,21,33)           88.4032         estimate D2E/DX2                !
 ! D23   D(19,1,21,22)          92.4332         estimate D2E/DX2                !
 ! D24   D(19,1,21,33)         -72.1872         estimate D2E/DX2                !
 ! D25   D(1,3,7,8)             13.0578         estimate D2E/DX2                !
 ! D26   D(1,3,7,9)           -166.6037         estimate D2E/DX2                !
 ! D27   D(15,3,7,8)           179.0685         estimate D2E/DX2                !
 ! D28   D(15,3,7,9)            -0.5929         estimate D2E/DX2                !
 ! D29   D(1,3,15,13)          167.6283         estimate D2E/DX2                !
 ! D30   D(1,3,15,16)          -11.6634         estimate D2E/DX2                !
 ! D31   D(7,3,15,13)            0.8441         estimate D2E/DX2                !
 ! D32   D(7,3,15,16)         -178.4476         estimate D2E/DX2                !
 ! D33   D(1,4,5,6)            160.1829         estimate D2E/DX2                !
 ! D34   D(16,4,5,6)            -0.5656         estimate D2E/DX2                !
 ! D35   D(1,4,16,15)           13.2051         estimate D2E/DX2                !
 ! D36   D(1,4,16,17)         -164.5878         estimate D2E/DX2                !
 ! D37   D(5,4,16,15)          178.2567         estimate D2E/DX2                !
 ! D38   D(5,4,16,17)            0.4639         estimate D2E/DX2                !
 ! D39   D(4,5,6,17)             0.4648         estimate D2E/DX2                !
 ! D40   D(4,5,6,36)          -178.2164         estimate D2E/DX2                !
 ! D41   D(5,6,17,16)           -0.1777         estimate D2E/DX2                !
 ! D42   D(5,6,17,18)         -177.1279         estimate D2E/DX2                !
 ! D43   D(36,6,17,16)         178.3515         estimate D2E/DX2                !
 ! D44   D(36,6,17,18)           1.4012         estimate D2E/DX2                !
 ! D45   D(5,6,36,37)         -149.9559         estimate D2E/DX2                !
 ! D46   D(5,6,36,38)           30.0252         estimate D2E/DX2                !
 ! D47   D(17,6,36,37)          31.6369         estimate D2E/DX2                !
 ! D48   D(17,6,36,38)        -148.3821         estimate D2E/DX2                !
 ! D49   D(3,7,9,10)           179.6507         estimate D2E/DX2                !
 ! D50   D(3,7,9,11)             0.1046         estimate D2E/DX2                !
 ! D51   D(8,7,9,10)             0.0159         estimate D2E/DX2                !
 ! D52   D(8,7,9,11)          -179.5303         estimate D2E/DX2                !
 ! D53   D(7,9,11,12)          179.7782         estimate D2E/DX2                !
 ! D54   D(7,9,11,13)            0.1427         estimate D2E/DX2                !
 ! D55   D(10,9,11,12)           0.239          estimate D2E/DX2                !
 ! D56   D(10,9,11,13)        -179.3965         estimate D2E/DX2                !
 ! D57   D(9,11,13,14)         179.5472         estimate D2E/DX2                !
 ! D58   D(9,11,13,15)           0.0932         estimate D2E/DX2                !
 ! D59   D(12,11,13,14)         -0.0902         estimate D2E/DX2                !
 ! D60   D(12,11,13,15)       -179.5442         estimate D2E/DX2                !
 ! D61   D(11,13,15,3)          -0.5977         estimate D2E/DX2                !
 ! D62   D(11,13,15,16)        178.6348         estimate D2E/DX2                !
 ! D63   D(14,13,15,3)         179.948          estimate D2E/DX2                !
 ! D64   D(14,13,15,16)         -0.8196         estimate D2E/DX2                !
 ! D65   D(3,15,16,4)           -1.3418         estimate D2E/DX2                !
 ! D66   D(3,15,16,17)         175.7806         estimate D2E/DX2                !
 ! D67   D(13,15,16,4)         179.3755         estimate D2E/DX2                !
 ! D68   D(13,15,16,17)         -3.5021         estimate D2E/DX2                !
 ! D69   D(4,16,17,6)           -0.1598         estimate D2E/DX2                !
 ! D70   D(4,16,17,18)         176.3411         estimate D2E/DX2                !
 ! D71   D(15,16,17,6)        -177.5445         estimate D2E/DX2                !
 ! D72   D(15,16,17,18)         -1.0436         estimate D2E/DX2                !
 ! D73   D(32,20,24,25)       -178.9346         estimate D2E/DX2                !
 ! D74   D(32,20,24,26)          0.1083         estimate D2E/DX2                !
 ! D75   D(24,20,32,30)         -0.3079         estimate D2E/DX2                !
 ! D76   D(24,20,32,33)        179.1774         estimate D2E/DX2                !
 ! D77   D(1,21,22,23)        -165.1388         estimate D2E/DX2                !
 ! D78   D(33,21,22,23)          0.2401         estimate D2E/DX2                !
 ! D79   D(1,21,33,32)         -11.414          estimate D2E/DX2                !
 ! D80   D(1,21,33,34)         167.4317         estimate D2E/DX2                !
 ! D81   D(22,21,33,32)       -179.0925         estimate D2E/DX2                !
 ! D82   D(22,21,33,34)         -0.2469         estimate D2E/DX2                !
 ! D83   D(21,22,23,34)         -0.1465         estimate D2E/DX2                !
 ! D84   D(21,22,23,46)        178.5032         estimate D2E/DX2                !
 ! D85   D(22,23,34,33)         -0.004          estimate D2E/DX2                !
 ! D86   D(22,23,34,35)        177.3355         estimate D2E/DX2                !
 ! D87   D(46,23,34,33)       -178.4831         estimate D2E/DX2                !
 ! D88   D(46,23,34,35)         -1.1437         estimate D2E/DX2                !
 ! D89   D(22,23,46,47)        157.1405         estimate D2E/DX2                !
 ! D90   D(22,23,46,48)        -22.7692         estimate D2E/DX2                !
 ! D91   D(34,23,46,47)        -24.4968         estimate D2E/DX2                !
 ! D92   D(34,23,46,48)        155.5935         estimate D2E/DX2                !
 ! D93   D(20,24,26,27)       -179.4929         estimate D2E/DX2                !
 ! D94   D(20,24,26,28)          0.0617         estimate D2E/DX2                !
 ! D95   D(25,24,26,27)         -0.4976         estimate D2E/DX2                !
 ! D96   D(25,24,26,28)        179.057          estimate D2E/DX2                !
 ! D97   D(24,26,28,29)       -179.7804         estimate D2E/DX2                !
 ! D98   D(24,26,28,30)         -0.0356         estimate D2E/DX2                !
 ! D99   D(27,26,28,29)         -0.2314         estimate D2E/DX2                !
 ! D100  D(27,26,28,30)        179.5134         estimate D2E/DX2                !
 ! D101  D(26,28,30,31)       -179.8866         estimate D2E/DX2                !
 ! D102  D(26,28,30,32)         -0.151          estimate D2E/DX2                !
 ! D103  D(29,28,30,31)         -0.1409         estimate D2E/DX2                !
 ! D104  D(29,28,30,32)        179.5947         estimate D2E/DX2                !
 ! D105  D(28,30,32,20)          0.3322         estimate D2E/DX2                !
 ! D106  D(28,30,32,33)       -179.1081         estimate D2E/DX2                !
 ! D107  D(31,30,32,20)       -179.9316         estimate D2E/DX2                !
 ! D108  D(31,30,32,33)          0.6282         estimate D2E/DX2                !
 ! D109  D(20,32,33,21)          3.3014         estimate D2E/DX2                !
 ! D110  D(20,32,33,34)       -175.1813         estimate D2E/DX2                !
 ! D111  D(30,32,33,21)       -177.2202         estimate D2E/DX2                !
 ! D112  D(30,32,33,34)          4.297          estimate D2E/DX2                !
 ! D113  D(21,33,34,23)          0.1446         estimate D2E/DX2                !
 ! D114  D(21,33,34,35)       -176.8252         estimate D2E/DX2                !
 ! D115  D(32,33,34,23)        178.7581         estimate D2E/DX2                !
 ! D116  D(32,33,34,35)          1.7883         estimate D2E/DX2                !
 ! D117  D(6,36,37,39)        -179.4281         estimate D2E/DX2                !
 ! D118  D(6,36,37,42)           1.9455         estimate D2E/DX2                !
 ! D119  D(38,36,37,39)          0.5912         estimate D2E/DX2                !
 ! D120  D(38,36,37,42)       -178.0352         estimate D2E/DX2                !
 ! D121  D(6,36,38,40)        -179.9215         estimate D2E/DX2                !
 ! D122  D(6,36,38,43)           0.3723         estimate D2E/DX2                !
 ! D123  D(37,36,38,40)          0.0594         estimate D2E/DX2                !
 ! D124  D(37,36,38,43)       -179.6468         estimate D2E/DX2                !
 ! D125  D(36,37,39,41)         -0.7208         estimate D2E/DX2                !
 ! D126  D(36,37,39,44)       -179.9169         estimate D2E/DX2                !
 ! D127  D(42,37,39,41)        177.915          estimate D2E/DX2                !
 ! D128  D(42,37,39,44)         -1.2811         estimate D2E/DX2                !
 ! D129  D(36,38,40,41)         -0.5766         estimate D2E/DX2                !
 ! D130  D(36,38,40,45)       -179.7984         estimate D2E/DX2                !
 ! D131  D(43,38,40,41)        179.1243         estimate D2E/DX2                !
 ! D132  D(43,38,40,45)         -0.0974         estimate D2E/DX2                !
 ! D133  D(37,39,41,40)          0.2105         estimate D2E/DX2                !
 ! D134  D(37,39,41,56)       -179.5947         estimate D2E/DX2                !
 ! D135  D(44,39,41,40)        179.4097         estimate D2E/DX2                !
 ! D136  D(44,39,41,56)         -0.3955         estimate D2E/DX2                !
 ! D137  D(38,40,41,39)          0.4455         estimate D2E/DX2                !
 ! D138  D(38,40,41,56)       -179.7498         estimate D2E/DX2                !
 ! D139  D(45,40,41,39)        179.6696         estimate D2E/DX2                !
 ! D140  D(45,40,41,56)         -0.5257         estimate D2E/DX2                !
 ! D141  D(23,46,47,49)        179.3325         estimate D2E/DX2                !
 ! D142  D(23,46,47,52)         -1.978          estimate D2E/DX2                !
 ! D143  D(48,46,47,49)         -0.7596         estimate D2E/DX2                !
 ! D144  D(48,46,47,52)        177.93           estimate D2E/DX2                !
 ! D145  D(23,46,48,50)       -179.9221         estimate D2E/DX2                !
 ! D146  D(23,46,48,53)          0.191          estimate D2E/DX2                !
 ! D147  D(47,46,48,50)          0.1689         estimate D2E/DX2                !
 ! D148  D(47,46,48,53)       -179.718          estimate D2E/DX2                !
 ! D149  D(46,47,49,51)          0.6926         estimate D2E/DX2                !
 ! D150  D(46,47,49,54)        179.9603         estimate D2E/DX2                !
 ! D151  D(52,47,49,51)       -178.0116         estimate D2E/DX2                !
 ! D152  D(52,47,49,54)          1.2562         estimate D2E/DX2                !
 ! D153  D(46,48,50,51)          0.4855         estimate D2E/DX2                !
 ! D154  D(46,48,50,55)        179.9271         estimate D2E/DX2                !
 ! D155  D(53,48,50,51)       -179.6296         estimate D2E/DX2                !
 ! D156  D(53,48,50,55)         -0.188          estimate D2E/DX2                !
 ! D157  D(47,49,51,50)         -0.0483         estimate D2E/DX2                !
 ! D158  D(47,49,51,58)        179.735          estimate D2E/DX2                !
 ! D159  D(54,49,51,50)       -179.3186         estimate D2E/DX2                !
 ! D160  D(54,49,51,58)          0.4647         estimate D2E/DX2                !
 ! D161  D(48,50,51,49)         -0.5478         estimate D2E/DX2                !
 ! D162  D(48,50,51,58)        179.6698         estimate D2E/DX2                !
 ! D163  D(55,50,51,49)       -179.9901         estimate D2E/DX2                !
 ! D164  D(55,50,51,58)          0.2275         estimate D2E/DX2                !
 --------------------------------------------------------------------------------
 Trust Radius=3.00D-01 FncErr=1.00D-07 GrdErr=1.00D-06
 Number of steps in this run=    350 maximum allowed number of steps=    354.
 GradGradGradGradGradGradGradGradGradGradGradGradGradGradGradGradGradGrad

 Leave Link  103 at Sat Oct 20 03:52:26 2018, MaxMem=   838860800 cpu:         0.3
 (Enter /soft/sl6.3/x86_64/gaussian/g09_d01/g09/l202.exe)
 Stoichiometry    C28H18Cl2FeN10(5)
 Framework group  C1[X(C28H18Cl2FeN10)]
 Deg. of freedom   171
 Full point group                 C1      NOp   1
 Largest Abelian subgroup         C1      NOp   1
 Largest concise Abelian subgroup C1      NOp   1
                         Standard orientation:                         
 ---------------------------------------------------------------------
 Center     Atomic      Atomic             Coordinates (Angstroms)
 Number     Number       Type             X           Y           Z
 ---------------------------------------------------------------------
      1         26           0       -0.116190   -1.739917   -0.556026
      2         17           0       -0.137948   -0.894663   -2.721932
      3          7           0       -2.045257   -2.920621   -0.873413
      4          7           0       -1.865045   -0.314189   -0.148877
      5          7           0       -1.951737    0.948311    0.102602
      6          7           0       -3.221981    1.320512   -0.178596
      7          6           0       -2.048719   -4.209181   -1.230219
      8          1           0       -1.089762   -4.710944   -1.143105
      9          6           0       -3.197326   -4.851232   -1.685379
     10          1           0       -3.155076   -5.894921   -1.969578
     11          6           0       -4.379659   -4.124653   -1.772977
     12          1           0       -5.291215   -4.592488   -2.126593
     13          6           0       -4.379137   -2.782900   -1.407700
     14          1           0       -5.284273   -2.191615   -1.473053
     15          6           0       -3.186586   -2.210721   -0.966303
     16          6           0       -3.067514   -0.801241   -0.585283
     17          6           0       -3.950428    0.252636   -0.609206
     18          1           0       -4.973302    0.340351   -0.928336
     19         17           0        1.190812   -3.787572   -0.409258
     20          7           0       -0.122407   -1.929027    1.782975
     21          7           0        1.590323   -0.600275    0.187573
     22          7           0        2.540747    0.009502   -0.437870
     23          7           0        3.506921    0.269286    0.471776
     24          6           0       -1.023894   -2.585980    2.514841
     25          1           0       -1.875969   -2.981058    1.973464
     26          6           0       -0.891713   -2.782943    3.884454
     27          1           0       -1.648513   -3.330723    4.431402
     28          6           0        0.234362   -2.268861    4.521650
     29          1           0        0.376613   -2.403888    5.587433
     30          6           0        1.178420   -1.583214    3.769915
     31          1           0        2.065511   -1.173459    4.236905
     32          6           0        0.968491   -1.434491    2.397185
     33          6           0        1.906013   -0.748826    1.512887
     34          6           0        3.146787   -0.189689    1.702840
     35          1           0        3.789480   -0.123062    2.561752
     36          6           0       -3.617173    2.678050   -0.035028
     37          6           0       -4.935971    2.990537    0.296537
     38          6           0       -2.668979    3.684045   -0.229954
     39          6           0       -5.314073    4.319558    0.422550
     40          6           0       -3.046725    5.010502   -0.090008
     41          6           0       -4.371786    5.339181    0.232395
     42          1           0       -5.658653    2.204982    0.477358
     43          1           0       -1.654987    3.415305   -0.491868
     44          1           0       -6.334378    4.572262    0.680741
     45          1           0       -2.320651    5.798766   -0.242023
     46          6           0        4.705478    0.913429    0.061442
     47          6           0        5.482154    1.607183    0.990387
     48          6           0        5.086975    0.840643   -1.280346
     49          6           0        6.657122    2.219936    0.579971
     50          6           0        6.255397    1.464782   -1.688392
     51          6           0        7.052771    2.154040   -0.762631
     52          1           0        5.167379    1.690286    2.022684
     53          1           0        4.465602    0.300822   -1.981533
     54          1           0        7.265424    2.760692    1.293506
     55          1           0        6.560037    1.413034   -2.725768
     56          6           0       -4.761104    6.708405    0.371166
     57          7           0       -5.077479    7.813194    0.485885
     58          6           0        8.261717    2.791665   -1.183392
     59          7           0        9.238710    3.308669   -1.518469
 ---------------------------------------------------------------------
 Rotational constants (GHZ):      0.0737898      0.0495884      0.0361389
 Leave Link  202 at Sat Oct 20 03:52:26 2018, MaxMem=   838860800 cpu:         0.1
 (Enter /soft/sl6.3/x86_64/gaussian/g09_d01/g09/l301.exe)
 Standard basis: 6-311G(d,p) (5D, 7F)
 Ernie: Thresh=  0.10000D-02 Tol=  0.10000D-05 Strict=F.
 There are   936 symmetry adapted cartesian basis functions of A   symmetry.
 There are   890 symmetry adapted basis functions of A   symmetry.
   890 basis functions,  1539 primitive gaussians,   936 cartesian basis functions
   160 alpha electrons      156 beta electrons
       nuclear repulsion energy      5359.6959582733 Hartrees.
 IExCor=  402 DFT=T Ex+Corr=B3LYP ExCW=0 ScaHFX=  0.200000
 ScaDFX=  0.800000  0.720000  1.000000  0.810000 ScalE2=  1.000000  1.000000
 IRadAn=      0 IRanWt=     -1 IRanGd=            0 ICorTp=0 IEmpDi=  4
 NAtoms=   59 NActive=   59 NUniq=   59 SFac= 1.00D+00 NAtFMM=   60 NAOKFM=F Big=F
 Integral buffers will be    131072 words long.
 Raffenetti 2 integral format.
 Two-electron integral symmetry is turned on.
 Leave Link  301 at Sat Oct 20 03:52:26 2018, MaxMem=   838860800 cpu:         1.0
 (Enter /soft/sl6.3/x86_64/gaussian/g09_d01/g09/l302.exe)
 NPDir=0 NMtPBC=     1 NCelOv=     1 NCel=       1 NClECP=     1 NCelD=      1
         NCelK=      1 NCelE2=     1 NClLst=     1 CellRange=     0.0.
 One-electron integrals computed using PRISM.
 NBasis=   890 RedAO= T EigKep=  1.69D-04  NBF=   890
 NBsUse=   890 1.00D-06 EigRej= -1.00D+00 NBFU=   890
 Precomputing XC quadrature grid using
 IXCGrd= 4 IRadAn=           0 IRanWt=          -1 IRanGd=           0 AccXCQ= 0.00D+00.
 Generated NRdTot=       0 NPtTot=           0 NUsed=           0 NTot=          32
 NSgBfM=   827   827   828   833   833 MxSgAt=    59 MxSgA2=    59.
 Leave Link  302 at Sat Oct 20 03:52:30 2018, MaxMem=   838860800 cpu:        62.8
 (Enter /soft/sl6.3/x86_64/gaussian/g09_d01/g09/l303.exe)
 DipDrv:  MaxL=1.
 Leave Link  303 at Sat Oct 20 03:52:31 2018, MaxMem=   838860800 cpu:         4.5
 (Enter /soft/sl6.3/x86_64/gaussian/g09_d01/g09/l401.exe)
 ExpMin= 4.19D-02 ExpMax= 2.58D+05 ExpMxC= 8.89D+03 IAcc=2 IRadAn=         4 AccDes= 0.00D+00
 Harris functional with IExCor=  402 and IRadAn=       4 diagonalized for initial guess.
 HarFok:  IExCor=  402 AccDes= 0.00D+00 IRadAn=         4 IDoV= 1 UseB2=F ITyADJ=14
 ICtDFT=  3500011 ScaDFX=  1.000000  1.000000  1.000000  1.000000
 FoFCou: FMM=F IPFlag=           0 FMFlag=      100000 FMFlg1=           0
         NFxFlg=           0 DoJE=T BraDBF=F KetDBF=T FulRan=T
         wScrn=  0.000000 ICntrl=     500 IOpCl=  0 I1Cent=   200000004 NGrid=           0
         NMat0=    1 NMatS0=      1 NMatT0=    0 NMatD0=    1 NMtDS0=    0 NMtDT0=    0
 Petite list used in FoFCou.
 Harris En= -3809.59154587671    
 JPrj=0 DoOrth=F DoCkMO=F.
 Initial guess <Sx>= 0.0000 <Sy>= 0.0000 <Sz>= 2.0000 <S**2>= 6.0000 S= 2.0000
 Leave Link  401 at Sat Oct 20 03:52:43 2018, MaxMem=   838860800 cpu:       168.3
 (Enter /soft/sl6.3/x86_64/gaussian/g09_d01/g09/l502.exe)
 UHF open shell SCF:
 Using DIIS extrapolation, IDIIS=  1040.
 Integral symmetry usage will be decided dynamically.
 IVT=     2668742 IEndB=     2668742 NGot=   838860800 MDV=   837085731
 LenX=   837085731 LenY=   836208699
 Requested convergence on RMS density matrix=1.00D-08 within 128 cycles.
 Requested convergence on MAX density matrix=1.00D-06.
 Requested convergence on             energy=1.00D-06.
 No special actions if energy rises.
 Fock matrices will be formed incrementally for  20 cycles.

 Cycle   1  Pass 1  IDiag  1:
 FoFJK:  IHMeth= 1 ICntrl=       0 DoSepK=F KAlg= 0 I1Cent=   0 FoldK=F
 IRaf= 500000000 NMat=   1 IRICut=       1 DoRegI=T DoRafI=F ISym2E= 0.
 FoFCou: FMM=F IPFlag=           0 FMFlag=      100000 FMFlg1=           0
         NFxFlg=           0 DoJE=F BraDBF=F KetDBF=F FulRan=T
         wScrn=  0.000000 ICntrl=       0 IOpCl=  1 I1Cent=           0 NGrid=           0
         NMat0=    1 NMatS0=      1 NMatT0=    0 NMatD0=    1 NMtDS0=    0 NMtDT0=    0
 Symmetry not used in FoFCou.
 E= -3808.54286379609    
 DIIS: error= 4.91D-02 at cycle   1 NSaved=   1.
 NSaved= 1 IEnMin= 1 EnMin= -3808.54286379609     IErMin= 1 ErrMin= 4.91D-02
 ErrMax= 4.91D-02  0.00D+00 EMaxC= 1.00D-01 BMatC= 7.45D+00 BMatP= 7.45D+00
 IDIUse=3 WtCom= 5.09D-01 WtEn= 4.91D-01
 Coeff-Com:  0.100D+01
 Coeff-En:   0.100D+01
 Coeff:      0.100D+01
 Gap=    -0.364 Goal=   None    Shift=    0.000
 Gap=     0.148 Goal=   None    Shift=    0.000
 GapD=   -0.364 DampG=0.250 DampE=0.250 DampFc=0.1250 IDamp=-1.
 Damping current iteration by 1.25D-01
 RMSDP=5.88D-03 MaxDP=3.59D+00              OVMax= 8.72D-01

 Cycle   2  Pass 1  IDiag  1:
 RMSU=  7.35D-04    CP:  1.00D+00
 E= -3808.87574763326     Delta-E=       -0.332883837165 Rises=F Damp=T
 DIIS: error= 2.17D-02 at cycle   2 NSaved=   2.
 NSaved= 2 IEnMin= 2 EnMin= -3808.87574763326     IErMin= 2 ErrMin= 2.17D-02
 ErrMax= 2.17D-02  0.00D+00 EMaxC= 1.00D-01 BMatC= 2.57D+00 BMatP= 7.45D+00
 IDIUse=3 WtCom= 7.83D-01 WtEn= 2.17D-01
 Coeff-Com: -0.415D+00 0.141D+01
 Coeff-En:   0.131D+00 0.869D+00
 Coeff:     -0.296D+00 0.130D+01
 Gap=     0.347 Goal=   None    Shift=    0.000
 Gap=     0.134 Goal=   None    Shift=    0.000
 RMSDP=2.16D-03 MaxDP=4.83D-01 DE=-3.33D-01 OVMax= 9.95D-01

 Cycle   3  Pass 1  IDiag  1:
 RMSU=  2.10D-03    CP:  9.77D-01  3.33D-01
 E= -3806.91894886870     Delta-E=        1.956798764553 Rises=F Damp=F
 DIIS: error= 1.15D-01 at cycle   3 NSaved=   3.
 NSaved= 3 IEnMin= 2 EnMin= -3808.87574763326     IErMin= 2 ErrMin= 2.17D-02
 ErrMax= 1.15D-01  0.00D+00 EMaxC= 1.00D-01 BMatC= 1.13D+01 BMatP= 2.57D+00
 IDIUse=2 WtCom= 0.00D+00 WtEn= 1.00D+00
 Coeff-En:   0.000D+00 0.849D+00 0.151D+00
 Coeff:      0.000D+00 0.849D+00 0.151D+00
 Gap=    -0.074 Goal=   None    Shift=    0.000
 Gap=     0.111 Goal=   None    Shift=    0.000
 RMSDP=2.57D-03 MaxDP=2.52D-01 DE= 1.96D+00 OVMax= 6.90D-01

 Cycle   4  Pass 1  IDiag  1:
 RMSU=  1.77D-03    CP:  9.83D-01  1.87D+00  2.95D-01
 E= -3800.29739475008     Delta-E=        6.621554118621 Rises=F Damp=F
 DIIS: error= 1.58D-01 at cycle   4 NSaved=   4.
 NSaved= 4 IEnMin= 2 EnMin= -3808.87574763326     IErMin= 2 ErrMin= 2.17D-02
 ErrMax= 1.58D-01  0.00D+00 EMaxC= 1.00D-01 BMatC= 4.84D+01 BMatP= 2.57D+00
 IDIUse=2 WtCom= 0.00D+00 WtEn= 1.00D+00
 EnCoef did   100 forward-backward iterations
 Coeff-En:   0.531D+00 0.257D-01 0.221D+00 0.222D+00
 Coeff:      0.531D+00 0.257D-01 0.221D+00 0.222D+00
 Gap=     0.096 Goal=   None    Shift=    0.000
 Gap=    -0.159 Goal=   None    Shift=    0.000
 RMSDP=1.90D-03 MaxDP=2.13D-01 DE= 6.62D+00 OVMax= 9.93D-01

 Cycle   5  Pass 1  IDiag  1:
 RMSU=  1.33D-03    CP:  9.90D-01  7.43D-01  3.13D-01  3.94D-01
 E= -3809.57301577246     Delta-E=       -9.275621022374 Rises=F Damp=F
 DIIS: error= 2.19D-02 at cycle   5 NSaved=   5.
 NSaved= 5 IEnMin= 5 EnMin= -3809.57301577246     IErMin= 2 ErrMin= 2.17D-02
 ErrMax= 2.19D-02  0.00D+00 EMaxC= 1.00D-01 BMatC= 1.08D+00 BMatP= 2.57D+00
 IDIUse=3 WtCom= 7.81D-01 WtEn= 2.19D-01
 EnCoef did     4 forward-backward iterations
 Coeff-Com: -0.245D+00 0.618D+00 0.124D+00 0.295D-01 0.474D+00
 Coeff-En:   0.310D-01 0.000D+00 0.000D+00 0.315D-02 0.966D+00
 Coeff:     -0.185D+00 0.483D+00 0.971D-01 0.237D-01 0.582D+00
 Gap=     0.040 Goal=   None    Shift=    0.000
 Gap=     0.326 Goal=   None    Shift=    0.000
 RMSDP=1.59D-03 MaxDP=1.33D-01 DE=-9.28D+00 OVMax= 6.76D-01

 Cycle   6  Pass 1  IDiag  1:
 RMSU=  1.06D-03    CP:  9.84D-01  4.94D-01  2.79D-01  3.68D-01  1.21D-01
 E= -3809.35698773493     Delta-E=        0.216028037528 Rises=F Damp=F
 DIIS: error= 3.67D-02 at cycle   6 NSaved=   6.
 NSaved= 6 IEnMin= 5 EnMin= -3809.57301577246     IErMin= 2 ErrMin= 2.17D-02
 ErrMax= 3.67D-02  0.00D+00 EMaxC= 1.00D-01 BMatC= 3.04D+00 BMatP= 1.08D+00
 IDIUse=2 WtCom= 0.00D+00 WtEn= 1.00D+00
 Coeff-En:   0.000D+00 0.000D+00 0.000D+00 0.000D+00 0.599D+00 0.401D+00
 Coeff:      0.000D+00 0.000D+00 0.000D+00 0.000D+00 0.599D+00 0.401D+00
 Gap=     0.033 Goal=   None    Shift=    0.000
 Gap=     0.247 Goal=   None    Shift=    0.000
 RMSDP=1.23D-03 MaxDP=1.30D-01 DE= 2.16D-01 OVMax= 8.38D-01

 Cycle   7  Pass 1  IDiag  1:
 RMSU=  8.29D-04    CP:  9.86D-01  2.52D-01  4.11D-01  1.81D-01  2.88D-01
                    CP:  2.99D-01
 E= -3809.32152021144     Delta-E=        0.035467523488 Rises=F Damp=F
 DIIS: error= 4.35D-02 at cycle   7 NSaved=   7.
 NSaved= 7 IEnMin= 5 EnMin= -3809.57301577246     IErMin= 2 ErrMin= 2.17D-02
 ErrMax= 4.35D-02  0.00D+00 EMaxC= 1.00D-01 BMatC= 2.97D+00 BMatP= 1.08D+00
 IDIUse=2 WtCom= 0.00D+00 WtEn= 1.00D+00
 EnCoef did     6 forward-backward iterations
 Coeff-En:   0.000D+00 0.000D+00 0.000D+00 0.000D+00 0.450D+00 0.369D+00
 Coeff-En:   0.181D+00
 Coeff:      0.000D+00 0.000D+00 0.000D+00 0.000D+00 0.450D+00 0.369D+00
 Coeff:      0.181D+00
 Gap=    -0.061 Goal=   None    Shift=    0.000
 Gap=     0.096 Goal=   None    Shift=    0.000
 RMSDP=1.03D-03 MaxDP=1.24D-01 DE= 3.55D-02 OVMax= 8.23D-01

 Cycle   8  Pass 1  IDiag  1:
 RMSU=  4.47D-04    CP:  9.85D-01  6.42D-01  2.92D-01  4.17D-01  4.05D-01
                    CP:  5.44D-01  1.93D-01
 E= -3809.88822902540     Delta-E=       -0.566708813954 Rises=F Damp=F
 DIIS: error= 9.58D-03 at cycle   8 NSaved=   8.
 NSaved= 8 IEnMin= 8 EnMin= -3809.88822902540     IErMin= 8 ErrMin= 9.58D-03
 ErrMax= 9.58D-03  0.00D+00 EMaxC= 1.00D-01 BMatC= 2.19D-01 BMatP= 1.08D+00
 IDIUse=3 WtCom= 9.04D-01 WtEn= 9.58D-02
 Coeff-Com:  0.606D-01-0.497D-01 0.145D-01-0.110D-01 0.216D+00 0.146D+00
 Coeff-Com:  0.703D-01 0.553D+00
 Coeff-En:   0.000D+00 0.000D+00 0.000D+00 0.000D+00 0.000D+00 0.000D+00
 Coeff-En:   0.979D-01 0.902D+00
 Coeff:      0.548D-01-0.449D-01 0.131D-01-0.992D-02 0.196D+00 0.132D+00
 Coeff:      0.729D-01 0.586D+00
 Gap=     0.105 Goal=   None    Shift=    0.000
 Gap=     0.124 Goal=   None    Shift=    0.000
 RMSDP=2.69D-04 MaxDP=1.82D-02 DE=-5.67D-01 OVMax= 4.42D-02

 Cycle   9  Pass 1  IDiag  1:
 RMSU=  2.23D-04    CP:  9.84D-01  5.18D-01  3.22D-01  3.95D-01  4.22D-01
                    CP:  5.99D-01  2.33D-01  8.62D-01
 E= -3809.92204410497     Delta-E=       -0.033815079574 Rises=F Damp=F
 DIIS: error= 3.90D-03 at cycle   9 NSaved=   9.
 NSaved= 9 IEnMin= 9 EnMin= -3809.92204410497     IErMin= 9 ErrMin= 3.90D-03
 ErrMax= 3.90D-03  0.00D+00 EMaxC= 1.00D-01 BMatC= 5.85D-02 BMatP= 2.19D-01
 IDIUse=3 WtCom= 9.61D-01 WtEn= 3.90D-02
 Coeff-Com:  0.419D-01-0.477D-01 0.327D-02-0.590D-02 0.288D-01-0.425D-01
 Coeff-Com:  0.360D-01 0.311D+00 0.675D+00
 Coeff-En:   0.000D+00 0.000D+00 0.000D+00 0.000D+00 0.000D+00 0.000D+00
 Coeff-En:   0.000D+00 0.000D+00 0.100D+01
 Coeff:      0.403D-01-0.458D-01 0.314D-02-0.567D-02 0.277D-01-0.408D-01
 Coeff:      0.346D-01 0.299D+00 0.688D+00
 Gap=     0.104 Goal=   None    Shift=    0.000
 Gap=     0.077 Goal=   None    Shift=    0.000
 RMSDP=1.68D-04 MaxDP=7.60D-03 DE=-3.38D-02 OVMax= 2.97D-02

 Cycle  10  Pass 1  IDiag  1:
 RMSU=  1.54D-04    CP:  9.84D-01  5.10D-01  3.27D-01  3.93D-01  4.35D-01
                    CP:  5.73D-01  2.77D-01  9.54D-01  1.01D+00
 E= -3809.93092645065     Delta-E=       -0.008882345675 Rises=F Damp=F
 DIIS: error= 3.10D-03 at cycle  10 NSaved=  10.
 NSaved=10 IEnMin=10 EnMin= -3809.93092645065     IErMin=10 ErrMin= 3.10D-03
 ErrMax= 3.10D-03  0.00D+00 EMaxC= 1.00D-01 BMatC= 1.88D-02 BMatP= 5.85D-02
 IDIUse=3 WtCom= 9.69D-01 WtEn= 3.10D-02
 Coeff-Com:  0.673D-02-0.766D-02 0.127D-02-0.158D-02-0.140D-01-0.552D-01
 Coeff-Com:  0.195D-01 0.318D-01 0.486D+00 0.533D+00
 Coeff-En:   0.000D+00 0.000D+00 0.000D+00 0.000D+00 0.000D+00 0.000D+00
 Coeff-En:   0.000D+00 0.000D+00 0.176D+00 0.824D+00
 Coeff:      0.652D-02-0.742D-02 0.123D-02-0.153D-02-0.136D-01-0.535D-01
 Coeff:      0.189D-01 0.308D-01 0.476D+00 0.542D+00
 Gap=     0.101 Goal=   None    Shift=    0.000
 Gap=     0.068 Goal=   None    Shift=    0.000
 RMSDP=9.06D-05 MaxDP=4.95D-03 DE=-8.88D-03 OVMax= 2.38D-02

 Cycle  11  Pass 1  IDiag  1:
 RMSU=  6.38D-05    CP:  9.84D-01  4.96D-01  3.32D-01  3.87D-01  4.35D-01
                    CP:  5.65D-01  3.05D-01  9.74D-01  1.22D+00  7.94D-01
 E= -3809.93480581444     Delta-E=       -0.003879363798 Rises=F Damp=F
 DIIS: error= 1.75D-03 at cycle  11 NSaved=  11.
 NSaved=11 IEnMin=11 EnMin= -3809.93480581444     IErMin=11 ErrMin= 1.75D-03
 ErrMax= 1.75D-03  0.00D+00 EMaxC= 1.00D-01 BMatC= 2.75D-03 BMatP= 1.88D-02
 IDIUse=3 WtCom= 9.82D-01 WtEn= 1.75D-02
 Coeff-Com: -0.119D-02 0.119D-02 0.237D-03-0.304D-04-0.759D-02-0.206D-01
 Coeff-Com:  0.765D-02-0.244D-01 0.172D+00 0.342D+00 0.531D+00
 Coeff-En:   0.000D+00 0.000D+00 0.000D+00 0.000D+00 0.000D+00 0.000D+00
 Coeff-En:   0.000D+00 0.000D+00 0.000D+00 0.124D+00 0.876D+00
 Coeff:     -0.117D-02 0.117D-02 0.233D-03-0.299D-04-0.746D-02-0.203D-01
 Coeff:      0.752D-02-0.240D-01 0.169D+00 0.339D+00 0.537D+00
 Gap=     0.104 Goal=   None    Shift=    0.000
 Gap=     0.070 Goal=   None    Shift=    0.000
 RMSDP=3.28D-05 MaxDP=2.07D-03 DE=-3.88D-03 OVMax= 8.65D-03

 Cycle  12  Pass 1  IDiag  1:
 RMSU=  2.59D-05    CP:  9.84D-01  5.01D-01  3.33D-01  3.88D-01  4.33D-01
                    CP:  5.67D-01  3.06D-01  9.66D-01  1.20D+00  8.55D-01
                    CP:  7.57D-01
 E= -3809.93538033675     Delta-E=       -0.000574522302 Rises=F Damp=F
 DIIS: error= 6.43D-04 at cycle  12 NSaved=  12.
 NSaved=12 IEnMin=12 EnMin= -3809.93538033675     IErMin=12 ErrMin= 6.43D-04
 ErrMax= 6.43D-04  0.00D+00 EMaxC= 1.00D-01 BMatC= 5.45D-04 BMatP= 2.75D-03
 IDIUse=3 WtCom= 9.94D-01 WtEn= 6.43D-03
 Coeff-Com: -0.883D-03 0.131D-02-0.810D-04 0.280D-03-0.311D-04-0.266D-02
 Coeff-Com:  0.833D-03-0.149D-01 0.346D-01 0.130D+00 0.340D+00 0.511D+00
 Coeff-En:   0.000D+00 0.000D+00 0.000D+00 0.000D+00 0.000D+00 0.000D+00
 Coeff-En:   0.000D+00 0.000D+00 0.000D+00 0.000D+00 0.136D+00 0.864D+00
 Coeff:     -0.877D-03 0.130D-02-0.805D-04 0.278D-03-0.309D-04-0.264D-02
 Coeff:      0.827D-03-0.148D-01 0.344D-01 0.129D+00 0.339D+00 0.514D+00
 Gap=     0.105 Goal=   None    Shift=    0.000
 Gap=     0.071 Goal=   None    Shift=    0.000
 RMSDP=1.37D-05 MaxDP=1.08D-03 DE=-5.75D-04 OVMax= 3.04D-03

 Cycle  13  Pass 1  IDiag  1:
 RMSU=  1.07D-05    CP:  9.84D-01  5.04D-01  3.32D-01  3.89D-01  4.32D-01
                    CP:  5.67D-01  3.05D-01  9.68D-01  1.19D+00  8.66D-01
                    CP:  8.34D-01  7.90D-01
 E= -3809.93549407278     Delta-E=       -0.000113736036 Rises=F Damp=F
 DIIS: error= 1.57D-04 at cycle  13 NSaved=  13.
 NSaved=13 IEnMin=13 EnMin= -3809.93549407278     IErMin=13 ErrMin= 1.57D-04
 ErrMax= 1.57D-04  0.00D+00 EMaxC= 1.00D-01 BMatC= 9.23D-05 BMatP= 5.45D-04
 IDIUse=3 WtCom= 9.98D-01 WtEn= 1.57D-03
 Coeff-Com: -0.111D-03 0.395D-03 0.140D-03 0.240D-03 0.101D-02 0.350D-03
 Coeff-Com: -0.118D-02-0.379D-02 0.743D-02 0.473D-01 0.149D+00 0.313D+00
 Coeff-Com:  0.486D+00
 Coeff-En:   0.000D+00 0.000D+00 0.000D+00 0.000D+00 0.000D+00 0.000D+00
 Coeff-En:   0.000D+00 0.000D+00 0.000D+00 0.000D+00 0.000D+00 0.000D+00
 Coeff-En:   0.100D+01
 Coeff:     -0.111D-03 0.395D-03 0.140D-03 0.240D-03 0.101D-02 0.349D-03
 Coeff:     -0.117D-02-0.379D-02 0.742D-02 0.472D-01 0.149D+00 0.312D+00
 Coeff:      0.487D+00
 Gap=     0.104 Goal=   None    Shift=    0.000
 Gap=     0.071 Goal=   None    Shift=    0.000
 RMSDP=5.56D-06 MaxDP=4.78D-04 DE=-1.14D-04 OVMax= 2.14D-03

 Cycle  14  Pass 1  IDiag  1:
 RMSU=  4.89D-06    CP:  9.84D-01  5.05D-01  3.33D-01  3.89D-01  4.32D-01
                    CP:  5.67D-01  3.04D-01  9.67D-01  1.19D+00  8.67D-01
                    CP:  8.42D-01  8.66D-01  9.53D-01
 E= -3809.93551177105     Delta-E=       -0.000017698270 Rises=F Damp=F
 DIIS: error= 1.06D-04 at cycle  14 NSaved=  14.
 NSaved=14 IEnMin=14 EnMin= -3809.93551177105     IErMin=14 ErrMin= 1.06D-04
 ErrMax= 1.06D-04  0.00D+00 EMaxC= 1.00D-01 BMatC= 2.36D-05 BMatP= 9.23D-05
 IDIUse=3 WtCom= 9.99D-01 WtEn= 1.06D-03
 Coeff-Com:  0.144D-03-0.133D-03 0.133D-03 0.138D-03 0.241D-03 0.675D-03
 Coeff-Com: -0.105D-02 0.363D-02-0.948D-03-0.102D-02-0.159D-02 0.362D-01
 Coeff-Com:  0.267D+00 0.696D+00
 Coeff-En:   0.000D+00 0.000D+00 0.000D+00 0.000D+00 0.000D+00 0.000D+00
 Coeff-En:   0.000D+00 0.000D+00 0.000D+00 0.000D+00 0.000D+00 0.000D+00
 Coeff-En:   0.000D+00 0.100D+01
 Coeff:      0.144D-03-0.133D-03 0.133D-03 0.138D-03 0.241D-03 0.674D-03
 Coeff:     -0.105D-02 0.363D-02-0.947D-03-0.102D-02-0.158D-02 0.362D-01
 Coeff:      0.267D+00 0.696D+00
 Gap=     0.105 Goal=   None    Shift=    0.000
 Gap=     0.071 Goal=   None    Shift=    0.000
 RMSDP=4.56D-06 MaxDP=4.14D-04 DE=-1.77D-05 OVMax= 2.90D-03

 Cycle  15  Pass 1  IDiag  1:
 RMSU=  3.40D-06    CP:  9.84D-01  5.06D-01  3.32D-01  3.89D-01  4.31D-01
                    CP:  5.67D-01  3.04D-01  9.68D-01  1.19D+00  8.69D-01
                    CP:  8.49D-01  9.19D-01  1.14D+00  1.11D+00
 E= -3809.93551969826     Delta-E=       -0.000007927205 Rises=F Damp=F
 DIIS: error= 5.28D-05 at cycle  15 NSaved=  15.
 NSaved=15 IEnMin=15 EnMin= -3809.93551969826     IErMin=15 ErrMin= 5.28D-05
 ErrMax= 5.28D-05  0.00D+00 EMaxC= 1.00D-01 BMatC= 8.57D-06 BMatP= 2.36D-05
 IDIUse=1 WtCom= 1.00D+00 WtEn= 0.00D+00
 Coeff-Com:  0.266D-04-0.155D-03 0.614D-04 0.584D-04-0.366D-03 0.275D-03
 Coeff-Com: -0.275D-03 0.436D-02-0.102D-02-0.117D-01-0.404D-01-0.695D-01
 Coeff-Com:  0.140D-01 0.430D+00 0.674D+00
 Coeff:      0.266D-04-0.155D-03 0.614D-04 0.584D-04-0.366D-03 0.275D-03
 Coeff:     -0.275D-03 0.436D-02-0.102D-02-0.117D-01-0.404D-01-0.695D-01
 Coeff:      0.140D-01 0.430D+00 0.674D+00
 Gap=     0.105 Goal=   None    Shift=    0.000
 Gap=     0.071 Goal=   None    Shift=    0.000
 RMSDP=3.64D-06 MaxDP=3.37D-04 DE=-7.93D-06 OVMax= 2.89D-03

 Cycle  16  Pass 1  IDiag  1:
 RMSU=  2.11D-06    CP:  9.84D-01  5.07D-01  3.32D-01  3.90D-01  4.31D-01
                    CP:  5.67D-01  3.04D-01  9.68D-01  1.19D+00  8.69D-01
                    CP:  8.54D-01  9.50D-01  1.28D+00  1.48D+00  1.31D+00
 E= -3809.93552450137     Delta-E=       -0.000004803116 Rises=F Damp=F
 DIIS: error= 4.55D-05 at cycle  16 NSaved=  16.
 NSaved=16 IEnMin=16 EnMin= -3809.93552450137     IErMin=16 ErrMin= 4.55D-05
 ErrMax= 4.55D-05  0.00D+00 EMaxC= 1.00D-01 BMatC= 2.89D-06 BMatP= 8.57D-06
 IDIUse=1 WtCom= 1.00D+00 WtEn= 0.00D+00
 Coeff-Com:  0.555D-04-0.142D-03-0.304D-04 0.125D-04-0.279D-03 0.103D-03
 Coeff-Com:  0.314D-04 0.200D-02-0.112D-03-0.665D-02-0.236D-01-0.533D-01
 Coeff-Com: -0.611D-01 0.778D-01 0.437D+00 0.629D+00
 Coeff:      0.555D-04-0.142D-03-0.304D-04 0.125D-04-0.279D-03 0.103D-03
 Coeff:      0.314D-04 0.200D-02-0.112D-03-0.665D-02-0.236D-01-0.533D-01
 Coeff:     -0.611D-01 0.778D-01 0.437D+00 0.629D+00
 Gap=     0.105 Goal=   None    Shift=    0.000
 Gap=     0.071 Goal=   None    Shift=    0.000
 RMSDP=2.80D-06 MaxDP=3.19D-04 DE=-4.80D-06 OVMax= 2.62D-03

 Cycle  17  Pass 1  IDiag  1:
 RMSU=  1.37D-06    CP:  9.84D-01  5.08D-01  3.32D-01  3.90D-01  4.31D-01
                    CP:  5.67D-01  3.04D-01  9.68D-01  1.19D+00  8.69D-01
                    CP:  8.57D-01  9.72D-01  1.37D+00  1.71D+00  1.76D+00
                    CP:  1.37D+00
 E= -3809.93552774612     Delta-E=       -0.000003244746 Rises=F Damp=F
 DIIS: error= 4.45D-05 at cycle  17 NSaved=  17.
 NSaved=17 IEnMin=17 EnMin= -3809.93552774612     IErMin=17 ErrMin= 4.45D-05
 ErrMax= 4.45D-05  0.00D+00 EMaxC= 1.00D-01 BMatC= 1.13D-06 BMatP= 2.89D-06
 IDIUse=1 WtCom= 1.00D+00 WtEn= 0.00D+00
 Coeff-Com:  0.205D-06 0.210D-04 0.986D-06-0.992D-05-0.646D-04-0.522D-04
 Coeff-Com:  0.170D-04-0.329D-03 0.686D-03 0.684D-03 0.251D-03-0.711D-02
 Coeff-Com: -0.360D-01-0.934D-01 0.166D-01 0.366D+00 0.752D+00
 Coeff:      0.205D-06 0.210D-04 0.986D-06-0.992D-05-0.646D-04-0.522D-04
 Coeff:      0.170D-04-0.329D-03 0.686D-03 0.684D-03 0.251D-03-0.711D-02
 Coeff:     -0.360D-01-0.934D-01 0.166D-01 0.366D+00 0.752D+00
 Gap=     0.105 Goal=   None    Shift=    0.000
 Gap=     0.071 Goal=   None    Shift=    0.000
 RMSDP=2.87D-06 MaxDP=3.70D-04 DE=-3.24D-06 OVMax= 2.96D-03

 Cycle  18  Pass 1  IDiag  1:
 RMSU=  7.57D-07    CP:  9.84D-01  5.08D-01  3.32D-01  3.90D-01  4.31D-01
                    CP:  5.67D-01  3.04D-01  9.68D-01  1.18D+00  8.69D-01
                    CP:  8.60D-01  9.85D-01  1.44D+00  1.91D+00  2.20D+00
                    CP:  2.13D+00  1.75D+00
 E= -3809.93553074450     Delta-E=       -0.000002998382 Rises=F Damp=F
 DIIS: error= 4.37D-05 at cycle  18 NSaved=  18.
 NSaved=18 IEnMin=18 EnMin= -3809.93553074450     IErMin=18 ErrMin= 4.37D-05
 ErrMax= 4.37D-05  0.00D+00 EMaxC= 1.00D-01 BMatC= 7.60D-07 BMatP= 1.13D-06
 IDIUse=1 WtCom= 1.00D+00 WtEn= 0.00D+00
 Coeff-Com: -0.279D-04 0.691D-04-0.206D-05-0.870D-05 0.702D-04-0.525D-04
 Coeff-Com:  0.213D-04-0.944D-03 0.175D-03 0.237D-02 0.737D-02 0.134D-01
 Coeff-Com: -0.348D-03-0.730D-01-0.132D+00-0.224D-01 0.369D+00 0.836D+00
 Coeff:     -0.279D-04 0.691D-04-0.206D-05-0.870D-05 0.702D-04-0.525D-04
 Coeff:      0.213D-04-0.944D-03 0.175D-03 0.237D-02 0.737D-02 0.134D-01
 Coeff:     -0.348D-03-0.730D-01-0.132D+00-0.224D-01 0.369D+00 0.836D+00
 Gap=     0.105 Goal=   None    Shift=    0.000
 Gap=     0.071 Goal=   None    Shift=    0.000
 RMSDP=3.13D-06 MaxDP=4.19D-04 DE=-3.00D-06 OVMax= 3.28D-03

 Cycle  19  Pass 1  IDiag  1:
 RMSU=  5.04D-07    CP:  9.84D-01  5.08D-01  3.32D-01  3.90D-01  4.31D-01
                    CP:  5.67D-01  3.04D-01  9.67D-01  1.18D+00  8.69D-01
                    CP:  8.62D-01  9.98D-01  1.50D+00  2.12D+00  2.70D+00
                    CP:  2.91D+00  2.79D+00  1.77D+00
 E= -3809.93553373814     Delta-E=       -0.000002993635 Rises=F Damp=F
 DIIS: error= 4.25D-05 at cycle  19 NSaved=  19.
 NSaved=19 IEnMin=19 EnMin= -3809.93553373814     IErMin=19 ErrMin= 4.25D-05
 ErrMax= 4.25D-05  0.00D+00 EMaxC= 1.00D-01 BMatC= 6.85D-07 BMatP= 7.60D-07
 IDIUse=1 WtCom= 1.00D+00 WtEn= 0.00D+00
 Coeff-Com: -0.429D-04 0.778D-04-0.150D-04 0.113D-05 0.165D-03 0.197D-04
 Coeff-Com:  0.251D-04-0.834D-03-0.575D-03 0.190D-02 0.745D-02 0.185D-01
 Coeff-Com:  0.225D-01-0.736D-02-0.136D+00-0.288D+00-0.233D+00 0.723D+00
 Coeff-Com:  0.893D+00
 Coeff:     -0.429D-04 0.778D-04-0.150D-04 0.113D-05 0.165D-03 0.197D-04
 Coeff:      0.251D-04-0.834D-03-0.575D-03 0.190D-02 0.745D-02 0.185D-01
 Coeff:      0.225D-01-0.736D-02-0.136D+00-0.288D+00-0.233D+00 0.723D+00
 Coeff:      0.893D+00
 Gap=     0.105 Goal=   None    Shift=    0.000
 Gap=     0.071 Goal=   None    Shift=    0.000
 RMSDP=4.72D-06 MaxDP=6.43D-04 DE=-2.99D-06 OVMax= 4.97D-03

 Cycle  20  Pass 1  IDiag  1:
 RMSU=  3.32D-06    CP:  9.84D-01  5.08D-01  3.32D-01  3.90D-01  4.31D-01
                    CP:  5.67D-01  3.04D-01  9.67D-01  1.18D+00  8.68D-01
                    CP:  8.65D-01  1.02D+00  1.59D+00  2.44D+00  3.00D+00
                    CP:  3.00D+00  3.00D+00  3.00D+00  1.91D+00
 E= -3809.93553792466     Delta-E=       -0.000004186524 Rises=F Damp=F
 DIIS: error= 4.09D-05 at cycle  20 NSaved=  20.
 NSaved=20 IEnMin=20 EnMin= -3809.93553792466     IErMin=20 ErrMin= 4.09D-05
 ErrMax= 4.09D-05  0.00D+00 EMaxC= 1.00D-01 BMatC= 5.98D-07 BMatP= 6.85D-07
 IDIUse=1 WtCom= 1.00D+00 WtEn= 0.00D+00
 Coeff-Com: -0.307D-04 0.477D-04-0.405D-05 0.672D-05 0.962D-04 0.132D-04
 Coeff-Com: -0.768D-05-0.237D-03-0.353D-03 0.565D-03 0.208D-02 0.557D-02
 Coeff-Com:  0.103D-01 0.222D-01-0.286D-01-0.197D+00-0.386D+00 0.447D-01
 Coeff-Com:  0.737D+00 0.790D+00
 Coeff:     -0.307D-04 0.477D-04-0.405D-05 0.672D-05 0.962D-04 0.132D-04
 Coeff:     -0.768D-05-0.237D-03-0.353D-03 0.565D-03 0.208D-02 0.557D-02
 Coeff:      0.103D-01 0.222D-01-0.286D-01-0.197D+00-0.386D+00 0.447D-01
 Coeff:      0.737D+00 0.790D+00
 Gap=     0.105 Goal=   None    Shift=    0.000
 Gap=     0.071 Goal=   None    Shift=    0.000
 RMSDP=4.75D-06 MaxDP=6.57D-04 DE=-4.19D-06 OVMax= 5.00D-03

 Cycle  21  Pass 1  IDiag  1:
 Restarting incremental Fock formation.
 E= -3809.93554181517     Delta-E=       -0.000003890507 Rises=F Damp=F
 DIIS: error= 3.93D-05 at cycle  21 NSaved=  20.
 NSaved=20 IEnMin=20 EnMin= -3809.93554181517     IErMin=20 ErrMin= 3.93D-05
 ErrMax= 3.93D-05  0.00D+00 EMaxC= 1.00D-01 BMatC= 5.11D-07 BMatP= 5.98D-07
 IDIUse=1 WtCom= 1.00D+00 WtEn= 0.00D+00
 Coeff-Com: -0.425D-05 0.713D-05 0.140D-04-0.377D-04-0.113D-05-0.481D-04
 Coeff-Com:  0.237D-03 0.315D-03-0.670D-04-0.156D-02-0.661D-02-0.119D-01
 Coeff-Com:  0.614D-03 0.543D-01 0.673D-01-0.686D-01-0.469D+00-0.117D+00
 Coeff-Com:  0.576D+00 0.975D+00
 Coeff:     -0.425D-05 0.713D-05 0.140D-04-0.377D-04-0.113D-05-0.481D-04
 Coeff:      0.237D-03 0.315D-03-0.670D-04-0.156D-02-0.661D-02-0.119D-01
 Coeff:      0.614D-03 0.543D-01 0.673D-01-0.686D-01-0.469D+00-0.117D+00
 Coeff:      0.576D+00 0.975D+00
 Gap=     0.105 Goal=   None    Shift=    0.000
 Gap=     0.071 Goal=   None    Shift=    0.000
 RMSDP=5.59D-06 MaxDP=7.83D-04 DE=-3.89D-06 OVMax= 5.86D-03

 Cycle  22  Pass 1  IDiag  1:
 RMSU=  5.59D-06    CP:  1.00D+00
 E= -3809.93554606569     Delta-E=       -0.000004250522 Rises=F Damp=F
 DIIS: error= 3.73D-05 at cycle  22 NSaved=  20.
 NSaved=20 IEnMin=20 EnMin= -3809.93554606569     IErMin=20 ErrMin= 3.73D-05
 ErrMax= 3.73D-05  0.00D+00 EMaxC= 1.00D-01 BMatC= 4.49D-07 BMatP= 5.11D-07
 IDIUse=1 WtCom= 1.00D+00 WtEn= 0.00D+00
 Coeff-Com:  0.348D-04-0.523D-04-0.176D-03-0.180D-04-0.102D-04 0.404D-03
 Coeff-Com:  0.838D-03-0.239D-03-0.298D-02-0.119D-01-0.253D-01-0.346D-01
 Coeff-Com:  0.802D-01 0.332D+00 0.467D+00-0.487D+00-0.112D+01-0.494D+00
 Coeff-Com:  0.967D+00 0.133D+01
 Coeff:      0.348D-04-0.523D-04-0.176D-03-0.180D-04-0.102D-04 0.404D-03
 Coeff:      0.838D-03-0.239D-03-0.298D-02-0.119D-01-0.253D-01-0.346D-01
 Coeff:      0.802D-01 0.332D+00 0.467D+00-0.487D+00-0.112D+01-0.494D+00
 Coeff:      0.967D+00 0.133D+01
 Gap=     0.105 Goal=   None    Shift=    0.000
 Gap=     0.071 Goal=   None    Shift=    0.000
 RMSDP=9.90D-06 MaxDP=1.40D-03 DE=-4.25D-06 OVMax= 1.04D-02

 Cycle  23  Pass 1  IDiag  1:
 RMSU=  8.00D-07    CP:  1.00D+00  2.76D+00
 E= -3809.93555289317     Delta-E=       -0.000006827482 Rises=F Damp=F
 DIIS: error= 3.36D-05 at cycle  23 NSaved=  20.
 NSaved=20 IEnMin=20 EnMin= -3809.93555289317     IErMin=20 ErrMin= 3.36D-05
 ErrMax= 3.36D-05  0.00D+00 EMaxC= 1.00D-01 BMatC= 3.87D-07 BMatP= 4.49D-07
 IDIUse=1 WtCom= 1.00D+00 WtEn= 0.00D+00
 Coeff-Com:  0.452D-05-0.120D-03-0.173D-04 0.860D-05 0.764D-04 0.528D-03
 Coeff-Com:  0.241D-03-0.982D-03-0.400D-02-0.904D-02-0.249D-01 0.885D-02
 Coeff-Com:  0.216D+00 0.492D+00 0.858D-01-0.916D+00-0.105D+01-0.110D+00
 Coeff-Com:  0.125D+01 0.107D+01
 Coeff:      0.452D-05-0.120D-03-0.173D-04 0.860D-05 0.764D-04 0.528D-03
 Coeff:      0.241D-03-0.982D-03-0.400D-02-0.904D-02-0.249D-01 0.885D-02
 Coeff:      0.216D+00 0.492D+00 0.858D-01-0.916D+00-0.105D+01-0.110D+00
 Coeff:      0.125D+01 0.107D+01
 Gap=     0.105 Goal=   None    Shift=    0.000
 Gap=     0.071 Goal=   None    Shift=    0.000
 RMSDP=1.16D-05 MaxDP=1.66D-03 DE=-6.83D-06 OVMax= 1.21D-02

 Cycle  24  Pass 1  IDiag  1:
 RMSU=  1.02D-05    CP:  1.00D+00  3.00D+00  2.55D+00
 E= -3809.93555985700     Delta-E=       -0.000006963826 Rises=F Damp=F
 DIIS: error= 2.93D-05 at cycle  24 NSaved=  20.
 NSaved=20 IEnMin=20 EnMin= -3809.93555985700     IErMin=20 ErrMin= 2.93D-05
 ErrMax= 2.93D-05  0.00D+00 EMaxC= 1.00D-01 BMatC= 2.99D-07 BMatP= 3.87D-07
 IDIUse=1 WtCom= 1.00D+00 WtEn= 0.00D+00
 Coeff-Com:  0.886D-05-0.297D-04 0.115D-04-0.807D-04-0.769D-05 0.802D-04
 Coeff-Com: -0.234D-03 0.168D-02 0.655D-02 0.444D-02-0.349D-01-0.315D-01
 Coeff-Com:  0.933D-01 0.385D+00-0.108D-01-0.499D+00-0.705D+00 0.157D-01
 Coeff-Com:  0.775D+00 0.999D+00
 Coeff:      0.886D-05-0.297D-04 0.115D-04-0.807D-04-0.769D-05 0.802D-04
 Coeff:     -0.234D-03 0.168D-02 0.655D-02 0.444D-02-0.349D-01-0.315D-01
 Coeff:      0.933D-01 0.385D+00-0.108D-01-0.499D+00-0.705D+00 0.157D-01
 Coeff:      0.775D+00 0.999D+00
 Gap=     0.105 Goal=   None    Shift=    0.000
 Gap=     0.071 Goal=   None    Shift=    0.000
 RMSDP=1.07D-05 MaxDP=1.54D-03 DE=-6.96D-06 OVMax= 1.12D-02

 Cycle  25  Pass 1  IDiag  1:
 RMSU=  1.34D-06    CP:  1.00D+00  3.00D+00  3.00D+00  2.03D+00
 E= -3809.93556535489     Delta-E=       -0.000005497888 Rises=F Damp=F
 DIIS: error= 2.51D-05 at cycle  25 NSaved=  20.
 NSaved=20 IEnMin=20 EnMin= -3809.93556535489     IErMin=20 ErrMin= 2.51D-05
 ErrMax= 2.51D-05  0.00D+00 EMaxC= 1.00D-01 BMatC= 2.38D-07 BMatP= 2.99D-07
 IDIUse=1 WtCom= 1.00D+00 WtEn= 0.00D+00
 Coeff-Com:  0.116D-03 0.884D-05-0.170D-03-0.731D-03-0.763D-03-0.649D-03
 Coeff-Com:  0.250D-02 0.112D-01 0.233D-01-0.301D-01-0.202D+00-0.354D+00
 Coeff-Com:  0.245D+00 0.785D+00 0.514D+00-0.463D+00-0.112D+01-0.330D+00
 Coeff-Com:  0.723D+00 0.119D+01
 Coeff:      0.116D-03 0.884D-05-0.170D-03-0.731D-03-0.763D-03-0.649D-03
 Coeff:      0.250D-02 0.112D-01 0.233D-01-0.301D-01-0.202D+00-0.354D+00
 Coeff:      0.245D+00 0.785D+00 0.514D+00-0.463D+00-0.112D+01-0.330D+00
 Coeff:      0.723D+00 0.119D+01
 Gap=     0.105 Goal=   None    Shift=    0.000
 Gap=     0.071 Goal=   None    Shift=    0.000
 RMSDP=1.26D-05 MaxDP=1.83D-03 DE=-5.50D-06 OVMax= 1.32D-02

 Cycle  26  Pass 1  IDiag  1:
 RMSU=  2.53D-06    CP:  1.00D+00  3.00D+00  3.00D+00  3.00D+00  2.84D+00
 E= -3809.93557075487     Delta-E=       -0.000005399987 Rises=F Damp=F
 DIIS: error= 2.11D-05 at cycle  26 NSaved=  20.
 NSaved=20 IEnMin=20 EnMin= -3809.93557075487     IErMin=20 ErrMin= 2.11D-05
 ErrMax= 2.11D-05  0.00D+00 EMaxC= 1.00D-01 BMatC= 1.75D-07 BMatP= 2.38D-07
 IDIUse=1 WtCom= 1.00D+00 WtEn= 0.00D+00
 Coeff-Com: -0.391D-05-0.580D-04-0.393D-03-0.967D-03-0.137D-02-0.444D-02
 Coeff-Com: -0.677D-02-0.131D-02 0.356D-01-0.402D-01-0.268D+00-0.374D+00
 Coeff-Com:  0.417D+00 0.919D+00 0.591D+00-0.766D+00-0.113D+01-0.778D+00
 Coeff-Com:  0.959D+00 0.145D+01
 Coeff:     -0.391D-05-0.580D-04-0.393D-03-0.967D-03-0.137D-02-0.444D-02
 Coeff:     -0.677D-02-0.131D-02 0.356D-01-0.402D-01-0.268D+00-0.374D+00
 Coeff:      0.417D+00 0.919D+00 0.591D+00-0.766D+00-0.113D+01-0.778D+00
 Coeff:      0.959D+00 0.145D+01
 Gap=     0.105 Goal=   None    Shift=    0.000
 Gap=     0.071 Goal=   None    Shift=    0.000
 RMSDP=1.76D-05 MaxDP=2.58D-03 DE=-5.40D-06 OVMax= 1.84D-02

 Cycle  27  Pass 1  IDiag  1:
 RMSU=  1.28D-05    CP:  1.00D+00  3.00D+00  3.00D+00  3.00D+00  3.00D+00
                    CP:  3.00D+00
 E= -3809.93557622946     Delta-E=       -0.000005474587 Rises=F Damp=F
 DIIS: error= 1.83D-05 at cycle  27 NSaved=  20.
 NSaved=20 IEnMin=20 EnMin= -3809.93557622946     IErMin=20 ErrMin= 1.83D-05
 ErrMax= 1.83D-05  0.00D+00 EMaxC= 1.00D-01 BMatC= 1.31D-07 BMatP= 1.75D-07
 IDIUse=1 WtCom= 1.00D+00 WtEn= 0.00D+00
 Coeff-Com: -0.272D-05 0.463D-04-0.326D-03-0.295D-03-0.275D-02-0.624D-02
 Coeff-Com: -0.931D-02 0.209D-01 0.176D-01-0.887D-01-0.343D+00 0.483D-01
 Coeff-Com:  0.536D+00 0.629D+00-0.656D-01-0.729D+00-0.108D+01 0.457D-01
 Coeff-Com:  0.124D+01 0.783D+00
 Coeff:     -0.272D-05 0.463D-04-0.326D-03-0.295D-03-0.275D-02-0.624D-02
 Coeff:     -0.931D-02 0.209D-01 0.176D-01-0.887D-01-0.343D+00 0.483D-01
 Coeff:      0.536D+00 0.629D+00-0.656D-01-0.729D+00-0.108D+01 0.457D-01
 Coeff:      0.124D+01 0.783D+00
 Gap=     0.104 Goal=   None    Shift=    0.000
 Gap=     0.071 Goal=   None    Shift=    0.000
 RMSDP=1.16D-05 MaxDP=1.70D-03 DE=-5.47D-06 OVMax= 1.21D-02

 Cycle  28  Pass 1  IDiag  1:
 RMSU=  1.23D-06    CP:  1.00D+00  3.00D+00  3.00D+00  3.00D+00  3.00D+00
                    CP:  3.00D+00  1.90D+00
 E= -3809.93557849954     Delta-E=       -0.000002270077 Rises=F Damp=F
 DIIS: error= 1.58D-05 at cycle  28 NSaved=  20.
 NSaved=20 IEnMin=20 EnMin= -3809.93557849954     IErMin=20 ErrMin= 1.58D-05
 ErrMax= 1.58D-05  0.00D+00 EMaxC= 1.00D-01 BMatC= 6.49D-08 BMatP= 1.31D-07
 IDIUse=1 WtCom= 1.00D+00 WtEn= 0.00D+00
 Coeff-Com:  0.214D-03 0.187D-03 0.261D-03-0.108D-02-0.529D-02-0.154D-01
 Coeff-Com: -0.491D-02 0.645D-01 0.135D+00-0.729D-01-0.287D+00-0.111D+00
 Coeff-Com:  0.220D+00 0.425D+00 0.267D-01-0.492D+00-0.421D+00 0.265D+00
 Coeff-Com:  0.498D+00 0.775D+00
 Coeff:      0.214D-03 0.187D-03 0.261D-03-0.108D-02-0.529D-02-0.154D-01
 Coeff:     -0.491D-02 0.645D-01 0.135D+00-0.729D-01-0.287D+00-0.111D+00
 Coeff:      0.220D+00 0.425D+00 0.267D-01-0.492D+00-0.421D+00 0.265D+00
 Coeff:      0.498D+00 0.775D+00
 Gap=     0.104 Goal=   None    Shift=    0.000
 Gap=     0.071 Goal=   None    Shift=    0.000
 RMSDP=4.81D-06 MaxDP=7.19D-04 DE=-2.27D-06 OVMax= 5.03D-03

 Cycle  29  Pass 1  IDiag  1:
 RMSU=  4.18D-07    CP:  1.00D+00  3.00D+00  3.00D+00  3.00D+00  3.00D+00
                    CP:  3.00D+00  2.27D+00  1.43D+00
 E= -3809.93557916290     Delta-E=       -0.000000663365 Rises=F Damp=F
 DIIS: error= 1.39D-05 at cycle  29 NSaved=  20.
 NSaved=20 IEnMin=20 EnMin= -3809.93557916290     IErMin=20 ErrMin= 1.39D-05
 ErrMax= 1.39D-05  0.00D+00 EMaxC= 1.00D-01 BMatC= 3.88D-08 BMatP= 6.49D-08
 IDIUse=1 WtCom= 1.00D+00 WtEn= 0.00D+00
 Coeff-Com:  0.558D-04-0.351D-03 0.231D-04-0.288D-03-0.273D-02-0.193D-01
 Coeff-Com:  0.156D-01 0.108D+00 0.187D+00-0.164D+00-0.374D+00-0.258D+00
 Coeff-Com:  0.283D+00 0.438D+00 0.269D+00-0.328D+00-0.473D+00-0.894D-01
 Coeff-Com:  0.556D+00 0.853D+00
 Coeff:      0.558D-04-0.351D-03 0.231D-04-0.288D-03-0.273D-02-0.193D-01
 Coeff:      0.156D-01 0.108D+00 0.187D+00-0.164D+00-0.374D+00-0.258D+00
 Coeff:      0.283D+00 0.438D+00 0.269D+00-0.328D+00-0.473D+00-0.894D-01
 Coeff:      0.556D+00 0.853D+00
 Gap=     0.104 Goal=   None    Shift=    0.000
 Gap=     0.071 Goal=   None    Shift=    0.000
 RMSDP=4.88D-06 MaxDP=7.41D-04 DE=-6.63D-07 OVMax= 5.11D-03

 Cycle  30  Pass 1  IDiag  1:
 RMSU=  2.95D-07    CP:  1.00D+00  3.00D+00  3.00D+00  3.00D+00  3.00D+00
                    CP:  3.00D+00  2.65D+00  1.91D+00  1.61D+00
 E= -3809.93557962479     Delta-E=       -0.000000461885 Rises=F Damp=F
 DIIS: error= 1.19D-05 at cycle  30 NSaved=  20.
 NSaved=20 IEnMin=20 EnMin= -3809.93557962479     IErMin=20 ErrMin= 1.19D-05
 ErrMax= 1.19D-05  0.00D+00 EMaxC= 1.00D-01 BMatC= 2.63D-08 BMatP= 3.88D-08
 IDIUse=1 WtCom= 1.00D+00 WtEn= 0.00D+00
 Coeff-Com: -0.552D-03 0.666D-04 0.344D-02 0.112D-01-0.253D-02-0.247D-01
 Coeff-Com: -0.259D-01 0.113D+00 0.679D-01-0.123D+00-0.246D+00-0.988D-01
 Coeff-Com:  0.247D+00 0.410D+00 0.188D-01-0.412D+00-0.318D+00-0.957D-01
 Coeff-Com:  0.650D+00 0.826D+00
 Coeff:     -0.552D-03 0.666D-04 0.344D-02 0.112D-01-0.253D-02-0.247D-01
 Coeff:     -0.259D-01 0.113D+00 0.679D-01-0.123D+00-0.246D+00-0.988D-01
 Coeff:      0.247D+00 0.410D+00 0.188D-01-0.412D+00-0.318D+00-0.957D-01
 Coeff:      0.650D+00 0.826D+00
 Gap=     0.104 Goal=   None    Shift=    0.000
 Gap=     0.071 Goal=   None    Shift=    0.000
 RMSDP=3.54D-06 MaxDP=5.48D-04 DE=-4.62D-07 OVMax= 3.73D-03

 Cycle  31  Pass 1  IDiag  1:
 RMSU=  1.75D-07    CP:  1.00D+00  3.00D+00  3.00D+00  3.00D+00  3.00D+00
                    CP:  3.00D+00  2.92D+00  2.29D+00  2.29D+00  1.86D+00
 E= -3809.93557984905     Delta-E=       -0.000000224267 Rises=F Damp=F
 DIIS: error= 1.01D-05 at cycle  31 NSaved=  20.
 NSaved=20 IEnMin=20 EnMin= -3809.93557984905     IErMin=20 ErrMin= 1.01D-05
 ErrMax= 1.01D-05  0.00D+00 EMaxC= 1.00D-01 BMatC= 1.36D-08 BMatP= 2.63D-08
 IDIUse=1 WtCom= 1.00D+00 WtEn= 0.00D+00
 Coeff-Com:  0.592D-03 0.404D-02 0.110D-01 0.409D-02-0.304D-01-0.683D-01
 Coeff-Com:  0.182D-01 0.118D+00 0.585D-01-0.705D-01-0.162D+00 0.186D-01
 Coeff-Com:  0.163D+00 0.129D+00-0.119D+00-0.184D+00-0.270D+00 0.854D-01
 Coeff-Com:  0.444D+00 0.850D+00
 Coeff:      0.592D-03 0.404D-02 0.110D-01 0.409D-02-0.304D-01-0.683D-01
 Coeff:      0.182D-01 0.118D+00 0.585D-01-0.705D-01-0.162D+00 0.186D-01
 Coeff:      0.163D+00 0.129D+00-0.119D+00-0.184D+00-0.270D+00 0.854D-01
 Coeff:      0.444D+00 0.850D+00
 Gap=     0.104 Goal=   None    Shift=    0.000
 Gap=     0.071 Goal=   None    Shift=    0.000
 RMSDP=1.26D-06 MaxDP=2.03D-04 DE=-2.24D-07 OVMax= 1.37D-03

 Cycle  32  Pass 1  IDiag  1:
 RMSU=  2.64D-07    CP:  1.00D+00  3.00D+00  3.00D+00  3.00D+00  3.00D+00
                    CP:  3.00D+00  3.00D+00  2.46D+00  3.00D+00  2.52D+00
                    CP:  1.48D+00
 E= -3809.93557993307     Delta-E=       -0.000000084014 Rises=F Damp=F
 DIIS: error= 8.56D-06 at cycle  32 NSaved=  20.
 NSaved=20 IEnMin=20 EnMin= -3809.93557993307     IErMin=20 ErrMin= 8.56D-06
 ErrMax= 8.56D-06  0.00D+00 EMaxC= 1.00D-01 BMatC= 1.10D-08 BMatP= 1.36D-08
 IDIUse=1 WtCom= 1.00D+00 WtEn= 0.00D+00
 Coeff-Com: -0.420D-03-0.329D-02-0.297D-02-0.611D-02-0.171D-01-0.289D-01
 Coeff-Com:  0.394D-01 0.910D-01 0.740D-01-0.540D-01-0.120D+00-0.132D+00
 Coeff-Com:  0.660D-01 0.167D+00 0.972D-01-0.492D-01-0.375D+00-0.289D+00
 Coeff-Com:  0.565D+00 0.979D+00
 Coeff:     -0.420D-03-0.329D-02-0.297D-02-0.611D-02-0.171D-01-0.289D-01
 Coeff:      0.394D-01 0.910D-01 0.740D-01-0.540D-01-0.120D+00-0.132D+00
 Coeff:      0.660D-01 0.167D+00 0.972D-01-0.492D-01-0.375D+00-0.289D+00
 Coeff:      0.565D+00 0.979D+00
 Gap=     0.104 Goal=   None    Shift=    0.000
 Gap=     0.071 Goal=   None    Shift=    0.000
 RMSDP=1.06D-06 MaxDP=1.77D-04 DE=-8.40D-08 OVMax= 1.15D-03

 Cycle  33  Pass 1  IDiag  1:
 RMSU=  6.92D-07    CP:  1.00D+00  3.00D+00  3.00D+00  3.00D+00  3.00D+00
                    CP:  3.00D+00  3.00D+00  2.61D+00  3.00D+00  3.00D+00
                    CP:  2.29D+00  3.00D+00
 E= -3809.93557999452     Delta-E=       -0.000000061456 Rises=F Damp=F
 DIIS: error= 7.07D-06 at cycle  33 NSaved=  20.
 NSaved=20 IEnMin=20 EnMin= -3809.93557999452     IErMin=20 ErrMin= 7.07D-06
 ErrMax= 7.07D-06  0.00D+00 EMaxC= 1.00D-01 BMatC= 6.96D-09 BMatP= 1.10D-08
 IDIUse=1 WtCom= 1.00D+00 WtEn= 0.00D+00
 Coeff-Com: -0.445D-02-0.643D-02-0.856D-02-0.182D-01-0.401D-01 0.305D-01
 Coeff-Com:  0.122D+00 0.124D+00-0.279D-01-0.185D+00-0.232D+00 0.362D-01
 Coeff-Com:  0.260D+00 0.192D+00 0.721D-01-0.418D+00-0.459D+00 0.116D+00
 Coeff-Com:  0.628D+00 0.820D+00
 Coeff:     -0.445D-02-0.643D-02-0.856D-02-0.182D-01-0.401D-01 0.305D-01
 Coeff:      0.122D+00 0.124D+00-0.279D-01-0.185D+00-0.232D+00 0.362D-01
 Coeff:      0.260D+00 0.192D+00 0.721D-01-0.418D+00-0.459D+00 0.116D+00
 Coeff:      0.628D+00 0.820D+00
 Gap=     0.104 Goal=   None    Shift=    0.000
 Gap=     0.071 Goal=   None    Shift=    0.000
 RMSDP=8.02D-07 MaxDP=1.36D-04 DE=-6.15D-08 OVMax= 8.84D-04

 Cycle  34  Pass 1  IDiag  1:
 RMSU=  4.28D-07    CP:  1.00D+00  3.00D+00  3.00D+00  3.00D+00  3.00D+00
                    CP:  3.00D+00  3.00D+00  2.73D+00  3.00D+00  3.00D+00
                    CP:  3.00D+00  3.00D+00  1.93D+00
 E= -3809.93558003539     Delta-E=       -0.000000040867 Rises=F Damp=F
 DIIS: error= 5.75D-06 at cycle  34 NSaved=  20.
 NSaved=20 IEnMin=20 EnMin= -3809.93558003539     IErMin=20 ErrMin= 5.75D-06
 ErrMax= 5.75D-06  0.00D+00 EMaxC= 1.00D-01 BMatC= 5.81D-09 BMatP= 6.96D-09
 IDIUse=1 WtCom= 1.00D+00 WtEn= 0.00D+00
 Coeff-Com: -0.455D-02-0.103D-01-0.121D-01 0.102D-01 0.106D-01 0.369D-01
 Coeff-Com:  0.234D-01 0.222D-01-0.429D-01-0.775D-01-0.500D-01 0.440D-01
 Coeff-Com:  0.106D+00 0.200D+00-0.100D+00-0.317D+00-0.418D+00-0.151D+00
 Coeff-Com:  0.868D+00 0.862D+00
 Coeff:     -0.455D-02-0.103D-01-0.121D-01 0.102D-01 0.106D-01 0.369D-01
 Coeff:      0.234D-01 0.222D-01-0.429D-01-0.775D-01-0.500D-01 0.440D-01
 Coeff:      0.106D+00 0.200D+00-0.100D+00-0.317D+00-0.418D+00-0.151D+00
 Coeff:      0.868D+00 0.862D+00
 Gap=     0.104 Goal=   None    Shift=    0.000
 Gap=     0.071 Goal=   None    Shift=    0.000
 RMSDP=7.14D-07 MaxDP=1.06D-04 DE=-4.09D-08 OVMax= 8.23D-04

 Cycle  35  Pass 1  IDiag  1:
 RMSU=  3.07D-07    CP:  1.00D+00  3.00D+00  3.00D+00  3.00D+00  3.00D+00
                    CP:  3.00D+00  3.00D+00  2.84D+00  3.00D+00  3.00D+00
                    CP:  3.00D+00  3.00D+00  2.52D+00  2.13D+00
 E= -3809.93558007508     Delta-E=       -0.000000039689 Rises=F Damp=F
 DIIS: error= 3.99D-06 at cycle  35 NSaved=  20.
 NSaved=20 IEnMin=20 EnMin= -3809.93558007508     IErMin=20 ErrMin= 3.99D-06
 ErrMax= 3.99D-06  0.00D+00 EMaxC= 1.00D-01 BMatC= 3.08D-09 BMatP= 5.81D-09
 IDIUse=1 WtCom= 1.00D+00 WtEn= 0.00D+00
 Coeff-Com:  0.157D-02 0.456D-02 0.779D-02-0.150D-01-0.131D-01-0.799D-02
 Coeff-Com:  0.323D-01 0.213D-01 0.111D-02-0.474D-01-0.344D-01 0.210D-01
 Coeff-Com:  0.114D+00 0.693D-01-0.421D-01-0.348D+00-0.461D+00 0.317D+00
 Coeff-Com:  0.629D+00 0.749D+00
 Coeff:      0.157D-02 0.456D-02 0.779D-02-0.150D-01-0.131D-01-0.799D-02
 Coeff:      0.323D-01 0.213D-01 0.111D-02-0.474D-01-0.344D-01 0.210D-01
 Coeff:      0.114D+00 0.693D-01-0.421D-01-0.348D+00-0.461D+00 0.317D+00
 Coeff:      0.629D+00 0.749D+00
 Gap=     0.104 Goal=   None    Shift=    0.000
 Gap=     0.071 Goal=   None    Shift=    0.000
 RMSDP=4.76D-07 MaxDP=7.25D-05 DE=-3.97D-08 OVMax= 5.44D-04

 Cycle  36  Pass 1  IDiag  1:
 RMSU=  7.51D-08    CP:  1.00D+00  3.00D+00  3.00D+00  3.00D+00  3.00D+00
                    CP:  3.00D+00  3.00D+00  2.92D+00  3.00D+00  3.00D+00
                    CP:  3.00D+00  3.00D+00  2.90D+00  2.87D+00  1.65D+00
 E= -3809.93558009478     Delta-E=       -0.000000019703 Rises=F Damp=F
 DIIS: error= 2.82D-06 at cycle  36 NSaved=  20.
 NSaved=20 IEnMin=20 EnMin= -3809.93558009478     IErMin=20 ErrMin= 2.82D-06
 ErrMax= 2.82D-06  0.00D+00 EMaxC= 1.00D-01 BMatC= 2.35D-09 BMatP= 3.08D-09
 IDIUse=1 WtCom= 1.00D+00 WtEn= 0.00D+00
 Coeff-Com:  0.122D-01 0.845D-02-0.244D-01-0.338D-01-0.908D-02 0.381D-01
 Coeff-Com:  0.453D-01 0.175D-01-0.470D-01-0.479D-01-0.859D-02 0.451D-01
 Coeff-Com:  0.106D+00 0.709D-01-0.168D+00-0.351D+00-0.106D+00 0.207D+00
 Coeff-Com:  0.629D+00 0.616D+00
 Coeff:      0.122D-01 0.845D-02-0.244D-01-0.338D-01-0.908D-02 0.381D-01
 Coeff:      0.453D-01 0.175D-01-0.470D-01-0.479D-01-0.859D-02 0.451D-01
 Coeff:      0.106D+00 0.709D-01-0.168D+00-0.351D+00-0.106D+00 0.207D+00
 Coeff:      0.629D+00 0.616D+00
 Gap=     0.104 Goal=   None    Shift=    0.000
 Gap=     0.071 Goal=   None    Shift=    0.000
 RMSDP=3.59D-07 MaxDP=5.44D-05 DE=-1.97D-08 OVMax= 4.10D-04

 Cycle  37  Pass 1  IDiag  1:
 RMSU=  2.28D-07    CP:  1.00D+00  3.00D+00  3.00D+00  3.00D+00  3.00D+00
                    CP:  3.00D+00  3.00D+00  2.98D+00  3.00D+00  3.00D+00
                    CP:  3.00D+00  3.00D+00  3.00D+00  3.00D+00  2.16D+00
                    CP:  1.65D+00
 E= -3809.93558010628     Delta-E=       -0.000000011498 Rises=F Damp=F
 DIIS: error= 1.98D-06 at cycle  37 NSaved=  20.
 NSaved=20 IEnMin=20 EnMin= -3809.93558010628     IErMin=20 ErrMin= 1.98D-06
 ErrMax= 1.98D-06  0.00D+00 EMaxC= 1.00D-01 BMatC= 1.23D-09 BMatP= 2.35D-09
 IDIUse=1 WtCom= 1.00D+00 WtEn= 0.00D+00
 Coeff-Com:  0.437D-02 0.156D-01-0.404D-02-0.236D-01-0.428D-01 0.146D-01
 Coeff-Com:  0.481D-01 0.315D-01-0.238D-01-0.452D-01-0.765D-01 0.561D-01
 Coeff-Com:  0.118D+00 0.148D+00 0.986D-01-0.419D+00-0.436D+00-0.211D-01
 Coeff-Com:  0.453D+00 0.110D+01
 Coeff:      0.437D-02 0.156D-01-0.404D-02-0.236D-01-0.428D-01 0.146D-01
 Coeff:      0.481D-01 0.315D-01-0.238D-01-0.452D-01-0.765D-01 0.561D-01
 Coeff:      0.118D+00 0.148D+00 0.986D-01-0.419D+00-0.436D+00-0.211D-01
 Coeff:      0.453D+00 0.110D+01
 Gap=     0.104 Goal=   None    Shift=    0.000
 Gap=     0.071 Goal=   None    Shift=    0.000
 RMSDP=5.56D-07 MaxDP=9.15D-05 DE=-1.15D-08 OVMax= 6.26D-04

 Cycle  38  Pass 1  IDiag  1:
 RMSU=  1.53D-07    CP:  1.00D+00  3.00D+00  3.00D+00  3.00D+00  3.00D+00
                    CP:  3.00D+00  3.00D+00  3.00D+00  3.00D+00  3.00D+00
                    CP:  3.00D+00  3.00D+00  3.00D+00  3.00D+00  2.72D+00
                    CP:  3.00D+00  3.00D+00
 E= -3809.93558011692     Delta-E=       -0.000000010639 Rises=F Damp=F
 DIIS: error= 8.52D-07 at cycle  38 NSaved=  20.
 NSaved=20 IEnMin=20 EnMin= -3809.93558011692     IErMin=20 ErrMin= 8.52D-07
 ErrMax= 8.52D-07  0.00D+00 EMaxC= 1.00D-01 BMatC= 9.97D-10 BMatP= 1.23D-09
 IDIUse=1 WtCom= 1.00D+00 WtEn= 0.00D+00
 Coeff-Com:  0.142D-01 0.776D-02-0.560D-02-0.440D-01-0.925D-02 0.224D-01
 Coeff-Com:  0.473D-01 0.752D-02-0.379D-01-0.987D-01-0.842D-02 0.700D-01
 Coeff-Com:  0.212D+00 0.275D+00-0.324D+00-0.480D+00-0.292D+00 0.178D+00
 Coeff-Com:  0.906D+00 0.560D+00
 Coeff:      0.142D-01 0.776D-02-0.560D-02-0.440D-01-0.925D-02 0.224D-01
 Coeff:      0.473D-01 0.752D-02-0.379D-01-0.987D-01-0.842D-02 0.700D-01
 Coeff:      0.212D+00 0.275D+00-0.324D+00-0.480D+00-0.292D+00 0.178D+00
 Coeff:      0.906D+00 0.560D+00
 Gap=     0.104 Goal=   None    Shift=    0.000
 Gap=     0.071 Goal=   None    Shift=    0.000
 RMSDP=1.98D-07 MaxDP=2.67D-05 DE=-1.06D-08 OVMax= 2.23D-04

 Cycle  39  Pass 1  IDiag  1:
 RMSU=  1.59D-07    CP:  1.00D+00  3.00D+00  3.00D+00  3.00D+00  3.00D+00
                    CP:  3.00D+00  3.00D+00  3.00D+00  3.00D+00  3.00D+00
                    CP:  3.00D+00  3.00D+00  3.00D+00  3.00D+00  3.00D+00
                    CP:  3.00D+00  3.00D+00  1.16D+00
 E= -3809.93558011965     Delta-E=       -0.000000002732 Rises=F Damp=F
 DIIS: error= 6.23D-07 at cycle  39 NSaved=  20.
 NSaved=20 IEnMin=20 EnMin= -3809.93558011965     IErMin=20 ErrMin= 6.23D-07
 ErrMax= 6.23D-07  0.00D+00 EMaxC= 1.00D-01 BMatC= 3.30D-10 BMatP= 9.97D-10
 IDIUse=1 WtCom= 1.00D+00 WtEn= 0.00D+00
 Coeff-Com:  0.153D-02 0.638D-03-0.345D-02-0.739D-02 0.855D-03 0.153D-01
 Coeff-Com:  0.103D-01-0.105D-01-0.243D-01-0.209D-01-0.741D-04 0.304D-01
 Coeff-Com:  0.137D+00 0.800D-01-0.435D-01-0.215D+00-0.250D+00-0.175D+00
 Coeff-Com:  0.367D+00 0.111D+01
 Coeff:      0.153D-02 0.638D-03-0.345D-02-0.739D-02 0.855D-03 0.153D-01
 Coeff:      0.103D-01-0.105D-01-0.243D-01-0.209D-01-0.741D-04 0.304D-01
 Coeff:      0.137D+00 0.800D-01-0.435D-01-0.215D+00-0.250D+00-0.175D+00
 Coeff:      0.367D+00 0.111D+01
 Gap=     0.104 Goal=   None    Shift=    0.000
 Gap=     0.071 Goal=   None    Shift=    0.000
 RMSDP=1.57D-07 MaxDP=1.46D-05 DE=-2.73D-09 OVMax= 1.65D-04

 Cycle  40  Pass 1  IDiag  1:
 RMSU=  9.02D-08    CP:  1.00D+00  3.00D+00  3.00D+00  3.00D+00  3.00D+00
                    CP:  3.00D+00  3.00D+00  3.00D+00  3.00D+00  3.00D+00
                    CP:  3.00D+00  3.00D+00  3.00D+00  3.00D+00  3.00D+00
                    CP:  3.00D+00  3.00D+00  1.20D+00  1.80D+00
 E= -3809.93558012137     Delta-E=       -0.000000001717 Rises=F Damp=F
 DIIS: error= 3.55D-07 at cycle  40 NSaved=  20.
 NSaved=20 IEnMin=20 EnMin= -3809.93558012137     IErMin=20 ErrMin= 3.55D-07
 ErrMax= 3.55D-07  0.00D+00 EMaxC= 1.00D-01 BMatC= 1.49D-10 BMatP= 3.30D-10
 IDIUse=1 WtCom= 1.00D+00 WtEn= 0.00D+00
 Coeff-Com: -0.279D-02 0.504D-02-0.246D-02-0.490D-02-0.313D-02 0.103D-01
 Coeff-Com:  0.469D-02 0.643D-02-0.666D-02-0.511D-02-0.404D-01 0.165D-01
 Coeff-Com:  0.111D+00 0.614D-01-0.404D-01-0.156D+00-0.337D+00 0.937D-02
 Coeff-Com:  0.646D+00 0.728D+00
 Coeff:     -0.279D-02 0.504D-02-0.246D-02-0.490D-02-0.313D-02 0.103D-01
 Coeff:      0.469D-02 0.643D-02-0.666D-02-0.511D-02-0.404D-01 0.165D-01
 Coeff:      0.111D+00 0.614D-01-0.404D-01-0.156D+00-0.337D+00 0.937D-02
 Coeff:      0.646D+00 0.728D+00
 Gap=     0.104 Goal=   None    Shift=    0.000
 Gap=     0.071 Goal=   None    Shift=    0.000
 RMSDP=7.77D-08 MaxDP=9.25D-06 DE=-1.72D-09 OVMax= 8.23D-05

 Cycle  41  Pass 1  IDiag  1:
 Restarting incremental Fock formation.
 E= -3809.93558012145     Delta-E=       -0.000000000084 Rises=F Damp=F
 DIIS: error= 2.75D-07 at cycle  41 NSaved=  20.
 NSaved=20 IEnMin=20 EnMin= -3809.93558012145     IErMin=20 ErrMin= 2.75D-07
 ErrMax= 2.75D-07  0.00D+00 EMaxC= 1.00D-01 BMatC= 6.35D-11 BMatP= 1.49D-10
 IDIUse=1 WtCom= 1.00D+00 WtEn= 0.00D+00
 Coeff-Com:  0.276D-02 0.414D-03-0.298D-02-0.692D-02 0.170D-02 0.585D-02
 Coeff-Com:  0.106D-01 0.582D-02-0.126D-02-0.407D-01-0.525D-01 0.429D-01
 Coeff-Com:  0.612D-01 0.707D-01-0.748D-03-0.131D+00-0.162D+00-0.743D-01
 Coeff-Com:  0.460D+00 0.811D+00
 Coeff:      0.276D-02 0.414D-03-0.298D-02-0.692D-02 0.170D-02 0.585D-02
 Coeff:      0.106D-01 0.582D-02-0.126D-02-0.407D-01-0.525D-01 0.429D-01
 Coeff:      0.612D-01 0.707D-01-0.748D-03-0.131D+00-0.162D+00-0.743D-01
 Coeff:      0.460D+00 0.811D+00
 Gap=     0.104 Goal=   None    Shift=    0.000
 Gap=     0.071 Goal=   None    Shift=    0.000
 RMSDP=4.52D-08 MaxDP=4.48D-06 DE=-8.37D-11 OVMax= 4.69D-05

 Cycle  42  Pass 1  IDiag  1:
 RMSU=  4.52D-08    CP:  1.00D+00
 E= -3809.93558012160     Delta-E=       -0.000000000146 Rises=F Damp=F
 DIIS: error= 1.73D-07 at cycle  42 NSaved=  20.
 NSaved=20 IEnMin=20 EnMin= -3809.93558012160     IErMin=20 ErrMin= 1.73D-07
 ErrMax= 1.73D-07  0.00D+00 EMaxC= 1.00D-01 BMatC= 2.71D-11 BMatP= 6.35D-11
 IDIUse=1 WtCom= 1.00D+00 WtEn= 0.00D+00
 Coeff-Com:  0.253D-02 0.116D-02-0.290D-02-0.456D-02-0.769D-04 0.393D-03
 Coeff-Com:  0.971D-02 0.918D-02-0.801D-02-0.555D-01-0.235D-01 0.196D-01
 Coeff-Com:  0.797D-01 0.673D-01 0.383D-01-0.120D+00-0.333D+00 0.364D-01
 Coeff-Com:  0.529D+00 0.754D+00
 Coeff:      0.253D-02 0.116D-02-0.290D-02-0.456D-02-0.769D-04 0.393D-03
 Coeff:      0.971D-02 0.918D-02-0.801D-02-0.555D-01-0.235D-01 0.196D-01
 Coeff:      0.797D-01 0.673D-01 0.383D-01-0.120D+00-0.333D+00 0.364D-01
 Coeff:      0.529D+00 0.754D+00
 Gap=     0.104 Goal=   None    Shift=    0.000
 Gap=     0.071 Goal=   None    Shift=    0.000
 RMSDP=3.13D-08 MaxDP=3.68D-06 DE=-1.46D-10 OVMax= 3.33D-05

 Cycle  43  Pass 1  IDiag  1:
 RMSU=  1.23D-08    CP:  1.00D+00  1.64D+00
 E= -3809.93558012165     Delta-E=       -0.000000000055 Rises=F Damp=F
 DIIS: error= 1.29D-07 at cycle  43 NSaved=  20.
 NSaved=20 IEnMin=20 EnMin= -3809.93558012165     IErMin=20 ErrMin= 1.29D-07
 ErrMax= 1.29D-07  0.00D+00 EMaxC= 1.00D-01 BMatC= 1.06D-11 BMatP= 2.71D-11
 IDIUse=1 WtCom= 1.00D+00 WtEn= 0.00D+00
 Coeff-Com:  0.962D-03 0.138D-02-0.229D-02-0.126D-02-0.348D-02-0.130D-02
 Coeff-Com:  0.361D-02 0.198D-01-0.143D-01-0.325D-01-0.969D-02 0.114D-01
 Coeff-Com:  0.407D-01 0.803D-01 0.170D-01-0.192D+00-0.172D+00 0.213D-01
 Coeff-Com:  0.399D+00 0.834D+00
 Coeff:      0.962D-03 0.138D-02-0.229D-02-0.126D-02-0.348D-02-0.130D-02
 Coeff:      0.361D-02 0.198D-01-0.143D-01-0.325D-01-0.969D-02 0.114D-01
 Coeff:      0.407D-01 0.803D-01 0.170D-01-0.192D+00-0.172D+00 0.213D-01
 Coeff:      0.399D+00 0.834D+00
 Gap=     0.104 Goal=   None    Shift=    0.000
 Gap=     0.071 Goal=   None    Shift=    0.000
 RMSDP=2.08D-08 MaxDP=3.50D-06 DE=-5.46D-11 OVMax= 2.21D-05

 Cycle  44  Pass 1  IDiag  1:
 RMSU=  9.18D-09    CP:  1.00D+00  1.86D+00  2.29D+00
 E= -3809.93558012170     Delta-E=       -0.000000000051 Rises=F Damp=F
 DIIS: error= 4.87D-08 at cycle  44 NSaved=  20.
 NSaved=20 IEnMin=20 EnMin= -3809.93558012170     IErMin=20 ErrMin= 4.87D-08
 ErrMax= 4.87D-08  0.00D+00 EMaxC= 1.00D-01 BMatC= 4.09D-12 BMatP= 1.06D-11
 IDIUse=1 WtCom= 1.00D+00 WtEn= 0.00D+00
 Coeff-Com:  0.124D-02-0.887D-04-0.412D-03-0.253D-02-0.640D-02-0.183D-02
 Coeff-Com:  0.218D-01 0.117D-01-0.183D-01-0.168D-01-0.245D-01 0.756D-02
 Coeff-Com:  0.587D-01 0.540D-01-0.468D-01-0.135D+00-0.114D+00 0.362D-01
 Coeff-Com:  0.498D+00 0.678D+00
 Coeff:      0.124D-02-0.887D-04-0.412D-03-0.253D-02-0.640D-02-0.183D-02
 Coeff:      0.218D-01 0.117D-01-0.183D-01-0.168D-01-0.245D-01 0.756D-02
 Coeff:      0.587D-01 0.540D-01-0.468D-01-0.135D+00-0.114D+00 0.362D-01
 Coeff:      0.498D+00 0.678D+00
 Gap=     0.104 Goal=   None    Shift=    0.000
 Gap=     0.071 Goal=   None    Shift=    0.000
 RMSDP=4.77D-09 MaxDP=6.62D-07 DE=-5.09D-11 OVMax= 4.61D-06

 SCF Done:  E(UB3LYP) =  -3809.93558012     A.U. after   44 cycles
            NFock= 44  Conv=0.48D-08     -V/T= 2.0025
 <Sx>= 0.0000 <Sy>= 0.0000 <Sz>= 2.0000 <S**2>= 6.0231 S= 2.0046
 <L.S>= 0.000000000000E+00
 KE= 3.800495993439D+03 PE=-1.969796831353D+04 EE= 6.727840781697D+03
 Annihilation of the first spin contaminant:
 S**2 before annihilation     6.0231,   after     6.0001
 Leave Link  502 at Sat Oct 20 04:52:26 2018, MaxMem=   838860800 cpu:     53873.8
 (Enter /soft/sl6.3/x86_64/gaussian/g09_d01/g09/l601.exe)
 Copying SCF densities to generalized density rwf, IOpCl= 1 IROHF=0.

 **********************************************************************

            Population analysis using the SCF density.

 **********************************************************************

 Orbital symmetries:
 Alpha Orbitals:
       Occupied  (A) (A) (A) (A) (A) (A) (A) (A) (A) (A) (A) (A)
                 (A) (A) (A) (A) (A) (A) (A) (A) (A) (A) (A) (A)
                 (A) (A) (A) (A) (A) (A) (A) (A) (A) (A) (A) (A)
                 (A) (A) (A) (A) (A) (A) (A) (A) (A) (A) (A) (A)
                 (A) (A) (A) (A) (A) (A) (A) (A) (A) (A) (A) (A)
                 (A) (A) (A) (A) (A) (A) (A) (A) (A) (A) (A) (A)
                 (A) (A) (A) (A) (A) (A) (A) (A) (A) (A) (A) (A)
                 (A) (A) (A) (A) (A) (A) (A) (A) (A) (A) (A) (A)
                 (A) (A) (A) (A) (A) (A) (A) (A) (A) (A) (A) (A)
                 (A) (A) (A) (A) (A) (A) (A) (A) (A) (A) (A) (A)
                 (A) (A) (A) (A) (A) (A) (A) (A) (A) (A) (A) (A)
                 (A) (A) (A) (A) (A) (A) (A) (A) (A) (A) (A) (A)
                 (A) (A) (A) (A) (A) (A) (A) (A) (A) (A) (A) (A)
                 (A) (A) (A) (A)
       Virtual   (A) (A) (A) (A) (A) (A) (A) (A) (A) (A) (A) (A)
                 (A) (A) (A) (A) (A) (A) (A) (A) (A) (A) (A) (A)
                 (A) (A) (A) (A) (A) (A) (A) (A) (A) (A) (A) (A)
                 (A) (A) (A) (A) (A) (A) (A) (A) (A) (A) (A) (A)
                 (A) (A) (A) (A) (A) (A) (A) (A) (A) (A) (A) (A)
                 (A) (A) (A) (A) (A) (A) (A) (A) (A) (A) (A) (A)
                 (A) (A) (A) (A) (A) (A) (A) (A) (A) (A) (A) (A)
                 (A) (A) (A) (A) (A) (A) (A) (A) (A) (A) (A) (A)
                 (A) (A) (A) (A) (A) (A) (A) (A) (A) (A) (A) (A)
                 (A) (A) (A) (A) (A) (A) (A) (A) (A) (A) (A) (A)
                 (A) (A) (A) (A) (A) (A) (A) (A) (A) (A) (A) (A)
                 (A) (A) (A) (A) (A) (A) (A) (A) (A) (A) (A) (A)
                 (A) (A) (A) (A) (A) (A) (A) (A) (A) (A) (A) (A)
                 (A) (A) (A) (A) (A) (A) (A) (A) (A) (A) (A) (A)
                 (A) (A) (A) (A) (A) (A) (A) (A) (A) (A) (A) (A)
                 (A) (A) (A) (A) (A) (A) (A) (A) (A) (A) (A) (A)
                 (A) (A) (A) (A) (A) (A) (A) (A) (A) (A) (A) (A)
                 (A) (A) (A) (A) (A) (A) (A) (A) (A) (A) (A) (A)
                 (A) (A) (A) (A) (A) (A) (A) (A) (A) (A) (A) (A)
                 (A) (A) (A) (A) (A) (A) (A) (A) (A) (A) (A) (A)
                 (A) (A) (A) (A) (A) (A) (A) (A) (A) (A) (A) (A)
                 (A) (A) (A) (A) (A) (A) (A) (A) (A) (A) (A) (A)
                 (A) (A) (A) (A) (A) (A) (A) (A) (A) (A) (A) (A)
                 (A) (A) (A) (A) (A) (A) (A) (A) (A) (A) (A) (A)
                 (A) (A) (A) (A) (A) (A) (A) (A) (A) (A) (A) (A)
                 (A) (A) (A) (A) (A) (A) (A) (A) (A) (A) (A) (A)
                 (A) (A) (A) (A) (A) (A) (A) (A) (A) (A) (A) (A)
                 (A) (A) (A) (A) (A) (A) (A) (A) (A) (A) (A) (A)
                 (A) (A) (A) (A) (A) (A) (A) (A) (A) (A) (A) (A)
                 (A) (A) (A) (A) (A) (A) (A) (A) (A) (A) (A) (A)
                 (A) (A) (A) (A) (A) (A) (A) (A) (A) (A) (A) (A)
                 (A) (A) (A) (A) (A) (A) (A) (A) (A) (A) (A) (A)
                 (A) (A) (A) (A) (A) (A) (A) (A) (A) (A) (A) (A)
                 (A) (A) (A) (A) (A) (A) (A) (A) (A) (A) (A) (A)
                 (A) (A) (A) (A) (A) (A) (A) (A) (A) (A) (A) (A)
                 (A) (A) (A) (A) (A) (A) (A) (A) (A) (A) (A) (A)
                 (A) (A) (A) (A) (A) (A) (A) (A) (A) (A) (A) (A)
                 (A) (A) (A) (A) (A) (A) (A) (A) (A) (A) (A) (A)
                 (A) (A) (A) (A) (A) (A) (A) (A) (A) (A) (A) (A)
                 (A) (A) (A) (A) (A) (A) (A) (A) (A) (A) (A) (A)
                 (A) (A) (A) (A) (A) (A) (A) (A) (A) (A) (A) (A)
                 (A) (A) (A) (A) (A) (A) (A) (A) (A) (A) (A) (A)
                 (A) (A) (A) (A) (A) (A) (A) (A) (A) (A) (A) (A)
                 (A) (A) (A) (A) (A) (A) (A) (A) (A) (A) (A) (A)
                 (A) (A) (A) (A) (A) (A) (A) (A) (A) (A) (A) (A)
                 (A) (A) (A) (A) (A) (A) (A) (A) (A) (A) (A) (A)
                 (A) (A) (A) (A) (A) (A) (A) (A) (A) (A) (A) (A)
                 (A) (A) (A) (A) (A) (A) (A) (A) (A) (A) (A) (A)
                 (A) (A) (A) (A) (A) (A) (A) (A) (A) (A) (A) (A)
                 (A) (A) (A) (A) (A) (A) (A) (A) (A) (A) (A) (A)
                 (A) (A) (A) (A) (A) (A) (A) (A) (A) (A) (A) (A)
                 (A) (A) (A) (A) (A) (A) (A) (A) (A) (A) (A) (A)
                 (A) (A) (A) (A) (A) (A) (A) (A) (A) (A) (A) (A)
                 (A) (A) (A) (A) (A) (A) (A) (A) (A) (A) (A) (A)
                 (A) (A) (A) (A) (A) (A) (A) (A) (A) (A) (A) (A)
                 (A) (A) (A) (A) (A) (A) (A) (A) (A) (A) (A) (A)
                 (A) (A) (A) (A) (A) (A) (A) (A) (A) (A) (A) (A)
                 (A) (A) (A) (A) (A) (A) (A) (A) (A) (A) (A) (A)
                 (A) (A) (A) (A) (A) (A) (A) (A) (A) (A) (A) (A)
                 (A) (A) (A) (A) (A) (A) (A) (A) (A) (A) (A) (A)
                 (A) (A) (A) (A) (A) (A) (A) (A) (A) (A)
 Beta  Orbitals:
       Occupied  (A) (A) (A) (A) (A) (A) (A) (A) (A) (A) (A) (A)
                 (A) (A) (A) (A) (A) (A) (A) (A) (A) (A) (A) (A)
                 (A) (A) (A) (A) (A) (A) (A) (A) (A) (A) (A) (A)
                 (A) (A) (A) (A) (A) (A) (A) (A) (A) (A) (A) (A)
                 (A) (A) (A) (A) (A) (A) (A) (A) (A) (A) (A) (A)
                 (A) (A) (A) (A) (A) (A) (A) (A) (A) (A) (A) (A)
                 (A) (A) (A) (A) (A) (A) (A) (A) (A) (A) (A) (A)
                 (A) (A) (A) (A) (A) (A) (A) (A) (A) (A) (A) (A)
                 (A) (A) (A) (A) (A) (A) (A) (A) (A) (A) (A) (A)
                 (A) (A) (A) (A) (A) (A) (A) (A) (A) (A) (A) (A)
                 (A) (A) (A) (A) (A) (A) (A) (A) (A) (A) (A) (A)
                 (A) (A) (A) (A) (A) (A) (A) (A) (A) (A) (A) (A)
                 (A) (A) (A) (A) (A) (A) (A) (A) (A) (A) (A) (A)
       Virtual   (A) (A) (A) (A) (A) (A) (A) (A) (A) (A) (A) (A)
                 (A) (A) (A) (A) (A) (A) (A) (A) (A) (A) (A) (A)
                 (A) (A) (A) (A) (A) (A) (A) (A) (A) (A) (A) (A)
                 (A) (A) (A) (A) (A) (A) (A) (A) (A) (A) (A) (A)
                 (A) (A) (A) (A) (A) (A) (A) (A) (A) (A) (A) (A)
                 (A) (A) (A) (A) (A) (A) (A) (A) (A) (A) (A) (A)
                 (A) (A) (A) (A) (A) (A) (A) (A) (A) (A) (A) (A)
                 (A) (A) (A) (A) (A) (A) (A) (A) (A) (A) (A) (A)
                 (A) (A) (A) (A) (A) (A) (A) (A) (A) (A) (A) (A)
                 (A) (A) (A) (A) (A) (A) (A) (A) (A) (A) (A) (A)
                 (A) (A) (A) (A) (A) (A) (A) (A) (A) (A) (A) (A)
                 (A) (A) (A) (A) (A) (A) (A) (A) (A) (A) (A) (A)
                 (A) (A) (A) (A) (A) (A) (A) (A) (A) (A) (A) (A)
                 (A) (A) (A) (A) (A) (A) (A) (A) (A) (A) (A) (A)
                 (A) (A) (A) (A) (A) (A) (A) (A) (A) (A) (A) (A)
                 (A) (A) (A) (A) (A) (A) (A) (A) (A) (A) (A) (A)
                 (A) (A) (A) (A) (A) (A) (A) (A) (A) (A) (A) (A)
                 (A) (A) (A) (A) (A) (A) (A) (A) (A) (A) (A) (A)
                 (A) (A) (A) (A) (A) (A) (A) (A) (A) (A) (A) (A)
                 (A) (A) (A) (A) (A) (A) (A) (A) (A) (A) (A) (A)
                 (A) (A) (A) (A) (A) (A) (A) (A) (A) (A) (A) (A)
                 (A) (A) (A) (A) (A) (A) (A) (A) (A) (A) (A) (A)
                 (A) (A) (A) (A) (A) (A) (A) (A) (A) (A) (A) (A)
                 (A) (A) (A) (A) (A) (A) (A) (A) (A) (A) (A) (A)
                 (A) (A) (A) (A) (A) (A) (A) (A) (A) (A) (A) (A)
                 (A) (A) (A) (A) (A) (A) (A) (A) (A) (A) (A) (A)
                 (A) (A) (A) (A) (A) (A) (A) (A) (A) (A) (A) (A)
                 (A) (A) (A) (A) (A) (A) (A) (A) (A) (A) (A) (A)
                 (A) (A) (A) (A) (A) (A) (A) (A) (A) (A) (A) (A)
                 (A) (A) (A) (A) (A) (A) (A) (A) (A) (A) (A) (A)
                 (A) (A) (A) (A) (A) (A) (A) (A) (A) (A) (A) (A)
                 (A) (A) (A) (A) (A) (A) (A) (A) (A) (A) (A) (A)
                 (A) (A) (A) (A) (A) (A) (A) (A) (A) (A) (A) (A)
                 (A) (A) (A) (A) (A) (A) (A) (A) (A) (A) (A) (A)
                 (A) (A) (A) (A) (A) (A) (A) (A) (A) (A) (A) (A)
                 (A) (A) (A) (A) (A) (A) (A) (A) (A) (A) (A) (A)
                 (A) (A) (A) (A) (A) (A) (A) (A) (A) (A) (A) (A)
                 (A) (A) (A) (A) (A) (A) (A) (A) (A) (A) (A) (A)
                 (A) (A) (A) (A) (A) (A) (A) (A) (A) (A) (A) (A)
                 (A) (A) (A) (A) (A) (A) (A) (A) (A) (A) (A) (A)
                 (A) (A) (A) (A) (A) (A) (A) (A) (A) (A) (A) (A)
                 (A) (A) (A) (A) (A) (A) (A) (A) (A) (A) (A) (A)
                 (A) (A) (A) (A) (A) (A) (A) (A) (A) (A) (A) (A)
                 (A) (A) (A) (A) (A) (A) (A) (A) (A) (A) (A) (A)
                 (A) (A) (A) (A) (A) (A) (A) (A) (A) (A) (A) (A)
                 (A) (A) (A) (A) (A) (A) (A) (A) (A) (A) (A) (A)
                 (A) (A) (A) (A) (A) (A) (A) (A) (A) (A) (A) (A)
                 (A) (A) (A) (A) (A) (A) (A) (A) (A) (A) (A) (A)
                 (A) (A) (A) (A) (A) (A) (A) (A) (A) (A) (A) (A)
                 (A) (A) (A) (A) (A) (A) (A) (A) (A) (A) (A) (A)
                 (A) (A) (A) (A) (A) (A) (A) (A) (A) (A) (A) (A)
                 (A) (A) (A) (A) (A) (A) (A) (A) (A) (A) (A) (A)
                 (A) (A) (A) (A) (A) (A) (A) (A) (A) (A) (A) (A)
                 (A) (A) (A) (A) (A) (A) (A) (A) (A) (A) (A) (A)
                 (A) (A) (A) (A) (A) (A) (A) (A) (A) (A) (A) (A)
                 (A) (A) (A) (A) (A) (A) (A) (A) (A) (A) (A) (A)
                 (A) (A) (A) (A) (A) (A) (A) (A) (A) (A) (A) (A)
                 (A) (A) (A) (A) (A) (A) (A) (A) (A) (A) (A) (A)
                 (A) (A) (A) (A) (A) (A) (A) (A) (A) (A) (A) (A)
                 (A) (A) (A) (A) (A) (A) (A) (A) (A) (A) (A) (A)
                 (A) (A) (A) (A) (A) (A) (A) (A) (A) (A) (A) (A)
                 (A) (A)
 The electronic state is 5-A.
 Alpha  occ. eigenvalues -- -256.02372-101.43246-101.42145 -29.99562 -25.88232
 Alpha  occ. eigenvalues --  -25.85711 -25.85212 -14.45539 -14.44743 -14.41158
 Alpha  occ. eigenvalues --  -14.40119 -14.38462 -14.38039 -14.35255 -14.35098
 Alpha  occ. eigenvalues --  -14.33072 -14.32137 -10.27910 -10.26956 -10.26194
 Alpha  occ. eigenvalues --  -10.25650 -10.25605 -10.25562 -10.25308 -10.24762
 Alpha  occ. eigenvalues --  -10.24250 -10.24156 -10.23846 -10.23501 -10.23401
 Alpha  occ. eigenvalues --  -10.23211 -10.22834 -10.22725 -10.22687 -10.22523
 Alpha  occ. eigenvalues --  -10.22431 -10.22172 -10.22110 -10.21983 -10.21930
 Alpha  occ. eigenvalues --  -10.21587 -10.21482 -10.21474 -10.21025 -10.20455
 Alpha  occ. eigenvalues --   -9.34686  -9.33577  -7.10713  -7.10439  -7.10414
 Alpha  occ. eigenvalues --   -7.09589  -7.09325  -7.09302  -3.50651  -2.32259
 Alpha  occ. eigenvalues --   -2.27171  -2.26065  -1.15152  -1.14379  -0.99119
 Alpha  occ. eigenvalues --   -0.98951  -0.97603  -0.97069  -0.93566  -0.92632
 Alpha  occ. eigenvalues --   -0.90840  -0.89867  -0.86697  -0.86219  -0.84046
 Alpha  occ. eigenvalues --   -0.83758  -0.82342  -0.81541  -0.81017  -0.80159
 Alpha  occ. eigenvalues --   -0.79256  -0.79106  -0.72635  -0.71929  -0.70372
 Alpha  occ. eigenvalues --   -0.70147  -0.69829  -0.69002  -0.67254  -0.67074
 Alpha  occ. eigenvalues --   -0.66798  -0.66154  -0.64327  -0.63902  -0.63375
 Alpha  occ. eigenvalues --   -0.62785  -0.60424  -0.59746  -0.59348  -0.58577
 Alpha  occ. eigenvalues --   -0.55547  -0.55310  -0.53703  -0.53124  -0.52923
 Alpha  occ. eigenvalues --   -0.52268  -0.51140  -0.51055  -0.50726  -0.50498
 Alpha  occ. eigenvalues --   -0.50161  -0.49939  -0.49131  -0.48185  -0.48115
 Alpha  occ. eigenvalues --   -0.47166  -0.46884  -0.46474  -0.44912  -0.44816
 Alpha  occ. eigenvalues --   -0.44651  -0.44518  -0.44167  -0.43761  -0.43613
 Alpha  occ. eigenvalues --   -0.42994  -0.41295  -0.41148  -0.40832  -0.40352
 Alpha  occ. eigenvalues --   -0.40114  -0.39864  -0.39003  -0.38480  -0.38314
 Alpha  occ. eigenvalues --   -0.37431  -0.36388  -0.35907  -0.35830  -0.35226
 Alpha  occ. eigenvalues --   -0.34963  -0.34875  -0.34340  -0.33759  -0.33451
 Alpha  occ. eigenvalues --   -0.33139  -0.32881  -0.32538  -0.31898  -0.31391
 Alpha  occ. eigenvalues --   -0.31241  -0.30200  -0.29897  -0.29389  -0.28698
 Alpha  occ. eigenvalues --   -0.28136  -0.27078  -0.26834  -0.26209  -0.22583
 Alpha  occ. eigenvalues --   -0.22527  -0.22097  -0.21641  -0.21234  -0.20298
 Alpha virt. eigenvalues --   -0.09855  -0.09073  -0.07520  -0.07257  -0.06348
 Alpha virt. eigenvalues --   -0.05656  -0.05334  -0.05185  -0.03838  -0.02853
 Alpha virt. eigenvalues --    0.00586   0.01020   0.01264   0.02149   0.02268
 Alpha virt. eigenvalues --    0.02629   0.03237   0.03475   0.03939   0.04197
 Alpha virt. eigenvalues --    0.05079   0.05495   0.05845   0.06319   0.06658
 Alpha virt. eigenvalues --    0.07201   0.08307   0.08548   0.08882   0.09789
 Alpha virt. eigenvalues --    0.10274   0.11065   0.11513   0.12405   0.12686
 Alpha virt. eigenvalues --    0.12886   0.13158   0.13629   0.14190   0.14398
 Alpha virt. eigenvalues --    0.14739   0.15125   0.15218   0.15819   0.16048
 Alpha virt. eigenvalues --    0.16979   0.18105   0.18708   0.20110   0.20378
 Alpha virt. eigenvalues --    0.20779   0.21695   0.22078   0.22883   0.23059
 Alpha virt. eigenvalues --    0.23227   0.23728   0.24141   0.24741   0.25011
 Alpha virt. eigenvalues --    0.25233   0.25894   0.26011   0.26677   0.27153
 Alpha virt. eigenvalues --    0.27591   0.27837   0.28378   0.29159   0.30055
 Alpha virt. eigenvalues --    0.30509   0.30984   0.31171   0.31422   0.31965
 Alpha virt. eigenvalues --    0.32310   0.32978   0.33214   0.33545   0.33618
 Alpha virt. eigenvalues --    0.33913   0.34108   0.34438   0.34691   0.35090
 Alpha virt. eigenvalues --    0.35228   0.35463   0.35804   0.36496   0.36580
 Alpha virt. eigenvalues --    0.36966   0.37218   0.37434   0.37641   0.37823
 Alpha virt. eigenvalues --    0.38011   0.38105   0.38419   0.38909   0.39065
 Alpha virt. eigenvalues --    0.39228   0.39590   0.39880   0.40098   0.40273
 Alpha virt. eigenvalues --    0.40500   0.41062   0.41308   0.41644   0.42086
 Alpha virt. eigenvalues --    0.42191   0.42619   0.42840   0.43711   0.43973
 Alpha virt. eigenvalues --    0.44153   0.44682   0.45600   0.46097   0.46473
 Alpha virt. eigenvalues --    0.46804   0.46954   0.47501   0.47598   0.48028
 Alpha virt. eigenvalues --    0.48133   0.48980   0.49122   0.49739   0.50232
 Alpha virt. eigenvalues --    0.50885   0.51116   0.51431   0.51767   0.52255
 Alpha virt. eigenvalues --    0.52602   0.53183   0.53664   0.54040   0.54152
 Alpha virt. eigenvalues --    0.54478   0.54840   0.55430   0.55543   0.55920
 Alpha virt. eigenvalues --    0.56089   0.56613   0.56726   0.56939   0.57031
 Alpha virt. eigenvalues --    0.57518   0.58053   0.58231   0.58444   0.58686
 Alpha virt. eigenvalues --    0.59072   0.59245   0.59363   0.59631   0.59774
 Alpha virt. eigenvalues --    0.59981   0.60127   0.60382   0.60574   0.61857
 Alpha virt. eigenvalues --    0.61991   0.62656   0.63220   0.63894   0.64257
 Alpha virt. eigenvalues --    0.64705   0.65194   0.65690   0.65906   0.66224
 Alpha virt. eigenvalues --    0.66651   0.66922   0.67608   0.67946   0.68720
 Alpha virt. eigenvalues --    0.69713   0.69839   0.70493   0.71018   0.71203
 Alpha virt. eigenvalues --    0.71759   0.71939   0.72343   0.72763   0.73337
 Alpha virt. eigenvalues --    0.73990   0.74077   0.74573   0.74703   0.74956
 Alpha virt. eigenvalues --    0.75329   0.75542   0.76436   0.76750   0.77101
 Alpha virt. eigenvalues --    0.77900   0.78164   0.78771   0.79281   0.79780
 Alpha virt. eigenvalues --    0.79902   0.81347   0.81654   0.81818   0.82590
 Alpha virt. eigenvalues --    0.82850   0.83401   0.83792   0.84535   0.85503
 Alpha virt. eigenvalues --    0.85862   0.86317   0.86797   0.88016   0.88650
 Alpha virt. eigenvalues --    0.89330   0.89476   0.90039   0.90664   0.90806
 Alpha virt. eigenvalues --    0.91201   0.92622   0.92897   0.93401   0.93476
 Alpha virt. eigenvalues --    0.93892   0.94103   0.94932   0.95207   0.95715
 Alpha virt. eigenvalues --    0.96123   0.96450   0.96526   0.97113   0.97619
 Alpha virt. eigenvalues --    0.97695   0.97827   0.98267   0.98651   0.98911
 Alpha virt. eigenvalues --    0.99455   0.99961   1.00297   1.00497   1.00863
 Alpha virt. eigenvalues --    1.01504   1.01669   1.01945   1.02252   1.02390
 Alpha virt. eigenvalues --    1.02853   1.03186   1.03517   1.04133   1.04248
 Alpha virt. eigenvalues --    1.04449   1.05121   1.05988   1.06755   1.06880
 Alpha virt. eigenvalues --    1.07385   1.07735   1.09775   1.10138   1.10937
 Alpha virt. eigenvalues --    1.11415   1.13386   1.13688   1.14958   1.15532
 Alpha virt. eigenvalues --    1.15692   1.16204   1.16609   1.17410   1.18058
 Alpha virt. eigenvalues --    1.19022   1.19734   1.19964   1.21947   1.22766
 Alpha virt. eigenvalues --    1.24988   1.25098   1.25471   1.26263   1.26494
 Alpha virt. eigenvalues --    1.26977   1.27334   1.27640   1.28646   1.29150
 Alpha virt. eigenvalues --    1.29653   1.30035   1.30552   1.32590   1.32784
 Alpha virt. eigenvalues --    1.33427   1.34347   1.35920   1.36054   1.36973
 Alpha virt. eigenvalues --    1.37033   1.38961   1.39065   1.40245   1.40544
 Alpha virt. eigenvalues --    1.41160   1.43020   1.43285   1.43438   1.43808
 Alpha virt. eigenvalues --    1.44957   1.45442   1.45978   1.46455   1.47146
 Alpha virt. eigenvalues --    1.47963   1.48961   1.49189   1.49639   1.50008
 Alpha virt. eigenvalues --    1.50354   1.50706   1.50869   1.51196   1.51694
 Alpha virt. eigenvalues --    1.51906   1.52188   1.53617   1.53911   1.54221
 Alpha virt. eigenvalues --    1.54575   1.54966   1.55207   1.55454   1.55722
 Alpha virt. eigenvalues --    1.56226   1.56428   1.57933   1.57993   1.59206
 Alpha virt. eigenvalues --    1.59544   1.60076   1.60585   1.60854   1.61607
 Alpha virt. eigenvalues --    1.61824   1.62950   1.63372   1.63879   1.65311
 Alpha virt. eigenvalues --    1.66006   1.66925   1.67470   1.67828   1.68425
 Alpha virt. eigenvalues --    1.68863   1.69359   1.69561   1.69908   1.71042
 Alpha virt. eigenvalues --    1.71999   1.72273   1.72427   1.72743   1.73381
 Alpha virt. eigenvalues --    1.73950   1.74199   1.75166   1.75924   1.76910
 Alpha virt. eigenvalues --    1.77115   1.77775   1.78104   1.78343   1.79676
 Alpha virt. eigenvalues --    1.80174   1.81620   1.82173   1.82545   1.83682
 Alpha virt. eigenvalues --    1.85042   1.85688   1.85995   1.86663   1.86754
 Alpha virt. eigenvalues --    1.87046   1.87210   1.87813   1.88512   1.88839
 Alpha virt. eigenvalues --    1.88948   1.89147   1.89873   1.90094   1.90269
 Alpha virt. eigenvalues --    1.90771   1.91388   1.92679   1.92886   1.93903
 Alpha virt. eigenvalues --    1.94163   1.94803   1.95615   1.97104   1.97514
 Alpha virt. eigenvalues --    1.98035   1.98300   1.99124   2.00338   2.00522
 Alpha virt. eigenvalues --    2.01780   2.02590   2.02712   2.03137   2.03568
 Alpha virt. eigenvalues --    2.03864   2.04424   2.04851   2.05068   2.07306
 Alpha virt. eigenvalues --    2.08102   2.08891   2.09889   2.10750   2.10864
 Alpha virt. eigenvalues --    2.12044   2.12517   2.14354   2.14764   2.16268
 Alpha virt. eigenvalues --    2.16564   2.16780   2.17100   2.17510   2.17675
 Alpha virt. eigenvalues --    2.21537   2.21895   2.23166   2.24125   2.24892
 Alpha virt. eigenvalues --    2.25314   2.26080   2.26341   2.26748   2.26866
 Alpha virt. eigenvalues --    2.27644   2.27844   2.28119   2.28424   2.28792
 Alpha virt. eigenvalues --    2.29279   2.29841   2.31177   2.32059   2.32181
 Alpha virt. eigenvalues --    2.32934   2.33658   2.33750   2.35154   2.35634
 Alpha virt. eigenvalues --    2.36696   2.38094   2.38433   2.39789   2.40834
 Alpha virt. eigenvalues --    2.41523   2.42874   2.44946   2.45179   2.47505
 Alpha virt. eigenvalues --    2.47972   2.48376   2.49100   2.49179   2.50023
 Alpha virt. eigenvalues --    2.51884   2.52773   2.54024   2.54326   2.55101
 Alpha virt. eigenvalues --    2.55575   2.55935   2.55982   2.56416   2.57052
 Alpha virt. eigenvalues --    2.57343   2.57664   2.57804   2.58232   2.58397
 Alpha virt. eigenvalues --    2.58956   2.59264   2.59417   2.59661   2.59988
 Alpha virt. eigenvalues --    2.60390   2.60514   2.61066   2.61452   2.61964
 Alpha virt. eigenvalues --    2.62644   2.62898   2.63123   2.63429   2.63705
 Alpha virt. eigenvalues --    2.64143   2.64531   2.64987   2.65339   2.66021
 Alpha virt. eigenvalues --    2.66088   2.66776   2.66864   2.67191   2.67777
 Alpha virt. eigenvalues --    2.68960   2.69821   2.71008   2.71494   2.71832
 Alpha virt. eigenvalues --    2.72455   2.73136   2.73987   2.74594   2.74834
 Alpha virt. eigenvalues --    2.75525   2.76093   2.76552   2.76878   2.77575
 Alpha virt. eigenvalues --    2.77767   2.78845   2.80222   2.81330   2.81763
 Alpha virt. eigenvalues --    2.82011   2.83066   2.83883   2.84223   2.84449
 Alpha virt. eigenvalues --    2.85625   2.86023   2.86415   2.86869   2.87683
 Alpha virt. eigenvalues --    2.88450   2.89156   2.89642   2.90219   2.91279
 Alpha virt. eigenvalues --    2.91767   2.92441   2.92781   2.93414   2.94414
 Alpha virt. eigenvalues --    2.94458   2.95135   2.95752   2.96065   2.96817
 Alpha virt. eigenvalues --    2.97506   2.97717   3.00843   3.01785   3.02341
 Alpha virt. eigenvalues --    3.03161   3.04073   3.05057   3.06152   3.07265
 Alpha virt. eigenvalues --    3.11717   3.12693   3.12834   3.13562   3.14116
 Alpha virt. eigenvalues --    3.14593   3.15105   3.15144   3.21151   3.22223
 Alpha virt. eigenvalues --    3.23751   3.25004   3.28773   3.29697   3.31927
 Alpha virt. eigenvalues --    3.32824   3.32860   3.33483   3.35215   3.36682
 Alpha virt. eigenvalues --    3.38012   3.40342   3.40564   3.42351   3.42956
 Alpha virt. eigenvalues --    3.43453   3.43939   3.44317   3.44818   3.47548
 Alpha virt. eigenvalues --    3.48657   3.54814   3.55603   3.56827   3.57497
 Alpha virt. eigenvalues --    3.58211   3.58941   3.61246   3.63485   3.69343
 Alpha virt. eigenvalues --    3.70031   3.72638   3.73361   3.81045   3.81819
 Alpha virt. eigenvalues --    3.82584   3.83220   3.85769   3.85954   3.86767
 Alpha virt. eigenvalues --    3.86832   3.87163   3.88164   3.89502   3.90419
 Alpha virt. eigenvalues --    3.93305   3.94339   3.94814   3.94878   3.95883
 Alpha virt. eigenvalues --    3.96879   3.98146   3.98648   4.00284   4.01841
 Alpha virt. eigenvalues --    4.02479   4.03474   4.06871   4.08362   4.09731
 Alpha virt. eigenvalues --    4.11185   4.14327   4.15915   4.25095   4.25156
 Alpha virt. eigenvalues --    4.40061   4.45492   4.47222   4.48932   4.49555
 Alpha virt. eigenvalues --    4.50455   4.60488   4.63851   4.77599   4.78272
 Alpha virt. eigenvalues --    4.79344   4.79750   5.06667   5.08228   5.21012
 Alpha virt. eigenvalues --    5.21476   5.59039   5.59761   5.61184   5.67582
 Alpha virt. eigenvalues --    5.72168   5.87640   5.98693   7.83867   7.90752
 Alpha virt. eigenvalues --    8.05486   9.57698   9.73924  23.43477  23.44653
 Alpha virt. eigenvalues --   23.58699  23.58991  23.74323  23.75058  23.84099
 Alpha virt. eigenvalues --   23.85023  23.85317  23.85785  23.87732  23.88762
 Alpha virt. eigenvalues --   23.95999  23.96509  23.98349  23.99287  24.05012
 Alpha virt. eigenvalues --   24.05164  24.06250  24.07389  24.09289  24.10398
 Alpha virt. eigenvalues --   24.12611  24.12651  24.12967  24.13947  24.39155
 Alpha virt. eigenvalues --   24.40097  25.54950  25.62834  25.66379  25.72560
 Alpha virt. eigenvalues --   25.76335  25.90585  26.26731  33.76697  33.82390
 Alpha virt. eigenvalues --   33.93496  35.34196  35.35082  35.45743  35.46728
 Alpha virt. eigenvalues --   35.58031  35.58633  35.62768  35.63002  35.80765
 Alpha virt. eigenvalues --   35.81677 147.15271 215.50812 215.70403 776.98568
  Beta  occ. eigenvalues -- -256.02394-101.43148-101.42086 -29.91867 -25.80959
  Beta  occ. eigenvalues --  -25.79780 -25.79547 -14.45528 -14.44737 -14.41151
  Beta  occ. eigenvalues --  -14.40159 -14.38350 -14.37912 -14.35138 -14.34994
  Beta  occ. eigenvalues --  -14.33071 -14.32138 -10.27909 -10.26955 -10.26194
  Beta  occ. eigenvalues --  -10.25646 -10.25609 -10.25554 -10.25308 -10.24760
  Beta  occ. eigenvalues --  -10.24251 -10.24160 -10.23849 -10.23501 -10.23400
  Beta  occ. eigenvalues --  -10.23212 -10.22834 -10.22721 -10.22687 -10.22523
  Beta  occ. eigenvalues --  -10.22431 -10.22177 -10.22109 -10.21978 -10.21929
  Beta  occ. eigenvalues --  -10.21582 -10.21481 -10.21475 -10.21021 -10.20455
  Beta  occ. eigenvalues --   -9.34592  -9.33520  -7.10554  -7.10306  -7.10293
  Beta  occ. eigenvalues --   -7.09462  -7.09268  -7.09241  -3.32278  -2.09717
  Beta  occ. eigenvalues --   -2.08957  -2.08674  -1.15104  -1.14356  -0.99028
  Beta  occ. eigenvalues --   -0.98867  -0.97532  -0.97003  -0.93563  -0.92631
  Beta  occ. eigenvalues --   -0.90830  -0.89857  -0.86677  -0.86221  -0.84014
  Beta  occ. eigenvalues --   -0.83722  -0.82325  -0.81526  -0.81014  -0.80154
  Beta  occ. eigenvalues --   -0.79235  -0.79097  -0.72602  -0.71895  -0.70158
  Beta  occ. eigenvalues --   -0.69899  -0.69606  -0.68628  -0.67221  -0.67034
  Beta  occ. eigenvalues --   -0.66783  -0.66142  -0.64293  -0.63869  -0.63331
  Beta  occ. eigenvalues --   -0.62742  -0.60411  -0.59723  -0.59326  -0.58562
  Beta  occ. eigenvalues --   -0.55501  -0.55261  -0.53677  -0.53084  -0.52888
  Beta  occ. eigenvalues --   -0.52283  -0.51117  -0.51046  -0.50685  -0.50437
  Beta  occ. eigenvalues --   -0.50138  -0.49934  -0.49114  -0.48171  -0.48111
  Beta  occ. eigenvalues --   -0.47150  -0.46874  -0.46453  -0.44824  -0.44675
  Beta  occ. eigenvalues --   -0.44586  -0.44453  -0.43935  -0.43748  -0.43540
  Beta  occ. eigenvalues --   -0.42971  -0.41250  -0.40851  -0.40456  -0.40109
  Beta  occ. eigenvalues --   -0.39934  -0.39358  -0.38754  -0.38314  -0.38262
  Beta  occ. eigenvalues --   -0.37432  -0.35893  -0.35617  -0.35060  -0.34931
  Beta  occ. eigenvalues --   -0.34701  -0.33436  -0.33126  -0.32993  -0.32375
  Beta  occ. eigenvalues --   -0.32273  -0.31890  -0.31380  -0.31152  -0.30187
  Beta  occ. eigenvalues --   -0.29410  -0.28634  -0.26984  -0.26635  -0.26534
  Beta  occ. eigenvalues --   -0.24894  -0.23189  -0.22910  -0.22649  -0.21427
  Beta  occ. eigenvalues --   -0.17011
  Beta virt. eigenvalues --   -0.09877  -0.09108  -0.07834  -0.07205  -0.06362
  Beta virt. eigenvalues --   -0.05735  -0.05400  -0.05195  -0.04006  -0.02965
  Beta virt. eigenvalues --   -0.01903  -0.01059  -0.00106   0.00591   0.01057
  Beta virt. eigenvalues --    0.01262   0.02153   0.02285   0.02704   0.03017
  Beta virt. eigenvalues --    0.03585   0.03799   0.04185   0.04402   0.05107
  Beta virt. eigenvalues --    0.05505   0.05852   0.06322   0.06692   0.07223
  Beta virt. eigenvalues --    0.08333   0.08566   0.09029   0.09822   0.10356
  Beta virt. eigenvalues --    0.11139   0.11607   0.12515   0.12782   0.13010
  Beta virt. eigenvalues --    0.13286   0.13689   0.14221   0.14442   0.14750
  Beta virt. eigenvalues --    0.15150   0.15248   0.16146   0.16335   0.17795
  Beta virt. eigenvalues --    0.18140   0.18791   0.20240   0.20652   0.20896
  Beta virt. eigenvalues --    0.22070   0.22242   0.22905   0.23082   0.23266
  Beta virt. eigenvalues --    0.23809   0.24176   0.24941   0.25032   0.25263
  Beta virt. eigenvalues --    0.25967   0.26081   0.26756   0.27332   0.27687
  Beta virt. eigenvalues --    0.28057   0.28489   0.29241   0.30108   0.30655
  Beta virt. eigenvalues --    0.31057   0.31349   0.31529   0.31996   0.32468
  Beta virt. eigenvalues --    0.33033   0.33266   0.33647   0.33673   0.33983
  Beta virt. eigenvalues --    0.34188   0.34500   0.34768   0.35114   0.35289
  Beta virt. eigenvalues --    0.35579   0.35891   0.36542   0.36617   0.37017
  Beta virt. eigenvalues --    0.37264   0.37456   0.37684   0.37917   0.38077
  Beta virt. eigenvalues --    0.38242   0.38446   0.38934   0.39118   0.39279
  Beta virt. eigenvalues --    0.39603   0.39898   0.40200   0.40309   0.40549
  Beta virt. eigenvalues --    0.41102   0.41351   0.41694   0.42122   0.42220
  Beta virt. eigenvalues --    0.42697   0.43006   0.43748   0.44003   0.44218
  Beta virt. eigenvalues --    0.44787   0.45681   0.46115   0.46538   0.46869
  Beta virt. eigenvalues --    0.46983   0.47590   0.47650   0.48140   0.48206
  Beta virt. eigenvalues --    0.49025   0.49213   0.49787   0.50280   0.51031
  Beta virt. eigenvalues --    0.51215   0.51524   0.51808   0.52366   0.52740
  Beta virt. eigenvalues --    0.53358   0.53964   0.54227   0.54338   0.54641
  Beta virt. eigenvalues --    0.54956   0.55558   0.55591   0.56050   0.56147
  Beta virt. eigenvalues --    0.56647   0.56815   0.56969   0.57149   0.57589
  Beta virt. eigenvalues --    0.58152   0.58340   0.58598   0.58939   0.59113
  Beta virt. eigenvalues --    0.59261   0.59475   0.59683   0.59810   0.60003
  Beta virt. eigenvalues --    0.60287   0.60390   0.60656   0.61947   0.62232
  Beta virt. eigenvalues --    0.62803   0.63352   0.64012   0.64324   0.64793
  Beta virt. eigenvalues --    0.65284   0.65906   0.66028   0.66443   0.66786
  Beta virt. eigenvalues --    0.67157   0.67837   0.68058   0.68819   0.69851
  Beta virt. eigenvalues --    0.69945   0.70555   0.71118   0.71341   0.71905
  Beta virt. eigenvalues --    0.72133   0.72443   0.72873   0.73527   0.74053
  Beta virt. eigenvalues --    0.74333   0.74627   0.74750   0.75097   0.75469
  Beta virt. eigenvalues --    0.75719   0.76527   0.76834   0.77229   0.77959
  Beta virt. eigenvalues --    0.78255   0.78863   0.79401   0.79847   0.80094
  Beta virt. eigenvalues --    0.81497   0.81772   0.81984   0.82762   0.83000
  Beta virt. eigenvalues --    0.83532   0.83979   0.84784   0.85606   0.85912
  Beta virt. eigenvalues --    0.86728   0.86992   0.88184   0.88752   0.89654
  Beta virt. eigenvalues --    0.90040   0.90141   0.90868   0.91282   0.91733
  Beta virt. eigenvalues --    0.92982   0.93226   0.93817   0.94050   0.94326
  Beta virt. eigenvalues --    0.95067   0.95400   0.95615   0.95886   0.96472
  Beta virt. eigenvalues --    0.96694   0.96761   0.97233   0.97683   0.97940
  Beta virt. eigenvalues --    0.98188   0.98560   0.98863   0.99058   0.99571
  Beta virt. eigenvalues --    1.00062   1.00448   1.00616   1.01114   1.01554
  Beta virt. eigenvalues --    1.01802   1.02191   1.02312   1.02462   1.02953
  Beta virt. eigenvalues --    1.03288   1.03697   1.04163   1.04445   1.04707
  Beta virt. eigenvalues --    1.05160   1.06010   1.06793   1.06938   1.07443
  Beta virt. eigenvalues --    1.07819   1.09819   1.10226   1.10988   1.11594
  Beta virt. eigenvalues --    1.13568   1.13804   1.15123   1.15651   1.16290
  Beta virt. eigenvalues --    1.16409   1.16871   1.17725   1.18620   1.19550
  Beta virt. eigenvalues --    1.19956   1.20472   1.22554   1.24769   1.25027
  Beta virt. eigenvalues --    1.25296   1.25717   1.26293   1.26646   1.27068
  Beta virt. eigenvalues --    1.27398   1.27702   1.28831   1.29172   1.29751
  Beta virt. eigenvalues --    1.30059   1.30617   1.33238   1.33458   1.34041
  Beta virt. eigenvalues --    1.35360   1.36249   1.36961   1.37402   1.39001
  Beta virt. eigenvalues --    1.39350   1.40097   1.40335   1.40734   1.41368
  Beta virt. eigenvalues --    1.43240   1.43447   1.43605   1.44624   1.45760
  Beta virt. eigenvalues --    1.46002   1.46273   1.47943   1.47999   1.48967
  Beta virt. eigenvalues --    1.49201   1.49272   1.49922   1.50152   1.50521
  Beta virt. eigenvalues --    1.50893   1.51204   1.51536   1.51812   1.52228
  Beta virt. eigenvalues --    1.52873   1.53827   1.54053   1.54471   1.54649
  Beta virt. eigenvalues --    1.54985   1.55250   1.55605   1.55762   1.56325
  Beta virt. eigenvalues --    1.56531   1.58103   1.58244   1.59453   1.60151
  Beta virt. eigenvalues --    1.60317   1.60745   1.61045   1.61703   1.62114
  Beta virt. eigenvalues --    1.63109   1.63709   1.64173   1.65531   1.66176
  Beta virt. eigenvalues --    1.67241   1.67804   1.68112   1.68564   1.68927
  Beta virt. eigenvalues --    1.69488   1.69720   1.70070   1.71411   1.72059
  Beta virt. eigenvalues --    1.72379   1.72648   1.72779   1.73706   1.74108
  Beta virt. eigenvalues --    1.74787   1.75336   1.76099   1.77063   1.77653
  Beta virt. eigenvalues --    1.78203   1.78481   1.78927   1.80349   1.81027
  Beta virt. eigenvalues --    1.81923   1.82376   1.83911   1.84663   1.85430
  Beta virt. eigenvalues --    1.85809   1.86108   1.86802   1.86878   1.87249
  Beta virt. eigenvalues --    1.87375   1.87881   1.88662   1.88968   1.89085
  Beta virt. eigenvalues --    1.89287   1.90204   1.90325   1.90521   1.91590
  Beta virt. eigenvalues --    1.91677   1.92978   1.93478   1.94163   1.94291
  Beta virt. eigenvalues --    1.95605   1.95663   1.97210   1.97549   1.98068
  Beta virt. eigenvalues --    1.98577   1.99391   2.00433   2.01253   2.01802
  Beta virt. eigenvalues --    2.02666   2.02745   2.03221   2.03618   2.03965
  Beta virt. eigenvalues --    2.04543   2.05023   2.05517   2.07325   2.08106
  Beta virt. eigenvalues --    2.08893   2.09891   2.10775   2.10898   2.12130
  Beta virt. eigenvalues --    2.12590   2.14410   2.14820   2.16333   2.16609
  Beta virt. eigenvalues --    2.16859   2.17186   2.17568   2.17750   2.21663
  Beta virt. eigenvalues --    2.22000   2.23413   2.24292   2.24991   2.25527
  Beta virt. eigenvalues --    2.26207   2.26475   2.26858   2.27098   2.27830
  Beta virt. eigenvalues --    2.27936   2.28225   2.28838   2.29042   2.29524
  Beta virt. eigenvalues --    2.30140   2.31232   2.32174   2.32267   2.32972
  Beta virt. eigenvalues --    2.33713   2.33796   2.35240   2.35706   2.36929
  Beta virt. eigenvalues --    2.38201   2.39525   2.39924   2.41105   2.41612
  Beta virt. eigenvalues --    2.42992   2.45017   2.45296   2.47570   2.48021
  Beta virt. eigenvalues --    2.48412   2.49101   2.49195   2.50024   2.51920
  Beta virt. eigenvalues --    2.52825   2.54092   2.54427   2.55155   2.55622
  Beta virt. eigenvalues --    2.55965   2.56065   2.56494   2.57087   2.57348
  Beta virt. eigenvalues --    2.57703   2.57896   2.58273   2.58407   2.59005
  Beta virt. eigenvalues --    2.59285   2.59472   2.59694   2.60004   2.60424
  Beta virt. eigenvalues --    2.60674   2.61083   2.61514   2.62078   2.62675
  Beta virt. eigenvalues --    2.62940   2.63166   2.63449   2.63769   2.64190
  Beta virt. eigenvalues --    2.64568   2.65102   2.65386   2.66095   2.66145
  Beta virt. eigenvalues --    2.66837   2.66930   2.67277   2.67849   2.69041
  Beta virt. eigenvalues --    2.69886   2.71103   2.71713   2.71941   2.72530
  Beta virt. eigenvalues --    2.73489   2.74054   2.74895   2.75084   2.75661
  Beta virt. eigenvalues --    2.76136   2.76640   2.77019   2.77766   2.77781
  Beta virt. eigenvalues --    2.79013   2.80286   2.81357   2.82024   2.83088
  Beta virt. eigenvalues --    2.84039   2.85772   2.86153   2.86688   2.88147
  Beta virt. eigenvalues --    2.89142   2.90024   2.90206   2.90818   2.91237
  Beta virt. eigenvalues --    2.91669   2.91776   2.92583   2.93009   2.93668
  Beta virt. eigenvalues --    2.94006   2.94674   2.94913   2.95366   2.95905
  Beta virt. eigenvalues --    2.96222   2.96699   2.97200   2.98630   3.00688
  Beta virt. eigenvalues --    3.01060   3.01836   3.02296   3.02904   3.04031
  Beta virt. eigenvalues --    3.05797   3.06143   3.07163   3.07980   3.11923
  Beta virt. eigenvalues --    3.12796   3.13046   3.13603   3.14141   3.15095
  Beta virt. eigenvalues --    3.15155   3.15824   3.21304   3.22386   3.24010
  Beta virt. eigenvalues --    3.25250   3.28801   3.29766   3.32030   3.32894
  Beta virt. eigenvalues --    3.33023   3.33623   3.36762   3.37230   3.39815
  Beta virt. eigenvalues --    3.40529   3.41988   3.42950   3.43433   3.43761
  Beta virt. eigenvalues --    3.44111   3.44649   3.45411   3.47550   3.48666
  Beta virt. eigenvalues --    3.54923   3.55732   3.56856   3.57480   3.58241
  Beta virt. eigenvalues --    3.58948   3.61306   3.63586   3.69531   3.70146
  Beta virt. eigenvalues --    3.72775   3.73463   3.81096   3.81867   3.82618
  Beta virt. eigenvalues --    3.83257   3.85820   3.85975   3.86808   3.86879
  Beta virt. eigenvalues --    3.87241   3.88236   3.89503   3.90418   3.93308
  Beta virt. eigenvalues --    3.94345   3.94833   3.94884   3.95889   3.96952
  Beta virt. eigenvalues --    3.98157   3.98668   4.00356   4.01907   4.02518
  Beta virt. eigenvalues --    4.03530   4.06873   4.08362   4.09770   4.11207
  Beta virt. eigenvalues --    4.14387   4.15978   4.25119   4.25187   4.40313
  Beta virt. eigenvalues --    4.45784   4.47288   4.49012   4.49560   4.50455
  Beta virt. eigenvalues --    4.60647   4.64084   4.77653   4.78280   4.79353
  Beta virt. eigenvalues --    4.79803   5.06679   5.08235   5.21084   5.21549
  Beta virt. eigenvalues --    5.59140   5.60082   5.74641   5.79373   5.81301
  Beta virt. eigenvalues --    6.00707   6.12062   7.97331   8.02001   8.16499
  Beta virt. eigenvalues --    9.57868   9.74072  23.43477  23.44653  23.58703
  Beta virt. eigenvalues --   23.58992  23.74326  23.75059  23.84100  23.85023
  Beta virt. eigenvalues --   23.85320  23.85784  23.87733  23.88762  23.95996
  Beta virt. eigenvalues --   23.96514  23.98350  23.99288  24.05014  24.05166
  Beta virt. eigenvalues --   24.06250  24.07389  24.09290  24.10401  24.12612
  Beta virt. eigenvalues --   24.12652  24.12968  24.13947  24.39155  24.40097
  Beta virt. eigenvalues --   25.55123  25.62985  25.66541  25.72630  25.78655
  Beta virt. eigenvalues --   25.90931  26.35138  33.86692  33.90719  34.01731
  Beta virt. eigenvalues --   35.34231  35.35088  35.45756  35.46728  35.58129
  Beta virt. eigenvalues --   35.58735  35.62892  35.63119  35.80765  35.81676
  Beta virt. eigenvalues --  147.19241 215.50885 215.70475 776.99339
          Condensed to atoms (all electrons):
          Atomic-Atomic Spin Densities.
 Mulliken charges and spin densities:
               1          2
     1  Fe   1.379792   3.754714
     2  Cl  -0.709298   0.107014
     3  N   -0.539640   0.014618
     4  N   -0.374411   0.015126
     5  N    0.009696   0.003137
     6  N   -0.355890   0.002629
     7  C    0.141629   0.002245
     8  H    0.184396   0.000344
     9  C   -0.179371  -0.001237
    10  H    0.117301   0.000670
    11  C    0.004259   0.003620
    12  H    0.112450  -0.000285
    13  C   -0.098332  -0.001089
    14  H    0.096699   0.000658
    15  C    0.221662   0.007553
    16  C    0.083763   0.000974
    17  C    0.151002  -0.000295
    18  H    0.137444   0.000046
    19  Cl  -0.758268   0.060489
    20  N   -0.523222   0.022034
    21  N   -0.407279   0.021503
    22  N    0.041179  -0.021464
    23  N   -0.359767   0.001182
    24  C    0.145190  -0.002209
    25  H    0.117623   0.001915
    26  C   -0.176372   0.001276
    27  H    0.109578   0.000668
    28  C    0.000585  -0.004128
    29  H    0.111771   0.000182
    30  C   -0.086276   0.002185
    31  H    0.098720   0.000361
    32  C    0.229451   0.001138
    33  C    0.115488  -0.001544
    34  C    0.141672   0.005676
    35  H    0.135101  -0.000172
    36  C    0.224103   0.000529
    37  C   -0.093586   0.000254
    38  C   -0.049170   0.000568
    39  C   -0.028996  -0.000108
    40  C   -0.027696  -0.000340
    41  C   -0.039778   0.000427
    42  H    0.119789   0.000001
    43  H    0.150829  -0.000035
    44  H    0.121818   0.000014
    45  H    0.126412   0.000016
    46  C    0.241253   0.000885
    47  C   -0.101156  -0.000567
    48  C   -0.054829  -0.000827
    49  C   -0.031078   0.000202
    50  C   -0.028151   0.000376
    51  C   -0.040421  -0.000875
    52  H    0.115091   0.000030
    53  H    0.166221   0.000073
    54  H    0.118815   0.000005
    55  H    0.127400  -0.000020
    56  C    0.040714  -0.000107
    57  N   -0.206352   0.000164
    58  C    0.040315   0.000192
    59  N   -0.209871  -0.000392
 Sum of Mulliken charges =   0.00000   4.00000
 Mulliken charges and spin densities with hydrogens summed into heavy atoms:
               1          2
     1  Fe   1.379792   3.754714
     2  Cl  -0.709298   0.107014
     3  N   -0.539640   0.014618
     4  N   -0.374411   0.015126
     5  N    0.009696   0.003137
     6  N   -0.355890   0.002629
     7  C    0.326025   0.002588
     9  C   -0.062070  -0.000567
    11  C    0.116709   0.003335
    13  C   -0.001633  -0.000431
    15  C    0.221662   0.007553
    16  C    0.083763   0.000974
    17  C    0.288446  -0.000249
    19  Cl  -0.758268   0.060489
    20  N   -0.523222   0.022034
    21  N   -0.407279   0.021503
    22  N    0.041179  -0.021464
    23  N   -0.359767   0.001182
    24  C    0.262813  -0.000294
    26  C   -0.066794   0.001944
    28  C    0.112356  -0.003946
    30  C    0.012444   0.002546
    32  C    0.229451   0.001138
    33  C    0.115488  -0.001544
    34  C    0.276773   0.005504
    36  C    0.224103   0.000529
    37  C    0.026203   0.000256
    38  C    0.101658   0.000532
    39  C    0.092822  -0.000094
    40  C    0.098716  -0.000324
    41  C   -0.039778   0.000427
    46  C    0.241253   0.000885
    47  C    0.013935  -0.000537
    48  C    0.111391  -0.000754
    49  C    0.087737   0.000207
    50  C    0.099249   0.000357
    51  C   -0.040421  -0.000875
    56  C    0.040714  -0.000107
    57  N   -0.206352   0.000164
    58  C    0.040315   0.000192
    59  N   -0.209871  -0.000392
 Electronic spatial extent (au):  <R**2>=          29369.8969
 Charge=              0.0000 electrons
 Dipole moment (field-independent basis, Debye):
    X=             -9.3864    Y=             -0.5423    Z=             10.5533  Tot=             14.1341
 Quadrupole moment (field-independent basis, Debye-Ang):
   XX=           -247.2368   YY=           -308.2800   ZZ=           -248.6573
   XY=             32.3174   XZ=             30.8103   YZ=             -7.1248
 Traceless Quadrupole moment (field-independent basis, Debye-Ang):
   XX=             20.8212   YY=            -40.2220   ZZ=             19.4008
   XY=             32.3174   XZ=             30.8103   YZ=             -7.1248
 Octapole moment (field-independent basis, Debye-Ang**2):
  XXX=           -727.3473  YYY=           -491.5856  ZZZ=            150.7310  XYY=             -1.0456
  XXY=           -383.2588  XXZ=            109.2116  XZZ=             32.8910  YZZ=            -71.9906
  YYZ=            -23.6890  XYZ=             42.1596
 Hexadecapole moment (field-independent basis, Debye-Ang**3):
 XXXX=         -28097.0692 YYYY=         -17891.5425 ZZZZ=          -3951.7377 XXXY=          -1580.9866
 XXXZ=           1669.5975 YYYX=           2738.6935 YYYZ=            -27.7100 ZZZX=             66.7586
 ZZZY=           -275.7795 XXYY=          -8209.3120 XXZZ=          -4404.9859 YYZZ=          -2944.2802
 XXYZ=            683.6420 YYXZ=            552.2540 ZZXY=             99.5847
 N-N= 5.359695958273D+03 E-N=-1.969796830088D+04  KE= 3.800495993439D+03
                          Isotropic Fermi Contact Couplings
        Atom                 a.u.       MegaHertz       Gauss      10(-4) cm-1
     1  Fe(57)            -0.55850     -20.25125      -7.22615      -6.75509
     2  Cl(35)             0.05500       6.02842       2.15109       2.01086
     3  N(14)              0.06825       5.51328       1.96728       1.83903
     4  N(14)              0.08246       6.66066       2.37669       2.22176
     5  N(14)              0.00856       0.69113       0.24661       0.23053
     6  N(14)              0.00855       0.69041       0.24636       0.23030
     7  C(13)             -0.00085      -0.23769      -0.08481      -0.07929
     8  H(1)               0.00028       0.31743       0.11327       0.10588
     9  C(13)              0.00107       0.30124       0.10749       0.10048
    10  H(1)               0.00013       0.14075       0.05022       0.04695
    11  C(13)              0.00040       0.11297       0.04031       0.03768
    12  H(1)              -0.00007      -0.07588      -0.02708      -0.02531
    13  C(13)              0.00147       0.41179       0.14694       0.13736
    14  H(1)               0.00020       0.21926       0.07824       0.07314
    15  C(13)             -0.00105      -0.29410      -0.10494      -0.09810
    16  C(13)             -0.00069      -0.19293      -0.06884      -0.06435
    17  C(13)              0.00044       0.12280       0.04382       0.04096
    18  H(1)               0.00003       0.03619       0.01291       0.01207
    19  Cl(35)             0.05030       5.51314       1.96723       1.83899
    20  N(14)              0.07030       5.67819       2.02612       1.89404
    21  N(14)              0.08928       7.21132       2.57318       2.40544
    22  N(14)              0.00946       0.76424       0.27270       0.25492
    23  N(14)              0.00972       0.78507       0.28013       0.26187
    24  C(13)              0.00006       0.01814       0.00647       0.00605
    25  H(1)               0.00044       0.49355       0.17611       0.16463
    26  C(13)              0.00199       0.55798       0.19910       0.18612
    27  H(1)               0.00017       0.18988       0.06776       0.06334
    28  C(13)             -0.00011      -0.03002      -0.01071      -0.01001
    29  H(1)               0.00004       0.04649       0.01659       0.01551
    30  C(13)              0.00182       0.51211       0.18273       0.17082
    31  H(1)               0.00014       0.15975       0.05700       0.05329
    32  C(13)             -0.00102      -0.28796      -0.10275      -0.09605
    33  C(13)             -0.00054      -0.15131      -0.05399      -0.05047
    34  C(13)              0.00094       0.26536       0.09469       0.08851
    35  H(1)               0.00004       0.04638       0.01655       0.01547
    36  C(13)              0.00048       0.13488       0.04813       0.04499
    37  C(13)              0.00013       0.03712       0.01325       0.01238
    38  C(13)              0.00002       0.00549       0.00196       0.00183
    39  C(13)              0.00003       0.00822       0.00293       0.00274
    40  C(13)             -0.00003      -0.00815      -0.00291      -0.00272
    41  C(13)              0.00003       0.00865       0.00309       0.00289
    42  H(1)               0.00001       0.00572       0.00204       0.00191
    43  H(1)               0.00000      -0.00308      -0.00110      -0.00103
    44  H(1)               0.00000       0.00554       0.00198       0.00185
    45  H(1)               0.00000       0.00543       0.00194       0.00181
    46  C(13)              0.00076       0.21226       0.07574       0.07080
    47  C(13)              0.00010       0.02694       0.00961       0.00899
    48  C(13)             -0.00003      -0.00932      -0.00333      -0.00311
    49  C(13)              0.00011       0.03144       0.01122       0.01049
    50  C(13)              0.00008       0.02131       0.00760       0.00711
    51  C(13)             -0.00007      -0.01959      -0.00699      -0.00653
    52  H(1)               0.00002       0.01890       0.00674       0.00630
    53  H(1)               0.00002       0.01844       0.00658       0.00615
    54  H(1)               0.00000       0.00302       0.00108       0.00101
    55  H(1)              -0.00001      -0.00638      -0.00228      -0.00213
    56  C(13)             -0.00003      -0.00759      -0.00271      -0.00253
    57  N(14)              0.00001       0.00059       0.00021       0.00020
    58  C(13)              0.00006       0.01718       0.00613       0.00573
    59  N(14)             -0.00002      -0.00157      -0.00056      -0.00052
 --------------------------------------------------------
       Center         ----  Spin Dipole Couplings  ----
                      3XX-RR        3YY-RR        3ZZ-RR
 --------------------------------------------------------
     1   Atom       -0.789995     -0.811107      1.601102
     2   Atom       -0.073940     -0.100751      0.174692
     3   Atom        0.084799     -0.027807     -0.056992
     4   Atom        0.062775     -0.002280     -0.060495
     5   Atom       -0.007598      0.016787     -0.009189
     6   Atom        0.003312      0.002328     -0.005641
     7   Atom       -0.001636      0.012095     -0.010459
     8   Atom       -0.011905      0.027797     -0.015891
     9   Atom        0.004491      0.003222     -0.007713
    10   Atom       -0.000041      0.003195     -0.003154
    11   Atom        0.003649     -0.003189     -0.000460
    12   Atom        0.003063     -0.001026     -0.002037
    13   Atom        0.012664     -0.004580     -0.008083
    14   Atom        0.007641     -0.003858     -0.003783
    15   Atom        0.032328     -0.015815     -0.016513
    16   Atom        0.030289     -0.013136     -0.017153
    17   Atom        0.010458     -0.002604     -0.007854
    18   Atom        0.006022     -0.002080     -0.003942
    19   Atom       -0.077035      0.168456     -0.091421
    20   Atom       -0.079456     -0.074667      0.154123
    21   Atom        0.091386     -0.043586     -0.047800
    22   Atom        0.040094     -0.048217      0.008123
    23   Atom        0.017586     -0.012418     -0.005168
    24   Atom       -0.011667     -0.013605      0.025272
    25   Atom       -0.002227     -0.009128      0.011355
    26   Atom       -0.006358     -0.006135      0.012494
    27   Atom       -0.002733     -0.002759      0.005491
    28   Atom       -0.003832     -0.006915      0.010747
    29   Atom       -0.002223     -0.002348      0.004571
    30   Atom       -0.005604     -0.006392      0.011996
    31   Atom       -0.001853     -0.003833      0.005686
    32   Atom       -0.006985     -0.022074      0.029059
    33   Atom        0.004909     -0.019178      0.014270
    34   Atom        0.004348     -0.000724     -0.003624
    35   Atom        0.002667     -0.002926      0.000260
    36   Atom        0.000090      0.003772     -0.003862
    37   Atom        0.000727      0.000654     -0.001381
    38   Atom       -0.001567      0.003700     -0.002134
    39   Atom        0.000314      0.000945     -0.001259
    40   Atom       -0.000658      0.002421     -0.001764
    41   Atom       -0.000444      0.001007     -0.000563
    42   Atom        0.001731     -0.000036     -0.001695
    43   Atom       -0.002841      0.006554     -0.003713
    44   Atom        0.000365      0.000419     -0.000784
    45   Atom       -0.000935      0.002140     -0.001205
    46   Atom        0.004074     -0.000631     -0.003443
    47   Atom        0.001629     -0.000213     -0.001416
    48   Atom        0.003848     -0.001197     -0.002651
    49   Atom        0.001688     -0.000475     -0.001213
    50   Atom        0.002049     -0.000512     -0.001537
    51   Atom        0.001601     -0.001041     -0.000560
    52   Atom        0.001514     -0.000402     -0.001112
    53   Atom        0.005408     -0.002243     -0.003165
    54   Atom        0.000919     -0.000186     -0.000732
    55   Atom        0.001612     -0.000635     -0.000978
    56   Atom       -0.000206      0.000908     -0.000702
    57   Atom       -0.000312      0.000436     -0.000124
    58   Atom        0.000781     -0.000142     -0.000639
    59   Atom        0.000700     -0.000548     -0.000153
 --------------------------------------------------------
                        XY            XZ            YZ
 --------------------------------------------------------
     1   Atom        0.160392     -0.391893     -1.424568
     2   Atom        0.015103      0.013637     -0.088265
     3   Atom        0.091456      0.054759      0.029016
     4   Atom       -0.101411      0.009117     -0.002531
     5   Atom       -0.019535     -0.003783      0.004815
     6   Atom       -0.012926      0.003218     -0.002058
     7   Atom        0.022763      0.004872      0.010286
     8   Atom        0.014448      0.003049      0.009200
     9   Atom        0.009598      0.003665      0.003809
    10   Atom        0.005103      0.001771      0.002403
    11   Atom        0.006060      0.001687      0.000145
    12   Atom        0.003275      0.001816      0.000966
    13   Atom        0.005574      0.003859      0.001499
    14   Atom        0.001034      0.002049      0.000205
    15   Atom        0.004761      0.007559     -0.001524
    16   Atom       -0.014952      0.002847      0.002338
    17   Atom       -0.009283      0.000362      0.001337
    18   Atom       -0.004229      0.000768     -0.000218
    19   Atom       -0.230643     -0.075539     -0.040364
    20   Atom       -0.005023      0.020971     -0.030528
    21   Atom        0.060209      0.082957      0.030291
    22   Atom        0.051477      0.002941     -0.017205
    23   Atom        0.009388      0.008963     -0.002942
    24   Atom        0.008459     -0.013304     -0.014478
    25   Atom        0.009738     -0.019123     -0.013397
    26   Atom        0.000870     -0.002655     -0.003888
    27   Atom        0.000951     -0.002841     -0.002922
    28   Atom        0.002612      0.001514     -0.002337
    29   Atom        0.000069      0.000600     -0.000770
    30   Atom       -0.000463      0.005027      0.001185
    31   Atom        0.000588      0.004514      0.001247
    32   Atom        0.007062      0.019437      0.004193
    33   Atom        0.016405      0.027683      0.006211
    34   Atom        0.004237      0.008523      0.005655
    35   Atom        0.002733      0.005575      0.002282
    36   Atom       -0.004924     -0.000988      0.001496
    37   Atom       -0.002788     -0.000652      0.000719
    38   Atom       -0.003053     -0.000041      0.000505
    39   Atom       -0.001719     -0.000287      0.000190
    40   Atom       -0.001610     -0.000219      0.000270
    41   Atom       -0.001364      0.000013      0.000235
    42   Atom       -0.002501     -0.000716      0.000456
    43   Atom       -0.003001     -0.000081      0.000197
    44   Atom       -0.001222     -0.000249      0.000248
    45   Atom       -0.000980     -0.000053      0.000164
    46   Atom        0.005418      0.000379      0.000273
    47   Atom        0.003058      0.000918      0.000862
    48   Atom        0.003850     -0.001325      0.000090
    49   Atom        0.001298      0.000440      0.000313
    50   Atom        0.001592     -0.000569     -0.000394
    51   Atom        0.001969     -0.000157      0.000171
    52   Atom        0.002177      0.001593      0.001104
    53   Atom        0.004106     -0.002666     -0.001258
    54   Atom        0.001070      0.000449      0.000275
    55   Atom        0.001353     -0.000911     -0.000433
    56   Atom       -0.000831     -0.000113      0.000195
    57   Atom       -0.000553      0.000017      0.000111
    58   Atom        0.000750     -0.000052     -0.000071
    59   Atom        0.001186     -0.000282      0.000138
 --------------------------------------------------------


 ---------------------------------------------------------------------------------
              Anisotropic Spin Dipole Couplings in Principal Axis System
 ---------------------------------------------------------------------------------

       Atom             a.u.   MegaHertz   Gauss  10(-4) cm-1        Axes

              Baa    -1.4722   -25.487    -9.095    -8.502  0.0305  0.9054  0.4236
     1 Fe(57) Bbb    -0.8470   -14.663    -5.232    -4.891  0.9904 -0.0845  0.1094
              Bcc     2.3191    40.151    14.327    13.393 -0.1348 -0.4162  0.8992
 
              Baa    -0.1324    -6.928    -2.472    -2.311 -0.3003  0.9131  0.2758
     2 Cl(35) Bbb    -0.0685    -3.583    -1.278    -1.195  0.9533  0.2971  0.0544
              Bcc     0.2008    10.511     3.751     3.506  0.0323 -0.2793  0.9597
 
              Baa    -0.0793    -3.059    -1.092    -1.020 -0.5380  0.7908  0.2917
     3 N(14)  Bbb    -0.0748    -2.883    -1.029    -0.962 -0.0867 -0.3961  0.9141
              Bcc     0.1541     5.943     2.120     1.982  0.8385  0.4665  0.2817
 
              Baa    -0.0769    -2.967    -1.059    -0.990  0.5838  0.7862 -0.2027
     4 N(14)  Bbb    -0.0602    -2.322    -0.829    -0.774  0.0840  0.1898  0.9782
              Bcc     0.1371     5.289     1.887     1.764  0.8075 -0.5882  0.0448
 
              Baa    -0.0185    -0.715    -0.255    -0.239  0.8760  0.4690  0.1128
     5 N(14)  Bbb    -0.0100    -0.387    -0.138    -0.129 -0.0231 -0.1929  0.9810
              Bcc     0.0286     1.103     0.393     0.368 -0.4818  0.8619  0.1581
 
              Baa    -0.0103    -0.395    -0.141    -0.132  0.7006  0.6902 -0.1808
     6 N(14)  Bbb    -0.0061    -0.237    -0.085    -0.079  0.0072  0.2466  0.9691
              Bcc     0.0164     0.632     0.226     0.211  0.7135 -0.6803  0.1678
 
              Baa    -0.0193    -2.594    -0.926    -0.865  0.7090 -0.6222  0.3320
     7 C(13)  Bbb    -0.0126    -1.693    -0.604    -0.565 -0.4186  0.0076  0.9081
              Bcc     0.0320     4.288     1.530     1.430  0.5676  0.7828  0.2551
 
              Baa    -0.0178    -9.477    -3.382    -3.161 -0.1011 -0.1660  0.9809
     8 H(1)   Bbb    -0.0166    -8.859    -3.161    -2.955  0.9473 -0.3173  0.0439
              Bcc     0.0344    18.336     6.543     6.116  0.3040  0.9337  0.1893
 
              Baa    -0.0090    -1.205    -0.430    -0.402 -0.1096 -0.2167  0.9701
     9 C(13)  Bbb    -0.0057    -0.770    -0.275    -0.257 -0.6971  0.7124  0.0804
              Bcc     0.0147     1.975     0.705     0.659  0.7085  0.6675  0.2291
 
              Baa    -0.0040    -2.119    -0.756    -0.707 -0.1953 -0.1839  0.9633
    10 H(1)   Bbb    -0.0038    -2.015    -0.719    -0.672  0.7982 -0.6006  0.0471
              Bcc     0.0077     4.134     1.475     1.379  0.5699  0.7781  0.2641
 
              Baa    -0.0068    -0.914    -0.326    -0.305 -0.5118  0.8512  0.1165
    11 C(13)  Bbb    -0.0007    -0.090    -0.032    -0.030 -0.1050 -0.1966  0.9748
              Bcc     0.0075     1.004     0.358     0.335  0.8526  0.4867  0.1900
 
              Baa    -0.0028    -1.519    -0.542    -0.507 -0.5120  0.8479  0.1374
    12 H(1)   Bbb    -0.0026    -1.386    -0.494    -0.462 -0.1607 -0.2517  0.9544
              Bcc     0.0054     2.905     1.037     0.969  0.8438  0.4666  0.2651
 
              Baa    -0.0089    -1.189    -0.424    -0.397 -0.1305 -0.1719  0.9764
    13 C(13)  Bbb    -0.0062    -0.829    -0.296    -0.277 -0.3049  0.9441  0.1255
              Bcc     0.0150     2.019     0.720     0.673  0.9434  0.2814  0.1757
 
              Baa    -0.0041    -2.210    -0.789    -0.737 -0.1591 -0.1271  0.9791
    14 H(1)   Bbb    -0.0039    -2.106    -0.752    -0.703 -0.1077  0.9880  0.1108
              Bcc     0.0081     4.316     1.540     1.440  0.9814  0.0878  0.1708
 
              Baa    -0.0193    -2.585    -0.922    -0.862 -0.1702  0.5856  0.7925
    15 C(13)  Bbb    -0.0146    -1.961    -0.700    -0.654  0.0137  0.8056 -0.5923
              Bcc     0.0339     4.546     1.622     1.516  0.9853  0.0900  0.1451
 
              Baa    -0.0206    -2.764    -0.986    -0.922  0.2427  0.6976 -0.6742
    16 C(13)  Bbb    -0.0144    -1.935    -0.691    -0.645  0.1715  0.6532  0.7376
              Bcc     0.0350     4.699     1.677     1.567  0.9548 -0.2946  0.0389
 
              Baa    -0.0090    -1.209    -0.431    -0.403 -0.2906 -0.5798  0.7611
    17 C(13)  Bbb    -0.0063    -0.841    -0.300    -0.281  0.3586  0.6715  0.6485
              Bcc     0.0153     2.051     0.732     0.684  0.8871 -0.4614 -0.0128
 
              Baa    -0.0041    -2.164    -0.772    -0.722 -0.2533 -0.4479  0.8575
    18 H(1)   Bbb    -0.0038    -2.041    -0.728    -0.681  0.3055  0.8040  0.5102
              Bcc     0.0079     4.204     1.500     1.402  0.9179 -0.3912  0.0668
 
              Baa    -0.2592   -13.565    -4.840    -4.525  0.7655  0.4557  0.4543
    19 Cl(35) Bbb    -0.0478    -2.504    -0.894    -0.835 -0.3839 -0.2432  0.8908
              Bcc     0.3070    16.069     5.734     5.360 -0.5164  0.8563  0.0112
 
              Baa    -0.0826    -3.187    -1.137    -1.063  0.8673  0.4977 -0.0126
    20 N(14)  Bbb    -0.0774    -2.985    -1.065    -0.996 -0.4898  0.8575  0.1574
              Bcc     0.1600     6.173     2.203     2.059  0.0892 -0.1303  0.9874
 
              Baa    -0.0867    -3.343    -1.193    -1.115 -0.3954 -0.0901  0.9141
    21 N(14)  Bbb    -0.0665    -2.564    -0.915    -0.855 -0.3324  0.9418 -0.0510
              Bcc     0.1531     5.907     2.108     1.970  0.8562  0.3240  0.4023
 
              Baa    -0.0753    -2.904    -1.036    -0.969 -0.4035  0.8932  0.1984
    22 N(14)  Bbb     0.0112     0.430     0.154     0.144  0.1590 -0.1451  0.9766
              Bcc     0.0641     2.474     0.883     0.825  0.9011  0.4256 -0.0834
 
              Baa    -0.0177    -0.682    -0.243    -0.228 -0.3332  0.8365  0.4351
    23 N(14)  Bbb    -0.0049    -0.187    -0.067    -0.062 -0.1335 -0.4987  0.8564
              Bcc     0.0225     0.869     0.310     0.290  0.9334  0.2273  0.2778
 
              Baa    -0.0213    -2.859    -1.020    -0.954 -0.5932  0.8011  0.0796
    24 C(13)  Bbb    -0.0138    -1.851    -0.660    -0.617  0.7420  0.5057  0.4401
              Bcc     0.0351     4.710     1.681     1.571 -0.3123 -0.3201  0.8944
 
              Baa    -0.0160    -8.546    -3.050    -2.851 -0.6571  0.7481 -0.0929
    25 H(1)   Bbb    -0.0156    -8.310    -2.965    -2.772  0.5303  0.5463  0.6483
              Bcc     0.0316    16.857     6.015     5.623 -0.5358 -0.3767  0.7557
 
              Baa    -0.0072    -0.962    -0.343    -0.321 -0.6058  0.7921  0.0748
    26 C(13)  Bbb    -0.0065    -0.871    -0.311    -0.290  0.7837  0.5778  0.2280
              Bcc     0.0137     1.833     0.654     0.611 -0.1373 -0.1967  0.9708
 
              Baa    -0.0037    -1.979    -0.706    -0.660 -0.4301  0.8902  0.1499
    27 H(1)   Bbb    -0.0036    -1.923    -0.686    -0.642  0.8564  0.3498  0.3799
              Bcc     0.0073     3.903     1.393     1.302 -0.2857 -0.2918  0.9128
 
              Baa    -0.0088    -1.181    -0.421    -0.394 -0.4939  0.8580  0.1408
    28 C(13)  Bbb    -0.0023    -0.314    -0.112    -0.105  0.8658  0.5002 -0.0109
              Bcc     0.0111     1.495     0.534     0.499  0.0798 -0.1166  0.9900
 
              Baa    -0.0025    -1.338    -0.478    -0.446 -0.4911  0.8605  0.1352
    29 H(1)   Bbb    -0.0022    -1.173    -0.418    -0.391  0.8670  0.4980 -0.0202
              Bcc     0.0047     2.511     0.896     0.838  0.0847 -0.1073  0.9906
 
              Baa    -0.0075    -1.004    -0.358    -0.335  0.7755  0.5857 -0.2358
    30 C(13)  Bbb    -0.0059    -0.792    -0.283    -0.264 -0.5778  0.8089  0.1087
              Bcc     0.0134     1.796     0.641     0.599  0.2544  0.0519  0.9657
 
              Baa    -0.0040    -2.131    -0.760    -0.711 -0.1704  0.9842 -0.0473
    31 H(1)   Bbb    -0.0040    -2.115    -0.755    -0.706  0.8910  0.1334 -0.4340
              Bcc     0.0080     4.246     1.515     1.416  0.4209  0.1161  0.8997
 
              Baa    -0.0252    -3.376    -1.205    -1.126 -0.4427  0.8922  0.0897
    32 C(13)  Bbb    -0.0131    -1.762    -0.629    -0.588  0.7992  0.4379 -0.4117
              Bcc     0.0383     5.137     1.833     1.714  0.4066  0.1106  0.9069
 
              Baa    -0.0294    -3.940    -1.406    -1.314 -0.5780  0.7747  0.2564
    33 C(13)  Bbb    -0.0122    -1.644    -0.587    -0.548 -0.4911 -0.5812  0.6488
              Bcc     0.0416     5.584     1.992     1.863  0.6517  0.2491  0.7164
 
              Baa    -0.0099    -1.334    -0.476    -0.445 -0.4079 -0.3339  0.8498
    34 C(13)  Bbb    -0.0031    -0.413    -0.147    -0.138 -0.5489  0.8334  0.0640
              Bcc     0.0130     1.747     0.623     0.583  0.7296  0.4403  0.5233
 
              Baa    -0.0043    -2.271    -0.810    -0.758 -0.5425 -0.2573  0.7997
    35 H(1)   Bbb    -0.0040    -2.156    -0.769    -0.719 -0.3961  0.9178  0.0265
              Bcc     0.0083     4.427     1.580     1.477  0.7408  0.3024  0.5998
 
              Baa    -0.0041    -0.556    -0.199    -0.186  0.0482 -0.1564  0.9865
    36 C(13)  Bbb    -0.0033    -0.446    -0.159    -0.149  0.8254  0.5625  0.0488
              Bcc     0.0075     1.003     0.358     0.334 -0.5625  0.8119  0.1562
 
              Baa    -0.0021    -0.282    -0.101    -0.094  0.6871  0.7201 -0.0969
    37 C(13)  Bbb    -0.0016    -0.210    -0.075    -0.070  0.2028 -0.0620  0.9772
              Bcc     0.0037     0.492     0.176     0.164  0.6977 -0.6911 -0.1887
 
              Baa    -0.0030    -0.403    -0.144    -0.134  0.8854  0.4186 -0.2020
    38 C(13)  Bbb    -0.0021    -0.286    -0.102    -0.095  0.2108  0.0258  0.9772
              Bcc     0.0051     0.688     0.246     0.230 -0.4142  0.9078  0.0654
 
              Baa    -0.0013    -0.179    -0.064    -0.060  0.3699  0.2033  0.9066
    39 C(13)  Bbb    -0.0011    -0.144    -0.051    -0.048  0.6740  0.6128 -0.4125
              Bcc     0.0024     0.323     0.115     0.108 -0.6394  0.7636  0.0896
 
              Baa    -0.0018    -0.242    -0.086    -0.081  0.2120  0.0182  0.9771
    40 C(13)  Bbb    -0.0013    -0.178    -0.063    -0.059  0.8946  0.3988 -0.2015
              Bcc     0.0031     0.420     0.150     0.140 -0.3934  0.9168  0.0683
 
              Baa    -0.0013    -0.173    -0.062    -0.058  0.8369  0.5162 -0.1819
    41 C(13)  Bbb    -0.0006    -0.074    -0.027    -0.025  0.1975  0.0251  0.9800
              Bcc     0.0018     0.247     0.088     0.082 -0.5105  0.8561  0.0810
 
              Baa    -0.0019    -0.993    -0.354    -0.331  0.4481  0.4168  0.7909
    42 H(1)   Bbb    -0.0018    -0.947    -0.338    -0.316  0.3848  0.7086 -0.5914
              Bcc     0.0036     1.939     0.692     0.647  0.8069 -0.5693 -0.1571
 
              Baa    -0.0037    -1.996    -0.712    -0.666  0.6902  0.1878  0.6988
    43 H(1)   Bbb    -0.0037    -1.971    -0.703    -0.657 -0.6671 -0.2091  0.7150
              Bcc     0.0074     3.967     1.415     1.323 -0.2804  0.9597  0.0190
 
              Baa    -0.0008    -0.447    -0.159    -0.149  0.4775  0.3014  0.8253
    44 H(1)   Bbb    -0.0008    -0.442    -0.158    -0.147  0.5411  0.6393 -0.5464
              Bcc     0.0017     0.888     0.317     0.296 -0.6923  0.7075  0.1422
 
              Baa    -0.0012    -0.653    -0.233    -0.218  0.8509  0.2248  0.4748
    45 H(1)   Bbb    -0.0012    -0.646    -0.230    -0.215 -0.4447 -0.1730  0.8788
              Bcc     0.0024     1.298     0.463     0.433 -0.2797  0.9589  0.0472
 
              Baa    -0.0042    -0.562    -0.200    -0.187 -0.5473  0.8364 -0.0283
    46 C(13)  Bbb    -0.0035    -0.465    -0.166    -0.155 -0.0507  0.0006  0.9987
              Bcc     0.0076     1.026     0.366     0.342  0.8354  0.5481  0.0421
 
              Baa    -0.0025    -0.337    -0.120    -0.112 -0.5616  0.8103 -0.1673
    47 C(13)  Bbb    -0.0017    -0.224    -0.080    -0.075 -0.2749  0.0080  0.9614
              Bcc     0.0042     0.561     0.200     0.187  0.7804  0.5859  0.2182
 
              Baa    -0.0038    -0.507    -0.181    -0.169 -0.4455  0.6841 -0.5775
    48 C(13)  Bbb    -0.0023    -0.308    -0.110    -0.103 -0.1795  0.5637  0.8062
              Bcc     0.0061     0.815     0.291     0.272  0.8771  0.4629 -0.1284
 
              Baa    -0.0013    -0.178    -0.064    -0.059  0.0317 -0.3864  0.9218
    49 C(13)  Bbb    -0.0010    -0.140    -0.050    -0.047 -0.4469  0.8195  0.3588
              Bcc     0.0024     0.319     0.114     0.106  0.8940  0.4234  0.1467
 
              Baa    -0.0017    -0.224    -0.080    -0.075  0.0168  0.3012  0.9534
    50 C(13)  Bbb    -0.0012    -0.167    -0.060    -0.056 -0.4562  0.8508 -0.2607
              Bcc     0.0029     0.391     0.140     0.131  0.8897  0.4306 -0.1517
 
              Baa    -0.0021    -0.285    -0.102    -0.095 -0.4673  0.8726 -0.1422
    51 C(13)  Bbb    -0.0005    -0.071    -0.025    -0.024 -0.0508  0.1340  0.9897
              Bcc     0.0027     0.356     0.127     0.119  0.8826  0.4697 -0.0183
 
              Baa    -0.0019    -1.023    -0.365    -0.341 -0.0172 -0.5726  0.8196
    52 H(1)   Bbb    -0.0018    -0.958    -0.342    -0.320 -0.6315  0.6418  0.4351
              Bcc     0.0037     1.981     0.707     0.661  0.7752  0.5101  0.3727
 
              Baa    -0.0041    -2.179    -0.777    -0.727 -0.2148  0.8304  0.5141
    53 H(1)   Bbb    -0.0039    -2.076    -0.741    -0.692  0.4115 -0.4004  0.8187
              Bcc     0.0080     4.254     1.518     1.419  0.8857  0.3874 -0.2557
 
              Baa    -0.0008    -0.452    -0.161    -0.151 -0.1266 -0.1992  0.9717
    54 H(1)   Bbb    -0.0008    -0.447    -0.160    -0.149 -0.5364  0.8378  0.1019
              Bcc     0.0017     0.899     0.321     0.300  0.8344  0.5083  0.2129
 
              Baa    -0.0013    -0.679    -0.242    -0.227 -0.2007  0.8044  0.5592
    55 H(1)   Bbb    -0.0013    -0.674    -0.241    -0.225  0.4504 -0.4312  0.7818
              Bcc     0.0025     1.354     0.483     0.452  0.8700  0.4088 -0.2758
 
              Baa    -0.0007    -0.098    -0.035    -0.033  0.1368 -0.0484  0.9894
    56 C(13)  Bbb    -0.0006    -0.087    -0.031    -0.029  0.8728  0.4783 -0.0973
              Bcc     0.0014     0.185     0.066     0.062 -0.4685  0.8769  0.1077
 
              Baa    -0.0006    -0.024    -0.008    -0.008  0.8705  0.4728 -0.1368
    57 N(14)  Bbb    -0.0001    -0.005    -0.002    -0.002  0.1697 -0.0272  0.9851
              Bcc     0.0007     0.029     0.010     0.010 -0.4621  0.8807  0.1039
 
              Baa    -0.0007    -0.088    -0.031    -0.029 -0.1396  0.3321  0.9329
    58 C(13)  Bbb    -0.0005    -0.073    -0.026    -0.024 -0.4698  0.8071 -0.3576
              Bcc     0.0012     0.162     0.058     0.054  0.8717  0.4882 -0.0434
 
              Baa    -0.0013    -0.051    -0.018    -0.017 -0.5157  0.8276 -0.2219
    59 N(14)  Bbb    -0.0001    -0.004    -0.002    -0.001 -0.0226  0.2458  0.9691
              Bcc     0.0014     0.055     0.020     0.018  0.8565  0.5047 -0.1081
 

 ---------------------------------------------------------------------------------

 No NMR shielding tensors so no spin-rotation constants.
 Leave Link  601 at Sat Oct 20 04:52:29 2018, MaxMem=   838860800 cpu:        43.1
 (Enter /soft/sl6.3/x86_64/gaussian/g09_d01/g09/l701.exe)
 Compute integral first derivatives.
 ... and contract with generalized density number  0.
 Leave Link  701 at Sat Oct 20 04:52:30 2018, MaxMem=   838860800 cpu:        16.5
 (Enter /soft/sl6.3/x86_64/gaussian/g09_d01/g09/l702.exe)
 L702 exits ... SP integral derivatives will be done elsewhere.
 Leave Link  702 at Sat Oct 20 04:52:30 2018, MaxMem=   838860800 cpu:         0.4
 (Enter /soft/sl6.3/x86_64/gaussian/g09_d01/g09/l703.exe)
 Compute integral first derivatives, UseDBF=F ICtDFT=           0.
 Integral derivatives from FoFJK, PRISM(SPDF).
 Calling FoFJK, ICntrl=      2127 FMM=F ISym2X=0 I1Cent= 0 IOpClX= 1 NMat=1 NMatS=1 NMatT=0.
 FoFJK:  IHMeth= 1 ICntrl=    2127 DoSepK=F KAlg= 0 I1Cent=   0 FoldK=F
 IRaf=         0 NMat=   1 IRICut=       1 DoRegI=T DoRafI=F ISym2E= 0.
 FoFCou: FMM=F IPFlag=           0 FMFlag=      100000 FMFlg1=         800
         NFxFlg=           0 DoJE=F BraDBF=F KetDBF=F FulRan=T
         wScrn=  0.000000 ICntrl=    2127 IOpCl=  1 I1Cent=           0 NGrid=           0
         NMat0=    1 NMatS0=      1 NMatT0=    0 NMatD0=    1 NMtDS0=    0 NMtDT0=    0
 Symmetry not used in FoFCou.
 Leave Link  703 at Sat Oct 20 04:54:57 2018, MaxMem=   838860800 cpu:      2348.5
 (Enter /soft/sl6.3/x86_64/gaussian/g09_d01/g09/l716.exe)
 Dipole        =-3.69289428D+00-2.13369577D-01 4.15199988D+00
 ***** Axes restored to original set *****
 -------------------------------------------------------------------
 Center     Atomic                   Forces (Hartrees/Bohr)
 Number     Number              X              Y              Z
 -------------------------------------------------------------------
      1       26          -0.000074439   -0.000101207   -0.000012875
      2       17           0.000096426    0.000023659    0.000023204
      3        7           0.000019860    0.000043850   -0.000002061
      4        7          -0.000050347   -0.000055107    0.000037119
      5        7          -0.000060201    0.000037493    0.000053093
      6        7          -0.000010517   -0.000006548   -0.000043154
      7        6           0.000025939   -0.000000589    0.000002174
      8        1          -0.000029139    0.000002983    0.000043945
      9        6          -0.000018686    0.000021744    0.000012988
     10        1          -0.000002108   -0.000005736   -0.000009522
     11        6           0.000055383    0.000003904    0.000018317
     12        1          -0.000004039   -0.000006804   -0.000003175
     13        6          -0.000031190   -0.000002122   -0.000040180
     14        1          -0.000001105    0.000004348   -0.000002853
     15        6           0.000046518   -0.000014475   -0.000044110
     16        6           0.000000681    0.000004169   -0.000088906
     17        6           0.000015624   -0.000004469    0.000021149
     18        1           0.000001768   -0.000013774   -0.000012264
     19       17           0.000016939   -0.000022414   -0.000041108
     20        7           0.000055131    0.000063680   -0.000013725
     21        7           0.000030612    0.000012318    0.000039926
     22        7          -0.000077297   -0.000008343   -0.000015290
     23        7           0.000027001   -0.000022325   -0.000013588
     24        6          -0.000025263    0.000041939   -0.000005444
     25        1          -0.000072637   -0.000009758    0.000048093
     26        6           0.000002935    0.000010924    0.000016287
     27        1          -0.000004360   -0.000001479    0.000005701
     28        6           0.000018269    0.000018742   -0.000031704
     29        1           0.000000184    0.000000784    0.000007128
     30        6          -0.000000122   -0.000033972   -0.000019593
     31        1          -0.000000545    0.000001875    0.000017235
     32        6           0.000041853   -0.000036962   -0.000027085
     33        6          -0.000014548    0.000034130    0.000026196
     34        6           0.000018744   -0.000004236   -0.000007874
     35        1          -0.000003804    0.000006871    0.000023201
     36        6          -0.000014913    0.000032207   -0.000003011
     37        6           0.000042353   -0.000027200    0.000011426
     38        6          -0.000001212   -0.000020092   -0.000006497
     39        6          -0.000011321    0.000015177    0.000001951
     40        6          -0.000034968    0.000001079   -0.000006200
     41        6           0.000006739   -0.000024953    0.000017652
     42        1           0.000017424    0.000019808    0.000017705
     43        1           0.000007748    0.000016203   -0.000002552
     44        1          -0.000010355    0.000001743   -0.000000563
     45        1           0.000003248    0.000011184   -0.000006510
     46        6          -0.000007960   -0.000043281    0.000015953
     47        6           0.000016846    0.000020227   -0.000002040
     48        6           0.000026408   -0.000031555   -0.000001775
     49        6          -0.000020595    0.000028870    0.000012310
     50        6          -0.000025252   -0.000021670   -0.000000394
     51        6          -0.000001105    0.000022643   -0.000004710
     52        1          -0.000003712    0.000003920    0.000000644
     53        1           0.000014374   -0.000011515    0.000001596
     54        1           0.000000334    0.000003899   -0.000001312
     55        1           0.000001036    0.000005455   -0.000005482
     56        6          -0.000002548    0.000004388    0.000000195
     57        7           0.000001826    0.000002641    0.000004005
     58        6          -0.000000879    0.000006315   -0.000001822
     59        7           0.000002965    0.000001415   -0.000001819
 -------------------------------------------------------------------
 Cartesian Forces:  Max     0.000101207 RMS     0.000026839
 Leave Link  716 at Sat Oct 20 04:54:57 2018, MaxMem=   838860800 cpu:         0.6
 (Enter /soft/sl6.3/x86_64/gaussian/g09_d01/g09/l103.exe)

 GradGradGradGradGradGradGradGradGradGradGradGradGradGradGradGradGradGrad
 Berny optimization.
 FormGI is forming the generalized inverse of G from B-inverse, IUseBI=4.
 GSVD:  received Info=                   1 from GESDD.
 Internal  Forces:  Max     0.000450746 RMS     0.000056613
 Search for a local minimum.
 Step number   1 out of a maximum of  350
 All quantities printed in internal units (Hartrees-Bohrs-Radians)
 RMS Force = .56613D-04 SwitMx=.10000D-02 MixMth= 2
 Mixed Optimization -- En-DIIS/RFO-DIIS
 Second derivative matrix not updated -- first step.
 ITU=  0
     Eigenvalues ---    0.00230   0.00866   0.00949   0.01036   0.01297
     Eigenvalues ---    0.01314   0.01411   0.01412   0.01523   0.01802
     Eigenvalues ---    0.01830   0.01886   0.01898   0.01920   0.01924
     Eigenvalues ---    0.01956   0.02062   0.02062   0.02066   0.02082
     Eigenvalues ---    0.02097   0.02099   0.02146   0.02146   0.02154
     Eigenvalues ---    0.02156   0.02178   0.02181   0.02182   0.02186
     Eigenvalues ---    0.02189   0.02191   0.02201   0.02201   0.02202
     Eigenvalues ---    0.02204   0.02206   0.02211   0.02212   0.02214
     Eigenvalues ---    0.02217   0.02218   0.02219   0.02224   0.02233
     Eigenvalues ---    0.02279   0.02308   0.02325   0.02330   0.02341
     Eigenvalues ---    0.02370   0.02426   0.03791   0.04932   0.04932
     Eigenvalues ---    0.04934   0.04934   0.08041   0.08113   0.08604
     Eigenvalues ---    0.09294   0.09410   0.10215   0.12804   0.14400
     Eigenvalues ---    0.15952   0.15965   0.15995   0.15996   0.15998
     Eigenvalues ---    0.15999   0.15999   0.15999   0.15999   0.15999
     Eigenvalues ---    0.15999   0.16000   0.16000   0.16000   0.16000
     Eigenvalues ---    0.16000   0.16000   0.16000   0.16777   0.22000
     Eigenvalues ---    0.22000   0.22000   0.22000   0.22423   0.22483
     Eigenvalues ---    0.22977   0.22978   0.23113   0.23775   0.23811
     Eigenvalues ---    0.24000   0.24000   0.24059   0.24108   0.24423
     Eigenvalues ---    0.24458   0.24736   0.24843   0.24990   0.24992
     Eigenvalues ---    0.24992   0.24999   0.25000   0.25000   0.25000
     Eigenvalues ---    0.25000   0.35087   0.35303   0.35507   0.35527
     Eigenvalues ---    0.35553   0.35619   0.35633   0.35680   0.35685
     Eigenvalues ---    0.35692   0.35702   0.35704   0.35704   0.35706
     Eigenvalues ---    0.35708   0.35840   0.35849   0.36595   0.36628
     Eigenvalues ---    0.36987   0.40954   0.40976   0.41612   0.41837
     Eigenvalues ---    0.41860   0.42279   0.42286   0.42513   0.42518
     Eigenvalues ---    0.42664   0.42744   0.44028   0.44856   0.45260
     Eigenvalues ---    0.45707   0.45723   0.45815   0.45872   0.46694
     Eigenvalues ---    0.46710   0.46729   0.46798   0.46818   0.46960
     Eigenvalues ---    0.47144   0.47349   0.47871   0.47908   0.50528
     Eigenvalues ---    0.51608   0.51891   0.53105   0.53309   0.54338
     Eigenvalues ---    0.56354   0.57146   0.66548   0.66638   1.31105
     Eigenvalues ---    1.31185
 RFO step:  Lambda=-2.46192743D-05 EMin= 2.30000000D-03
 Linear search not attempted -- first point.
 Iteration  1 RMS(Cart)=  0.03166211 RMS(Int)=  0.00006677
 Iteration  2 RMS(Cart)=  0.00024699 RMS(Int)=  0.00000271
 Iteration  3 RMS(Cart)=  0.00000001 RMS(Int)=  0.00000271
 ITry= 1 IFail=0 DXMaxC= 1.70D-01 DCOld= 1.00D+10 DXMaxT= 3.00D-01 DXLimC= 3.00D+00 Rises=F
 Variable       Old X    -DE/DX   Delta X   Delta X   Delta X     New X
                                 (Linear)    (Quad)   (Total)
    R1        4.39380  -0.00001   0.00000  -0.00013  -0.00013   4.39366
    R2        4.31590  -0.00005   0.00000  -0.00077  -0.00077   4.31513
    R3        4.33278   0.00010   0.00000   0.00084   0.00084   4.33362
    R4        4.59895   0.00003   0.00000   0.00031   0.00031   4.59925
    R5        4.12459   0.00004   0.00000   0.00043   0.00043   4.12502
    R6        2.52666  -0.00002   0.00000  -0.00005  -0.00005   2.52661
    R7        2.54603  -0.00004   0.00000  -0.00003  -0.00003   2.54600
    R8        2.43816   0.00006   0.00000   0.00008   0.00008   2.43824
    R9        2.58665   0.00002   0.00000  -0.00003  -0.00002   2.58662
   R10        2.55716  -0.00001   0.00000   0.00002   0.00002   2.55718
   R11        2.57476   0.00000   0.00000   0.00005   0.00005   2.57481
   R12        2.68560   0.00004   0.00000   0.00009   0.00009   2.68569
   R13        2.05186  -0.00002   0.00000  -0.00007  -0.00007   2.05179
   R14        2.63120  -0.00001   0.00000  -0.00002  -0.00002   2.63118
   R15        2.04566   0.00001   0.00000   0.00002   0.00002   2.04568
   R16        2.62767  -0.00003   0.00000  -0.00005  -0.00005   2.62762
   R17        2.04828   0.00001   0.00000   0.00002   0.00002   2.04830
   R18        2.62783  -0.00001   0.00000  -0.00002  -0.00002   2.62781
   R19        2.04681   0.00000   0.00000   0.00001   0.00001   2.04682
   R20        2.63507   0.00002   0.00000   0.00003   0.00003   2.63509
   R21        2.76830  -0.00003   0.00000   0.00001   0.00001   2.76831
   R22        2.59847   0.00000   0.00000  -0.00002  -0.00002   2.59845
   R23        2.03162   0.00000   0.00000   0.00000   0.00000   2.03162
   R24        2.52113   0.00010   0.00000   0.00017   0.00017   2.52131
   R25        2.54369   0.00000   0.00000   0.00000   0.00000   2.54369
   R26        2.43937  -0.00008   0.00000  -0.00012  -0.00012   2.43925
   R27        2.58981   0.00006   0.00000   0.00013   0.00013   2.58994
   R28        2.55528  -0.00006   0.00000  -0.00013  -0.00013   2.55515
   R29        2.57438   0.00000   0.00000   0.00000   0.00000   2.57438
   R30        2.68569   0.00000   0.00000  -0.00001  -0.00001   2.68568
   R31        2.04860   0.00004   0.00000   0.00010   0.00010   2.04870
   R32        2.62672   0.00001   0.00000   0.00003   0.00003   2.62675
   R33        2.04576   0.00001   0.00000   0.00002   0.00002   2.04578
   R34        2.63096  -0.00003   0.00000  -0.00006  -0.00006   2.63090
   R35        2.04786   0.00001   0.00000   0.00002   0.00002   2.04788
   R36        2.62288  -0.00005   0.00000  -0.00012  -0.00012   2.62276
   R37        2.04659   0.00001   0.00000   0.00002   0.00002   2.04661
   R38        2.63925  -0.00001   0.00000  -0.00003  -0.00003   2.63922
   R39        2.75866  -0.00004   0.00000  -0.00012  -0.00012   2.75854
   R40        2.59673   0.00008   0.00000   0.00017   0.00017   2.59690
   R41        2.03110   0.00002   0.00000   0.00004   0.00004   2.03115
   R42        2.63670  -0.00002   0.00000  -0.00005  -0.00005   2.63665
   R43        2.63825   0.00000   0.00000   0.00001   0.00001   2.63826
   R44        2.62198   0.00000   0.00000   0.00000   0.00000   2.62199
   R45        2.04585  -0.00002   0.00000  -0.00006  -0.00006   2.04579
   R46        2.61968   0.00002   0.00000   0.00005   0.00005   2.61974
   R47        2.04318   0.00000   0.00000   0.00001   0.00001   2.04319
   R48        2.64811  -0.00002   0.00000  -0.00005  -0.00005   2.64805
   R49        2.04540   0.00001   0.00000   0.00003   0.00003   2.04543
   R50        2.65085  -0.00001   0.00000  -0.00002  -0.00002   2.65083
   R51        2.04549   0.00001   0.00000   0.00003   0.00003   2.04553
   R52        2.70277   0.00001   0.00000   0.00002   0.00002   2.70279
   R53        2.63714   0.00002   0.00000   0.00005   0.00005   2.63719
   R54        2.63969   0.00001   0.00000   0.00003   0.00003   2.63972
   R55        2.62152   0.00001   0.00000   0.00002   0.00002   2.62154
   R56        2.04547   0.00000   0.00000   0.00000   0.00000   2.04547
   R57        2.61934  -0.00002   0.00000  -0.00005  -0.00005   2.61929
   R58        2.04333   0.00000   0.00000  -0.00001  -0.00001   2.04332
   R59        2.64795   0.00002   0.00000   0.00004   0.00004   2.64800
   R60        2.04543   0.00000   0.00000   0.00000   0.00000   2.04543
   R61        2.65095   0.00001   0.00000   0.00002   0.00002   2.65097
   R62        2.04548   0.00001   0.00000   0.00002   0.00002   2.04550
   R63        2.70248   0.00001   0.00000   0.00002   0.00002   2.70249
   R64        2.18246   0.00000   0.00000   0.00000   0.00000   2.18246
   R65        2.18268   0.00000   0.00000   0.00000   0.00000   2.18269
    A1        1.62140   0.00008   0.00000  -0.00133  -0.00133   1.62007
    A2        1.50297   0.00008   0.00000   0.00037   0.00037   1.50334
    A3        1.94666  -0.00004   0.00000  -0.00067  -0.00067   1.94599
    A4        1.70607  -0.00024   0.00000  -0.00302  -0.00302   1.70306
    A5        1.26808  -0.00002   0.00000  -0.00028  -0.00028   1.26780
    A6        1.59782  -0.00001   0.00000   0.00005   0.00004   1.59786
    A7        2.74435  -0.00004   0.00000  -0.00019  -0.00020   2.74415
    A8        1.78359   0.00013   0.00000   0.00159   0.00160   1.78519
    A9        1.56967  -0.00004   0.00000   0.00018   0.00018   1.56985
   A10        2.13826  -0.00004   0.00000  -0.00003  -0.00003   2.13823
   A11        2.04059   0.00004   0.00000  -0.00013  -0.00013   2.04046
   A12        2.07968   0.00000   0.00000   0.00005   0.00005   2.07973
   A13        2.33829   0.00007   0.00000   0.00072   0.00072   2.33900
   A14        1.97381  -0.00002   0.00000  -0.00041  -0.00041   1.97340
   A15        1.92975  -0.00005   0.00000  -0.00001   0.00000   1.92975
   A16        1.86682   0.00003   0.00000   0.00001   0.00001   1.86682
   A17        1.93047  -0.00002   0.00000  -0.00004  -0.00004   1.93043
   A18        2.09761   0.00000   0.00000  -0.00001  -0.00001   2.09760
   A19        2.25484   0.00003   0.00000   0.00011   0.00011   2.25495
   A20        2.00607   0.00000   0.00000   0.00000   0.00000   2.00607
   A21        2.13385   0.00000   0.00000  -0.00006  -0.00006   2.13378
   A22        2.14325   0.00001   0.00000   0.00006   0.00006   2.14332
   A23        2.09233   0.00001   0.00000   0.00002   0.00003   2.09235
   A24        2.07268   0.00000   0.00000   0.00002   0.00002   2.07269
   A25        2.11816  -0.00001   0.00000  -0.00004  -0.00004   2.11811
   A26        2.10611  -0.00001   0.00000  -0.00006  -0.00006   2.10604
   A27        2.07981   0.00001   0.00000   0.00009   0.00009   2.07989
   A28        2.09726   0.00000   0.00000  -0.00002  -0.00002   2.09723
   A29        2.10665   0.00001   0.00000   0.00009   0.00009   2.10673
   A30        2.07076  -0.00002   0.00000  -0.00013  -0.00013   2.07064
   A31        2.10573   0.00001   0.00000   0.00005   0.00005   2.10578
   A32        2.12952   0.00001   0.00000   0.00005   0.00005   2.12957
   A33        2.00444  -0.00001   0.00000  -0.00017  -0.00017   2.00427
   A34        2.14916   0.00000   0.00000   0.00014   0.00014   2.14930
   A35        2.09058   0.00000   0.00000  -0.00021  -0.00021   2.09037
   A36        1.87225   0.00001   0.00000   0.00001   0.00001   1.87226
   A37        2.31952  -0.00001   0.00000   0.00031   0.00031   2.31983
   A38        1.82545   0.00002   0.00000   0.00003   0.00003   1.82548
   A39        2.13950   0.00000   0.00000   0.00014   0.00014   2.13964
   A40        2.31666  -0.00002   0.00000  -0.00004  -0.00004   2.31662
   A41        2.06943  -0.00004   0.00000  -0.00011  -0.00011   2.06931
   A42        2.28795  -0.00043   0.00000  -0.00190  -0.00190   2.28605
   A43        2.04089   0.00045   0.00000   0.00176   0.00176   2.04265
   A44        1.92853  -0.00002   0.00000  -0.00013  -0.00013   1.92841
   A45        1.86596   0.00008   0.00000   0.00025   0.00025   1.86621
   A46        1.93296  -0.00002   0.00000  -0.00012  -0.00012   1.93283
   A47        2.08913  -0.00012   0.00000  -0.00042  -0.00043   2.08870
   A48        2.26081   0.00014   0.00000   0.00060   0.00060   2.26141
   A49        2.02263   0.00008   0.00000   0.00046   0.00046   2.02308
   A50        2.14843  -0.00001   0.00000   0.00000   0.00000   2.14843
   A51        2.11200  -0.00007   0.00000  -0.00045  -0.00045   2.11155
   A52        2.09791   0.00000   0.00000   0.00001   0.00001   2.09792
   A53        2.06639   0.00001   0.00000   0.00003   0.00003   2.06642
   A54        2.11886  -0.00001   0.00000  -0.00003  -0.00003   2.11883
   A55        2.10631   0.00000   0.00000   0.00002   0.00002   2.10633
   A56        2.07677   0.00001   0.00000  -0.00002  -0.00002   2.07675
   A57        2.10010   0.00000   0.00000   0.00000   0.00000   2.10010
   A58        2.10655  -0.00003   0.00000  -0.00012  -0.00012   2.10643
   A59        2.07454   0.00003   0.00000   0.00007   0.00007   2.07460
   A60        2.10209   0.00000   0.00000   0.00006   0.00006   2.10214
   A61        2.13080   0.00001   0.00000   0.00004   0.00004   2.13084
   A62        2.00053   0.00011   0.00000   0.00045   0.00044   2.00098
   A63        2.15182  -0.00012   0.00000  -0.00045  -0.00045   2.15136
   A64        2.08148   0.00014   0.00000   0.00053   0.00053   2.08201
   A65        1.87294  -0.00004   0.00000  -0.00006  -0.00006   1.87288
   A66        2.32853  -0.00010   0.00000  -0.00043  -0.00043   2.32809
   A67        1.82438   0.00000   0.00000   0.00005   0.00005   1.82443
   A68        2.14502   0.00001   0.00000   0.00010   0.00010   2.14512
   A69        2.31260  -0.00001   0.00000  -0.00005  -0.00005   2.31255
   A70        2.09529  -0.00007   0.00000  -0.00030  -0.00030   2.09499
   A71        2.07756   0.00009   0.00000   0.00035   0.00035   2.07791
   A72        2.11034  -0.00001   0.00000  -0.00005  -0.00005   2.11029
   A73        2.08710   0.00003   0.00000   0.00014   0.00014   2.08725
   A74        2.10380  -0.00001   0.00000  -0.00005  -0.00005   2.10375
   A75        2.09203  -0.00002   0.00000  -0.00012  -0.00012   2.09191
   A76        2.08325  -0.00002   0.00000  -0.00008  -0.00008   2.08317
   A77        2.08481   0.00003   0.00000   0.00015   0.00015   2.08496
   A78        2.11512  -0.00001   0.00000  -0.00007  -0.00007   2.11504
   A79        2.09600  -0.00002   0.00000  -0.00009  -0.00009   2.09590
   A80        2.09691   0.00001   0.00000   0.00004   0.00004   2.09695
   A81        2.09019   0.00001   0.00000   0.00005   0.00005   2.09024
   A82        2.09994   0.00002   0.00000   0.00009   0.00009   2.10002
   A83        2.09423   0.00000   0.00000  -0.00001  -0.00001   2.09421
   A84        2.08894  -0.00001   0.00000  -0.00007  -0.00007   2.08887
   A85        2.08964   0.00000   0.00000   0.00000   0.00000   2.08964
   A86        2.09482   0.00000   0.00000   0.00001   0.00001   2.09483
   A87        2.09871   0.00000   0.00000  -0.00001  -0.00001   2.09870
   A88        2.09727   0.00007   0.00000   0.00028   0.00028   2.09754
   A89        2.07607  -0.00006   0.00000  -0.00025  -0.00026   2.07581
   A90        2.10985  -0.00001   0.00000  -0.00003  -0.00003   2.10982
   A91        2.08752   0.00000   0.00000  -0.00001  -0.00001   2.08751
   A92        2.10733   0.00000   0.00000  -0.00001  -0.00001   2.10732
   A93        2.08811   0.00000   0.00000  -0.00001  -0.00001   2.08810
   A94        2.08235   0.00001   0.00000   0.00005   0.00005   2.08240
   A95        2.08515   0.00000   0.00000   0.00002   0.00002   2.08517
   A96        2.11568  -0.00001   0.00000  -0.00006  -0.00006   2.11561
   A97        2.09653   0.00000   0.00000   0.00001   0.00001   2.09654
   A98        2.09629   0.00000   0.00000   0.00002   0.00002   2.09631
   A99        2.09029   0.00000   0.00000  -0.00003  -0.00003   2.09027
   A100       2.10147   0.00000   0.00000   0.00000   0.00000   2.10146
   A101       2.09192   0.00000   0.00000   0.00001   0.00001   2.09193
   A102       2.08976   0.00000   0.00000  -0.00001  -0.00001   2.08975
   A103       2.08854   0.00000   0.00000  -0.00001  -0.00001   2.08854
   A104       2.09397   0.00001   0.00000   0.00005   0.00005   2.09402
   A105       2.10066  -0.00001   0.00000  -0.00004  -0.00004   2.10062
   A106       3.32747  -0.00016   0.00000  -0.00435  -0.00435   3.32312
   A107       3.14367  -0.00001   0.00000  -0.00011  -0.00011   3.14356
   A108       3.13711   0.00001   0.00000   0.00015   0.00015   3.13726
   A109       3.03998   0.00013   0.00000   0.00165   0.00165   3.04163
   A110       3.14405   0.00001   0.00000   0.00026   0.00026   3.14432
   A111       3.14210   0.00000   0.00000   0.00002   0.00002   3.14212
    D1        1.65943   0.00001   0.00000   0.00239   0.00238   1.66181
    D2       -1.24313  -0.00001   0.00000   0.00292   0.00291  -1.24022
    D3       -3.13998   0.00007   0.00000   0.00317   0.00317  -3.13680
    D4        0.24064   0.00004   0.00000   0.00370   0.00370   0.24435
    D5       -0.28935   0.00005   0.00000   0.00312   0.00311  -0.28624
    D6        3.09127   0.00002   0.00000   0.00365   0.00364   3.09491
    D7        1.40920  -0.00011   0.00000  -0.01537  -0.01535   1.39385
    D8       -1.50230  -0.00007   0.00000  -0.01159  -0.01160  -1.51390
    D9       -1.60762  -0.00003   0.00000  -0.01230  -0.01228  -1.61990
   D10        1.76407   0.00002   0.00000  -0.00852  -0.00853   1.75554
   D11       -1.39195   0.00004   0.00000  -0.00513  -0.00513  -1.39708
   D12        1.40741   0.00004   0.00000  -0.00397  -0.00397   1.40345
   D13       -3.03714  -0.00001   0.00000  -0.00364  -0.00364  -3.04078
   D14       -0.23778  -0.00001   0.00000  -0.00247  -0.00247  -0.24025
   D15        2.41111   0.00001   0.00000  -0.00334  -0.00334   2.40777
   D16       -1.07271   0.00001   0.00000  -0.00217  -0.00217  -1.07488
   D17        0.30278  -0.00019   0.00000  -0.00821  -0.00821   0.29457
   D18        3.10214  -0.00019   0.00000  -0.00704  -0.00704   3.09510
   D19       -0.33688   0.00002   0.00000  -0.01434  -0.01436  -0.35123
   D20        3.07314   0.00001   0.00000  -0.01308  -0.01308   3.06006
   D21       -1.86709  -0.00003   0.00000  -0.01429  -0.01430  -1.88140
   D22        1.54293  -0.00003   0.00000  -0.01302  -0.01302   1.52990
   D23        1.61326  -0.00004   0.00000  -0.01515  -0.01517   1.59810
   D24       -1.25990  -0.00005   0.00000  -0.01389  -0.01389  -1.27379
   D25        0.22790   0.00001   0.00000   0.00163   0.00163   0.22953
   D26       -2.90778   0.00000   0.00000   0.00140   0.00140  -2.90638
   D27        3.12534   0.00004   0.00000   0.00106   0.00106   3.12640
   D28       -0.01035   0.00003   0.00000   0.00084   0.00084  -0.00951
   D29        2.92567  -0.00002   0.00000  -0.00147  -0.00147   2.92420
   D30       -0.20356  -0.00006   0.00000  -0.00426  -0.00426  -0.20783
   D31        0.01473  -0.00003   0.00000  -0.00095  -0.00095   0.01378
   D32       -3.11450  -0.00007   0.00000  -0.00374  -0.00374  -3.11824
   D33        2.79572   0.00004   0.00000   0.00215   0.00215   2.79787
   D34       -0.00987   0.00004   0.00000   0.00107   0.00107  -0.00880
   D35        0.23047   0.00000   0.00000   0.00124   0.00123   0.23171
   D36       -2.87260  -0.00004   0.00000  -0.00139  -0.00139  -2.87399
   D37        3.11117   0.00002   0.00000   0.00230   0.00230   3.11346
   D38        0.00810  -0.00002   0.00000  -0.00033  -0.00033   0.00777
   D39        0.00811  -0.00004   0.00000  -0.00144  -0.00144   0.00667
   D40       -3.11046  -0.00009   0.00000  -0.00438  -0.00438  -3.11485
   D41       -0.00310   0.00003   0.00000   0.00121   0.00121  -0.00189
   D42       -3.09147   0.00000   0.00000  -0.00090  -0.00090  -3.09236
   D43        3.11282   0.00009   0.00000   0.00449   0.00449   3.11731
   D44        0.02446   0.00005   0.00000   0.00238   0.00238   0.02684
   D45       -2.61722   0.00010   0.00000   0.00630   0.00630  -2.61092
   D46        0.52404   0.00006   0.00000   0.00454   0.00454   0.52858
   D47        0.55217   0.00004   0.00000   0.00275   0.00275   0.55492
   D48       -2.58976   0.00001   0.00000   0.00099   0.00099  -2.58877
   D49        3.13550  -0.00001   0.00000  -0.00023  -0.00023   3.13526
   D50        0.00182  -0.00001   0.00000  -0.00008  -0.00008   0.00175
   D51        0.00028  -0.00002   0.00000  -0.00047  -0.00047  -0.00020
   D52       -3.13339  -0.00002   0.00000  -0.00032  -0.00032  -3.13371
   D53        3.13772   0.00000   0.00000   0.00012   0.00012   3.13784
   D54        0.00249  -0.00001   0.00000  -0.00058  -0.00058   0.00191
   D55        0.00417   0.00000   0.00000   0.00027   0.00027   0.00445
   D56       -3.13106  -0.00001   0.00000  -0.00042  -0.00042  -3.13148
   D57        3.13369   0.00003   0.00000   0.00125   0.00125   3.13494
   D58        0.00163   0.00001   0.00000   0.00047   0.00047   0.00210
   D59       -0.00157   0.00001   0.00000   0.00056   0.00056  -0.00101
   D60       -3.13364   0.00000   0.00000  -0.00022  -0.00022  -3.13386
   D61       -0.01043   0.00001   0.00000   0.00030   0.00030  -0.01013
   D62        3.11776   0.00005   0.00000   0.00332   0.00332   3.12108
   D63        3.14068   0.00000   0.00000  -0.00049  -0.00049   3.14020
   D64       -0.01430   0.00004   0.00000   0.00254   0.00254  -0.01177
   D65       -0.02342   0.00003   0.00000   0.00191   0.00191  -0.02151
   D66        3.06795   0.00008   0.00000   0.00532   0.00532   3.07327
   D67        3.13069  -0.00001   0.00000  -0.00092  -0.00092   3.12977
   D68       -0.06112   0.00004   0.00000   0.00249   0.00249  -0.05863
   D69       -0.00279  -0.00001   0.00000  -0.00054  -0.00054  -0.00333
   D70        3.07773   0.00003   0.00000   0.00189   0.00189   3.07962
   D71       -3.09874  -0.00005   0.00000  -0.00363  -0.00363  -3.10237
   D72       -0.01821  -0.00001   0.00000  -0.00121  -0.00121  -0.01942
   D73       -3.12300  -0.00003   0.00000  -0.00126  -0.00126  -3.12426
   D74        0.00189  -0.00003   0.00000  -0.00085  -0.00085   0.00104
   D75       -0.00537   0.00002   0.00000   0.00032   0.00032  -0.00505
   D76        3.12724   0.00010   0.00000   0.00484   0.00484   3.13208
   D77       -2.88221  -0.00003   0.00000   0.00232   0.00233  -2.87989
   D78        0.00419   0.00004   0.00000   0.00136   0.00136   0.00555
   D79       -0.19921  -0.00014   0.00000  -0.00478  -0.00479  -0.20400
   D80        2.92223  -0.00012   0.00000  -0.00311  -0.00312   2.91912
   D81       -3.12575  -0.00007   0.00000  -0.00342  -0.00342  -3.12917
   D82       -0.00431  -0.00004   0.00000  -0.00175  -0.00175  -0.00606
   D83       -0.00256  -0.00002   0.00000  -0.00047  -0.00047  -0.00302
   D84        3.11547   0.00002   0.00000   0.00152   0.00152   3.11698
   D85       -0.00007   0.00000   0.00000  -0.00059  -0.00059  -0.00066
   D86        3.09509   0.00003   0.00000   0.00152   0.00152   3.09661
   D87       -3.11512  -0.00005   0.00000  -0.00280  -0.00280  -3.11792
   D88       -0.01996  -0.00001   0.00000  -0.00069  -0.00069  -0.02066
   D89        2.74262  -0.00011   0.00000  -0.00691  -0.00691   2.73571
   D90       -0.39740  -0.00007   0.00000  -0.00480  -0.00480  -0.40220
   D91       -0.42755  -0.00006   0.00000  -0.00452  -0.00452  -0.43206
   D92        2.71562  -0.00002   0.00000  -0.00241  -0.00241   2.71321
   D93       -3.13274   0.00000   0.00000   0.00009   0.00009  -3.13265
   D94        0.00108   0.00001   0.00000   0.00044   0.00044   0.00151
   D95       -0.00868   0.00001   0.00000   0.00053   0.00053  -0.00815
   D96        3.12513   0.00002   0.00000   0.00088   0.00088   3.12602
   D97       -3.13776  -0.00001   0.00000  -0.00052  -0.00052  -3.13828
   D98       -0.00062   0.00001   0.00000   0.00050   0.00050  -0.00013
   D99       -0.00404   0.00000   0.00000  -0.00017  -0.00017  -0.00421
   D100       3.13310   0.00002   0.00000   0.00085   0.00085   3.13395
   D101      -3.13961  -0.00004   0.00000  -0.00172  -0.00172  -3.14133
   D102      -0.00264  -0.00002   0.00000  -0.00098  -0.00098  -0.00361
   D103      -0.00246  -0.00002   0.00000  -0.00070  -0.00070  -0.00316
   D104       3.13452   0.00000   0.00000   0.00004   0.00004   3.13456
   D105       0.00580   0.00001   0.00000   0.00059   0.00059   0.00638
   D106      -3.12603  -0.00009   0.00000  -0.00433  -0.00433  -3.13036
   D107      -3.14040   0.00002   0.00000   0.00132   0.00132  -3.13908
   D108       0.01096  -0.00007   0.00000  -0.00360  -0.00360   0.00737
   D109       0.05762  -0.00012   0.00000  -0.00864  -0.00864   0.04898
   D110      -3.05749  -0.00016   0.00000  -0.01084  -0.01084  -3.06833
   D111      -3.09308  -0.00004   0.00000  -0.00406  -0.00406  -3.09714
   D112       0.07500  -0.00007   0.00000  -0.00626  -0.00626   0.06874
   D113       0.00252   0.00003   0.00000   0.00136   0.00136   0.00388
   D114      -3.08618  -0.00002   0.00000  -0.00104  -0.00105  -3.08723
   D115       3.11992   0.00006   0.00000   0.00338   0.00338   3.12330
   D116       0.03121   0.00002   0.00000   0.00097   0.00097   0.03219
   D117      -3.13161  -0.00004   0.00000  -0.00186  -0.00186  -3.13347
   D118       0.03396  -0.00001   0.00000  -0.00079  -0.00079   0.03317
   D119       0.01032   0.00000   0.00000  -0.00007  -0.00007   0.01025
   D120      -3.10730   0.00002   0.00000   0.00101   0.00101  -3.10629
   D121      -3.14022   0.00003   0.00000   0.00159   0.00159  -3.13863
   D122       0.00650   0.00003   0.00000   0.00137   0.00137   0.00787
   D123       0.00104   0.00000   0.00000  -0.00019  -0.00019   0.00085
   D124      -3.13543  -0.00001   0.00000  -0.00041  -0.00041  -3.13584
   D125      -0.01258   0.00000   0.00000   0.00002   0.00002  -0.01256
   D126      -3.14014   0.00001   0.00000   0.00048   0.00048  -3.13966
   D127       3.10520  -0.00002   0.00000  -0.00104  -0.00104   3.10416
   D128      -0.02236  -0.00001   0.00000  -0.00058  -0.00058  -0.02294
   D129      -0.01006   0.00001   0.00000   0.00048   0.00048  -0.00958
   D130      -3.13807   0.00000   0.00000  -0.00006  -0.00006  -3.13813
   D131       3.12631   0.00002   0.00000   0.00071   0.00071   3.12702
   D132      -0.00170   0.00000   0.00000   0.00017   0.00017  -0.00153
   D133       0.00367   0.00001   0.00000   0.00027   0.00027   0.00394
   D134      -3.13452   0.00001   0.00000   0.00055   0.00055  -3.13397
   D135       3.13129   0.00000   0.00000  -0.00019  -0.00019   3.13110
   D136      -0.00690   0.00000   0.00000   0.00009   0.00009  -0.00681
   D137       0.00778  -0.00001   0.00000  -0.00052  -0.00052   0.00725
   D138      -3.13723  -0.00002   0.00000  -0.00080  -0.00080  -3.13803
   D139       3.13583   0.00000   0.00000   0.00002   0.00002   3.13584
   D140      -0.00917  -0.00001   0.00000  -0.00026  -0.00026  -0.00944
   D141       3.12994   0.00006   0.00000   0.00311   0.00311   3.13306
   D142      -0.03452   0.00003   0.00000   0.00167   0.00167  -0.03285
   D143      -0.01326   0.00002   0.00000   0.00097   0.00097  -0.01229
   D144       3.10546  -0.00001   0.00000  -0.00047  -0.00047   3.10499
   D145      -3.14023  -0.00006   0.00000  -0.00271  -0.00271   3.14024
   D146       0.00333  -0.00004   0.00000  -0.00219  -0.00219   0.00114
   D147       0.00295  -0.00002   0.00000  -0.00059  -0.00059   0.00236
   D148      -3.13667   0.00000   0.00000  -0.00007  -0.00007  -3.13674
   D149       0.01209  -0.00001   0.00000  -0.00055  -0.00055   0.01154
   D150       3.14090  -0.00002   0.00000  -0.00081  -0.00081   3.14009
   D151      -3.10689   0.00002   0.00000   0.00088   0.00088  -3.10601
   D152       0.02192   0.00001   0.00000   0.00062   0.00062   0.02254
   D153       0.00847   0.00000   0.00000  -0.00020  -0.00020   0.00827
   D154       3.14032   0.00001   0.00000   0.00046   0.00046   3.14078
   D155      -3.13513  -0.00002   0.00000  -0.00073  -0.00073  -3.13586
   D156      -0.00328   0.00000   0.00000  -0.00007  -0.00007  -0.00335
   D157      -0.00084  -0.00001   0.00000  -0.00023  -0.00023  -0.00107
   D158       3.13697   0.00000   0.00000  -0.00024  -0.00024   3.13673
   D159      -3.12970   0.00000   0.00000   0.00003   0.00003  -3.12967
   D160       0.00811   0.00000   0.00000   0.00002   0.00002   0.00813
   D161      -0.00956   0.00001   0.00000   0.00061   0.00061  -0.00895
   D162       3.13583   0.00001   0.00000   0.00062   0.00062   3.13645
   D163      -3.14142   0.00000   0.00000  -0.00005  -0.00005  -3.14147
   D164       0.00397   0.00000   0.00000  -0.00004  -0.00004   0.00393
         Item               Value     Threshold  Converged?
 Maximum Force            0.000451     0.000450     NO 
 RMS     Force            0.000057     0.000300     YES
 Maximum Displacement     0.169509     0.001800     NO 
 RMS     Displacement     0.031715     0.001200     NO 
 Predicted change in Energy=-1.234081D-05
 Lowest energy point so far.  Saving SCF results.
 GradGradGradGradGradGradGradGradGradGradGradGradGradGradGradGradGradGrad

 Leave Link  103 at Sat Oct 20 04:54:58 2018, MaxMem=   838860800 cpu:         7.6
 (Enter /soft/sl6.3/x86_64/gaussian/g09_d01/g09/l202.exe)
 Stoichiometry    C28H18Cl2FeN10(5)
 Framework group  C1[X(C28H18Cl2FeN10)]
 Deg. of freedom   171
 Full point group                 C1      NOp   1
 RotChk:  IX=0 Diff= 1.85D-02
 Largest Abelian subgroup         C1      NOp   1
 Largest concise Abelian subgroup C1      NOp   1
                         Standard orientation:                         
 ---------------------------------------------------------------------
 Center     Atomic      Atomic             Coordinates (Angstroms)
 Number     Number       Type             X           Y           Z
 ---------------------------------------------------------------------
      1         26           0       -0.101622   -1.747639   -0.541364
      2         17           0       -0.114346   -0.922825   -2.715132
      3          7           0       -2.021238   -2.941745   -0.862935
      4          7           0       -1.862220   -0.329039   -0.158116
      5          7           0       -1.958988    0.934217    0.085996
      6          7           0       -3.229483    1.296647   -0.206654
      7          6           0       -2.014744   -4.234000   -1.205975
      8          1           0       -1.054352   -4.730028   -1.103616
      9          6           0       -3.155536   -4.886528   -1.665835
     10          1           0       -3.105316   -5.932905   -1.938666
     11          6           0       -4.340441   -4.166846   -1.773021
     12          1           0       -5.246076   -4.643026   -2.130723
     13          6           0       -4.350461   -2.821504   -1.421369
     14          1           0       -5.258063   -2.235761   -1.500980
     15          6           0       -3.165235   -2.238815   -0.973986
     16          6           0       -3.057825   -0.825935   -0.602176
     17          6           0       -3.947221    0.222100   -0.638739
     18          1           0       -4.968376    0.301269   -0.965518
     19         17           0        1.216143   -3.786557   -0.368772
     20          7           0       -0.139892   -1.866747    1.810077
     21          7           0        1.596171   -0.590417    0.195688
     22          7           0        2.552350    0.005006   -0.434668
     23          7           0        3.511046    0.284073    0.477074
     24          6           0       -1.052396   -2.497603    2.551357
     25          1           0       -1.906477   -2.894883    2.014664
     26          6           0       -0.929371   -2.665977    3.925642
     27          1           0       -1.694947   -3.193364    4.480383
     28          6           0        0.198802   -2.150051    4.557541
     29          1           0        0.333880   -2.262836    5.626847
     30          6           0        1.153658   -1.490522    3.796256
     31          1           0        2.041859   -1.078704    4.259332
     32          6           0        0.952776   -1.370098    2.419421
     33          6           0        1.899796   -0.708665    1.526928
     34          6           0        3.139922   -0.147199    1.714869
     35          1           0        3.774733   -0.060943    2.577915
     36          6           0       -3.635971    2.651422   -0.068152
     37          6           0       -4.958186    2.953845    0.259000
     38          6           0       -2.695213    3.664710   -0.261372
     39          6           0       -5.347338    4.279921    0.382386
     40          6           0       -3.084093    4.988281   -0.124347
     41          6           0       -4.412621    5.306767    0.193957
     42          1           0       -5.674898    2.162801    0.439447
     43          1           0       -1.678180    3.403892   -0.519497
     44          1           0       -6.370329    4.524735    0.637598
     45          1           0       -2.363880    5.782184   -0.275011
     46          6           0        4.712471    0.920107    0.062519
     47          6           0        5.477724    1.640603    0.980561
     48          6           0        5.107007    0.814337   -1.273305
     49          6           0        6.653683    2.248189    0.565286
     50          6           0        6.276545    1.432937   -1.686461
     51          6           0        7.062059    2.149738   -0.771525
     52          1           0        5.152614    1.749364    2.007256
     53          1           0        4.494392    0.254162   -1.966179
     54          1           0        7.252799    2.810161    1.270146
     55          1           0        6.590997    1.356068   -2.719353
     56          6           0       -4.813059    6.673001    0.330649
     57          7           0       -5.138259    7.775375    0.443928
     58          6           0        8.271813    2.782311   -1.197587
     59          7           0        9.249368    3.295310   -1.537154
 ---------------------------------------------------------------------
 Rotational constants (GHZ):      0.0741222      0.0493741      0.0361702
 Leave Link  202 at Sat Oct 20 04:54:58 2018, MaxMem=   838860800 cpu:         0.1
 (Enter /soft/sl6.3/x86_64/gaussian/g09_d01/g09/l301.exe)
 Standard basis: 6-311G(d,p) (5D, 7F)
 Ernie: Thresh=  0.10000D-02 Tol=  0.10000D-05 Strict=F.
 There are   936 symmetry adapted cartesian basis functions of A   symmetry.
 There are   890 symmetry adapted basis functions of A   symmetry.
   890 basis functions,  1539 primitive gaussians,   936 cartesian basis functions
   160 alpha electrons      156 beta electrons
       nuclear repulsion energy      5359.3009299021 Hartrees.
 IExCor=  402 DFT=T Ex+Corr=B3LYP ExCW=0 ScaHFX=  0.200000
 ScaDFX=  0.800000  0.720000  1.000000  0.810000 ScalE2=  1.000000  1.000000
 IRadAn=      0 IRanWt=     -1 IRanGd=            0 ICorTp=0 IEmpDi=  4
 NAtoms=   59 NActive=   59 NUniq=   59 SFac= 1.00D+00 NAtFMM=   60 NAOKFM=F Big=F
 Integral buffers will be    131072 words long.
 Raffenetti 2 integral format.
 Two-electron integral symmetry is turned on.
 Leave Link  301 at Sat Oct 20 04:54:58 2018, MaxMem=   838860800 cpu:         0.9
 (Enter /soft/sl6.3/x86_64/gaussian/g09_d01/g09/l302.exe)
 NPDir=0 NMtPBC=     1 NCelOv=     1 NCel=       1 NClECP=     1 NCelD=      1
         NCelK=      1 NCelE2=     1 NClLst=     1 CellRange=     0.0.
 One-electron integrals computed using PRISM.
 NBasis=   890 RedAO= T EigKep=  1.69D-04  NBF=   890
 NBsUse=   890 1.00D-06 EigRej= -1.00D+00 NBFU=   890
 Precomputing XC quadrature grid using
 IXCGrd= 4 IRadAn=           0 IRanWt=          -1 IRanGd=           0 AccXCQ= 0.00D+00.
 Generated NRdTot=       0 NPtTot=           0 NUsed=           0 NTot=          32
 NSgBfM=   827   827   828   833   833 MxSgAt=    59 MxSgA2=    59.
 Leave Link  302 at Sat Oct 20 04:55:02 2018, MaxMem=   838860800 cpu:        62.3
 (Enter /soft/sl6.3/x86_64/gaussian/g09_d01/g09/l303.exe)
 DipDrv:  MaxL=1.
 Leave Link  303 at Sat Oct 20 04:55:02 2018, MaxMem=   838860800 cpu:         4.1
 (Enter /soft/sl6.3/x86_64/gaussian/g09_d01/g09/l401.exe)
 Initial guess from the checkpoint file:  "FeCl2L12_CN_cis2.chk"
 B after Tr=     0.000000    0.000000    0.000000
         Rot=    0.999982    0.005297    0.001634   -0.002085 Ang=   0.68 deg.
 Guess basis will be translated and rotated to current coordinates.
 JPrj=2 DoOrth=T DoCkMO=T.
 Initial guess <Sx>= 0.0000 <Sy>= 0.0000 <Sz>= 2.0000 <S**2>= 6.0231 S= 2.0046
 Generating alternative initial guess.
 ExpMin= 4.19D-02 ExpMax= 2.58D+05 ExpMxC= 8.89D+03 IAcc=2 IRadAn=         4 AccDes= 0.00D+00
 Harris functional with IExCor=  402 and IRadAn=       4 diagonalized for initial guess.
 HarFok:  IExCor=  402 AccDes= 0.00D+00 IRadAn=         4 IDoV= 1 UseB2=F ITyADJ=14
 ICtDFT=  3500011 ScaDFX=  1.000000  1.000000  1.000000  1.000000
 FoFCou: FMM=F IPFlag=           0 FMFlag=      100000 FMFlg1=           0
         NFxFlg=           0 DoJE=T BraDBF=F KetDBF=T FulRan=T
         wScrn=  0.000000 ICntrl=     500 IOpCl=  0 I1Cent=   200000004 NGrid=           0
         NMat0=    1 NMatS0=      1 NMatT0=    0 NMatD0=    1 NMtDS0=    0 NMtDT0=    0
 Petite list used in FoFCou.
 Harris En= -3809.59128086052    
 Leave Link  401 at Sat Oct 20 04:55:18 2018, MaxMem=   838860800 cpu:       255.3
 (Enter /soft/sl6.3/x86_64/gaussian/g09_d01/g09/l502.exe)
 UHF open shell SCF:
 Using DIIS extrapolation, IDIIS=  1040.
 Integral symmetry usage will be decided dynamically.
 IVT=     2668742 IEndB=     2668742 NGot=   838860800 MDV=   837085731
 LenX=   837085731 LenY=   836208699
 Requested convergence on RMS density matrix=1.00D-08 within 128 cycles.
 Requested convergence on MAX density matrix=1.00D-06.
 Requested convergence on             energy=1.00D-06.
 No special actions if energy rises.
 Fock matrices will be formed incrementally for  20 cycles.

 Cycle   1  Pass 1  IDiag  1:
 FoFJK:  IHMeth= 1 ICntrl=       0 DoSepK=F KAlg= 0 I1Cent=   0 FoldK=F
 IRaf= 500000000 NMat=   1 IRICut=       1 DoRegI=T DoRafI=F ISym2E= 0.
 FoFCou: FMM=F IPFlag=           0 FMFlag=      100000 FMFlg1=           0
         NFxFlg=           0 DoJE=F BraDBF=F KetDBF=F FulRan=T
         wScrn=  0.000000 ICntrl=       0 IOpCl=  1 I1Cent=           0 NGrid=           0
         NMat0=    1 NMatS0=      1 NMatT0=    0 NMatD0=    1 NMtDS0=    0 NMtDT0=    0
 Symmetry not used in FoFCou.
 E= -3809.93354753788    
 DIIS: error= 8.41D-04 at cycle   1 NSaved=   1.
 NSaved= 1 IEnMin= 1 EnMin= -3809.93354753788     IErMin= 1 ErrMin= 8.41D-04
 ErrMax= 8.41D-04  0.00D+00 EMaxC= 1.00D-01 BMatC= 4.21D-03 BMatP= 4.21D-03
 IDIUse=3 WtCom= 9.92D-01 WtEn= 8.41D-03
 Coeff-Com:  0.100D+01
 Coeff-En:   0.100D+01
 Coeff:      0.100D+01
 Gap=     0.759 Goal=   None    Shift=    0.000
 Gap=     0.725 Goal=   None    Shift=    0.000
 RMSDP=5.68D-05 MaxDP=3.44D-03              OVMax= 7.20D-03

 Cycle   2  Pass 1  IDiag  1:
 RMSU=  5.68D-05    CP:  1.00D+00
 E= -3809.93550017625     Delta-E=       -0.001952638369 Rises=F Damp=F
 DIIS: error= 1.23D-04 at cycle   2 NSaved=   2.
 NSaved= 2 IEnMin= 2 EnMin= -3809.93550017625     IErMin= 2 ErrMin= 1.23D-04
 ErrMax= 1.23D-04  0.00D+00 EMaxC= 1.00D-01 BMatC= 7.50D-05 BMatP= 4.21D-03
 IDIUse=3 WtCom= 9.99D-01 WtEn= 1.23D-03
 Coeff-Com: -0.575D-01 0.106D+01
 Coeff-En:   0.000D+00 0.100D+01
 Coeff:     -0.574D-01 0.106D+01
 Gap=     0.105 Goal=   None    Shift=    0.000
 Gap=     0.071 Goal=   None    Shift=    0.000
 RMSDP=1.41D-05 MaxDP=8.86D-04 DE=-1.95D-03 OVMax= 1.58D-03

 Cycle   3  Pass 1  IDiag  1:
 RMSU=  1.39D-05    CP:  1.00D+00  1.03D+00
 E= -3809.93551471603     Delta-E=       -0.000014539775 Rises=F Damp=F
 DIIS: error= 2.03D-04 at cycle   3 NSaved=   3.
 NSaved= 3 IEnMin= 3 EnMin= -3809.93551471603     IErMin= 2 ErrMin= 1.23D-04
 ErrMax= 2.03D-04  0.00D+00 EMaxC= 1.00D-01 BMatC= 8.92D-05 BMatP= 7.50D-05
 IDIUse=3 WtCom= 4.13D-01 WtEn= 5.87D-01
 Coeff-Com: -0.419D-01 0.589D+00 0.452D+00
 Coeff-En:   0.000D+00 0.226D+00 0.774D+00
 Coeff:     -0.173D-01 0.376D+00 0.641D+00
 Gap=     0.105 Goal=   None    Shift=    0.000
 Gap=     0.071 Goal=   None    Shift=    0.000
 RMSDP=1.12D-05 MaxDP=7.16D-04 DE=-1.45D-05 OVMax= 1.78D-03

 Cycle   4  Pass 1  IDiag  1:
 RMSU=  6.07D-06    CP:  1.00D+00  1.07D+00  3.41D-01
 E= -3809.93551661395     Delta-E=       -0.000001897917 Rises=F Damp=F
 DIIS: error= 2.17D-04 at cycle   4 NSaved=   4.
 NSaved= 4 IEnMin= 4 EnMin= -3809.93551661395     IErMin= 2 ErrMin= 1.23D-04
 ErrMax= 2.17D-04  0.00D+00 EMaxC= 1.00D-01 BMatC= 8.26D-05 BMatP= 7.50D-05
 IDIUse=3 WtCom= 4.05D-01 WtEn= 5.95D-01
 Coeff-Com: -0.175D-01 0.211D+00 0.452D+00 0.354D+00
 Coeff-En:   0.000D+00 0.000D+00 0.481D+00 0.519D+00
 Coeff:     -0.710D-02 0.855D-01 0.470D+00 0.452D+00
 Gap=     0.105 Goal=   None    Shift=    0.000
 Gap=     0.072 Goal=   None    Shift=    0.000
 RMSDP=5.53D-06 MaxDP=4.31D-04 DE=-1.90D-06 OVMax= 1.12D-03

 Cycle   5  Pass 1  IDiag  1:
 RMSU=  2.51D-06    CP:  1.00D+00  1.06D+00  5.72D-01  3.93D-01
 E= -3809.93553431243     Delta-E=       -0.000017698489 Rises=F Damp=F
 DIIS: error= 3.92D-05 at cycle   5 NSaved=   5.
 NSaved= 5 IEnMin= 5 EnMin= -3809.93553431243     IErMin= 5 ErrMin= 3.92D-05
 ErrMax= 3.92D-05  0.00D+00 EMaxC= 1.00D-01 BMatC= 5.64D-06 BMatP= 7.50D-05
 IDIUse=1 WtCom= 1.00D+00 WtEn= 0.00D+00
 Coeff-Com: -0.348D-02 0.233D-01 0.252D+00 0.293D+00 0.435D+00
 Coeff:     -0.348D-02 0.233D-01 0.252D+00 0.293D+00 0.435D+00
 Gap=     0.105 Goal=   None    Shift=    0.000
 Gap=     0.071 Goal=   None    Shift=    0.000
 RMSDP=1.74D-06 MaxDP=9.60D-05 DE=-1.77D-05 OVMax= 4.52D-04

 Cycle   6  Pass 1  IDiag  1:
 RMSU=  9.41D-07    CP:  1.00D+00  1.06D+00  6.04D-01  5.27D-01  5.47D-01
 E= -3809.93553554410     Delta-E=       -0.000001231670 Rises=F Damp=F
 DIIS: error= 1.27D-05 at cycle   6 NSaved=   6.
 NSaved= 6 IEnMin= 6 EnMin= -3809.93553554410     IErMin= 6 ErrMin= 1.27D-05
 ErrMax= 1.27D-05  0.00D+00 EMaxC= 1.00D-01 BMatC= 6.30D-07 BMatP= 5.64D-06
 IDIUse=1 WtCom= 1.00D+00 WtEn= 0.00D+00
 Coeff-Com:  0.357D-03-0.190D-01 0.111D+00 0.156D+00 0.316D+00 0.435D+00
 Coeff:      0.357D-03-0.190D-01 0.111D+00 0.156D+00 0.316D+00 0.435D+00
 Gap=     0.105 Goal=   None    Shift=    0.000
 Gap=     0.071 Goal=   None    Shift=    0.000
 RMSDP=6.10D-07 MaxDP=4.61D-05 DE=-1.23D-06 OVMax= 3.89D-04

 Cycle   7  Pass 1  IDiag  1:
 RMSU=  4.81D-07    CP:  1.00D+00  1.06D+00  6.15D-01  5.38D-01  6.55D-01
                    CP:  7.97D-01
 E= -3809.93553573568     Delta-E=       -0.000000191572 Rises=F Damp=F
 DIIS: error= 1.15D-05 at cycle   7 NSaved=   7.
 NSaved= 7 IEnMin= 7 EnMin= -3809.93553573568     IErMin= 7 ErrMin= 1.15D-05
 ErrMax= 1.15D-05  0.00D+00 EMaxC= 1.00D-01 BMatC= 9.84D-08 BMatP= 6.30D-07
 IDIUse=1 WtCom= 1.00D+00 WtEn= 0.00D+00
 Coeff-Com:  0.803D-03-0.170D-01 0.322D-01 0.557D-01 0.138D+00 0.284D+00
 Coeff-Com:  0.506D+00
 Coeff:      0.803D-03-0.170D-01 0.322D-01 0.557D-01 0.138D+00 0.284D+00
 Coeff:      0.506D+00
 Gap=     0.105 Goal=   None    Shift=    0.000
 Gap=     0.071 Goal=   None    Shift=    0.000
 RMSDP=3.78D-07 MaxDP=4.22D-05 DE=-1.92D-07 OVMax= 3.50D-04

 Cycle   8  Pass 1  IDiag  1:
 RMSU=  2.37D-07    CP:  1.00D+00  1.06D+00  6.18D-01  5.54D-01  6.95D-01
                    CP:  1.05D+00  1.18D+00
 E= -3809.93553581301     Delta-E=       -0.000000077329 Rises=F Damp=F
 DIIS: error= 1.07D-05 at cycle   8 NSaved=   8.
 NSaved= 8 IEnMin= 8 EnMin= -3809.93553581301     IErMin= 8 ErrMin= 1.07D-05
 ErrMax= 1.07D-05  0.00D+00 EMaxC= 1.00D-01 BMatC= 4.17D-08 BMatP= 9.84D-08
 IDIUse=1 WtCom= 1.00D+00 WtEn= 0.00D+00
 Coeff-Com:  0.376D-03-0.363D-02-0.213D-01-0.235D-01-0.320D-01 0.185D-01
 Coeff-Com:  0.316D+00 0.746D+00
 Coeff:      0.376D-03-0.363D-02-0.213D-01-0.235D-01-0.320D-01 0.185D-01
 Coeff:      0.316D+00 0.746D+00
 Gap=     0.105 Goal=   None    Shift=    0.000
 Gap=     0.071 Goal=   None    Shift=    0.000
 RMSDP=4.75D-07 MaxDP=6.03D-05 DE=-7.73D-08 OVMax= 5.13D-04

 Cycle   9  Pass 1  IDiag  1:
 RMSU=  1.50D-07    CP:  1.00D+00  1.06D+00  6.22D-01  5.71D-01  7.65D-01
                    CP:  1.33D+00  1.77D+00  1.46D+00
 E= -3809.93553590393     Delta-E=       -0.000000090922 Rises=F Damp=F
 DIIS: error= 1.02D-05 at cycle   9 NSaved=   9.
 NSaved= 9 IEnMin= 9 EnMin= -3809.93553590393     IErMin= 9 ErrMin= 1.02D-05
 ErrMax= 1.02D-05  0.00D+00 EMaxC= 1.00D-01 BMatC= 2.70D-08 BMatP= 4.17D-08
 IDIUse=1 WtCom= 1.00D+00 WtEn= 0.00D+00
 Coeff-Com: -0.637D-03 0.177D-01-0.557D-01-0.851D-01-0.188D+00-0.322D+00
 Coeff-Com: -0.324D+00 0.603D+00 0.136D+01
 Coeff:     -0.637D-03 0.177D-01-0.557D-01-0.851D-01-0.188D+00-0.322D+00
 Coeff:     -0.324D+00 0.603D+00 0.136D+01
 Gap=     0.105 Goal=   None    Shift=    0.000
 Gap=     0.071 Goal=   None    Shift=    0.000
 RMSDP=1.10D-06 MaxDP=1.38D-04 DE=-9.09D-08 OVMax= 1.20D-03

 Cycle  10  Pass 1  IDiag  1:
 RMSU=  1.59D-07    CP:  1.00D+00  1.06D+00  6.30D-01  6.10D-01  9.06D-01
                    CP:  2.01D+00  3.00D+00  3.00D+00  1.82D+00
 E= -3809.93553605933     Delta-E=       -0.000000155402 Rises=F Damp=F
 DIIS: error= 8.28D-06 at cycle  10 NSaved=  10.
 NSaved=10 IEnMin=10 EnMin= -3809.93553605933     IErMin=10 ErrMin= 8.28D-06
 ErrMax= 8.28D-06  0.00D+00 EMaxC= 1.00D-01 BMatC= 1.65D-08 BMatP= 2.70D-08
 IDIUse=1 WtCom= 1.00D+00 WtEn= 0.00D+00
 Coeff-Com: -0.708D-03 0.161D-01-0.323D-01-0.536D-01-0.128D+00-0.263D+00
 Coeff-Com: -0.437D+00 0.210D-01 0.108D+01 0.795D+00
 Coeff:     -0.708D-03 0.161D-01-0.323D-01-0.536D-01-0.128D+00-0.263D+00
 Coeff:     -0.437D+00 0.210D-01 0.108D+01 0.795D+00
 Gap=     0.105 Goal=   None    Shift=    0.000
 Gap=     0.071 Goal=   None    Shift=    0.000
 RMSDP=8.36D-07 MaxDP=9.95D-05 DE=-1.55D-07 OVMax= 9.26D-04

 Cycle  11  Pass 1  IDiag  1:
 RMSU=  5.17D-07    CP:  1.00D+00  1.06D+00  6.36D-01  6.38D-01  1.01D+00
                    CP:  2.51D+00  3.00D+00  3.00D+00  2.89D+00  2.74D+00
 E= -3809.93553613328     Delta-E=       -0.000000073946 Rises=F Damp=F
 DIIS: error= 6.78D-06 at cycle  11 NSaved=  11.
 NSaved=11 IEnMin=11 EnMin= -3809.93553613328     IErMin=11 ErrMin= 6.78D-06
 ErrMax= 6.78D-06  0.00D+00 EMaxC= 1.00D-01 BMatC= 7.31D-09 BMatP= 1.65D-08
 IDIUse=1 WtCom= 1.00D+00 WtEn= 0.00D+00
 Coeff-Com: -0.253D-03 0.471D-02-0.378D-02-0.777D-02-0.216D-01-0.654D-01
 Coeff-Com: -0.175D+00-0.187D+00 0.274D+00 0.517D+00 0.665D+00
 Coeff:     -0.253D-03 0.471D-02-0.378D-02-0.777D-02-0.216D-01-0.654D-01
 Coeff:     -0.175D+00-0.187D+00 0.274D+00 0.517D+00 0.665D+00
 Gap=     0.105 Goal=   None    Shift=    0.000
 Gap=     0.071 Goal=   None    Shift=    0.000
 RMSDP=3.58D-07 MaxDP=4.32D-05 DE=-7.39D-08 OVMax= 4.02D-04

 Cycle  12  Pass 1  IDiag  1:
 RMSU=  1.65D-07    CP:  1.00D+00  1.06D+00  6.38D-01  6.50D-01  1.05D+00
                    CP:  2.71D+00  3.00D+00  3.00D+00  3.00D+00  3.00D+00
                    CP:  1.37D+00
 E= -3809.93553615671     Delta-E=       -0.000000023432 Rises=F Damp=F
 DIIS: error= 5.96D-06 at cycle  12 NSaved=  12.
 NSaved=12 IEnMin=12 EnMin= -3809.93553615671     IErMin=12 ErrMin= 5.96D-06
 ErrMax= 5.96D-06  0.00D+00 EMaxC= 1.00D-01 BMatC= 4.47D-09 BMatP= 7.31D-09
 IDIUse=1 WtCom= 1.00D+00 WtEn= 0.00D+00
 Coeff-Com:  0.112D-03-0.331D-02 0.999D-02 0.160D-01 0.368D-01 0.628D-01
 Coeff-Com:  0.534D-01-0.138D+00-0.246D+00 0.478D-01 0.454D+00 0.707D+00
 Coeff:      0.112D-03-0.331D-02 0.999D-02 0.160D-01 0.368D-01 0.628D-01
 Coeff:      0.534D-01-0.138D+00-0.246D+00 0.478D-01 0.454D+00 0.707D+00
 Gap=     0.105 Goal=   None    Shift=    0.000
 Gap=     0.071 Goal=   None    Shift=    0.000
 RMSDP=2.35D-07 MaxDP=3.17D-05 DE=-2.34D-08 OVMax= 2.70D-04

 Cycle  13  Pass 1  IDiag  1:
 RMSU=  7.74D-08    CP:  1.00D+00  1.06D+00  6.39D-01  6.55D-01  1.07D+00
                    CP:  2.81D+00  3.00D+00  3.00D+00  3.00D+00  3.00D+00
                    CP:  1.56D+00  1.98D+00
 E= -3809.93553617207     Delta-E=       -0.000000015367 Rises=F Damp=F
 DIIS: error= 5.34D-06 at cycle  13 NSaved=  13.
 NSaved=13 IEnMin=13 EnMin= -3809.93553617207     IErMin=13 ErrMin= 5.34D-06
 ErrMax= 5.34D-06  0.00D+00 EMaxC= 1.00D-01 BMatC= 3.20D-09 BMatP= 4.47D-09
 IDIUse=1 WtCom= 1.00D+00 WtEn= 0.00D+00
 Coeff-Com:  0.226D-03-0.496D-02 0.865D-02 0.149D-01 0.357D-01 0.808D-01
 Coeff-Com:  0.131D+00 0.322D-01-0.324D+00-0.271D+00-0.115D+00 0.446D+00
 Coeff-Com:  0.966D+00
 Coeff:      0.226D-03-0.496D-02 0.865D-02 0.149D-01 0.357D-01 0.808D-01
 Coeff:      0.131D+00 0.322D-01-0.324D+00-0.271D+00-0.115D+00 0.446D+00
 Coeff:      0.966D+00
 Gap=     0.105 Goal=   None    Shift=    0.000
 Gap=     0.071 Goal=   None    Shift=    0.000
 RMSDP=2.74D-07 MaxDP=3.84D-05 DE=-1.54D-08 OVMax= 3.17D-04

 Cycle  14  Pass 1  IDiag  1:
 RMSU=  7.20D-08    CP:  1.00D+00  1.06D+00  6.40D-01  6.60D-01  1.09D+00
                    CP:  2.90D+00  3.00D+00  3.00D+00  3.00D+00  3.00D+00
                    CP:  1.73D+00  3.00D+00  2.20D+00
 E= -3809.93553618901     Delta-E=       -0.000000016933 Rises=F Damp=F
 DIIS: error= 4.59D-06 at cycle  14 NSaved=  14.
 NSaved=14 IEnMin=14 EnMin= -3809.93553618901     IErMin=14 ErrMin= 4.59D-06
 ErrMax= 4.59D-06  0.00D+00 EMaxC= 1.00D-01 BMatC= 2.77D-09 BMatP= 3.20D-09
 IDIUse=1 WtCom= 1.00D+00 WtEn= 0.00D+00
 Coeff-Com:  0.118D-03-0.114D-02-0.420D-02-0.557D-02-0.127D-01 0.673D-02
 Coeff-Com:  0.757D-01 0.276D+00-0.355D-01-0.432D+00-0.879D+00-0.537D+00
 Coeff-Com:  0.124D+01 0.131D+01
 Coeff:      0.118D-03-0.114D-02-0.420D-02-0.557D-02-0.127D-01 0.673D-02
 Coeff:      0.757D-01 0.276D+00-0.355D-01-0.432D+00-0.879D+00-0.537D+00
 Coeff:      0.124D+01 0.131D+01
 Gap=     0.105 Goal=   None    Shift=    0.000
 Gap=     0.071 Goal=   None    Shift=    0.000
 RMSDP=6.08D-07 MaxDP=8.79D-05 DE=-1.69D-08 OVMax= 7.02D-04

 Cycle  15  Pass 1  IDiag  1:
 RMSU=  4.34D-07    CP:  1.00D+00  1.06D+00  6.41D-01  6.70D-01  1.12D+00
                    CP:  3.00D+00  3.00D+00  3.00D+00  3.00D+00  3.00D+00
                    CP:  2.08D+00  3.00D+00  3.00D+00  3.00D+00
 E= -3809.93553621868     Delta-E=       -0.000000029671 Rises=F Damp=F
 DIIS: error= 2.96D-06 at cycle  15 NSaved=  15.
 NSaved=15 IEnMin=15 EnMin= -3809.93553621868     IErMin=15 ErrMin= 2.96D-06
 ErrMax= 2.96D-06  0.00D+00 EMaxC= 1.00D-01 BMatC= 1.98D-09 BMatP= 2.77D-09
 IDIUse=1 WtCom= 1.00D+00 WtEn= 0.00D+00
 Coeff-Com: -0.424D-04 0.231D-02-0.948D-02-0.150D-01-0.363D-01-0.473D-01
 Coeff-Com: -0.243D-01 0.246D+00 0.182D+00-0.220D+00-0.750D+00-0.820D+00
 Coeff-Com:  0.490D+00 0.124D+01 0.764D+00
 Coeff:     -0.424D-04 0.231D-02-0.948D-02-0.150D-01-0.363D-01-0.473D-01
 Coeff:     -0.243D-01 0.246D+00 0.182D+00-0.220D+00-0.750D+00-0.820D+00
 Coeff:      0.490D+00 0.124D+01 0.764D+00
 Gap=     0.105 Goal=   None    Shift=    0.000
 Gap=     0.071 Goal=   None    Shift=    0.000
 RMSDP=5.07D-07 MaxDP=7.59D-05 DE=-2.97D-08 OVMax= 5.83D-04

 Cycle  16  Pass 1  IDiag  1:
 RMSU=  1.36D-07    CP:  1.00D+00  1.06D+00  6.43D-01  6.78D-01  1.14D+00
                    CP:  3.00D+00  3.00D+00  3.00D+00  3.00D+00  3.00D+00
                    CP:  2.36D+00  3.00D+00  3.00D+00  3.00D+00  2.06D+00
 E= -3809.93553623578     Delta-E=       -0.000000017097 Rises=F Damp=F
 DIIS: error= 1.66D-06 at cycle  16 NSaved=  16.
 NSaved=16 IEnMin=16 EnMin= -3809.93553623578     IErMin=16 ErrMin= 1.66D-06
 ErrMax= 1.66D-06  0.00D+00 EMaxC= 1.00D-01 BMatC= 9.69D-10 BMatP= 1.98D-09
 IDIUse=1 WtCom= 1.00D+00 WtEn= 0.00D+00
 Coeff-Com: -0.693D-04 0.184D-02-0.418D-02-0.708D-02-0.179D-01-0.300D-01
 Coeff-Com: -0.472D-01 0.607D-01 0.120D+00 0.186D-01-0.151D+00-0.317D+00
 Coeff-Com: -0.157D+00 0.294D+00 0.501D+00 0.735D+00
 Coeff:     -0.693D-04 0.184D-02-0.418D-02-0.708D-02-0.179D-01-0.300D-01
 Coeff:     -0.472D-01 0.607D-01 0.120D+00 0.186D-01-0.151D+00-0.317D+00
 Coeff:     -0.157D+00 0.294D+00 0.501D+00 0.735D+00
 Gap=     0.105 Goal=   None    Shift=    0.000
 Gap=     0.071 Goal=   None    Shift=    0.000
 RMSDP=2.50D-07 MaxDP=4.02D-05 DE=-1.71D-08 OVMax= 2.85D-04

 Cycle  17  Pass 1  IDiag  1:
 RMSU=  4.08D-08    CP:  1.00D+00  1.06D+00  6.44D-01  6.83D-01  1.16D+00
                    CP:  3.00D+00  3.00D+00  3.00D+00  3.00D+00  3.00D+00
                    CP:  2.49D+00  3.00D+00  3.00D+00  3.00D+00  2.57D+00
                    CP:  1.54D+00
 E= -3809.93553624233     Delta-E=       -0.000000006556 Rises=F Damp=F
 DIIS: error= 1.23D-06 at cycle  17 NSaved=  17.
 NSaved=17 IEnMin=17 EnMin= -3809.93553624233     IErMin=17 ErrMin= 1.23D-06
 ErrMax= 1.23D-06  0.00D+00 EMaxC= 1.00D-01 BMatC= 6.68D-10 BMatP= 9.69D-10
 IDIUse=1 WtCom= 1.00D+00 WtEn= 0.00D+00
 Coeff-Com: -0.243D-04 0.114D-03 0.141D-02 0.197D-02 0.421D-02 0.443D-02
 Coeff-Com: -0.210D-01-0.548D-01-0.161D-01 0.100D+00 0.211D+00 0.163D+00
 Coeff-Com: -0.273D+00-0.341D+00-0.439D-01 0.375D+00 0.888D+00
 Coeff:     -0.243D-04 0.114D-03 0.141D-02 0.197D-02 0.421D-02 0.443D-02
 Coeff:     -0.210D-01-0.548D-01-0.161D-01 0.100D+00 0.211D+00 0.163D+00
 Coeff:     -0.273D+00-0.341D+00-0.439D-01 0.375D+00 0.888D+00
 Gap=     0.105 Goal=   None    Shift=    0.000
 Gap=     0.071 Goal=   None    Shift=    0.000
 RMSDP=1.63D-07 MaxDP=2.82D-05 DE=-6.56D-09 OVMax= 1.81D-04

 Cycle  18  Pass 1  IDiag  1:
 RMSU=  2.76D-08    CP:  1.00D+00  1.06D+00  6.44D-01  6.85D-01  1.16D+00
                    CP:  3.00D+00  3.00D+00  3.00D+00  3.00D+00  3.00D+00
                    CP:  2.57D+00  3.00D+00  3.00D+00  3.00D+00  2.87D+00
                    CP:  1.97D+00  2.33D+00
 E= -3809.93553624640     Delta-E=       -0.000000004065 Rises=F Damp=F
 DIIS: error= 1.17D-06 at cycle  18 NSaved=  18.
 NSaved=18 IEnMin=18 EnMin= -3809.93553624640     IErMin=18 ErrMin= 1.17D-06
 ErrMax= 1.17D-06  0.00D+00 EMaxC= 1.00D-01 BMatC= 5.79D-10 BMatP= 6.68D-10
 IDIUse=1 WtCom= 1.00D+00 WtEn= 0.00D+00
 Coeff-Com:  0.385D-04-0.150D-02 0.477D-02 0.777D-02 0.190D-01 0.332D-01
 Coeff-Com:  0.191D-01-0.875D-01-0.132D+00 0.695D-01 0.302D+00 0.435D+00
 Coeff-Com: -0.731D-01-0.563D+00-0.509D+00-0.388D+00 0.780D+00 0.108D+01
 Coeff:      0.385D-04-0.150D-02 0.477D-02 0.777D-02 0.190D-01 0.332D-01
 Coeff:      0.191D-01-0.875D-01-0.132D+00 0.695D-01 0.302D+00 0.435D+00
 Coeff:     -0.731D-01-0.563D+00-0.509D+00-0.388D+00 0.780D+00 0.108D+01
 Gap=     0.105 Goal=   None    Shift=    0.000
 Gap=     0.071 Goal=   None    Shift=    0.000
 RMSDP=2.32D-07 MaxDP=4.08D-05 DE=-4.07D-09 OVMax= 2.55D-04

 Cycle  19  Pass 1  IDiag  1:
 RMSU=  1.39D-07    CP:  1.00D+00  1.06D+00  6.45D-01  6.89D-01  1.17D+00
                    CP:  3.00D+00  3.00D+00  3.00D+00  3.00D+00  3.00D+00
                    CP:  2.66D+00  3.00D+00  3.00D+00  3.00D+00  3.00D+00
                    CP:  2.63D+00  3.00D+00  2.53D+00
 E= -3809.93553625183     Delta-E=       -0.000000005439 Rises=F Damp=F
 DIIS: error= 1.08D-06 at cycle  19 NSaved=  19.
 NSaved=19 IEnMin=19 EnMin= -3809.93553625183     IErMin=19 ErrMin= 1.08D-06
 ErrMax= 1.08D-06  0.00D+00 EMaxC= 1.00D-01 BMatC= 4.31D-10 BMatP= 5.79D-10
 IDIUse=1 WtCom= 1.00D+00 WtEn= 0.00D+00
 Coeff-Com:  0.288D-04-0.660D-03 0.921D-03 0.178D-02 0.521D-02 0.134D-01
 Coeff-Com:  0.249D-01 0.965D-02-0.560D-01-0.489D-01-0.326D-01 0.930D-01
 Coeff-Com:  0.205D+00-0.183D-01-0.243D+00-0.536D+00-0.266D+00 0.692D+00
 Coeff-Com:  0.116D+01
 Coeff:      0.288D-04-0.660D-03 0.921D-03 0.178D-02 0.521D-02 0.134D-01
 Coeff:      0.249D-01 0.965D-02-0.560D-01-0.489D-01-0.326D-01 0.930D-01
 Coeff:      0.205D+00-0.183D-01-0.243D+00-0.536D+00-0.266D+00 0.692D+00
 Coeff:      0.116D+01
 Gap=     0.105 Goal=   None    Shift=    0.000
 Gap=     0.071 Goal=   None    Shift=    0.000
 RMSDP=2.46D-07 MaxDP=4.34D-05 DE=-5.44D-09 OVMax= 2.68D-04

 Cycle  20  Pass 1  IDiag  1:
 RMSU=  6.88D-08    CP:  1.00D+00  1.06D+00  6.45D-01  6.93D-01  1.18D+00
                    CP:  3.00D+00  3.00D+00  3.00D+00  3.00D+00  3.00D+00
                    CP:  2.76D+00  3.00D+00  3.00D+00  3.00D+00  3.00D+00
                    CP:  3.00D+00  3.00D+00  3.00D+00  2.51D+00
 E= -3809.93553625680     Delta-E=       -0.000000004960 Rises=F Damp=F
 DIIS: error= 9.77D-07 at cycle  20 NSaved=  20.
 NSaved=20 IEnMin=20 EnMin= -3809.93553625680     IErMin=20 ErrMin= 9.77D-07
 ErrMax= 9.77D-07  0.00D+00 EMaxC= 1.00D-01 BMatC= 3.58D-10 BMatP= 4.31D-10
 IDIUse=1 WtCom= 1.00D+00 WtEn= 0.00D+00
 Coeff-Com: -0.207D-04 0.108D-02-0.429D-02-0.673D-02-0.155D-01-0.225D-01
 Coeff-Com:  0.180D-02 0.103D+00 0.878D-01-0.120D+00-0.349D+00-0.366D+00
 Coeff-Com:  0.263D+00 0.566D+00 0.300D+00-0.805D-01-0.949D+00-0.441D+00
 Coeff-Com:  0.101D+01 0.102D+01
 Coeff:     -0.207D-04 0.108D-02-0.429D-02-0.673D-02-0.155D-01-0.225D-01
 Coeff:      0.180D-02 0.103D+00 0.878D-01-0.120D+00-0.349D+00-0.366D+00
 Coeff:      0.263D+00 0.566D+00 0.300D+00-0.805D-01-0.949D+00-0.441D+00
 Coeff:      0.101D+01 0.102D+01
 Gap=     0.105 Goal=   None    Shift=    0.000
 Gap=     0.071 Goal=   None    Shift=    0.000
 RMSDP=2.51D-07 MaxDP=4.38D-05 DE=-4.96D-09 OVMax= 2.72D-04

 Cycle  21  Pass 1  IDiag  1:
 Restarting incremental Fock formation.
 E= -3809.93553626151     Delta-E=       -0.000000004718 Rises=F Damp=F
 DIIS: error= 8.71D-07 at cycle  21 NSaved=  20.
 NSaved=20 IEnMin=20 EnMin= -3809.93553626151     IErMin=20 ErrMin= 8.71D-07
 ErrMax= 8.71D-07  0.00D+00 EMaxC= 1.00D-01 BMatC= 2.79D-10 BMatP= 3.58D-10
 IDIUse=1 WtCom= 1.00D+00 WtEn= 0.00D+00
 Coeff-Com:  0.810D-03-0.370D-02-0.569D-02-0.134D-01-0.206D-01-0.542D-02
 Coeff-Com:  0.790D-01 0.836D-01-0.798D-01-0.264D+00-0.327D+00 0.111D+00
 Coeff-Com:  0.454D+00 0.359D+00 0.220D+00-0.559D+00-0.699D+00 0.113D+00
 Coeff-Com:  0.729D+00 0.827D+00
 Coeff:      0.810D-03-0.370D-02-0.569D-02-0.134D-01-0.206D-01-0.542D-02
 Coeff:      0.790D-01 0.836D-01-0.798D-01-0.264D+00-0.327D+00 0.111D+00
 Coeff:      0.454D+00 0.359D+00 0.220D+00-0.559D+00-0.699D+00 0.113D+00
 Coeff:      0.729D+00 0.827D+00
 Gap=     0.105 Goal=   None    Shift=    0.000
 Gap=     0.071 Goal=   None    Shift=    0.000
 RMSDP=1.72D-07 MaxDP=2.91D-05 DE=-4.72D-09 OVMax= 1.84D-04

 Cycle  22  Pass 1  IDiag  1:
 RMSU=  1.72D-07    CP:  1.00D+00
 E= -3809.93553626422     Delta-E=       -0.000000002707 Rises=F Damp=F
 DIIS: error= 7.99D-07 at cycle  22 NSaved=  20.
 NSaved=20 IEnMin=20 EnMin= -3809.93553626422     IErMin=20 ErrMin= 7.99D-07
 ErrMax= 7.99D-07  0.00D+00 EMaxC= 1.00D-01 BMatC= 2.32D-10 BMatP= 2.79D-10
 IDIUse=1 WtCom= 1.00D+00 WtEn= 0.00D+00
 Coeff-Com:  0.108D-04 0.496D-05-0.485D-03-0.816D-03-0.841D-02-0.242D-02
 Coeff-Com:  0.652D-02 0.168D-01 0.198D-01-0.150D-01-0.863D-01-0.162D-01
 Coeff-Com:  0.890D-01 0.233D+00 0.194D+00-0.248D+00-0.578D+00-0.107D+00
 Coeff-Com:  0.531D+00 0.972D+00
 Coeff:      0.108D-04 0.496D-05-0.485D-03-0.816D-03-0.841D-02-0.242D-02
 Coeff:      0.652D-02 0.168D-01 0.198D-01-0.150D-01-0.863D-01-0.162D-01
 Coeff:      0.890D-01 0.233D+00 0.194D+00-0.248D+00-0.578D+00-0.107D+00
 Coeff:      0.531D+00 0.972D+00
 Gap=     0.105 Goal=   None    Shift=    0.000
 Gap=     0.071 Goal=   None    Shift=    0.000
 RMSDP=1.50D-07 MaxDP=2.37D-05 DE=-2.71D-09 OVMax= 1.59D-04

 Cycle  23  Pass 1  IDiag  1:
 RMSU=  2.54D-08    CP:  1.00D+00  1.86D+00
 E= -3809.93553626651     Delta-E=       -0.000000002288 Rises=F Damp=F
 DIIS: error= 7.61D-07 at cycle  23 NSaved=  20.
 NSaved=20 IEnMin=20 EnMin= -3809.93553626651     IErMin=20 ErrMin= 7.61D-07
 ErrMax= 7.61D-07  0.00D+00 EMaxC= 1.00D-01 BMatC= 2.04D-10 BMatP= 2.32D-10
 IDIUse=1 WtCom= 1.00D+00 WtEn= 0.00D+00
 Coeff-Com:  0.926D-04 0.344D-03 0.200D-02-0.129D-01-0.179D-01-0.113D-01
 Coeff-Com:  0.470D-01 0.989D-01 0.105D+00-0.842D-01-0.184D+00-0.101D+00
 Coeff-Com:  0.340D-01 0.415D+00 0.266D+00-0.461D+00-0.608D+00-0.394D+00
 Coeff-Com:  0.739D+00 0.117D+01
 Coeff:      0.926D-04 0.344D-03 0.200D-02-0.129D-01-0.179D-01-0.113D-01
 Coeff:      0.470D-01 0.989D-01 0.105D+00-0.842D-01-0.184D+00-0.101D+00
 Coeff:      0.340D-01 0.415D+00 0.266D+00-0.461D+00-0.608D+00-0.394D+00
 Coeff:      0.739D+00 0.117D+01
 Gap=     0.105 Goal=   None    Shift=    0.000
 Gap=     0.071 Goal=   None    Shift=    0.000
 RMSDP=2.17D-07 MaxDP=3.32D-05 DE=-2.29D-09 OVMax= 2.27D-04

 Cycle  24  Pass 1  IDiag  1:
 RMSU=  2.03D-08    CP:  1.00D+00  3.00D+00  2.75D+00
 E= -3809.93553626958     Delta-E=       -0.000000003070 Rises=F Damp=F
 DIIS: error= 6.98D-07 at cycle  24 NSaved=  20.
 NSaved=20 IEnMin=20 EnMin= -3809.93553626958     IErMin=20 ErrMin= 6.98D-07
 ErrMax= 6.98D-07  0.00D+00 EMaxC= 1.00D-01 BMatC= 1.72D-10 BMatP= 2.04D-10
 IDIUse=1 WtCom= 1.00D+00 WtEn= 0.00D+00
 Coeff-Com:  0.716D-03 0.478D-02 0.347D-02 0.428D-02-0.242D-01-0.615D-02
 Coeff-Com:  0.761D-02 0.718D-01 0.848D-01-0.664D-01-0.171D+00-0.271D+00
 Coeff-Com:  0.416D-01 0.532D+00 0.385D+00-0.361D+00-0.114D+01-0.688D+00
 Coeff-Com:  0.113D+01 0.146D+01
 Coeff:      0.716D-03 0.478D-02 0.347D-02 0.428D-02-0.242D-01-0.615D-02
 Coeff:      0.761D-02 0.718D-01 0.848D-01-0.664D-01-0.171D+00-0.271D+00
 Coeff:      0.416D-01 0.532D+00 0.385D+00-0.361D+00-0.114D+01-0.688D+00
 Coeff:      0.113D+01 0.146D+01
 Gap=     0.105 Goal=   None    Shift=    0.000
 Gap=     0.071 Goal=   None    Shift=    0.000
 RMSDP=3.70D-07 MaxDP=5.51D-05 DE=-3.07D-09 OVMax= 3.87D-04

 Cycle  25  Pass 1  IDiag  1:
 RMSU=  3.38D-07    CP:  1.00D+00  3.00D+00  3.00D+00  3.00D+00
 E= -3809.93553627396     Delta-E=       -0.000000004384 Rises=F Damp=F
 DIIS: error= 5.61D-07 at cycle  25 NSaved=  20.
 NSaved=20 IEnMin=20 EnMin= -3809.93553627396     IErMin=20 ErrMin= 5.61D-07
 ErrMax= 5.61D-07  0.00D+00 EMaxC= 1.00D-01 BMatC= 1.45D-10 BMatP= 1.72D-10
 IDIUse=1 WtCom= 1.00D+00 WtEn= 0.00D+00
 Coeff-Com:  0.308D-02 0.168D-01 0.315D-01-0.115D-01-0.651D-01-0.126D+00
 Coeff-Com: -0.598D-01 0.208D+00 0.165D+00-0.601D-01-0.346D+00-0.459D+00
 Coeff-Com:  0.289D+00 0.972D+00 0.340D+00-0.861D+00-0.171D+01-0.152D+00
 Coeff-Com:  0.174D+01 0.109D+01
 Coeff:      0.308D-02 0.168D-01 0.315D-01-0.115D-01-0.651D-01-0.126D+00
 Coeff:     -0.598D-01 0.208D+00 0.165D+00-0.601D-01-0.346D+00-0.459D+00
 Coeff:      0.289D+00 0.972D+00 0.340D+00-0.861D+00-0.171D+01-0.152D+00
 Coeff:      0.174D+01 0.109D+01
 Gap=     0.105 Goal=   None    Shift=    0.000
 Gap=     0.071 Goal=   None    Shift=    0.000
 RMSDP=5.14D-07 MaxDP=7.52D-05 DE=-4.38D-09 OVMax= 5.36D-04

 Cycle  26  Pass 1  IDiag  1:
 RMSU=  4.44D-08    CP:  1.00D+00  3.00D+00  3.00D+00  3.00D+00  2.52D+00
 E= -3809.93553627825     Delta-E=       -0.000000004284 Rises=F Damp=F
 DIIS: error= 3.54D-07 at cycle  26 NSaved=  20.
 NSaved=20 IEnMin=20 EnMin= -3809.93553627825     IErMin=20 ErrMin= 3.54D-07
 ErrMax= 3.54D-07  0.00D+00 EMaxC= 1.00D-01 BMatC= 9.22D-11 BMatP= 1.45D-10
 IDIUse=1 WtCom= 1.00D+00 WtEn= 0.00D+00
 Coeff-Com:  0.112D-01 0.217D-01 0.358D-02-0.469D-01-0.101D+00-0.779D-01
 Coeff-Com:  0.132D+00 0.163D+00 0.229D-01-0.192D+00-0.477D+00-0.202D-01
 Coeff-Com:  0.770D+00 0.576D+00-0.189D+00-0.125D+01-0.823D+00 0.785D+00
 Coeff-Com:  0.968D+00 0.728D+00
 Coeff:      0.112D-01 0.217D-01 0.358D-02-0.469D-01-0.101D+00-0.779D-01
 Coeff:      0.132D+00 0.163D+00 0.229D-01-0.192D+00-0.477D+00-0.202D-01
 Coeff:      0.770D+00 0.576D+00-0.189D+00-0.125D+01-0.823D+00 0.785D+00
 Coeff:      0.968D+00 0.728D+00
 Gap=     0.105 Goal=   None    Shift=    0.000
 Gap=     0.071 Goal=   None    Shift=    0.000
 RMSDP=3.65D-07 MaxDP=5.33D-05 DE=-4.28D-09 OVMax= 3.80D-04

 Cycle  27  Pass 1  IDiag  1:
 RMSU=  2.00D-07    CP:  1.00D+00  3.00D+00  3.00D+00  3.00D+00  3.00D+00
                    CP:  1.72D+00
 E= -3809.93553627995     Delta-E=       -0.000000001704 Rises=F Damp=F
 DIIS: error= 2.00D-07 at cycle  27 NSaved=  20.
 NSaved=20 IEnMin=20 EnMin= -3809.93553627995     IErMin=20 ErrMin= 2.00D-07
 ErrMax= 2.00D-07  0.00D+00 EMaxC= 1.00D-01 BMatC= 5.77D-11 BMatP= 9.22D-11
 IDIUse=1 WtCom= 1.00D+00 WtEn= 0.00D+00
 Coeff-Com:  0.343D-02 0.361D-02-0.461D-02-0.164D-01-0.217D-01 0.338D-02
 Coeff-Com:  0.295D-01 0.319D-01 0.274D-01-0.294D-01-0.878D-01-0.129D-01
 Coeff-Com:  0.140D+00 0.229D+00-0.106D-01-0.527D+00-0.302D+00 0.276D+00
 Coeff-Com:  0.636D+00 0.634D+00
 Coeff:      0.343D-02 0.361D-02-0.461D-02-0.164D-01-0.217D-01 0.338D-02
 Coeff:      0.295D-01 0.319D-01 0.274D-01-0.294D-01-0.878D-01-0.129D-01
 Coeff:      0.140D+00 0.229D+00-0.106D-01-0.527D+00-0.302D+00 0.276D+00
 Coeff:      0.636D+00 0.634D+00
 Gap=     0.105 Goal=   None    Shift=    0.000
 Gap=     0.071 Goal=   None    Shift=    0.000
 RMSDP=1.73D-07 MaxDP=2.39D-05 DE=-1.70D-09 OVMax= 1.79D-04

 Cycle  28  Pass 1  IDiag  1:
 RMSU=  1.70D-08    CP:  1.00D+00  3.00D+00  3.00D+00  3.00D+00  3.00D+00
                    CP:  2.16D+00  1.85D+00
 E= -3809.93553628035     Delta-E=       -0.000000000404 Rises=F Damp=F
 DIIS: error= 1.03D-07 at cycle  28 NSaved=  20.
 NSaved=20 IEnMin=20 EnMin= -3809.93553628035     IErMin=20 ErrMin= 1.03D-07
 ErrMax= 1.03D-07  0.00D+00 EMaxC= 1.00D-01 BMatC= 2.52D-11 BMatP= 5.77D-11
 IDIUse=1 WtCom= 1.00D+00 WtEn= 0.00D+00
 Coeff-Com:  0.430D-02-0.284D-03-0.223D-02-0.186D-01-0.267D-01 0.190D-01
 Coeff-Com:  0.552D-01 0.901D-01-0.184D-01-0.189D+00-0.137D+00 0.118D+00
 Coeff-Com:  0.392D+00 0.356D+00-0.274D+00-0.588D+00-0.182D+00 0.212D+00
 Coeff-Com:  0.487D+00 0.703D+00
 Coeff:      0.430D-02-0.284D-03-0.223D-02-0.186D-01-0.267D-01 0.190D-01
 Coeff:      0.552D-01 0.901D-01-0.184D-01-0.189D+00-0.137D+00 0.118D+00
 Coeff:      0.392D+00 0.356D+00-0.274D+00-0.588D+00-0.182D+00 0.212D+00
 Coeff:      0.487D+00 0.703D+00
 Gap=     0.105 Goal=   None    Shift=    0.000
 Gap=     0.071 Goal=   None    Shift=    0.000
 RMSDP=1.46D-07 MaxDP=2.12D-05 DE=-4.04D-10 OVMax= 1.52D-04

 Cycle  29  Pass 1  IDiag  1:
 RMSU=  5.71D-09    CP:  1.00D+00  3.00D+00  3.00D+00  3.00D+00  3.00D+00
                    CP:  2.48D+00  2.58D+00  1.17D+00
 E= -3809.93553628054     Delta-E=       -0.000000000187 Rises=F Damp=F
 DIIS: error= 5.34D-08 at cycle  29 NSaved=  20.
 NSaved=20 IEnMin=20 EnMin= -3809.93553628054     IErMin=20 ErrMin= 5.34D-08
 ErrMax= 5.34D-08  0.00D+00 EMaxC= 1.00D-01 BMatC= 7.53D-12 BMatP= 2.52D-11
 IDIUse=1 WtCom= 1.00D+00 WtEn= 0.00D+00
 Coeff-Com:  0.570D-03 0.202D-02-0.319D-02-0.187D-01-0.510D-02 0.200D-01
 Coeff-Com:  0.672D-01 0.923D-01-0.413D-01-0.198D+00-0.124D+00 0.912D-01
 Coeff-Com:  0.358D+00 0.198D+00-0.255D+00-0.300D+00-0.178D+00 0.639D-01
 Coeff-Com:  0.408D+00 0.822D+00
 Coeff:      0.570D-03 0.202D-02-0.319D-02-0.187D-01-0.510D-02 0.200D-01
 Coeff:      0.672D-01 0.923D-01-0.413D-01-0.198D+00-0.124D+00 0.912D-01
 Coeff:      0.358D+00 0.198D+00-0.255D+00-0.300D+00-0.178D+00 0.639D-01
 Coeff:      0.408D+00 0.822D+00
 Gap=     0.105 Goal=   None    Shift=    0.000
 Gap=     0.071 Goal=   None    Shift=    0.000
 RMSDP=2.99D-08 MaxDP=3.57D-06 DE=-1.87D-10 OVMax= 3.06D-05

 Cycle  30  Pass 1  IDiag  1:
 RMSU=  4.44D-09    CP:  1.00D+00  3.00D+00  3.00D+00  3.00D+00  3.00D+00
                    CP:  2.60D+00  2.72D+00  1.53D+00  9.01D-01
 E= -3809.93553628052     Delta-E=        0.000000000020 Rises=F Damp=F
 DIIS: error= 2.78D-08 at cycle  30 NSaved=  20.
 NSaved=20 IEnMin=19 EnMin= -3809.93553628054     IErMin=20 ErrMin= 2.78D-08
 ErrMax= 2.78D-08  0.00D+00 EMaxC= 1.00D-01 BMatC= 1.77D-12 BMatP= 7.53D-12
 IDIUse=1 WtCom= 1.00D+00 WtEn= 0.00D+00
 Coeff-Com:  0.158D-03-0.110D-02-0.290D-02 0.498D-03 0.343D-02 0.879D-02
 Coeff-Com:  0.668D-02-0.197D-02-0.169D-01-0.275D-01-0.232D-01 0.272D-01
 Coeff-Com:  0.103D+00 0.395D-01-0.753D-01-0.133D+00-0.107D+00 0.400D-01
 Coeff-Com:  0.415D+00 0.744D+00
 Coeff:      0.158D-03-0.110D-02-0.290D-02 0.498D-03 0.343D-02 0.879D-02
 Coeff:      0.668D-02-0.197D-02-0.169D-01-0.275D-01-0.232D-01 0.272D-01
 Coeff:      0.103D+00 0.395D-01-0.753D-01-0.133D+00-0.107D+00 0.400D-01
 Coeff:      0.415D+00 0.744D+00
 Gap=     0.105 Goal=   None    Shift=    0.000
 Gap=     0.071 Goal=   None    Shift=    0.000
 RMSDP=2.13D-08 MaxDP=3.10D-06 DE= 2.00D-11 OVMax= 2.21D-05

 Cycle  31  Pass 1  IDiag  1:
 RMSU=  1.29D-09    CP:  1.00D+00  3.00D+00  3.00D+00  3.00D+00  3.00D+00
                    CP:  2.65D+00  2.83D+00  1.54D+00  1.09D+00  1.00D+00
 E= -3809.93553628061     Delta-E=       -0.000000000084 Rises=F Damp=F
 DIIS: error= 1.72D-08 at cycle  31 NSaved=  20.
 NSaved=20 IEnMin=20 EnMin= -3809.93553628061     IErMin=20 ErrMin= 1.72D-08
 ErrMax= 1.72D-08  0.00D+00 EMaxC= 1.00D-01 BMatC= 5.26D-13 BMatP= 1.77D-12
 IDIUse=1 WtCom= 1.00D+00 WtEn= 0.00D+00
 Coeff-Com:  0.880D-03 0.232D-02-0.273D-03-0.422D-02-0.102D-01-0.819D-02
 Coeff-Com:  0.161D-01 0.284D-01-0.162D-02-0.458D-01-0.650D-01 0.294D-01
 Coeff-Com:  0.900D-01 0.265D-01-0.445D-01-0.808D-01-0.780D-01 0.581D-01
 Coeff-Com:  0.448D+00 0.639D+00
 Coeff:      0.880D-03 0.232D-02-0.273D-03-0.422D-02-0.102D-01-0.819D-02
 Coeff:      0.161D-01 0.284D-01-0.162D-02-0.458D-01-0.650D-01 0.294D-01
 Coeff:      0.900D-01 0.265D-01-0.445D-01-0.808D-01-0.780D-01 0.581D-01
 Coeff:      0.448D+00 0.639D+00
 Gap=     0.105 Goal=   None    Shift=    0.000
 Gap=     0.071 Goal=   None    Shift=    0.000
 RMSDP=3.69D-09 MaxDP=4.22D-07 DE=-8.37D-11 OVMax= 3.72D-06

 SCF Done:  E(UB3LYP) =  -3809.93553628     A.U. after   31 cycles
            NFock= 31  Conv=0.37D-08     -V/T= 2.0025
 <Sx>= 0.0000 <Sy>= 0.0000 <Sz>= 2.0000 <S**2>= 6.0229 S= 2.0046
 <L.S>= 0.000000000000E+00
 KE= 3.800492167896D+03 PE=-1.969716504977D+04 EE= 6.727436415688D+03
 Annihilation of the first spin contaminant:
 S**2 before annihilation     6.0229,   after     6.0001
 Leave Link  502 at Sat Oct 20 05:27:37 2018, MaxMem=   838860800 cpu:     31006.9
 (Enter /soft/sl6.3/x86_64/gaussian/g09_d01/g09/l701.exe)
 Compute integral first derivatives.
 ... and contract with generalized density number  0.
 Leave Link  701 at Sat Oct 20 05:27:39 2018, MaxMem=   838860800 cpu:        16.3
 (Enter /soft/sl6.3/x86_64/gaussian/g09_d01/g09/l702.exe)
 L702 exits ... SP integral derivatives will be done elsewhere.
 Leave Link  702 at Sat Oct 20 05:27:39 2018, MaxMem=   838860800 cpu:         0.4
 (Enter /soft/sl6.3/x86_64/gaussian/g09_d01/g09/l703.exe)
 Compute integral first derivatives, UseDBF=F ICtDFT=           0.
 Integral derivatives from FoFJK, PRISM(SPDF).
 Calling FoFJK, ICntrl=      2127 FMM=F ISym2X=0 I1Cent= 0 IOpClX= 1 NMat=1 NMatS=1 NMatT=0.
 FoFJK:  IHMeth= 1 ICntrl=    2127 DoSepK=F KAlg= 0 I1Cent=   0 FoldK=F
 IRaf=         0 NMat=   1 IRICut=       1 DoRegI=T DoRafI=F ISym2E= 0.
 FoFCou: FMM=F IPFlag=           0 FMFlag=      100000 FMFlg1=         800
         NFxFlg=           0 DoJE=F BraDBF=F KetDBF=F FulRan=T
         wScrn=  0.000000 ICntrl=    2127 IOpCl=  1 I1Cent=           0 NGrid=           0
         NMat0=    1 NMatS0=      1 NMatT0=    0 NMatD0=    1 NMtDS0=    0 NMtDT0=    0
 Symmetry not used in FoFCou.
 Leave Link  703 at Sat Oct 20 05:30:08 2018, MaxMem=   838860800 cpu:      2377.4
 (Enter /soft/sl6.3/x86_64/gaussian/g09_d01/g09/l716.exe)
 Dipole        =-3.71547651D+00-1.53040372D-01 4.12860382D+00
 ***** Axes restored to original set *****
 -------------------------------------------------------------------
 Center     Atomic                   Forces (Hartrees/Bohr)
 Number     Number              X              Y              Z
 -------------------------------------------------------------------
      1       26          -0.000261645    0.000172393    0.000103200
      2       17           0.000065766    0.000011110   -0.000006163
      3        7           0.000073466    0.000056270    0.000093644
      4        7          -0.000170448    0.000284383   -0.000478768
      5        7          -0.000064182   -0.000048854    0.000168235
      6        7          -0.000030657    0.000024631   -0.000145315
      7        6           0.000008230    0.000015033    0.000015153
      8        1          -0.000027282   -0.000000156   -0.000002476
      9        6          -0.000000890    0.000020012   -0.000003724
     10        1          -0.000001094   -0.000000477    0.000004162
     11        6           0.000007305   -0.000016478    0.000007444
     12        1           0.000003039    0.000000372   -0.000012513
     13        6           0.000003581    0.000010495   -0.000014763
     14        1           0.000009532    0.000007439   -0.000025825
     15        6           0.000000746   -0.000058058    0.000059512
     16        6           0.000003251    0.000039467   -0.000104438
     17        6          -0.000059270   -0.000014734    0.000165503
     18        1          -0.000000807    0.000014421   -0.000026623
     19       17          -0.000354109    0.000579045    0.000619635
     20        7           0.000773038   -0.001175995   -0.000410926
     21        7           0.000045903    0.000138876    0.000183879
     22        7          -0.000036692   -0.000178137   -0.000139233
     23        7          -0.000060288   -0.000071374    0.000085273
     24        6           0.000141229    0.000027157   -0.000106225
     25        1          -0.000037378   -0.000055695   -0.000019956
     26        6          -0.000127864    0.000034944    0.000049301
     27        1          -0.000001594   -0.000003503    0.000006674
     28        6           0.000015377    0.000041794   -0.000018199
     29        1           0.000008714   -0.000020220   -0.000005494
     30        6           0.000013984    0.000039734    0.000089376
     31        1           0.000011063   -0.000037482    0.000004657
     32        6          -0.000179664    0.000198668   -0.000011708
     33        6           0.000223176   -0.000156042   -0.000151964
     34        6          -0.000004172    0.000110486    0.000029587
     35        1           0.000025000    0.000011214   -0.000000962
     36        6           0.000014211    0.000010366    0.000032831
     37        6           0.000013870   -0.000010091    0.000035950
     38        6          -0.000030126   -0.000031604   -0.000037723
     39        6          -0.000016060    0.000012018   -0.000001510
     40        6           0.000005067    0.000014718    0.000007979
     41        6          -0.000000415   -0.000015833   -0.000008775
     42        1           0.000005708   -0.000011567   -0.000013214
     43        1           0.000007945    0.000002232    0.000000862
     44        1          -0.000001623   -0.000000954   -0.000007931
     45        1          -0.000002738    0.000003203   -0.000005858
     46        6           0.000017694    0.000065739   -0.000023638
     47        6          -0.000041533    0.000035147   -0.000012490
     48        6           0.000023184   -0.000051285    0.000018919
     49        6           0.000001634   -0.000014889    0.000005316
     50        6           0.000000803    0.000011553   -0.000021681
     51        6          -0.000007570    0.000000941    0.000015612
     52        1          -0.000012193   -0.000017712    0.000012164
     53        1          -0.000000944   -0.000007166   -0.000000861
     54        1           0.000001912    0.000000354    0.000003908
     55        1           0.000002809   -0.000005749    0.000005297
     56        6           0.000005776    0.000009154   -0.000002291
     57        7          -0.000000831   -0.000003604   -0.000002973
     58        6           0.000002057    0.000005926   -0.000006606
     59        7          -0.000003000   -0.000001632    0.000006754
 -------------------------------------------------------------------
 Cartesian Forces:  Max     0.001175995 RMS     0.000149873
 Leave Link  716 at Sat Oct 20 05:30:08 2018, MaxMem=   838860800 cpu:         0.5
 (Enter /soft/sl6.3/x86_64/gaussian/g09_d01/g09/l103.exe)

 GradGradGradGradGradGradGradGradGradGradGradGradGradGradGradGradGradGrad
 Berny optimization.
 Using GEDIIS/GDIIS optimizer.
 FormGI is forming the generalized inverse of G from B-inverse, IUseBI=4.
 GSVD:  received Info=                   1 from GESDD.
 Internal  Forces:  Max     0.001259624 RMS     0.000218607
 Search for a local minimum.
 Step number   2 out of a maximum of  350
 All quantities printed in internal units (Hartrees-Bohrs-Radians)
 RMS Force = .21861D-03 SwitMx=.10000D-02 MixMth= 2
 Mixed Optimization -- En-DIIS/RFO-DIIS
 Swapping is turned off.
 Update second derivatives using D2CorX and points    1    2
 DE=  4.38D-05 DEPred=-1.23D-05 R=-3.55D+00
 Trust test=-3.55D+00 RLast= 5.35D-02 DXMaxT set to 1.50D-01
 ITU= -1  0
     Eigenvalues ---    0.00403   0.00735   0.00950   0.01031   0.01223
     Eigenvalues ---    0.01314   0.01412   0.01513   0.01580   0.01714
     Eigenvalues ---    0.01824   0.01873   0.01901   0.01923   0.01932
     Eigenvalues ---    0.01991   0.02053   0.02062   0.02063   0.02078
     Eigenvalues ---    0.02084   0.02098   0.02130   0.02146   0.02147
     Eigenvalues ---    0.02156   0.02161   0.02178   0.02182   0.02186
     Eigenvalues ---    0.02188   0.02190   0.02193   0.02201   0.02202
     Eigenvalues ---    0.02204   0.02206   0.02211   0.02212   0.02214
     Eigenvalues ---    0.02217   0.02218   0.02222   0.02224   0.02232
     Eigenvalues ---    0.02307   0.02325   0.02329   0.02335   0.02366
     Eigenvalues ---    0.02407   0.03519   0.04932   0.04932   0.04933
     Eigenvalues ---    0.04934   0.07272   0.08042   0.08570   0.09078
     Eigenvalues ---    0.09282   0.10061   0.10218   0.13330   0.14672
     Eigenvalues ---    0.15954   0.15968   0.15976   0.15995   0.15997
     Eigenvalues ---    0.15999   0.15999   0.15999   0.15999   0.15999
     Eigenvalues ---    0.15999   0.16000   0.16000   0.16000   0.16000
     Eigenvalues ---    0.16000   0.16000   0.16002   0.17058   0.21986
     Eigenvalues ---    0.22000   0.22000   0.22003   0.22427   0.22477
     Eigenvalues ---    0.22977   0.22977   0.23140   0.23640   0.23807
     Eigenvalues ---    0.23908   0.24000   0.24002   0.24075   0.24429
     Eigenvalues ---    0.24522   0.24705   0.24806   0.24943   0.24994
     Eigenvalues ---    0.24996   0.24997   0.25000   0.25000   0.25000
     Eigenvalues ---    0.27914   0.35103   0.35301   0.35505   0.35527
     Eigenvalues ---    0.35553   0.35619   0.35633   0.35678   0.35685
     Eigenvalues ---    0.35692   0.35702   0.35703   0.35704   0.35706
     Eigenvalues ---    0.35708   0.35840   0.35849   0.36595   0.36628
     Eigenvalues ---    0.37038   0.40954   0.40976   0.41604   0.41839
     Eigenvalues ---    0.41861   0.42279   0.42283   0.42512   0.42517
     Eigenvalues ---    0.42661   0.42742   0.44026   0.44861   0.45330
     Eigenvalues ---    0.45707   0.45723   0.45813   0.45870   0.46700
     Eigenvalues ---    0.46710   0.46730   0.46798   0.46818   0.46936
     Eigenvalues ---    0.47144   0.47348   0.47870   0.47908   0.50522
     Eigenvalues ---    0.51643   0.51887   0.53108   0.53307   0.54343
     Eigenvalues ---    0.56352   0.57134   0.66524   0.66627   1.31105
     Eigenvalues ---    1.31185
 En-DIIS/RFO-DIIS IScMMF=        0 using points:     2    1
 RFO step:  Lambda=-4.17862115D-05.
 NNeg= 0 NP= 2 Switch=  2.50D-03 Rises=F DC= -4.38D-05 SmlDif=  1.00D-05
 RMS Error=  0.6093851472D-03 NUsed= 2 EDIIS=F
 DidBck=T Rises=F RFO-DIIS coefs:    0.16920    0.83080
 Iteration  1 RMS(Cart)=  0.02323276 RMS(Int)=  0.00004270
 Iteration  2 RMS(Cart)=  0.00013441 RMS(Int)=  0.00000622
 Iteration  3 RMS(Cart)=  0.00000000 RMS(Int)=  0.00000622
 ITry= 1 IFail=0 DXMaxC= 8.78D-02 DCOld= 1.00D+10 DXMaxT= 1.50D-01 DXLimC= 3.00D+00 Rises=F
 Variable       Old X    -DE/DX   Delta X   Delta X   Delta X     New X
                                 (Linear)    (Quad)   (Total)
    R1        4.39366   0.00001   0.00011  -0.00023  -0.00012   4.39354
    R2        4.31513  -0.00006   0.00064  -0.00161  -0.00096   4.31417
    R3        4.33362   0.00039  -0.00070   0.00211   0.00141   4.33503
    R4        4.59925  -0.00064  -0.00026  -0.00075  -0.00101   4.59824
    R5        4.12502  -0.00009  -0.00036   0.00065   0.00029   4.12531
    R6        2.52661  -0.00001   0.00004  -0.00009  -0.00005   2.52657
    R7        2.54600  -0.00001   0.00003   0.00001   0.00003   2.54603
    R8        2.43824   0.00003  -0.00007   0.00015   0.00008   2.43832
    R9        2.58662   0.00000   0.00002  -0.00007  -0.00005   2.58658
   R10        2.55718   0.00005  -0.00002   0.00005   0.00004   2.55722
   R11        2.57481  -0.00006  -0.00004   0.00009   0.00005   2.57486
   R12        2.68569  -0.00002  -0.00007   0.00016   0.00009   2.68578
   R13        2.05179  -0.00003   0.00006  -0.00014  -0.00009   2.05170
   R14        2.63118  -0.00001   0.00002  -0.00005  -0.00003   2.63115
   R15        2.04568   0.00000  -0.00002   0.00004   0.00002   2.04570
   R16        2.62762  -0.00003   0.00004  -0.00013  -0.00008   2.62754
   R17        2.04830   0.00000  -0.00002   0.00004   0.00002   2.04833
   R18        2.62781  -0.00002   0.00001  -0.00004  -0.00003   2.62778
   R19        2.04682   0.00000  -0.00001   0.00002   0.00001   2.04683
   R20        2.63509   0.00000  -0.00002   0.00006   0.00004   2.63513
   R21        2.76831  -0.00006  -0.00001   0.00006   0.00004   2.76835
   R22        2.59845   0.00001   0.00002  -0.00002  -0.00001   2.59844
   R23        2.03162   0.00001   0.00000   0.00001   0.00001   2.03163
   R24        2.52131  -0.00008  -0.00014   0.00030   0.00016   2.52147
   R25        2.54369  -0.00006   0.00000  -0.00001  -0.00002   2.54367
   R26        2.43925  -0.00005   0.00010  -0.00024  -0.00014   2.43911
   R27        2.58994  -0.00026  -0.00011   0.00015   0.00004   2.58998
   R28        2.55515   0.00006   0.00011  -0.00023  -0.00012   2.55503
   R29        2.57438  -0.00004   0.00000  -0.00002  -0.00001   2.57437
   R30        2.68568   0.00000   0.00001  -0.00002  -0.00001   2.68567
   R31        2.04870   0.00006  -0.00009   0.00022   0.00014   2.04883
   R32        2.62675   0.00007  -0.00002   0.00007   0.00005   2.62680
   R33        2.04578   0.00001  -0.00001   0.00004   0.00002   2.04580
   R34        2.63090   0.00009   0.00005  -0.00009  -0.00003   2.63086
   R35        2.04788   0.00000  -0.00002   0.00003   0.00002   2.04789
   R36        2.62276   0.00001   0.00010  -0.00022  -0.00012   2.62264
   R37        2.04661   0.00000  -0.00002   0.00004   0.00002   2.04664
   R38        2.63922   0.00004   0.00003  -0.00004  -0.00002   2.63920
   R39        2.75854  -0.00023   0.00010  -0.00033  -0.00023   2.75831
   R40        2.59690  -0.00004  -0.00014   0.00030   0.00016   2.59706
   R41        2.03115   0.00001  -0.00004   0.00009   0.00005   2.03120
   R42        2.63665  -0.00001   0.00004  -0.00009  -0.00005   2.63660
   R43        2.63826  -0.00002  -0.00001   0.00001   0.00000   2.63826
   R44        2.62199   0.00001   0.00000   0.00001   0.00001   2.62199
   R45        2.04579   0.00000   0.00005  -0.00012  -0.00007   2.04572
   R46        2.61974   0.00001  -0.00004   0.00010   0.00006   2.61980
   R47        2.04319   0.00001  -0.00001   0.00002   0.00001   2.04320
   R48        2.64805   0.00001   0.00005  -0.00010  -0.00005   2.64800
   R49        2.04543   0.00000  -0.00002   0.00005   0.00003   2.04546
   R50        2.65083   0.00000   0.00001  -0.00003  -0.00002   2.65082
   R51        2.04553   0.00000  -0.00003   0.00006   0.00003   2.04556
   R52        2.70279   0.00000  -0.00002   0.00004   0.00002   2.70281
   R53        2.63719  -0.00004  -0.00004   0.00008   0.00004   2.63722
   R54        2.63972   0.00000  -0.00002   0.00005   0.00003   2.63975
   R55        2.62154  -0.00001  -0.00002   0.00004   0.00002   2.62157
   R56        2.04547   0.00001   0.00000   0.00001   0.00001   2.04548
   R57        2.61929   0.00000   0.00004  -0.00010  -0.00005   2.61924
   R58        2.04332   0.00001   0.00001  -0.00001   0.00000   2.04332
   R59        2.64800   0.00001  -0.00004   0.00009   0.00005   2.64805
   R60        2.04543   0.00000   0.00000   0.00000   0.00000   2.04543
   R61        2.65097   0.00001  -0.00001   0.00004   0.00002   2.65099
   R62        2.04550   0.00000  -0.00002   0.00004   0.00002   2.04552
   R63        2.70249   0.00000  -0.00001   0.00003   0.00002   2.70251
   R64        2.18246   0.00000   0.00000   0.00000   0.00000   2.18246
   R65        2.18269  -0.00001   0.00000   0.00001   0.00000   2.18269
    A1        1.62007   0.00001   0.00111  -0.00255  -0.00144   1.61863
    A2        1.50334  -0.00016  -0.00031   0.00089   0.00057   1.50392
    A3        1.94599   0.00037   0.00056  -0.00050   0.00005   1.94604
    A4        1.70306  -0.00001   0.00251  -0.00580  -0.00329   1.69976
    A5        1.26780  -0.00009   0.00023  -0.00036  -0.00013   1.26767
    A6        1.59786  -0.00001  -0.00003   0.00015   0.00013   1.59799
    A7        2.74415  -0.00020   0.00016  -0.00091  -0.00073   2.74342
    A8        1.78519   0.00061  -0.00133   0.00348   0.00213   1.78732
    A9        1.56985  -0.00052  -0.00015  -0.00046  -0.00059   1.56926
   A10        2.13823  -0.00008   0.00002  -0.00022  -0.00020   2.13803
   A11        2.04046   0.00013   0.00011  -0.00008   0.00003   2.04049
   A12        2.07973  -0.00006  -0.00004   0.00001  -0.00003   2.07970
   A13        2.33900   0.00007  -0.00060   0.00161   0.00101   2.34001
   A14        1.97340   0.00003   0.00034  -0.00072  -0.00037   1.97303
   A15        1.92975  -0.00007   0.00000   0.00004   0.00004   1.92979
   A16        1.86682   0.00003  -0.00001  -0.00002  -0.00003   1.86680
   A17        1.93043   0.00000   0.00003  -0.00006  -0.00003   1.93040
   A18        2.09760   0.00003   0.00001  -0.00001   0.00000   2.09760
   A19        2.25495  -0.00003  -0.00009   0.00019   0.00010   2.25504
   A20        2.00607   0.00000   0.00000  -0.00002  -0.00002   2.00605
   A21        2.13378   0.00003   0.00005  -0.00005   0.00001   2.13379
   A22        2.14332  -0.00003  -0.00005   0.00007   0.00002   2.14334
   A23        2.09235   0.00000  -0.00002   0.00005   0.00003   2.09238
   A24        2.07269   0.00001  -0.00001   0.00002   0.00001   2.07270
   A25        2.11811  -0.00001   0.00003  -0.00008  -0.00004   2.11807
   A26        2.10604   0.00001   0.00005  -0.00010  -0.00005   2.10599
   A27        2.07989  -0.00002  -0.00007   0.00014   0.00006   2.07996
   A28        2.09723   0.00001   0.00002  -0.00003  -0.00001   2.09722
   A29        2.10673   0.00000  -0.00007   0.00013   0.00006   2.10680
   A30        2.07064   0.00000   0.00011  -0.00019  -0.00008   2.07055
   A31        2.10578   0.00000  -0.00004   0.00006   0.00002   2.10581
   A32        2.12957   0.00003  -0.00004   0.00008   0.00004   2.12961
   A33        2.00427   0.00002   0.00014  -0.00009   0.00005   2.00432
   A34        2.14930  -0.00005  -0.00012   0.00004  -0.00008   2.14923
   A35        2.09037  -0.00005   0.00017  -0.00030  -0.00013   2.09024
   A36        1.87226   0.00006  -0.00001  -0.00001  -0.00002   1.87224
   A37        2.31983  -0.00001  -0.00025   0.00050   0.00024   2.32007
   A38        1.82548  -0.00002  -0.00002   0.00007   0.00004   1.82552
   A39        2.13964   0.00000  -0.00011   0.00023   0.00011   2.13975
   A40        2.31662   0.00002   0.00004  -0.00010  -0.00006   2.31656
   A41        2.06931  -0.00003   0.00009  -0.00023  -0.00014   2.06917
   A42        2.28605   0.00064   0.00158  -0.00311  -0.00153   2.28452
   A43        2.04265  -0.00053  -0.00146   0.00295   0.00149   2.04414
   A44        1.92841  -0.00008   0.00011  -0.00031  -0.00020   1.92821
   A45        1.86621  -0.00001  -0.00021   0.00049   0.00027   1.86648
   A46        1.93283   0.00004   0.00010  -0.00017  -0.00007   1.93276
   A47        2.08870  -0.00002   0.00035  -0.00084  -0.00048   2.08822
   A48        2.26141  -0.00002  -0.00049   0.00109   0.00060   2.26200
   A49        2.02308   0.00002  -0.00038   0.00089   0.00050   2.02359
   A50        2.14843   0.00000   0.00000   0.00000   0.00000   2.14843
   A51        2.11155  -0.00002   0.00038  -0.00087  -0.00050   2.11105
   A52        2.09792   0.00001   0.00000   0.00001   0.00001   2.09793
   A53        2.06642  -0.00001  -0.00002   0.00005   0.00003   2.06644
   A54        2.11883   0.00000   0.00002  -0.00006  -0.00004   2.11879
   A55        2.10633  -0.00001  -0.00002   0.00002   0.00000   2.10633
   A56        2.07675   0.00002   0.00002  -0.00001   0.00001   2.07676
   A57        2.10010  -0.00001   0.00000  -0.00001  -0.00001   2.10009
   A58        2.10643   0.00005   0.00010  -0.00020  -0.00010   2.10633
   A59        2.07460  -0.00012  -0.00006   0.00005  -0.00001   2.07460
   A60        2.10214   0.00007  -0.00005   0.00016   0.00011   2.10226
   A61        2.13084   0.00014  -0.00003   0.00016   0.00013   2.13096
   A62        2.00098  -0.00056  -0.00037   0.00044   0.00008   2.00106
   A63        2.15136   0.00042   0.00038  -0.00059  -0.00021   2.15115
   A64        2.08201  -0.00063  -0.00044   0.00056   0.00012   2.08213
   A65        1.87288   0.00023   0.00005   0.00004   0.00009   1.87297
   A66        2.32809   0.00040   0.00036  -0.00056  -0.00020   2.32789
   A67        1.82443  -0.00018  -0.00004  -0.00003  -0.00008   1.82435
   A68        2.14512   0.00004  -0.00008   0.00012   0.00004   2.14516
   A69        2.31255   0.00011   0.00004  -0.00007  -0.00003   2.31252
   A70        2.09499  -0.00001   0.00025  -0.00058  -0.00033   2.09466
   A71        2.07791   0.00000  -0.00029   0.00065   0.00037   2.07827
   A72        2.11029   0.00001   0.00004  -0.00008  -0.00004   2.11025
   A73        2.08725   0.00000  -0.00012   0.00027   0.00015   2.08739
   A74        2.10375  -0.00001   0.00004  -0.00010  -0.00006   2.10369
   A75        2.09191   0.00002   0.00010  -0.00020  -0.00011   2.09181
   A76        2.08317   0.00000   0.00007  -0.00015  -0.00009   2.08308
   A77        2.08496   0.00001  -0.00013   0.00030   0.00017   2.08513
   A78        2.11504   0.00000   0.00006  -0.00014  -0.00008   2.11496
   A79        2.09590  -0.00001   0.00008  -0.00019  -0.00011   2.09579
   A80        2.09695   0.00001  -0.00004   0.00008   0.00005   2.09700
   A81        2.09024   0.00001  -0.00004   0.00009   0.00005   2.09029
   A82        2.10002   0.00000  -0.00007   0.00016   0.00009   2.10011
   A83        2.09421   0.00001   0.00001  -0.00002  -0.00001   2.09421
   A84        2.08887   0.00000   0.00006  -0.00013  -0.00007   2.08880
   A85        2.08964   0.00001   0.00000   0.00001   0.00001   2.08965
   A86        2.09483   0.00001  -0.00001   0.00002   0.00001   2.09485
   A87        2.09870  -0.00001   0.00001  -0.00003  -0.00002   2.09868
   A88        2.09754  -0.00004  -0.00023   0.00049   0.00026   2.09781
   A89        2.07581   0.00001   0.00021  -0.00047  -0.00026   2.07555
   A90        2.10982   0.00003   0.00002  -0.00003  -0.00001   2.10981
   A91        2.08751  -0.00001   0.00001  -0.00002  -0.00002   2.08750
   A92        2.10732  -0.00001   0.00001  -0.00004  -0.00003   2.10729
   A93        2.08810   0.00002   0.00001   0.00001   0.00001   2.08811
   A94        2.08240  -0.00001  -0.00004   0.00008   0.00004   2.08244
   A95        2.08517   0.00000  -0.00001   0.00003   0.00002   2.08519
   A96        2.11561   0.00001   0.00005  -0.00011  -0.00006   2.11555
   A97        2.09654   0.00000  -0.00001   0.00001   0.00001   2.09654
   A98        2.09631   0.00000  -0.00002   0.00004   0.00002   2.09633
   A99        2.09027   0.00000   0.00002  -0.00005  -0.00003   2.09024
   A100       2.10146  -0.00001   0.00000  -0.00002  -0.00001   2.10145
   A101       2.09193   0.00001  -0.00001   0.00003   0.00002   2.09195
   A102       2.08975   0.00001   0.00000   0.00000   0.00000   2.08975
   A103       2.08854   0.00001   0.00000   0.00000   0.00000   2.08854
   A104       2.09402   0.00000  -0.00004   0.00009   0.00005   2.09407
   A105       2.10062  -0.00001   0.00003  -0.00009  -0.00005   2.10057
   A106       3.32312   0.00000   0.00361  -0.00835  -0.00474   3.31839
   A107       3.14356   0.00000   0.00009  -0.00020  -0.00011   3.14345
   A108       3.13726   0.00000  -0.00012   0.00026   0.00014   3.13740
   A109       3.04163   0.00049  -0.00137   0.00378   0.00238   3.04402
   A110       3.14432   0.00000  -0.00022   0.00049   0.00027   3.14459
   A111       3.14212   0.00000  -0.00001   0.00002   0.00001   3.14212
    D1        1.66181   0.00006  -0.00198   0.00199   0.00002   1.66183
    D2       -1.24022   0.00008  -0.00242   0.00336   0.00095  -1.23927
    D3       -3.13680  -0.00013  -0.00264   0.00370   0.00107  -3.13573
    D4        0.24435  -0.00010  -0.00308   0.00508   0.00201   0.24635
    D5       -0.28624  -0.00032  -0.00259   0.00261   0.00003  -0.28621
    D6        3.09491  -0.00029  -0.00303   0.00398   0.00097   3.09588
    D7        1.39385   0.00024   0.01275   0.00579   0.01849   1.41234
    D8       -1.51390   0.00045   0.00964   0.00797   0.01763  -1.49626
    D9       -1.61990   0.00032   0.01020   0.01221   0.02235  -1.59755
   D10        1.75554   0.00052   0.00708   0.01439   0.02149   1.77703
   D11       -1.39708   0.00008   0.00426  -0.00954  -0.00528  -1.40236
   D12        1.40345   0.00016   0.00329  -0.00587  -0.00258   1.40087
   D13       -3.04078   0.00001   0.00302  -0.00661  -0.00359  -3.04437
   D14       -0.24025   0.00009   0.00205  -0.00294  -0.00089  -0.24114
   D15        2.40777  -0.00015   0.00277  -0.00826  -0.00548   2.40229
   D16       -1.07488  -0.00008   0.00180  -0.00459  -0.00279  -1.07767
   D17        0.29457   0.00001   0.00682  -0.01544  -0.00862   0.28595
   D18        3.09510   0.00009   0.00585  -0.01177  -0.00592   3.08918
   D19       -0.35123   0.00043   0.01193   0.00695   0.01890  -0.33233
   D20        3.06006   0.00034   0.01086   0.00921   0.02007   3.08013
   D21       -1.88140   0.00052   0.01188   0.00684   0.01875  -1.86264
   D22        1.52990   0.00043   0.01082   0.00909   0.01992   1.54982
   D23        1.59810   0.00073   0.01260   0.00607   0.01870   1.61680
   D24       -1.27379   0.00064   0.01154   0.00833   0.01986  -1.25393
   D25        0.22953  -0.00001  -0.00135   0.00314   0.00179   0.23132
   D26       -2.90638  -0.00003  -0.00117   0.00237   0.00120  -2.90517
   D27        3.12640  -0.00001  -0.00088   0.00173   0.00085   3.12724
   D28       -0.00951  -0.00003  -0.00070   0.00095   0.00026  -0.00925
   D29        2.92420   0.00000   0.00122  -0.00260  -0.00138   2.92281
   D30       -0.20783   0.00009   0.00354  -0.00630  -0.00277  -0.21059
   D31        0.01378   0.00003   0.00079  -0.00124  -0.00046   0.01333
   D32       -3.11824   0.00012   0.00311  -0.00494  -0.00184  -3.12008
   D33        2.79787   0.00005  -0.00179   0.00509   0.00330   2.80117
   D34       -0.00880  -0.00004  -0.00089   0.00160   0.00072  -0.00809
   D35        0.23171  -0.00007  -0.00103   0.00081  -0.00021   0.23149
   D36       -2.87399  -0.00007   0.00115  -0.00368  -0.00252  -2.87651
   D37        3.11346   0.00001  -0.00191   0.00397   0.00206   3.11552
   D38        0.00777   0.00001   0.00027  -0.00052  -0.00025   0.00752
   D39        0.00667   0.00006   0.00120  -0.00214  -0.00094   0.00573
   D40       -3.11485   0.00004   0.00364  -0.00787  -0.00423  -3.11908
   D41       -0.00189  -0.00006  -0.00101   0.00178   0.00077  -0.00112
   D42       -3.09236  -0.00001   0.00075  -0.00170  -0.00095  -3.09332
   D43        3.11731  -0.00003  -0.00373   0.00817   0.00444   3.12175
   D44        0.02684   0.00001  -0.00198   0.00469   0.00271   0.02955
   D45       -2.61092   0.00003  -0.00524   0.01224   0.00700  -2.60392
   D46        0.52858   0.00005  -0.00377   0.00909   0.00532   0.53390
   D47        0.55492   0.00000  -0.00229   0.00532   0.00303   0.55795
   D48       -2.58877   0.00002  -0.00082   0.00217   0.00134  -2.58742
   D49        3.13526   0.00001   0.00019  -0.00019   0.00000   3.13526
   D50        0.00175   0.00001   0.00006   0.00009   0.00016   0.00191
   D51       -0.00020  -0.00001   0.00039  -0.00103  -0.00064  -0.00083
   D52       -3.13371  -0.00001   0.00026  -0.00074  -0.00048  -3.13419
   D53        3.13784  -0.00002  -0.00010   0.00002  -0.00007   3.13776
   D54        0.00191   0.00001   0.00048  -0.00086  -0.00038   0.00154
   D55        0.00445  -0.00002  -0.00023   0.00031   0.00009   0.00453
   D56       -3.13148   0.00001   0.00035  -0.00056  -0.00021  -3.13169
   D57        3.13494  -0.00005  -0.00104   0.00155   0.00051   3.13546
   D58        0.00210  -0.00002  -0.00039   0.00058   0.00019   0.00229
   D59       -0.00101  -0.00003  -0.00047   0.00068   0.00021  -0.00080
   D60       -3.13386   0.00001   0.00018  -0.00029  -0.00011  -3.13397
   D61       -0.01013   0.00000  -0.00025   0.00048   0.00023  -0.00990
   D62        3.12108  -0.00010  -0.00276   0.00449   0.00173   3.12282
   D63        3.14020   0.00003   0.00040  -0.00049  -0.00009   3.14011
   D64       -0.01177  -0.00006  -0.00211   0.00351   0.00141  -0.01036
   D65       -0.02151  -0.00003  -0.00158   0.00346   0.00187  -0.01964
   D66        3.07327  -0.00003  -0.00442   0.00928   0.00487   3.07814
   D67        3.12977   0.00006   0.00076  -0.00029   0.00047   3.13025
   D68       -0.05863   0.00006  -0.00207   0.00554   0.00347  -0.05516
   D69       -0.00333   0.00003   0.00045  -0.00078  -0.00033  -0.00366
   D70        3.07962  -0.00002  -0.00157   0.00323   0.00166   3.08128
   D71       -3.10237   0.00003   0.00302  -0.00607  -0.00305  -3.10542
   D72       -0.01942  -0.00002   0.00100  -0.00206  -0.00106  -0.02048
   D73       -3.12426  -0.00006   0.00105  -0.00294  -0.00189  -3.12615
   D74        0.00104  -0.00008   0.00070  -0.00227  -0.00157  -0.00053
   D75       -0.00505   0.00028  -0.00027   0.00306   0.00279  -0.00226
   D76        3.13208  -0.00028  -0.00402   0.00658   0.00255   3.13463
   D77       -2.87989  -0.00063  -0.00193  -0.00041  -0.00236  -2.88225
   D78        0.00555  -0.00061  -0.00113  -0.00212  -0.00324   0.00231
   D79       -0.20400   0.00111   0.00398  -0.00140   0.00259  -0.20141
   D80        2.91912   0.00097   0.00259   0.00030   0.00290   2.92202
   D81       -3.12917   0.00091   0.00284   0.00096   0.00379  -3.12538
   D82       -0.00606   0.00077   0.00145   0.00266   0.00410  -0.00196
   D83       -0.00302   0.00022   0.00039   0.00080   0.00118  -0.00184
   D84        3.11698   0.00020  -0.00126   0.00434   0.00307   3.12006
   D85       -0.00066   0.00024   0.00049   0.00080   0.00129   0.00063
   D86        3.09661  -0.00021  -0.00126   0.00112  -0.00014   3.09647
   D87       -3.11792   0.00027   0.00233  -0.00315  -0.00082  -3.11874
   D88       -0.02066  -0.00018   0.00058  -0.00283  -0.00225  -0.02291
   D89        2.73571  -0.00003   0.00574  -0.01343  -0.00769   2.72802
   D90       -0.40220  -0.00004   0.00399  -0.00955  -0.00556  -0.40776
   D91       -0.43206  -0.00006   0.00375  -0.00916  -0.00541  -0.43747
   D92        2.71321  -0.00007   0.00200  -0.00529  -0.00328   2.70992
   D93       -3.13265   0.00000  -0.00007   0.00019   0.00012  -3.13254
   D94        0.00151  -0.00010  -0.00036  -0.00001  -0.00037   0.00115
   D95       -0.00815  -0.00001  -0.00044   0.00091   0.00046  -0.00769
   D96        3.12602  -0.00011  -0.00073   0.00071  -0.00002   3.12599
   D97       -3.13828   0.00012   0.00043   0.00007   0.00051  -3.13777
   D98       -0.00013   0.00007  -0.00041   0.00152   0.00111   0.00098
   D99       -0.00421   0.00002   0.00014  -0.00012   0.00002  -0.00419
   D100       3.13395  -0.00003  -0.00071   0.00132   0.00062   3.13457
   D101      -3.14133   0.00009   0.00142  -0.00244  -0.00101   3.14084
   D102      -0.00361   0.00012   0.00081  -0.00077   0.00004  -0.00358
   D103      -0.00316   0.00004   0.00058  -0.00100  -0.00041  -0.00357
   D104       3.13456   0.00007  -0.00003   0.00067   0.00064   3.13519
   D105       0.00638  -0.00031  -0.00049  -0.00156  -0.00205   0.00434
   D106      -3.13036   0.00031   0.00360  -0.00539  -0.00179  -3.13215
   D107      -3.13908  -0.00027  -0.00110   0.00010  -0.00100  -3.14008
   D108       0.00737   0.00034   0.00299  -0.00373  -0.00074   0.00663
   D109       0.04898   0.00107   0.00718  -0.00329   0.00389   0.05287
   D110      -3.06833   0.00126   0.00901  -0.00553   0.00348  -3.06485
   D111      -3.09714   0.00050   0.00337   0.00028   0.00365  -3.09348
   D112       0.06874   0.00069   0.00520  -0.00196   0.00324   0.07198
   D113       0.00388  -0.00059  -0.00113  -0.00201  -0.00314   0.00075
   D114      -3.08723  -0.00007   0.00087  -0.00239  -0.00152  -3.08874
   D115       3.12330  -0.00077  -0.00281   0.00004  -0.00276   3.12054
   D116       0.03219  -0.00026  -0.00081  -0.00033  -0.00114   0.03105
   D117      -3.13347   0.00002   0.00155  -0.00331  -0.00176  -3.13524
   D118       0.03317   0.00001   0.00066  -0.00140  -0.00074   0.03242
   D119       0.01025   0.00000   0.00005  -0.00010  -0.00005   0.01020
   D120      -3.10629  -0.00001  -0.00084   0.00181   0.00097  -3.10532
   D121      -3.13863  -0.00002  -0.00132   0.00283   0.00151  -3.13712
   D122       0.00787  -0.00002  -0.00114   0.00244   0.00131   0.00917
   D123       0.00085   0.00000   0.00016  -0.00035  -0.00019   0.00066
   D124      -3.13584   0.00000   0.00034  -0.00073  -0.00039  -3.13623
   D125      -0.01256   0.00000  -0.00002   0.00002   0.00000  -0.01255
   D126      -3.13966  -0.00001  -0.00040   0.00083   0.00044  -3.13923
   D127       3.10416   0.00001   0.00086  -0.00187  -0.00101   3.10315
   D128      -0.02294   0.00001   0.00049  -0.00106  -0.00058  -0.02352
   D129      -0.00958   0.00000  -0.00040   0.00088   0.00048  -0.00911
   D130      -3.13813   0.00000   0.00005  -0.00008  -0.00003  -3.13816
   D131       3.12702  -0.00001  -0.00059   0.00127   0.00068   3.12770
   D132      -0.00153   0.00000  -0.00014   0.00032   0.00018  -0.00135
   D133       0.00394   0.00000  -0.00022   0.00050   0.00028   0.00422
   D134      -3.13397   0.00000  -0.00045   0.00100   0.00055  -3.13343
   D135       3.13110   0.00001   0.00015  -0.00031  -0.00015   3.13095
   D136      -0.00681   0.00000  -0.00008   0.00019   0.00011  -0.00670
   D137       0.00725   0.00000   0.00043  -0.00096  -0.00052   0.00673
   D138      -3.13803   0.00001   0.00067  -0.00146  -0.00079  -3.13882
   D139       3.13584   0.00000  -0.00001  -0.00001  -0.00002   3.13582
   D140      -0.00944   0.00000   0.00022  -0.00050  -0.00029  -0.00972
   D141       3.13306  -0.00001  -0.00259   0.00581   0.00322   3.13628
   D142      -0.03285   0.00000  -0.00139   0.00315   0.00176  -0.03109
   D143      -0.01229   0.00000  -0.00081   0.00186   0.00105  -0.01123
   D144       3.10499   0.00001   0.00039  -0.00080  -0.00041   3.10458
   D145       3.14024   0.00000   0.00225  -0.00508  -0.00283   3.13741
   D146       0.00114   0.00000   0.00182  -0.00410  -0.00228  -0.00114
   D147       0.00236  -0.00001   0.00049  -0.00118  -0.00069   0.00166
   D148      -3.13674  -0.00001   0.00006  -0.00020  -0.00014  -3.13688
   D149       0.01154   0.00000   0.00046  -0.00101  -0.00055   0.01099
   D150       3.14009   0.00000   0.00067  -0.00151  -0.00083   3.13926
   D151      -3.10601   0.00000  -0.00073   0.00163   0.00090  -3.10511
   D152       0.02254  -0.00001  -0.00051   0.00113   0.00061   0.02316
   D153       0.00827   0.00001   0.00017  -0.00034  -0.00017   0.00810
   D154       3.14078   0.00000  -0.00038   0.00086   0.00048   3.14126
   D155      -3.13586   0.00001   0.00061  -0.00134  -0.00073  -3.13659
   D156      -0.00335   0.00000   0.00006  -0.00014  -0.00008  -0.00343
   D157      -0.00107  -0.00001   0.00019  -0.00049  -0.00030  -0.00137
   D158       3.13673   0.00000   0.00020  -0.00048  -0.00028   3.13645
   D159      -3.12967   0.00000  -0.00002   0.00001  -0.00001  -3.12969
   D160       0.00813   0.00000  -0.00001   0.00002   0.00001   0.00813
   D161      -0.00895   0.00000  -0.00051   0.00117   0.00066  -0.00829
   D162       3.13645   0.00000  -0.00052   0.00116   0.00064   3.13709
   D163      -3.14147   0.00001   0.00004  -0.00003   0.00001  -3.14146
   D164       0.00393   0.00000   0.00003  -0.00004  -0.00001   0.00392
         Item               Value     Threshold  Converged?
 Maximum Force            0.001260     0.000450     NO 
 RMS     Force            0.000219     0.000300     YES
 Maximum Displacement     0.087833     0.001800     NO 
 RMS     Displacement     0.023215     0.001200     NO 
 Predicted change in Energy=-6.316167D-05
 GradGradGradGradGradGradGradGradGradGradGradGradGradGradGradGradGradGrad

 Leave Link  103 at Sat Oct 20 05:30:08 2018, MaxMem=   838860800 cpu:         6.0
 (Enter /soft/sl6.3/x86_64/gaussian/g09_d01/g09/l202.exe)
 Stoichiometry    C28H18Cl2FeN10(5)
 Framework group  C1[X(C28H18Cl2FeN10)]
 Deg. of freedom   171
 Full point group                 C1      NOp   1
 RotChk:  IX=0 Diff= 1.20D-02
 Largest Abelian subgroup         C1      NOp   1
 Largest concise Abelian subgroup C1      NOp   1
                         Standard orientation:                         
 ---------------------------------------------------------------------
 Center     Atomic      Atomic             Coordinates (Angstroms)
 Number     Number       Type             X           Y           Z
 ---------------------------------------------------------------------
      1         26           0       -0.110541   -1.747135   -0.540294
      2         17           0       -0.107350   -0.918304   -2.712499
      3          7           0       -2.034579   -2.928860   -0.877197
      4          7           0       -1.866014   -0.319603   -0.162271
      5          7           0       -1.958294    0.942620    0.089047
      6          7           0       -3.225655    1.312584   -0.207823
      7          6           0       -2.033177   -4.220216   -1.223571
      8          1           0       -1.076739   -4.722352   -1.114662
      9          6           0       -3.174282   -4.864712   -1.693812
     10          1           0       -3.128252   -5.910672   -1.969016
     11          6           0       -4.353944   -4.137667   -1.808304
     12          1           0       -5.259605   -4.607540   -2.174224
     13          6           0       -4.358790   -2.793279   -1.452977
     14          1           0       -5.262344   -2.202002   -1.537642
     15          6           0       -3.173589   -2.218907   -0.994835
     16          6           0       -3.061291   -0.808186   -0.616247
     17          6           0       -3.945665    0.244139   -0.651195
     18          1           0       -4.964990    0.329702   -0.982062
     19         17           0        1.194123   -3.793571   -0.364701
     20          7           0       -0.121005   -1.910976    1.810787
     21          7           0        1.593642   -0.601128    0.199977
     22          7           0        2.544163    0.002530   -0.430951
     23          7           0        3.510226    0.271609    0.475912
     24          6           0       -1.025676   -2.553360    2.551918
     25          1           0       -1.883040   -2.947293    2.017852
     26          6           0       -0.891351   -2.737019    3.923212
     27          1           0       -1.650787   -3.273374    4.477816
     28          6           0        0.240231   -2.224977    4.552127
     29          1           0        0.384253   -2.349957    5.618917
     30          6           0        1.186485   -1.552827    3.791257
     31          1           0        2.076599   -1.142861    4.252326
     32          6           0        0.973810   -1.416134    2.417726
     33          6           0        1.910245   -0.738569    1.526365
     34          6           0        3.150408   -0.175960    1.711252
     35          1           0        3.792506   -0.099751    2.569876
     36          6           0       -3.628172    2.667414   -0.058231
     37          6           0       -4.949435    2.970563    0.271960
     38          6           0       -2.684452    3.679773   -0.241632
     39          6           0       -5.334808    4.296468    0.408402
     40          6           0       -3.069610    5.003085   -0.091861
     41          6           0       -4.397093    5.322330    0.229983
     42          1           0       -5.668199    2.179908    0.445610
     43          1           0       -1.668063    3.418660   -0.502020
     44          1           0       -6.356994    4.541713    0.666479
     45          1           0       -2.347119    5.796372   -0.234793
     46          6           0        4.705814    0.916943    0.058887
     47          6           0        5.473061    1.634792    0.977369
     48          6           0        5.091226    0.824974   -1.280632
     49          6           0        6.641279    2.254652    0.558359
     50          6           0        6.253149    1.455400   -1.697290
     51          6           0        7.040131    2.170583   -0.782331
     52          1           0        5.154578    1.733104    2.007194
     53          1           0        4.477313    0.266473   -1.973706
     54          1           0        7.241474    2.815324    1.263338
     55          1           0        6.560253    1.389629   -2.733165
     56          6           0       -4.793321    6.688323    0.380749
     57          7           0       -5.114955    7.790489    0.505646
     58          6           0        8.241684    2.816035   -1.212298
     59          7           0        9.212601    3.339351   -1.555155
 ---------------------------------------------------------------------
 Rotational constants (GHZ):      0.0736749      0.0495152      0.0361756
 Leave Link  202 at Sat Oct 20 05:30:08 2018, MaxMem=   838860800 cpu:         0.1
 (Enter /soft/sl6.3/x86_64/gaussian/g09_d01/g09/l301.exe)
 Standard basis: 6-311G(d,p) (5D, 7F)
 Ernie: Thresh=  0.10000D-02 Tol=  0.10000D-05 Strict=F.
 There are   936 symmetry adapted cartesian basis functions of A   symmetry.
 There are   890 symmetry adapted basis functions of A   symmetry.
   890 basis functions,  1539 primitive gaussians,   936 cartesian basis functions
   160 alpha electrons      156 beta electrons
       nuclear repulsion energy      5357.4109504105 Hartrees.
 IExCor=  402 DFT=T Ex+Corr=B3LYP ExCW=0 ScaHFX=  0.200000
 ScaDFX=  0.800000  0.720000  1.000000  0.810000 ScalE2=  1.000000  1.000000
 IRadAn=      0 IRanWt=     -1 IRanGd=            0 ICorTp=0 IEmpDi=  4
 NAtoms=   59 NActive=   59 NUniq=   59 SFac= 1.00D+00 NAtFMM=   60 NAOKFM=F Big=F
 Integral buffers will be    131072 words long.
 Raffenetti 2 integral format.
 Two-electron integral symmetry is turned on.
 Leave Link  301 at Sat Oct 20 05:30:08 2018, MaxMem=   838860800 cpu:         0.9
 (Enter /soft/sl6.3/x86_64/gaussian/g09_d01/g09/l302.exe)
 NPDir=0 NMtPBC=     1 NCelOv=     1 NCel=       1 NClECP=     1 NCelD=      1
         NCelK=      1 NCelE2=     1 NClLst=     1 CellRange=     0.0.
 One-electron integrals computed using PRISM.
 NBasis=   890 RedAO= T EigKep=  1.69D-04  NBF=   890
 NBsUse=   890 1.00D-06 EigRej= -1.00D+00 NBFU=   890
 Precomputing XC quadrature grid using
 IXCGrd= 4 IRadAn=           0 IRanWt=          -1 IRanGd=           0 AccXCQ= 0.00D+00.
 Generated NRdTot=       0 NPtTot=           0 NUsed=           0 NTot=          32
 NSgBfM=   827   827   828   833   833 MxSgAt=    59 MxSgA2=    59.
 Leave Link  302 at Sat Oct 20 05:30:13 2018, MaxMem=   838860800 cpu:        65.2
 (Enter /soft/sl6.3/x86_64/gaussian/g09_d01/g09/l303.exe)
 DipDrv:  MaxL=1.
 Leave Link  303 at Sat Oct 20 05:30:13 2018, MaxMem=   838860800 cpu:         4.1
 (Enter /soft/sl6.3/x86_64/gaussian/g09_d01/g09/l401.exe)
 Initial guess from the checkpoint file:  "FeCl2L12_CN_cis2.chk"
 B after Tr=     0.000000    0.000000    0.000000
         Rot=    0.999993   -0.003361   -0.001250    0.000423 Ang=  -0.41 deg.
 Guess basis will be translated and rotated to current coordinates.
 JPrj=2 DoOrth=T DoCkMO=T.
 Initial guess <Sx>= 0.0000 <Sy>= 0.0000 <Sz>= 2.0000 <S**2>= 6.0229 S= 2.0046
 Generating alternative initial guess.
 ExpMin= 4.19D-02 ExpMax= 2.58D+05 ExpMxC= 8.89D+03 IAcc=2 IRadAn=         4 AccDes= 0.00D+00
 Harris functional with IExCor=  402 and IRadAn=       4 diagonalized for initial guess.
 HarFok:  IExCor=  402 AccDes= 0.00D+00 IRadAn=         4 IDoV= 1 UseB2=F ITyADJ=14
 ICtDFT=  3500011 ScaDFX=  1.000000  1.000000  1.000000  1.000000
 FoFCou: FMM=F IPFlag=           0 FMFlag=      100000 FMFlg1=           0
         NFxFlg=           0 DoJE=T BraDBF=F KetDBF=T FulRan=T
         wScrn=  0.000000 ICntrl=     500 IOpCl=  0 I1Cent=   200000004 NGrid=           0
         NMat0=    1 NMatS0=      1 NMatT0=    0 NMatD0=    1 NMtDS0=    0 NMtDT0=    0
 Petite list used in FoFCou.
 Harris En= -3809.59131606550    
 Leave Link  401 at Sat Oct 20 05:30:29 2018, MaxMem=   838860800 cpu:       259.5
 (Enter /soft/sl6.3/x86_64/gaussian/g09_d01/g09/l502.exe)
 UHF open shell SCF:
 Using DIIS extrapolation, IDIIS=  1040.
 Integral symmetry usage will be decided dynamically.
 IVT=     2668742 IEndB=     2668742 NGot=   838860800 MDV=   837085731
 LenX=   837085731 LenY=   836208699
 Requested convergence on RMS density matrix=1.00D-08 within 128 cycles.
 Requested convergence on MAX density matrix=1.00D-06.
 Requested convergence on             energy=1.00D-06.
 No special actions if energy rises.
 Fock matrices will be formed incrementally for  20 cycles.

 Cycle   1  Pass 1  IDiag  1:
 FoFJK:  IHMeth= 1 ICntrl=       0 DoSepK=F KAlg= 0 I1Cent=   0 FoldK=F
 IRaf= 500000000 NMat=   1 IRICut=       1 DoRegI=T DoRafI=F ISym2E= 0.
 FoFCou: FMM=F IPFlag=           0 FMFlag=      100000 FMFlg1=           0
         NFxFlg=           0 DoJE=F BraDBF=F KetDBF=F FulRan=T
         wScrn=  0.000000 ICntrl=       0 IOpCl=  1 I1Cent=           0 NGrid=           0
         NMat0=    1 NMatS0=      1 NMatT0=    0 NMatD0=    1 NMtDS0=    0 NMtDT0=    0
 Symmetry not used in FoFCou.
 E= -3809.93452239094    
 DIIS: error= 6.11D-04 at cycle   1 NSaved=   1.
 NSaved= 1 IEnMin= 1 EnMin= -3809.93452239094     IErMin= 1 ErrMin= 6.11D-04
 ErrMax= 6.11D-04  0.00D+00 EMaxC= 1.00D-01 BMatC= 2.27D-03 BMatP= 2.27D-03
 IDIUse=3 WtCom= 9.94D-01 WtEn= 6.11D-03
 Coeff-Com:  0.100D+01
 Coeff-En:   0.100D+01
 Coeff:      0.100D+01
 Gap=     0.758 Goal=   None    Shift=    0.000
 Gap=     0.725 Goal=   None    Shift=    0.000
 RMSDP=4.75D-05 MaxDP=2.60D-03              OVMax= 4.94D-03

 Cycle   2  Pass 1  IDiag  1:
 RMSU=  4.75D-05    CP:  1.00D+00
 E= -3809.93555858308     Delta-E=       -0.001036192138 Rises=F Damp=F
 DIIS: error= 7.62D-05 at cycle   2 NSaved=   2.
 NSaved= 2 IEnMin= 2 EnMin= -3809.93555858308     IErMin= 2 ErrMin= 7.62D-05
 ErrMax= 7.62D-05  0.00D+00 EMaxC= 1.00D-01 BMatC= 5.54D-05 BMatP= 2.27D-03
 IDIUse=1 WtCom= 1.00D+00 WtEn= 0.00D+00
 Coeff-Com: -0.440D-01 0.104D+01
 Coeff:     -0.440D-01 0.104D+01
 Gap=     0.105 Goal=   None    Shift=    0.000
 Gap=     0.071 Goal=   None    Shift=    0.000
 RMSDP=1.26D-05 MaxDP=7.71D-04 DE=-1.04D-03 OVMax= 1.29D-03

 Cycle   3  Pass 1  IDiag  1:
 RMSU=  1.26D-05    CP:  1.00D+00  1.01D+00
 E= -3809.93556466765     Delta-E=       -0.000006084567 Rises=F Damp=F
 DIIS: error= 1.53D-04 at cycle   3 NSaved=   3.
 NSaved= 3 IEnMin= 3 EnMin= -3809.93556466765     IErMin= 2 ErrMin= 7.62D-05
 ErrMax= 1.53D-04  0.00D+00 EMaxC= 1.00D-01 BMatC= 6.90D-05 BMatP= 5.54D-05
 IDIUse=3 WtCom= 4.47D-01 WtEn= 5.53D-01
 Coeff-Com: -0.399D-01 0.576D+00 0.464D+00
 Coeff-En:   0.000D+00 0.361D+00 0.639D+00
 Coeff:     -0.178D-01 0.457D+00 0.561D+00
 Gap=     0.105 Goal=   None    Shift=    0.000
 Gap=     0.072 Goal=   None    Shift=    0.000
 RMSDP=8.10D-06 MaxDP=6.00D-04 DE=-6.08D-06 OVMax= 1.33D-03

 Cycle   4  Pass 1  IDiag  1:
 RMSU=  4.11D-06    CP:  1.00D+00  1.04D+00  4.63D-01
 E= -3809.93557361763     Delta-E=       -0.000008949981 Rises=F Damp=F
 DIIS: error= 1.17D-04 at cycle   4 NSaved=   4.
 NSaved= 4 IEnMin= 4 EnMin= -3809.93557361763     IErMin= 2 ErrMin= 7.62D-05
 ErrMax= 1.17D-04  0.00D+00 EMaxC= 1.00D-01 BMatC= 3.02D-05 BMatP= 5.54D-05
 IDIUse=3 WtCom= 9.99D-01 WtEn= 1.17D-03
 Coeff-Com: -0.186D-01 0.226D+00 0.391D+00 0.402D+00
 Coeff-En:   0.000D+00 0.000D+00 0.328D+00 0.672D+00
 Coeff:     -0.186D-01 0.225D+00 0.391D+00 0.402D+00
 Gap=     0.105 Goal=   None    Shift=    0.000
 Gap=     0.071 Goal=   None    Shift=    0.000
 RMSDP=2.92D-06 MaxDP=2.85D-04 DE=-8.95D-06 OVMax= 6.48D-04

 Cycle   5  Pass 1  IDiag  1:
 RMSU=  1.54D-06    CP:  1.00D+00  1.04D+00  5.87D-01  5.31D-01
 E= -3809.93558014101     Delta-E=       -0.000006523380 Rises=F Damp=F
 DIIS: error= 1.95D-05 at cycle   5 NSaved=   5.
 NSaved= 5 IEnMin= 5 EnMin= -3809.93558014101     IErMin= 5 ErrMin= 1.95D-05
 ErrMax= 1.95D-05  0.00D+00 EMaxC= 1.00D-01 BMatC= 1.06D-06 BMatP= 3.02D-05
 IDIUse=1 WtCom= 1.00D+00 WtEn= 0.00D+00
 Coeff-Com: -0.447D-02 0.390D-01 0.157D+00 0.235D+00 0.574D+00
 Coeff:     -0.447D-02 0.390D-01 0.157D+00 0.235D+00 0.574D+00
 Gap=     0.105 Goal=   None    Shift=    0.000
 Gap=     0.071 Goal=   None    Shift=    0.000
 RMSDP=9.62D-07 MaxDP=5.86D-05 DE=-6.52D-06 OVMax= 4.29D-04

 Cycle   6  Pass 1  IDiag  1:
 RMSU=  7.44D-07    CP:  1.00D+00  1.04D+00  6.06D-01  6.01D-01  6.89D-01
 E= -3809.93558036740     Delta-E=       -0.000000226390 Rises=F Damp=F
 DIIS: error= 1.33D-05 at cycle   6 NSaved=   6.
 NSaved= 6 IEnMin= 6 EnMin= -3809.93558036740     IErMin= 6 ErrMin= 1.33D-05
 ErrMax= 1.33D-05  0.00D+00 EMaxC= 1.00D-01 BMatC= 3.94D-07 BMatP= 1.06D-06
 IDIUse=1 WtCom= 1.00D+00 WtEn= 0.00D+00
 Coeff-Com:  0.131D-03-0.143D-01 0.451D-01 0.100D+00 0.421D+00 0.448D+00
 Coeff:      0.131D-03-0.143D-01 0.451D-01 0.100D+00 0.421D+00 0.448D+00
 Gap=     0.105 Goal=   None    Shift=    0.000
 Gap=     0.071 Goal=   None    Shift=    0.000
 RMSDP=4.78D-07 MaxDP=4.76D-05 DE=-2.26D-07 OVMax= 3.02D-04

 Cycle   7  Pass 1  IDiag  1:
 RMSU=  3.76D-07    CP:  1.00D+00  1.04D+00  6.15D-01  6.19D-01  8.28D-01
                    CP:  8.13D-01
 E= -3809.93558048698     Delta-E=       -0.000000119582 Rises=F Damp=F
 DIIS: error= 1.25D-05 at cycle   7 NSaved=   7.
 NSaved= 7 IEnMin= 7 EnMin= -3809.93558048698     IErMin= 7 ErrMin= 1.25D-05
 ErrMax= 1.25D-05  0.00D+00 EMaxC= 1.00D-01 BMatC= 5.65D-08 BMatP= 3.94D-07
 IDIUse=1 WtCom= 1.00D+00 WtEn= 0.00D+00
 Coeff-Com:  0.758D-03-0.158D-01 0.446D-02 0.274D-01 0.179D+00 0.280D+00
 Coeff-Com:  0.524D+00
 Coeff:      0.758D-03-0.158D-01 0.446D-02 0.274D-01 0.179D+00 0.280D+00
 Coeff:      0.524D+00
 Gap=     0.105 Goal=   None    Shift=    0.000
 Gap=     0.071 Goal=   None    Shift=    0.000
 RMSDP=2.96D-07 MaxDP=3.00D-05 DE=-1.20D-07 OVMax= 2.89D-04

 Cycle   8  Pass 1  IDiag  1:
 RMSU=  2.02D-07    CP:  1.00D+00  1.04D+00  6.16D-01  6.35D-01  8.74D-01
                    CP:  1.05D+00  1.19D+00
 E= -3809.93558053935     Delta-E=       -0.000000052369 Rises=F Damp=F
 DIIS: error= 1.16D-05 at cycle   8 NSaved=   8.
 NSaved= 8 IEnMin= 8 EnMin= -3809.93558053935     IErMin= 8 ErrMin= 1.16D-05
 ErrMax= 1.16D-05  0.00D+00 EMaxC= 1.00D-01 BMatC= 2.79D-08 BMatP= 5.65D-08
 IDIUse=1 WtCom= 1.00D+00 WtEn= 0.00D+00
 Coeff-Com:  0.445D-03-0.591D-02-0.106D-01-0.122D-01-0.909D-02 0.429D-01
 Coeff-Com:  0.347D+00 0.647D+00
 Coeff:      0.445D-03-0.591D-02-0.106D-01-0.122D-01-0.909D-02 0.429D-01
 Coeff:      0.347D+00 0.647D+00
 Gap=     0.105 Goal=   None    Shift=    0.000
 Gap=     0.071 Goal=   None    Shift=    0.000
 RMSDP=3.25D-07 MaxDP=4.73D-05 DE=-5.24D-08 OVMax= 3.60D-04

 Cycle   9  Pass 1  IDiag  1:
 RMSU=  1.18D-07    CP:  1.00D+00  1.04D+00  6.19D-01  6.49D-01  9.42D-01
                    CP:  1.27D+00  1.75D+00  1.39D+00
 E= -3809.93558059442     Delta-E=       -0.000000055072 Rises=F Damp=F
 DIIS: error= 1.09D-05 at cycle   9 NSaved=   9.
 NSaved= 9 IEnMin= 9 EnMin= -3809.93558059442     IErMin= 9 ErrMin= 1.09D-05
 ErrMax= 1.09D-05  0.00D+00 EMaxC= 1.00D-01 BMatC= 1.84D-08 BMatP= 2.79D-08
 IDIUse=1 WtCom= 1.00D+00 WtEn= 0.00D+00
 Coeff-Com: -0.611D-03 0.162D-01-0.153D-01-0.469D-01-0.243D+00-0.329D+00
 Coeff-Com: -0.365D+00 0.554D+00 0.143D+01
 Coeff:     -0.611D-03 0.162D-01-0.153D-01-0.469D-01-0.243D+00-0.329D+00
 Coeff:     -0.365D+00 0.554D+00 0.143D+01
 Gap=     0.105 Goal=   None    Shift=    0.000
 Gap=     0.071 Goal=   None    Shift=    0.000
 RMSDP=8.92D-07 MaxDP=1.27D-04 DE=-5.51D-08 OVMax= 1.02D-03

 Cycle  10  Pass 1  IDiag  1:
 RMSU=  1.47D-07    CP:  1.00D+00  1.04D+00  6.24D-01  6.86D-01  1.09D+00
                    CP:  1.95D+00  3.00D+00  3.00D+00  2.06D+00
 E= -3809.93558071511     Delta-E=       -0.000000120690 Rises=F Damp=F
 DIIS: error= 8.56D-06 at cycle  10 NSaved=  10.
 NSaved=10 IEnMin=10 EnMin= -3809.93558071511     IErMin=10 ErrMin= 8.56D-06
 ErrMax= 8.56D-06  0.00D+00 EMaxC= 1.00D-01 BMatC= 1.35D-08 BMatP= 1.84D-08
 IDIUse=1 WtCom= 1.00D+00 WtEn= 0.00D+00
 Coeff-Com: -0.910D-03 0.200D-01-0.718D-02-0.352D-01-0.220D+00-0.334D+00
 Coeff-Com: -0.623D+00 0.333D-01 0.131D+01 0.852D+00
 Coeff:     -0.910D-03 0.200D-01-0.718D-02-0.352D-01-0.220D+00-0.334D+00
 Coeff:     -0.623D+00 0.333D-01 0.131D+01 0.852D+00
 Gap=     0.105 Goal=   None    Shift=    0.000
 Gap=     0.071 Goal=   None    Shift=    0.000
 RMSDP=8.94D-07 MaxDP=1.33D-04 DE=-1.21D-07 OVMax= 1.03D-03

 Cycle  11  Pass 1  IDiag  1:
 RMSU=  5.29D-07    CP:  1.00D+00  1.04D+00  6.28D-01  7.20D-01  1.24D+00
                    CP:  2.62D+00  3.00D+00  3.00D+00  3.00D+00  3.00D+00
 E= -3809.93558079533     Delta-E=       -0.000000080221 Rises=F Damp=F
 DIIS: error= 6.22D-06 at cycle  11 NSaved=  11.
 NSaved=11 IEnMin=11 EnMin= -3809.93558079533     IErMin=11 ErrMin= 6.22D-06
 ErrMax= 6.22D-06  0.00D+00 EMaxC= 1.00D-01 BMatC= 6.25D-09 BMatP= 1.35D-08
 IDIUse=1 WtCom= 1.00D+00 WtEn= 0.00D+00
 Coeff-Com: -0.361D-03 0.655D-02 0.921D-03-0.380D-02-0.423D-01-0.756D-01
 Coeff-Com: -0.273D+00-0.226D+00 0.255D+00 0.605D+00 0.754D+00
 Coeff:     -0.361D-03 0.655D-02 0.921D-03-0.380D-02-0.423D-01-0.756D-01
 Coeff:     -0.273D+00-0.226D+00 0.255D+00 0.605D+00 0.754D+00
 Gap=     0.105 Goal=   None    Shift=    0.000
 Gap=     0.071 Goal=   None    Shift=    0.000
 RMSDP=5.19D-07 MaxDP=7.85D-05 DE=-8.02D-08 OVMax= 5.98D-04

 Cycle  12  Pass 1  IDiag  1:
 RMSU=  2.39D-07    CP:  1.00D+00  1.04D+00  6.30D-01  7.40D-01  1.32D+00
                    CP:  2.98D+00  3.00D+00  3.00D+00  3.00D+00  3.00D+00
                    CP:  1.64D+00
 E= -3809.93558082551     Delta-E=       -0.000000030177 Rises=F Damp=F
 DIIS: error= 4.79D-06 at cycle  12 NSaved=  12.
 NSaved=12 IEnMin=12 EnMin= -3809.93558082551     IErMin=12 ErrMin= 4.79D-06
 ErrMax= 4.79D-06  0.00D+00 EMaxC= 1.00D-01 BMatC= 3.27D-09 BMatP= 6.25D-09
 IDIUse=1 WtCom= 1.00D+00 WtEn= 0.00D+00
 Coeff-Com:  0.106D-03-0.332D-02 0.264D-02 0.102D-01 0.538D-01 0.803D-01
 Coeff-Com:  0.500D-01-0.145D+00-0.343D+00 0.811D-01 0.478D+00 0.736D+00
 Coeff:      0.106D-03-0.332D-02 0.264D-02 0.102D-01 0.538D-01 0.803D-01
 Coeff:      0.500D-01-0.145D+00-0.343D+00 0.811D-01 0.478D+00 0.736D+00
 Gap=     0.105 Goal=   None    Shift=    0.000
 Gap=     0.071 Goal=   None    Shift=    0.000
 RMSDP=2.83D-07 MaxDP=4.31D-05 DE=-3.02D-08 OVMax= 3.27D-04

 Cycle  13  Pass 1  IDiag  1:
 RMSU=  1.38D-07    CP:  1.00D+00  1.04D+00  6.31D-01  7.49D-01  1.36D+00
                    CP:  3.00D+00  3.00D+00  3.00D+00  3.00D+00  3.00D+00
                    CP:  1.97D+00  1.64D+00
 E= -3809.93558083954     Delta-E=       -0.000000014026 Rises=F Damp=F
 DIIS: error= 4.02D-06 at cycle  13 NSaved=  13.
 NSaved=13 IEnMin=13 EnMin= -3809.93558083954     IErMin=13 ErrMin= 4.02D-06
 ErrMax= 4.02D-06  0.00D+00 EMaxC= 1.00D-01 BMatC= 2.16D-09 BMatP= 3.27D-09
 IDIUse=1 WtCom= 1.00D+00 WtEn= 0.00D+00
 Coeff-Com:  0.190D-03-0.400D-02 0.588D-03 0.567D-02 0.362D-01 0.673D-01
 Coeff-Com:  0.119D+00 0.567D-01-0.261D+00-0.204D+00-0.125D+00 0.328D+00
 Coeff-Com:  0.980D+00
 Coeff:      0.190D-03-0.400D-02 0.588D-03 0.567D-02 0.362D-01 0.673D-01
 Coeff:      0.119D+00 0.567D-01-0.261D+00-0.204D+00-0.125D+00 0.328D+00
 Coeff:      0.980D+00
 Gap=     0.105 Goal=   None    Shift=    0.000
 Gap=     0.071 Goal=   None    Shift=    0.000
 RMSDP=2.24D-07 MaxDP=3.00D-05 DE=-1.40D-08 OVMax= 2.57D-04

 Cycle  14  Pass 1  IDiag  1:
 RMSU=  6.33D-08    CP:  1.00D+00  1.04D+00  6.32D-01  7.53D-01  1.38D+00
                    CP:  3.00D+00  3.00D+00  3.00D+00  3.00D+00  3.00D+00
                    CP:  2.16D+00  2.25D+00  1.83D+00
 E= -3809.93558085052     Delta-E=       -0.000000010981 Rises=F Damp=F
 DIIS: error= 3.45D-06 at cycle  14 NSaved=  14.
 NSaved=14 IEnMin=14 EnMin= -3809.93558085052     IErMin=14 ErrMin= 3.45D-06
 ErrMax= 3.45D-06  0.00D+00 EMaxC= 1.00D-01 BMatC= 1.85D-09 BMatP= 2.16D-09
 IDIUse=1 WtCom= 1.00D+00 WtEn= 0.00D+00
 Coeff-Com:  0.605D-04 0.254D-03-0.271D-02-0.709D-02-0.350D-01-0.324D-01
 Coeff-Com:  0.481D-01 0.270D+00 0.153D+00-0.310D+00-0.753D+00-0.576D+00
 Coeff-Com:  0.104D+01 0.120D+01
 Coeff:      0.605D-04 0.254D-03-0.271D-02-0.709D-02-0.350D-01-0.324D-01
 Coeff:      0.481D-01 0.270D+00 0.153D+00-0.310D+00-0.753D+00-0.576D+00
 Coeff:      0.104D+01 0.120D+01
 Gap=     0.105 Goal=   None    Shift=    0.000
 Gap=     0.071 Goal=   None    Shift=    0.000
 RMSDP=4.11D-07 MaxDP=5.76D-05 DE=-1.10D-08 OVMax= 4.70D-04

 Cycle  15  Pass 1  IDiag  1:
 RMSU=  1.12D-07    CP:  1.00D+00  1.04D+00  6.33D-01  7.61D-01  1.41D+00
                    CP:  3.00D+00  3.00D+00  3.00D+00  3.00D+00  3.00D+00
                    CP:  2.49D+00  3.00D+00  3.00D+00  3.00D+00
 E= -3809.93558086758     Delta-E=       -0.000000017066 Rises=F Damp=F
 DIIS: error= 2.46D-06 at cycle  15 NSaved=  15.
 NSaved=15 IEnMin=15 EnMin= -3809.93558086758     IErMin=15 ErrMin= 2.46D-06
 ErrMax= 2.46D-06  0.00D+00 EMaxC= 1.00D-01 BMatC= 1.44D-09 BMatP= 1.85D-09
 IDIUse=1 WtCom= 1.00D+00 WtEn= 0.00D+00
 Coeff-Com: -0.115D-03 0.399D-02-0.317D-02-0.123D-01-0.694D-01-0.956D-01
 Coeff-Com: -0.575D-01 0.230D+00 0.400D+00-0.145D+00-0.679D+00-0.894D+00
 Coeff-Com:  0.217D+00 0.126D+01 0.846D+00
 Coeff:     -0.115D-03 0.399D-02-0.317D-02-0.123D-01-0.694D-01-0.956D-01
 Coeff:     -0.575D-01 0.230D+00 0.400D+00-0.145D+00-0.679D+00-0.894D+00
 Coeff:      0.217D+00 0.126D+01 0.846D+00
 Gap=     0.105 Goal=   None    Shift=    0.000
 Gap=     0.071 Goal=   None    Shift=    0.000
 RMSDP=4.34D-07 MaxDP=6.31D-05 DE=-1.71D-08 OVMax= 4.96D-04

 Cycle  16  Pass 1  IDiag  1:
 RMSU=  2.31D-07    CP:  1.00D+00  1.04D+00  6.34D-01  7.70D-01  1.44D+00
                    CP:  3.00D+00  3.00D+00  3.00D+00  3.00D+00  3.00D+00
                    CP:  2.82D+00  3.00D+00  3.00D+00  3.00D+00  3.00D+00
 E= -3809.93558088051     Delta-E=       -0.000000012926 Rises=F Damp=F
 DIIS: error= 1.46D-06 at cycle  16 NSaved=  16.
 NSaved=16 IEnMin=16 EnMin= -3809.93558088051     IErMin=16 ErrMin= 1.46D-06
 ErrMax= 1.46D-06  0.00D+00 EMaxC= 1.00D-01 BMatC= 7.80D-10 BMatP= 1.44D-09
 IDIUse=1 WtCom= 1.00D+00 WtEn= 0.00D+00
 Coeff-Com: -0.140D-03 0.324D-02-0.969D-03-0.595D-02-0.356D-01-0.619D-01
 Coeff-Com: -0.741D-01 0.138D-01 0.248D+00 0.653D-01-0.883D-01-0.382D+00
 Coeff-Com: -0.449D+00 0.272D+00 0.686D+00 0.809D+00
 Coeff:     -0.140D-03 0.324D-02-0.969D-03-0.595D-02-0.356D-01-0.619D-01
 Coeff:     -0.741D-01 0.138D-01 0.248D+00 0.653D-01-0.883D-01-0.382D+00
 Coeff:     -0.449D+00 0.272D+00 0.686D+00 0.809D+00
 Gap=     0.105 Goal=   None    Shift=    0.000
 Gap=     0.071 Goal=   None    Shift=    0.000
 RMSDP=3.15D-07 MaxDP=4.84D-05 DE=-1.29D-08 OVMax= 3.58D-04

 Cycle  17  Pass 1  IDiag  1:
 RMSU=  1.54D-07    CP:  1.00D+00  1.04D+00  6.35D-01  7.75D-01  1.46D+00
                    CP:  3.00D+00  3.00D+00  3.00D+00  3.00D+00  3.00D+00
                    CP:  3.00D+00  3.00D+00  3.00D+00  3.00D+00  3.00D+00
                    CP:  2.06D+00
 E= -3809.93558088691     Delta-E=       -0.000000006397 Rises=F Damp=F
 DIIS: error= 8.97D-07 at cycle  17 NSaved=  17.
 NSaved=17 IEnMin=17 EnMin= -3809.93558088691     IErMin=17 ErrMin= 8.97D-07
 ErrMax= 8.97D-07  0.00D+00 EMaxC= 1.00D-01 BMatC= 3.93D-10 BMatP= 7.80D-10
 IDIUse=1 WtCom= 1.00D+00 WtEn= 0.00D+00
 Coeff-Com: -0.585D-04 0.806D-03 0.286D-03 0.768D-04 0.522D-03-0.790D-02
 Coeff-Com: -0.301D-01-0.764D-01 0.231D-01 0.983D-01 0.196D+00 0.862D-01
 Coeff-Com: -0.343D+00-0.301D+00 0.910D-01 0.481D+00 0.781D+00
 Coeff:     -0.585D-04 0.806D-03 0.286D-03 0.768D-04 0.522D-03-0.790D-02
 Coeff:     -0.301D-01-0.764D-01 0.231D-01 0.983D-01 0.196D+00 0.862D-01
 Coeff:     -0.343D+00-0.301D+00 0.910D-01 0.481D+00 0.781D+00
 Gap=     0.105 Goal=   None    Shift=    0.000
 Gap=     0.071 Goal=   None    Shift=    0.000
 RMSDP=1.51D-07 MaxDP=2.54D-05 DE=-6.40D-09 OVMax= 1.70D-04

 Cycle  18  Pass 1  IDiag  1:
 RMSU=  5.02D-08    CP:  1.00D+00  1.04D+00  6.35D-01  7.78D-01  1.47D+00
                    CP:  3.00D+00  3.00D+00  3.00D+00  3.00D+00  3.00D+00
                    CP:  3.00D+00  3.00D+00  3.00D+00  3.00D+00  3.00D+00
                    CP:  2.56D+00  1.53D+00
 E= -3809.93558088924     Delta-E=       -0.000000002337 Rises=F Damp=F
 DIIS: error= 8.43D-07 at cycle  18 NSaved=  18.
 NSaved=18 IEnMin=18 EnMin= -3809.93558088924     IErMin=18 ErrMin= 8.43D-07
 ErrMax= 8.43D-07  0.00D+00 EMaxC= 1.00D-01 BMatC= 3.09D-10 BMatP= 3.93D-10
 IDIUse=1 WtCom= 1.00D+00 WtEn= 0.00D+00
 Coeff-Com:  0.533D-05-0.587D-03 0.496D-03 0.221D-02 0.137D-01 0.190D-01
 Coeff-Com:  0.405D-02-0.584D-01-0.846D-01 0.505D-01 0.177D+00 0.235D+00
 Coeff-Com: -0.353D-01-0.344D+00-0.266D+00-0.445D-01 0.605D+00 0.727D+00
 Coeff:      0.533D-05-0.587D-03 0.496D-03 0.221D-02 0.137D-01 0.190D-01
 Coeff:      0.405D-02-0.584D-01-0.846D-01 0.505D-01 0.177D+00 0.235D+00
 Coeff:     -0.353D-01-0.344D+00-0.266D+00-0.445D-01 0.605D+00 0.727D+00
 Gap=     0.105 Goal=   None    Shift=    0.000
 Gap=     0.071 Goal=   None    Shift=    0.000
 RMSDP=1.03D-07 MaxDP=1.82D-05 DE=-2.34D-09 OVMax= 1.14D-04

 Cycle  19  Pass 1  IDiag  1:
 RMSU=  2.59D-08    CP:  1.00D+00  1.04D+00  6.35D-01  7.79D-01  1.47D+00
                    CP:  3.00D+00  3.00D+00  3.00D+00  3.00D+00  3.00D+00
                    CP:  3.00D+00  3.00D+00  3.00D+00  3.00D+00  3.00D+00
                    CP:  2.88D+00  1.88D+00  1.81D+00
 E= -3809.93558089090     Delta-E=       -0.000000001652 Rises=F Damp=F
 DIIS: error= 8.00D-07 at cycle  19 NSaved=  19.
 NSaved=19 IEnMin=19 EnMin= -3809.93558089090     IErMin=19 ErrMin= 8.00D-07
 ErrMax= 8.00D-07  0.00D+00 EMaxC= 1.00D-01 BMatC= 2.20D-10 BMatP= 3.09D-10
 IDIUse=1 WtCom= 1.00D+00 WtEn= 0.00D+00
 Coeff-Com:  0.616D-05-0.917D-04-0.226D-03-0.265D-03-0.118D-02 0.456D-02
 Coeff-Com:  0.521D-02 0.323D-01-0.202D-01-0.263D-01-0.647D-01 0.153D-01
 Coeff-Com:  0.178D+00 0.657D-01-0.143D+00-0.296D+00-0.181D+00 0.330D+00
 Coeff-Com:  0.110D+01
 Coeff:      0.616D-05-0.917D-04-0.226D-03-0.265D-03-0.118D-02 0.456D-02
 Coeff:      0.521D-02 0.323D-01-0.202D-01-0.263D-01-0.647D-01 0.153D-01
 Coeff:      0.178D+00 0.657D-01-0.143D+00-0.296D+00-0.181D+00 0.330D+00
 Coeff:      0.110D+01
 Gap=     0.105 Goal=   None    Shift=    0.000
 Gap=     0.071 Goal=   None    Shift=    0.000
 RMSDP=1.02D-07 MaxDP=1.75D-05 DE=-1.65D-09 OVMax= 1.09D-04

 Cycle  20  Pass 1  IDiag  1:
 RMSU=  3.47D-08    CP:  1.00D+00  1.04D+00  6.35D-01  7.81D-01  1.48D+00
                    CP:  3.00D+00  3.00D+00  3.00D+00  3.00D+00  3.00D+00
                    CP:  3.00D+00  3.00D+00  3.00D+00  3.00D+00  3.00D+00
                    CP:  3.00D+00  2.19D+00  2.77D+00  2.68D+00
 E= -3809.93558089244     Delta-E=       -0.000000001543 Rises=F Damp=F
 DIIS: error= 7.57D-07 at cycle  20 NSaved=  20.
 NSaved=20 IEnMin=20 EnMin= -3809.93558089244     IErMin=20 ErrMin= 7.57D-07
 ErrMax= 7.57D-07  0.00D+00 EMaxC= 1.00D-01 BMatC= 1.96D-10 BMatP= 2.20D-10
 IDIUse=1 WtCom= 1.00D+00 WtEn= 0.00D+00
 Coeff-Com: -0.293D-04 0.116D-02-0.105D-02-0.381D-02-0.228D-01-0.249D-01
 Coeff-Com: -0.153D-01 0.106D+00 0.104D+00-0.692D-01-0.276D+00-0.275D+00
 Coeff-Com:  0.196D+00 0.469D+00 0.178D+00-0.213D+00-0.814D+00-0.481D+00
 Coeff-Com:  0.918D+00 0.122D+01
 Coeff:     -0.293D-04 0.116D-02-0.105D-02-0.381D-02-0.228D-01-0.249D-01
 Coeff:     -0.153D-01 0.106D+00 0.104D+00-0.692D-01-0.276D+00-0.275D+00
 Coeff:      0.196D+00 0.469D+00 0.178D+00-0.213D+00-0.814D+00-0.481D+00
 Coeff:      0.918D+00 0.122D+01
 Gap=     0.105 Goal=   None    Shift=    0.000
 Gap=     0.071 Goal=   None    Shift=    0.000
 RMSDP=1.57D-07 MaxDP=2.61D-05 DE=-1.54D-09 OVMax= 1.68D-04

 Cycle  21  Pass 1  IDiag  1:
 Restarting incremental Fock formation.
 E= -3809.93558089441     Delta-E=       -0.000000001970 Rises=F Damp=F
 DIIS: error= 6.93D-07 at cycle  21 NSaved=  20.
 NSaved=20 IEnMin=20 EnMin= -3809.93558089441     IErMin=20 ErrMin= 6.93D-07
 ErrMax= 6.93D-07  0.00D+00 EMaxC= 1.00D-01 BMatC= 1.65D-10 BMatP= 1.96D-10
 IDIUse=1 WtCom= 1.00D+00 WtEn= 0.00D+00
 Coeff-Com:  0.754D-03-0.102D-02-0.309D-02-0.176D-01-0.209D-01-0.147D-01
 Coeff-Com:  0.715D-01 0.889D-01-0.416D-01-0.188D+00-0.227D+00 0.487D-01
 Coeff-Com:  0.341D+00 0.235D+00 0.170D-01-0.537D+00-0.610D+00-0.342D-01
 Coeff-Com:  0.923D+00 0.969D+00
 Coeff:      0.754D-03-0.102D-02-0.309D-02-0.176D-01-0.209D-01-0.147D-01
 Coeff:      0.715D-01 0.889D-01-0.416D-01-0.188D+00-0.227D+00 0.487D-01
 Coeff:      0.341D+00 0.235D+00 0.170D-01-0.537D+00-0.610D+00-0.342D-01
 Coeff:      0.923D+00 0.969D+00
 Gap=     0.105 Goal=   None    Shift=    0.000
 Gap=     0.071 Goal=   None    Shift=    0.000
 RMSDP=1.57D-07 MaxDP=2.52D-05 DE=-1.97D-09 OVMax= 1.66D-04

 Cycle  22  Pass 1  IDiag  1:
 RMSU=  1.57D-07    CP:  1.00D+00
 E= -3809.93558089639     Delta-E=       -0.000000001985 Rises=F Damp=F
 DIIS: error= 6.29D-07 at cycle  22 NSaved=  20.
 NSaved=20 IEnMin=20 EnMin= -3809.93558089639     IErMin=20 ErrMin= 6.29D-07
 ErrMax= 6.29D-07  0.00D+00 EMaxC= 1.00D-01 BMatC= 1.37D-10 BMatP= 1.65D-10
 IDIUse=1 WtCom= 1.00D+00 WtEn= 0.00D+00
 Coeff-Com: -0.636D-04 0.367D-04 0.446D-03-0.255D-03-0.689D-02-0.160D-01
 Coeff-Com:  0.233D-02 0.218D-01 0.451D-01 0.172D-01-0.966D-01-0.668D-01
 Coeff-Com:  0.459D-01 0.150D+00 0.181D+00-0.792D-01-0.637D+00-0.276D+00
 Coeff-Com:  0.600D+00 0.112D+01
 Coeff:     -0.636D-04 0.367D-04 0.446D-03-0.255D-03-0.689D-02-0.160D-01
 Coeff:      0.233D-02 0.218D-01 0.451D-01 0.172D-01-0.966D-01-0.668D-01
 Coeff:      0.459D-01 0.150D+00 0.181D+00-0.792D-01-0.637D+00-0.276D+00
 Coeff:      0.600D+00 0.112D+01
 Gap=     0.105 Goal=   None    Shift=    0.000
 Gap=     0.071 Goal=   None    Shift=    0.000
 RMSDP=1.66D-07 MaxDP=2.60D-05 DE=-1.98D-09 OVMax= 1.75D-04

 Cycle  23  Pass 1  IDiag  1:
 RMSU=  1.44D-08    CP:  1.00D+00  2.06D+00
 E= -3809.93558089838     Delta-E=       -0.000000001986 Rises=F Damp=F
 DIIS: error= 5.91D-07 at cycle  23 NSaved=  20.
 NSaved=20 IEnMin=20 EnMin= -3809.93558089838     IErMin=20 ErrMin= 5.91D-07
 ErrMax= 5.91D-07  0.00D+00 EMaxC= 1.00D-01 BMatC= 1.17D-10 BMatP= 1.37D-10
 IDIUse=1 WtCom= 1.00D+00 WtEn= 0.00D+00
 Coeff-Com:  0.251D-03 0.348D-02 0.262D-02-0.541D-02-0.405D-01-0.158D-01
 Coeff-Com:  0.394D-01 0.112D+00 0.109D+00-0.714D-01-0.214D+00-0.109D+00
 Coeff-Com:  0.717D-01 0.456D+00 0.390D+00-0.316D+00-0.954D+00-0.506D+00
 Coeff-Com:  0.885D+00 0.116D+01
 Coeff:      0.251D-03 0.348D-02 0.262D-02-0.541D-02-0.405D-01-0.158D-01
 Coeff:      0.394D-01 0.112D+00 0.109D+00-0.714D-01-0.214D+00-0.109D+00
 Coeff:      0.717D-01 0.456D+00 0.390D+00-0.316D+00-0.954D+00-0.506D+00
 Coeff:      0.885D+00 0.116D+01
 Gap=     0.105 Goal=   None    Shift=    0.000
 Gap=     0.071 Goal=   None    Shift=    0.000
 RMSDP=2.09D-07 MaxDP=3.18D-05 DE=-1.99D-09 OVMax= 2.19D-04

 Cycle  24  Pass 1  IDiag  1:
 RMSU=  5.94D-08    CP:  1.00D+00  3.00D+00  2.91D+00
 E= -3809.93558090056     Delta-E=       -0.000000002183 Rises=F Damp=F
 DIIS: error= 5.32D-07 at cycle  24 NSaved=  20.
 NSaved=20 IEnMin=20 EnMin= -3809.93558090056     IErMin=20 ErrMin= 5.32D-07
 ErrMax= 5.32D-07  0.00D+00 EMaxC= 1.00D-01 BMatC= 9.43D-11 BMatP= 1.17D-10
 IDIUse=1 WtCom= 1.00D+00 WtEn= 0.00D+00
 Coeff-Com:  0.238D-02 0.343D-02 0.914D-02-0.393D-02-0.149D-01-0.116D-01
 Coeff-Com:  0.227D-02 0.491D-01 0.125D+00-0.492D-01-0.170D+00-0.198D+00
 Coeff-Com:  0.816D-01 0.453D+00 0.732D+00-0.417D+00-0.133D+01-0.787D+00
 Coeff-Com:  0.104D+01 0.149D+01
 Coeff:      0.238D-02 0.343D-02 0.914D-02-0.393D-02-0.149D-01-0.116D-01
 Coeff:      0.227D-02 0.491D-01 0.125D+00-0.492D-01-0.170D+00-0.198D+00
 Coeff:      0.816D-01 0.453D+00 0.732D+00-0.417D+00-0.133D+01-0.787D+00
 Coeff:      0.104D+01 0.149D+01
 Gap=     0.105 Goal=   None    Shift=    0.000
 Gap=     0.071 Goal=   None    Shift=    0.000
 RMSDP=3.18D-07 MaxDP=4.74D-05 DE=-2.18D-09 OVMax= 3.32D-04

 Cycle  25  Pass 1  IDiag  1:
 RMSU=  2.03D-07    CP:  1.00D+00  3.00D+00  3.00D+00  3.00D+00
 E= -3809.93558090315     Delta-E=       -0.000000002587 Rises=F Damp=F
 DIIS: error= 4.11D-07 at cycle  25 NSaved=  20.
 NSaved=20 IEnMin=20 EnMin= -3809.93558090315     IErMin=20 ErrMin= 4.11D-07
 ErrMax= 4.11D-07  0.00D+00 EMaxC= 1.00D-01 BMatC= 7.79D-11 BMatP= 9.43D-11
 IDIUse=1 WtCom= 1.00D+00 WtEn= 0.00D+00
 Coeff-Com:  0.255D-02 0.128D-01 0.327D-01-0.453D-02-0.476D-01-0.995D-01
 Coeff-Com: -0.396D-01 0.214D+00 0.146D+00-0.922D-01-0.303D+00-0.385D+00
 Coeff-Com:  0.957D-01 0.116D+01 0.570D+00-0.946D+00-0.185D+01-0.710D-01
 Coeff-Com:  0.164D+01 0.964D+00
 Coeff:      0.255D-02 0.128D-01 0.327D-01-0.453D-02-0.476D-01-0.995D-01
 Coeff:     -0.396D-01 0.214D+00 0.146D+00-0.922D-01-0.303D+00-0.385D+00
 Coeff:      0.957D-01 0.116D+01 0.570D+00-0.946D+00-0.185D+01-0.710D-01
 Coeff:      0.164D+01 0.964D+00
 Gap=     0.105 Goal=   None    Shift=    0.000
 Gap=     0.071 Goal=   None    Shift=    0.000
 RMSDP=3.57D-07 MaxDP=5.26D-05 DE=-2.59D-09 OVMax= 3.73D-04

 Cycle  26  Pass 1  IDiag  1:
 RMSU=  4.24D-08    CP:  1.00D+00  3.00D+00  3.00D+00  3.00D+00  2.75D+00
 E= -3809.93558090524     Delta-E=       -0.000000002095 Rises=F Damp=F
 DIIS: error= 2.48D-07 at cycle  26 NSaved=  20.
 NSaved=20 IEnMin=20 EnMin= -3809.93558090524     IErMin=20 ErrMin= 2.48D-07
 ErrMax= 2.48D-07  0.00D+00 EMaxC= 1.00D-01 BMatC= 4.30D-11 BMatP= 7.79D-11
 IDIUse=1 WtCom= 1.00D+00 WtEn= 0.00D+00
 Coeff-Com:  0.385D-02 0.197D-01 0.562D-02-0.243D-01-0.611D-01-0.498D-01
 Coeff-Com:  0.656D-01 0.105D+00 0.241D-01-0.820D-01-0.245D+00-0.103D+00
 Coeff-Com:  0.445D+00 0.517D+00-0.160D+00-0.102D+01-0.494D+00 0.540D+00
 Coeff-Com:  0.782D+00 0.733D+00
 Coeff:      0.385D-02 0.197D-01 0.562D-02-0.243D-01-0.611D-01-0.498D-01
 Coeff:      0.656D-01 0.105D+00 0.241D-01-0.820D-01-0.245D+00-0.103D+00
 Coeff:      0.445D+00 0.517D+00-0.160D+00-0.102D+01-0.494D+00 0.540D+00
 Coeff:      0.782D+00 0.733D+00
 Gap=     0.105 Goal=   None    Shift=    0.000
 Gap=     0.071 Goal=   None    Shift=    0.000
 RMSDP=2.47D-07 MaxDP=3.66D-05 DE=-2.10D-09 OVMax= 2.58D-04

 Cycle  27  Pass 1  IDiag  1:
 RMSU=  1.95D-07    CP:  1.00D+00  3.00D+00  3.00D+00  3.00D+00  3.00D+00
                    CP:  1.66D+00
 E= -3809.93558090599     Delta-E=       -0.000000000749 Rises=F Damp=F
 DIIS: error= 1.40D-07 at cycle  27 NSaved=  20.
 NSaved=20 IEnMin=20 EnMin= -3809.93558090599     IErMin=20 ErrMin= 1.40D-07
 ErrMax= 1.40D-07  0.00D+00 EMaxC= 1.00D-01 BMatC= 2.61D-11 BMatP= 4.30D-11
 IDIUse=1 WtCom= 1.00D+00 WtEn= 0.00D+00
 Coeff-Com:  0.997D-02-0.458D-03-0.674D-02-0.236D-01-0.232D-01 0.203D-02
 Coeff-Com:  0.574D-01 0.483D-01 0.173D-02-0.159D+00-0.196D+00-0.439D-01
 Coeff-Com:  0.371D+00 0.428D+00-0.527D-01-0.538D+00-0.412D+00 0.212D+00
 Coeff-Com:  0.629D+00 0.696D+00
 Coeff:      0.997D-02-0.458D-03-0.674D-02-0.236D-01-0.232D-01 0.203D-02
 Coeff:      0.574D-01 0.483D-01 0.173D-02-0.159D+00-0.196D+00-0.439D-01
 Coeff:      0.371D+00 0.428D+00-0.527D-01-0.538D+00-0.412D+00 0.212D+00
 Coeff:      0.629D+00 0.696D+00
 Gap=     0.105 Goal=   None    Shift=    0.000
 Gap=     0.071 Goal=   None    Shift=    0.000
 RMSDP=1.42D-07 MaxDP=2.04D-05 DE=-7.49D-10 OVMax= 1.48D-04

 Cycle  28  Pass 1  IDiag  1:
 RMSU=  1.02D-08    CP:  1.00D+00  3.00D+00  3.00D+00  3.00D+00  3.00D+00
                    CP:  2.01D+00  1.72D+00
 E= -3809.93558090625     Delta-E=       -0.000000000262 Rises=F Damp=F
 DIIS: error= 7.62D-08 at cycle  28 NSaved=  20.
 NSaved=20 IEnMin=20 EnMin= -3809.93558090625     IErMin=20 ErrMin= 7.62D-08
 ErrMax= 7.62D-08  0.00D+00 EMaxC= 1.00D-01 BMatC= 6.80D-12 BMatP= 2.61D-11
 IDIUse=1 WtCom= 1.00D+00 WtEn= 0.00D+00
 Coeff-Com: -0.658D-03 0.182D-02 0.480D-02-0.442D-02-0.368D-01-0.420D-02
 Coeff-Com:  0.379D-01 0.646D-01 0.299D-01-0.800D-01-0.252D+00-0.408D-01
 Coeff-Com:  0.306D+00 0.426D+00-0.719D-01-0.476D+00-0.233D+00 0.820D-01
 Coeff-Com:  0.431D+00 0.815D+00
 Coeff:     -0.658D-03 0.182D-02 0.480D-02-0.442D-02-0.368D-01-0.420D-02
 Coeff:      0.379D-01 0.646D-01 0.299D-01-0.800D-01-0.252D+00-0.408D-01
 Coeff:      0.306D+00 0.426D+00-0.719D-01-0.476D+00-0.233D+00 0.820D-01
 Coeff:      0.431D+00 0.815D+00
 Gap=     0.105 Goal=   None    Shift=    0.000
 Gap=     0.071 Goal=   None    Shift=    0.000
 RMSDP=7.79D-08 MaxDP=1.14D-05 DE=-2.62D-10 OVMax= 8.13D-05

 Cycle  29  Pass 1  IDiag  1:
 RMSU=  3.09D-09    CP:  1.00D+00  3.00D+00  3.00D+00  3.00D+00  3.00D+00
                    CP:  2.21D+00  2.12D+00  1.25D+00
 E= -3809.93558090624     Delta-E=        0.000000000015 Rises=F Damp=F
 DIIS: error= 3.81D-08 at cycle  29 NSaved=  20.
 NSaved=20 IEnMin=19 EnMin= -3809.93558090625     IErMin=20 ErrMin= 3.81D-08
 ErrMax= 3.81D-08  0.00D+00 EMaxC= 1.00D-01 BMatC= 2.35D-12 BMatP= 6.80D-12
 IDIUse=1 WtCom= 1.00D+00 WtEn= 0.00D+00
 Coeff-Com:  0.775D-03 0.351D-02-0.754D-03-0.194D-01-0.899D-02 0.132D-01
 Coeff-Com:  0.345D-01 0.471D-01-0.232D-02-0.124D+00-0.107D+00 0.693D-01
 Coeff-Com:  0.249D+00 0.925D-01-0.173D+00-0.183D+00-0.112D+00 0.763D-01
 Coeff-Com:  0.494D+00 0.650D+00
 Coeff:      0.775D-03 0.351D-02-0.754D-03-0.194D-01-0.899D-02 0.132D-01
 Coeff:      0.345D-01 0.471D-01-0.232D-02-0.124D+00-0.107D+00 0.693D-01
 Coeff:      0.249D+00 0.925D-01-0.173D+00-0.183D+00-0.112D+00 0.763D-01
 Coeff:      0.494D+00 0.650D+00
 Gap=     0.105 Goal=   None    Shift=    0.000
 Gap=     0.071 Goal=   None    Shift=    0.000
 RMSDP=2.09D-08 MaxDP=3.05D-06 DE= 1.46D-11 OVMax= 2.18D-05

 Cycle  30  Pass 1  IDiag  1:
 RMSU=  1.52D-09    CP:  1.00D+00  3.00D+00  3.00D+00  3.00D+00  3.00D+00
                    CP:  2.26D+00  2.23D+00  1.32D+00  1.26D+00
 E= -3809.93558090625     Delta-E=       -0.000000000011 Rises=F Damp=F
 DIIS: error= 2.51D-08 at cycle  30 NSaved=  20.
 NSaved=20 IEnMin=18 EnMin= -3809.93558090625     IErMin=20 ErrMin= 2.51D-08
 ErrMax= 2.51D-08  0.00D+00 EMaxC= 1.00D-01 BMatC= 1.10D-12 BMatP= 2.35D-12
 IDIUse=1 WtCom= 1.00D+00 WtEn= 0.00D+00
 Coeff-Com:  0.725D-03 0.208D-02 0.148D-02-0.440D-02-0.578D-02-0.264D-02
 Coeff-Com:  0.145D-01 0.253D-01 0.216D-01-0.497D-01-0.746D-01-0.166D-02
 Coeff-Com:  0.102D+00 0.802D-01-0.431D-01-0.145D+00-0.131D+00 0.452D-01
 Coeff-Com:  0.493D+00 0.672D+00
 Coeff:      0.725D-03 0.208D-02 0.148D-02-0.440D-02-0.578D-02-0.264D-02
 Coeff:      0.145D-01 0.253D-01 0.216D-01-0.497D-01-0.746D-01-0.166D-02
 Coeff:      0.102D+00 0.802D-01-0.431D-01-0.145D+00-0.131D+00 0.452D-01
 Coeff:      0.493D+00 0.672D+00
 Gap=     0.105 Goal=   None    Shift=    0.000
 Gap=     0.071 Goal=   None    Shift=    0.000
 RMSDP=7.78D-09 MaxDP=1.03D-06 DE=-1.09D-11 OVMax= 7.97D-06

 Cycle  31  Pass 1  IDiag  1:
 RMSU=  9.70D-10    CP:  1.00D+00  3.00D+00  3.00D+00  3.00D+00  3.00D+00
                    CP:  2.28D+00  2.26D+00  1.44D+00  1.52D+00  1.11D+00
 E= -3809.93558090631     Delta-E=       -0.000000000064 Rises=F Damp=F
 DIIS: error= 1.28D-08 at cycle  31 NSaved=  20.
 NSaved=20 IEnMin=20 EnMin= -3809.93558090631     IErMin=20 ErrMin= 1.28D-08
 ErrMax= 1.28D-08  0.00D+00 EMaxC= 1.00D-01 BMatC= 3.02D-13 BMatP= 1.10D-12
 IDIUse=1 WtCom= 1.00D+00 WtEn= 0.00D+00
 Coeff-Com:  0.167D-02 0.645D-02-0.145D-03-0.800D-02-0.130D-01-0.592D-02
 Coeff-Com:  0.162D-01 0.495D-01 0.144D-02-0.619D-01-0.664D-01 0.332D-01
 Coeff-Com:  0.892D-01 0.221D-01-0.511D-01-0.973D-01-0.117D+00 0.137D+00
 Coeff-Com:  0.438D+00 0.627D+00
 Coeff:      0.167D-02 0.645D-02-0.145D-03-0.800D-02-0.130D-01-0.592D-02
 Coeff:      0.162D-01 0.495D-01 0.144D-02-0.619D-01-0.664D-01 0.332D-01
 Coeff:      0.892D-01 0.221D-01-0.511D-01-0.973D-01-0.117D+00 0.137D+00
 Coeff:      0.438D+00 0.627D+00
 Gap=     0.105 Goal=   None    Shift=    0.000
 Gap=     0.071 Goal=   None    Shift=    0.000
 RMSDP=2.08D-09 MaxDP=1.96D-07 DE=-6.37D-11 OVMax= 2.08D-06

 SCF Done:  E(UB3LYP) =  -3809.93558091     A.U. after   31 cycles
            NFock= 31  Conv=0.21D-08     -V/T= 2.0025
 <Sx>= 0.0000 <Sy>= 0.0000 <Sz>= 2.0000 <S**2>= 6.0228 S= 2.0046
 <L.S>= 0.000000000000E+00
 KE= 3.800491555859D+03 PE=-1.969342130953D+04 EE= 6.725583222351D+03
 Annihilation of the first spin contaminant:
 S**2 before annihilation     6.0228,   after     6.0001
 Leave Link  502 at Sat Oct 20 06:02:35 2018, MaxMem=   838860800 cpu:     30791.3
 (Enter /soft/sl6.3/x86_64/gaussian/g09_d01/g09/l701.exe)
 Compute integral first derivatives.
 ... and contract with generalized density number  0.
 Leave Link  701 at Sat Oct 20 06:02:37 2018, MaxMem=   838860800 cpu:        16.4
 (Enter /soft/sl6.3/x86_64/gaussian/g09_d01/g09/l702.exe)
 L702 exits ... SP integral derivatives will be done elsewhere.
 Leave Link  702 at Sat Oct 20 06:02:37 2018, MaxMem=   838860800 cpu:         0.4
 (Enter /soft/sl6.3/x86_64/gaussian/g09_d01/g09/l703.exe)
 Compute integral first derivatives, UseDBF=F ICtDFT=           0.
 Integral derivatives from FoFJK, PRISM(SPDF).
 Calling FoFJK, ICntrl=      2127 FMM=F ISym2X=0 I1Cent= 0 IOpClX= 1 NMat=1 NMatS=1 NMatT=0.
 FoFJK:  IHMeth= 1 ICntrl=    2127 DoSepK=F KAlg= 0 I1Cent=   0 FoldK=F
 IRaf=         0 NMat=   1 IRICut=       1 DoRegI=T DoRafI=F ISym2E= 0.
 FoFCou: FMM=F IPFlag=           0 FMFlag=      100000 FMFlg1=         800
         NFxFlg=           0 DoJE=F BraDBF=F KetDBF=F FulRan=T
         wScrn=  0.000000 ICntrl=    2127 IOpCl=  1 I1Cent=           0 NGrid=           0
         NMat0=    1 NMatS0=      1 NMatT0=    0 NMatD0=    1 NMtDS0=    0 NMtDT0=    0
 Symmetry not used in FoFCou.
 Leave Link  703 at Sat Oct 20 06:05:03 2018, MaxMem=   838860800 cpu:      2332.7
 (Enter /soft/sl6.3/x86_64/gaussian/g09_d01/g09/l716.exe)
 Dipole        =-3.69697285D+00-1.76342823D-01 4.08997441D+00
 ***** Axes restored to original set *****
 -------------------------------------------------------------------
 Center     Atomic                   Forces (Hartrees/Bohr)
 Number     Number              X              Y              Z
 -------------------------------------------------------------------
      1       26           0.000012514   -0.000086471    0.000204806
      2       17           0.000025388    0.000069441   -0.000052586
      3        7           0.000020855    0.000052993    0.000194881
      4        7           0.000169776   -0.000017216   -0.000054940
      5        7          -0.000088503    0.000021691    0.000286596
      6        7           0.000073834   -0.000039758   -0.000219897
      7        6          -0.000032860    0.000006041    0.000037059
      8        1           0.000011524   -0.000005265   -0.000054333
      9        6           0.000016369   -0.000000972   -0.000036323
     10        1          -0.000000022    0.000003966    0.000014112
     11        6          -0.000044909   -0.000018838   -0.000006793
     12        1           0.000008060    0.000005556   -0.000012943
     13        6           0.000065461    0.000035220    0.000000347
     14        1           0.000021156    0.000006015   -0.000037279
     15        6          -0.000029261   -0.000070771    0.000110591
     16        6           0.000031107   -0.000028948   -0.000070215
     17        6          -0.000072180   -0.000057698    0.000246871
     18        1           0.000005189    0.000034172   -0.000038979
     19       17          -0.000011240    0.000030031    0.000043405
     20        7          -0.000292088    0.000190034   -0.000325102
     21        7           0.000258220   -0.000293796    0.000201737
     22        7          -0.000111757    0.000241670   -0.000258384
     23        7          -0.000076929   -0.000103108    0.000080243
     24        6           0.000145608    0.000006858   -0.000137438
     25        1           0.000020825   -0.000014433   -0.000073044
     26        6          -0.000028226   -0.000067514    0.000006715
     27        1          -0.000007915    0.000011336   -0.000000967
     28        6          -0.000031376    0.000016276    0.000042213
     29        1           0.000003229   -0.000018608   -0.000007754
     30        6           0.000030521    0.000022200    0.000029819
     31        1           0.000015284   -0.000038657   -0.000012707
     32        6          -0.000233745    0.000132310    0.000018020
     33        6           0.000121523    0.000117508   -0.000067188
     34        6           0.000016209   -0.000095994    0.000004558
     35        1           0.000040755   -0.000010456   -0.000016026
     36        6           0.000048128    0.000026642    0.000058753
     37        6          -0.000024221    0.000002323    0.000052876
     38        6          -0.000062416   -0.000053577   -0.000074803
     39        6          -0.000010505    0.000006318   -0.000001247
     40        6           0.000051545    0.000024684    0.000021070
     41        6          -0.000004846   -0.000005767   -0.000032719
     42        1          -0.000010502   -0.000042088   -0.000037344
     43        1           0.000012155   -0.000010759    0.000003829
     44        1           0.000009072   -0.000004927   -0.000012553
     45        1          -0.000006742   -0.000007993   -0.000001783
     46        6           0.000001880    0.000131201   -0.000052309
     47        6          -0.000098058    0.000064123   -0.000021390
     48        6           0.000016073   -0.000072040    0.000048269
     49        6           0.000040637   -0.000044028   -0.000019853
     50        6           0.000019613    0.000034643   -0.000037772
     51        6          -0.000007888   -0.000027960    0.000041980
     52        1          -0.000025018   -0.000046341    0.000024380
     53        1          -0.000020985    0.000005954   -0.000007313
     54        1           0.000004849   -0.000006304    0.000007333
     55        1           0.000008662   -0.000012276    0.000012887
     56        6           0.000015490    0.000016182   -0.000000501
     57        7          -0.000004263   -0.000011415   -0.000013526
     58        6          -0.000002163   -0.000000630   -0.000007321
     59        7          -0.000002892   -0.000000780    0.000009984
 -------------------------------------------------------------------
 Cartesian Forces:  Max     0.000325102 RMS     0.000083713
 Leave Link  716 at Sat Oct 20 06:05:03 2018, MaxMem=   838860800 cpu:         0.5
 (Enter /soft/sl6.3/x86_64/gaussian/g09_d01/g09/l103.exe)

 GradGradGradGradGradGradGradGradGradGradGradGradGradGradGradGradGradGrad
 Berny optimization.
 Using GEDIIS/GDIIS optimizer.
 FormGI is forming the generalized inverse of G from B-inverse, IUseBI=4.
 GSVD:  received Info=                   1 from GESDD.
 Internal  Forces:  Max     0.001697988 RMS     0.000196760
 Search for a local minimum.
 Step number   3 out of a maximum of  350
 All quantities printed in internal units (Hartrees-Bohrs-Radians)
 RMS Force = .19676D-03 SwitMx=.10000D-02 MixMth= 2
 Mixed Optimization -- En-DIIS/RFO-DIIS
 Swapping is turned off.
 Update second derivatives using D2CorX and points    1    2    3
 DE= -4.46D-05 DEPred=-6.32D-05 R= 7.07D-01
 TightC=F SS=  1.41D+00  RLast= 6.87D-02 DXNew= 2.5227D-01 2.0620D-01
 Trust test= 7.07D-01 RLast= 6.87D-02 DXMaxT set to 2.06D-01
 ITU=  1 -1  0
     Eigenvalues ---    0.00447   0.00596   0.00945   0.01040   0.01164
     Eigenvalues ---    0.01314   0.01412   0.01514   0.01584   0.01737
     Eigenvalues ---    0.01830   0.01888   0.01921   0.01925   0.01935
     Eigenvalues ---    0.02009   0.02050   0.02062   0.02063   0.02082
     Eigenvalues ---    0.02096   0.02099   0.02146   0.02146   0.02150
     Eigenvalues ---    0.02156   0.02171   0.02181   0.02182   0.02186
     Eigenvalues ---    0.02190   0.02191   0.02201   0.02201   0.02204
     Eigenvalues ---    0.02206   0.02211   0.02212   0.02214   0.02217
     Eigenvalues ---    0.02218   0.02222   0.02224   0.02231   0.02277
     Eigenvalues ---    0.02314   0.02325   0.02335   0.02353   0.02365
     Eigenvalues ---    0.02432   0.03709   0.04932   0.04932   0.04934
     Eigenvalues ---    0.04934   0.07419   0.08060   0.08571   0.09069
     Eigenvalues ---    0.09362   0.10218   0.10438   0.13483   0.14964
     Eigenvalues ---    0.15954   0.15963   0.15973   0.15995   0.15998
     Eigenvalues ---    0.15999   0.15999   0.15999   0.15999   0.15999
     Eigenvalues ---    0.15999   0.16000   0.16000   0.16000   0.16000
     Eigenvalues ---    0.16000   0.16000   0.16003   0.17406   0.21982
     Eigenvalues ---    0.22000   0.22000   0.22004   0.22421   0.22472
     Eigenvalues ---    0.22976   0.22978   0.23167   0.23534   0.23816
     Eigenvalues ---    0.23883   0.24000   0.24002   0.24075   0.24433
     Eigenvalues ---    0.24527   0.24804   0.24857   0.24956   0.24996
     Eigenvalues ---    0.24998   0.25000   0.25000   0.25000   0.25537
     Eigenvalues ---    0.35079   0.35300   0.35497   0.35526   0.35553
     Eigenvalues ---    0.35619   0.35633   0.35675   0.35685   0.35692
     Eigenvalues ---    0.35701   0.35703   0.35703   0.35706   0.35708
     Eigenvalues ---    0.35839   0.35849   0.36594   0.36626   0.36895
     Eigenvalues ---    0.40636   0.40954   0.40977   0.41637   0.41845
     Eigenvalues ---    0.41890   0.42278   0.42309   0.42515   0.42538
     Eigenvalues ---    0.42664   0.42746   0.44024   0.44863   0.45707
     Eigenvalues ---    0.45722   0.45809   0.45869   0.46694   0.46708
     Eigenvalues ---    0.46727   0.46797   0.46817   0.46920   0.47144
     Eigenvalues ---    0.47344   0.47869   0.47907   0.50515   0.51067
     Eigenvalues ---    0.51876   0.53103   0.53271   0.54208   0.56139
     Eigenvalues ---    0.56384   0.60964   0.66537   0.66626   1.31105
     Eigenvalues ---    1.31185
 En-DIIS/RFO-DIIS IScMMF=        0 using points:     3    2    1
 RFO step:  Lambda=-1.81169133D-05.
 NNeg= 0 NP= 3 Switch=  2.50D-03 Rises=F DC= -4.38D-05 SmlDif=  1.00D-05
 RMS Error=  0.2838911298D-03 NUsed= 3 EDIIS=F
 DidBck=T Rises=F RFO-DIIS coefs:    0.47194    0.10460    0.42346
 Iteration  1 RMS(Cart)=  0.00961089 RMS(Int)=  0.00000866
 Iteration  2 RMS(Cart)=  0.00002668 RMS(Int)=  0.00000127
 Iteration  3 RMS(Cart)=  0.00000000 RMS(Int)=  0.00000127
 ITry= 1 IFail=0 DXMaxC= 5.11D-02 DCOld= 1.00D+10 DXMaxT= 2.06D-01 DXLimC= 3.00D+00 Rises=F
 Variable       Old X    -DE/DX   Delta X   Delta X   Delta X     New X
                                 (Linear)    (Quad)   (Total)
    R1        4.39354   0.00007   0.00012   0.00017   0.00029   4.39383
    R2        4.31417  -0.00005   0.00084  -0.00131  -0.00047   4.31370
    R3        4.33503  -0.00012  -0.00110   0.00096  -0.00014   4.33489
    R4        4.59824  -0.00003   0.00040  -0.00106  -0.00066   4.59758
    R5        4.12531  -0.00027  -0.00034  -0.00091  -0.00124   4.12407
    R6        2.52657   0.00002   0.00004  -0.00004   0.00001   2.52657
    R7        2.54603  -0.00007   0.00000  -0.00006  -0.00006   2.54596
    R8        2.43832   0.00000  -0.00008   0.00010   0.00002   2.43834
    R9        2.58658   0.00001   0.00004  -0.00005  -0.00001   2.58656
   R10        2.55722  -0.00004  -0.00003   0.00001  -0.00002   2.55720
   R11        2.57486  -0.00005  -0.00005   0.00002  -0.00003   2.57483
   R12        2.68578  -0.00006  -0.00008   0.00004  -0.00004   2.68574
   R13        2.05170   0.00001   0.00007  -0.00009  -0.00002   2.05169
   R14        2.63115   0.00001   0.00002  -0.00002   0.00001   2.63116
   R15        2.04570  -0.00001  -0.00002   0.00002   0.00000   2.04570
   R16        2.62754   0.00000   0.00007  -0.00009  -0.00002   2.62752
   R17        2.04833   0.00000  -0.00002   0.00002   0.00000   2.04833
   R18        2.62778   0.00000   0.00002  -0.00003  -0.00001   2.62777
   R19        2.04683  -0.00001  -0.00001   0.00000  -0.00001   2.04682
   R20        2.63513  -0.00005  -0.00003  -0.00001  -0.00004   2.63509
   R21        2.76835  -0.00005  -0.00003  -0.00005  -0.00008   2.76827
   R22        2.59844  -0.00003   0.00001  -0.00004  -0.00003   2.59841
   R23        2.03163   0.00001   0.00000   0.00002   0.00001   2.03164
   R24        2.52147  -0.00023  -0.00016   0.00001  -0.00015   2.52132
   R25        2.54367   0.00018   0.00001   0.00012   0.00013   2.54381
   R26        2.43911  -0.00002   0.00012  -0.00020  -0.00008   2.43903
   R27        2.58998  -0.00095  -0.00008  -0.00083  -0.00090   2.58908
   R28        2.55503   0.00027   0.00012   0.00014   0.00025   2.55529
   R29        2.57437   0.00024   0.00001   0.00026   0.00026   2.57463
   R30        2.68567  -0.00004   0.00001  -0.00006  -0.00004   2.68563
   R31        2.04883   0.00002  -0.00012   0.00018   0.00007   2.04890
   R32        2.62680   0.00009  -0.00004   0.00013   0.00009   2.62689
   R33        2.04580   0.00000  -0.00002   0.00002   0.00000   2.04581
   R34        2.63086   0.00014   0.00005   0.00009   0.00013   2.63099
   R35        2.04789  -0.00001  -0.00002   0.00002   0.00000   2.04789
   R36        2.62264   0.00010   0.00012  -0.00005   0.00007   2.62271
   R37        2.04664  -0.00001  -0.00002   0.00002   0.00000   2.04663
   R38        2.63920  -0.00003   0.00002  -0.00005  -0.00002   2.63918
   R39        2.75831  -0.00015   0.00017  -0.00043  -0.00026   2.75805
   R40        2.59706  -0.00021  -0.00016  -0.00001  -0.00017   2.59689
   R41        2.03120   0.00001  -0.00005   0.00007   0.00003   2.03123
   R42        2.63660   0.00000   0.00005  -0.00006  -0.00001   2.63659
   R43        2.63826  -0.00006  -0.00001  -0.00005  -0.00006   2.63820
   R44        2.62199   0.00002  -0.00001   0.00003   0.00002   2.62201
   R45        2.04572   0.00003   0.00006  -0.00004   0.00002   2.04574
   R46        2.61980  -0.00002  -0.00005   0.00005   0.00000   2.61980
   R47        2.04320   0.00001  -0.00001   0.00003   0.00002   2.04322
   R48        2.64800   0.00004   0.00005  -0.00002   0.00003   2.64803
   R49        2.04546  -0.00001  -0.00003   0.00002  -0.00001   2.04545
   R50        2.65082   0.00001   0.00002  -0.00001   0.00000   2.65082
   R51        2.04556  -0.00001  -0.00003   0.00003   0.00000   2.04556
   R52        2.70281   0.00000  -0.00002   0.00003   0.00001   2.70282
   R53        2.63722  -0.00008  -0.00004  -0.00003  -0.00007   2.63715
   R54        2.63975  -0.00003  -0.00003   0.00001  -0.00002   2.63973
   R55        2.62157   0.00000  -0.00002   0.00003   0.00000   2.62157
   R56        2.04548   0.00002   0.00000   0.00004   0.00003   2.04551
   R57        2.61924   0.00003   0.00005  -0.00004   0.00001   2.61925
   R58        2.04332   0.00001   0.00000   0.00001   0.00002   2.04334
   R59        2.64805  -0.00001  -0.00005   0.00005   0.00000   2.64805
   R60        2.04543   0.00000   0.00000   0.00000   0.00000   2.04544
   R61        2.65099   0.00001  -0.00002   0.00004   0.00002   2.65101
   R62        2.04552  -0.00001  -0.00002   0.00001   0.00000   2.04551
   R63        2.70251  -0.00001  -0.00002   0.00002   0.00000   2.70251
   R64        2.18246  -0.00001   0.00000   0.00000   0.00000   2.18246
   R65        2.18269  -0.00001   0.00000   0.00000   0.00000   2.18269
    A1        1.61863   0.00013   0.00132  -0.00042   0.00090   1.61953
    A2        1.50392   0.00008  -0.00046   0.00099   0.00053   1.50444
    A3        1.94604   0.00001   0.00026   0.00024   0.00050   1.94655
    A4        1.69976   0.00007   0.00302  -0.00286   0.00016   1.69992
    A5        1.26767   0.00000   0.00019  -0.00018   0.00001   1.26768
    A6        1.59799  -0.00006  -0.00008   0.00012   0.00003   1.59803
    A7        2.74342  -0.00008   0.00047  -0.00102  -0.00055   2.74287
    A8        1.78732  -0.00008  -0.00180   0.00178  -0.00002   1.78730
    A9        1.56926   0.00005   0.00024  -0.00077  -0.00053   1.56873
   A10        2.13803   0.00002   0.00012  -0.00017  -0.00006   2.13798
   A11        2.04049   0.00000   0.00004  -0.00005  -0.00001   2.04048
   A12        2.07970  -0.00002  -0.00001  -0.00009  -0.00010   2.07961
   A13        2.34001   0.00000  -0.00084   0.00121   0.00038   2.34039
   A14        1.97303  -0.00002   0.00037  -0.00042  -0.00005   1.97298
   A15        1.92979   0.00002  -0.00002   0.00008   0.00006   1.92985
   A16        1.86680  -0.00006   0.00001  -0.00014  -0.00014   1.86666
   A17        1.93040   0.00007   0.00003   0.00009   0.00012   1.93052
   A18        2.09760  -0.00005   0.00000  -0.00009  -0.00008   2.09752
   A19        2.25504  -0.00003  -0.00010   0.00007  -0.00003   2.25502
   A20        2.00605   0.00001   0.00001   0.00002   0.00003   2.00608
   A21        2.13379   0.00001   0.00002   0.00002   0.00004   2.13383
   A22        2.14334  -0.00002  -0.00004  -0.00003  -0.00007   2.14326
   A23        2.09238   0.00000  -0.00003   0.00002  -0.00001   2.09238
   A24        2.07270   0.00000  -0.00001   0.00003   0.00002   2.07271
   A25        2.11807   0.00000   0.00004  -0.00005  -0.00001   2.11806
   A26        2.10599   0.00002   0.00005  -0.00003   0.00002   2.10601
   A27        2.07996  -0.00003  -0.00007   0.00002  -0.00005   2.07990
   A28        2.09722   0.00002   0.00001   0.00002   0.00003   2.09725
   A29        2.10680  -0.00001  -0.00007   0.00008   0.00001   2.10680
   A30        2.07055   0.00002   0.00010  -0.00009   0.00001   2.07056
   A31        2.10581  -0.00001  -0.00003   0.00001  -0.00002   2.10579
   A32        2.12961   0.00003  -0.00004   0.00013   0.00009   2.12970
   A33        2.00432  -0.00001   0.00004  -0.00010  -0.00006   2.00426
   A34        2.14923  -0.00002  -0.00002  -0.00001  -0.00003   2.14919
   A35        2.09024   0.00001   0.00016  -0.00019  -0.00003   2.09021
   A36        1.87224   0.00000   0.00001  -0.00001   0.00000   1.87224
   A37        2.32007  -0.00001  -0.00026   0.00030   0.00005   2.32012
   A38        1.82552  -0.00003  -0.00004  -0.00002  -0.00006   1.82546
   A39        2.13975  -0.00001  -0.00012   0.00006  -0.00005   2.13970
   A40        2.31656   0.00003   0.00005  -0.00002   0.00003   2.31659
   A41        2.06917  -0.00004   0.00012  -0.00025  -0.00013   2.06904
   A42        2.28452   0.00109   0.00161   0.00026   0.00187   2.28639
   A43        2.04414  -0.00157  -0.00153  -0.00078  -0.00232   2.04182
   A44        1.92821   0.00049   0.00016   0.00050   0.00066   1.92887
   A45        1.86648  -0.00056  -0.00025  -0.00060  -0.00085   1.86563
   A46        1.93276   0.00015   0.00009   0.00040   0.00049   1.93325
   A47        2.08822   0.00002   0.00044  -0.00065  -0.00021   2.08801
   A48        2.26200  -0.00017  -0.00057   0.00029  -0.00028   2.26173
   A49        2.02359  -0.00006  -0.00046   0.00044  -0.00002   2.02357
   A50        2.14843  -0.00002   0.00000  -0.00007  -0.00007   2.14836
   A51        2.11105   0.00008   0.00045  -0.00037   0.00009   2.11114
   A52        2.09793  -0.00002  -0.00001  -0.00004  -0.00005   2.09788
   A53        2.06644   0.00004  -0.00003   0.00011   0.00009   2.06653
   A54        2.11879  -0.00002   0.00003  -0.00008  -0.00004   2.11875
   A55        2.10633  -0.00002  -0.00001  -0.00004  -0.00005   2.10628
   A56        2.07676   0.00002   0.00001   0.00007   0.00008   2.07684
   A57        2.10009  -0.00001   0.00000  -0.00003  -0.00003   2.10006
   A58        2.10633   0.00010   0.00010   0.00005   0.00015   2.10648
   A59        2.07460  -0.00018  -0.00002  -0.00032  -0.00034   2.07426
   A60        2.10226   0.00009  -0.00008   0.00027   0.00019   2.10244
   A61        2.13096   0.00018  -0.00008   0.00046   0.00037   2.13134
   A62        2.00106  -0.00092  -0.00023  -0.00144  -0.00167   1.99939
   A63        2.15115   0.00074   0.00030   0.00098   0.00128   2.15244
   A64        2.08213  -0.00170  -0.00029  -0.00263  -0.00292   2.07921
   A65        1.87297   0.00022  -0.00002   0.00026   0.00023   1.87321
   A66        2.32789   0.00148   0.00029   0.00238   0.00267   2.33056
   A67        1.82435  -0.00030   0.00002  -0.00056  -0.00054   1.82382
   A68        2.14516   0.00012  -0.00006   0.00025   0.00018   2.14534
   A69        2.31252   0.00018   0.00004   0.00031   0.00035   2.31287
   A70        2.09466   0.00006   0.00030  -0.00027   0.00003   2.09469
   A71        2.07827  -0.00011  -0.00034   0.00024  -0.00010   2.07817
   A72        2.11025   0.00005   0.00004   0.00003   0.00007   2.11032
   A73        2.08739  -0.00005  -0.00014   0.00009  -0.00005   2.08734
   A74        2.10369   0.00000   0.00005  -0.00010  -0.00005   2.10364
   A75        2.09181   0.00005   0.00011   0.00000   0.00011   2.09191
   A76        2.08308   0.00002   0.00008  -0.00008   0.00000   2.08308
   A77        2.08513  -0.00002  -0.00015   0.00017   0.00001   2.08514
   A78        2.11496   0.00000   0.00007  -0.00008  -0.00001   2.11495
   A79        2.09579   0.00000   0.00010  -0.00011  -0.00002   2.09578
   A80        2.09700   0.00000  -0.00004   0.00005   0.00000   2.09700
   A81        2.09029   0.00000  -0.00005   0.00006   0.00002   2.09031
   A82        2.10011  -0.00003  -0.00008   0.00004  -0.00004   2.10007
   A83        2.09421   0.00001   0.00001   0.00002   0.00002   2.09423
   A84        2.08880   0.00002   0.00007  -0.00006   0.00001   2.08881
   A85        2.08965   0.00001   0.00000   0.00004   0.00004   2.08969
   A86        2.09485   0.00001  -0.00001   0.00003   0.00002   2.09486
   A87        2.09868  -0.00002   0.00002  -0.00007  -0.00005   2.09863
   A88        2.09781  -0.00013  -0.00025   0.00009  -0.00016   2.09764
   A89        2.07555   0.00007   0.00025  -0.00018   0.00007   2.07562
   A90        2.10981   0.00006   0.00002   0.00008   0.00010   2.10991
   A91        2.08750  -0.00002   0.00001  -0.00006  -0.00005   2.08745
   A92        2.10729  -0.00003   0.00002  -0.00012  -0.00009   2.10719
   A93        2.08811   0.00005   0.00000   0.00016   0.00016   2.08827
   A94        2.08244  -0.00003  -0.00004   0.00000  -0.00004   2.08240
   A95        2.08519   0.00001  -0.00002   0.00003   0.00001   2.08520
   A96        2.11555   0.00002   0.00006  -0.00003   0.00003   2.11558
   A97        2.09654  -0.00001  -0.00001  -0.00001  -0.00002   2.09653
   A98        2.09633   0.00000  -0.00002   0.00003   0.00001   2.09634
   A99        2.09024   0.00001   0.00003  -0.00002   0.00001   2.09024
   A100       2.10145  -0.00002   0.00001  -0.00005  -0.00004   2.10141
   A101       2.09195   0.00001  -0.00002   0.00004   0.00003   2.09197
   A102       2.08975   0.00001   0.00000   0.00001   0.00001   2.08977
   A103       2.08854   0.00002   0.00000   0.00004   0.00005   2.08859
   A104       2.09407  -0.00001  -0.00005   0.00003  -0.00001   2.09406
   A105       2.10057  -0.00001   0.00004  -0.00008  -0.00003   2.10053
   A106       3.31839   0.00020   0.00434  -0.00328   0.00106   3.31945
   A107       3.14345   0.00001   0.00011  -0.00003   0.00008   3.14353
   A108       3.13740  -0.00001  -0.00014   0.00005  -0.00008   3.13732
   A109       3.04402  -0.00008  -0.00196   0.00196   0.00001   3.04403
   A110       3.14459  -0.00002  -0.00025   0.00014  -0.00012   3.14447
   A111       3.14212   0.00000  -0.00001   0.00000  -0.00001   3.14211
    D1        1.66183  -0.00004  -0.00102   0.00059  -0.00043   1.66141
    D2       -1.23927   0.00001  -0.00174   0.00208   0.00035  -1.23892
    D3       -3.13573   0.00000  -0.00191   0.00175  -0.00016  -3.13589
    D4        0.24635   0.00005  -0.00263   0.00324   0.00062   0.24697
    D5       -0.28621  -0.00006  -0.00134   0.00036  -0.00098  -0.28718
    D6        3.09588  -0.00001  -0.00205   0.00185  -0.00020   3.09567
    D7        1.41234   0.00000  -0.00326  -0.00083  -0.00408   1.40825
    D8       -1.49626  -0.00001  -0.00440   0.00004  -0.00437  -1.50063
    D9       -1.59755  -0.00007  -0.00660   0.00271  -0.00388  -1.60143
   D10        1.77703  -0.00008  -0.00774   0.00358  -0.00417   1.77287
   D11       -1.40236   0.00005   0.00496  -0.00589  -0.00093  -1.40329
   D12        1.40087   0.00008   0.00304  -0.00236   0.00068   1.40155
   D13       -3.04437  -0.00006   0.00344  -0.00515  -0.00171  -3.04608
   D14       -0.24114  -0.00003   0.00152  -0.00162  -0.00010  -0.24124
   D15        2.40229  -0.00007   0.00431  -0.00759  -0.00328   2.39901
   D16       -1.07767  -0.00004   0.00239  -0.00406  -0.00167  -1.07934
   D17        0.28595   0.00014   0.00803  -0.00868  -0.00065   0.28530
   D18        3.08918   0.00017   0.00611  -0.00515   0.00096   3.09014
   D19       -0.33233  -0.00007  -0.00390   0.00041  -0.00349  -0.33582
   D20        3.08013  -0.00011  -0.00506   0.00048  -0.00457   3.07556
   D21       -1.86264  -0.00016  -0.00385  -0.00021  -0.00406  -1.86671
   D22        1.54982  -0.00020  -0.00500  -0.00014  -0.00515   1.54467
   D23        1.61680  -0.00005  -0.00345   0.00041  -0.00304   1.61375
   D24       -1.25393  -0.00008  -0.00461   0.00048  -0.00413  -1.25805
   D25        0.23132   0.00002  -0.00164   0.00216   0.00052   0.23184
   D26       -2.90517   0.00005  -0.00123   0.00228   0.00105  -2.90412
   D27        3.12724  -0.00003  -0.00090   0.00064  -0.00026   3.12699
   D28       -0.00925   0.00001  -0.00049   0.00076   0.00027  -0.00898
   D29        2.92281  -0.00006   0.00135  -0.00264  -0.00129   2.92153
   D30       -0.21059  -0.00005   0.00326  -0.00426  -0.00100  -0.21159
   D31        0.01333  -0.00001   0.00064  -0.00119  -0.00055   0.01278
   D32       -3.12008   0.00000   0.00255  -0.00281  -0.00025  -3.12033
   D33        2.80117  -0.00008  -0.00265   0.00252  -0.00014   2.80104
   D34       -0.00809  -0.00010  -0.00083  -0.00087  -0.00170  -0.00979
   D35        0.23149   0.00003  -0.00041   0.00001  -0.00040   0.23110
   D36       -2.87651   0.00002   0.00192  -0.00280  -0.00088  -2.87739
   D37        3.11552   0.00005  -0.00206   0.00296   0.00090   3.11642
   D38        0.00752   0.00004   0.00027   0.00015   0.00042   0.00794
   D39        0.00573   0.00013   0.00111   0.00130   0.00241   0.00814
   D40       -3.11908   0.00013   0.00409  -0.00251   0.00158  -3.11750
   D41       -0.00112  -0.00011  -0.00092  -0.00118  -0.00210  -0.00322
   D42       -3.09332  -0.00003   0.00088  -0.00157  -0.00069  -3.09401
   D43        3.12175  -0.00010  -0.00425   0.00307  -0.00118   3.12057
   D44        0.02955  -0.00002  -0.00244   0.00268   0.00024   0.02979
   D45       -2.60392  -0.00001  -0.00637   0.00783   0.00146  -2.60246
   D46        0.53390   0.00003  -0.00473   0.00686   0.00213   0.53603
   D47        0.55795  -0.00002  -0.00276   0.00322   0.00046   0.55841
   D48       -2.58742   0.00003  -0.00113   0.00226   0.00113  -2.58629
   D49        3.13526  -0.00001   0.00010  -0.00026  -0.00016   3.13510
   D50        0.00191   0.00000  -0.00005   0.00015   0.00010   0.00200
   D51       -0.00083   0.00003   0.00054  -0.00012   0.00041  -0.00042
   D52       -3.13419   0.00004   0.00039   0.00028   0.00067  -3.13352
   D53        3.13776  -0.00002  -0.00001  -0.00039  -0.00040   3.13736
   D54        0.00154   0.00000   0.00044  -0.00064  -0.00019   0.00134
   D55        0.00453  -0.00001  -0.00016   0.00002  -0.00014   0.00439
   D56       -3.13169   0.00001   0.00029  -0.00023   0.00006  -3.13163
   D57        3.13546  -0.00002  -0.00080   0.00045  -0.00035   3.13511
   D58        0.00229   0.00000  -0.00030   0.00024  -0.00006   0.00222
   D59       -0.00080  -0.00001  -0.00035   0.00021  -0.00014  -0.00094
   D60       -3.13397   0.00001   0.00015  -0.00001   0.00014  -3.13382
   D61       -0.00990   0.00001  -0.00025   0.00069   0.00044  -0.00946
   D62        3.12282   0.00000  -0.00232   0.00245   0.00013   3.12294
   D63        3.14011   0.00003   0.00025   0.00047   0.00073   3.14084
   D64       -0.01036   0.00002  -0.00182   0.00223   0.00041  -0.00995
   D65       -0.01964   0.00001  -0.00180   0.00271   0.00092  -0.01872
   D66        3.07814   0.00003  -0.00482   0.00637   0.00155   3.07969
   D67        3.13025   0.00003   0.00014   0.00107   0.00121   3.13146
   D68       -0.05516   0.00004  -0.00289   0.00473   0.00184  -0.05332
   D69       -0.00366   0.00004   0.00040   0.00063   0.00103  -0.00263
   D70        3.08128  -0.00005  -0.00168   0.00108  -0.00060   3.08069
   D71       -3.10542   0.00003   0.00315  -0.00269   0.00046  -3.10496
   D72       -0.02048  -0.00006   0.00107  -0.00224  -0.00117  -0.02165
   D73       -3.12615   0.00005   0.00153  -0.00128   0.00025  -3.12590
   D74       -0.00053   0.00005   0.00119  -0.00088   0.00031  -0.00022
   D75       -0.00226  -0.00006  -0.00161   0.00171   0.00010  -0.00216
   D76        3.13463  -0.00010  -0.00340   0.00159  -0.00180   3.13283
   D77       -2.88225   0.00033   0.00026  -0.00004   0.00023  -2.88202
   D78        0.00231   0.00011   0.00114  -0.00026   0.00088   0.00319
   D79       -0.20141   0.00003   0.00066   0.00044   0.00109  -0.20031
   D80        2.92202   0.00004  -0.00021   0.00040   0.00018   2.92220
   D81       -3.12538  -0.00016  -0.00056   0.00048  -0.00007  -3.12545
   D82       -0.00196  -0.00016  -0.00143   0.00044  -0.00098  -0.00294
   D83       -0.00184  -0.00002  -0.00043  -0.00003  -0.00045  -0.00229
   D84        3.12006  -0.00005  -0.00226   0.00190  -0.00036   3.11969
   D85        0.00063  -0.00007  -0.00043   0.00029  -0.00014   0.00049
   D86        3.09647   0.00000  -0.00057   0.00036  -0.00021   3.09626
   D87       -3.11874  -0.00004   0.00162  -0.00187  -0.00024  -3.11899
   D88       -0.02291   0.00003   0.00148  -0.00180  -0.00031  -0.02322
   D89        2.72802   0.00003   0.00698  -0.00869  -0.00171   2.72632
   D90       -0.40776  -0.00003   0.00497  -0.00751  -0.00254  -0.41030
   D91       -0.43747  -0.00001   0.00477  -0.00636  -0.00159  -0.43906
   D92        2.70992  -0.00007   0.00276  -0.00518  -0.00242   2.70750
   D93       -3.13254  -0.00001  -0.00010  -0.00006  -0.00016  -3.13270
   D94        0.00115  -0.00001   0.00001  -0.00033  -0.00032   0.00082
   D95       -0.00769  -0.00001  -0.00047   0.00037  -0.00010  -0.00779
   D96        3.12599   0.00000  -0.00036   0.00010  -0.00026   3.12573
   D97       -3.13777   0.00001  -0.00005   0.00065   0.00060  -3.13717
   D98        0.00098  -0.00003  -0.00080   0.00072  -0.00007   0.00091
   D99       -0.00419   0.00002   0.00006   0.00037   0.00044  -0.00375
   D100       3.13457  -0.00002  -0.00069   0.00045  -0.00024   3.13433
   D101       3.14084   0.00006   0.00126  -0.00017   0.00109  -3.14125
   D102      -0.00358   0.00001   0.00039   0.00006   0.00045  -0.00312
   D103      -0.00357   0.00002   0.00052  -0.00010   0.00042  -0.00316
   D104       3.13519  -0.00003  -0.00035   0.00013  -0.00022   3.13497
   D105       0.00434   0.00003   0.00083  -0.00131  -0.00048   0.00386
   D106      -3.13215   0.00007   0.00278  -0.00118   0.00160  -3.13055
   D107      -3.14008  -0.00002  -0.00003  -0.00108  -0.00112  -3.14119
   D108       0.00663   0.00003   0.00191  -0.00095   0.00096   0.00759
   D109       0.05287  -0.00009   0.00160  -0.00134   0.00027   0.05314
   D110      -3.06485  -0.00006   0.00275  -0.00123   0.00152  -3.06333
   D111      -3.09348  -0.00012  -0.00021  -0.00146  -0.00166  -3.09515
   D112       0.07198  -0.00010   0.00094  -0.00135  -0.00041   0.07157
   D113       0.00075   0.00013   0.00108  -0.00043   0.00065   0.00140
   D114      -3.08874   0.00006   0.00124  -0.00050   0.00074  -3.08800
   D115       3.12054   0.00009   0.00003  -0.00056  -0.00054   3.12000
   D116       0.03105   0.00002   0.00019  -0.00063  -0.00045   0.03060
   D117      -3.13524   0.00005   0.00172  -0.00101   0.00071  -3.13453
   D118       0.03242   0.00002   0.00073  -0.00050   0.00022   0.03265
   D119       0.01020   0.00000   0.00005  -0.00003   0.00003   0.01023
   D120      -3.10532  -0.00003  -0.00094   0.00048  -0.00046  -3.10578
   D121      -3.13712  -0.00004  -0.00147   0.00095  -0.00052  -3.13765
   D122       0.00917  -0.00004  -0.00127   0.00070  -0.00057   0.00861
   D123       0.00066   0.00001   0.00018  -0.00003   0.00015   0.00081
   D124      -3.13623   0.00001   0.00038  -0.00027   0.00011  -3.13612
   D125      -0.01255  -0.00001  -0.00001  -0.00009  -0.00010  -0.01265
   D126      -3.13923  -0.00002  -0.00043   0.00015  -0.00028  -3.13951
   D127       3.10315   0.00003   0.00097  -0.00059   0.00038   3.10353
   D128      -0.02352   0.00002   0.00055  -0.00036   0.00020  -0.02332
   D129      -0.00911  -0.00002  -0.00046   0.00019  -0.00026  -0.00937
   D130      -3.13816   0.00000   0.00004  -0.00001   0.00003  -3.13813
   D131       3.12770  -0.00002  -0.00066   0.00044  -0.00022   3.12748
   D132      -0.00135   0.00000  -0.00017   0.00024   0.00007  -0.00128
   D133       0.00422   0.00000  -0.00026   0.00025  -0.00001   0.00421
   D134      -3.13343  -0.00001  -0.00052   0.00039  -0.00012  -3.13355
   D135       3.13095   0.00001   0.00016   0.00002   0.00018   3.13113
   D136      -0.00670   0.00000  -0.00010   0.00016   0.00006  -0.00664
   D137       0.00673   0.00002   0.00050  -0.00031   0.00019   0.00692
   D138      -3.13882   0.00002   0.00076  -0.00045   0.00031  -3.13851
   D139       3.13582   0.00000   0.00000  -0.00011  -0.00010   3.13572
   D140      -0.00972   0.00000   0.00026  -0.00025   0.00001  -0.00971
   D141       3.13628  -0.00008  -0.00302   0.00207  -0.00095   3.13533
   D142      -0.03109  -0.00003  -0.00164   0.00137  -0.00026  -0.03136
   D143      -0.01123  -0.00002  -0.00097   0.00087  -0.00010  -0.01133
   D144       3.10458   0.00003   0.00042   0.00017   0.00058   3.10516
   D145       3.13741   0.00006   0.00264  -0.00198   0.00066   3.13808
   D146      -0.00114   0.00006   0.00213  -0.00147   0.00066  -0.00048
   D147       0.00166   0.00000   0.00062  -0.00079  -0.00017   0.00149
   D148      -3.13688   0.00000   0.00010  -0.00028  -0.00018  -3.13706
   D149       0.01099   0.00002   0.00052  -0.00025   0.00028   0.01126
   D150       3.13926   0.00003   0.00078  -0.00047   0.00031   3.13957
   D151      -3.10511  -0.00003  -0.00085   0.00045  -0.00040  -3.10551
   D152       0.02316  -0.00003  -0.00059   0.00022  -0.00036   0.02279
   D153       0.00810   0.00001   0.00018   0.00009   0.00027   0.00837
   D154       3.14126  -0.00001  -0.00045   0.00038  -0.00006   3.14120
   D155      -3.13659   0.00002   0.00070  -0.00042   0.00027  -3.13632
   D156      -0.00343   0.00000   0.00007  -0.00013  -0.00006  -0.00349
   D157      -0.00137   0.00000   0.00025  -0.00044  -0.00018  -0.00155
   D158       3.13645   0.00000   0.00025  -0.00036  -0.00011   3.13634
   D159      -3.12969  -0.00001   0.00000  -0.00021  -0.00022  -3.12990
   D160       0.00813  -0.00001  -0.00001  -0.00014  -0.00015   0.00799
   D161      -0.00829  -0.00001  -0.00061   0.00051  -0.00009  -0.00838
   D162       3.13709  -0.00002  -0.00060   0.00044  -0.00016   3.13693
   D163      -3.14146   0.00001   0.00001   0.00022   0.00024  -3.14122
   D164       0.00392   0.00001   0.00002   0.00015   0.00017   0.00409
         Item               Value     Threshold  Converged?
 Maximum Force            0.001698     0.000450     NO 
 RMS     Force            0.000197     0.000300     YES
 Maximum Displacement     0.051086     0.001800     NO 
 RMS     Displacement     0.009610     0.001200     NO 
 Predicted change in Energy=-1.365694D-05
 Lowest energy point so far.  Saving SCF results.
 GradGradGradGradGradGradGradGradGradGradGradGradGradGradGradGradGradGrad

 Leave Link  103 at Sat Oct 20 06:05:03 2018, MaxMem=   838860800 cpu:         5.9
 (Enter /soft/sl6.3/x86_64/gaussian/g09_d01/g09/l202.exe)
 Stoichiometry    C28H18Cl2FeN10(5)
 Framework group  C1[X(C28H18Cl2FeN10)]
 Deg. of freedom   171
 Full point group                 C1      NOp   1
 RotChk:  IX=0 Diff= 2.91D-03
 Largest Abelian subgroup         C1      NOp   1
 Largest concise Abelian subgroup C1      NOp   1
                         Standard orientation:                         
 ---------------------------------------------------------------------
 Center     Atomic      Atomic             Coordinates (Angstroms)
 Number     Number       Type             X           Y           Z
 ---------------------------------------------------------------------
      1         26           0       -0.107465   -1.746405   -0.538815
      2         17           0       -0.106664   -0.921644   -2.712734
      3          7           0       -2.030395   -2.931055   -0.870037
      4          7           0       -1.863987   -0.320216   -0.161055
      5          7           0       -1.957779    0.942105    0.089266
      6          7           0       -3.225738    1.310048   -0.207520
      7          6           0       -2.027904   -4.223110   -1.213798
      8          1           0       -1.070778   -4.723941   -1.105004
      9          6           0       -3.168633   -4.869770   -1.681987
     10          1           0       -3.121631   -5.916199   -1.955229
     11          6           0       -4.349111   -4.144203   -1.797308
     12          1           0       -5.254422   -4.615677   -2.162035
     13          6           0       -4.355131   -2.799140   -1.444586
     14          1           0       -5.259233   -2.208852   -1.530235
     15          6           0       -3.170318   -2.222704   -0.988102
     16          6           0       -3.059349   -0.811209   -0.612179
     17          6           0       -3.945372    0.239716   -0.646883
     18          1           0       -4.965293    0.323443   -0.976409
     19         17           0        1.199525   -3.790569   -0.358956
     20          7           0       -0.125518   -1.900246    1.798177
     21          7           0        1.595703   -0.597965    0.198075
     22          7           0        2.548093    0.003211   -0.432322
     23          7           0        3.511314    0.274480    0.477108
     24          6           0       -1.035269   -2.542337    2.533180
     25          1           0       -1.888777   -2.936717    1.993227
     26          6           0       -0.910591   -2.725119    3.905550
     27          1           0       -1.673913   -3.261170    4.455095
     28          6           0        0.216620   -2.212801    4.542199
     29          1           0        0.353272   -2.337655    5.609972
     30          6           0        1.168463   -1.541274    3.787710
     31          1           0        2.055846   -1.131983    4.254604
     32          6           0        0.965021   -1.405177    2.412734
     33          6           0        1.907355   -0.730489    1.525641
     34          6           0        3.147345   -0.168544    1.713023
     35          1           0        3.786818   -0.090071    2.573417
     36          6           0       -3.629456    2.664806   -0.060755
     37          6           0       -4.950332    2.967409    0.271451
     38          6           0       -2.687393    3.677633   -0.249762
     39          6           0       -5.337011    4.293315    0.404258
     40          6           0       -3.073746    5.000978   -0.103414
     41          6           0       -4.400909    5.319688    0.220280
     42          1           0       -5.667772    2.176401    0.449003
     43          1           0       -1.671307    3.416860   -0.511710
     44          1           0       -6.358956    4.538210    0.663599
     45          1           0       -2.352563    5.794653   -0.250724
     46          6           0        4.708735    0.917522    0.061887
     47          6           0        5.472272    1.639466    0.980195
     48          6           0        5.100151    0.818311   -1.275363
     49          6           0        6.642959    2.256150    0.563391
     50          6           0        6.264373    1.445848   -1.689981
     51          6           0        7.047761    2.165027   -0.775054
     52          1           0        5.149289    1.742798    2.008143
     53          1           0        4.489031    0.256570   -1.968301
     54          1           0        7.240522    2.819744    1.268279
     55          1           0        6.576216    1.374462   -2.724065
     56          6           0       -4.798449    6.685730    0.367138
     57          7           0       -5.121249    7.787918    0.488772
     58          6           0        8.251781    2.807329   -1.202827
     59          7           0        9.224694    3.328144   -1.543828
 ---------------------------------------------------------------------
 Rotational constants (GHZ):      0.0738501      0.0495091      0.0361657
 Leave Link  202 at Sat Oct 20 06:05:03 2018, MaxMem=   838860800 cpu:         0.1
 (Enter /soft/sl6.3/x86_64/gaussian/g09_d01/g09/l301.exe)
 Standard basis: 6-311G(d,p) (5D, 7F)
 Ernie: Thresh=  0.10000D-02 Tol=  0.10000D-05 Strict=F.
 There are   936 symmetry adapted cartesian basis functions of A   symmetry.
 There are   890 symmetry adapted basis functions of A   symmetry.
   890 basis functions,  1539 primitive gaussians,   936 cartesian basis functions
   160 alpha electrons      156 beta electrons
       nuclear repulsion energy      5359.8989616323 Hartrees.
 IExCor=  402 DFT=T Ex+Corr=B3LYP ExCW=0 ScaHFX=  0.200000
 ScaDFX=  0.800000  0.720000  1.000000  0.810000 ScalE2=  1.000000  1.000000
 IRadAn=      0 IRanWt=     -1 IRanGd=            0 ICorTp=0 IEmpDi=  4
 NAtoms=   59 NActive=   59 NUniq=   59 SFac= 1.00D+00 NAtFMM=   60 NAOKFM=F Big=F
 Integral buffers will be    131072 words long.
 Raffenetti 2 integral format.
 Two-electron integral symmetry is turned on.
 Leave Link  301 at Sat Oct 20 06:05:03 2018, MaxMem=   838860800 cpu:         0.9
 (Enter /soft/sl6.3/x86_64/gaussian/g09_d01/g09/l302.exe)
 NPDir=0 NMtPBC=     1 NCelOv=     1 NCel=       1 NClECP=     1 NCelD=      1
         NCelK=      1 NCelE2=     1 NClLst=     1 CellRange=     0.0.
 One-electron integrals computed using PRISM.
 NBasis=   890 RedAO= T EigKep=  1.69D-04  NBF=   890
 NBsUse=   890 1.00D-06 EigRej= -1.00D+00 NBFU=   890
 Precomputing XC quadrature grid using
 IXCGrd= 4 IRadAn=           0 IRanWt=          -1 IRanGd=           0 AccXCQ= 0.00D+00.
 Generated NRdTot=       0 NPtTot=           0 NUsed=           0 NTot=          32
 NSgBfM=   827   827   828   833   833 MxSgAt=    59 MxSgA2=    59.
 Leave Link  302 at Sat Oct 20 06:05:08 2018, MaxMem=   838860800 cpu:        64.9
 (Enter /soft/sl6.3/x86_64/gaussian/g09_d01/g09/l303.exe)
 DipDrv:  MaxL=1.
 Leave Link  303 at Sat Oct 20 06:05:08 2018, MaxMem=   838860800 cpu:         4.1
 (Enter /soft/sl6.3/x86_64/gaussian/g09_d01/g09/l401.exe)
 Initial guess from the checkpoint file:  "FeCl2L12_CN_cis2.chk"
 B after Tr=     0.000000    0.000000    0.000000
         Rot=    1.000000    0.000730    0.000602   -0.000029 Ang=   0.11 deg.
 Guess basis will be translated and rotated to current coordinates.
 JPrj=2 DoOrth=T DoCkMO=T.
 Initial guess <Sx>= 0.0000 <Sy>= 0.0000 <Sz>= 2.0000 <S**2>= 6.0228 S= 2.0046
 Generating alternative initial guess.
 ExpMin= 4.19D-02 ExpMax= 2.58D+05 ExpMxC= 8.89D+03 IAcc=2 IRadAn=         4 AccDes= 0.00D+00
 Harris functional with IExCor=  402 and IRadAn=       4 diagonalized for initial guess.
 HarFok:  IExCor=  402 AccDes= 0.00D+00 IRadAn=         4 IDoV= 1 UseB2=F ITyADJ=14
 ICtDFT=  3500011 ScaDFX=  1.000000  1.000000  1.000000  1.000000
 FoFCou: FMM=F IPFlag=           0 FMFlag=      100000 FMFlg1=           0
         NFxFlg=           0 DoJE=T BraDBF=F KetDBF=T FulRan=T
         wScrn=  0.000000 ICntrl=     500 IOpCl=  0 I1Cent=   200000004 NGrid=           0
         NMat0=    1 NMatS0=      1 NMatT0=    0 NMatD0=    1 NMtDS0=    0 NMtDT0=    0
 Petite list used in FoFCou.
 Harris En= -3809.59176786073    
 Leave Link  401 at Sat Oct 20 06:05:24 2018, MaxMem=   838860800 cpu:       254.3
 (Enter /soft/sl6.3/x86_64/gaussian/g09_d01/g09/l502.exe)
 UHF open shell SCF:
 Using DIIS extrapolation, IDIIS=  1040.
 Integral symmetry usage will be decided dynamically.
 IVT=     2668742 IEndB=     2668742 NGot=   838860800 MDV=   837085731
 LenX=   837085731 LenY=   836208699
 Requested convergence on RMS density matrix=1.00D-08 within 128 cycles.
 Requested convergence on MAX density matrix=1.00D-06.
 Requested convergence on             energy=1.00D-06.
 No special actions if energy rises.
 Fock matrices will be formed incrementally for  20 cycles.

 Cycle   1  Pass 1  IDiag  1:
 FoFJK:  IHMeth= 1 ICntrl=       0 DoSepK=F KAlg= 0 I1Cent=   0 FoldK=F
 IRaf= 500000000 NMat=   1 IRICut=       1 DoRegI=T DoRafI=F ISym2E= 0.
 FoFCou: FMM=F IPFlag=           0 FMFlag=      100000 FMFlg1=           0
         NFxFlg=           0 DoJE=F BraDBF=F KetDBF=F FulRan=T
         wScrn=  0.000000 ICntrl=       0 IOpCl=  1 I1Cent=           0 NGrid=           0
         NMat0=    1 NMatS0=      1 NMatT0=    0 NMatD0=    1 NMtDS0=    0 NMtDT0=    0
 Symmetry not used in FoFCou.
 E= -3809.93539031887    
 DIIS: error= 2.25D-04 at cycle   1 NSaved=   1.
 NSaved= 1 IEnMin= 1 EnMin= -3809.93539031887     IErMin= 1 ErrMin= 2.25D-04
 ErrMax= 2.25D-04  0.00D+00 EMaxC= 1.00D-01 BMatC= 4.95D-04 BMatP= 4.95D-04
 IDIUse=3 WtCom= 9.98D-01 WtEn= 2.25D-03
 Coeff-Com:  0.100D+01
 Coeff-En:   0.100D+01
 Coeff:      0.100D+01
 Gap=     0.758 Goal=   None    Shift=    0.000
 Gap=     0.725 Goal=   None    Shift=    0.000
 RMSDP=2.24D-05 MaxDP=1.26D-03              OVMax= 1.98D-03

 Cycle   2  Pass 1  IDiag  1:
 RMSU=  2.24D-05    CP:  1.00D+00
 E= -3809.93558666770     Delta-E=       -0.000196348828 Rises=F Damp=F
 DIIS: error= 7.18D-05 at cycle   2 NSaved=   2.
 NSaved= 2 IEnMin= 2 EnMin= -3809.93558666770     IErMin= 2 ErrMin= 7.18D-05
 ErrMax= 7.18D-05  0.00D+00 EMaxC= 1.00D-01 BMatC= 1.87D-05 BMatP= 4.95D-04
 IDIUse=1 WtCom= 1.00D+00 WtEn= 0.00D+00
 Coeff-Com: -0.143D-01 0.101D+01
 Coeff:     -0.143D-01 0.101D+01
 Gap=     0.104 Goal=   None    Shift=    0.000
 Gap=     0.071 Goal=   None    Shift=    0.000
 RMSDP=6.02D-06 MaxDP=6.30D-04 DE=-1.96D-04 OVMax= 1.56D-03

 Cycle   3  Pass 1  IDiag  1:
 RMSU=  6.01D-06    CP:  1.00D+00  9.97D-01
 E= -3809.93557820857     Delta-E=        0.000008459130 Rises=F Damp=F
 DIIS: error= 1.52D-04 at cycle   3 NSaved=   3.
 NSaved= 3 IEnMin= 2 EnMin= -3809.93558666770     IErMin= 2 ErrMin= 7.18D-05
 ErrMax= 1.52D-04  0.00D+00 EMaxC= 1.00D-01 BMatC= 6.74D-05 BMatP= 1.87D-05
 IDIUse=3 WtCom= 4.48D-01 WtEn= 5.52D-01
 Coeff-Com: -0.427D-01 0.697D+00 0.346D+00
 Coeff-En:   0.000D+00 0.713D+00 0.287D+00
 Coeff:     -0.191D-01 0.706D+00 0.313D+00
 Gap=     0.104 Goal=   None    Shift=    0.000
 Gap=     0.071 Goal=   None    Shift=    0.000
 RMSDP=3.64D-06 MaxDP=4.03D-04 DE= 8.46D-06 OVMax= 1.08D-03

 Cycle   4  Pass 1  IDiag  1:
 RMSU=  1.54D-06    CP:  1.00D+00  1.03D+00  4.69D-01
 E= -3809.93559204219     Delta-E=       -0.000013833615 Rises=F Damp=F
 DIIS: error= 1.20D-05 at cycle   4 NSaved=   4.
 NSaved= 4 IEnMin= 4 EnMin= -3809.93559204219     IErMin= 4 ErrMin= 1.20D-05
 ErrMax= 1.20D-05  0.00D+00 EMaxC= 1.00D-01 BMatC= 5.82D-07 BMatP= 1.87D-05
 IDIUse=1 WtCom= 1.00D+00 WtEn= 0.00D+00
 Coeff-Com: -0.182D-01 0.248D+00 0.110D+00 0.660D+00
 Coeff:     -0.182D-01 0.248D+00 0.110D+00 0.660D+00
 Gap=     0.104 Goal=   None    Shift=    0.000
 Gap=     0.071 Goal=   None    Shift=    0.000
 RMSDP=8.08D-07 MaxDP=4.63D-05 DE=-1.38D-05 OVMax= 2.62D-04

 Cycle   5  Pass 1  IDiag  1:
 RMSU=  7.21D-07    CP:  1.00D+00  1.04D+00  4.53D-01  8.19D-01
 E= -3809.93559211361     Delta-E=       -0.000000071421 Rises=F Damp=F
 DIIS: error= 1.40D-05 at cycle   5 NSaved=   5.
 NSaved= 5 IEnMin= 5 EnMin= -3809.93559211361     IErMin= 4 ErrMin= 1.20D-05
 ErrMax= 1.40D-05  0.00D+00 EMaxC= 1.00D-01 BMatC= 4.36D-07 BMatP= 5.82D-07
 IDIUse=1 WtCom= 1.00D+00 WtEn= 0.00D+00
 Coeff-Com: -0.514D-02 0.494D-01 0.143D-01 0.462D+00 0.479D+00
 Coeff:     -0.514D-02 0.494D-01 0.143D-01 0.462D+00 0.479D+00
 Gap=     0.104 Goal=   None    Shift=    0.000
 Gap=     0.071 Goal=   None    Shift=    0.000
 RMSDP=4.71D-07 MaxDP=3.22D-05 DE=-7.14D-08 OVMax= 1.70D-04

 Cycle   6  Pass 1  IDiag  1:
 RMSU=  3.62D-07    CP:  1.00D+00  1.04D+00  4.50D-01  9.71D-01  7.43D-01
 E= -3809.93559221625     Delta-E=       -0.000000102647 Rises=F Damp=F
 DIIS: error= 4.12D-06 at cycle   6 NSaved=   6.
 NSaved= 6 IEnMin= 6 EnMin= -3809.93559221625     IErMin= 6 ErrMin= 4.12D-06
 ErrMax= 4.12D-06  0.00D+00 EMaxC= 1.00D-01 BMatC= 7.14D-08 BMatP= 4.36D-07
 IDIUse=1 WtCom= 1.00D+00 WtEn= 0.00D+00
 Coeff-Com: -0.324D-03-0.106D-01-0.101D-01 0.207D+00 0.323D+00 0.492D+00
 Coeff:     -0.324D-03-0.106D-01-0.101D-01 0.207D+00 0.323D+00 0.492D+00
 Gap=     0.104 Goal=   None    Shift=    0.000
 Gap=     0.071 Goal=   None    Shift=    0.000
 RMSDP=2.64D-07 MaxDP=2.30D-05 DE=-1.03D-07 OVMax= 1.76D-04

 Cycle   7  Pass 1  IDiag  1:
 RMSU=  2.11D-07    CP:  1.00D+00  1.04D+00  4.54D-01  1.01D+00  8.99D-01
                    CP:  7.49D-01
 E= -3809.93559224017     Delta-E=       -0.000000023912 Rises=F Damp=F
 DIIS: error= 3.82D-06 at cycle   7 NSaved=   7.
 NSaved= 7 IEnMin= 7 EnMin= -3809.93559224017     IErMin= 7 ErrMin= 3.82D-06
 ErrMax= 3.82D-06  0.00D+00 EMaxC= 1.00D-01 BMatC= 2.31D-08 BMatP= 7.14D-08
 IDIUse=1 WtCom= 1.00D+00 WtEn= 0.00D+00
 Coeff-Com:  0.925D-03-0.200D-01-0.101D-01 0.458D-01 0.126D+00 0.371D+00
 Coeff-Com:  0.487D+00
 Coeff:      0.925D-03-0.200D-01-0.101D-01 0.458D-01 0.126D+00 0.371D+00
 Coeff:      0.487D+00
 Gap=     0.104 Goal=   None    Shift=    0.000
 Gap=     0.071 Goal=   None    Shift=    0.000
 RMSDP=1.52D-07 MaxDP=2.06D-05 DE=-2.39D-08 OVMax= 1.40D-04

 Cycle   8  Pass 1  IDiag  1:
 RMSU=  9.38D-08    CP:  1.00D+00  1.04D+00  4.57D-01  1.04D+00  9.54D-01
                    CP:  1.01D+00  1.18D+00
 E= -3809.93559225377     Delta-E=       -0.000000013599 Rises=F Damp=F
 DIIS: error= 3.30D-06 at cycle   8 NSaved=   8.
 NSaved= 8 IEnMin= 8 EnMin= -3809.93559225377     IErMin= 8 ErrMin= 3.30D-06
 ErrMax= 3.30D-06  0.00D+00 EMaxC= 1.00D-01 BMatC= 5.91D-09 BMatP= 2.31D-08
 IDIUse=1 WtCom= 1.00D+00 WtEn= 0.00D+00
 Coeff-Com:  0.561D-03-0.657D-02-0.122D-02-0.427D-01-0.405D-01 0.654D-01
 Coeff-Com:  0.225D+00 0.800D+00
 Coeff:      0.561D-03-0.657D-02-0.122D-02-0.427D-01-0.405D-01 0.654D-01
 Coeff:      0.225D+00 0.800D+00
 Gap=     0.104 Goal=   None    Shift=    0.000
 Gap=     0.071 Goal=   None    Shift=    0.000
 RMSDP=1.91D-07 MaxDP=2.90D-05 DE=-1.36D-08 OVMax= 1.99D-04

 Cycle   9  Pass 1  IDiag  1:
 RMSU=  6.11D-08    CP:  1.00D+00  1.04D+00  4.59D-01  1.07D+00  1.05D+00
                    CP:  1.25D+00  1.75D+00  1.52D+00
 E= -3809.93559226737     Delta-E=       -0.000000013602 Rises=F Damp=F
 DIIS: error= 2.92D-06 at cycle   9 NSaved=   9.
 NSaved= 9 IEnMin= 9 EnMin= -3809.93559226737     IErMin= 9 ErrMin= 2.92D-06
 ErrMax= 2.92D-06  0.00D+00 EMaxC= 1.00D-01 BMatC= 4.53D-09 BMatP= 5.91D-09
 IDIUse=1 WtCom= 1.00D+00 WtEn= 0.00D+00
 Coeff-Com: -0.433D-03 0.144D-01 0.897D-02-0.806D-01-0.156D+00-0.298D+00
 Coeff-Com: -0.302D+00 0.681D+00 0.113D+01
 Coeff:     -0.433D-03 0.144D-01 0.897D-02-0.806D-01-0.156D+00-0.298D+00
 Coeff:     -0.302D+00 0.681D+00 0.113D+01
 Gap=     0.104 Goal=   None    Shift=    0.000
 Gap=     0.071 Goal=   None    Shift=    0.000
 RMSDP=3.53D-07 MaxDP=5.40D-05 DE=-1.36D-08 OVMax= 3.77D-04

 Cycle  10  Pass 1  IDiag  1:
 RMSU=  6.36D-08    CP:  1.00D+00  1.04D+00  4.60D-01  1.13D+00  1.22D+00
                    CP:  1.74D+00  2.75D+00  3.00D+00  1.91D+00
 E= -3809.93559228700     Delta-E=       -0.000000019629 Rises=F Damp=F
 DIIS: error= 2.38D-06 at cycle  10 NSaved=  10.
 NSaved=10 IEnMin=10 EnMin= -3809.93559228700     IErMin=10 ErrMin= 2.38D-06
 ErrMax= 2.38D-06  0.00D+00 EMaxC= 1.00D-01 BMatC= 2.64D-09 BMatP= 4.53D-09
 IDIUse=1 WtCom= 1.00D+00 WtEn= 0.00D+00
 Coeff-Com: -0.675D-03 0.151D-01 0.683D-02-0.344D-01-0.889D-01-0.272D+00
 Coeff-Com: -0.326D+00-0.575D-01 0.892D+00 0.866D+00
 Coeff:     -0.675D-03 0.151D-01 0.683D-02-0.344D-01-0.889D-01-0.272D+00
 Coeff:     -0.326D+00-0.575D-01 0.892D+00 0.866D+00
 Gap=     0.104 Goal=   None    Shift=    0.000
 Gap=     0.071 Goal=   None    Shift=    0.000
 RMSDP=3.09D-07 MaxDP=4.56D-05 DE=-1.96D-08 OVMax= 3.33D-04

 Cycle  11  Pass 1  IDiag  1:
 RMSU=  1.93D-07    CP:  1.00D+00  1.04D+00  4.62D-01  1.17D+00  1.36D+00
                    CP:  2.11D+00  3.00D+00  3.00D+00  3.00D+00  1.77D+00
 E= -3809.93559229837     Delta-E=       -0.000000011372 Rises=F Damp=F
 DIIS: error= 1.88D-06 at cycle  11 NSaved=  11.
 NSaved=11 IEnMin=11 EnMin= -3809.93559229837     IErMin=11 ErrMin= 1.88D-06
 ErrMax= 1.88D-06  0.00D+00 EMaxC= 1.00D-01 BMatC= 1.09D-09 BMatP= 2.64D-09
 IDIUse=1 WtCom= 1.00D+00 WtEn= 0.00D+00
 Coeff-Com: -0.290D-03 0.498D-02 0.123D-02 0.836D-03-0.950D-02-0.823D-01
 Coeff-Com: -0.846D-01-0.249D+00 0.220D+00 0.481D+00 0.718D+00
 Coeff:     -0.290D-03 0.498D-02 0.123D-02 0.836D-03-0.950D-02-0.823D-01
 Coeff:     -0.846D-01-0.249D+00 0.220D+00 0.481D+00 0.718D+00
 Gap=     0.104 Goal=   None    Shift=    0.000
 Gap=     0.071 Goal=   None    Shift=    0.000
 RMSDP=1.41D-07 MaxDP=1.85D-05 DE=-1.14D-08 OVMax= 1.53D-04

 Cycle  12  Pass 1  IDiag  1:
 RMSU=  4.81D-08    CP:  1.00D+00  1.04D+00  4.62D-01  1.18D+00  1.41D+00
                    CP:  2.26D+00  3.00D+00  3.00D+00  3.00D+00  2.55D+00
                    CP:  1.52D+00
 E= -3809.93559230223     Delta-E=       -0.000000003858 Rises=F Damp=F
 DIIS: error= 1.61D-06 at cycle  12 NSaved=  12.
 NSaved=12 IEnMin=12 EnMin= -3809.93559230223     IErMin=12 ErrMin= 1.61D-06
 ErrMax= 1.61D-06  0.00D+00 EMaxC= 1.00D-01 BMatC= 7.24D-10 BMatP= 1.09D-09
 IDIUse=1 WtCom= 1.00D+00 WtEn= 0.00D+00
 Coeff-Com:  0.920D-04-0.318D-02-0.225D-02 0.151D-01 0.320D-01 0.627D-01
 Coeff-Com:  0.100D+00-0.149D+00-0.240D+00-0.922D-01 0.484D+00 0.792D+00
 Coeff:      0.920D-04-0.318D-02-0.225D-02 0.151D-01 0.320D-01 0.627D-01
 Coeff:      0.100D+00-0.149D+00-0.240D+00-0.922D-01 0.484D+00 0.792D+00
 Gap=     0.104 Goal=   None    Shift=    0.000
 Gap=     0.071 Goal=   None    Shift=    0.000
 RMSDP=1.16D-07 MaxDP=1.75D-05 DE=-3.86D-09 OVMax= 1.26D-04

 Cycle  13  Pass 1  IDiag  1:
 RMSU=  4.03D-08    CP:  1.00D+00  1.04D+00  4.62D-01  1.19D+00  1.45D+00
                    CP:  2.37D+00  3.00D+00  3.00D+00  3.00D+00  3.00D+00
                    CP:  1.91D+00  1.92D+00
 E= -3809.93559230521     Delta-E=       -0.000000002985 Rises=F Damp=F
 DIIS: error= 1.37D-06 at cycle  13 NSaved=  13.
 NSaved=13 IEnMin=13 EnMin= -3809.93559230521     IErMin=13 ErrMin= 1.37D-06
 ErrMax= 1.37D-06  0.00D+00 EMaxC= 1.00D-01 BMatC= 5.04D-10 BMatP= 7.24D-10
 IDIUse=1 WtCom= 1.00D+00 WtEn= 0.00D+00
 Coeff-Com:  0.198D-03-0.420D-02-0.173D-02 0.726D-02 0.207D-01 0.761D-01
 Coeff-Com:  0.104D+00 0.627D-01-0.243D+00-0.342D+00-0.133D+00 0.476D+00
 Coeff-Com:  0.977D+00
 Coeff:      0.198D-03-0.420D-02-0.173D-02 0.726D-02 0.207D-01 0.761D-01
 Coeff:      0.104D+00 0.627D-01-0.243D+00-0.342D+00-0.133D+00 0.476D+00
 Coeff:      0.977D+00
 Gap=     0.104 Goal=   None    Shift=    0.000
 Gap=     0.071 Goal=   None    Shift=    0.000
 RMSDP=1.23D-07 MaxDP=1.88D-05 DE=-2.98D-09 OVMax= 1.33D-04

 Cycle  14  Pass 1  IDiag  1:
 RMSU=  3.60D-08    CP:  1.00D+00  1.04D+00  4.63D-01  1.19D+00  1.47D+00
                    CP:  2.46D+00  3.00D+00  3.00D+00  3.00D+00  3.00D+00
                    CP:  2.27D+00  3.00D+00  2.72D+00
 E= -3809.93559230800     Delta-E=       -0.000000002787 Rises=F Damp=F
 DIIS: error= 1.09D-06 at cycle  14 NSaved=  14.
 NSaved=14 IEnMin=14 EnMin= -3809.93559230800     IErMin=14 ErrMin= 1.09D-06
 ErrMax= 1.09D-06  0.00D+00 EMaxC= 1.00D-01 BMatC= 4.65D-10 BMatP= 5.04D-10
 IDIUse=1 WtCom= 1.00D+00 WtEn= 0.00D+00
 Coeff-Com:  0.882D-04-0.400D-03 0.102D-02-0.108D-01-0.184D-01 0.219D-02
 Coeff-Com: -0.111D-01 0.264D+00 0.280D-01-0.289D+00-0.721D+00-0.367D+00
 Coeff-Com:  0.115D+01 0.972D+00
 Coeff:      0.882D-04-0.400D-03 0.102D-02-0.108D-01-0.184D-01 0.219D-02
 Coeff:     -0.111D-01 0.264D+00 0.280D-01-0.289D+00-0.721D+00-0.367D+00
 Coeff:      0.115D+01 0.972D+00
 Gap=     0.104 Goal=   None    Shift=    0.000
 Gap=     0.071 Goal=   None    Shift=    0.000
 RMSDP=1.90D-07 MaxDP=2.80D-05 DE=-2.79D-09 OVMax= 2.04D-04

 Cycle  15  Pass 1  IDiag  1:
 RMSU=  1.36D-07    CP:  1.00D+00  1.04D+00  4.63D-01  1.20D+00  1.50D+00
                    CP:  2.58D+00  3.00D+00  3.00D+00  3.00D+00  3.00D+00
                    CP:  2.78D+00  3.00D+00  3.00D+00  2.50D+00
 E= -3809.93559231160     Delta-E=       -0.000000003605 Rises=F Damp=F
 DIIS: error= 6.76D-07 at cycle  15 NSaved=  15.
 NSaved=15 IEnMin=15 EnMin= -3809.93559231160     IErMin=15 ErrMin= 6.76D-07
 ErrMax= 6.76D-07  0.00D+00 EMaxC= 1.00D-01 BMatC= 2.84D-10 BMatP= 4.65D-10
 IDIUse=1 WtCom= 1.00D+00 WtEn= 0.00D+00
 Coeff-Com: -0.103D-03 0.342D-02 0.245D-02-0.160D-01-0.353D-01-0.640D-01
 Coeff-Com: -0.112D+00 0.197D+00 0.225D+00 0.462D-01-0.502D+00-0.724D+00
 Coeff-Com:  0.148D+00 0.810D+00 0.102D+01
 Coeff:     -0.103D-03 0.342D-02 0.245D-02-0.160D-01-0.353D-01-0.640D-01
 Coeff:     -0.112D+00 0.197D+00 0.225D+00 0.462D-01-0.502D+00-0.724D+00
 Coeff:      0.148D+00 0.810D+00 0.102D+01
 Gap=     0.104 Goal=   None    Shift=    0.000
 Gap=     0.071 Goal=   None    Shift=    0.000
 RMSDP=2.09D-07 MaxDP=3.03D-05 DE=-3.61D-09 OVMax= 2.22D-04

 Cycle  16  Pass 1  IDiag  1:
 RMSU=  7.68D-08    CP:  1.00D+00  1.04D+00  4.63D-01  1.21D+00  1.54D+00
                    CP:  2.71D+00  3.00D+00  3.00D+00  3.00D+00  3.00D+00
                    CP:  3.00D+00  3.00D+00  3.00D+00  3.00D+00  2.19D+00
 E= -3809.93559231445     Delta-E=       -0.000000002841 Rises=F Damp=F
 DIIS: error= 5.48D-07 at cycle  16 NSaved=  16.
 NSaved=16 IEnMin=16 EnMin= -3809.93559231445     IErMin=16 ErrMin= 5.48D-07
 ErrMax= 5.48D-07  0.00D+00 EMaxC= 1.00D-01 BMatC= 1.98D-10 BMatP= 2.84D-10
 IDIUse=1 WtCom= 1.00D+00 WtEn= 0.00D+00
 Coeff-Com: -0.127D-03 0.273D-02 0.127D-02-0.547D-02-0.155D-01-0.450D-01
 Coeff-Com: -0.904D-01 0.109D-01 0.134D+00 0.216D+00 0.603D-01-0.345D+00
 Coeff-Com: -0.593D+00 0.224D-01 0.817D+00 0.831D+00
 Coeff:     -0.127D-03 0.273D-02 0.127D-02-0.547D-02-0.155D-01-0.450D-01
 Coeff:     -0.904D-01 0.109D-01 0.134D+00 0.216D+00 0.603D-01-0.345D+00
 Coeff:     -0.593D+00 0.224D-01 0.817D+00 0.831D+00
 Gap=     0.104 Goal=   None    Shift=    0.000
 Gap=     0.071 Goal=   None    Shift=    0.000
 RMSDP=1.58D-07 MaxDP=2.24D-05 DE=-2.84D-09 OVMax= 1.67D-04

 Cycle  17  Pass 1  IDiag  1:
 RMSU=  2.26D-08    CP:  1.00D+00  1.04D+00  4.64D-01  1.21D+00  1.56D+00
                    CP:  2.80D+00  3.00D+00  3.00D+00  3.00D+00  3.00D+00
                    CP:  3.00D+00  3.00D+00  3.00D+00  3.00D+00  3.00D+00
                    CP:  2.15D+00
 E= -3809.93559231600     Delta-E=       -0.000000001553 Rises=F Damp=F
 DIIS: error= 4.72D-07 at cycle  17 NSaved=  17.
 NSaved=17 IEnMin=17 EnMin= -3809.93559231600     IErMin=17 ErrMin= 4.72D-07
 ErrMax= 4.72D-07  0.00D+00 EMaxC= 1.00D-01 BMatC= 1.16D-10 BMatP= 1.98D-10
 IDIUse=1 WtCom= 1.00D+00 WtEn= 0.00D+00
 Coeff-Com: -0.390D-04 0.316D-03-0.142D-03 0.337D-02 0.493D-02 0.312D-03
 Coeff-Com: -0.192D-01-0.673D-01-0.204D-01 0.127D+00 0.266D+00 0.949D-01
 Coeff-Com: -0.448D+00-0.356D+00 0.726D-01 0.559D+00 0.783D+00
 Coeff:     -0.390D-04 0.316D-03-0.142D-03 0.337D-02 0.493D-02 0.312D-03
 Coeff:     -0.192D-01-0.673D-01-0.204D-01 0.127D+00 0.266D+00 0.949D-01
 Coeff:     -0.448D+00-0.356D+00 0.726D-01 0.559D+00 0.783D+00
 Gap=     0.104 Goal=   None    Shift=    0.000
 Gap=     0.071 Goal=   None    Shift=    0.000
 RMSDP=8.87D-08 MaxDP=1.13D-05 DE=-1.55D-09 OVMax= 9.12D-05

 Cycle  18  Pass 1  IDiag  1:
 RMSU=  5.06D-08    CP:  1.00D+00  1.04D+00  4.64D-01  1.22D+00  1.57D+00
                    CP:  2.86D+00  3.00D+00  3.00D+00  3.00D+00  3.00D+00
                    CP:  3.00D+00  3.00D+00  3.00D+00  3.00D+00  3.00D+00
                    CP:  2.79D+00  3.00D+00
 E= -3809.93559231672     Delta-E=       -0.000000000724 Rises=F Damp=F
 DIIS: error= 4.26D-07 at cycle  18 NSaved=  18.
 NSaved=18 IEnMin=18 EnMin= -3809.93559231672     IErMin=18 ErrMin= 4.26D-07
 ErrMax= 4.26D-07  0.00D+00 EMaxC= 1.00D-01 BMatC= 8.52D-11 BMatP= 1.16D-10
 IDIUse=1 WtCom= 1.00D+00 WtEn= 0.00D+00
 Coeff-Com:  0.432D-04-0.135D-02-0.825D-03 0.620D-02 0.131D-01 0.277D-01
 Coeff-Com:  0.336D-01-0.556D-01-0.966D-01-0.198D-01 0.175D+00 0.266D+00
 Coeff-Com: -0.296D-01-0.297D+00-0.390D+00-0.107D-02 0.646D+00 0.724D+00
 Coeff:      0.432D-04-0.135D-02-0.825D-03 0.620D-02 0.131D-01 0.277D-01
 Coeff:      0.336D-01-0.556D-01-0.966D-01-0.198D-01 0.175D+00 0.266D+00
 Coeff:     -0.296D-01-0.297D+00-0.390D+00-0.107D-02 0.646D+00 0.724D+00
 Gap=     0.104 Goal=   None    Shift=    0.000
 Gap=     0.071 Goal=   None    Shift=    0.000
 RMSDP=6.53D-08 MaxDP=7.25D-06 DE=-7.24D-10 OVMax= 6.63D-05

 Cycle  19  Pass 1  IDiag  1:
 RMSU=  4.17D-08    CP:  1.00D+00  1.04D+00  4.64D-01  1.22D+00  1.58D+00
                    CP:  2.89D+00  3.00D+00  3.00D+00  3.00D+00  3.00D+00
                    CP:  3.00D+00  3.00D+00  3.00D+00  3.00D+00  3.00D+00
                    CP:  3.00D+00  3.00D+00  1.75D+00
 E= -3809.93559231721     Delta-E=       -0.000000000484 Rises=F Damp=F
 DIIS: error= 4.01D-07 at cycle  19 NSaved=  19.
 NSaved=19 IEnMin=19 EnMin= -3809.93559231721     IErMin=19 ErrMin= 4.01D-07
 ErrMax= 4.01D-07  0.00D+00 EMaxC= 1.00D-01 BMatC= 5.85D-11 BMatP= 8.52D-11
 IDIUse=1 WtCom= 1.00D+00 WtEn= 0.00D+00
 Coeff-Com:  0.528D-04-0.105D-02-0.435D-03 0.192D-02 0.495D-02 0.151D-01
 Coeff-Com:  0.328D-01 0.754D-02-0.402D-01-0.969D-01-0.631D-01 0.105D+00
 Coeff-Com:  0.261D+00 0.434D-01-0.273D+00-0.337D+00-0.116D+00 0.338D+00
 Coeff-Com:  0.112D+01
 Coeff:      0.528D-04-0.105D-02-0.435D-03 0.192D-02 0.495D-02 0.151D-01
 Coeff:      0.328D-01 0.754D-02-0.402D-01-0.969D-01-0.631D-01 0.105D+00
 Coeff:      0.261D+00 0.434D-01-0.273D+00-0.337D+00-0.116D+00 0.338D+00
 Coeff:      0.112D+01
 Gap=     0.104 Goal=   None    Shift=    0.000
 Gap=     0.071 Goal=   None    Shift=    0.000
 RMSDP=6.56D-08 MaxDP=6.97D-06 DE=-4.84D-10 OVMax= 6.63D-05

 Cycle  20  Pass 1  IDiag  1:
 RMSU=  1.65D-08    CP:  1.00D+00  1.04D+00  4.64D-01  1.22D+00  1.59D+00
                    CP:  2.92D+00  3.00D+00  3.00D+00  3.00D+00  3.00D+00
                    CP:  3.00D+00  3.00D+00  3.00D+00  3.00D+00  3.00D+00
                    CP:  3.00D+00  3.00D+00  2.46D+00  2.22D+00
 E= -3809.93559231766     Delta-E=       -0.000000000451 Rises=F Damp=F
 DIIS: error= 3.88D-07 at cycle  20 NSaved=  20.
 NSaved=20 IEnMin=20 EnMin= -3809.93559231766     IErMin=20 ErrMin= 3.88D-07
 ErrMax= 3.88D-07  0.00D+00 EMaxC= 1.00D-01 BMatC= 5.12D-11 BMatP= 5.85D-11
 IDIUse=1 WtCom= 1.00D+00 WtEn= 0.00D+00
 Coeff-Com:  0.107D-04 0.308D-03 0.375D-03-0.420D-02-0.856D-02-0.151D-01
 Coeff-Com: -0.422D-02 0.674D-01 0.661D-01-0.762D-01-0.251D+00-0.190D+00
 Coeff-Com:  0.265D+00 0.367D+00 0.184D+00-0.296D+00-0.808D+00-0.505D+00
 Coeff-Com:  0.103D+01 0.118D+01
 Coeff:      0.107D-04 0.308D-03 0.375D-03-0.420D-02-0.856D-02-0.151D-01
 Coeff:     -0.422D-02 0.674D-01 0.661D-01-0.762D-01-0.251D+00-0.190D+00
 Coeff:      0.265D+00 0.367D+00 0.184D+00-0.296D+00-0.808D+00-0.505D+00
 Coeff:      0.103D+01 0.118D+01
 Gap=     0.104 Goal=   None    Shift=    0.000
 Gap=     0.071 Goal=   None    Shift=    0.000
 RMSDP=9.62D-08 MaxDP=1.13D-05 DE=-4.51D-10 OVMax= 9.76D-05

 Cycle  21  Pass 1  IDiag  1:
 Restarting incremental Fock formation.
 E= -3809.93559231828     Delta-E=       -0.000000000626 Rises=F Damp=F
 DIIS: error= 3.51D-07 at cycle  21 NSaved=  20.
 NSaved=20 IEnMin=20 EnMin= -3809.93559231828     IErMin=20 ErrMin= 3.51D-07
 ErrMax= 3.51D-07  0.00D+00 EMaxC= 1.00D-01 BMatC= 3.99D-11 BMatP= 5.12D-11
 IDIUse=1 WtCom= 1.00D+00 WtEn= 0.00D+00
 Coeff-Com:  0.489D-03 0.350D-03-0.347D-02-0.741D-02-0.157D-01-0.187D-01
 Coeff-Com:  0.444D-01 0.561D-01-0.701D-02-0.131D+00-0.170D+00 0.392D-01
 Coeff-Com:  0.217D+00 0.263D+00-0.122D-01-0.475D+00-0.547D+00 0.181D-01
 Coeff-Com:  0.853D+00 0.895D+00
 Coeff:      0.489D-03 0.350D-03-0.347D-02-0.741D-02-0.157D-01-0.187D-01
 Coeff:      0.444D-01 0.561D-01-0.701D-02-0.131D+00-0.170D+00 0.392D-01
 Coeff:      0.217D+00 0.263D+00-0.122D-01-0.475D+00-0.547D+00 0.181D-01
 Coeff:      0.853D+00 0.895D+00
 Gap=     0.104 Goal=   None    Shift=    0.000
 Gap=     0.071 Goal=   None    Shift=    0.000
 RMSDP=7.52D-08 MaxDP=9.62D-06 DE=-6.26D-10 OVMax= 7.69D-05

 Cycle  22  Pass 1  IDiag  1:
 RMSU=  7.52D-08    CP:  1.00D+00
 E= -3809.93559231866     Delta-E=       -0.000000000373 Rises=F Damp=F
 DIIS: error= 3.16D-07 at cycle  22 NSaved=  20.
 NSaved=20 IEnMin=20 EnMin= -3809.93559231866     IErMin=20 ErrMin= 3.16D-07
 ErrMax= 3.16D-07  0.00D+00 EMaxC= 1.00D-01 BMatC= 3.22D-11 BMatP= 3.99D-11
 IDIUse=1 WtCom= 1.00D+00 WtEn= 0.00D+00
 Coeff-Com:  0.786D-04 0.687D-03 0.909D-03 0.226D-03-0.128D-01-0.116D-01
 Coeff-Com: -0.111D-01 0.499D-01 0.847D-01 0.161D-01-0.160D+00-0.114D+00
 Coeff-Com:  0.516D-01 0.210D+00 0.266D+00-0.205D-03-0.771D+00-0.257D+00
 Coeff-Com:  0.595D+00 0.106D+01
 Coeff:      0.786D-04 0.687D-03 0.909D-03 0.226D-03-0.128D-01-0.116D-01
 Coeff:     -0.111D-01 0.499D-01 0.847D-01 0.161D-01-0.160D+00-0.114D+00
 Coeff:      0.516D-01 0.210D+00 0.266D+00-0.205D-03-0.771D+00-0.257D+00
 Coeff:      0.595D+00 0.106D+01
 Gap=     0.104 Goal=   None    Shift=    0.000
 Gap=     0.071 Goal=   None    Shift=    0.000
 RMSDP=7.25D-08 MaxDP=1.02D-05 DE=-3.73D-10 OVMax= 7.50D-05

 Cycle  23  Pass 1  IDiag  1:
 RMSU=  8.54D-09    CP:  1.00D+00  1.96D+00
 E= -3809.93559231908     Delta-E=       -0.000000000424 Rises=F Damp=F
 DIIS: error= 2.91D-07 at cycle  23 NSaved=  20.
 NSaved=20 IEnMin=20 EnMin= -3809.93559231908     IErMin=20 ErrMin= 2.91D-07
 ErrMax= 2.91D-07  0.00D+00 EMaxC= 1.00D-01 BMatC= 2.70D-11 BMatP= 3.22D-11
 IDIUse=1 WtCom= 1.00D+00 WtEn= 0.00D+00
 Coeff-Com:  0.202D-02 0.341D-02 0.761D-02-0.482D-02-0.257D-01-0.338D-01
 Coeff-Com:  0.429D-01 0.120D+00 0.969D-01-0.107D+00-0.197D+00-0.137D+00
 Coeff-Com:  0.131D+00 0.459D+00 0.412D+00-0.439D+00-0.753D+00-0.433D+00
 Coeff-Com:  0.522D+00 0.133D+01
 Coeff:      0.202D-02 0.341D-02 0.761D-02-0.482D-02-0.257D-01-0.338D-01
 Coeff:      0.429D-01 0.120D+00 0.969D-01-0.107D+00-0.197D+00-0.137D+00
 Coeff:      0.131D+00 0.459D+00 0.412D+00-0.439D+00-0.753D+00-0.433D+00
 Coeff:      0.522D+00 0.133D+01
 Gap=     0.104 Goal=   None    Shift=    0.000
 Gap=     0.071 Goal=   None    Shift=    0.000
 RMSDP=8.37D-08 MaxDP=1.26D-05 DE=-4.24D-10 OVMax= 8.77D-05

 Cycle  24  Pass 1  IDiag  1:
 RMSU=  5.90D-09    CP:  1.00D+00  3.00D+00  3.00D+00
 E= -3809.93559231953     Delta-E=       -0.000000000446 Rises=F Damp=F
 DIIS: error= 2.58D-07 at cycle  24 NSaved=  20.
 NSaved=20 IEnMin=20 EnMin= -3809.93559231953     IErMin=20 ErrMin= 2.58D-07
 ErrMax= 2.58D-07  0.00D+00 EMaxC= 1.00D-01 BMatC= 2.29D-11 BMatP= 2.70D-11
 IDIUse=1 WtCom= 1.00D+00 WtEn= 0.00D+00
 Coeff-Com:  0.376D-03 0.205D-02-0.326D-02-0.111D-01-0.547D-02 0.184D-01
 Coeff-Com:  0.405D-01 0.323D-01-0.367D-02-0.554D-01-0.833D-01-0.363D-01
 Coeff-Com:  0.546D-01 0.238D+00 0.283D+00-0.192D+00-0.731D+00-0.601D+00
 Coeff-Com:  0.773D+00 0.128D+01
 Coeff:      0.376D-03 0.205D-02-0.326D-02-0.111D-01-0.547D-02 0.184D-01
 Coeff:      0.405D-01 0.323D-01-0.367D-02-0.554D-01-0.833D-01-0.363D-01
 Coeff:      0.546D-01 0.238D+00 0.283D+00-0.192D+00-0.731D+00-0.601D+00
 Coeff:      0.773D+00 0.128D+01
 Gap=     0.104 Goal=   None    Shift=    0.000
 Gap=     0.071 Goal=   None    Shift=    0.000
 RMSDP=9.22D-08 MaxDP=1.45D-05 DE=-4.46D-10 OVMax= 9.72D-05

 Cycle  25  Pass 1  IDiag  1:
 RMSU=  8.53D-08    CP:  1.00D+00  3.00D+00  3.00D+00  3.00D+00
 E= -3809.93559231991     Delta-E=       -0.000000000387 Rises=F Damp=F
 DIIS: error= 2.16D-07 at cycle  25 NSaved=  20.
 NSaved=20 IEnMin=20 EnMin= -3809.93559231991     IErMin=20 ErrMin= 2.16D-07
 ErrMax= 2.16D-07  0.00D+00 EMaxC= 1.00D-01 BMatC= 1.96D-11 BMatP= 2.29D-11
 IDIUse=1 WtCom= 1.00D+00 WtEn= 0.00D+00
 Coeff-Com:  0.287D-02 0.615D-02 0.237D-01 0.635D-02-0.513D-01-0.107D+00
 Coeff-Com: -0.575D-01 0.168D+00 0.155D+00 0.100D-01-0.199D+00-0.360D+00
 Coeff-Com: -0.684D-01 0.710D+00 0.458D+00-0.428D+00-0.114D+01-0.467D+00
 Coeff-Com:  0.132D+01 0.102D+01
 Coeff:      0.287D-02 0.615D-02 0.237D-01 0.635D-02-0.513D-01-0.107D+00
 Coeff:     -0.575D-01 0.168D+00 0.155D+00 0.100D-01-0.199D+00-0.360D+00
 Coeff:     -0.684D-01 0.710D+00 0.458D+00-0.428D+00-0.114D+01-0.467D+00
 Coeff:      0.132D+01 0.102D+01
 Gap=     0.104 Goal=   None    Shift=    0.000
 Gap=     0.071 Goal=   None    Shift=    0.000
 RMSDP=1.21D-07 MaxDP=1.93D-05 DE=-3.87D-10 OVMax= 1.28D-04

 Cycle  26  Pass 1  IDiag  1:
 RMSU=  1.58D-08    CP:  1.00D+00  3.00D+00  3.00D+00  3.00D+00  2.41D+00
 E= -3809.93559232040     Delta-E=       -0.000000000491 Rises=F Damp=F
 DIIS: error= 1.63D-07 at cycle  26 NSaved=  20.
 NSaved=20 IEnMin=20 EnMin= -3809.93559232040     IErMin=20 ErrMin= 1.63D-07
 ErrMax= 1.63D-07  0.00D+00 EMaxC= 1.00D-01 BMatC= 1.32D-11 BMatP= 1.96D-11
 IDIUse=1 WtCom= 1.00D+00 WtEn= 0.00D+00
 Coeff-Com:  0.449D-02 0.249D-01 0.875D-02-0.450D-01-0.994D-01-0.696D-01
 Coeff-Com:  0.102D+00 0.150D+00 0.903D-01-0.977D-01-0.306D+00-0.255D+00
 Coeff-Com:  0.250D+00 0.521D+00 0.322D+00-0.354D+00-0.106D+01-0.456D-01
 Coeff-Com:  0.813D+00 0.105D+01
 Coeff:      0.449D-02 0.249D-01 0.875D-02-0.450D-01-0.994D-01-0.696D-01
 Coeff:      0.102D+00 0.150D+00 0.903D-01-0.977D-01-0.306D+00-0.255D+00
 Coeff:      0.250D+00 0.521D+00 0.322D+00-0.354D+00-0.106D+01-0.456D-01
 Coeff:      0.813D+00 0.105D+01
 Gap=     0.104 Goal=   None    Shift=    0.000
 Gap=     0.071 Goal=   None    Shift=    0.000
 RMSDP=1.11D-07 MaxDP=1.79D-05 DE=-4.91D-10 OVMax= 1.17D-04

 Cycle  27  Pass 1  IDiag  1:
 RMSU=  5.91D-08    CP:  1.00D+00  3.00D+00  3.00D+00  3.00D+00  3.00D+00
                    CP:  2.01D+00
 E= -3809.93559232067     Delta-E=       -0.000000000266 Rises=F Damp=F
 DIIS: error= 1.16D-07 at cycle  27 NSaved=  20.
 NSaved=20 IEnMin=20 EnMin= -3809.93559232067     IErMin=20 ErrMin= 1.16D-07
 ErrMax= 1.16D-07  0.00D+00 EMaxC= 1.00D-01 BMatC= 1.19D-11 BMatP= 1.32D-11
 IDIUse=1 WtCom= 1.00D+00 WtEn= 0.00D+00
 Coeff-Com:  0.205D-02-0.615D-02 0.369D-02 0.181D-01-0.732D-03-0.780D-01
 Coeff-Com: -0.195D-01 0.836D-01 0.120D+00 0.549D-01-0.192D+00-0.498D+00
 Coeff-Com:  0.117D+00 0.804D+00 0.707D+00-0.806D+00-0.131D+01-0.225D-01
 Coeff-Com:  0.119D+01 0.839D+00
 Coeff:      0.205D-02-0.615D-02 0.369D-02 0.181D-01-0.732D-03-0.780D-01
 Coeff:     -0.195D-01 0.836D-01 0.120D+00 0.549D-01-0.192D+00-0.498D+00
 Coeff:      0.117D+00 0.804D+00 0.707D+00-0.806D+00-0.131D+01-0.225D-01
 Coeff:      0.119D+01 0.839D+00
 Gap=     0.104 Goal=   None    Shift=    0.000
 Gap=     0.071 Goal=   None    Shift=    0.000
 RMSDP=1.21D-07 MaxDP=1.97D-05 DE=-2.66D-10 OVMax= 1.28D-04

 Cycle  28  Pass 1  IDiag  1:
 RMSU=  6.62D-09    CP:  1.00D+00  3.00D+00  3.00D+00  3.00D+00  3.00D+00
                    CP:  3.00D+00  3.00D+00
 E= -3809.93559232090     Delta-E=       -0.000000000227 Rises=F Damp=F
 DIIS: error= 6.17D-08 at cycle  28 NSaved=  20.
 NSaved=20 IEnMin=20 EnMin= -3809.93559232090     IErMin=20 ErrMin= 6.17D-08
 ErrMax= 6.17D-08  0.00D+00 EMaxC= 1.00D-01 BMatC= 6.83D-12 BMatP= 1.19D-11
 IDIUse=1 WtCom= 1.00D+00 WtEn= 0.00D+00
 Coeff-Com: -0.680D-02 0.301D-02 0.264D-01 0.198D-01-0.535D-01-0.338D-01
 Coeff-Com:  0.333D-01 0.791D-01 0.428D-01-0.135D+00-0.391D+00 0.569D-01
 Coeff-Com:  0.638D+00 0.721D+00-0.390D+00-0.124D+01-0.341D+00 0.615D+00
 Coeff-Com:  0.714D+00 0.640D+00
 Coeff:     -0.680D-02 0.301D-02 0.264D-01 0.198D-01-0.535D-01-0.338D-01
 Coeff:      0.333D-01 0.791D-01 0.428D-01-0.135D+00-0.391D+00 0.569D-01
 Coeff:      0.638D+00 0.721D+00-0.390D+00-0.124D+01-0.341D+00 0.615D+00
 Coeff:      0.714D+00 0.640D+00
 Gap=     0.104 Goal=   None    Shift=    0.000
 Gap=     0.071 Goal=   None    Shift=    0.000
 RMSDP=7.88D-08 MaxDP=1.29D-05 DE=-2.27D-10 OVMax= 8.37D-05

 Cycle  29  Pass 1  IDiag  1:
 RMSU=  7.72D-08    CP:  1.00D+00  3.00D+00  3.00D+00  3.00D+00  3.00D+00
                    CP:  3.00D+00  3.00D+00  3.00D+00
 E= -3809.93559232100     Delta-E=       -0.000000000107 Rises=F Damp=F
 DIIS: error= 3.75D-08 at cycle  29 NSaved=  20.
 NSaved=20 IEnMin=20 EnMin= -3809.93559232100     IErMin=20 ErrMin= 3.75D-08
 ErrMax= 3.75D-08  0.00D+00 EMaxC= 1.00D-01 BMatC= 2.27D-12 BMatP= 6.83D-12
 IDIUse=1 WtCom= 1.00D+00 WtEn= 0.00D+00
 Coeff-Com: -0.722D-03 0.213D-02 0.936D-02 0.950D-02-0.117D-01-0.198D-01
 Coeff-Com: -0.269D-02 0.142D-01 0.294D-01-0.115D-01-0.665D-01-0.375D-01
 Coeff-Com:  0.130D+00 0.246D+00-0.170D+00-0.233D+00-0.255D+00 0.902D-01
 Coeff-Com:  0.488D+00 0.788D+00
 Coeff:     -0.722D-03 0.213D-02 0.936D-02 0.950D-02-0.117D-01-0.198D-01
 Coeff:     -0.269D-02 0.142D-01 0.294D-01-0.115D-01-0.665D-01-0.375D-01
 Coeff:      0.130D+00 0.246D+00-0.170D+00-0.233D+00-0.255D+00 0.902D-01
 Coeff:      0.488D+00 0.788D+00
 Gap=     0.104 Goal=   None    Shift=    0.000
 Gap=     0.071 Goal=   None    Shift=    0.000
 RMSDP=4.07D-08 MaxDP=6.74D-06 DE=-1.07D-10 OVMax= 4.34D-05

 Cycle  30  Pass 1  IDiag  1:
 RMSU=  7.29D-09    CP:  1.00D+00  3.00D+00  3.00D+00  3.00D+00  3.00D+00
                    CP:  3.00D+00  3.00D+00  3.00D+00  1.52D+00
 E= -3809.93559232101     Delta-E=       -0.000000000005 Rises=F Damp=F
 DIIS: error= 1.80D-08 at cycle  30 NSaved=  20.
 NSaved=20 IEnMin=20 EnMin= -3809.93559232101     IErMin=20 ErrMin= 1.80D-08
 ErrMax= 1.80D-08  0.00D+00 EMaxC= 1.00D-01 BMatC= 6.11D-13 BMatP= 2.27D-12
 IDIUse=1 WtCom= 1.00D+00 WtEn= 0.00D+00
 Coeff-Com: -0.115D-02 0.108D-02 0.333D-02-0.636D-02-0.969D-02 0.407D-02
 Coeff-Com:  0.343D-01 0.498D-01 0.462D-02-0.918D-01-0.128D+00-0.105D-01
 Coeff-Com:  0.239D+00 0.122D+00-0.725D-01-0.267D+00-0.118D+00 0.127D+00
 Coeff-Com:  0.461D+00 0.658D+00
 Coeff:     -0.115D-02 0.108D-02 0.333D-02-0.636D-02-0.969D-02 0.407D-02
 Coeff:      0.343D-01 0.498D-01 0.462D-02-0.918D-01-0.128D+00-0.105D-01
 Coeff:      0.239D+00 0.122D+00-0.725D-01-0.267D+00-0.118D+00 0.127D+00
 Coeff:      0.461D+00 0.658D+00
 Gap=     0.104 Goal=   None    Shift=    0.000
 Gap=     0.071 Goal=   None    Shift=    0.000
 RMSDP=1.02D-08 MaxDP=1.66D-06 DE=-5.46D-12 OVMax= 1.08D-05

 Cycle  31  Pass 1  IDiag  1:
 RMSU=  1.21D-09    CP:  1.00D+00  3.00D+00  3.00D+00  3.00D+00  3.00D+00
                    CP:  3.00D+00  3.00D+00  3.00D+00  1.65D+00  1.21D+00
 E= -3809.93559232100     Delta-E=        0.000000000005 Rises=F Damp=F
 DIIS: error= 6.94D-09 at cycle  31 NSaved=  20.
 NSaved=20 IEnMin=19 EnMin= -3809.93559232101     IErMin=20 ErrMin= 6.94D-09
 ErrMax= 6.94D-09  0.00D+00 EMaxC= 1.00D-01 BMatC= 1.64D-13 BMatP= 6.11D-13
 IDIUse=1 WtCom= 1.00D+00 WtEn= 0.00D+00
 Coeff-Com:  0.321D-03 0.200D-02-0.191D-02-0.627D-02-0.347D-02 0.127D-01
 Coeff-Com:  0.304D-01 0.300D-01-0.343D-01-0.975D-01-0.759D-01 0.963D-01
 Coeff-Com:  0.166D+00 0.183D-01-0.130D+00-0.102D+00-0.352D-01 0.105D+00
 Coeff-Com:  0.406D+00 0.620D+00
 Coeff:      0.321D-03 0.200D-02-0.191D-02-0.627D-02-0.347D-02 0.127D-01
 Coeff:      0.304D-01 0.300D-01-0.343D-01-0.975D-01-0.759D-01 0.963D-01
 Coeff:      0.166D+00 0.183D-01-0.130D+00-0.102D+00-0.352D-01 0.105D+00
 Coeff:      0.406D+00 0.620D+00
 Gap=     0.104 Goal=   None    Shift=    0.000
 Gap=     0.071 Goal=   None    Shift=    0.000
 RMSDP=3.13D-09 MaxDP=5.20D-07 DE= 5.46D-12 OVMax= 3.34D-06

 SCF Done:  E(UB3LYP) =  -3809.93559232     A.U. after   31 cycles
            NFock= 31  Conv=0.31D-08     -V/T= 2.0025
 <Sx>= 0.0000 <Sy>= 0.0000 <Sz>= 2.0000 <S**2>= 6.0231 S= 2.0046
 <L.S>= 0.000000000000E+00
 KE= 3.800499845437D+03 PE=-1.969840200007D+04 EE= 6.728067600675D+03
 Annihilation of the first spin contaminant:
 S**2 before annihilation     6.0231,   after     6.0001
 Leave Link  502 at Sat Oct 20 06:37:02 2018, MaxMem=   838860800 cpu:     30356.1
 (Enter /soft/sl6.3/x86_64/gaussian/g09_d01/g09/l701.exe)
 Compute integral first derivatives.
 ... and contract with generalized density number  0.
 Leave Link  701 at Sat Oct 20 06:37:04 2018, MaxMem=   838860800 cpu:        16.6
 (Enter /soft/sl6.3/x86_64/gaussian/g09_d01/g09/l702.exe)
 L702 exits ... SP integral derivatives will be done elsewhere.
 Leave Link  702 at Sat Oct 20 06:37:04 2018, MaxMem=   838860800 cpu:         0.4
 (Enter /soft/sl6.3/x86_64/gaussian/g09_d01/g09/l703.exe)
 Compute integral first derivatives, UseDBF=F ICtDFT=           0.
 Integral derivatives from FoFJK, PRISM(SPDF).
 Calling FoFJK, ICntrl=      2127 FMM=F ISym2X=0 I1Cent= 0 IOpClX= 1 NMat=1 NMatS=1 NMatT=0.
 FoFJK:  IHMeth= 1 ICntrl=    2127 DoSepK=F KAlg= 0 I1Cent=   0 FoldK=F
 IRaf=         0 NMat=   1 IRICut=       1 DoRegI=T DoRafI=F ISym2E= 0.
 FoFCou: FMM=F IPFlag=           0 FMFlag=      100000 FMFlg1=         800
         NFxFlg=           0 DoJE=F BraDBF=F KetDBF=F FulRan=T
         wScrn=  0.000000 ICntrl=    2127 IOpCl=  1 I1Cent=           0 NGrid=           0
         NMat0=    1 NMatS0=      1 NMatT0=    0 NMatD0=    1 NMtDS0=    0 NMtDT0=    0
 Symmetry not used in FoFCou.
 Leave Link  703 at Sat Oct 20 06:39:30 2018, MaxMem=   838860800 cpu:      2347.3
 (Enter /soft/sl6.3/x86_64/gaussian/g09_d01/g09/l716.exe)
 Dipole        =-3.70895338D+00-1.72392171D-01 4.09561492D+00
 ***** Axes restored to original set *****
 -------------------------------------------------------------------
 Center     Atomic                   Forces (Hartrees/Bohr)
 Number     Number              X              Y              Z
 -------------------------------------------------------------------
      1       26           0.000001775    0.000084145   -0.000126599
      2       17           0.000001981    0.000061039   -0.000059179
      3        7          -0.000040382   -0.000013853    0.000135664
      4        7           0.000012192    0.000054255   -0.000055932
      5        7          -0.000030588   -0.000000113   -0.000047574
      6        7          -0.000042163   -0.000026907    0.000045398
      7        6          -0.000024379   -0.000015490   -0.000032582
      8        1           0.000019357   -0.000007048   -0.000032603
      9        6           0.000029195   -0.000010029   -0.000035020
     10        1           0.000001628    0.000001438    0.000016336
     11        6          -0.000049360   -0.000011578   -0.000008286
     12        1           0.000007665    0.000005141   -0.000007897
     13        6           0.000040188    0.000022101   -0.000004803
     14        1           0.000015404    0.000003905   -0.000027734
     15        6          -0.000054229   -0.000014684    0.000051892
     16        6           0.000035263    0.000009116   -0.000027343
     17        6          -0.000033049    0.000012309    0.000065001
     18        1           0.000006581    0.000035805   -0.000037335
     19       17           0.000073972   -0.000117055    0.000015666
     20        7          -0.000244666   -0.000140210    0.000357087
     21        7           0.000112717   -0.000060138   -0.000311758
     22        7          -0.000003910    0.000110117    0.000055047
     23        7           0.000102098    0.000036692    0.000063961
     24        6          -0.000042178   -0.000044258    0.000131287
     25        1           0.000079893   -0.000005416   -0.000019371
     26        6          -0.000001853   -0.000009983   -0.000049009
     27        1          -0.000000595    0.000008710   -0.000008763
     28        6          -0.000030154   -0.000016599    0.000041270
     29        1          -0.000003339   -0.000010951   -0.000005173
     30        6          -0.000082034    0.000012636   -0.000047714
     31        1           0.000006481   -0.000007469   -0.000038847
     32        6           0.000072925    0.000100920    0.000047321
     33        6           0.000033359   -0.000007504    0.000065129
[truncated: 620,599 more chars]
