# Supplementary material for: DFT and CV data of 4-phenyl-substituted dichloro(bis{2-[1-(phenyl)-1H-1,2,3-triazol-4-yl-κN3]pyridine-κN})iron(II) coordination compounds
Source: Data Brief. 2018 Oct 27;21:1458–71. doi: 10.1016/j.dib.2018.10.085 (PMC6234228; doi:10.1016/j.dib.2018.10.085)
Supplement: Supplementary file 2 — Supplementary material. [file mmc2.zip › DIB_DFT_files_Fe/FeCl2L12_CN_cis3.log]

 Entering Gaussian System, Link 0=g09
 Input=FeCl2L12_CN_cis3.com
 Output=FeCl2L12_CN_cis3.log
 Initial command:
 /soft/sl6.3/x86_64/gaussian/g09_d01/g09/l1.exe "/scratch/conradj/558839.ui.FeCl2L12_CN_cis3/Gau-25007.inp" -scrdir="/scratch/conradj/558839.ui.FeCl2L12_CN_cis3/"
 Default linda workers:  node0402-ib,node0403-ib
 Default is to use  16 SMP processors on each worker.
 Entering Link 1 = /soft/sl6.3/x86_64/gaussian/g09_d01/g09/l1.exe PID=     25008.
  
 Copyright (c) 1988,1990,1992,1993,1995,1998,2003,2009,2013,
            Gaussian, Inc.  All Rights Reserved.
  
 This is part of the Gaussian(R) 09 program.  It is based on
 the Gaussian(R) 03 system (copyright 2003, Gaussian, Inc.),
 the Gaussian(R) 98 system (copyright 1998, Gaussian, Inc.),
 the Gaussian(R) 94 system (copyright 1995, Gaussian, Inc.),
 the Gaussian 92(TM) system (copyright 1992, Gaussian, Inc.),
 the Gaussian 90(TM) system (copyright 1990, Gaussian, Inc.),
 the Gaussian 88(TM) system (copyright 1988, Gaussian, Inc.),
 the Gaussian 86(TM) system (copyright 1986, Carnegie Mellon
 University), and the Gaussian 82(TM) system (copyright 1983,
 Carnegie Mellon University). Gaussian is a federally registered
 trademark of Gaussian, Inc.
  
 This software contains proprietary and confidential information,
 including trade secrets, belonging to Gaussian, Inc.
  
 This software is provided under written license and may be
 used, copied, transmitted, or stored only in accord with that
 written license.
  
 The following legend is applicable only to US Government
 contracts under FAR:
  
                    RESTRICTED RIGHTS LEGEND
  
 Use, reproduction and disclosure by the US Government is
 subject to restrictions as set forth in subparagraphs (a)
 and (c) of the Commercial Computer Software - Restricted
 Rights clause in FAR 52.227-19.
  
 Gaussian, Inc.
 340 Quinnipiac St., Bldg. 40, Wallingford CT 06492
  
  
 ---------------------------------------------------------------
 Warning -- This program may not be used in any manner that
 competes with the business of Gaussian, Inc. or will provide
 assistance to any competitor of Gaussian, Inc.  The licensee
 of this program is prohibited from giving any competitor of
 Gaussian, Inc. access to this program.  By using this program,
 the user acknowledges that Gaussian, Inc. is engaged in the
 business of creating and licensing software in the field of
 computational chemistry and represents and warrants to the
 licensee that it is not a competitor of Gaussian, Inc. and that
 it will not use this program in any manner prohibited above.
 ---------------------------------------------------------------
  

 Cite this work as:
 Gaussian 09, Revision D.01,
 M. J. Frisch, G. W. Trucks, H. B. Schlegel, G. E. Scuseria, 
 M. A. Robb, J. R. Cheeseman, G. Scalmani, V. Barone, B. Mennucci, 
 G. A. Petersson, H. Nakatsuji, M. Caricato, X. Li, H. P. Hratchian, 
 A. F. Izmaylov, J. Bloino, G. Zheng, J. L. Sonnenberg, M. Hada, 
 M. Ehara, K. Toyota, R. Fukuda, J. Hasegawa, M. Ishida, T. Nakajima, 
 Y. Honda, O. Kitao, H. Nakai, T. Vreven, J. A. Montgomery, Jr., 
 J. E. Peralta, F. Ogliaro, M. Bearpark, J. J. Heyd, E. Brothers, 
 K. N. Kudin, V. N. Staroverov, T. Keith, R. Kobayashi, J. Normand, 
 K. Raghavachari, A. Rendell, J. C. Burant, S. S. Iyengar, J. Tomasi, 
 M. Cossi, N. Rega, J. M. Millam, M. Klene, J. E. Knox, J. B. Cross, 
 V. Bakken, C. Adamo, J. Jaramillo, R. Gomperts, R. E. Stratmann, 
 O. Yazyev, A. J. Austin, R. Cammi, C. Pomelli, J. W. Ochterski, 
 R. L. Martin, K. Morokuma, V. G. Zakrzewski, G. A. Voth, 
 P. Salvador, J. J. Dannenberg, S. Dapprich, A. D. Daniels, 
 O. Farkas, J. B. Foresman, J. V. Ortiz, J. Cioslowski, 
 and D. J. Fox, Gaussian, Inc., Wallingford CT, 2013.
 
 ******************************************
 Gaussian 09:  AS64L-G09RevD.01 24-Apr-2013
                20-Oct-2018 
 ******************************************
 %chk=FeCl2L12_CN_cis3.chk
 SetLPE:  input flags="-opt 'Tsnet.Node.lindarsharg: ssh' "
 SetLPE:    new flags="-opt 'Tsnet.Node.lindarsharg: ssh'  -nodelist 'node0402-ib node0403-ib'"
 Will use up to    2 processors via Linda.
 ---------------------------------------
 #P b3lyp/6-311G(d,p) opt scf=(conver=8)
 ---------------------------------------
 1/14=-1,18=20,19=15,26=3,38=1/1,3;
 2/9=110,12=2,17=6,18=5,40=1/2;
 3/5=4,6=6,7=101,11=2,16=1,25=1,30=1,71=1,74=-5/1,2,3;
 4//1;
 5/5=2,6=8,38=5/2;
 6/7=2,8=2,9=2,10=2,28=1/1;
 7//1,2,3,16;
 1/14=-1,18=20,19=15,26=3/3(2);
 2/9=110/2;
 99//99;
 2/9=110/2;
 3/5=4,6=6,7=101,11=2,16=1,25=1,30=1,71=1,74=-5/1,2,3;
 4/5=5,16=3,69=1/1;
 5/5=2,6=8,38=5/2;
 7//1,2,3,16;
 1/14=-1,18=20,19=15,26=3/3(-5);
 2/9=110/2;
 6/7=2,8=2,9=2,10=2,19=2,28=1/1;
 99/9=1/99;
 Leave Link    1 at Sat Oct 20 04:00:21 2018, MaxMem=           0 cpu:         1.0
 (Enter /soft/sl6.3/x86_64/gaussian/g09_d01/g09/l101.exe)
 --------
 Comment:
 --------
 Symbolic Z-matrix:
 Charge =  0 Multiplicity = 5
 26                    0.00231  -2.28058   0.10684 
 17                   -1.97269  -3.62115   0.12269 
 7                    -0.03598  -2.26287  -2.14202 
 7                    -1.41488  -0.58256  -0.51351 
 7                    -2.17136   0.26132   0.10212 
 7                    -2.97246   0.82754  -0.83083 
 6                     0.68062  -3.11373  -2.88408 
 1                     1.38732  -3.72436  -2.33265 
 6                     0.5331   -3.20706  -4.26445 
 1                     1.13258  -3.91402  -4.82369 
 6                    -0.39697  -2.38798  -4.89577 
 1                    -0.54039  -2.43743  -5.96893 
 6                    -1.14716  -1.50461  -4.12913 
 1                    -1.88188  -0.8572   -4.59201 
 6                    -0.94053  -1.47164  -2.75006 
 6                    -1.68652  -0.58503  -1.85498 
 6                    -2.69611   0.32358  -2.06669 
 1                    -3.20304   0.65223  -2.95547 
 17                    2.02138  -3.54761   0.20217 
 7                     0.01265  -2.03568   2.34232 
 7                     1.37907  -0.49804   0.56792 
 7                     2.15066   0.27056  -0.1234 
 7                     2.94131   0.92907   0.75578 
 6                    -0.70256  -2.81653   3.15901 
 1                    -1.38413  -3.49978   2.6639 
 6                    -0.58451  -2.75383   4.54403 
 1                    -1.18121  -3.40917   5.16559 
 6                     0.31146  -1.84685   5.09979 
 1                     0.43047  -1.77379   6.1746 
 6                     1.05801  -1.03355   4.25577 
 1                     1.76444  -0.31833   4.65916 
 6                     0.88389  -1.15878   2.87752 
 6                     1.63173  -0.3586    1.90559 
 6                     2.64583   0.56148   2.03417 
 1                     3.18843   0.9336    2.8843 
 6                    -3.93668   1.79974  -0.45218 
 6                    -5.06614   2.01119  -1.24426 
 6                    -3.74048   2.53391   0.7195 
 6                    -5.99331   2.97502  -0.87495 
 6                    -4.67464   3.48724   1.09227 
 6                    -5.80448   3.72215   0.29506 
 1                    -5.23982   1.41277  -2.12903 
 1                    -2.86524   2.34412   1.3243 
 1                    -6.87267   3.14237  -1.48343 
 1                    -4.53072   4.06032   1.99922 
 6                     3.92914   1.83653   0.28759 
 6                     4.31616   2.91854   1.07924 
 6                     4.50087   1.62829  -0.96913 
 6                     5.29061   3.79187   0.61783 
 6                     5.46434   2.5103   -1.43306 
 6                     5.87063   3.59555  -0.64254 
 1                     3.84731   3.09361   2.03915 
 1                     4.18693   0.78018  -1.56146 
 1                     5.59634   4.63445   1.22459 
 1                     5.91584   2.35631  -2.40471 
 6                     6.86907   4.50109  -1.12061 
 7                     7.67382   5.23446  -1.50583 
 6                    -6.76015   4.71536   0.67605 
 7                    -7.52991   5.51993   0.98273 
 
 Add virtual bond connecting atoms N20        and Fe1        Dist= 4.25D+00.
 Add virtual bond connecting atoms N21        and Fe1        Dist= 4.34D+00.
 Add virtual bond connecting atoms N3         and Fe1        Dist= 4.25D+00.
 Add virtual bond connecting atoms N4         and Fe1        Dist= 4.34D+00.
 NAtoms=     59 NQM=       59 NQMF=       0 NMMI=      0 NMMIF=      0
                NMic=       0 NMicF=      0.
                    Isotopes and Nuclear Properties:
 (Nuclear quadrupole moments (NQMom) in fm**2, nuclear magnetic moments (NMagM)
  in nuclear magnetons)

  Atom         1           2           3           4           5           6           7           8           9          10
 IAtWgt=          56          35          14          14          14          14          12           1          12           1
 AtmWgt=  55.9349393  34.9688527  14.0030740  14.0030740  14.0030740  14.0030740  12.0000000   1.0078250  12.0000000   1.0078250
 NucSpn=           0           3           2           2           2           2           0           1           0           1
 AtZEff=   0.0000000   0.0000000   0.0000000   0.0000000   0.0000000   0.0000000   0.0000000   0.0000000   0.0000000   0.0000000
 NQMom=    0.0000000  -8.1650000   2.0440000   2.0440000   2.0440000   2.0440000   0.0000000   0.0000000   0.0000000   0.0000000
 NMagM=    0.0000000   0.8218740   0.4037610   0.4037610   0.4037610   0.4037610   0.0000000   2.7928460   0.0000000   2.7928460
 AtZNuc=  26.0000000  17.0000000   7.0000000   7.0000000   7.0000000   7.0000000   6.0000000   1.0000000   6.0000000   1.0000000

  Atom        11          12          13          14          15          16          17          18          19          20
 IAtWgt=          12           1          12           1          12          12          12           1          35          14
 AtmWgt=  12.0000000   1.0078250  12.0000000   1.0078250  12.0000000  12.0000000  12.0000000   1.0078250  34.9688527  14.0030740
 NucSpn=           0           1           0           1           0           0           0           1           3           2
 AtZEff=   0.0000000   0.0000000   0.0000000   0.0000000   0.0000000   0.0000000   0.0000000   0.0000000   0.0000000   0.0000000
 NQMom=    0.0000000   0.0000000   0.0000000   0.0000000   0.0000000   0.0000000   0.0000000   0.0000000  -8.1650000   2.0440000
 NMagM=    0.0000000   2.7928460   0.0000000   2.7928460   0.0000000   0.0000000   0.0000000   2.7928460   0.8218740   0.4037610
 AtZNuc=   6.0000000   1.0000000   6.0000000   1.0000000   6.0000000   6.0000000   6.0000000   1.0000000  17.0000000   7.0000000

  Atom        21          22          23          24          25          26          27          28          29          30
 IAtWgt=          14          14          14          12           1          12           1          12           1          12
 AtmWgt=  14.0030740  14.0030740  14.0030740  12.0000000   1.0078250  12.0000000   1.0078250  12.0000000   1.0078250  12.0000000
 NucSpn=           2           2           2           0           1           0           1           0           1           0
 AtZEff=   0.0000000   0.0000000   0.0000000   0.0000000   0.0000000   0.0000000   0.0000000   0.0000000   0.0000000   0.0000000
 NQMom=    2.0440000   2.0440000   2.0440000   0.0000000   0.0000000   0.0000000   0.0000000   0.0000000   0.0000000   0.0000000
 NMagM=    0.4037610   0.4037610   0.4037610   0.0000000   2.7928460   0.0000000   2.7928460   0.0000000   2.7928460   0.0000000
 AtZNuc=   7.0000000   7.0000000   7.0000000   6.0000000   1.0000000   6.0000000   1.0000000   6.0000000   1.0000000   6.0000000

  Atom        31          32          33          34          35          36          37          38          39          40
 IAtWgt=           1          12          12          12           1          12          12          12          12          12
 AtmWgt=   1.0078250  12.0000000  12.0000000  12.0000000   1.0078250  12.0000000  12.0000000  12.0000000  12.0000000  12.0000000
 NucSpn=           1           0           0           0           1           0           0           0           0           0
 AtZEff=   0.0000000   0.0000000   0.0000000   0.0000000   0.0000000   0.0000000   0.0000000   0.0000000   0.0000000   0.0000000
 NQMom=    0.0000000   0.0000000   0.0000000   0.0000000   0.0000000   0.0000000   0.0000000   0.0000000   0.0000000   0.0000000
 NMagM=    2.7928460   0.0000000   0.0000000   0.0000000   2.7928460   0.0000000   0.0000000   0.0000000   0.0000000   0.0000000
 AtZNuc=   1.0000000   6.0000000   6.0000000   6.0000000   1.0000000   6.0000000   6.0000000   6.0000000   6.0000000   6.0000000

  Atom        41          42          43          44          45          46          47          48          49          50
 IAtWgt=          12           1           1           1           1          12          12          12          12          12
 AtmWgt=  12.0000000   1.0078250   1.0078250   1.0078250   1.0078250  12.0000000  12.0000000  12.0000000  12.0000000  12.0000000
 NucSpn=           0           1           1           1           1           0           0           0           0           0
 AtZEff=   0.0000000   0.0000000   0.0000000   0.0000000   0.0000000   0.0000000   0.0000000   0.0000000   0.0000000   0.0000000
 NQMom=    0.0000000   0.0000000   0.0000000   0.0000000   0.0000000   0.0000000   0.0000000   0.0000000   0.0000000   0.0000000
 NMagM=    0.0000000   2.7928460   2.7928460   2.7928460   2.7928460   0.0000000   0.0000000   0.0000000   0.0000000   0.0000000
 AtZNuc=   6.0000000   1.0000000   1.0000000   1.0000000   1.0000000   6.0000000   6.0000000   6.0000000   6.0000000   6.0000000

  Atom        51          52          53          54          55          56          57          58          59
 IAtWgt=          12           1           1           1           1          12          14          12          14
 AtmWgt=  12.0000000   1.0078250   1.0078250   1.0078250   1.0078250  12.0000000  14.0030740  12.0000000  14.0030740
 NucSpn=           0           1           1           1           1           0           2           0           2
 AtZEff=   0.0000000   0.0000000   0.0000000   0.0000000   0.0000000   0.0000000   0.0000000   0.0000000   0.0000000
 NQMom=    0.0000000   0.0000000   0.0000000   0.0000000   0.0000000   0.0000000   2.0440000   0.0000000   2.0440000
 NMagM=    0.0000000   2.7928460   2.7928460   2.7928460   2.7928460   0.0000000   0.4037610   0.0000000   0.4037610
 AtZNuc=   6.0000000   1.0000000   1.0000000   1.0000000   1.0000000   6.0000000   7.0000000   6.0000000   7.0000000
 Leave Link  101 at Sat Oct 20 04:00:22 2018, MaxMem=   838860800 cpu:         4.1
 (Enter /soft/sl6.3/x86_64/gaussian/g09_d01/g09/l103.exe)

 GradGradGradGradGradGradGradGradGradGradGradGradGradGradGradGradGradGrad
 Berny optimization.
 Initialization pass.
                           ----------------------------
                           !    Initial Parameters    !
                           ! (Angstroms and Degrees)  !
 --------------------------                            --------------------------
 ! Name  Definition              Value          Derivative Info.                !
 --------------------------------------------------------------------------------
 ! R1    R(1,2)                  2.387          estimate D2E/DX2                !
 ! R2    R(1,3)                  2.2493         estimate D2E/DX2                !
 ! R3    R(1,4)                  2.2971         estimate D2E/DX2                !
 ! R4    R(1,19)                 2.3856         estimate D2E/DX2                !
 ! R5    R(1,20)                 2.2489         estimate D2E/DX2                !
 ! R6    R(1,21)                 2.299          estimate D2E/DX2                !
 ! R7    R(3,7)                  1.3372         estimate D2E/DX2                !
 ! R8    R(3,15)                 1.3468         estimate D2E/DX2                !
 ! R9    R(4,5)                  1.2897         estimate D2E/DX2                !
 ! R10   R(4,16)                 1.3687         estimate D2E/DX2                !
 ! R11   R(5,6)                  1.3538         estimate D2E/DX2                !
 ! R12   R(6,17)                 1.363          estimate D2E/DX2                !
 ! R13   R(6,36)                 1.4207         estimate D2E/DX2                !
 ! R14   R(7,8)                  1.0846         estimate D2E/DX2                !
 ! R15   R(7,9)                  1.3914         estimate D2E/DX2                !
 ! R16   R(9,10)                 1.0825         estimate D2E/DX2                !
 ! R17   R(9,11)                 1.3909         estimate D2E/DX2                !
 ! R18   R(11,12)                1.0838         estimate D2E/DX2                !
 ! R19   R(11,13)                1.3896         estimate D2E/DX2                !
 ! R20   R(13,14)                1.0832         estimate D2E/DX2                !
 ! R21   R(13,15)                1.3949         estimate D2E/DX2                !
 ! R22   R(15,16)                1.4642         estimate D2E/DX2                !
 ! R23   R(16,17)                1.3747         estimate D2E/DX2                !
 ! R24   R(17,18)                1.0747         estimate D2E/DX2                !
 ! R25   R(20,24)                1.3372         estimate D2E/DX2                !
 ! R26   R(20,32)                1.347          estimate D2E/DX2                !
 ! R27   R(21,22)                1.29           estimate D2E/DX2                !
 ! R28   R(21,33)                1.3684         estimate D2E/DX2                !
 ! R29   R(22,23)                1.3534         estimate D2E/DX2                !
 ! R30   R(23,34)                1.3626         estimate D2E/DX2                !
 ! R31   R(23,46)                1.4207         estimate D2E/DX2                !
 ! R32   R(24,25)                1.0847         estimate D2E/DX2                !
 ! R33   R(24,26)                1.3915         estimate D2E/DX2                !
 ! R34   R(26,27)                1.0825         estimate D2E/DX2                !
 ! R35   R(26,28)                1.3908         estimate D2E/DX2                !
 ! R36   R(28,29)                1.0838         estimate D2E/DX2                !
 ! R37   R(28,30)                1.3897         estimate D2E/DX2                !
 ! R38   R(30,31)                1.0832         estimate D2E/DX2                !
 ! R39   R(30,32)                1.3948         estimate D2E/DX2                !
 ! R40   R(32,33)                1.4643         estimate D2E/DX2                !
 ! R41   R(33,34)                1.3753         estimate D2E/DX2                !
 ! R42   R(34,35)                1.075          estimate D2E/DX2                !
 ! R43   R(36,37)                1.3956         estimate D2E/DX2                !
 ! R44   R(36,38)                1.3965         estimate D2E/DX2                !
 ! R45   R(37,39)                1.3874         estimate D2E/DX2                !
 ! R46   R(37,42)                1.0822         estimate D2E/DX2                !
 ! R47   R(38,40)                1.3858         estimate D2E/DX2                !
 ! R48   R(38,43)                1.0807         estimate D2E/DX2                !
 ! R49   R(39,41)                1.401          estimate D2E/DX2                !
 ! R50   R(39,44)                1.0824         estimate D2E/DX2                !
 ! R51   R(40,41)                1.4026         estimate D2E/DX2                !
 ! R52   R(40,45)                1.0825         estimate D2E/DX2                !
 ! R53   R(41,58)                1.43           estimate D2E/DX2                !
 ! R54   R(46,47)                1.3954         estimate D2E/DX2                !
 ! R55   R(46,48)                1.3963         estimate D2E/DX2                !
 ! R56   R(47,49)                1.3875         estimate D2E/DX2                !
 ! R57   R(47,52)                1.0825         estimate D2E/DX2                !
 ! R58   R(48,50)                1.3862         estimate D2E/DX2                !
 ! R59   R(48,53)                1.0811         estimate D2E/DX2                !
 ! R60   R(49,51)                1.4013         estimate D2E/DX2                !
 ! R61   R(49,54)                1.0824         estimate D2E/DX2                !
 ! R62   R(50,51)                1.4028         estimate D2E/DX2                !
 ! R63   R(50,55)                1.0824         estimate D2E/DX2                !
 ! R64   R(51,56)                1.4302         estimate D2E/DX2                !
 ! R65   R(56,57)                1.1549         estimate D2E/DX2                !
 ! R66   R(58,59)                1.1549         estimate D2E/DX2                !
 ! A1    A(2,1,3)               89.8267         estimate D2E/DX2                !
 ! A2    A(2,1,4)               84.6337         estimate D2E/DX2                !
 ! A3    A(2,1,19)             113.6857         estimate D2E/DX2                !
 ! A4    A(2,1,20)              93.3461         estimate D2E/DX2                !
 ! A5    A(2,1,21)             158.3693         estimate D2E/DX2                !
 ! A6    A(3,1,4)               73.3613         estimate D2E/DX2                !
 ! A7    A(3,1,19)              93.356          estimate D2E/DX2                !
 ! A8    A(3,1,21)             101.8063         estimate D2E/DX2                !
 ! A9    A(4,1,19)             157.7532         estimate D2E/DX2                !
 ! A10   A(4,1,20)             100.9991         estimate D2E/DX2                !
 ! A11   A(4,1,21)              81.4009         estimate D2E/DX2                !
 ! A12   A(19,1,20)             90.8149         estimate D2E/DX2                !
 ! A13   A(19,1,21)             84.0849         estimate D2E/DX2                !
 ! A14   A(20,1,21)             73.3487         estimate D2E/DX2                !
 ! A15   A(1,3,7)              122.7316         estimate D2E/DX2                !
 ! A16   A(1,3,15)             117.868          estimate D2E/DX2                !
 ! A17   A(7,3,15)             118.8936         estimate D2E/DX2                !
 ! A18   A(1,4,5)              135.7773         estimate D2E/DX2                !
 ! A19   A(1,4,16)             112.6937         estimate D2E/DX2                !
 ! A20   A(5,4,16)             110.6467         estimate D2E/DX2                !
 ! A21   A(4,5,6)              106.9658         estimate D2E/DX2                !
 ! A22   A(5,6,17)             110.5021         estimate D2E/DX2                !
 ! A23   A(5,6,36)             120.2762         estimate D2E/DX2                !
 ! A24   A(17,6,36)            129.2212         estimate D2E/DX2                !
 ! A25   A(3,7,8)              115.1673         estimate D2E/DX2                !
 ! A26   A(3,7,9)              122.4401         estimate D2E/DX2                !
 ! A27   A(8,7,9)              122.3925         estimate D2E/DX2                !
 ! A28   A(7,9,10)             119.8423         estimate D2E/DX2                !
 ! A29   A(7,9,11)             118.7974         estimate D2E/DX2                !
 ! A30   A(10,9,11)            121.3587         estimate D2E/DX2                !
 ! A31   A(9,11,12)            120.7345         estimate D2E/DX2                !
 ! A32   A(9,11,13)            119.0101         estimate D2E/DX2                !
 ! A33   A(12,11,13)           120.2549         estimate D2E/DX2                !
 ! A34   A(11,13,14)           120.6913         estimate D2E/DX2                !
 ! A35   A(11,13,15)           118.7198         estimate D2E/DX2                !
 ! A36   A(14,13,15)           120.5883         estimate D2E/DX2                !
 ! A37   A(3,15,13)            122.1376         estimate D2E/DX2                !
 ! A38   A(3,15,16)            114.9569         estimate D2E/DX2                !
 ! A39   A(13,15,16)           122.9052         estimate D2E/DX2                !
 ! A40   A(4,16,15)            119.9431         estimate D2E/DX2                !
 ! A41   A(4,16,17)            107.1889         estimate D2E/DX2                !
 ! A42   A(15,16,17)           132.8662         estimate D2E/DX2                !
 ! A43   A(6,17,16)            104.6937         estimate D2E/DX2                !
 ! A44   A(6,17,18)            122.7639         estimate D2E/DX2                !
 ! A45   A(16,17,18)           132.5279         estimate D2E/DX2                !
 ! A46   A(1,20,24)            122.7542         estimate D2E/DX2                !
 ! A47   A(1,20,32)            117.9581         estimate D2E/DX2                !
 ! A48   A(24,20,32)           118.9079         estimate D2E/DX2                !
 ! A49   A(1,21,22)            135.4545         estimate D2E/DX2                !
 ! A50   A(1,21,33)            112.6819         estimate D2E/DX2                !
 ! A51   A(22,21,33)           110.6532         estimate D2E/DX2                !
 ! A52   A(21,22,23)           106.9299         estimate D2E/DX2                !
 ! A53   A(22,23,34)           110.5803         estimate D2E/DX2                !
 ! A54   A(22,23,46)           120.191          estimate D2E/DX2                !
 ! A55   A(34,23,46)           129.2165         estimate D2E/DX2                !
 ! A56   A(20,24,25)           115.1589         estimate D2E/DX2                !
 ! A57   A(20,24,26)           122.4263         estimate D2E/DX2                !
 ! A58   A(25,24,26)           122.4144         estimate D2E/DX2                !
 ! A59   A(24,26,27)           119.8334         estimate D2E/DX2                !
 ! A60   A(24,26,28)           118.8028         estimate D2E/DX2                !
 ! A61   A(27,26,28)           121.3628         estimate D2E/DX2                !
 ! A62   A(26,28,29)           120.729          estimate D2E/DX2                !
 ! A63   A(26,28,30)           119.016          estimate D2E/DX2                !
 ! A64   A(29,28,30)           120.2548         estimate D2E/DX2                !
 ! A65   A(28,30,31)           120.7048         estimate D2E/DX2                !
 ! A66   A(28,30,32)           118.7197         estimate D2E/DX2                !
 ! A67   A(31,30,32)           120.5751         estimate D2E/DX2                !
 ! A68   A(20,32,30)           122.1263         estimate D2E/DX2                !
 ! A69   A(20,32,33)           114.9825         estimate D2E/DX2                !
 ! A70   A(30,32,33)           122.8907         estimate D2E/DX2                !
 ! A71   A(21,33,32)           119.9234         estimate D2E/DX2                !
 ! A72   A(21,33,34)           107.1994         estimate D2E/DX2                !
 ! A73   A(32,33,34)           132.8518         estimate D2E/DX2                !
 ! A74   A(23,34,33)           104.6348         estimate D2E/DX2                !
 ! A75   A(23,34,35)           122.6232         estimate D2E/DX2                !
 ! A76   A(33,34,35)           132.6636         estimate D2E/DX2                !
 ! A77   A(6,36,37)            120.112          estimate D2E/DX2                !
 ! A78   A(6,36,38)            119.2102         estimate D2E/DX2                !
 ! A79   A(37,36,38)           120.6776         estimate D2E/DX2                !
 ! A80   A(36,37,39)           119.6696         estimate D2E/DX2                !
 ! A81   A(36,37,42)           120.6714         estimate D2E/DX2                !
 ! A82   A(39,37,42)           119.6382         estimate D2E/DX2                !
 ! A83   A(36,38,40)           119.5128         estimate D2E/DX2                !
 ! A84   A(36,38,43)           119.4066         estimate D2E/DX2                !
 ! A85   A(40,38,43)           121.0793         estimate D2E/DX2                !
 ! A86   A(37,39,41)           120.1778         estimate D2E/DX2                !
 ! A87   A(37,39,44)           120.0457         estimate D2E/DX2                !
 ! A88   A(41,39,44)           119.771          estimate D2E/DX2                !
 ! A89   A(38,40,41)           120.3537         estimate D2E/DX2                !
 ! A90   A(38,40,45)           119.9974         estimate D2E/DX2                !
 ! A91   A(41,40,45)           119.6474         estimate D2E/DX2                !
 ! A92   A(39,41,40)           119.5992         estimate D2E/DX2                !
 ! A93   A(39,41,58)           120.1865         estimate D2E/DX2                !
 ! A94   A(40,41,58)           120.2141         estimate D2E/DX2                !
 ! A95   A(23,46,47)           120.0757         estimate D2E/DX2                !
 ! A96   A(23,46,48)           119.0812         estimate D2E/DX2                !
 ! A97   A(47,46,48)           120.8431         estimate D2E/DX2                !
 ! A98   A(46,47,49)           119.6155         estimate D2E/DX2                !
 ! A99   A(46,47,52)           120.5526         estimate D2E/DX2                !
 ! A100  A(49,47,52)           119.8182         estimate D2E/DX2                !
 ! A101  A(46,48,50)           119.4026         estimate D2E/DX2                !
 ! A102  A(46,48,53)           119.4226         estimate D2E/DX2                !
 ! A103  A(50,48,53)           121.1744         estimate D2E/DX2                !
 ! A104  A(47,49,51)           120.108          estimate D2E/DX2                !
 ! A105  A(47,49,54)           120.1278         estimate D2E/DX2                !
 ! A106  A(51,49,54)           119.7595         estimate D2E/DX2                !
 ! A107  A(48,50,51)           120.3297         estimate D2E/DX2                !
 ! A108  A(48,50,55)           119.9885         estimate D2E/DX2                !
 ! A109  A(51,50,55)           119.6775         estimate D2E/DX2                !
 ! A110  A(49,51,50)           119.6954         estimate D2E/DX2                !
 ! A111  A(49,51,56)           120.061          estimate D2E/DX2                !
 ! A112  A(50,51,56)           120.2433         estimate D2E/DX2                !
 ! A113  L(3,1,20,2,-1)        183.1728         estimate D2E/DX2                !
 ! A114  L(51,56,57,54,-1)     179.9039         estimate D2E/DX2                !
 ! A115  L(41,58,59,45,-1)     179.9599         estimate D2E/DX2                !
 ! A116  L(3,1,20,2,-2)        185.9505         estimate D2E/DX2                !
 ! A117  L(51,56,57,54,-2)     180.1183         estimate D2E/DX2                !
 ! A118  L(41,58,59,45,-2)     179.7988         estimate D2E/DX2                !
 ! D1    D(2,1,3,7)            -96.2347         estimate D2E/DX2                !
 ! D2    D(2,1,3,15)            75.4999         estimate D2E/DX2                !
 ! D3    D(4,1,3,7)            179.3149         estimate D2E/DX2                !
 ! D4    D(4,1,3,15)            -8.9506         estimate D2E/DX2                !
 ! D5    D(19,1,3,7)            17.4832         estimate D2E/DX2                !
 ! D6    D(19,1,3,15)         -170.7822         estimate D2E/DX2                !
 ! D7    D(21,1,3,7)           102.1352         estimate D2E/DX2                !
 ! D8    D(21,1,3,15)          -86.1302         estimate D2E/DX2                !
 ! D9    D(7,3,20,24)          -83.139          estimate D2E/DX2                !
 ! D10   D(7,3,20,32)           92.7036         estimate D2E/DX2                !
 ! D11   D(15,3,20,24)          91.0384         estimate D2E/DX2                !
 ! D12   D(15,3,20,32)         -93.1189         estimate D2E/DX2                !
 ! D13   D(2,1,4,5)             85.5414         estimate D2E/DX2                !
 ! D14   D(2,1,4,16)           -82.3277         estimate D2E/DX2                !
 ! D15   D(3,1,4,5)            176.9683         estimate D2E/DX2                !
 ! D16   D(3,1,4,16)             9.0993         estimate D2E/DX2                !
 ! D17   D(19,1,4,5)          -127.7277         estimate D2E/DX2                !
 ! D18   D(19,1,4,16)           64.4032         estimate D2E/DX2                !
 ! D19   D(20,1,4,5)            -6.8349         estimate D2E/DX2                !
 ! D20   D(20,1,4,16)         -174.704          estimate D2E/DX2                !
 ! D21   D(21,1,4,5)           -77.8924         estimate D2E/DX2                !
 ! D22   D(21,1,4,16)          114.2385         estimate D2E/DX2                !
 ! D23   D(2,1,20,24)           16.237          estimate D2E/DX2                !
 ! D24   D(2,1,20,32)         -170.9226         estimate D2E/DX2                !
 ! D25   D(4,1,20,24)          101.4143         estimate D2E/DX2                !
 ! D26   D(4,1,20,32)          -85.7452         estimate D2E/DX2                !
 ! D27   D(19,1,20,24)         -97.5463         estimate D2E/DX2                !
 ! D28   D(19,1,20,32)          75.2942         estimate D2E/DX2                !
 ! D29   D(21,1,20,24)         178.8746         estimate D2E/DX2                !
 ! D30   D(21,1,20,32)          -8.285          estimate D2E/DX2                !
 ! D31   D(2,1,21,22)         -131.2717         estimate D2E/DX2                !
 ! D32   D(2,1,21,33)           62.896          estimate D2E/DX2                !
 ! D33   D(3,1,21,22)          -10.0243         estimate D2E/DX2                !
 ! D34   D(3,1,21,33)         -175.8566         estimate D2E/DX2                !
 ! D35   D(4,1,21,22)          -80.9097         estimate D2E/DX2                !
 ! D36   D(4,1,21,33)          113.258          estimate D2E/DX2                !
 ! D37   D(19,1,21,22)          82.1803         estimate D2E/DX2                !
 ! D38   D(19,1,21,33)         -83.652          estimate D2E/DX2                !
 ! D39   D(20,1,21,22)         174.8117         estimate D2E/DX2                !
 ! D40   D(20,1,21,33)           8.9795         estimate D2E/DX2                !
 ! D41   D(1,3,7,8)             -8.0819         estimate D2E/DX2                !
 ! D42   D(1,3,7,9)            172.0711         estimate D2E/DX2                !
 ! D43   D(15,3,7,8)          -179.7356         estimate D2E/DX2                !
 ! D44   D(15,3,7,9)             0.4174         estimate D2E/DX2                !
 ! D45   D(1,3,15,13)         -172.5143         estimate D2E/DX2                !
 ! D46   D(1,3,15,16)            7.2849         estimate D2E/DX2                !
 ! D47   D(7,3,15,13)           -0.4537         estimate D2E/DX2                !
 ! D48   D(7,3,15,16)          179.3455         estimate D2E/DX2                !
 ! D49   D(1,4,5,6)           -167.4866         estimate D2E/DX2                !
 ! D50   D(16,4,5,6)             0.556          estimate D2E/DX2                !
 ! D51   D(1,4,16,15)           -9.0716         estimate D2E/DX2                !
 ! D52   D(1,4,16,17)          170.5018         estimate D2E/DX2                !
 ! D53   D(5,4,16,15)          179.9395         estimate D2E/DX2                !
 ! D54   D(5,4,16,17)           -0.4871         estimate D2E/DX2                !
 ! D55   D(4,5,6,17)            -0.424          estimate D2E/DX2                !
 ! D56   D(4,5,6,36)           179.3449         estimate D2E/DX2                !
 ! D57   D(5,6,17,16)            0.1242         estimate D2E/DX2                !
 ! D58   D(5,6,17,18)         -178.6508         estimate D2E/DX2                !
 ! D59   D(36,6,17,16)        -179.6181         estimate D2E/DX2                !
 ! D60   D(36,6,17,18)           1.6068         estimate D2E/DX2                !
 ! D61   D(5,6,36,37)         -155.618          estimate D2E/DX2                !
 ! D62   D(5,6,36,38)           24.2119         estimate D2E/DX2                !
 ! D63   D(17,6,36,37)          24.1025         estimate D2E/DX2                !
 ! D64   D(17,6,36,38)        -156.0676         estimate D2E/DX2                !
 ! D65   D(3,7,9,10)          -179.7465         estimate D2E/DX2                !
 ! D66   D(3,7,9,11)            -0.1981         estimate D2E/DX2                !
 ! D67   D(8,7,9,10)             0.4175         estimate D2E/DX2                !
 ! D68   D(8,7,9,11)           179.9659         estimate D2E/DX2                !
 ! D69   D(7,9,11,12)         -179.7585         estimate D2E/DX2                !
 ! D70   D(7,9,11,13)            0.0072         estimate D2E/DX2                !
 ! D71   D(10,9,11,12)          -0.2173         estimate D2E/DX2                !
 ! D72   D(10,9,11,13)         179.5485         estimate D2E/DX2                !
 ! D73   D(9,11,13,14)        -179.7461         estimate D2E/DX2                !
 ! D74   D(9,11,13,15)          -0.0424         estimate D2E/DX2                !
 ! D75   D(12,11,13,14)          0.0208         estimate D2E/DX2                !
 ! D76   D(12,11,13,15)        179.7245         estimate D2E/DX2                !
 ! D77   D(11,13,15,3)           0.27           estimate D2E/DX2                !
 ! D78   D(11,13,15,16)       -179.5132         estimate D2E/DX2                !
 ! D79   D(14,13,15,3)         179.9741         estimate D2E/DX2                !
 ! D80   D(14,13,15,16)          0.1909         estimate D2E/DX2                !
 ! D81   D(3,15,16,4)            1.5647         estimate D2E/DX2                !
 ! D82   D(3,15,16,17)        -177.8794         estimate D2E/DX2                !
 ! D83   D(13,15,16,4)        -178.6378         estimate D2E/DX2                !
 ! D84   D(13,15,16,17)          1.9182         estimate D2E/DX2                !
 ! D85   D(4,16,17,6)            0.205          estimate D2E/DX2                !
 ! D86   D(4,16,17,18)         178.8073         estimate D2E/DX2                !
 ! D87   D(15,16,17,6)         179.7008         estimate D2E/DX2                !
 ! D88   D(15,16,17,18)         -1.697          estimate D2E/DX2                !
 ! D89   D(1,20,24,25)          -7.1858         estimate D2E/DX2                !
 ! D90   D(1,20,24,26)         173.0334         estimate D2E/DX2                !
 ! D91   D(32,20,24,25)       -179.9614         estimate D2E/DX2                !
 ! D92   D(32,20,24,26)          0.2578         estimate D2E/DX2                !
 ! D93   D(1,20,32,30)        -173.5168         estimate D2E/DX2                !
 ! D94   D(1,20,32,33)           6.2167         estimate D2E/DX2                !
 ! D95   D(24,20,32,30)         -0.3936         estimate D2E/DX2                !
 ! D96   D(24,20,32,33)        179.3399         estimate D2E/DX2                !
 ! D97   D(1,21,22,23)        -165.5448         estimate D2E/DX2                !
 ! D98   D(33,21,22,23)          0.4894         estimate D2E/DX2                !
 ! D99   D(1,21,33,32)          -9.4659         estimate D2E/DX2                !
 ! D100  D(1,21,33,34)         168.9287         estimate D2E/DX2                !
 ! D101  D(22,21,33,32)       -178.893          estimate D2E/DX2                !
 ! D102  D(22,21,33,34)         -0.4984         estimate D2E/DX2                !
 ! D103  D(21,22,23,34)         -0.3018         estimate D2E/DX2                !
 ! D104  D(21,22,23,46)        178.5403         estimate D2E/DX2                !
 ! D105  D(22,23,34,33)         -0.0018         estimate D2E/DX2                !
 ! D106  D(22,23,34,35)        177.1513         estimate D2E/DX2                !
 ! D107  D(46,23,34,33)       -178.7099         estimate D2E/DX2                !
 ! D108  D(46,23,34,35)         -1.5568         estimate D2E/DX2                !
 ! D109  D(22,23,46,47)        151.2548         estimate D2E/DX2                !
 ! D110  D(22,23,46,48)        -28.7195         estimate D2E/DX2                !
 ! D111  D(34,23,46,47)        -30.1444         estimate D2E/DX2                !
 ! D112  D(34,23,46,48)        149.8812         estimate D2E/DX2                !
 ! D113  D(20,24,26,27)       -179.7263         estimate D2E/DX2                !
 ! D114  D(20,24,26,28)         -0.0804         estimate D2E/DX2                !
 ! D115  D(25,24,26,27)          0.5088         estimate D2E/DX2                !
 ! D116  D(25,24,26,28)       -179.8454         estimate D2E/DX2                !
 ! D117  D(24,26,28,29)       -179.8265         estimate D2E/DX2                !
 ! D118  D(24,26,28,30)          0.032          estimate D2E/DX2                !
 ! D119  D(27,26,28,29)         -0.1862         estimate D2E/DX2                !
 ! D120  D(27,26,28,30)        179.6722         estimate D2E/DX2                !
 ! D121  D(26,28,30,31)       -179.9395         estimate D2E/DX2                !
 ! D122  D(26,28,30,32)         -0.1592         estimate D2E/DX2                !
 ! D123  D(29,28,30,31)         -0.0803         estimate D2E/DX2                !
 ! D124  D(29,28,30,32)        179.6999         estimate D2E/DX2                !
 ! D125  D(28,30,32,20)          0.3475         estimate D2E/DX2                !
 ! D126  D(28,30,32,33)       -179.3648         estimate D2E/DX2                !
 ! D127  D(31,30,32,20)       -179.872          estimate D2E/DX2                !
 ! D128  D(31,30,32,33)          0.4158         estimate D2E/DX2                !
 ! D129  D(20,32,33,21)          2.5503         estimate D2E/DX2                !
 ! D130  D(20,32,33,34)       -175.3576         estimate D2E/DX2                !
 ! D131  D(30,32,33,21)       -177.7186         estimate D2E/DX2                !
 ! D132  D(30,32,33,34)          4.3736         estimate D2E/DX2                !
 ! D133  D(21,33,34,23)          0.2877         estimate D2E/DX2                !
 ! D134  D(21,33,34,35)       -176.4512         estimate D2E/DX2                !
 ! D135  D(32,33,34,23)        178.3897         estimate D2E/DX2                !
 ! D136  D(32,33,34,35)          1.6508         estimate D2E/DX2                !
 ! D137  D(6,36,37,39)        -179.1721         estimate D2E/DX2                !
 ! D138  D(6,36,37,42)           2.4944         estimate D2E/DX2                !
 ! D139  D(38,36,37,39)          1.0005         estimate D2E/DX2                !
 ! D140  D(38,36,37,42)       -177.333          estimate D2E/DX2                !
 ! D141  D(6,36,38,40)         179.7677         estimate D2E/DX2                !
 ! D142  D(6,36,38,43)          -0.6439         estimate D2E/DX2                !
 ! D143  D(37,36,38,40)         -0.4034         estimate D2E/DX2                !
 ! D144  D(37,36,38,43)        179.185          estimate D2E/DX2                !
 ! D145  D(36,37,39,41)         -0.7044         estimate D2E/DX2                !
 ! D146  D(36,37,39,44)       -179.8477         estimate D2E/DX2                !
 ! D147  D(42,37,39,41)        177.6464         estimate D2E/DX2                !
 ! D148  D(42,37,39,44)         -1.4968         estimate D2E/DX2                !
 ! D149  D(36,38,40,41)         -0.4869         estimate D2E/DX2                !
 ! D150  D(36,38,40,45)        179.96           estimate D2E/DX2                !
 ! D151  D(43,38,40,41)        179.9318         estimate D2E/DX2                !
 ! D152  D(43,38,40,45)          0.3787         estimate D2E/DX2                !
 ! D153  D(37,39,41,40)         -0.1733         estimate D2E/DX2                !
 ! D154  D(37,39,41,58)       -179.9841         estimate D2E/DX2                !
 ! D155  D(44,39,41,40)        178.9723         estimate D2E/DX2                !
 ! D156  D(44,39,41,58)         -0.8385         estimate D2E/DX2                !
 ! D157  D(38,40,41,39)          0.775          estimate D2E/DX2                !
 ! D158  D(38,40,41,58)       -179.4142         estimate D2E/DX2                !
 ! D159  D(45,40,41,39)       -179.6703         estimate D2E/DX2                !
 ! D160  D(45,40,41,58)          0.1405         estimate D2E/DX2                !
 ! D161  D(23,46,47,49)        179.4088         estimate D2E/DX2                !
 ! D162  D(23,46,47,52)         -1.9374         estimate D2E/DX2                !
 ! D163  D(48,46,47,49)         -0.6174         estimate D2E/DX2                !
 ! D164  D(48,46,47,52)        178.0364         estimate D2E/DX2                !
 ! D165  D(23,46,48,50)        179.9371         estimate D2E/DX2                !
 ! D166  D(23,46,48,53)         -0.2823         estimate D2E/DX2                !
 ! D167  D(47,46,48,50)         -0.037          estimate D2E/DX2                !
 ! D168  D(47,46,48,53)        179.7436         estimate D2E/DX2                !
 ! D169  D(46,47,49,51)          0.7248         estimate D2E/DX2                !
 ! D170  D(46,47,49,54)        179.9358         estimate D2E/DX2                !
 ! D171  D(52,47,49,51)       -177.939          estimate D2E/DX2                !
 ! D172  D(52,47,49,54)          1.272          estimate D2E/DX2                !
 ! D173  D(46,48,50,51)          0.5803         estimate D2E/DX2                !
 ! D174  D(46,48,50,55)        179.8279         estimate D2E/DX2                !
 ! D175  D(53,48,50,51)       -179.1963         estimate D2E/DX2                !
 ! D176  D(53,48,50,55)          0.0512         estimate D2E/DX2                !
 ! D177  D(47,49,51,50)         -0.1885         estimate D2E/DX2                !
 ! D178  D(47,49,51,56)        179.6146         estimate D2E/DX2                !
 ! D179  D(54,49,51,50)       -179.4024         estimate D2E/DX2                !
 ! D180  D(54,49,51,56)          0.4007         estimate D2E/DX2                !
 ! D181  D(48,50,51,49)         -0.4711         estimate D2E/DX2                !
 ! D182  D(48,50,51,56)        179.7261         estimate D2E/DX2                !
 ! D183  D(55,50,51,49)       -179.721          estimate D2E/DX2                !
 ! D184  D(55,50,51,56)          0.4763         estimate D2E/DX2                !
 --------------------------------------------------------------------------------
 Trust Radius=3.00D-01 FncErr=1.00D-07 GrdErr=1.00D-06
 Number of steps in this run=    354 maximum allowed number of steps=    354.
 GradGradGradGradGradGradGradGradGradGradGradGradGradGradGradGradGradGrad

 Leave Link  103 at Sat Oct 20 04:00:22 2018, MaxMem=   838860800 cpu:         0.3
 (Enter /soft/sl6.3/x86_64/gaussian/g09_d01/g09/l202.exe)
 Stoichiometry    C28H18Cl2FeN10(5)
 Framework group  C1[X(C28H18Cl2FeN10)]
 Deg. of freedom   171
 Full point group                 C1      NOp   1
 Largest Abelian subgroup         C1      NOp   1
 Largest concise Abelian subgroup C1      NOp   1
                         Standard orientation:                         
 ---------------------------------------------------------------------
 Center     Atomic      Atomic             Coordinates (Angstroms)
 Number     Number       Type             X           Y           Z
 ---------------------------------------------------------------------
      1         26           0        0.002306   -2.280577    0.106843
      2         17           0       -1.972688   -3.621147    0.122685
      3          7           0       -0.035976   -2.262865   -2.142020
      4          7           0       -1.414881   -0.582564   -0.513507
      5          7           0       -2.171364    0.261315    0.102121
      6          7           0       -2.972459    0.827544   -0.830831
      7          6           0        0.680620   -3.113727   -2.884084
      8          1           0        1.387319   -3.724357   -2.332649
      9          6           0        0.533103   -3.207064   -4.264449
     10          1           0        1.132577   -3.914021   -4.823694
     11          6           0       -0.396971   -2.387983   -4.895772
     12          1           0       -0.540394   -2.437431   -5.968930
     13          6           0       -1.147161   -1.504612   -4.129127
     14          1           0       -1.881880   -0.857195   -4.592007
     15          6           0       -0.940527   -1.471637   -2.750061
     16          6           0       -1.686521   -0.585027   -1.854975
     17          6           0       -2.696114    0.323580   -2.066693
     18          1           0       -3.203045    0.652232   -2.955473
     19         17           0        2.021381   -3.547605    0.202170
     20          7           0        0.012652   -2.035680    2.342318
     21          7           0        1.379066   -0.498041    0.567918
     22          7           0        2.150662    0.270564   -0.123400
     23          7           0        2.941307    0.929069    0.755780
     24          6           0       -0.702558   -2.816530    3.159006
     25          1           0       -1.384127   -3.499775    2.663904
     26          6           0       -0.584513   -2.753831    4.544032
     27          1           0       -1.181212   -3.409171    5.165590
     28          6           0        0.311459   -1.846852    5.099792
     29          1           0        0.430473   -1.773786    6.174601
     30          6           0        1.058014   -1.033554    4.255774
     31          1           0        1.764442   -0.318334    4.659156
     32          6           0        0.883887   -1.158778    2.877521
     33          6           0        1.631733   -0.358604    1.905592
     34          6           0        2.645829    0.561483    2.034169
     35          1           0        3.188425    0.933595    2.884295
     36          6           0       -3.936681    1.799739   -0.452184
     37          6           0       -5.066145    2.011193   -1.244261
     38          6           0       -3.740481    2.533905    0.719504
     39          6           0       -5.993314    2.975015   -0.874954
     40          6           0       -4.674639    3.487238    1.092265
     41          6           0       -5.804479    3.722150    0.295057
     42          1           0       -5.239822    1.412772   -2.129026
     43          1           0       -2.865241    2.344122    1.324303
     44          1           0       -6.872670    3.142366   -1.483428
     45          1           0       -4.530719    4.060324    1.999221
     46          6           0        3.929140    1.836527    0.287587
     47          6           0        4.316155    2.918542    1.079237
     48          6           0        4.500872    1.628286   -0.969125
     49          6           0        5.290609    3.791872    0.617831
     50          6           0        5.464343    2.510303   -1.433056
     51          6           0        5.870632    3.595546   -0.642541
     52          1           0        3.847312    3.093610    2.039147
     53          1           0        4.186932    0.780176   -1.561464
     54          1           0        5.596341    4.634451    1.224590
     55          1           0        5.915838    2.356312   -2.404714
     56          6           0        6.869068    4.501093   -1.120608
     57          7           0        7.673821    5.234459   -1.505830
     58          6           0       -6.760153    4.715357    0.676051
     59          7           0       -7.529905    5.519931    0.982729
 ---------------------------------------------------------------------
 Rotational constants (GHZ):      0.0696967      0.0497262      0.0417515
 Leave Link  202 at Sat Oct 20 04:00:22 2018, MaxMem=   838860800 cpu:         0.1
 (Enter /soft/sl6.3/x86_64/gaussian/g09_d01/g09/l301.exe)
 Standard basis: 6-311G(d,p) (5D, 7F)
 Ernie: Thresh=  0.10000D-02 Tol=  0.10000D-05 Strict=F.
 There are   936 symmetry adapted cartesian basis functions of A   symmetry.
 There are   890 symmetry adapted basis functions of A   symmetry.
   890 basis functions,  1539 primitive gaussians,   936 cartesian basis functions
   160 alpha electrons      156 beta electrons
       nuclear repulsion energy      5385.4787251451 Hartrees.
 IExCor=  402 DFT=T Ex+Corr=B3LYP ExCW=0 ScaHFX=  0.200000
 ScaDFX=  0.800000  0.720000  1.000000  0.810000 ScalE2=  1.000000  1.000000
 IRadAn=      0 IRanWt=     -1 IRanGd=            0 ICorTp=0 IEmpDi=  4
 NAtoms=   59 NActive=   59 NUniq=   59 SFac= 1.00D+00 NAtFMM=   60 NAOKFM=F Big=F
 Integral buffers will be    131072 words long.
 Raffenetti 2 integral format.
 Two-electron integral symmetry is turned on.
 Leave Link  301 at Sat Oct 20 04:00:22 2018, MaxMem=   838860800 cpu:         0.9
 (Enter /soft/sl6.3/x86_64/gaussian/g09_d01/g09/l302.exe)
 NPDir=0 NMtPBC=     1 NCelOv=     1 NCel=       1 NClECP=     1 NCelD=      1
         NCelK=      1 NCelE2=     1 NClLst=     1 CellRange=     0.0.
 One-electron integrals computed using PRISM.
 NBasis=   890 RedAO= T EigKep=  1.69D-04  NBF=   890
 NBsUse=   890 1.00D-06 EigRej= -1.00D+00 NBFU=   890
 Precomputing XC quadrature grid using
 IXCGrd= 4 IRadAn=           0 IRanWt=          -1 IRanGd=           0 AccXCQ= 0.00D+00.
 Generated NRdTot=       0 NPtTot=           0 NUsed=           0 NTot=          32
 NSgBfM=   835   836   836   836   841 MxSgAt=    59 MxSgA2=    59.
 Leave Link  302 at Sat Oct 20 04:00:25 2018, MaxMem=   838860800 cpu:        46.1
 (Enter /soft/sl6.3/x86_64/gaussian/g09_d01/g09/l303.exe)
 DipDrv:  MaxL=1.
 Leave Link  303 at Sat Oct 20 04:00:25 2018, MaxMem=   838860800 cpu:         3.2
 (Enter /soft/sl6.3/x86_64/gaussian/g09_d01/g09/l401.exe)
 ExpMin= 4.19D-02 ExpMax= 2.58D+05 ExpMxC= 8.89D+03 IAcc=2 IRadAn=         4 AccDes= 0.00D+00
 Harris functional with IExCor=  402 and IRadAn=       4 diagonalized for initial guess.
 HarFok:  IExCor=  402 AccDes= 0.00D+00 IRadAn=         4 IDoV= 1 UseB2=F ITyADJ=14
 ICtDFT=  3500011 ScaDFX=  1.000000  1.000000  1.000000  1.000000
 FoFCou: FMM=F IPFlag=           0 FMFlag=      100000 FMFlg1=           0
         NFxFlg=           0 DoJE=T BraDBF=F KetDBF=T FulRan=T
         wScrn=  0.000000 ICntrl=     500 IOpCl=  0 I1Cent=   200000004 NGrid=           0
         NMat0=    1 NMatS0=      1 NMatT0=    0 NMatD0=    1 NMtDS0=    0 NMtDT0=    0
 Petite list used in FoFCou.
 Harris En= -3809.58995172727    
 JPrj=0 DoOrth=F DoCkMO=F.
 Initial guess <Sx>= 0.0000 <Sy>= 0.0000 <Sz>= 2.0000 <S**2>= 6.0000 S= 2.0000
 Leave Link  401 at Sat Oct 20 04:00:31 2018, MaxMem=   838860800 cpu:        91.4
 (Enter /soft/sl6.3/x86_64/gaussian/g09_d01/g09/l502.exe)
 UHF open shell SCF:
 Using DIIS extrapolation, IDIIS=  1040.
 Integral symmetry usage will be decided dynamically.
 IVT=     2668742 IEndB=     2668742 NGot=   838860800 MDV=   837085731
 LenX=   837085731 LenY=   836208699
 Requested convergence on RMS density matrix=1.00D-08 within 128 cycles.
 Requested convergence on MAX density matrix=1.00D-06.
 Requested convergence on             energy=1.00D-06.
 No special actions if energy rises.
 Fock matrices will be formed incrementally for  20 cycles.

 Cycle   1  Pass 1  IDiag  1:
 FoFJK:  IHMeth= 1 ICntrl=       0 DoSepK=F KAlg= 0 I1Cent=   0 FoldK=F
 IRaf= 510000000 NMat=   1 IRICut=       1 DoRegI=T DoRafI=F ISym2E= 0.
 FoFCou: FMM=F IPFlag=           0 FMFlag=      100000 FMFlg1=           0
         NFxFlg=           0 DoJE=F BraDBF=F KetDBF=F FulRan=T
         wScrn=  0.000000 ICntrl=       0 IOpCl=  1 I1Cent=           0 NGrid=           0
         NMat0=    1 NMatS0=      1 NMatT0=    0 NMatD0=    1 NMtDS0=    0 NMtDT0=    0
 Symmetry not used in FoFCou.
 E= -3808.33307581190    
 DIIS: error= 5.77D-02 at cycle   1 NSaved=   1.
 NSaved= 1 IEnMin= 1 EnMin= -3808.33307581190     IErMin= 1 ErrMin= 5.77D-02
 ErrMax= 5.77D-02  0.00D+00 EMaxC= 1.00D-01 BMatC= 8.46D+00 BMatP= 8.46D+00
 IDIUse=3 WtCom= 4.23D-01 WtEn= 5.77D-01
 Coeff-Com:  0.100D+01
 Coeff-En:   0.100D+01
 Coeff:      0.100D+01
 Gap=    -0.755 Goal=   None    Shift=    0.000
 Gap=     0.151 Goal=   None    Shift=    0.000
 GapD=   -0.755 DampG=0.250 DampE=0.250 DampFc=0.1250 IDamp=-1.
 Damping current iteration by 1.25D-01
 RMSDP=7.75D-03 MaxDP=3.90D+00              OVMax= 8.87D-01

 Cycle   2  Pass 1  IDiag  1:
 RMSU=  9.69D-04    CP:  1.00D+00
 E= -3808.73327026678     Delta-E=       -0.400194454882 Rises=F Damp=T
 DIIS: error= 2.68D-02 at cycle   2 NSaved=   2.
 NSaved= 2 IEnMin= 2 EnMin= -3808.73327026678     IErMin= 2 ErrMin= 2.68D-02
 ErrMax= 2.68D-02  0.00D+00 EMaxC= 1.00D-01 BMatC= 2.63D+00 BMatP= 8.46D+00
 IDIUse=3 WtCom= 7.32D-01 WtEn= 2.68D-01
 Coeff-Com: -0.414D+00 0.141D+01
 Coeff-En:   0.155D+00 0.845D+00
 Coeff:     -0.261D+00 0.126D+01
 Gap=     0.301 Goal=   None    Shift=    0.000
 Gap=    -0.267 Goal=   None    Shift=    0.000
 RMSDP=1.76D-03 MaxDP=4.91D-01 DE=-4.00D-01 OVMax= 9.81D-01

 Cycle   3  Pass 1  IDiag  1:
 RMSU=  1.54D-03    CP:  9.83D-01  1.35D-01
 E= -3808.99385002444     Delta-E=       -0.260579757660 Rises=F Damp=F
 DIIS: error= 3.30D-02 at cycle   3 NSaved=   3.
 NSaved= 3 IEnMin= 3 EnMin= -3808.99385002444     IErMin= 2 ErrMin= 2.68D-02
 ErrMax= 3.30D-02  0.00D+00 EMaxC= 1.00D-01 BMatC= 2.79D+00 BMatP= 2.63D+00
 IDIUse=3 WtCom= 6.70D-01 WtEn= 3.30D-01
 Coeff-Com: -0.423D+00 0.931D+00 0.492D+00
 Coeff-En:   0.000D+00 0.367D+00 0.633D+00
 Coeff:     -0.283D+00 0.745D+00 0.539D+00
 Gap=     0.038 Goal=   None    Shift=    0.000
 Gap=     0.360 Goal=   None    Shift=    0.000
 RMSDP=1.94D-03 MaxDP=1.79D-01 DE=-2.61D-01 OVMax= 8.78D-01

 Cycle   4  Pass 1  IDiag  1:
 RMSU=  1.54D-03    CP:  9.85D-01  7.15D-01  3.25D-01
 E= -3807.51375628529     Delta-E=        1.480093739152 Rises=F Damp=F
 DIIS: error= 1.12D-01 at cycle   4 NSaved=   4.
 NSaved= 4 IEnMin= 3 EnMin= -3808.99385002444     IErMin= 2 ErrMin= 2.68D-02
 ErrMax= 1.12D-01  0.00D+00 EMaxC= 1.00D-01 BMatC= 1.31D+01 BMatP= 2.63D+00
 IDIUse=2 WtCom= 0.00D+00 WtEn= 1.00D+00
 EnCoef did     5 forward-backward iterations
 Coeff-En:   0.127D+00 0.000D+00 0.544D+00 0.329D+00
 Coeff:      0.127D+00 0.000D+00 0.544D+00 0.329D+00
 Gap=     0.129 Goal=   None    Shift=    0.000
 Gap=     0.192 Goal=   None    Shift=    0.000
 RMSDP=1.73D-03 MaxDP=1.92D-01 DE= 1.48D+00 OVMax= 9.73D-01

 Cycle   5  Pass 1  IDiag  1:
 RMSU=  1.37D-03    CP:  9.89D-01  2.52D-01  4.17D-01  3.91D-01
 E= -3808.92401946880     Delta-E=       -1.410263183516 Rises=F Damp=F
 DIIS: error= 6.82D-02 at cycle   5 NSaved=   5.
 NSaved= 5 IEnMin= 3 EnMin= -3808.99385002444     IErMin= 2 ErrMin= 2.68D-02
 ErrMax= 6.82D-02  0.00D+00 EMaxC= 1.00D-01 BMatC= 5.35D+00 BMatP= 2.63D+00
 IDIUse=2 WtCom= 0.00D+00 WtEn= 1.00D+00
 EnCoef did     7 forward-backward iterations
 Coeff-En:   0.000D+00 0.000D+00 0.379D+00 0.292D+00 0.330D+00
 Coeff:      0.000D+00 0.000D+00 0.379D+00 0.292D+00 0.330D+00
 Gap=    -0.019 Goal=   None    Shift=    0.000
 Gap=     0.162 Goal=   None    Shift=    0.000
 RMSDP=1.37D-03 MaxDP=1.89D-01 DE=-1.41D+00 OVMax= 9.38D-01

 Cycle   6  Pass 1  IDiag  1:
 RMSU=  7.19D-04    CP:  9.84D-01  3.17D-01  5.35D-01  5.50D-01  1.85D-01
 E= -3809.82106112863     Delta-E=       -0.897041659824 Rises=F Damp=F
 DIIS: error= 2.01D-02 at cycle   6 NSaved=   6.
 NSaved= 6 IEnMin= 6 EnMin= -3809.82106112863     IErMin= 6 ErrMin= 2.01D-02
 ErrMax= 2.01D-02  0.00D+00 EMaxC= 1.00D-01 BMatC= 6.96D-01 BMatP= 2.63D+00
 IDIUse=3 WtCom= 7.99D-01 WtEn= 2.01D-01
 Coeff-Com: -0.152D+00 0.249D+00 0.179D+00 0.161D-01 0.210D+00 0.498D+00
 Coeff-En:   0.000D+00 0.000D+00 0.000D+00 0.000D+00 0.146D+00 0.854D+00
 Coeff:     -0.122D+00 0.199D+00 0.143D+00 0.129D-01 0.197D+00 0.570D+00
 Gap=     0.093 Goal=   None    Shift=    0.000
 Gap=     0.146 Goal=   None    Shift=    0.000
 RMSDP=4.13D-04 MaxDP=2.01D-02 DE=-8.97D-01 OVMax= 6.65D-02

 Cycle   7  Pass 1  IDiag  1:
 RMSU=  3.71D-04    CP:  9.83D-01  3.13D-01  5.20D-01  5.77D-01  2.62D-01
                    CP:  8.06D-01
 E= -3809.89215713650     Delta-E=       -0.071096007870 Rises=F Damp=F
 DIIS: error= 9.04D-03 at cycle   7 NSaved=   7.
 NSaved= 7 IEnMin= 7 EnMin= -3809.89215713650     IErMin= 7 ErrMin= 9.04D-03
 ErrMax= 9.04D-03  0.00D+00 EMaxC= 1.00D-01 BMatC= 1.99D-01 BMatP= 6.96D-01
 IDIUse=3 WtCom= 9.10D-01 WtEn= 9.04D-02
 Coeff-Com: -0.652D-01 0.939D-01 0.730D-01-0.526D-01 0.988D-01 0.340D+00
 Coeff-Com:  0.512D+00
 Coeff-En:   0.000D+00 0.000D+00 0.000D+00 0.000D+00 0.000D+00 0.149D+00
 Coeff-En:   0.851D+00
 Coeff:     -0.593D-01 0.854D-01 0.664D-01-0.479D-01 0.899D-01 0.323D+00
 Coeff:      0.543D+00
 Gap=     0.097 Goal=   None    Shift=    0.000
 Gap=     0.084 Goal=   None    Shift=    0.000
 RMSDP=2.85D-04 MaxDP=1.42D-02 DE=-7.11D-02 OVMax= 4.82D-02

 Cycle   8  Pass 1  IDiag  1:
 RMSU=  2.04D-04    CP:  9.83D-01  2.66D-01  5.68D-01  5.37D-01  3.31D-01
                    CP:  9.22D-01  7.01D-01
 E= -3809.93187028241     Delta-E=       -0.039713145907 Rises=F Damp=F
 DIIS: error= 3.78D-03 at cycle   8 NSaved=   8.
 NSaved= 8 IEnMin= 8 EnMin= -3809.93187028241     IErMin= 8 ErrMin= 3.78D-03
 ErrMax= 3.78D-03  0.00D+00 EMaxC= 1.00D-01 BMatC= 3.92D-02 BMatP= 1.99D-01
 IDIUse=3 WtCom= 9.62D-01 WtEn= 3.78D-02
 Coeff-Com:  0.969D-02-0.666D-02 0.133D-01-0.284D-01 0.250D-01 0.565D-01
 Coeff-Com:  0.336D+00 0.595D+00
 Coeff-En:   0.000D+00 0.000D+00 0.000D+00 0.000D+00 0.000D+00 0.000D+00
 Coeff-En:   0.894D-01 0.911D+00
 Coeff:      0.932D-02-0.641D-02 0.128D-01-0.273D-01 0.241D-01 0.543D-01
 Coeff:      0.326D+00 0.607D+00
 Gap=     0.112 Goal=   None    Shift=    0.000
 Gap=     0.078 Goal=   None    Shift=    0.000
 RMSDP=1.22D-04 MaxDP=7.95D-03 DE=-3.97D-02 OVMax= 2.59D-02

 Cycle   9  Pass 1  IDiag  1:
 RMSU=  8.97D-05    CP:  9.82D-01  2.62D-01  5.51D-01  5.35D-01  3.38D-01
                    CP:  9.00D-01  8.78D-01  8.10D-01
 E= -3809.93939503628     Delta-E=       -0.007524753872 Rises=F Damp=F
 DIIS: error= 2.49D-03 at cycle   9 NSaved=   9.
 NSaved= 9 IEnMin= 9 EnMin= -3809.93939503628     IErMin= 9 ErrMin= 2.49D-03
 ErrMax= 2.49D-03  0.00D+00 EMaxC= 1.00D-01 BMatC= 6.51D-03 BMatP= 3.92D-02
 IDIUse=3 WtCom= 9.75D-01 WtEn= 2.49D-02
 Coeff-Com:  0.157D-01-0.158D-01 0.222D-02-0.585D-02-0.130D-02-0.425D-01
 Coeff-Com:  0.794D-01 0.364D+00 0.605D+00
 Coeff-En:   0.000D+00 0.000D+00 0.000D+00 0.000D+00 0.000D+00 0.000D+00
 Coeff-En:   0.000D+00 0.652D-01 0.935D+00
 Coeff:      0.153D-01-0.154D-01 0.216D-02-0.571D-02-0.127D-02-0.414D-01
 Coeff:      0.774D-01 0.356D+00 0.613D+00
 Gap=     0.112 Goal=   None    Shift=    0.000
 Gap=     0.072 Goal=   None    Shift=    0.000
 RMSDP=5.50D-05 MaxDP=3.66D-03 DE=-7.52D-03 OVMax= 1.16D-02

 Cycle  10  Pass 1  IDiag  1:
 RMSU=  4.03D-05    CP:  9.82D-01  2.56D-01  5.56D-01  5.29D-01  3.46D-01
                    CP:  9.07D-01  8.99D-01  9.55D-01  8.76D-01
 E= -3809.94089184617     Delta-E=       -0.001496809891 Rises=F Damp=F
 DIIS: error= 1.15D-03 at cycle  10 NSaved=  10.
 NSaved=10 IEnMin=10 EnMin= -3809.94089184617     IErMin=10 ErrMin= 1.15D-03
 ErrMax= 1.15D-03  0.00D+00 EMaxC= 1.00D-01 BMatC= 7.68D-04 BMatP= 6.51D-03
 IDIUse=3 WtCom= 9.89D-01 WtEn= 1.15D-02
 Coeff-Com:  0.330D-02-0.279D-02 0.259D-02 0.245D-03-0.254D-02-0.206D-01
 Coeff-Com: -0.315D-03 0.810D-01 0.311D+00 0.628D+00
 Coeff-En:   0.000D+00 0.000D+00 0.000D+00 0.000D+00 0.000D+00 0.000D+00
 Coeff-En:   0.000D+00 0.000D+00 0.143D-01 0.986D+00
 Coeff:      0.326D-02-0.276D-02 0.256D-02 0.242D-03-0.251D-02-0.203D-01
 Coeff:     -0.312D-03 0.801D-01 0.307D+00 0.632D+00
 Gap=     0.110 Goal=   None    Shift=    0.000
 Gap=     0.071 Goal=   None    Shift=    0.000
 RMSDP=2.23D-05 MaxDP=1.72D-03 DE=-1.50D-03 OVMax= 4.59D-03

 Cycle  11  Pass 1  IDiag  1:
 RMSU=  1.83D-05    CP:  9.82D-01  2.58D-01  5.57D-01  5.28D-01  3.45D-01
                    CP:  9.06D-01  9.16D-01  9.56D-01  9.71D-01  8.46D-01
 E= -3809.94103435180     Delta-E=       -0.000142505627 Rises=F Damp=F
 DIIS: error= 4.31D-04 at cycle  11 NSaved=  11.
 NSaved=11 IEnMin=11 EnMin= -3809.94103435180     IErMin=11 ErrMin= 4.31D-04
 ErrMax= 4.31D-04  0.00D+00 EMaxC= 1.00D-01 BMatC= 2.86D-04 BMatP= 7.68D-04
 IDIUse=3 WtCom= 9.96D-01 WtEn= 4.31D-03
 Coeff-Com: -0.621D-03 0.809D-03 0.121D-02 0.775D-03-0.732D-03-0.626D-02
 Coeff-Com: -0.775D-02 0.948D-02 0.116D+00 0.419D+00 0.469D+00
 Coeff-En:   0.000D+00 0.000D+00 0.000D+00 0.000D+00 0.000D+00 0.000D+00
 Coeff-En:   0.000D+00 0.000D+00 0.000D+00 0.221D+00 0.779D+00
 Coeff:     -0.619D-03 0.805D-03 0.121D-02 0.772D-03-0.729D-03-0.624D-02
 Coeff:     -0.772D-02 0.944D-02 0.115D+00 0.418D+00 0.470D+00
 Gap=     0.110 Goal=   None    Shift=    0.000
 Gap=     0.071 Goal=   None    Shift=    0.000
 RMSDP=1.14D-05 MaxDP=6.79D-04 DE=-1.43D-04 OVMax= 2.19D-03

 Cycle  12  Pass 1  IDiag  1:
 RMSU=  7.94D-06    CP:  9.82D-01  2.59D-01  5.57D-01  5.28D-01  3.44D-01
                    CP:  9.06D-01  9.10D-01  9.49D-01  9.86D-01  9.81D-01
                    CP:  7.32D-01
 E= -3809.94110046976     Delta-E=       -0.000066117964 Rises=F Damp=F
 DIIS: error= 2.86D-04 at cycle  12 NSaved=  12.
 NSaved=12 IEnMin=12 EnMin= -3809.94110046976     IErMin=12 ErrMin= 2.86D-04
 ErrMax= 2.86D-04  0.00D+00 EMaxC= 1.00D-01 BMatC= 3.97D-05 BMatP= 2.86D-04
 IDIUse=3 WtCom= 9.97D-01 WtEn= 2.86D-03
 Coeff-Com: -0.811D-03 0.833D-03 0.110D-03 0.406D-03-0.147D-04-0.176D-03
 Coeff-Com: -0.287D-02-0.363D-02 0.105D-01 0.121D+00 0.277D+00 0.597D+00
 Coeff-En:   0.000D+00 0.000D+00 0.000D+00 0.000D+00 0.000D+00 0.000D+00
 Coeff-En:   0.000D+00 0.000D+00 0.000D+00 0.000D+00 0.256D-01 0.974D+00
 Coeff:     -0.809D-03 0.831D-03 0.110D-03 0.405D-03-0.147D-04-0.175D-03
 Coeff:     -0.287D-02-0.362D-02 0.104D-01 0.120D+00 0.277D+00 0.598D+00
 Gap=     0.111 Goal=   None    Shift=    0.000
 Gap=     0.072 Goal=   None    Shift=    0.000
 RMSDP=5.22D-06 MaxDP=4.02D-04 DE=-6.61D-05 OVMax= 1.85D-03

 Cycle  13  Pass 1  IDiag  1:
 RMSU=  4.48D-06    CP:  9.82D-01  2.60D-01  5.57D-01  5.29D-01  3.44D-01
                    CP:  9.05D-01  9.08D-01  9.49D-01  9.90D-01  1.00D+00
                    CP:  8.49D-01  9.41D-01
 E= -3809.94111273935     Delta-E=       -0.000012269593 Rises=F Damp=F
 DIIS: error= 1.91D-04 at cycle  13 NSaved=  13.
 NSaved=13 IEnMin=13 EnMin= -3809.94111273935     IErMin=13 ErrMin= 1.91D-04
 ErrMax= 1.91D-04  0.00D+00 EMaxC= 1.00D-01 BMatC= 1.12D-05 BMatP= 3.97D-05
 IDIUse=3 WtCom= 9.98D-01 WtEn= 1.91D-03
 Coeff-Com:  0.865D-04-0.132D-03-0.451D-03 0.115D-03-0.726D-04 0.111D-02
 Coeff-Com:  0.103D-02-0.144D-02-0.253D-01-0.586D-01 0.147D-01 0.365D+00
 Coeff-Com:  0.704D+00
 Coeff-En:   0.000D+00 0.000D+00 0.000D+00 0.000D+00 0.000D+00 0.000D+00
 Coeff-En:   0.000D+00 0.000D+00 0.000D+00 0.000D+00 0.000D+00 0.000D+00
 Coeff-En:   0.100D+01
 Coeff:      0.864D-04-0.132D-03-0.450D-03 0.114D-03-0.724D-04 0.110D-02
 Coeff:      0.103D-02-0.144D-02-0.253D-01-0.585D-01 0.146D-01 0.364D+00
 Coeff:      0.705D+00
 Gap=     0.111 Goal=   None    Shift=    0.000
 Gap=     0.072 Goal=   None    Shift=    0.000
 RMSDP=3.54D-06 MaxDP=2.97D-04 DE=-1.23D-05 OVMax= 2.15D-03

 Cycle  14  Pass 1  IDiag  1:
 RMSU=  2.63D-06    CP:  9.82D-01  2.61D-01  5.56D-01  5.29D-01  3.45D-01
                    CP:  9.05D-01  9.08D-01  9.51D-01  9.96D-01  1.02D+00
                    CP:  9.03D-01  1.15D+00  1.11D+00
 E= -3809.94111837356     Delta-E=       -0.000005634212 Rises=F Damp=F
 DIIS: error= 9.62D-05 at cycle  14 NSaved=  14.
 NSaved=14 IEnMin=14 EnMin= -3809.94111837356     IErMin=14 ErrMin= 9.62D-05
 ErrMax= 9.62D-05  0.00D+00 EMaxC= 1.00D-01 BMatC= 3.34D-06 BMatP= 1.12D-05
 IDIUse=1 WtCom= 1.00D+00 WtEn= 0.00D+00
 Coeff-Com:  0.100D-03-0.936D-04-0.203D-03 0.882D-05-0.822D-04 0.969D-03
 Coeff-Com:  0.119D-02-0.593D-03-0.153D-01-0.521D-01-0.374D-01 0.102D+00
 Coeff-Com:  0.382D+00 0.620D+00
 Coeff:      0.100D-03-0.936D-04-0.203D-03 0.882D-05-0.822D-04 0.969D-03
 Coeff:      0.119D-02-0.593D-03-0.153D-01-0.521D-01-0.374D-01 0.102D+00
 Coeff:      0.382D+00 0.620D+00
 Gap=     0.111 Goal=   None    Shift=    0.000
 Gap=     0.072 Goal=   None    Shift=    0.000
 RMSDP=2.01D-06 MaxDP=2.14D-04 DE=-5.63D-06 OVMax= 1.44D-03

 Cycle  15  Pass 1  IDiag  1:
 RMSU=  1.49D-06    CP:  9.82D-01  2.61D-01  5.56D-01  5.29D-01  3.44D-01
                    CP:  9.05D-01  9.08D-01  9.51D-01  9.97D-01  1.03D+00
                    CP:  9.28D-01  1.25D+00  1.29D+00  1.17D+00
 E= -3809.94112037483     Delta-E=       -0.000002001261 Rises=F Damp=F
 DIIS: error= 6.96D-05 at cycle  15 NSaved=  15.
 NSaved=15 IEnMin=15 EnMin= -3809.94112037483     IErMin=15 ErrMin= 6.96D-05
 ErrMax= 6.96D-05  0.00D+00 EMaxC= 1.00D-01 BMatC= 1.86D-06 BMatP= 3.34D-06
 IDIUse=1 WtCom= 1.00D+00 WtEn= 0.00D+00
 Coeff-Com: -0.348D-05 0.342D-04 0.755D-04-0.576D-04-0.267D-04 0.543D-03
 Coeff-Com:  0.744D-03 0.534D-04-0.188D-02-0.201D-01-0.406D-01-0.819D-01
 Coeff-Com: -0.873D-02 0.500D+00 0.652D+00
 Coeff:     -0.348D-05 0.342D-04 0.755D-04-0.576D-04-0.267D-04 0.543D-03
 Coeff:      0.744D-03 0.534D-04-0.188D-02-0.201D-01-0.406D-01-0.819D-01
 Coeff:     -0.873D-02 0.500D+00 0.652D+00
 Gap=     0.111 Goal=   None    Shift=    0.000
 Gap=     0.072 Goal=   None    Shift=    0.000
 RMSDP=2.05D-06 MaxDP=2.54D-04 DE=-2.00D-06 OVMax= 1.71D-03

 Cycle  16  Pass 1  IDiag  1:
 RMSU=  1.05D-06    CP:  9.82D-01  2.61D-01  5.56D-01  5.29D-01  3.44D-01
                    CP:  9.05D-01  9.08D-01  9.50D-01  9.98D-01  1.03D+00
                    CP:  9.53D-01  1.34D+00  1.47D+00  1.62D+00  1.30D+00
 E= -3809.94112208525     Delta-E=       -0.000001710427 Rises=F Damp=F
 DIIS: error= 2.52D-05 at cycle  16 NSaved=  16.
 NSaved=16 IEnMin=16 EnMin= -3809.94112208525     IErMin=16 ErrMin= 2.52D-05
 ErrMax= 2.52D-05  0.00D+00 EMaxC= 1.00D-01 BMatC= 5.92D-07 BMatP= 1.86D-06
 IDIUse=1 WtCom= 1.00D+00 WtEn= 0.00D+00
 Coeff-Com:  0.933D-06-0.521D-05 0.111D-03-0.485D-04 0.247D-04 0.625D-04
 Coeff-Com:  0.550D-04 0.152D-03 0.453D-02 0.610D-02-0.129D-01-0.917D-01
 Coeff-Com: -0.147D+00 0.792D-01 0.418D+00 0.744D+00
 Coeff:      0.933D-06-0.521D-05 0.111D-03-0.485D-04 0.247D-04 0.625D-04
 Coeff:      0.550D-04 0.152D-03 0.453D-02 0.610D-02-0.129D-01-0.917D-01
 Coeff:     -0.147D+00 0.792D-01 0.418D+00 0.744D+00
 Gap=     0.111 Goal=   None    Shift=    0.000
 Gap=     0.072 Goal=   None    Shift=    0.000
 RMSDP=1.79D-06 MaxDP=2.34D-04 DE=-1.71D-06 OVMax= 1.65D-03

 Cycle  17  Pass 1  IDiag  1:
 RMSU=  6.35D-07    CP:  9.82D-01  2.61D-01  5.56D-01  5.29D-01  3.44D-01
                    CP:  9.05D-01  9.08D-01  9.50D-01  1.00D+00  1.04D+00
                    CP:  9.70D-01  1.40D+00  1.63D+00  1.97D+00  1.90D+00
                    CP:  1.46D+00
 E= -3809.94112308326     Delta-E=       -0.000000998005 Rises=F Damp=F
 DIIS: error= 1.91D-05 at cycle  17 NSaved=  17.
 NSaved=17 IEnMin=17 EnMin= -3809.94112308326     IErMin=17 ErrMin= 1.91D-05
 ErrMax= 1.91D-05  0.00D+00 EMaxC= 1.00D-01 BMatC= 2.94D-07 BMatP= 5.92D-07
 IDIUse=1 WtCom= 1.00D+00 WtEn= 0.00D+00
 Coeff-Com: -0.320D-04 0.398D-04 0.526D-04-0.221D-04 0.498D-04-0.282D-03
 Coeff-Com: -0.248D-03 0.175D-03 0.300D-02 0.107D-01 0.723D-02-0.202D-01
 Coeff-Com: -0.771D-01-0.167D+00-0.483D-01 0.456D+00 0.835D+00
 Coeff:     -0.320D-04 0.398D-04 0.526D-04-0.221D-04 0.498D-04-0.282D-03
 Coeff:     -0.248D-03 0.175D-03 0.300D-02 0.107D-01 0.723D-02-0.202D-01
 Coeff:     -0.771D-01-0.167D+00-0.483D-01 0.456D+00 0.835D+00
 Gap=     0.111 Goal=   None    Shift=    0.000
 Gap=     0.072 Goal=   None    Shift=    0.000
 RMSDP=1.72D-06 MaxDP=2.21D-04 DE=-9.98D-07 OVMax= 1.68D-03

 Cycle  18  Pass 1  IDiag  1:
 RMSU=  4.58D-07    CP:  9.82D-01  2.61D-01  5.56D-01  5.29D-01  3.45D-01
                    CP:  9.05D-01  9.08D-01  9.50D-01  1.00D+00  1.04D+00
                    CP:  9.86D-01  1.45D+00  1.76D+00  2.29D+00  2.47D+00
                    CP:  2.15D+00  1.48D+00
 E= -3809.94112378025     Delta-E=       -0.000000696997 Rises=F Damp=F
 DIIS: error= 1.53D-05 at cycle  18 NSaved=  18.
 NSaved=18 IEnMin=18 EnMin= -3809.94112378025     IErMin=18 ErrMin= 1.53D-05
 ErrMax= 1.53D-05  0.00D+00 EMaxC= 1.00D-01 BMatC= 1.66D-07 BMatP= 2.94D-07
 IDIUse=1 WtCom= 1.00D+00 WtEn= 0.00D+00
 Coeff-Com: -0.734D-05 0.478D-05-0.265D-04-0.345D-05 0.437D-04-0.251D-03
 Coeff-Com: -0.165D-03 0.164D-03-0.414D-04 0.439D-02 0.103D-01 0.264D-01
 Coeff-Com:  0.132D-01-0.145D+00-0.224D+00-0.483D-02 0.560D+00 0.760D+00
 Coeff:     -0.734D-05 0.478D-05-0.265D-04-0.345D-05 0.437D-04-0.251D-03
 Coeff:     -0.165D-03 0.164D-03-0.414D-04 0.439D-02 0.103D-01 0.264D-01
 Coeff:      0.132D-01-0.145D+00-0.224D+00-0.483D-02 0.560D+00 0.760D+00
 Gap=     0.111 Goal=   None    Shift=    0.000
 Gap=     0.072 Goal=   None    Shift=    0.000
 RMSDP=1.45D-06 MaxDP=1.98D-04 DE=-6.97D-07 OVMax= 1.45D-03

 Cycle  19  Pass 1  IDiag  1:
 RMSU=  3.22D-07    CP:  9.82D-01  2.61D-01  5.56D-01  5.29D-01  3.45D-01
                    CP:  9.05D-01  9.08D-01  9.50D-01  1.00D+00  1.04D+00
                    CP:  9.96D-01  1.49D+00  1.85D+00  2.55D+00  2.93D+00
                    CP:  2.76D+00  2.24D+00  1.65D+00
 E= -3809.94112423890     Delta-E=       -0.000000458644 Rises=F Damp=F
 DIIS: error= 1.51D-05 at cycle  19 NSaved=  19.
 NSaved=19 IEnMin=19 EnMin= -3809.94112423890     IErMin=19 ErrMin= 1.51D-05
 ErrMax= 1.51D-05  0.00D+00 EMaxC= 1.00D-01 BMatC= 8.80D-08 BMatP= 1.66D-07
 IDIUse=1 WtCom= 1.00D+00 WtEn= 0.00D+00
 Coeff-Com:  0.209D-04-0.322D-04-0.373D-04-0.135D-05 0.154D-04-0.116D-04
 Coeff-Com:  0.813D-04 0.140D-03-0.945D-03-0.128D-02 0.316D-02 0.205D-01
 Coeff-Com:  0.308D-01-0.195D-01-0.106D+00-0.165D+00 0.428D-02 0.456D+00
 Coeff-Com:  0.777D+00
 Coeff:      0.209D-04-0.322D-04-0.373D-04-0.135D-05 0.154D-04-0.116D-04
 Coeff:      0.813D-04 0.140D-03-0.945D-03-0.128D-02 0.316D-02 0.205D-01
 Coeff:      0.308D-01-0.195D-01-0.106D+00-0.165D+00 0.428D-02 0.456D+00
 Coeff:      0.777D+00
 Gap=     0.111 Goal=   None    Shift=    0.000
 Gap=     0.072 Goal=   None    Shift=    0.000
 RMSDP=1.16D-06 MaxDP=1.79D-04 DE=-4.59D-07 OVMax= 1.18D-03

 Cycle  20  Pass 1  IDiag  1:
 RMSU=  5.06D-07    CP:  9.82D-01  2.61D-01  5.56D-01  5.29D-01  3.45D-01
                    CP:  9.05D-01  9.08D-01  9.50D-01  1.00D+00  1.05D+00
                    CP:  1.00D+00  1.52D+00  1.92D+00  2.74D+00  3.00D+00
                    CP:  3.00D+00  2.83D+00  2.58D+00  1.76D+00
 E= -3809.94112455140     Delta-E=       -0.000000312502 Rises=F Damp=F
 DIIS: error= 1.49D-05 at cycle  20 NSaved=  20.
 NSaved=20 IEnMin=20 EnMin= -3809.94112455140     IErMin=20 ErrMin= 1.49D-05
 ErrMax= 1.49D-05  0.00D+00 EMaxC= 1.00D-01 BMatC= 7.37D-08 BMatP= 8.80D-08
 IDIUse=1 WtCom= 1.00D+00 WtEn= 0.00D+00
 Coeff-Com:  0.219D-04-0.290D-04-0.980D-05-0.293D-05-0.130D-04 0.194D-03
 Coeff-Com:  0.277D-03 0.102D-03-0.854D-03-0.455D-02-0.455D-02 0.556D-03
 Coeff-Com:  0.185D-01 0.703D-01 0.502D-01-0.133D+00-0.327D+00-0.750D-01
 Coeff-Com:  0.604D+00 0.801D+00
 Coeff:      0.219D-04-0.290D-04-0.980D-05-0.293D-05-0.130D-04 0.194D-03
 Coeff:      0.277D-03 0.102D-03-0.854D-03-0.455D-02-0.455D-02 0.556D-03
 Coeff:      0.185D-01 0.703D-01 0.502D-01-0.133D+00-0.327D+00-0.750D-01
 Coeff:      0.604D+00 0.801D+00
 Gap=     0.111 Goal=   None    Shift=    0.000
 Gap=     0.072 Goal=   None    Shift=    0.000
 RMSDP=1.28D-06 MaxDP=2.11D-04 DE=-3.13D-07 OVMax= 1.30D-03

 Cycle  21  Pass 1  IDiag  1:
 Restarting incremental Fock formation.
 E= -3809.94112486671     Delta-E=       -0.000000315311 Rises=F Damp=F
 DIIS: error= 1.45D-05 at cycle  21 NSaved=  20.
 NSaved=20 IEnMin=20 EnMin= -3809.94112486671     IErMin=20 ErrMin= 1.45D-05
 ErrMax= 1.45D-05  0.00D+00 EMaxC= 1.00D-01 BMatC= 5.72D-08 BMatP= 7.37D-08
 IDIUse=1 WtCom= 1.00D+00 WtEn= 0.00D+00
 Coeff-Com:  0.123D-04-0.132D-04 0.137D-04-0.209D-04 0.211D-03 0.246D-03
 Coeff-Com:  0.322D-04-0.475D-03-0.410D-02-0.613D-02-0.856D-02 0.403D-02
 Coeff-Com:  0.636D-01 0.947D-01-0.186D-01-0.256D+00-0.319D+00 0.117D-01
 Coeff-Com:  0.628D+00 0.810D+00
 Coeff:      0.123D-04-0.132D-04 0.137D-04-0.209D-04 0.211D-03 0.246D-03
 Coeff:      0.322D-04-0.475D-03-0.410D-02-0.613D-02-0.856D-02 0.403D-02
 Coeff:      0.636D-01 0.947D-01-0.186D-01-0.256D+00-0.319D+00 0.117D-01
 Coeff:      0.628D+00 0.810D+00
 Gap=     0.111 Goal=   None    Shift=    0.000
 Gap=     0.072 Goal=   None    Shift=    0.000
 RMSDP=1.34D-06 MaxDP=2.30D-04 DE=-3.15D-07 OVMax= 1.36D-03

 Cycle  22  Pass 1  IDiag  1:
 RMSU=  1.34D-06    CP:  1.00D+00
 E= -3809.94112516549     Delta-E=       -0.000000298780 Rises=F Damp=F
 DIIS: error= 1.41D-05 at cycle  22 NSaved=  20.
 NSaved=20 IEnMin=20 EnMin= -3809.94112516549     IErMin=20 ErrMin= 1.41D-05
 ErrMax= 1.41D-05  0.00D+00 EMaxC= 1.00D-01 BMatC= 4.46D-08 BMatP= 5.72D-08
 IDIUse=1 WtCom= 1.00D+00 WtEn= 0.00D+00
 Coeff-Com:  0.151D-05 0.164D-04-0.505D-05 0.973D-04 0.738D-04-0.461D-04
 Coeff-Com: -0.256D-03-0.168D-02-0.278D-02-0.403D-02 0.852D-03 0.115D-01
 Coeff-Com:  0.373D-01 0.448D-01-0.865D-02-0.203D+00-0.350D+00-0.179D-01
 Coeff-Com:  0.658D+00 0.835D+00
 Coeff:      0.151D-05 0.164D-04-0.505D-05 0.973D-04 0.738D-04-0.461D-04
 Coeff:     -0.256D-03-0.168D-02-0.278D-02-0.403D-02 0.852D-03 0.115D-01
 Coeff:      0.373D-01 0.448D-01-0.865D-02-0.203D+00-0.350D+00-0.179D-01
 Coeff:      0.658D+00 0.835D+00
 Gap=     0.111 Goal=   None    Shift=    0.000
 Gap=     0.072 Goal=   None    Shift=    0.000
 RMSDP=1.44D-06 MaxDP=2.56D-04 DE=-2.99D-07 OVMax= 1.47D-03

 Cycle  23  Pass 1  IDiag  1:
 RMSU=  1.95D-07    CP:  1.00D+00  2.07D+00
 E= -3809.94112546567     Delta-E=       -0.000000300184 Rises=F Damp=F
 DIIS: error= 1.36D-05 at cycle  23 NSaved=  20.
 NSaved=20 IEnMin=20 EnMin= -3809.94112546567     IErMin=20 ErrMin= 1.36D-05
 ErrMax= 1.36D-05  0.00D+00 EMaxC= 1.00D-01 BMatC= 3.73D-08 BMatP= 4.46D-08
 IDIUse=1 WtCom= 1.00D+00 WtEn= 0.00D+00
 Coeff-Com:  0.223D-05 0.106D-04-0.826D-05-0.493D-04-0.885D-04-0.280D-03
 Coeff-Com:  0.115D-03 0.987D-03 0.448D-02 0.473D-02-0.187D-01-0.262D-01
 Coeff-Com:  0.192D-01 0.100D+00 0.247D-01-0.205D+00-0.292D+00 0.405D-01
 Coeff-Com:  0.520D+00 0.827D+00
 Coeff:      0.223D-05 0.106D-04-0.826D-05-0.493D-04-0.885D-04-0.280D-03
 Coeff:      0.115D-03 0.987D-03 0.448D-02 0.473D-02-0.187D-01-0.262D-01
 Coeff:      0.192D-01 0.100D+00 0.247D-01-0.205D+00-0.292D+00 0.405D-01
 Coeff:      0.520D+00 0.827D+00
 Gap=     0.111 Goal=   None    Shift=    0.000
 Gap=     0.072 Goal=   None    Shift=    0.000
 RMSDP=1.18D-06 MaxDP=2.14D-04 DE=-3.00D-07 OVMax= 1.20D-03

 Cycle  24  Pass 1  IDiag  1:
 RMSU=  1.44D-07    CP:  1.00D+00  2.93D+00  2.23D+00
 E= -3809.94112570068     Delta-E=       -0.000000235006 Rises=F Damp=F
 DIIS: error= 1.31D-05 at cycle  24 NSaved=  20.
 NSaved=20 IEnMin=20 EnMin= -3809.94112570068     IErMin=20 ErrMin= 1.31D-05
 ErrMax= 1.31D-05  0.00D+00 EMaxC= 1.00D-01 BMatC= 3.34D-08 BMatP= 3.73D-08
 IDIUse=1 WtCom= 1.00D+00 WtEn= 0.00D+00
 Coeff-Com: -0.148D-04-0.904D-04-0.878D-04-0.556D-04-0.178D-03 0.669D-03
 Coeff-Com:  0.219D-02 0.670D-02 0.529D-02-0.105D-01-0.392D-01-0.351D-01
 Coeff-Com:  0.323D-01 0.160D+00 0.177D+00-0.101D+00-0.519D+00-0.443D+00
 Coeff-Com:  0.569D+00 0.120D+01
 Coeff:     -0.148D-04-0.904D-04-0.878D-04-0.556D-04-0.178D-03 0.669D-03
 Coeff:      0.219D-02 0.670D-02 0.529D-02-0.105D-01-0.392D-01-0.351D-01
 Coeff:      0.323D-01 0.160D+00 0.177D+00-0.101D+00-0.519D+00-0.443D+00
 Coeff:      0.569D+00 0.120D+01
 Gap=     0.111 Goal=   None    Shift=    0.000
 Gap=     0.072 Goal=   None    Shift=    0.000
 RMSDP=1.75D-06 MaxDP=3.20D-04 DE=-2.35D-07 OVMax= 1.79D-03

 Cycle  25  Pass 1  IDiag  1:
 RMSU=  1.60D-06    CP:  1.00D+00  3.00D+00  3.00D+00  2.73D+00
 E= -3809.94112603511     Delta-E=       -0.000000334425 Rises=F Damp=F
 DIIS: error= 1.23D-05 at cycle  25 NSaved=  20.
 NSaved=20 IEnMin=20 EnMin= -3809.94112603511     IErMin=20 ErrMin= 1.23D-05
 ErrMax= 1.23D-05  0.00D+00 EMaxC= 1.00D-01 BMatC= 3.09D-08 BMatP= 3.34D-08
 IDIUse=1 WtCom= 1.00D+00 WtEn= 0.00D+00
 Coeff-Com:  0.129D-04 0.117D-03 0.146D-03 0.953D-04-0.153D-03-0.287D-03
 Coeff-Com: -0.169D-02-0.343D-02 0.819D-02-0.923D-03-0.460D-01-0.856D-01
 Coeff-Com:  0.137D+00 0.439D+00 0.330D+00-0.549D+00-0.123D+01-0.877D+00
 Coeff-Com:  0.104D+01 0.183D+01
 Coeff:      0.129D-04 0.117D-03 0.146D-03 0.953D-04-0.153D-03-0.287D-03
 Coeff:     -0.169D-02-0.343D-02 0.819D-02-0.923D-03-0.460D-01-0.856D-01
 Coeff:      0.137D+00 0.439D+00 0.330D+00-0.549D+00-0.123D+01-0.877D+00
 Coeff:      0.104D+01 0.183D+01
 Gap=     0.111 Goal=   None    Shift=    0.000
 Gap=     0.072 Goal=   None    Shift=    0.000
 RMSDP=4.11D-06 MaxDP=7.50D-04 DE=-3.34D-07 OVMax= 4.21D-03

 Cycle  26  Pass 1  IDiag  1:
 RMSU=  1.17D-06    CP:  1.00D+00  3.00D+00  3.00D+00  3.00D+00  3.00D+00
 E= -3809.94112673857     Delta-E=       -0.000000703465 Rises=F Damp=F
 DIIS: error= 1.04D-05 at cycle  26 NSaved=  20.
 NSaved=20 IEnMin=20 EnMin= -3809.94112673857     IErMin=20 ErrMin= 1.04D-05
 ErrMax= 1.04D-05  0.00D+00 EMaxC= 1.00D-01 BMatC= 2.49D-08 BMatP= 3.09D-08
 IDIUse=1 WtCom= 1.00D+00 WtEn= 0.00D+00
 Coeff-Com:  0.781D-04 0.145D-03 0.246D-03 0.642D-03 0.895D-03-0.369D-04
 Coeff-Com: -0.293D-02-0.132D-01-0.207D-01-0.288D-01-0.966D-03 0.150D+00
 Coeff-Com:  0.300D+00 0.203D+00-0.347D+00-0.857D+00-0.987D+00 0.191D+00
 Coeff-Com:  0.149D+01 0.923D+00
 Coeff:      0.781D-04 0.145D-03 0.246D-03 0.642D-03 0.895D-03-0.369D-04
 Coeff:     -0.293D-02-0.132D-01-0.207D-01-0.288D-01-0.966D-03 0.150D+00
 Coeff:      0.300D+00 0.203D+00-0.347D+00-0.857D+00-0.987D+00 0.191D+00
 Coeff:      0.149D+01 0.923D+00
 Gap=     0.111 Goal=   None    Shift=    0.000
 Gap=     0.072 Goal=   None    Shift=    0.000
 RMSDP=4.01D-06 MaxDP=7.31D-04 DE=-7.03D-07 OVMax= 4.11D-03

 Cycle  27  Pass 1  IDiag  1:
 RMSU=  2.41D-06    CP:  1.00D+00  3.00D+00  3.00D+00  3.00D+00  3.00D+00
                    CP:  3.00D+00
 E= -3809.94112731090     Delta-E=       -0.000000572334 Rises=F Damp=F
 DIIS: error= 8.49D-06 at cycle  27 NSaved=  20.
 NSaved=20 IEnMin=20 EnMin= -3809.94112731090     IErMin=20 ErrMin= 8.49D-06
 ErrMax= 8.49D-06  0.00D+00 EMaxC= 1.00D-01 BMatC= 1.76D-08 BMatP= 2.49D-08
 IDIUse=1 WtCom= 1.00D+00 WtEn= 0.00D+00
 Coeff-Com:  0.799D-05-0.343D-03-0.104D-02-0.167D-03 0.443D-02 0.113D-01
 Coeff-Com: -0.967D-02-0.158D-01 0.736D-02 0.643D-01-0.473D-01-0.257D+00
 Coeff-Com: -0.180D+00 0.413D+00 0.787D+00 0.260D+00-0.116D+01-0.115D+01
 Coeff-Com:  0.681D+00 0.159D+01
 Coeff:      0.799D-05-0.343D-03-0.104D-02-0.167D-03 0.443D-02 0.113D-01
 Coeff:     -0.967D-02-0.158D-01 0.736D-02 0.643D-01-0.473D-01-0.257D+00
 Coeff:     -0.180D+00 0.413D+00 0.787D+00 0.260D+00-0.116D+01-0.115D+01
 Coeff:      0.681D+00 0.159D+01
 Gap=     0.111 Goal=   None    Shift=    0.000
 Gap=     0.072 Goal=   None    Shift=    0.000
 RMSDP=6.45D-06 MaxDP=1.17D-03 DE=-5.72D-07 OVMax= 6.60D-03

 Cycle  28  Pass 1  IDiag  1:
 RMSU=  3.56D-06    CP:  1.00D+00  3.00D+00  3.00D+00  3.00D+00  3.00D+00
                    CP:  3.00D+00  3.00D+00
 E= -3809.94112799627     Delta-E=       -0.000000685370 Rises=F Damp=F
 DIIS: error= 5.39D-06 at cycle  28 NSaved=  20.
 NSaved=20 IEnMin=20 EnMin= -3809.94112799627     IErMin=20 ErrMin= 5.39D-06
 ErrMax= 5.39D-06  0.00D+00 EMaxC= 1.00D-01 BMatC= 1.32D-08 BMatP= 1.76D-08
 IDIUse=1 WtCom= 1.00D+00 WtEn= 0.00D+00
 Coeff-Com: -0.627D-03-0.260D-02-0.212D-02 0.458D-02 0.172D-01 0.180D-01
 Coeff-Com:  0.167D-01 0.607D-02-0.515D-02-0.193D+00-0.422D+00-0.212D+00
 Coeff-Com:  0.703D+00 0.135D+01 0.891D+00-0.119D+01-0.217D+01-0.225D+00
 Coeff-Com:  0.146D+01 0.962D+00
 Coeff:     -0.627D-03-0.260D-02-0.212D-02 0.458D-02 0.172D-01 0.180D-01
 Coeff:      0.167D-01 0.607D-02-0.515D-02-0.193D+00-0.422D+00-0.212D+00
 Coeff:      0.703D+00 0.135D+01 0.891D+00-0.119D+01-0.217D+01-0.225D+00
 Coeff:      0.146D+01 0.962D+00
 Gap=     0.111 Goal=   None    Shift=    0.000
 Gap=     0.072 Goal=   None    Shift=    0.000
 RMSDP=6.01D-06 MaxDP=1.09D-03 DE=-6.85D-07 OVMax= 6.16D-03

 Cycle  29  Pass 1  IDiag  1:
 RMSU=  4.38D-06    CP:  1.00D+00  3.00D+00  3.00D+00  3.00D+00  3.00D+00
                    CP:  3.00D+00  3.00D+00  2.16D+00
 E= -3809.94112837214     Delta-E=       -0.000000375869 Rises=F Damp=F
 DIIS: error= 2.80D-06 at cycle  29 NSaved=  20.
 NSaved=20 IEnMin=20 EnMin= -3809.94112837214     IErMin=20 ErrMin= 2.80D-06
 ErrMax= 2.80D-06  0.00D+00 EMaxC= 1.00D-01 BMatC= 5.02D-09 BMatP= 1.32D-08
 IDIUse=1 WtCom= 1.00D+00 WtEn= 0.00D+00
 Coeff-Com: -0.765D-03-0.155D-02-0.219D-02 0.106D-03 0.191D-01 0.299D-01
 Coeff-Com:  0.116D-02-0.587D-01-0.958D-01-0.671D-01 0.391D-01 0.174D+00
 Coeff-Com:  0.252D+00 0.193D+00-0.785D-01-0.374D+00-0.395D+00-0.692D-01
 Coeff-Com:  0.468D+00 0.967D+00
 Coeff:     -0.765D-03-0.155D-02-0.219D-02 0.106D-03 0.191D-01 0.299D-01
 Coeff:      0.116D-02-0.587D-01-0.958D-01-0.671D-01 0.391D-01 0.174D+00
 Coeff:      0.252D+00 0.193D+00-0.785D-01-0.374D+00-0.395D+00-0.692D-01
 Coeff:      0.468D+00 0.967D+00
 Gap=     0.111 Goal=   None    Shift=    0.000
 Gap=     0.072 Goal=   None    Shift=    0.000
 RMSDP=2.68D-06 MaxDP=4.85D-04 DE=-3.76D-07 OVMax= 2.74D-03

 Cycle  30  Pass 1  IDiag  1:
 RMSU=  8.32D-08    CP:  1.00D+00  3.00D+00  3.00D+00  3.00D+00  3.00D+00
                    CP:  3.00D+00  3.00D+00  2.68D+00  1.44D+00
 E= -3809.94112845738     Delta-E=       -0.000000085234 Rises=F Damp=F
 DIIS: error= 1.93D-06 at cycle  30 NSaved=  20.
 NSaved=20 IEnMin=20 EnMin= -3809.94112845738     IErMin=20 ErrMin= 1.93D-06
 ErrMax= 1.93D-06  0.00D+00 EMaxC= 1.00D-01 BMatC= 2.23D-09 BMatP= 5.02D-09
 IDIUse=1 WtCom= 1.00D+00 WtEn= 0.00D+00
 Coeff-Com: -0.146D-03-0.560D-03-0.192D-02-0.912D-03 0.112D-02 0.224D-02
 Coeff-Com:  0.589D-02 0.680D-02 0.202D-01 0.171D-01-0.703D-01-0.132D+00
 Coeff-Com: -0.797D-01 0.243D+00 0.328D+00-0.163D+00-0.472D+00-0.431D-01
 Coeff-Com:  0.538D+00 0.801D+00
 Coeff:     -0.146D-03-0.560D-03-0.192D-02-0.912D-03 0.112D-02 0.224D-02
 Coeff:      0.589D-02 0.680D-02 0.202D-01 0.171D-01-0.703D-01-0.132D+00
 Coeff:     -0.797D-01 0.243D+00 0.328D+00-0.163D+00-0.472D+00-0.431D-01
 Coeff:      0.538D+00 0.801D+00
 Gap=     0.111 Goal=   None    Shift=    0.000
 Gap=     0.072 Goal=   None    Shift=    0.000
 RMSDP=1.73D-06 MaxDP=3.14D-04 DE=-8.52D-08 OVMax= 1.77D-03

 Cycle  31  Pass 1  IDiag  1:
 RMSU=  7.11D-08    CP:  1.00D+00  3.00D+00  3.00D+00  3.00D+00  3.00D+00
                    CP:  3.00D+00  3.00D+00  3.00D+00  1.73D+00  1.42D+00
 E= -3809.94112848443     Delta-E=       -0.000000027052 Rises=F Damp=F
 DIIS: error= 1.35D-06 at cycle  31 NSaved=  20.
 NSaved=20 IEnMin=20 EnMin= -3809.94112848443     IErMin=20 ErrMin= 1.35D-06
 ErrMax= 1.35D-06  0.00D+00 EMaxC= 1.00D-01 BMatC= 1.51D-09 BMatP= 2.23D-09
 IDIUse=1 WtCom= 1.00D+00 WtEn= 0.00D+00
 Coeff-Com: -0.515D-03-0.219D-02-0.452D-02-0.705D-02-0.562D-03 0.144D-01
 Coeff-Com:  0.464D-01 0.708D-01 0.102D-01-0.162D+00-0.249D+00-0.984D-01
 Coeff-Com:  0.276D+00 0.367D+00-0.259D-01-0.339D+00-0.149D+00 0.110D+00
 Coeff-Com:  0.558D+00 0.586D+00
 Coeff:     -0.515D-03-0.219D-02-0.452D-02-0.705D-02-0.562D-03 0.144D-01
 Coeff:      0.464D-01 0.708D-01 0.102D-01-0.162D+00-0.249D+00-0.984D-01
 Coeff:      0.276D+00 0.367D+00-0.259D-01-0.339D+00-0.149D+00 0.110D+00
 Coeff:      0.558D+00 0.586D+00
 Gap=     0.111 Goal=   None    Shift=    0.000
 Gap=     0.072 Goal=   None    Shift=    0.000
 RMSDP=6.85D-07 MaxDP=1.24D-04 DE=-2.71D-08 OVMax= 7.01D-04

 Cycle  32  Pass 1  IDiag  1:
 RMSU=  3.76D-07    CP:  1.00D+00  3.00D+00  3.00D+00  3.00D+00  3.00D+00
                    CP:  3.00D+00  3.00D+00  3.00D+00  1.84D+00  1.71D+00
                    CP:  3.00D+00
 E= -3809.94112848941     Delta-E=       -0.000000004984 Rises=F Damp=F
 DIIS: error= 1.09D-06 at cycle  32 NSaved=  20.
 NSaved=20 IEnMin=20 EnMin= -3809.94112848941     IErMin=20 ErrMin= 1.09D-06
 ErrMax= 1.09D-06  0.00D+00 EMaxC= 1.00D-01 BMatC= 5.49D-10 BMatP= 1.51D-09
 IDIUse=1 WtCom= 1.00D+00 WtEn= 0.00D+00
 Coeff-Com: -0.424D-03-0.483D-02-0.708D-02 0.282D-02 0.200D-01 0.268D-01
 Coeff-Com:  0.934D-02-0.275D-01-0.630D-01-0.640D-01 0.636D-03 0.672D-01
 Coeff-Com:  0.919D-01 0.342D-01-0.717D-01-0.905D-01-0.101D+00 0.176D+00
 Coeff-Com:  0.403D+00 0.597D+00
 Coeff:     -0.424D-03-0.483D-02-0.708D-02 0.282D-02 0.200D-01 0.268D-01
 Coeff:      0.934D-02-0.275D-01-0.630D-01-0.640D-01 0.636D-03 0.672D-01
 Coeff:      0.919D-01 0.342D-01-0.717D-01-0.905D-01-0.101D+00 0.176D+00
 Coeff:      0.403D+00 0.597D+00
 Gap=     0.111 Goal=   None    Shift=    0.000
 Gap=     0.072 Goal=   None    Shift=    0.000
 RMSDP=3.21D-07 MaxDP=5.75D-05 DE=-4.98D-09 OVMax= 3.29D-04

 Cycle  33  Pass 1  IDiag  1:
 RMSU=  7.24D-08    CP:  1.00D+00  3.00D+00  3.00D+00  3.00D+00  3.00D+00
                    CP:  3.00D+00  3.00D+00  3.00D+00  1.90D+00  1.87D+00
                    CP:  3.00D+00  1.54D+00
 E= -3809.94112849068     Delta-E=       -0.000000001266 Rises=F Damp=F
 DIIS: error= 9.37D-07 at cycle  33 NSaved=  20.
 NSaved=20 IEnMin=20 EnMin= -3809.94112849068     IErMin=20 ErrMin= 9.37D-07
 ErrMax= 9.37D-07  0.00D+00 EMaxC= 1.00D-01 BMatC= 1.62D-10 BMatP= 5.49D-10
 IDIUse=1 WtCom= 1.00D+00 WtEn= 0.00D+00
 Coeff-Com: -0.112D-02-0.131D-02 0.115D-02 0.469D-02 0.448D-02-0.308D-02
 Coeff-Com: -0.991D-02-0.620D-02 0.291D-02 0.136D-01-0.791D-02-0.215D-01
 Coeff-Com:  0.246D-01 0.368D-01-0.177D-01-0.883D-01-0.584D-01 0.715D-01
 Coeff-Com:  0.325D+00 0.730D+00
 Coeff:     -0.112D-02-0.131D-02 0.115D-02 0.469D-02 0.448D-02-0.308D-02
 Coeff:     -0.991D-02-0.620D-02 0.291D-02 0.136D-01-0.791D-02-0.215D-01
 Coeff:      0.246D-01 0.368D-01-0.177D-01-0.883D-01-0.584D-01 0.715D-01
 Coeff:      0.325D+00 0.730D+00
 Gap=     0.111 Goal=   None    Shift=    0.000
 Gap=     0.072 Goal=   None    Shift=    0.000
 RMSDP=1.18D-07 MaxDP=2.00D-05 DE=-1.27D-09 OVMax= 1.22D-04

 Cycle  34  Pass 1  IDiag  1:
 RMSU=  1.86D-08    CP:  1.00D+00  3.00D+00  3.00D+00  3.00D+00  3.00D+00
                    CP:  3.00D+00  3.00D+00  3.00D+00  1.91D+00  2.03D+00
                    CP:  3.00D+00  1.74D+00  1.45D+00
 E= -3809.94112849112     Delta-E=       -0.000000000444 Rises=F Damp=F
 DIIS: error= 8.38D-07 at cycle  34 NSaved=  20.
 NSaved=20 IEnMin=20 EnMin= -3809.94112849112     IErMin=20 ErrMin= 8.38D-07
 ErrMax= 8.38D-07  0.00D+00 EMaxC= 1.00D-01 BMatC= 1.26D-10 BMatP= 1.62D-10
 IDIUse=1 WtCom= 1.00D+00 WtEn= 0.00D+00
 Coeff-Com:  0.899D-03-0.557D-04-0.252D-02-0.311D-02 0.128D-02 0.996D-02
 Coeff-Com:  0.873D-02-0.418D-02-0.231D-01-0.559D-02 0.780D-02 0.899D-02
 Coeff-Com:  0.210D-01 0.404D-02-0.226D-01-0.875D-01-0.736D-01 0.332D-01
 Coeff-Com:  0.513D+00 0.613D+00
 Coeff:      0.899D-03-0.557D-04-0.252D-02-0.311D-02 0.128D-02 0.996D-02
 Coeff:      0.873D-02-0.418D-02-0.231D-01-0.559D-02 0.780D-02 0.899D-02
 Coeff:      0.210D-01 0.404D-02-0.226D-01-0.875D-01-0.736D-01 0.332D-01
 Coeff:      0.513D+00 0.613D+00
 Gap=     0.111 Goal=   None    Shift=    0.000
 Gap=     0.072 Goal=   None    Shift=    0.000
 RMSDP=4.00D-08 MaxDP=5.57D-06 DE=-4.44D-10 OVMax= 4.24D-05

 Cycle  35  Pass 1  IDiag  1:
 RMSU=  1.17D-08    CP:  1.00D+00  3.00D+00  3.00D+00  3.00D+00  3.00D+00
                    CP:  3.00D+00  3.00D+00  3.00D+00  1.92D+00  2.15D+00
                    CP:  3.00D+00  1.80D+00  1.68D+00  1.76D+00
 E= -3809.94112849139     Delta-E=       -0.000000000266 Rises=F Damp=F
 DIIS: error= 7.67D-07 at cycle  35 NSaved=  20.
 NSaved=20 IEnMin=20 EnMin= -3809.94112849139     IErMin=20 ErrMin= 7.67D-07
 ErrMax= 7.67D-07  0.00D+00 EMaxC= 1.00D-01 BMatC= 7.90D-11 BMatP= 1.26D-10
 IDIUse=1 WtCom= 1.00D+00 WtEn= 0.00D+00
 Coeff-Com: -0.392D-03-0.112D-02-0.192D-02 0.294D-02 0.101D-01 0.600D-02
 Coeff-Com: -0.100D-01-0.335D-01-0.537D-03 0.411D-01 0.202D-02-0.183D-01
 Coeff-Com: -0.270D-02 0.314D-01 0.566D-02-0.556D-01-0.171D+00-0.188D+00
 Coeff-Com:  0.379D+00 0.101D+01
 Coeff:     -0.392D-03-0.112D-02-0.192D-02 0.294D-02 0.101D-01 0.600D-02
 Coeff:     -0.100D-01-0.335D-01-0.537D-03 0.411D-01 0.202D-02-0.183D-01
 Coeff:     -0.270D-02 0.314D-01 0.566D-02-0.556D-01-0.171D+00-0.188D+00
 Coeff:      0.379D+00 0.101D+01
 Gap=     0.111 Goal=   None    Shift=    0.000
 Gap=     0.072 Goal=   None    Shift=    0.000
 RMSDP=3.78D-08 MaxDP=7.51D-06 DE=-2.66D-10 OVMax= 4.17D-05

 Cycle  36  Pass 1  IDiag  1:
 RMSU=  8.45D-09    CP:  1.00D+00  3.00D+00  3.00D+00  3.00D+00  3.00D+00
                    CP:  3.00D+00  3.00D+00  3.00D+00  1.92D+00  2.30D+00
                    CP:  3.00D+00  1.81D+00  1.92D+00  3.00D+00  2.15D+00
 E= -3809.94112849176     Delta-E=       -0.000000000369 Rises=F Damp=F
 DIIS: error= 6.75D-07 at cycle  36 NSaved=  20.
 NSaved=20 IEnMin=20 EnMin= -3809.94112849176     IErMin=20 ErrMin= 6.75D-07
 ErrMax= 6.75D-07  0.00D+00 EMaxC= 1.00D-01 BMatC= 6.32D-11 BMatP= 7.90D-11
 IDIUse=1 WtCom= 1.00D+00 WtEn= 0.00D+00
 Coeff-Com: -0.523D-04-0.827D-03 0.193D-02 0.293D-02-0.260D-02-0.781D-02
 Coeff-Com: -0.869D-02 0.138D-01 0.373D-01-0.225D-01-0.520D-01 0.428D-02
 Coeff-Com:  0.822D-01 0.838D-01-0.215D-01-0.244D+00-0.677D+00-0.201D+00
 Coeff-Com:  0.894D+00 0.112D+01
 Coeff:     -0.523D-04-0.827D-03 0.193D-02 0.293D-02-0.260D-02-0.781D-02
 Coeff:     -0.869D-02 0.138D-01 0.373D-01-0.225D-01-0.520D-01 0.428D-02
 Coeff:      0.822D-01 0.838D-01-0.215D-01-0.244D+00-0.677D+00-0.201D+00
 Coeff:      0.894D+00 0.112D+01
 Gap=     0.111 Goal=   None    Shift=    0.000
 Gap=     0.072 Goal=   None    Shift=    0.000
 RMSDP=6.39D-08 MaxDP=1.28D-05 DE=-3.69D-10 OVMax= 7.11D-05

 Cycle  37  Pass 1  IDiag  1:
 RMSU=  4.24D-08    CP:  1.00D+00  3.00D+00  3.00D+00  3.00D+00  3.00D+00
                    CP:  3.00D+00  3.00D+00  3.00D+00  1.92D+00  2.54D+00
                    CP:  3.00D+00  1.83D+00  2.33D+00  3.00D+00  3.00D+00
                    CP:  3.00D+00
 E= -3809.94112849229     Delta-E=       -0.000000000529 Rises=F Damp=F
 DIIS: error= 5.17D-07 at cycle  37 NSaved=  20.
 NSaved=20 IEnMin=20 EnMin= -3809.94112849229     IErMin=20 ErrMin= 5.17D-07
 ErrMax= 5.17D-07  0.00D+00 EMaxC= 1.00D-01 BMatC= 4.56D-11 BMatP= 6.32D-11
 IDIUse=1 WtCom= 1.00D+00 WtEn= 0.00D+00
 Coeff-Com:  0.374D-02 0.500D-02-0.591D-02-0.179D-01-0.110D-01 0.219D-01
 Coeff-Com:  0.280D-01 0.605D-02-0.261D-01-0.381D-01 0.630D-02 0.496D-01
 Coeff-Com:  0.729D-01 0.237D-01-0.829D-01-0.456D+00-0.433D+00 0.553D-01
 Coeff-Com:  0.871D+00 0.928D+00
 Coeff:      0.374D-02 0.500D-02-0.591D-02-0.179D-01-0.110D-01 0.219D-01
 Coeff:      0.280D-01 0.605D-02-0.261D-01-0.381D-01 0.630D-02 0.496D-01
 Coeff:      0.729D-01 0.237D-01-0.829D-01-0.456D+00-0.433D+00 0.553D-01
 Coeff:      0.871D+00 0.928D+00
 Gap=     0.111 Goal=   None    Shift=    0.000
 Gap=     0.072 Goal=   None    Shift=    0.000
 RMSDP=6.53D-08 MaxDP=1.27D-05 DE=-5.29D-10 OVMax= 7.22D-05

 Cycle  38  Pass 1  IDiag  1:
 RMSU=  2.02D-08    CP:  1.00D+00  3.00D+00  3.00D+00  3.00D+00  3.00D+00
                    CP:  3.00D+00  3.00D+00  3.00D+00  1.92D+00  2.77D+00
                    CP:  3.00D+00  1.86D+00  2.75D+00  3.00D+00  3.00D+00
                    CP:  3.00D+00  2.09D+00
 E= -3809.94112849265     Delta-E=       -0.000000000362 Rises=F Damp=F
 DIIS: error= 3.63D-07 at cycle  38 NSaved=  20.
 NSaved=20 IEnMin=20 EnMin= -3809.94112849265     IErMin=20 ErrMin= 3.63D-07
 ErrMax= 3.63D-07  0.00D+00 EMaxC= 1.00D-01 BMatC= 3.08D-11 BMatP= 4.56D-11
 IDIUse=1 WtCom= 1.00D+00 WtEn= 0.00D+00
 Coeff-Com: -0.354D-02-0.879D-02-0.112D-03 0.184D-01 0.342D-01-0.928D-02
 Coeff-Com: -0.515D-01-0.307D-02 0.238D-01 0.120D-01-0.201D-01-0.134D-01
 Coeff-Com:  0.105D-01 0.115D+00 0.149D+00-0.187D+00-0.696D+00-0.155D+00
 Coeff-Com:  0.854D+00 0.932D+00
 Coeff:     -0.354D-02-0.879D-02-0.112D-03 0.184D-01 0.342D-01-0.928D-02
 Coeff:     -0.515D-01-0.307D-02 0.238D-01 0.120D-01-0.201D-01-0.134D-01
 Coeff:      0.105D-01 0.115D+00 0.149D+00-0.187D+00-0.696D+00-0.155D+00
 Coeff:      0.854D+00 0.932D+00
 Gap=     0.111 Goal=   None    Shift=    0.000
 Gap=     0.072 Goal=   None    Shift=    0.000
 RMSDP=7.79D-08 MaxDP=1.39D-05 DE=-3.62D-10 OVMax= 8.51D-05

 Cycle  39  Pass 1  IDiag  1:
 RMSU=  2.11D-08    CP:  1.00D+00  3.00D+00  3.00D+00  3.00D+00  3.00D+00
                    CP:  3.00D+00  3.00D+00  3.00D+00  1.93D+00  3.00D+00
                    CP:  3.00D+00  1.93D+00  3.00D+00  3.00D+00  3.00D+00
                    CP:  3.00D+00  3.00D+00  1.99D+00
 E= -3809.94112849285     Delta-E=       -0.000000000204 Rises=F Damp=F
 DIIS: error= 1.95D-07 at cycle  39 NSaved=  20.
 NSaved=20 IEnMin=20 EnMin= -3809.94112849285     IErMin=20 ErrMin= 1.95D-07
 ErrMax= 1.95D-07  0.00D+00 EMaxC= 1.00D-01 BMatC= 1.94D-11 BMatP= 3.08D-11
 IDIUse=1 WtCom= 1.00D+00 WtEn= 0.00D+00
 Coeff-Com: -0.357D-02-0.207D-03 0.943D-02 0.141D-01-0.142D-01-0.404D-01
 Coeff-Com:  0.184D-01 0.440D-01-0.670D-03-0.674D-01-0.474D-01 0.372D-01
 Coeff-Com:  0.196D+00 0.416D+00 0.534D-01-0.704D+00-0.750D+00 0.185D+00
 Coeff-Com:  0.838D+00 0.817D+00
 Coeff:     -0.357D-02-0.207D-03 0.943D-02 0.141D-01-0.142D-01-0.404D-01
 Coeff:      0.184D-01 0.440D-01-0.670D-03-0.674D-01-0.474D-01 0.372D-01
 Coeff:      0.196D+00 0.416D+00 0.534D-01-0.704D+00-0.750D+00 0.185D+00
 Coeff:      0.838D+00 0.817D+00
 Gap=     0.111 Goal=   None    Shift=    0.000
 Gap=     0.072 Goal=   None    Shift=    0.000
 RMSDP=6.00D-08 MaxDP=1.18D-05 DE=-2.04D-10 OVMax= 6.64D-05

 Cycle  40  Pass 1  IDiag  1:
 RMSU=  3.19D-08    CP:  1.00D+00  3.00D+00  3.00D+00  3.00D+00  3.00D+00
                    CP:  3.00D+00  3.00D+00  3.00D+00  1.93D+00  3.00D+00
                    CP:  3.00D+00  1.95D+00  3.00D+00  3.00D+00  3.00D+00
                    CP:  3.00D+00  3.00D+00  2.92D+00  3.00D+00
 E= -3809.94112849303     Delta-E=       -0.000000000176 Rises=F Damp=F
 DIIS: error= 6.16D-08 at cycle  40 NSaved=  20.
 NSaved=20 IEnMin=20 EnMin= -3809.94112849303     IErMin=20 ErrMin= 6.16D-08
 ErrMax= 6.16D-08  0.00D+00 EMaxC= 1.00D-01 BMatC= 3.76D-12 BMatP= 1.94D-11
 IDIUse=1 WtCom= 1.00D+00 WtEn= 0.00D+00
 Coeff-Com:  0.196D-02 0.325D-02-0.196D-02-0.108D-01-0.110D-01 0.143D-01
 Coeff-Com:  0.232D-01-0.456D-02-0.376D-01-0.218D-01 0.241D-01 0.794D-01
 Coeff-Com:  0.178D+00 0.642D-01-0.176D+00-0.356D+00-0.151D+00 0.188D+00
 Coeff-Com:  0.431D+00 0.763D+00
 Coeff:      0.196D-02 0.325D-02-0.196D-02-0.108D-01-0.110D-01 0.143D-01
 Coeff:      0.232D-01-0.456D-02-0.376D-01-0.218D-01 0.241D-01 0.794D-01
 Coeff:      0.178D+00 0.642D-01-0.176D+00-0.356D+00-0.151D+00 0.188D+00
 Coeff:      0.431D+00 0.763D+00
 Gap=     0.111 Goal=   None    Shift=    0.000
 Gap=     0.072 Goal=   None    Shift=    0.000
 RMSDP=2.03D-08 MaxDP=3.87D-06 DE=-1.76D-10 OVMax= 2.22D-05

 Cycle  41  Pass 1  IDiag  1:
 Restarting incremental Fock formation.
 E= -3809.94112849320     Delta-E=       -0.000000000167 Rises=F Damp=F
 DIIS: error= 3.58D-08 at cycle  41 NSaved=  20.
 NSaved=20 IEnMin=20 EnMin= -3809.94112849320     IErMin=20 ErrMin= 3.58D-08
 ErrMax= 3.58D-08  0.00D+00 EMaxC= 1.00D-01 BMatC= 1.32D-12 BMatP= 3.76D-12
 IDIUse=1 WtCom= 1.00D+00 WtEn= 0.00D+00
 Coeff-Com:  0.751D-03-0.746D-03-0.288D-02-0.826D-03 0.373D-02 0.532D-02
 Coeff-Com: -0.196D-02-0.881D-02-0.353D-02 0.662D-02 0.813D-02 0.251D-01
 Coeff-Com:  0.266D-01 0.212D-01-0.537D-01-0.101D+00-0.610D-01 0.752D-01
 Coeff-Com:  0.428D+00 0.634D+00
 Coeff:      0.751D-03-0.746D-03-0.288D-02-0.826D-03 0.373D-02 0.532D-02
 Coeff:     -0.196D-02-0.881D-02-0.353D-02 0.662D-02 0.813D-02 0.251D-01
 Coeff:      0.266D-01 0.212D-01-0.537D-01-0.101D+00-0.610D-01 0.752D-01
 Coeff:      0.428D+00 0.634D+00
 Gap=     0.111 Goal=   None    Shift=    0.000
 Gap=     0.072 Goal=   None    Shift=    0.000
 RMSDP=5.15D-09 MaxDP=6.94D-07 DE=-1.67D-10 OVMax= 5.28D-06

 SCF Done:  E(UB3LYP) =  -3809.94112849     A.U. after   41 cycles
            NFock= 41  Conv=0.52D-08     -V/T= 2.0025
 <Sx>= 0.0000 <Sy>= 0.0000 <Sz>= 2.0000 <S**2>= 6.0169 S= 2.0034
 <L.S>= 0.000000000000E+00
 KE= 3.800504682524D+03 PE=-1.974928908053D+04 EE= 6.753364544368D+03
 Annihilation of the first spin contaminant:
 S**2 before annihilation     6.0169,   after     6.0000
 Leave Link  502 at Sat Oct 20 04:49:47 2018, MaxMem=   838860800 cpu:     46909.6
 (Enter /soft/sl6.3/x86_64/gaussian/g09_d01/g09/l601.exe)
 Copying SCF densities to generalized density rwf, IOpCl= 1 IROHF=0.

 **********************************************************************

            Population analysis using the SCF density.

 **********************************************************************

 Orbital symmetries:
 Alpha Orbitals:
       Occupied  (A) (A) (A) (A) (A) (A) (A) (A) (A) (A) (A) (A)
                 (A) (A) (A) (A) (A) (A) (A) (A) (A) (A) (A) (A)
                 (A) (A) (A) (A) (A) (A) (A) (A) (A) (A) (A) (A)
                 (A) (A) (A) (A) (A) (A) (A) (A) (A) (A) (A) (A)
                 (A) (A) (A) (A) (A) (A) (A) (A) (A) (A) (A) (A)
                 (A) (A) (A) (A) (A) (A) (A) (A) (A) (A) (A) (A)
                 (A) (A) (A) (A) (A) (A) (A) (A) (A) (A) (A) (A)
                 (A) (A) (A) (A) (A) (A) (A) (A) (A) (A) (A) (A)
                 (A) (A) (A) (A) (A) (A) (A) (A) (A) (A) (A) (A)
                 (A) (A) (A) (A) (A) (A) (A) (A) (A) (A) (A) (A)
                 (A) (A) (A) (A) (A) (A) (A) (A) (A) (A) (A) (A)
                 (A) (A) (A) (A) (A) (A) (A) (A) (A) (A) (A) (A)
                 (A) (A) (A) (A) (A) (A) (A) (A) (A) (A) (A) (A)
                 (A) (A) (A) (A)
       Virtual   (A) (A) (A) (A) (A) (A) (A) (A) (A) (A) (A) (A)
                 (A) (A) (A) (A) (A) (A) (A) (A) (A) (A) (A) (A)
                 (A) (A) (A) (A) (A) (A) (A) (A) (A) (A) (A) (A)
                 (A) (A) (A) (A) (A) (A) (A) (A) (A) (A) (A) (A)
                 (A) (A) (A) (A) (A) (A) (A) (A) (A) (A) (A) (A)
                 (A) (A) (A) (A) (A) (A) (A) (A) (A) (A) (A) (A)
                 (A) (A) (A) (A) (A) (A) (A) (A) (A) (A) (A) (A)
                 (A) (A) (A) (A) (A) (A) (A) (A) (A) (A) (A) (A)
                 (A) (A) (A) (A) (A) (A) (A) (A) (A) (A) (A) (A)
                 (A) (A) (A) (A) (A) (A) (A) (A) (A) (A) (A) (A)
                 (A) (A) (A) (A) (A) (A) (A) (A) (A) (A) (A) (A)
                 (A) (A) (A) (A) (A) (A) (A) (A) (A) (A) (A) (A)
                 (A) (A) (A) (A) (A) (A) (A) (A) (A) (A) (A) (A)
                 (A) (A) (A) (A) (A) (A) (A) (A) (A) (A) (A) (A)
                 (A) (A) (A) (A) (A) (A) (A) (A) (A) (A) (A) (A)
                 (A) (A) (A) (A) (A) (A) (A) (A) (A) (A) (A) (A)
                 (A) (A) (A) (A) (A) (A) (A) (A) (A) (A) (A) (A)
                 (A) (A) (A) (A) (A) (A) (A) (A) (A) (A) (A) (A)
                 (A) (A) (A) (A) (A) (A) (A) (A) (A) (A) (A) (A)
                 (A) (A) (A) (A) (A) (A) (A) (A) (A) (A) (A) (A)
                 (A) (A) (A) (A) (A) (A) (A) (A) (A) (A) (A) (A)
                 (A) (A) (A) (A) (A) (A) (A) (A) (A) (A) (A) (A)
                 (A) (A) (A) (A) (A) (A) (A) (A) (A) (A) (A) (A)
                 (A) (A) (A) (A) (A) (A) (A) (A) (A) (A) (A) (A)
                 (A) (A) (A) (A) (A) (A) (A) (A) (A) (A) (A) (A)
                 (A) (A) (A) (A) (A) (A) (A) (A) (A) (A) (A) (A)
                 (A) (A) (A) (A) (A) (A) (A) (A) (A) (A) (A) (A)
                 (A) (A) (A) (A) (A) (A) (A) (A) (A) (A) (A) (A)
                 (A) (A) (A) (A) (A) (A) (A) (A) (A) (A) (A) (A)
                 (A) (A) (A) (A) (A) (A) (A) (A) (A) (A) (A) (A)
                 (A) (A) (A) (A) (A) (A) (A) (A) (A) (A) (A) (A)
                 (A) (A) (A) (A) (A) (A) (A) (A) (A) (A) (A) (A)
                 (A) (A) (A) (A) (A) (A) (A) (A) (A) (A) (A) (A)
                 (A) (A) (A) (A) (A) (A) (A) (A) (A) (A) (A) (A)
                 (A) (A) (A) (A) (A) (A) (A) (A) (A) (A) (A) (A)
                 (A) (A) (A) (A) (A) (A) (A) (A) (A) (A) (A) (A)
                 (A) (A) (A) (A) (A) (A) (A) (A) (A) (A) (A) (A)
                 (A) (A) (A) (A) (A) (A) (A) (A) (A) (A) (A) (A)
                 (A) (A) (A) (A) (A) (A) (A) (A) (A) (A) (A) (A)
                 (A) (A) (A) (A) (A) (A) (A) (A) (A) (A) (A) (A)
                 (A) (A) (A) (A) (A) (A) (A) (A) (A) (A) (A) (A)
                 (A) (A) (A) (A) (A) (A) (A) (A) (A) (A) (A) (A)
                 (A) (A) (A) (A) (A) (A) (A) (A) (A) (A) (A) (A)
                 (A) (A) (A) (A) (A) (A) (A) (A) (A) (A) (A) (A)
                 (A) (A) (A) (A) (A) (A) (A) (A) (A) (A) (A) (A)
                 (A) (A) (A) (A) (A) (A) (A) (A) (A) (A) (A) (A)
                 (A) (A) (A) (A) (A) (A) (A) (A) (A) (A) (A) (A)
                 (A) (A) (A) (A) (A) (A) (A) (A) (A) (A) (A) (A)
                 (A) (A) (A) (A) (A) (A) (A) (A) (A) (A) (A) (A)
                 (A) (A) (A) (A) (A) (A) (A) (A) (A) (A) (A) (A)
                 (A) (A) (A) (A) (A) (A) (A) (A) (A) (A) (A) (A)
                 (A) (A) (A) (A) (A) (A) (A) (A) (A) (A) (A) (A)
                 (A) (A) (A) (A) (A) (A) (A) (A) (A) (A) (A) (A)
                 (A) (A) (A) (A) (A) (A) (A) (A) (A) (A) (A) (A)
                 (A) (A) (A) (A) (A) (A) (A) (A) (A) (A) (A) (A)
                 (A) (A) (A) (A) (A) (A) (A) (A) (A) (A) (A) (A)
                 (A) (A) (A) (A) (A) (A) (A) (A) (A) (A) (A) (A)
                 (A) (A) (A) (A) (A) (A) (A) (A) (A) (A) (A) (A)
                 (A) (A) (A) (A) (A) (A) (A) (A) (A) (A) (A) (A)
                 (A) (A) (A) (A) (A) (A) (A) (A) (A) (A) (A) (A)
                 (A) (A) (A) (A) (A) (A) (A) (A) (A) (A)
 Beta  Orbitals:
       Occupied  (A) (A) (A) (A) (A) (A) (A) (A) (A) (A) (A) (A)
                 (A) (A) (A) (A) (A) (A) (A) (A) (A) (A) (A) (A)
                 (A) (A) (A) (A) (A) (A) (A) (A) (A) (A) (A) (A)
                 (A) (A) (A) (A) (A) (A) (A) (A) (A) (A) (A) (A)
                 (A) (A) (A) (A) (A) (A) (A) (A) (A) (A) (A) (A)
                 (A) (A) (A) (A) (A) (A) (A) (A) (A) (A) (A) (A)
                 (A) (A) (A) (A) (A) (A) (A) (A) (A) (A) (A) (A)
                 (A) (A) (A) (A) (A) (A) (A) (A) (A) (A) (A) (A)
                 (A) (A) (A) (A) (A) (A) (A) (A) (A) (A) (A) (A)
                 (A) (A) (A) (A) (A) (A) (A) (A) (A) (A) (A) (A)
                 (A) (A) (A) (A) (A) (A) (A) (A) (A) (A) (A) (A)
                 (A) (A) (A) (A) (A) (A) (A) (A) (A) (A) (A) (A)
                 (A) (A) (A) (A) (A) (A) (A) (A) (A) (A) (A) (A)
       Virtual   (A) (A) (A) (A) (A) (A) (A) (A) (A) (A) (A) (A)
                 (A) (A) (A) (A) (A) (A) (A) (A) (A) (A) (A) (A)
                 (A) (A) (A) (A) (A) (A) (A) (A) (A) (A) (A) (A)
                 (A) (A) (A) (A) (A) (A) (A) (A) (A) (A) (A) (A)
                 (A) (A) (A) (A) (A) (A) (A) (A) (A) (A) (A) (A)
                 (A) (A) (A) (A) (A) (A) (A) (A) (A) (A) (A) (A)
                 (A) (A) (A) (A) (A) (A) (A) (A) (A) (A) (A) (A)
                 (A) (A) (A) (A) (A) (A) (A) (A) (A) (A) (A) (A)
                 (A) (A) (A) (A) (A) (A) (A) (A) (A) (A) (A) (A)
                 (A) (A) (A) (A) (A) (A) (A) (A) (A) (A) (A) (A)
                 (A) (A) (A) (A) (A) (A) (A) (A) (A) (A) (A) (A)
                 (A) (A) (A) (A) (A) (A) (A) (A) (A) (A) (A) (A)
                 (A) (A) (A) (A) (A) (A) (A) (A) (A) (A) (A) (A)
                 (A) (A) (A) (A) (A) (A) (A) (A) (A) (A) (A) (A)
                 (A) (A) (A) (A) (A) (A) (A) (A) (A) (A) (A) (A)
                 (A) (A) (A) (A) (A) (A) (A) (A) (A) (A) (A) (A)
                 (A) (A) (A) (A) (A) (A) (A) (A) (A) (A) (A) (A)
                 (A) (A) (A) (A) (A) (A) (A) (A) (A) (A) (A) (A)
                 (A) (A) (A) (A) (A) (A) (A) (A) (A) (A) (A) (A)
                 (A) (A) (A) (A) (A) (A) (A) (A) (A) (A) (A) (A)
                 (A) (A) (A) (A) (A) (A) (A) (A) (A) (A) (A) (A)
                 (A) (A) (A) (A) (A) (A) (A) (A) (A) (A) (A) (A)
                 (A) (A) (A) (A) (A) (A) (A) (A) (A) (A) (A) (A)
                 (A) (A) (A) (A) (A) (A) (A) (A) (A) (A) (A) (A)
                 (A) (A) (A) (A) (A) (A) (A) (A) (A) (A) (A) (A)
                 (A) (A) (A) (A) (A) (A) (A) (A) (A) (A) (A) (A)
                 (A) (A) (A) (A) (A) (A) (A) (A) (A) (A) (A) (A)
                 (A) (A) (A) (A) (A) (A) (A) (A) (A) (A) (A) (A)
                 (A) (A) (A) (A) (A) (A) (A) (A) (A) (A) (A) (A)
                 (A) (A) (A) (A) (A) (A) (A) (A) (A) (A) (A) (A)
                 (A) (A) (A) (A) (A) (A) (A) (A) (A) (A) (A) (A)
                 (A) (A) (A) (A) (A) (A) (A) (A) (A) (A) (A) (A)
                 (A) (A) (A) (A) (A) (A) (A) (A) (A) (A) (A) (A)
                 (A) (A) (A) (A) (A) (A) (A) (A) (A) (A) (A) (A)
                 (A) (A) (A) (A) (A) (A) (A) (A) (A) (A) (A) (A)
                 (A) (A) (A) (A) (A) (A) (A) (A) (A) (A) (A) (A)
                 (A) (A) (A) (A) (A) (A) (A) (A) (A) (A) (A) (A)
                 (A) (A) (A) (A) (A) (A) (A) (A) (A) (A) (A) (A)
                 (A) (A) (A) (A) (A) (A) (A) (A) (A) (A) (A) (A)
                 (A) (A) (A) (A) (A) (A) (A) (A) (A) (A) (A) (A)
                 (A) (A) (A) (A) (A) (A) (A) (A) (A) (A) (A) (A)
                 (A) (A) (A) (A) (A) (A) (A) (A) (A) (A) (A) (A)
                 (A) (A) (A) (A) (A) (A) (A) (A) (A) (A) (A) (A)
                 (A) (A) (A) (A) (A) (A) (A) (A) (A) (A) (A) (A)
                 (A) (A) (A) (A) (A) (A) (A) (A) (A) (A) (A) (A)
                 (A) (A) (A) (A) (A) (A) (A) (A) (A) (A) (A) (A)
                 (A) (A) (A) (A) (A) (A) (A) (A) (A) (A) (A) (A)
                 (A) (A) (A) (A) (A) (A) (A) (A) (A) (A) (A) (A)
                 (A) (A) (A) (A) (A) (A) (A) (A) (A) (A) (A) (A)
                 (A) (A) (A) (A) (A) (A) (A) (A) (A) (A) (A) (A)
                 (A) (A) (A) (A) (A) (A) (A) (A) (A) (A) (A) (A)
                 (A) (A) (A) (A) (A) (A) (A) (A) (A) (A) (A) (A)
                 (A) (A) (A) (A) (A) (A) (A) (A) (A) (A) (A) (A)
                 (A) (A) (A) (A) (A) (A) (A) (A) (A) (A) (A) (A)
                 (A) (A) (A) (A) (A) (A) (A) (A) (A) (A) (A) (A)
                 (A) (A) (A) (A) (A) (A) (A) (A) (A) (A) (A) (A)
                 (A) (A) (A) (A) (A) (A) (A) (A) (A) (A) (A) (A)
                 (A) (A) (A) (A) (A) (A) (A) (A) (A) (A) (A) (A)
                 (A) (A) (A) (A) (A) (A) (A) (A) (A) (A) (A) (A)
                 (A) (A) (A) (A) (A) (A) (A) (A) (A) (A) (A) (A)
                 (A) (A) (A) (A) (A) (A) (A) (A) (A) (A) (A) (A)
                 (A) (A)
 The electronic state is 5-A.
 Alpha  occ. eigenvalues -- -256.02139-101.43170-101.43043 -29.99284 -25.88020
 Alpha  occ. eigenvalues --  -25.85188 -25.85129 -14.45491 -14.45416 -14.41071
 Alpha  occ. eigenvalues --  -14.41009 -14.38353 -14.38288 -14.34737 -14.34728
 Alpha  occ. eigenvalues --  -14.33064 -14.33053 -10.27987 -10.27899 -10.25999
 Alpha  occ. eigenvalues --  -10.25979 -10.25284 -10.25251 -10.25170 -10.25155
 Alpha  occ. eigenvalues --  -10.24559 -10.24541 -10.23483 -10.23445 -10.23367
 Alpha  occ. eigenvalues --  -10.23302 -10.23271 -10.23210 -10.22830 -10.22825
 Alpha  occ. eigenvalues --  -10.22754 -10.22673 -10.22334 -10.22324 -10.21482
 Alpha  occ. eigenvalues --  -10.21471 -10.21052 -10.21041 -10.20040 -10.20030
 Alpha  occ. eigenvalues --   -9.34610  -9.34483  -7.10623  -7.10498  -7.10358
 Alpha  occ. eigenvalues --   -7.10342  -7.10230  -7.10216  -3.50422  -2.32188
 Alpha  occ. eigenvalues --   -2.26380  -2.26257  -1.15059  -1.15003  -0.98780
 Alpha  occ. eigenvalues --   -0.98667  -0.97391  -0.97360  -0.93556  -0.93549
 Alpha  occ. eigenvalues --   -0.90825  -0.90802  -0.86519  -0.86480  -0.83370
 Alpha  occ. eigenvalues --   -0.83335  -0.82288  -0.82255  -0.80998  -0.80978
 Alpha  occ. eigenvalues --   -0.78925  -0.78916  -0.72606  -0.72515  -0.70300
 Alpha  occ. eigenvalues --   -0.70041  -0.69961  -0.69932  -0.66827  -0.66797
 Alpha  occ. eigenvalues --   -0.66637  -0.66603  -0.64105  -0.64071  -0.63257
 Alpha  occ. eigenvalues --   -0.63181  -0.60420  -0.60349  -0.59252  -0.59188
 Alpha  occ. eigenvalues --   -0.55116  -0.55032  -0.53568  -0.53430  -0.52796
 Alpha  occ. eigenvalues --   -0.52696  -0.51179  -0.50982  -0.50565  -0.50514
 Alpha  occ. eigenvalues --   -0.49905  -0.49874  -0.49032  -0.49005  -0.48144
 Alpha  occ. eigenvalues --   -0.48102  -0.46167  -0.46121  -0.44732  -0.44718
 Alpha  occ. eigenvalues --   -0.44561  -0.44503  -0.44368  -0.43703  -0.43377
 Alpha  occ. eigenvalues --   -0.43297  -0.41331  -0.41245  -0.41154  -0.40445
 Alpha  occ. eigenvalues --   -0.39695  -0.39618  -0.39290  -0.38763  -0.38312
 Alpha  occ. eigenvalues --   -0.38308  -0.36290  -0.35944  -0.35907  -0.35867
 Alpha  occ. eigenvalues --   -0.35419  -0.34868  -0.34565  -0.33316  -0.33233
 Alpha  occ. eigenvalues --   -0.33017  -0.32613  -0.32319  -0.31945  -0.31278
 Alpha  occ. eigenvalues --   -0.31242  -0.30998  -0.30329  -0.29244  -0.29122
 Alpha  occ. eigenvalues --   -0.28105  -0.26707  -0.26515  -0.26497  -0.22747
 Alpha  occ. eigenvalues --   -0.22681  -0.22512  -0.22225  -0.21168  -0.20961
 Alpha virt. eigenvalues --   -0.09873  -0.09804  -0.07161  -0.06990  -0.06291
 Alpha virt. eigenvalues --   -0.06239  -0.04969  -0.04895  -0.03728  -0.03534
 Alpha virt. eigenvalues --    0.00618   0.00717   0.01256   0.01276   0.02499
 Alpha virt. eigenvalues --    0.02511   0.03460   0.03770   0.04012   0.04100
 Alpha virt. eigenvalues --    0.05180   0.05330   0.05489   0.05590   0.06963
 Alpha virt. eigenvalues --    0.07436   0.08689   0.08742   0.09039   0.09835
 Alpha virt. eigenvalues --    0.10026   0.11210   0.11520   0.13031   0.13047
 Alpha virt. eigenvalues --    0.13157   0.13249   0.13630   0.13781   0.14254
 Alpha virt. eigenvalues --    0.14515   0.15185   0.15448   0.15719   0.15903
 Alpha virt. eigenvalues --    0.17403   0.18048   0.18277   0.19338   0.20694
 Alpha virt. eigenvalues --    0.21035   0.22070   0.22094   0.22735   0.22885
 Alpha virt. eigenvalues --    0.23202   0.23265   0.24285   0.24911   0.25384
 Alpha virt. eigenvalues --    0.25498   0.25614   0.26172   0.26433   0.27183
 Alpha virt. eigenvalues --    0.27450   0.28529   0.28719   0.29110   0.30233
 Alpha virt. eigenvalues --    0.30387   0.30988   0.31306   0.31522   0.31821
 Alpha virt. eigenvalues --    0.31851   0.32660   0.32964   0.33225   0.33535
 Alpha virt. eigenvalues --    0.33800   0.33895   0.34049   0.34411   0.34926
 Alpha virt. eigenvalues --    0.35740   0.36010   0.36102   0.36283   0.36571
 Alpha virt. eigenvalues --    0.36877   0.37074   0.37275   0.37673   0.37887
 Alpha virt. eigenvalues --    0.38049   0.38256   0.38502   0.38842   0.38874
 Alpha virt. eigenvalues --    0.39284   0.39573   0.39786   0.40131   0.40311
 Alpha virt. eigenvalues --    0.40607   0.40970   0.41251   0.41345   0.41576
 Alpha virt. eigenvalues --    0.42306   0.42498   0.43197   0.43399   0.43852
 Alpha virt. eigenvalues --    0.44386   0.44570   0.45415   0.45942   0.46258
 Alpha virt. eigenvalues --    0.46667   0.46835   0.46979   0.47492   0.47917
 Alpha virt. eigenvalues --    0.48510   0.48884   0.48904   0.49918   0.50098
 Alpha virt. eigenvalues --    0.50318   0.50738   0.50937   0.51640   0.51962
 Alpha virt. eigenvalues --    0.52031   0.53025   0.53295   0.53941   0.54222
 Alpha virt. eigenvalues --    0.54425   0.54973   0.55264   0.55460   0.55774
 Alpha virt. eigenvalues --    0.56019   0.56091   0.56500   0.56677   0.56757
 Alpha virt. eigenvalues --    0.57252   0.57743   0.58178   0.58438   0.58504
 Alpha virt. eigenvalues --    0.58655   0.58838   0.59131   0.59228   0.59281
 Alpha virt. eigenvalues --    0.59422   0.59719   0.59828   0.60570   0.61394
 Alpha virt. eigenvalues --    0.61971   0.62355   0.62695   0.63381   0.63999
 Alpha virt. eigenvalues --    0.64520   0.64909   0.65278   0.65730   0.66309
 Alpha virt. eigenvalues --    0.66333   0.66920   0.67446   0.67751   0.68310
 Alpha virt. eigenvalues --    0.69672   0.69806   0.70405   0.70822   0.71508
 Alpha virt. eigenvalues --    0.71812   0.72116   0.72464   0.73006   0.73536
 Alpha virt. eigenvalues --    0.73857   0.74080   0.74267   0.74444   0.75049
 Alpha virt. eigenvalues --    0.75126   0.75501   0.75967   0.76549   0.77074
 Alpha virt. eigenvalues --    0.77598   0.77765   0.78949   0.79247   0.79544
 Alpha virt. eigenvalues --    0.79650   0.80147   0.80946   0.81392   0.82025
 Alpha virt. eigenvalues --    0.82481   0.82964   0.83709   0.84777   0.84940
 Alpha virt. eigenvalues --    0.85995   0.86199   0.86384   0.86836   0.88461
 Alpha virt. eigenvalues --    0.89508   0.89919   0.90071   0.90488   0.91054
 Alpha virt. eigenvalues --    0.91374   0.92290   0.92626   0.92903   0.93495
 Alpha virt. eigenvalues --    0.93568   0.94561   0.94714   0.95433   0.95511
 Alpha virt. eigenvalues --    0.95908   0.96273   0.96803   0.96932   0.97199
 Alpha virt. eigenvalues --    0.97229   0.97484   0.98207   0.98610   0.98982
 Alpha virt. eigenvalues --    0.99561   0.99856   1.00467   1.00744   1.01088
 Alpha virt. eigenvalues --    1.01524   1.01627   1.02127   1.02339   1.02565
 Alpha virt. eigenvalues --    1.02814   1.03180   1.03354   1.03652   1.03977
 Alpha virt. eigenvalues --    1.04362   1.05471   1.05999   1.06677   1.06765
 Alpha virt. eigenvalues --    1.07592   1.07883   1.09869   1.10083   1.10606
 Alpha virt. eigenvalues --    1.11230   1.13624   1.14264   1.15211   1.15319
 Alpha virt. eigenvalues --    1.15665   1.15862   1.16095   1.17943   1.18369
 Alpha virt. eigenvalues --    1.18566   1.19378   1.20349   1.21991   1.23013
 Alpha virt. eigenvalues --    1.23408   1.24484   1.24946   1.25809   1.26248
 Alpha virt. eigenvalues --    1.26408   1.26593   1.27493   1.27651   1.29026
 Alpha virt. eigenvalues --    1.29109   1.29902   1.30398   1.31590   1.32959
 Alpha virt. eigenvalues --    1.33051   1.34563   1.35443   1.36118   1.36221
 Alpha virt. eigenvalues --    1.37517   1.37782   1.39036   1.39080   1.41168
 Alpha virt. eigenvalues --    1.41339   1.43145   1.43231   1.43637   1.43803
 Alpha virt. eigenvalues --    1.44201   1.45290   1.46129   1.46694   1.47980
 Alpha virt. eigenvalues --    1.48015   1.48460   1.49041   1.49302   1.50082
 Alpha virt. eigenvalues --    1.50116   1.50761   1.50915   1.51212   1.51465
 Alpha virt. eigenvalues --    1.51529   1.51956   1.53575   1.53710   1.54278
 Alpha virt. eigenvalues --    1.54377   1.54839   1.55017   1.55049   1.55348
 Alpha virt. eigenvalues --    1.56309   1.56504   1.57729   1.58126   1.59830
 Alpha virt. eigenvalues --    1.60108   1.60268   1.61125   1.61384   1.61634
 Alpha virt. eigenvalues --    1.62121   1.62359   1.63023   1.64173   1.65445
 Alpha virt. eigenvalues --    1.65909   1.67202   1.67374   1.67696   1.68060
 Alpha virt. eigenvalues --    1.68726   1.68948   1.69124   1.70078   1.71544
 Alpha virt. eigenvalues --    1.72390   1.72450   1.72556   1.72756   1.73054
 Alpha virt. eigenvalues --    1.73434   1.73798   1.76027   1.76333   1.76529
 Alpha virt. eigenvalues --    1.77026   1.77140   1.77933   1.78428   1.79960
 Alpha virt. eigenvalues --    1.80751   1.81461   1.81757   1.82143   1.84468
 Alpha virt. eigenvalues --    1.84909   1.85302   1.86072   1.86463   1.86668
 Alpha virt. eigenvalues --    1.86881   1.86969   1.87827   1.88139   1.88815
 Alpha virt. eigenvalues --    1.89092   1.89182   1.89347   1.89564   1.89986
 Alpha virt. eigenvalues --    1.90640   1.90746   1.92624   1.92922   1.93531
 Alpha virt. eigenvalues --    1.94011   1.94509   1.94832   1.97780   1.97968
 Alpha virt. eigenvalues --    1.98106   1.98326   1.98907   2.00375   2.00584
 Alpha virt. eigenvalues --    2.00806   2.02658   2.02751   2.03323   2.03466
 Alpha virt. eigenvalues --    2.03769   2.04132   2.04625   2.06216   2.07268
 Alpha virt. eigenvalues --    2.07395   2.08909   2.08978   2.10952   2.11227
 Alpha virt. eigenvalues --    2.12169   2.13083   2.14509   2.14770   2.16347
 Alpha virt. eigenvalues --    2.16522   2.16721   2.16993   2.17147   2.17598
 Alpha virt. eigenvalues --    2.21510   2.22327   2.22636   2.23753   2.24116
 Alpha virt. eigenvalues --    2.24801   2.25072   2.25409   2.26232   2.27377
 Alpha virt. eigenvalues --    2.27610   2.28052   2.28452   2.28487   2.29111
 Alpha virt. eigenvalues --    2.29951   2.30753   2.30916   2.31645   2.32370
 Alpha virt. eigenvalues --    2.32726   2.32937   2.33043   2.35446   2.35900
 Alpha virt. eigenvalues --    2.36753   2.37761   2.38714   2.39809   2.40178
 Alpha virt. eigenvalues --    2.41737   2.42586   2.44753   2.45170   2.47886
 Alpha virt. eigenvalues --    2.48107   2.48316   2.48461   2.49098   2.49129
 Alpha virt. eigenvalues --    2.52000   2.52349   2.54066   2.54170   2.55170
 Alpha virt. eigenvalues --    2.55236   2.55670   2.55996   2.56533   2.56782
 Alpha virt. eigenvalues --    2.57030   2.57150   2.57371   2.57553   2.58267
 Alpha virt. eigenvalues --    2.58656   2.59230   2.59385   2.59474   2.59587
 Alpha virt. eigenvalues --    2.60730   2.61067   2.61146   2.61342   2.62436
 Alpha virt. eigenvalues --    2.62595   2.62911   2.63150   2.63306   2.63428
 Alpha virt. eigenvalues --    2.63795   2.64310   2.64728   2.65096   2.65912
 Alpha virt. eigenvalues --    2.65968   2.66176   2.66475   2.67176   2.67415
 Alpha virt. eigenvalues --    2.68969   2.69157   2.71011   2.71371   2.72033
 Alpha virt. eigenvalues --    2.72782   2.73920   2.74173   2.74730   2.74947
 Alpha virt. eigenvalues --    2.75448   2.75628   2.76076   2.76490   2.77059
 Alpha virt. eigenvalues --    2.77136   2.79064   2.79749   2.80873   2.81246
 Alpha virt. eigenvalues --    2.81692   2.83023   2.83082   2.84064   2.84390
 Alpha virt. eigenvalues --    2.86055   2.86199   2.87050   2.87553   2.87870
 Alpha virt. eigenvalues --    2.88009   2.89187   2.89217   2.91460   2.91655
 Alpha virt. eigenvalues --    2.91746   2.91976   2.93047   2.93229   2.93770
 Alpha virt. eigenvalues --    2.94083   2.94863   2.95301   2.95575   2.95939
 Alpha virt. eigenvalues --    2.96146   2.98217   3.00765   3.00850   3.02391
 Alpha virt. eigenvalues --    3.02567   3.03399   3.04069   3.06076   3.06361
 Alpha virt. eigenvalues --    3.11809   3.12174   3.12531   3.13003   3.14133
 Alpha virt. eigenvalues --    3.14195   3.15085   3.15603   3.21497   3.21815
 Alpha virt. eigenvalues --    3.24056   3.24704   3.28673   3.28945   3.31922
 Alpha virt. eigenvalues --    3.32210   3.32882   3.33240   3.35219   3.36985
 Alpha virt. eigenvalues --    3.38311   3.40230   3.41050   3.42363   3.42725
 Alpha virt. eigenvalues --    3.43495   3.43612   3.44288   3.44662   3.47570
 Alpha virt. eigenvalues --    3.47647   3.55214   3.55338   3.55942   3.57265
 Alpha virt. eigenvalues --    3.57864   3.58606   3.61669   3.62894   3.69467
 Alpha virt. eigenvalues --    3.70085   3.72513   3.75316   3.79713   3.82396
 Alpha virt. eigenvalues --    3.83238   3.83709   3.85546   3.85872   3.85921
 Alpha virt. eigenvalues --    3.85938   3.86767   3.87181   3.89492   3.89503
 Alpha virt. eigenvalues --    3.93336   3.93481   3.93955   3.94897   3.95013
 Alpha virt. eigenvalues --    3.96471   3.98866   3.99097   4.00509   4.02272
 Alpha virt. eigenvalues --    4.03179   4.03696   4.06934   4.07185   4.09233
 Alpha virt. eigenvalues --    4.10455   4.13632   4.17400   4.25403   4.25709
 Alpha virt. eigenvalues --    4.39924   4.43602   4.47966   4.48420   4.49546
 Alpha virt. eigenvalues --    4.49583   4.59076   4.65402   4.78077   4.78280
 Alpha virt. eigenvalues --    4.78580   4.78678   5.06986   5.07556   5.21416
 Alpha virt. eigenvalues --    5.21925   5.59118   5.59481   5.61096   5.67141
 Alpha virt. eigenvalues --    5.72905   5.87049   5.99383   7.84290   7.93586
 Alpha virt. eigenvalues --    8.05296   9.58919   9.73093  23.43529  23.43608
 Alpha virt. eigenvalues --   23.59103  23.59299  23.74716  23.75059  23.84139
 Alpha virt. eigenvalues --   23.84151  23.85807  23.86057  23.87743  23.87759
 Alpha virt. eigenvalues --   23.96820  23.97020  23.98300  23.98342  24.05666
 Alpha virt. eigenvalues --   24.05758  24.06286  24.06373  24.09452  24.09679
 Alpha virt. eigenvalues --   24.12798  24.12831  24.13356  24.13415  24.39174
 Alpha virt. eigenvalues --   24.39230  25.53564  25.61612  25.71697  25.72327
 Alpha virt. eigenvalues --   25.75761  25.90488  26.27171  33.77032  33.84655
 Alpha virt. eigenvalues --   33.93208  35.34111  35.34462  35.45737  35.45862
 Alpha virt. eigenvalues --   35.58163  35.58544  35.62609  35.63490  35.80769
 Alpha virt. eigenvalues --   35.80778 147.15443 215.52188 215.69359 776.98709
  Beta  occ. eigenvalues -- -256.02162-101.43093-101.42967 -29.91603 -25.80733
  Beta  occ. eigenvalues --  -25.79401 -25.79369 -14.45479 -14.45404 -14.41070
  Beta  occ. eigenvalues --  -14.41006 -14.38239 -14.38175 -14.34619 -14.34609
  Beta  occ. eigenvalues --  -14.33064 -14.33053 -10.27985 -10.27898 -10.26000
  Beta  occ. eigenvalues --  -10.25981 -10.25284 -10.25252 -10.25176 -10.25161
  Beta  occ. eigenvalues --  -10.24557 -10.24538 -10.23483 -10.23445 -10.23367
  Beta  occ. eigenvalues --  -10.23302 -10.23271 -10.23210 -10.22831 -10.22825
  Beta  occ. eigenvalues --  -10.22754 -10.22673 -10.22340 -10.22330 -10.21488
  Beta  occ. eigenvalues --  -10.21478 -10.21046 -10.21034 -10.20036 -10.20026
  Beta  occ. eigenvalues --   -9.34536  -9.34410  -7.10481  -7.10355  -7.10274
  Beta  occ. eigenvalues --   -7.10248  -7.10148  -7.10122  -3.32063  -2.09563
  Beta  occ. eigenvalues --   -2.08625  -2.08537  -1.15013  -1.14957  -0.98701
  Beta  occ. eigenvalues --   -0.98587  -0.97307  -0.97279  -0.93553  -0.93546
  Beta  occ. eigenvalues --   -0.90814  -0.90791  -0.86504  -0.86464  -0.83337
  Beta  occ. eigenvalues --   -0.83305  -0.82270  -0.82238  -0.80997  -0.80976
  Beta  occ. eigenvalues --   -0.78912  -0.78902  -0.72568  -0.72481  -0.70063
  Beta  occ. eigenvalues --   -0.69959  -0.69740  -0.69448  -0.66797  -0.66768
  Beta  occ. eigenvalues --   -0.66621  -0.66589  -0.64071  -0.64037  -0.63212
  Beta  occ. eigenvalues --   -0.63139  -0.60410  -0.60340  -0.59225  -0.59167
  Beta  occ. eigenvalues --   -0.55051  -0.54994  -0.53543  -0.53405  -0.52756
  Beta  occ. eigenvalues --   -0.52660  -0.51161  -0.50962  -0.50527  -0.50478
  Beta  occ. eigenvalues --   -0.49885  -0.49852  -0.49011  -0.48982  -0.48138
  Beta  occ. eigenvalues --   -0.48098  -0.46144  -0.46102  -0.44714  -0.44707
  Beta  occ. eigenvalues --   -0.44523  -0.44439  -0.44032  -0.43606  -0.43314
  Beta  occ. eigenvalues --   -0.43257  -0.41240  -0.41207  -0.40637  -0.39976
  Beta  occ. eigenvalues --   -0.39609  -0.39432  -0.39080  -0.38311  -0.38308
  Beta  occ. eigenvalues --   -0.38257  -0.35898  -0.35875  -0.35652  -0.35320
  Beta  occ. eigenvalues --   -0.34856  -0.33247  -0.33127  -0.32773  -0.32306
  Beta  occ. eigenvalues --   -0.31756  -0.31573  -0.31399  -0.31219  -0.31130
  Beta  occ. eigenvalues --   -0.29328  -0.29143  -0.26764  -0.26545  -0.26393
  Beta  occ. eigenvalues --   -0.25712  -0.23433  -0.23348  -0.23008  -0.22068
  Beta  occ. eigenvalues --   -0.17057
  Beta virt. eigenvalues --   -0.09895  -0.09831  -0.07508  -0.06896  -0.06324
  Beta virt. eigenvalues --   -0.06229  -0.05109  -0.04947  -0.04034  -0.03615
  Beta virt. eigenvalues --   -0.01747  -0.01085   0.00574   0.00658   0.00734
  Beta virt. eigenvalues --    0.01257   0.01285   0.02456   0.02522   0.03446
  Beta virt. eigenvalues --    0.03755   0.03899   0.04090   0.04394   0.05200
  Beta virt. eigenvalues --    0.05342   0.05511   0.05616   0.07017   0.07446
  Beta virt. eigenvalues --    0.08702   0.08761   0.09182   0.09891   0.10184
  Beta virt. eigenvalues --    0.11233   0.11685   0.13085   0.13135   0.13180
  Beta virt. eigenvalues --    0.13278   0.13690   0.13808   0.14299   0.14586
  Beta virt. eigenvalues --    0.15204   0.15493   0.15816   0.16645   0.18087
  Beta virt. eigenvalues --    0.18276   0.18377   0.19477   0.20797   0.21058
  Beta virt. eigenvalues --    0.22097   0.22101   0.22886   0.22955   0.23310
  Beta virt. eigenvalues --    0.23486   0.24618   0.24923   0.25450   0.25512
  Beta virt. eigenvalues --    0.25634   0.26212   0.26605   0.27428   0.27584
  Beta virt. eigenvalues --    0.28609   0.28831   0.29176   0.30366   0.30462
  Beta virt. eigenvalues --    0.31017   0.31347   0.31623   0.31921   0.32030
  Beta virt. eigenvalues --    0.32712   0.32990   0.33322   0.33618   0.33868
  Beta virt. eigenvalues --    0.34018   0.34139   0.34472   0.34984   0.35824
  Beta virt. eigenvalues --    0.36115   0.36254   0.36356   0.36602   0.36943
  Beta virt. eigenvalues --    0.37096   0.37293   0.37705   0.37950   0.38119
  Beta virt. eigenvalues --    0.38282   0.38581   0.38876   0.38899   0.39315
  Beta virt. eigenvalues --    0.39603   0.39804   0.40158   0.40359   0.40662
  Beta virt. eigenvalues --    0.41081   0.41316   0.41403   0.41654   0.42369
  Beta virt. eigenvalues --    0.42531   0.43238   0.43481   0.43879   0.44495
  Beta virt. eigenvalues --    0.44640   0.45473   0.45961   0.46281   0.46702
  Beta virt. eigenvalues --    0.46904   0.47090   0.47549   0.48002   0.48567
  Beta virt. eigenvalues --    0.48921   0.48960   0.49945   0.50205   0.50475
  Beta virt. eigenvalues --    0.50789   0.51092   0.51680   0.52025   0.52138
  Beta virt. eigenvalues --    0.53242   0.53593   0.54247   0.54338   0.54640
  Beta virt. eigenvalues --    0.55139   0.55279   0.55644   0.55798   0.56081
  Beta virt. eigenvalues --    0.56153   0.56576   0.56705   0.56869   0.57443
  Beta virt. eigenvalues --    0.57894   0.58315   0.58518   0.58600   0.58724
  Beta virt. eigenvalues --    0.58991   0.59218   0.59241   0.59296   0.59469
  Beta virt. eigenvalues --    0.59770   0.59935   0.60622   0.61434   0.62149
  Beta virt. eigenvalues --    0.62489   0.62749   0.63698   0.64165   0.64689
  Beta virt. eigenvalues --    0.65104   0.65459   0.65764   0.66385   0.66430
  Beta virt. eigenvalues --    0.66950   0.67558   0.67976   0.68369   0.69701
  Beta virt. eigenvalues --    0.69874   0.70473   0.70866   0.71601   0.71843
  Beta virt. eigenvalues --    0.72202   0.72549   0.73076   0.73655   0.73927
  Beta virt. eigenvalues --    0.74146   0.74641   0.74788   0.75151   0.75259
  Beta virt. eigenvalues --    0.75658   0.76173   0.76670   0.77306   0.77671
  Beta virt. eigenvalues --    0.77991   0.79014   0.79467   0.79610   0.79955
  Beta virt. eigenvalues --    0.80424   0.81072   0.81679   0.82102   0.82542
  Beta virt. eigenvalues --    0.83121   0.83913   0.84886   0.85002   0.86050
  Beta virt. eigenvalues --    0.86256   0.86569   0.87528   0.88549   0.89566
  Beta virt. eigenvalues --    0.89998   0.90466   0.90741   0.91200   0.91967
  Beta virt. eigenvalues --    0.92566   0.93189   0.93545   0.93708   0.94699
  Beta virt. eigenvalues --    0.95002   0.95105   0.95705   0.95985   0.96249
  Beta virt. eigenvalues --    0.96539   0.96920   0.97159   0.97319   0.97465
  Beta virt. eigenvalues --    0.97818   0.98415   0.98876   0.99206   0.99639
  Beta virt. eigenvalues --    0.99994   1.00618   1.00831   1.01339   1.01659
  Beta virt. eigenvalues --    1.01777   1.02200   1.02468   1.02639   1.02939
  Beta virt. eigenvalues --    1.03306   1.03501   1.03835   1.04076   1.04506
  Beta virt. eigenvalues --    1.05510   1.06099   1.06716   1.06842   1.07629
  Beta virt. eigenvalues --    1.07897   1.09888   1.10102   1.10881   1.11376
  Beta virt. eigenvalues --    1.13855   1.14431   1.15370   1.15462   1.15751
  Beta virt. eigenvalues --    1.16167   1.16543   1.18435   1.18442   1.19359
  Beta virt. eigenvalues --    1.20084   1.20825   1.22851   1.23509   1.24404
  Beta virt. eigenvalues --    1.24547   1.25081   1.25953   1.26278   1.26433
  Beta virt. eigenvalues --    1.26676   1.27629   1.27742   1.29062   1.29120
  Beta virt. eigenvalues --    1.30032   1.30486   1.33106   1.33232   1.34600
  Beta virt. eigenvalues --    1.35137   1.35945   1.36202   1.37867   1.38445
  Beta virt. eigenvalues --    1.39005   1.39114   1.39894   1.41254   1.41522
  Beta virt. eigenvalues --    1.43393   1.43543   1.43934   1.43974   1.46048
  Beta virt. eigenvalues --    1.46121   1.46801   1.47973   1.48021   1.48101
  Beta virt. eigenvalues --    1.49136   1.49254   1.49470   1.50395   1.50523
  Beta virt. eigenvalues --    1.50858   1.50996   1.51335   1.51559   1.52065
  Beta virt. eigenvalues --    1.52494   1.53648   1.53804   1.54332   1.54454
  Beta virt. eigenvalues --    1.54880   1.55025   1.55067   1.55392   1.56506
  Beta virt. eigenvalues --    1.56559   1.57937   1.58330   1.59876   1.60159
  Beta virt. eigenvalues --    1.60449   1.61300   1.61481   1.61928   1.62641
  Beta virt. eigenvalues --    1.62726   1.63200   1.64482   1.65598   1.66030
  Beta virt. eigenvalues --    1.67254   1.67491   1.67974   1.68451   1.68752
  Beta virt. eigenvalues --    1.69207   1.69408   1.70232   1.72032   1.72403
  Beta virt. eigenvalues --    1.72563   1.72576   1.72829   1.73132   1.73843
  Beta virt. eigenvalues --    1.74613   1.76059   1.76375   1.76686   1.77126
  Beta virt. eigenvalues --    1.77758   1.78540   1.79132   1.80548   1.81142
  Beta virt. eigenvalues --    1.81777   1.82048   1.84178   1.84849   1.85156
  Beta virt. eigenvalues --    1.85728   1.86210   1.86682   1.86741   1.87072
  Beta virt. eigenvalues --    1.87405   1.88283   1.88636   1.88985   1.89134
  Beta virt. eigenvalues --    1.89255   1.89512   1.90061   1.90321   1.90766
  Beta virt. eigenvalues --    1.90910   1.93006   1.93130   1.94195   1.94293
  Beta virt. eigenvalues --    1.94547   1.95707   1.97837   1.98027   1.98137
  Beta virt. eigenvalues --    1.98444   1.99503   2.00514   2.00732   2.01175
  Beta virt. eigenvalues --    2.02713   2.02777   2.03357   2.03509   2.03853
  Beta virt. eigenvalues --    2.04226   2.04740   2.06872   2.07285   2.07671
  Beta virt. eigenvalues --    2.08912   2.08984   2.10981   2.11261   2.12281
  Beta virt. eigenvalues --    2.13210   2.14548   2.14823   2.16387   2.16552
  Beta virt. eigenvalues --    2.16806   2.17073   2.17216   2.17744   2.21617
  Beta virt. eigenvalues --    2.22413   2.23019   2.24089   2.24305   2.24931
  Beta virt. eigenvalues --    2.25122   2.25602   2.26478   2.27466   2.27696
  Beta virt. eigenvalues --    2.28106   2.28506   2.28595   2.29230   2.30084
  Beta virt. eigenvalues --    2.30955   2.31180   2.32050   2.32492   2.32746
  Beta virt. eigenvalues --    2.33065   2.33263   2.35613   2.36020   2.37059
  Beta virt. eigenvalues --    2.37846   2.39402   2.39906   2.40582   2.41839
  Beta virt. eigenvalues --    2.42672   2.44823   2.45246   2.47931   2.48192
  Beta virt. eigenvalues --    2.48331   2.48483   2.49100   2.49132   2.52034
  Beta virt. eigenvalues --    2.52373   2.54126   2.54213   2.55263   2.55304
  Beta virt. eigenvalues --    2.55758   2.56094   2.56582   2.56823   2.57052
  Beta virt. eigenvalues --    2.57164   2.57377   2.57574   2.58300   2.58680
  Beta virt. eigenvalues --    2.59242   2.59409   2.59500   2.59605   2.60827
  Beta virt. eigenvalues --    2.61096   2.61172   2.61444   2.62514   2.62670
  Beta virt. eigenvalues --    2.62961   2.63217   2.63340   2.63449   2.63840
  Beta virt. eigenvalues --    2.64393   2.64830   2.65184   2.65983   2.66059
  Beta virt. eigenvalues --    2.66229   2.66570   2.67282   2.67510   2.69032
  Beta virt. eigenvalues --    2.69234   2.71113   2.71423   2.72180   2.72905
  Beta virt. eigenvalues --    2.73977   2.74213   2.74952   2.75222   2.75720
  Beta virt. eigenvalues --    2.75875   2.76446   2.76644   2.77067   2.77156
  Beta virt. eigenvalues --    2.79254   2.79781   2.80977   2.81285   2.83089
  Beta virt. eigenvalues --    2.83118   2.86339   2.86459   2.87063   2.87479
  Beta virt. eigenvalues --    2.89161   2.89203   2.89558   2.90885   2.91640
  Beta virt. eigenvalues --    2.91763   2.91991   2.92434   2.93339   2.93693
  Beta virt. eigenvalues --    2.93762   2.94398   2.95001   2.95327   2.95575
  Beta virt. eigenvalues --    2.95812   2.96104   2.98491   2.98600   3.00041
  Beta virt. eigenvalues --    3.00812   3.00947   3.02784   3.02963   3.03241
  Beta virt. eigenvalues --    3.04405   3.06147   3.06505   3.07048   3.12089
  Beta virt. eigenvalues --    3.12288   3.12592   3.13053   3.14151   3.14216
  Beta virt. eigenvalues --    3.15515   3.16189   3.21738   3.22038   3.24173
  Beta virt. eigenvalues --    3.24954   3.28699   3.29032   3.32137   3.32225
  Beta virt. eigenvalues --    3.33159   3.33324   3.36960   3.37093   3.40076
  Beta virt. eigenvalues --    3.40305   3.42211   3.42421   3.43498   3.43599
  Beta virt. eigenvalues --    3.44223   3.44687   3.45672   3.47572   3.47653
  Beta virt. eigenvalues --    3.55305   3.55546   3.55976   3.57276   3.57875
  Beta virt. eigenvalues --    3.58634   3.61718   3.62943   3.69574   3.70221
  Beta virt. eigenvalues --    3.72637   3.75421   3.79779   3.82429   3.83269
  Beta virt. eigenvalues --    3.83744   3.85677   3.85922   3.85937   3.85991
  Beta virt. eigenvalues --    3.86835   3.87227   3.89493   3.89504   3.93339
  Beta virt. eigenvalues --    3.93485   3.94039   3.94902   3.95019   3.96562
  Beta virt. eigenvalues --    3.98870   3.99125   4.00596   4.02317   4.03217
  Beta virt. eigenvalues --    4.03751   4.06936   4.07187   4.09278   4.10486
  Beta virt. eigenvalues --    4.13675   4.17538   4.25424   4.25745   4.40151
  Beta virt. eigenvalues --    4.43895   4.48028   4.48476   4.49547   4.49584
  Beta virt. eigenvalues --    4.59239   4.65607   4.78106   4.78291   4.78635
  Beta virt. eigenvalues --    4.78736   5.06997   5.07567   5.21494   5.22003
  Beta virt. eigenvalues --    5.59196   5.59577   5.75000   5.79738   5.81000
  Beta virt. eigenvalues --    6.00053   6.12891   7.97876   8.04520   8.16457
  Beta virt. eigenvalues --    9.59089   9.73237  23.43530  23.43609  23.59103
  Beta virt. eigenvalues --   23.59299  23.74716  23.75059  23.84140  23.84152
  Beta virt. eigenvalues --   23.85804  23.86055  23.87743  23.87759  23.96815
  Beta virt. eigenvalues --   23.97016  23.98300  23.98343  24.05668  24.05760
  Beta virt. eigenvalues --   24.06286  24.06373  24.09453  24.09680  24.12798
  Beta virt. eigenvalues --   24.12832  24.13356  24.13415  24.39174  24.39230
  Beta virt. eigenvalues --   25.53710  25.61732  25.71957  25.72458  25.78089
  Beta virt. eigenvalues --   25.90667  26.35593  33.87103  33.92797  34.01523
  Beta virt. eigenvalues --   35.34144  35.34493  35.45751  35.45876  35.58265
  Beta virt. eigenvalues --   35.58645  35.62737  35.63615  35.80770  35.80778
  Beta virt. eigenvalues --  147.19407 215.52258 215.69430 776.99478
          Condensed to atoms (all electrons):
          Atomic-Atomic Spin Densities.
 Mulliken charges and spin densities:
               1          2
     1  Fe   1.380873   3.757540
     2  Cl  -0.739236   0.079729
     3  N   -0.548187   0.019205
     4  N   -0.374742   0.017932
     5  N    0.005046  -0.000925
     6  N   -0.365769   0.003262
     7  C    0.149699  -0.004769
     8  H    0.178796   0.001984
     9  C   -0.181368   0.002193
    10  H    0.114624   0.000579
    11  C    0.003023  -0.005080
    12  H    0.110082   0.000230
    13  C   -0.099569   0.003211
    14  H    0.094880   0.000550
    15  C    0.244193   0.000075
    16  C    0.096020   0.002065
    17  C    0.151307  -0.000575
    18  H    0.134423   0.000115
    19  Cl  -0.738646   0.079924
    20  N   -0.549191   0.019104
    21  N   -0.373627   0.017568
    22  N    0.003426   0.000287
    23  N   -0.357695   0.003119
    24  C    0.151214  -0.004535
    25  H    0.180037   0.001887
    26  C   -0.181705   0.002101
    27  H    0.115106   0.000587
    28  C    0.004029  -0.004769
    29  H    0.110147   0.000211
    30  C   -0.102523   0.003084
    31  H    0.094388   0.000564
    32  C    0.245148   0.000268
    33  C    0.091632   0.002053
    34  C    0.147101  -0.001062
    35  H    0.136853   0.000101
    36  C    0.249452   0.000816
    37  C   -0.098848   0.000020
    38  C   -0.060050  -0.000171
    39  C   -0.028269   0.000113
    40  C   -0.026478   0.000078
    41  C   -0.040234  -0.000161
    42  H    0.124493  -0.000001
    43  H    0.137127   0.000011
    44  H    0.122834   0.000014
    45  H    0.122629  -0.000005
    46  C    0.228345   0.000582
    47  C   -0.095343   0.000301
    48  C   -0.051481   0.000519
    49  C   -0.028704  -0.000141
    50  C   -0.027504  -0.000308
    51  C   -0.040504   0.000476
    52  H    0.119953  -0.000003
    53  H    0.148336  -0.000028
    54  H    0.121828   0.000017
    55  H    0.125615   0.000014
    56  C    0.040511  -0.000117
    57  N   -0.206648   0.000192
    58  C    0.040084   0.000034
    59  N   -0.206931  -0.000064
 Sum of Mulliken charges =   0.00000   4.00000
 Mulliken charges and spin densities with hydrogens summed into heavy atoms:
               1          2
     1  Fe   1.380873   3.757540
     2  Cl  -0.739236   0.079729
     3  N   -0.548187   0.019205
     4  N   -0.374742   0.017932
     5  N    0.005046  -0.000925
     6  N   -0.365769   0.003262
     7  C    0.328495  -0.002785
     9  C   -0.066744   0.002771
    11  C    0.113105  -0.004850
    13  C   -0.004689   0.003761
    15  C    0.244193   0.000075
    16  C    0.096020   0.002065
    17  C    0.285730  -0.000460
    19  Cl  -0.738646   0.079924
    20  N   -0.549191   0.019104
    21  N   -0.373627   0.017568
    22  N    0.003426   0.000287
    23  N   -0.357695   0.003119
    24  C    0.331251  -0.002648
    26  C   -0.066599   0.002688
    28  C    0.114176  -0.004559
    30  C   -0.008136   0.003648
    32  C    0.245148   0.000268
    33  C    0.091632   0.002053
    34  C    0.283954  -0.000961
    36  C    0.249452   0.000816
    37  C    0.025646   0.000018
    38  C    0.077078  -0.000159
    39  C    0.094565   0.000127
    40  C    0.096151   0.000073
    41  C   -0.040234  -0.000161
    46  C    0.228345   0.000582
    47  C    0.024609   0.000298
    48  C    0.096855   0.000491
    49  C    0.093123  -0.000123
    50  C    0.098111  -0.000295
    51  C   -0.040504   0.000476
    56  C    0.040511  -0.000117
    57  N   -0.206648   0.000192
    58  C    0.040084   0.000034
    59  N   -0.206931  -0.000064
 Electronic spatial extent (au):  <R**2>=          27929.1903
 Charge=              0.0000 electrons
 Dipole moment (field-independent basis, Debye):
    X=             -0.2140    Y=              7.4881    Z=             -0.3988  Tot=              7.5018
 Quadrupole moment (field-independent basis, Debye-Ang):
   XX=           -307.8746   YY=           -333.7828   ZZ=           -190.5766
   XY=              2.7244   XZ=             33.7699   YZ=             12.5404
 Traceless Quadrupole moment (field-independent basis, Debye-Ang):
   XX=            -30.4633   YY=            -56.3715   ZZ=             86.8348
   XY=              2.7244   XZ=             33.7699   YZ=             12.5404
 Octapole moment (field-independent basis, Debye-Ang**2):
  XXX=            -67.1360  YYY=           -164.9087  ZZZ=             19.0261  XYY=             40.0609
  XXY=           -382.8136  XXZ=            -33.4727  XZZ=            -13.6275  YZZ=           -133.9420
  YYZ=             25.3324  XYZ=            168.5896
 Hexadecapole moment (field-independent basis, Debye-Ang**3):
 XXXX=         -25243.0010 YYYY=         -14359.9777 ZZZZ=          -5842.6460 XXXY=            -74.5459
 XXXZ=           1607.7271 YYYX=            288.8903 YYYZ=            293.9784 ZZZX=            204.0071
 ZZZY=             65.2488 XXYY=          -8804.4487 XXZZ=          -4364.4006 YYZZ=          -2894.2719
 XXYZ=            176.4625 YYXZ=            602.8425 ZZXY=            -30.5024
 N-N= 5.385478725145D+03 E-N=-1.974928908289D+04  KE= 3.800504682524D+03
                          Isotropic Fermi Contact Couplings
        Atom                 a.u.       MegaHertz       Gauss      10(-4) cm-1
     1  Fe(57)            -0.56451     -20.46917      -7.30391      -6.82778
     2  Cl(35)             0.05202       5.70220       2.03469       1.90205
     3  N(14)              0.07236       5.84515       2.08569       1.94973
     4  N(14)              0.08297       6.70182       2.39138       2.23549
     5  N(14)              0.01030       0.83239       0.29702       0.27766
     6  N(14)              0.00873       0.70521       0.25164       0.23523
     7  C(13)             -0.00156      -0.43928      -0.15675      -0.14653
     8  H(1)               0.00044       0.49627       0.17708       0.16554
     9  C(13)              0.00170       0.47767       0.17044       0.15933
    10  H(1)               0.00013       0.14224       0.05075       0.04744
    11  C(13)             -0.00016      -0.04522      -0.01613      -0.01508
    12  H(1)               0.00005       0.06022       0.02149       0.02009
    13  C(13)              0.00222       0.62261       0.22216       0.20768
    14  H(1)               0.00017       0.18910       0.06748       0.06308
    15  C(13)             -0.00115      -0.32415      -0.11567      -0.10813
    16  C(13)             -0.00027      -0.07611      -0.02716      -0.02539
    17  C(13)              0.00034       0.09437       0.03367       0.03148
    18  H(1)               0.00007       0.07422       0.02648       0.02476
    19  Cl(35)             0.05222       5.72465       2.04270       1.90954
    20  N(14)              0.07223       5.83418       2.08178       1.94607
    21  N(14)              0.08242       6.65772       2.37564       2.22078
    22  N(14)              0.01054       0.85098       0.30365       0.28386
    23  N(14)              0.00884       0.71395       0.25475       0.23815
    24  C(13)             -0.00155      -0.43478      -0.15514      -0.14503
    25  H(1)               0.00044       0.49025       0.17493       0.16353
    26  C(13)              0.00167       0.46993       0.16768       0.15675
    27  H(1)               0.00013       0.14129       0.05041       0.04713
    28  C(13)             -0.00014      -0.03960      -0.01413      -0.01321
    29  H(1)               0.00005       0.05546       0.01979       0.01850
    30  C(13)              0.00219       0.61543       0.21960       0.20528
    31  H(1)               0.00017       0.19184       0.06845       0.06399
    32  C(13)             -0.00115      -0.32410      -0.11565      -0.10811
    33  C(13)             -0.00025      -0.07104      -0.02535      -0.02370
    34  C(13)              0.00033       0.09360       0.03340       0.03122
    35  H(1)               0.00006       0.07198       0.02568       0.02401
    36  C(13)              0.00051       0.14228       0.05077       0.04746
    37  C(13)              0.00033       0.09263       0.03305       0.03090
    38  C(13)             -0.00004      -0.01107      -0.00395      -0.00369
    39  C(13)              0.00012       0.03392       0.01210       0.01131
    40  C(13)              0.00001       0.00298       0.00106       0.00099
    41  C(13)             -0.00002      -0.00559      -0.00199      -0.00186
    42  H(1)               0.00001       0.01426       0.00509       0.00476
    43  H(1)               0.00001       0.01238       0.00442       0.00413
    44  H(1)               0.00001       0.00699       0.00250       0.00233
    45  H(1)               0.00000      -0.00143      -0.00051      -0.00048
    46  C(13)              0.00051       0.14230       0.05077       0.04746
    47  C(13)              0.00016       0.04572       0.01632       0.01525
    48  C(13)              0.00002       0.00492       0.00175       0.00164
    49  C(13)              0.00003       0.00927       0.00331       0.00309
    50  C(13)             -0.00003      -0.00847      -0.00302      -0.00283
    51  C(13)              0.00003       0.00959       0.00342       0.00320
    52  H(1)               0.00000       0.00495       0.00176       0.00165
    53  H(1)               0.00000      -0.00223      -0.00080      -0.00074
    54  H(1)               0.00001       0.00704       0.00251       0.00235
    55  H(1)               0.00000       0.00444       0.00158       0.00148
    56  C(13)             -0.00003      -0.00863      -0.00308      -0.00288
    57  N(14)              0.00001       0.00070       0.00025       0.00023
    58  C(13)              0.00001       0.00351       0.00125       0.00117
    59  N(14)              0.00000      -0.00026      -0.00009      -0.00009
 --------------------------------------------------------
       Center         ----  Spin Dipole Couplings  ----
                      3XX-RR        3YY-RR        3ZZ-RR
 --------------------------------------------------------
     1   Atom        2.261783     -1.203017     -1.058766
     2   Atom        0.108350      0.065090     -0.173440
     3   Atom       -0.077484     -0.078255      0.155739
     4   Atom        0.028804      0.013853     -0.042657
     5   Atom        0.009139      0.003707     -0.012846
     6   Atom        0.007721      0.000137     -0.007858
     7   Atom       -0.020707     -0.008311      0.029018
     8   Atom       -0.007896     -0.006810      0.014707
     9   Atom       -0.006683     -0.006209      0.012893
    10   Atom       -0.003352     -0.002787      0.006139
    11   Atom       -0.005365     -0.006502      0.011868
    12   Atom       -0.002352     -0.002434      0.004786
    13   Atom       -0.005643     -0.006234      0.011877
    14   Atom       -0.002463     -0.003142      0.005604
    15   Atom       -0.012730     -0.016272      0.029002
    16   Atom       -0.004634     -0.002543      0.007177
    17   Atom        0.000041      0.001006     -0.001047
    18   Atom        0.000245     -0.000310      0.000065
    19   Atom        0.117339      0.047681     -0.165020
    20   Atom       -0.078613     -0.078834      0.157447
    21   Atom        0.028848      0.021875     -0.050723
    22   Atom        0.009627      0.004045     -0.013673
    23   Atom        0.007071      0.000930     -0.008001
    24   Atom       -0.020608     -0.011119      0.031727
    25   Atom       -0.007881     -0.010051      0.017933
    26   Atom       -0.006551     -0.006629      0.013179
    27   Atom       -0.003302     -0.003364      0.006666
    28   Atom       -0.005494     -0.006275      0.011769
    29   Atom       -0.002393     -0.002396      0.004789
    30   Atom       -0.005768     -0.005252      0.011021
    31   Atom       -0.002660     -0.002309      0.004968
    32   Atom       -0.014148     -0.011760      0.025908
    33   Atom       -0.005710      0.002062      0.003648
    34   Atom       -0.000526      0.002365     -0.001838
    35   Atom        0.000206      0.000414     -0.000620
    36   Atom        0.001526      0.002026     -0.003552
    37   Atom        0.001370      0.000346     -0.001716
    38   Atom        0.000277      0.002132     -0.002409
    39   Atom        0.000747      0.000415     -0.001162
    40   Atom        0.000226      0.001100     -0.001326
    41   Atom        0.000469      0.000533     -0.001002
    42   Atom        0.001480     -0.000221     -0.001260
    43   Atom       -0.000741      0.003578     -0.002837
    44   Atom        0.000664      0.000102     -0.000766
    45   Atom       -0.000060      0.001002     -0.000942
    46   Atom        0.000891      0.002463     -0.003354
    47   Atom        0.000211      0.001736     -0.001947
    48   Atom        0.001800      0.000697     -0.002497
    49   Atom        0.000454      0.000691     -0.001144
    50   Atom        0.000820      0.000372     -0.001192
    51   Atom        0.000637      0.000494     -0.001130
    52   Atom       -0.000147      0.001515     -0.001367
    53   Atom        0.002703     -0.000149     -0.002553
    54   Atom        0.000135      0.000653     -0.000788
    55   Atom        0.000778      0.000053     -0.000831
    56   Atom        0.000301      0.000311     -0.000612
    57   Atom        0.000309      0.000219     -0.000528
    58   Atom        0.000274      0.000352     -0.000626
    59   Atom        0.000215      0.000226     -0.000441
 --------------------------------------------------------
                        XY            XZ            YZ
 --------------------------------------------------------
     1   Atom        0.020676      0.636840      0.042833
     2   Atom        0.182138     -0.031754     -0.024210
     3   Atom        0.008037      0.028003      0.014351
     4   Atom       -0.089932      0.059259     -0.049431
     5   Atom       -0.027577     -0.002609      0.003262
     6   Atom       -0.009937      0.007097     -0.003047
     7   Atom       -0.007668     -0.008892      0.016582
     8   Atom       -0.011010     -0.017641      0.019149
     9   Atom       -0.000035     -0.002903      0.002873
    10   Atom       -0.000839     -0.002347      0.003353
    11   Atom       -0.003983      0.001827      0.001136
    12   Atom       -0.000180      0.000693      0.000226
    13   Atom        0.000553      0.004045     -0.003850
    14   Atom       -0.001242      0.003932     -0.003080
    15   Atom       -0.012886      0.016806     -0.013686
    16   Atom       -0.017353      0.019344     -0.017624
    17   Atom       -0.009408      0.007215     -0.006083
    18   Atom       -0.003945      0.004045     -0.003658
    19   Atom       -0.181034     -0.014150      0.005417
    20   Atom       -0.004924      0.023867      0.011990
    21   Atom        0.093263      0.051305      0.041839
    22   Atom        0.024602     -0.005002     -0.004772
    23   Atom        0.010546      0.006074      0.002251
    24   Atom        0.006440     -0.010192     -0.012381
    25   Atom        0.009419     -0.018584     -0.016894
    26   Atom       -0.000224     -0.003083     -0.000964
    27   Atom        0.000626     -0.002519     -0.002384
    28   Atom        0.003912      0.001043      0.000979
    29   Atom        0.000235      0.000534      0.000572
    30   Atom       -0.000145      0.003661      0.005755
    31   Atom        0.001583      0.003545      0.004049
    32   Atom        0.014048      0.014246      0.018760
    33   Atom        0.018689      0.017080      0.018561
    34   Atom        0.010476      0.006372      0.005836
    35   Atom        0.004314      0.003630      0.003632
    36   Atom       -0.005436      0.000413     -0.000431
    37   Atom       -0.002921      0.001030     -0.000751
    38   Atom       -0.003734     -0.000420      0.000769
    39   Atom       -0.001741      0.000278     -0.000270
    40   Atom       -0.001976     -0.000387      0.000417
    41   Atom       -0.001613      0.000024      0.000163
    42   Atom       -0.002372      0.001478     -0.001015
    43   Atom       -0.004281     -0.001142      0.001903
    44   Atom       -0.001191      0.000354     -0.000277
    45   Atom       -0.001517     -0.000458      0.000649
    46   Atom        0.005592     -0.000383     -0.000275
    47   Atom        0.002430      0.000590      0.000471
    48   Atom        0.003460     -0.000857     -0.001171
    49   Atom        0.001818      0.000040      0.000257
    50   Atom        0.002240     -0.000799     -0.000487
    51   Atom        0.001193      0.000039     -0.000401
    52   Atom        0.002336      0.000823      0.001232
    53   Atom        0.004654     -0.002570     -0.001870
    54   Atom        0.001191      0.000184      0.000237
    55   Atom        0.001559     -0.000843     -0.000665
    56   Atom        0.001018     -0.000214     -0.000178
    57   Atom        0.000406      0.000018     -0.000260
    58   Atom       -0.000932     -0.000081      0.000072
    59   Atom       -0.000762     -0.000028      0.000155
 --------------------------------------------------------


 ---------------------------------------------------------------------------------
              Anisotropic Spin Dipole Couplings in Principal Axis System
 ---------------------------------------------------------------------------------

       Atom             a.u.   MegaHertz   Gauss  10(-4) cm-1        Axes

              Baa    -1.2306   -21.304    -7.602    -7.106  0.0994  0.8145 -0.5716
     1 Fe(57) Bbb    -1.1494   -19.899    -7.101    -6.638 -0.1529  0.5801  0.8000
              Bcc     2.3800    41.204    14.703    13.744  0.9832  0.0079  0.1822
 
              Baa    -0.1771    -9.269    -3.307    -3.092  0.0908  0.0312  0.9954
     2 Cl(35) Bbb    -0.0966    -5.055    -1.804    -1.686 -0.6607  0.7498  0.0368
              Bcc     0.2737    14.324     5.111     4.778  0.7452  0.6610 -0.0887
 
              Baa    -0.0863    -3.330    -1.188    -1.111  0.7494 -0.6604 -0.0475
     3 N(14)  Bbb    -0.0737    -2.842    -1.014    -0.948  0.6513  0.7482 -0.1263
              Bcc     0.1600     6.172     2.202     2.059  0.1190  0.0637  0.9909
 
              Baa    -0.0762    -2.940    -1.049    -0.981 -0.5431 -0.0838  0.8355
     4 N(14)  Bbb    -0.0673    -2.595    -0.926    -0.865  0.4865  0.7796  0.3944
              Bcc     0.1435     5.534     1.975     1.846  0.6844 -0.6206  0.3827
 
              Baa    -0.0213    -0.823    -0.294    -0.275  0.6649  0.7425 -0.0808
     5 N(14)  Bbb    -0.0132    -0.507    -0.181    -0.169  0.1186  0.0019  0.9929
              Bcc     0.0345     1.330     0.475     0.444  0.7375 -0.6698 -0.0868
 
              Baa    -0.0107    -0.413    -0.147    -0.138 -0.4159 -0.1282  0.9003
     6 N(14)  Bbb    -0.0062    -0.239    -0.085    -0.080  0.4364  0.8404  0.3213
              Bcc     0.0169     0.651     0.232     0.217  0.7978 -0.5266  0.2936
 
              Baa    -0.0244    -3.273    -1.168    -1.092  0.9120  0.4094  0.0247
     7 C(13)  Bbb    -0.0130    -1.749    -0.624    -0.583 -0.3648  0.8373 -0.4073
              Bcc     0.0374     5.022     1.792     1.675 -0.1875  0.3624  0.9130
 
              Baa    -0.0184    -9.843    -3.512    -3.283  0.5681  0.8066 -0.1636
     8 H(1)   Bbb    -0.0174    -9.259    -3.304    -3.088  0.7019 -0.3711  0.6079
              Bcc     0.0358    19.102     6.816     6.372 -0.4296  0.4602  0.7770
 
              Baa    -0.0073    -0.981    -0.350    -0.327  0.8610 -0.4715  0.1908
     9 C(13)  Bbb    -0.0064    -0.861    -0.307    -0.287  0.4891  0.8704 -0.0560
              Bcc     0.0137     1.841     0.657     0.614 -0.1397  0.1415  0.9800
 
              Baa    -0.0040    -2.112    -0.754    -0.705  0.6944  0.7156 -0.0762
    10 H(1)   Bbb    -0.0039    -2.057    -0.734    -0.686  0.6859 -0.6260  0.3711
              Bcc     0.0078     4.169     1.488     1.391 -0.2178  0.3099  0.9255
 
              Baa    -0.0101    -1.362    -0.486    -0.454  0.6578  0.7474 -0.0931
    11 C(13)  Bbb    -0.0019    -0.260    -0.093    -0.087  0.7472 -0.6631 -0.0443
              Bcc     0.0121     1.622     0.579     0.541  0.0949  0.0405  0.9947
 
              Baa    -0.0026    -1.403    -0.501    -0.468  0.6832  0.7252 -0.0859
    12 H(1)   Bbb    -0.0022    -1.189    -0.424    -0.397  0.7241 -0.6880 -0.0493
              Bcc     0.0049     2.592     0.925     0.865  0.0949  0.0285  0.9951
 
              Baa    -0.0081    -1.084    -0.387    -0.362 -0.6134  0.7430  0.2677
    13 C(13)  Bbb    -0.0054    -0.720    -0.257    -0.240  0.7643  0.6438 -0.0355
              Bcc     0.0134     1.804     0.644     0.602  0.1988 -0.1828  0.9628
 
              Baa    -0.0041    -2.197    -0.784    -0.733 -0.0482  0.9464  0.3194
    14 H(1)   Bbb    -0.0041    -2.166    -0.773    -0.723  0.9312  0.1582 -0.3284
              Bcc     0.0082     4.363     1.557     1.455  0.3613 -0.2815  0.8889
 
              Baa    -0.0275    -3.693    -1.318    -1.232  0.6689  0.7431 -0.0190
    15 C(13)  Bbb    -0.0127    -1.708    -0.609    -0.570  0.6539 -0.6004 -0.4603
              Bcc     0.0403     5.401     1.927     1.802  0.3534 -0.2955  0.8876
 
              Baa    -0.0214    -2.873    -1.025    -0.958  0.8092  0.5491 -0.2091
    16 C(13)  Bbb    -0.0154    -2.068    -0.738    -0.690 -0.2523  0.6462  0.7203
              Bcc     0.0368     4.941     1.763     1.648  0.5306 -0.5301  0.6614
 
              Baa    -0.0092    -1.235    -0.441    -0.412  0.7832  0.5561 -0.2781
    17 C(13)  Bbb    -0.0061    -0.822    -0.293    -0.274 -0.1061  0.5604  0.8214
              Bcc     0.0153     2.057     0.734     0.686 -0.6126  0.6138 -0.4979
 
              Baa    -0.0040    -2.138    -0.763    -0.713  0.7738  0.5848 -0.2433
    18 H(1)   Bbb    -0.0038    -2.012    -0.718    -0.671 -0.2029  0.5927  0.7794
              Bcc     0.0078     4.150     1.481     1.384  0.6000 -0.5538  0.5773
 
              Baa    -0.1659    -8.681    -3.098    -2.896  0.0734  0.0370  0.9966
    19 Cl(35) Bbb    -0.1015    -5.311    -1.895    -1.772  0.6328  0.7707 -0.0752
              Bcc     0.2673    13.992     4.993     4.667  0.7709 -0.6361 -0.0332
 
              Baa    -0.0863    -3.330    -1.188    -1.111  0.7455  0.6581 -0.1054
    20 N(14)  Bbb    -0.0741    -2.856    -1.019    -0.953 -0.6592  0.7514  0.0290
              Bcc     0.1604     6.186     2.207     2.063  0.0983  0.0478  0.9940
 
              Baa    -0.0765    -2.951    -1.053    -0.984 -0.5566  0.1830  0.8104
    21 N(14)  Bbb    -0.0649    -2.501    -0.893    -0.834 -0.4673  0.7376 -0.4874
              Bcc     0.1414     5.452     1.945     1.819  0.6869  0.6500  0.3250
 
              Baa    -0.0179    -0.692    -0.247    -0.231 -0.6573  0.7505  0.0686
    22 N(14)  Bbb    -0.0147    -0.566    -0.202    -0.189  0.1560  0.0464  0.9867
              Bcc     0.0326     1.258     0.449     0.420  0.7373  0.6593 -0.1476
 
              Baa    -0.0105    -0.404    -0.144    -0.135 -0.4421  0.2378  0.8649
    23 N(14)  Bbb    -0.0061    -0.234    -0.084    -0.078 -0.4310  0.7893 -0.4374
              Bcc     0.0166     0.639     0.228     0.213  0.7866  0.5661  0.2464
 
              Baa    -0.0242    -3.243    -1.157    -1.082  0.9232 -0.3747  0.0853
    24 C(13)  Bbb    -0.0132    -1.769    -0.631    -0.590  0.3308  0.8878  0.3199
              Bcc     0.0373     5.011     1.788     1.672 -0.1956 -0.2671  0.9436
 
              Baa    -0.0185    -9.853    -3.516    -3.287 -0.5846  0.8077  0.0764
    25 H(1)   Bbb    -0.0173    -9.251    -3.301    -3.086  0.6878  0.4434  0.5748
              Bcc     0.0358    19.104     6.817     6.372 -0.4304 -0.3886  0.8148
 
              Baa    -0.0073    -0.973    -0.347    -0.325  0.8330  0.5323  0.1508
    26 C(13)  Bbb    -0.0064    -0.864    -0.308    -0.288 -0.5326  0.8453 -0.0422
              Bcc     0.0137     1.837     0.656     0.613 -0.1499 -0.0452  0.9877
 
              Baa    -0.0040    -2.113    -0.754    -0.705 -0.7068  0.7074 -0.0088
    27 H(1)   Bbb    -0.0039    -2.054    -0.733    -0.685  0.6699  0.6732  0.3131
              Bcc     0.0078     4.167     1.487     1.390 -0.2274 -0.2154  0.9497
 
              Baa    -0.0098    -1.317    -0.470    -0.439 -0.6709  0.7415 -0.0012
    28 C(13)  Bbb    -0.0021    -0.282    -0.101    -0.094  0.7377  0.6673 -0.1025
              Bcc     0.0119     1.599     0.571     0.533  0.0752  0.0697  0.9947
 
              Baa    -0.0026    -1.403    -0.501    -0.468 -0.6988  0.7153 -0.0049
    29 H(1)   Bbb    -0.0022    -1.199    -0.428    -0.400  0.7113  0.6942 -0.1104
              Bcc     0.0049     2.602     0.928     0.868  0.0756  0.0806  0.9939
 
              Baa    -0.0080    -1.075    -0.384    -0.359  0.5945  0.7308 -0.3353
    30 C(13)  Bbb    -0.0055    -0.732    -0.261    -0.244  0.7844 -0.6189  0.0419
              Bcc     0.0135     1.807     0.645     0.603  0.1769  0.2879  0.9412
 
              Baa    -0.0041    -2.195    -0.783    -0.732 -0.0331  0.9176 -0.3961
    31 H(1)   Bbb    -0.0041    -2.162    -0.771    -0.721  0.9407 -0.1052 -0.3224
              Bcc     0.0082     4.357     1.555     1.453  0.3376  0.3833  0.8597
 
              Baa    -0.0272    -3.649    -1.302    -1.217 -0.6974  0.7137 -0.0650
    32 C(13)  Bbb    -0.0129    -1.731    -0.618    -0.578  0.6372  0.5759 -0.5122
              Bcc     0.0401     5.381     1.920     1.795  0.3281  0.3987  0.8564
 
              Baa    -0.0212    -2.844    -1.015    -0.949  0.8319 -0.5251 -0.1796
    33 C(13)  Bbb    -0.0154    -2.061    -0.735    -0.687 -0.2106 -0.5980  0.7733
              Bcc     0.0366     4.905     1.750     1.636  0.5135  0.6055  0.6081
 
              Baa    -0.0099    -1.323    -0.472    -0.441  0.7896 -0.5778 -0.2069
    34 C(13)  Bbb    -0.0058    -0.784    -0.280    -0.262 -0.1167 -0.4723  0.8737
              Bcc     0.0157     2.107     0.752     0.703  0.6025  0.6657  0.4403
 
              Baa    -0.0040    -2.143    -0.765    -0.715  0.7725 -0.6114 -0.1717
    35 H(1)   Bbb    -0.0038    -2.002    -0.714    -0.668 -0.2147 -0.5059  0.8354
              Bcc     0.0078     4.145     1.479     1.383  0.5977  0.6085  0.5221
 
              Baa    -0.0037    -0.492    -0.176    -0.164  0.7234  0.6904 -0.0072
    36 C(13)  Bbb    -0.0036    -0.481    -0.172    -0.160 -0.0329  0.0449  0.9985
              Bcc     0.0073     0.973     0.347     0.325 -0.6896  0.7221 -0.0552
 
              Baa    -0.0022    -0.289    -0.103    -0.096  0.6422  0.6118 -0.4619
    37 C(13)  Bbb    -0.0019    -0.261    -0.093    -0.087  0.1584  0.4836  0.8608
              Bcc     0.0041     0.550     0.196     0.184  0.7500 -0.6260  0.2136
 
              Baa    -0.0027    -0.367    -0.131    -0.122  0.6300  0.5674 -0.5302
    38 C(13)  Bbb    -0.0024    -0.324    -0.116    -0.108  0.4801  0.2520  0.8402
              Bcc     0.0052     0.691     0.247     0.231 -0.6104  0.7839  0.1137
 
              Baa    -0.0012    -0.162    -0.058    -0.054  0.1297  0.2966  0.9462
    39 C(13)  Bbb    -0.0012    -0.156    -0.056    -0.052  0.6653  0.6815 -0.3048
              Bcc     0.0024     0.318     0.114     0.106  0.7352 -0.6690  0.1089
 
              Baa    -0.0014    -0.192    -0.068    -0.064  0.4700  0.2266  0.8531
    40 C(13)  Bbb    -0.0013    -0.179    -0.064    -0.060  0.6271  0.5945 -0.5033
              Bcc     0.0028     0.371     0.132     0.124 -0.6212  0.7715  0.1373
 
              Baa    -0.0012    -0.161    -0.057    -0.054  0.5816  0.5935 -0.5564
    41 C(13)  Bbb    -0.0009    -0.123    -0.044    -0.041  0.4166  0.3702  0.8303
              Bcc     0.0021     0.284     0.101     0.095 -0.6988  0.7146  0.0319
 
              Baa    -0.0019    -1.020    -0.364    -0.340 -0.5783 -0.3763  0.7238
    42 H(1)   Bbb    -0.0019    -1.000    -0.357    -0.334  0.2659  0.7519  0.6033
              Bcc     0.0038     2.020     0.721     0.674  0.7713 -0.5413  0.3348
 
              Baa    -0.0034    -1.809    -0.646    -0.603  0.6618  0.5466 -0.5131
    43 H(1)   Bbb    -0.0033    -1.781    -0.635    -0.594  0.5494  0.1122  0.8280
              Bcc     0.0067     3.590     1.281     1.197 -0.5102  0.8298  0.2260
 
              Baa    -0.0008    -0.453    -0.162    -0.151 -0.3231 -0.1321  0.9371
    44 H(1)   Bbb    -0.0008    -0.448    -0.160    -0.150  0.5482  0.7810  0.2992
              Bcc     0.0017     0.901     0.322     0.301  0.7714 -0.6104  0.1800
 
              Baa    -0.0011    -0.608    -0.217    -0.203 -0.3334 -0.4819  0.8103
    45 H(1)   Bbb    -0.0011    -0.605    -0.216    -0.202  0.7573  0.3751  0.5347
              Bcc     0.0023     1.213     0.433     0.405 -0.5616  0.7919  0.2399
 
              Baa    -0.0040    -0.535    -0.191    -0.179  0.7479 -0.6408  0.1734
    46 C(13)  Bbb    -0.0034    -0.450    -0.161    -0.150 -0.1032  0.1457  0.9839
              Bcc     0.0073     0.985     0.352     0.329  0.6558  0.7537 -0.0429
 
              Baa    -0.0021    -0.284    -0.101    -0.095 -0.3456  0.1041  0.9326
    47 C(13)  Bbb    -0.0015    -0.202    -0.072    -0.067  0.7291 -0.5959  0.3367
              Bcc     0.0036     0.485     0.173     0.162  0.5908  0.7963  0.1301
 
              Baa    -0.0029    -0.392    -0.140    -0.131 -0.1626  0.4408  0.8828
    48 C(13)  Bbb    -0.0021    -0.281    -0.100    -0.094  0.6503 -0.6250  0.4318
              Bcc     0.0050     0.673     0.240     0.225  0.7421  0.6443 -0.1850
 
              Baa    -0.0014    -0.182    -0.065    -0.061  0.5658 -0.5764  0.5897
    49 C(13)  Bbb    -0.0011    -0.141    -0.050    -0.047 -0.4654  0.3672  0.8054
              Bcc     0.0024     0.323     0.115     0.108  0.6807  0.7301  0.0605
 
              Baa    -0.0017    -0.233    -0.083    -0.078  0.6664 -0.6070  0.4329
    50 C(13)  Bbb    -0.0013    -0.175    -0.063    -0.059 -0.1526  0.4573  0.8761
              Bcc     0.0030     0.409     0.146     0.136  0.7298  0.6499 -0.2121
 
              Baa    -0.0013    -0.175    -0.062    -0.058 -0.2403  0.3611  0.9010
    51 C(13)  Bbb    -0.0005    -0.064    -0.023    -0.021  0.6539 -0.6258  0.4252
              Bcc     0.0018     0.239     0.085     0.080  0.7174  0.6914 -0.0857
 
              Baa    -0.0018    -0.981    -0.350    -0.327  0.4023 -0.5493  0.7324
    52 H(1)   Bbb    -0.0018    -0.942    -0.336    -0.314  0.7311 -0.2886 -0.6182
              Bcc     0.0036     1.923     0.686     0.642  0.5509  0.7842  0.2855
 
              Baa    -0.0036    -1.928    -0.688    -0.643  0.5978 -0.4420  0.6688
    53 H(1)   Bbb    -0.0036    -1.904    -0.679    -0.635 -0.2405  0.6970  0.6755
              Bcc     0.0072     3.832     1.367     1.278  0.7647  0.5647 -0.3104
 
              Baa    -0.0008    -0.443    -0.158    -0.148  0.5126 -0.5208  0.6827
    54 H(1)   Bbb    -0.0008    -0.437    -0.156    -0.146 -0.5914  0.3623  0.7204
              Bcc     0.0016     0.880     0.314     0.294  0.6225  0.7730  0.1223
 
              Baa    -0.0012    -0.636    -0.227    -0.212  0.4856 -0.1480  0.8615
    55 H(1)   Bbb    -0.0012    -0.632    -0.225    -0.211 -0.4609  0.7941  0.3962
              Bcc     0.0024     1.268     0.452     0.423  0.7427  0.5895 -0.3174
 
              Baa    -0.0007    -0.097    -0.035    -0.032  0.6979 -0.6289  0.3428
    56 C(13)  Bbb    -0.0006    -0.086    -0.031    -0.029 -0.1527  0.3370  0.9290
              Bcc     0.0014     0.183     0.065     0.061  0.6998  0.7007 -0.1392
 
              Baa    -0.0006    -0.024    -0.009    -0.008 -0.1736  0.3623  0.9158
    57 N(14)  Bbb    -0.0001    -0.002    -0.001    -0.001  0.6767 -0.6317  0.3782
              Bcc     0.0007     0.027     0.010     0.009  0.7155  0.6854 -0.1355
 
              Baa    -0.0006    -0.085    -0.030    -0.028  0.3737  0.2880  0.8817
    58 C(13)  Bbb    -0.0006    -0.083    -0.029    -0.028  0.6187  0.6309 -0.4682
              Bcc     0.0013     0.168     0.060     0.056 -0.6911  0.7204  0.0576
 
              Baa    -0.0006    -0.023    -0.008    -0.008  0.5729  0.6293 -0.5251
    59 N(14)  Bbb    -0.0004    -0.015    -0.005    -0.005  0.4300  0.3146  0.8462
              Bcc     0.0010     0.038     0.014     0.013 -0.6978  0.7106  0.0904
 

 ---------------------------------------------------------------------------------

 No NMR shielding tensors so no spin-rotation constants.
 Leave Link  601 at Sat Oct 20 04:49:50 2018, MaxMem=   838860800 cpu:        44.1
 (Enter /soft/sl6.3/x86_64/gaussian/g09_d01/g09/l701.exe)
 Compute integral first derivatives.
 ... and contract with generalized density number  0.
 Leave Link  701 at Sat Oct 20 04:49:51 2018, MaxMem=   838860800 cpu:        16.5
 (Enter /soft/sl6.3/x86_64/gaussian/g09_d01/g09/l702.exe)
 L702 exits ... SP integral derivatives will be done elsewhere.
 Leave Link  702 at Sat Oct 20 04:49:51 2018, MaxMem=   838860800 cpu:         0.4
 (Enter /soft/sl6.3/x86_64/gaussian/g09_d01/g09/l703.exe)
 Compute integral first derivatives, UseDBF=F ICtDFT=           0.
 Integral derivatives from FoFJK, PRISM(SPDF).
 Calling FoFJK, ICntrl=      2127 FMM=F ISym2X=0 I1Cent= 0 IOpClX= 1 NMat=1 NMatS=1 NMatT=0.
 FoFJK:  IHMeth= 1 ICntrl=    2127 DoSepK=F KAlg= 0 I1Cent=   0 FoldK=F
 IRaf=         0 NMat=   1 IRICut=       1 DoRegI=T DoRafI=F ISym2E= 0.
 FoFCou: FMM=F IPFlag=           0 FMFlag=      100000 FMFlg1=         800
         NFxFlg=           0 DoJE=F BraDBF=F KetDBF=F FulRan=T
         wScrn=  0.000000 ICntrl=    2127 IOpCl=  1 I1Cent=           0 NGrid=           0
         NMat0=    1 NMatS0=      1 NMatT0=    0 NMatD0=    1 NMtDS0=    0 NMtDT0=    0
 Symmetry not used in FoFCou.
 Leave Link  703 at Sat Oct 20 04:52:32 2018, MaxMem=   838860800 cpu:      2570.8
 (Enter /soft/sl6.3/x86_64/gaussian/g09_d01/g09/l716.exe)
 Dipole        =-8.42052790D-02 2.94605252D+00-1.56895730D-01
 ***** Axes restored to original set *****
 -------------------------------------------------------------------
 Center     Atomic                   Forces (Hartrees/Bohr)
 Number     Number              X              Y              Z
 -------------------------------------------------------------------
      1       26          -0.000006073   -0.000018723   -0.000031172
      2       17           0.000040187   -0.000063341    0.000072141
      3        7          -0.000076201    0.000096356    0.000043421
      4        7           0.000049552    0.000134096   -0.000052859
      5        7          -0.000000094   -0.000005054    0.000013232
      6        7           0.000000979   -0.000015899   -0.000016718
      7        6           0.000006630    0.000003145    0.000021775
      8        1          -0.000011335   -0.000032444   -0.000047488
      9        6          -0.000023713    0.000018630   -0.000006887
     10        1           0.000002676   -0.000008722    0.000004902
     11        6           0.000062074   -0.000075656    0.000007997
     12        1          -0.000000098   -0.000000062   -0.000004846
     13        6          -0.000009470    0.000003550   -0.000008781
     14        1           0.000002257    0.000002924   -0.000003400
     15        6           0.000013668   -0.000033963   -0.000006364
     16        6           0.000003092   -0.000026914    0.000005471
     17        6          -0.000025319   -0.000017699    0.000030879
     18        1           0.000007008   -0.000016703   -0.000008470
     19       17           0.000000869    0.000059763    0.000127480
     20        7          -0.000004489   -0.000015872    0.000042099
     21        7           0.000050780   -0.000085387   -0.000140078
     22        7          -0.000034411   -0.000073545   -0.000020929
     23        7           0.000033734    0.000028766   -0.000019816
     24        6          -0.000004602   -0.000040496    0.000010247
     25        1          -0.000024312    0.000009018   -0.000024580
     26        6           0.000007403   -0.000008494   -0.000002730
     27        1           0.000002922   -0.000007507    0.000010738
     28        6          -0.000009816   -0.000007579   -0.000050269
     29        1          -0.000001449   -0.000000529    0.000009140
     30        6           0.000003947    0.000022368    0.000005742
     31        1          -0.000001895    0.000007194    0.000007356
     32        6          -0.000022152    0.000039444   -0.000010399
     33        6          -0.000024628    0.000105134    0.000016083
     34        6           0.000010545   -0.000009539    0.000012118
     35        1          -0.000004644    0.000013619    0.000010288
     36        6          -0.000020839    0.000055758   -0.000023735
     37        6          -0.000024610    0.000013468   -0.000051988
     38        6           0.000017013   -0.000024151   -0.000034435
     39        6          -0.000037204    0.000015068    0.000011145
     40        6           0.000017937   -0.000022525    0.000033069
     41        6           0.000033103   -0.000011324    0.000024456
     42        1           0.000018231   -0.000013799    0.000035585
     43        1           0.000011317    0.000014358    0.000007016
     44        1          -0.000004453   -0.000008369   -0.000000038
     45        1          -0.000015279    0.000011046   -0.000003361
     46        6           0.000003501   -0.000026958    0.000002666
     47        6          -0.000009553    0.000017491    0.000005221
     48        6           0.000019967    0.000017022    0.000022656
     49        6          -0.000022499   -0.000030150   -0.000038082
     50        6           0.000016142   -0.000005171   -0.000006186
     51        6          -0.000013046   -0.000009407   -0.000000284
     52        1           0.000021560    0.000017922    0.000030584
     53        1          -0.000018904   -0.000010743   -0.000001334
     54        1           0.000002619    0.000011104    0.000007150
     55        1          -0.000003780   -0.000000240   -0.000011785
     56        6          -0.000001768    0.000003778   -0.000003057
     57        7           0.000002923   -0.000001116    0.000002659
     58        6          -0.000004253    0.000005085   -0.000002420
     59        7          -0.000001744    0.000001972   -0.000000829
 -------------------------------------------------------------------
 Cartesian Forces:  Max     0.000140078 RMS     0.000031975
 Leave Link  716 at Sat Oct 20 04:52:32 2018, MaxMem=   838860800 cpu:         0.6
 (Enter /soft/sl6.3/x86_64/gaussian/g09_d01/g09/l103.exe)

 GradGradGradGradGradGradGradGradGradGradGradGradGradGradGradGradGradGrad
 Berny optimization.
 FormGI is forming the generalized inverse of G from B-inverse, IUseBI=4.
 Internal  Forces:  Max     0.000269069 RMS     0.000036993
 Search for a local minimum.
 Step number   1 out of a maximum of  354
 All quantities printed in internal units (Hartrees-Bohrs-Radians)
 RMS Force = .36993D-04 SwitMx=.10000D-02 MixMth= 2
 Mixed Optimization -- En-DIIS/RFO-DIIS
 Second derivative matrix not updated -- first step.
 ITU=  0
     Eigenvalues ---    0.00635   0.00769   0.00832   0.00896   0.01133
     Eigenvalues ---    0.01146   0.01417   0.01419   0.01570   0.01617
     Eigenvalues ---    0.01799   0.01800   0.01884   0.01886   0.01922
     Eigenvalues ---    0.01925   0.02062   0.02065   0.02080   0.02082
     Eigenvalues ---    0.02099   0.02100   0.02147   0.02149   0.02155
     Eigenvalues ---    0.02155   0.02182   0.02183   0.02188   0.02188
     Eigenvalues ---    0.02190   0.02191   0.02206   0.02206   0.02207
     Eigenvalues ---    0.02208   0.02211   0.02211   0.02215   0.02217
     Eigenvalues ---    0.02218   0.02219   0.02219   0.02220   0.02300
     Eigenvalues ---    0.02309   0.02318   0.02324   0.02334   0.02372
     Eigenvalues ---    0.02374   0.02425   0.04933   0.04933   0.04934
     Eigenvalues ---    0.04934   0.05134   0.06288   0.07896   0.08674
     Eigenvalues ---    0.08938   0.08965   0.09702   0.09747   0.10870
     Eigenvalues ---    0.11783   0.12954   0.15959   0.15992   0.15993
     Eigenvalues ---    0.15996   0.15998   0.15999   0.15999   0.15999
     Eigenvalues ---    0.15999   0.16000   0.16000   0.16000   0.16000
     Eigenvalues ---    0.16000   0.16000   0.16000   0.16000   0.16000
     Eigenvalues ---    0.20860   0.21981   0.22000   0.22000   0.22000
     Eigenvalues ---    0.22000   0.22593   0.22611   0.22976   0.22978
     Eigenvalues ---    0.23759   0.23820   0.24000   0.24000   0.24126
     Eigenvalues ---    0.24317   0.24429   0.24434   0.24818   0.24829
     Eigenvalues ---    0.24994   0.25000   0.25000   0.25000   0.25000
     Eigenvalues ---    0.25000   0.34640   0.34694   0.35437   0.35443
     Eigenvalues ---    0.35534   0.35536   0.35612   0.35616   0.35688
     Eigenvalues ---    0.35689   0.35691   0.35699   0.35701   0.35707
     Eigenvalues ---    0.35710   0.35734   0.35865   0.35914   0.36607
     Eigenvalues ---    0.36646   0.40962   0.40988   0.41858   0.41870
     Eigenvalues ---    0.41947   0.41958   0.42349   0.42362   0.42515
     Eigenvalues ---    0.42521   0.42698   0.42708   0.44147   0.44152
     Eigenvalues ---    0.45718   0.45728   0.45850   0.45859   0.46690
     Eigenvalues ---    0.46754   0.46755   0.46776   0.46807   0.46808
     Eigenvalues ---    0.47223   0.47229   0.47881   0.47923   0.50591
     Eigenvalues ---    0.50631   0.51804   0.51826   0.53002   0.53053
     Eigenvalues ---    0.56316   0.56324   0.66709   0.66779   1.31156
     Eigenvalues ---    1.31174
 RFO step:  Lambda=-5.34330652D-06 EMin= 6.35373040D-03
 Linear search not attempted -- first point.
 Iteration  1 RMS(Cart)=  0.00482869 RMS(Int)=  0.00000404
 Iteration  2 RMS(Cart)=  0.00001260 RMS(Int)=  0.00000026
 Iteration  3 RMS(Cart)=  0.00000000 RMS(Int)=  0.00000026
 ITry= 1 IFail=0 DXMaxC= 2.73D-02 DCOld= 1.00D+10 DXMaxT= 3.00D-01 DXLimC= 3.00D+00 Rises=F
 Variable       Old X    -DE/DX   Delta X   Delta X   Delta X     New X
                                 (Linear)    (Quad)   (Total)
    R1        4.51086   0.00000   0.00000   0.00003   0.00003   4.51089
    R2        4.25048   0.00004   0.00000   0.00037   0.00037   4.25086
    R3        4.34082   0.00000   0.00000  -0.00010  -0.00010   4.34072
    R4        4.50814  -0.00003   0.00000  -0.00029  -0.00029   4.50785
    R5        4.24975  -0.00010   0.00000  -0.00109  -0.00109   4.24866
    R6        4.34452  -0.00006   0.00000  -0.00066  -0.00066   4.34386
    R7        2.52696   0.00005   0.00000   0.00009   0.00009   2.52705
    R8        2.54515   0.00003   0.00000   0.00009   0.00009   2.54524
    R9        2.43723  -0.00008   0.00000  -0.00013  -0.00013   2.43710
   R10        2.58646  -0.00004   0.00000  -0.00007  -0.00007   2.58639
   R11        2.55831  -0.00007   0.00000  -0.00013  -0.00013   2.55818
   R12        2.57565   0.00006   0.00000   0.00014   0.00014   2.57579
   R13        2.68465   0.00004   0.00000   0.00010   0.00010   2.68475
   R14        2.04961  -0.00002   0.00000  -0.00005  -0.00005   2.04956
   R15        2.62929  -0.00001   0.00000  -0.00002  -0.00002   2.62926
   R16        2.04572   0.00000   0.00000   0.00001   0.00001   2.04573
   R17        2.62835  -0.00006   0.00000  -0.00013  -0.00013   2.62822
   R18        2.04814   0.00001   0.00000   0.00002   0.00002   2.04816
   R19        2.62589   0.00004   0.00000   0.00008   0.00008   2.62597
   R20        2.04686   0.00001   0.00000   0.00002   0.00002   2.04688
   R21        2.63589   0.00004   0.00000   0.00008   0.00008   2.63597
   R22        2.76686   0.00004   0.00000   0.00016   0.00016   2.76703
   R23        2.59772   0.00010   0.00000   0.00023   0.00023   2.59794
   R24        2.03084   0.00000   0.00000   0.00000   0.00000   2.03084
   R25        2.52703  -0.00001   0.00000  -0.00001  -0.00001   2.52702
   R26        2.54549  -0.00002   0.00000  -0.00004  -0.00004   2.54545
   R27        2.43770  -0.00002   0.00000  -0.00003  -0.00003   2.43767
   R28        2.58600   0.00007   0.00000   0.00015   0.00015   2.58614
   R29        2.55757   0.00008   0.00000   0.00015   0.00015   2.55771
   R30        2.57496   0.00000   0.00000  -0.00001  -0.00001   2.57495
   R31        2.68481  -0.00003   0.00000  -0.00007  -0.00007   2.68474
   R32        2.04971   0.00003   0.00000   0.00007   0.00007   2.04978
   R33        2.62948  -0.00004   0.00000  -0.00009  -0.00009   2.62939
   R34        2.04567   0.00001   0.00000   0.00003   0.00003   2.04570
   R35        2.62818   0.00000   0.00000   0.00000   0.00000   2.62818
   R36        2.04817   0.00001   0.00000   0.00002   0.00002   2.04818
   R37        2.62608   0.00003   0.00000   0.00006   0.00006   2.62615
   R38        2.04693   0.00000   0.00000   0.00001   0.00001   2.04693
   R39        2.63587   0.00000   0.00000   0.00000   0.00000   2.63587
   R40        2.76714   0.00007   0.00000   0.00014   0.00014   2.76728
   R41        2.59896  -0.00003   0.00000  -0.00006  -0.00006   2.59890
   R42        2.03143   0.00001   0.00000   0.00003   0.00003   2.03145
   R43        2.63736   0.00001   0.00000   0.00003   0.00003   2.63739
   R44        2.63909   0.00000   0.00000  -0.00001  -0.00001   2.63909
   R45        2.62188   0.00005   0.00000   0.00012   0.00012   2.62199
   R46        2.04499  -0.00003   0.00000  -0.00008  -0.00008   2.04492
   R47        2.61879  -0.00003   0.00000  -0.00006  -0.00006   2.61872
   R48        2.04217   0.00001   0.00000   0.00003   0.00003   2.04220
   R49        2.64750   0.00004   0.00000   0.00009   0.00008   2.64759
   R50        2.04537   0.00000   0.00000   0.00000   0.00000   2.04538
   R51        2.65051  -0.00002   0.00000  -0.00005  -0.00005   2.65047
   R52        2.04554   0.00000   0.00000   0.00001   0.00001   2.04555
   R53        2.70233   0.00001   0.00000   0.00002   0.00002   2.70235
   R54        2.63700   0.00002   0.00000   0.00005   0.00005   2.63704
   R55        2.63857  -0.00001   0.00000  -0.00002  -0.00002   2.63855
   R56        2.62200  -0.00003   0.00000  -0.00006  -0.00006   2.62194
   R57        2.04570   0.00002   0.00000   0.00007   0.00007   2.04577
   R58        2.61948   0.00000   0.00000   0.00001   0.00001   2.61949
   R59        2.04293   0.00001   0.00000   0.00004   0.00004   2.04296
   R60        2.64798  -0.00001   0.00000  -0.00003  -0.00003   2.64795
   R61        2.04542   0.00001   0.00000   0.00004   0.00004   2.04546
   R62        2.65083   0.00000   0.00000  -0.00001  -0.00001   2.65083
   R63        2.04552   0.00001   0.00000   0.00002   0.00002   2.04554
   R64        2.70266   0.00000   0.00000   0.00000   0.00000   2.70267
   R65        2.18249   0.00000   0.00000   0.00000   0.00000   2.18249
   R66        2.18254   0.00000   0.00000   0.00000   0.00000   2.18254
    A1        1.56777   0.00002   0.00000  -0.00005  -0.00005   1.56772
    A2        1.47714   0.00004   0.00000   0.00103   0.00103   1.47817
    A3        1.98419  -0.00003   0.00000  -0.00008  -0.00008   1.98411
    A4        1.62920  -0.00005   0.00000  -0.00099  -0.00099   1.62821
    A5        2.76407   0.00003   0.00000   0.00030   0.00030   2.76437
    A6        1.28040  -0.00006   0.00000  -0.00026  -0.00026   1.28014
    A7        1.62937   0.00009   0.00000   0.00156   0.00156   1.63093
    A8        1.77686  -0.00004   0.00000   0.00034   0.00034   1.77720
    A9        2.75331   0.00001   0.00000  -0.00001  -0.00001   2.75330
   A10        1.76277   0.00002   0.00000  -0.00076  -0.00076   1.76201
   A11        1.42071  -0.00001   0.00000  -0.00033  -0.00033   1.42039
   A12        1.58502  -0.00004   0.00000  -0.00034  -0.00034   1.58468
   A13        1.46756  -0.00002   0.00000  -0.00081  -0.00081   1.46675
   A14        1.28018   0.00006   0.00000   0.00044   0.00043   1.28061
   A15        2.14207  -0.00002   0.00000  -0.00003  -0.00003   2.14204
   A16        2.05718   0.00005   0.00000   0.00006   0.00006   2.05724
   A17        2.07508  -0.00004   0.00000  -0.00012  -0.00012   2.07497
   A18        2.36976  -0.00014   0.00000  -0.00057  -0.00057   2.36920
   A19        1.96688   0.00010   0.00000   0.00027   0.00027   1.96715
   A20        1.93115   0.00004   0.00000   0.00011   0.00011   1.93126
   A21        1.86690   0.00005   0.00000   0.00010   0.00010   1.86700
   A22        1.92862  -0.00003   0.00000  -0.00008  -0.00008   1.92854
   A23        2.09922  -0.00024   0.00000  -0.00098  -0.00098   2.09824
   A24        2.25534   0.00027   0.00000   0.00106   0.00106   2.25640
   A25        2.01005   0.00004   0.00000   0.00030   0.00030   2.01035
   A26        2.13698   0.00002   0.00000   0.00009   0.00009   2.13707
   A27        2.13615  -0.00007   0.00000  -0.00039  -0.00039   2.13576
   A28        2.09164  -0.00001   0.00000  -0.00002  -0.00002   2.09162
   A29        2.07341   0.00001   0.00000   0.00003   0.00003   2.07343
   A30        2.11811   0.00000   0.00000   0.00000   0.00000   2.11811
   A31        2.10721   0.00001   0.00000   0.00004   0.00004   2.10726
   A32        2.07712   0.00000   0.00000  -0.00002  -0.00002   2.07710
   A33        2.09884   0.00000   0.00000  -0.00002  -0.00002   2.09883
   A34        2.10646   0.00000   0.00000  -0.00002  -0.00002   2.10644
   A35        2.07205   0.00000   0.00000   0.00003   0.00003   2.07208
   A36        2.10466   0.00000   0.00000   0.00000   0.00000   2.10466
   A37        2.13170   0.00000   0.00000  -0.00001  -0.00001   2.13170
   A38        2.00638  -0.00003   0.00000  -0.00012  -0.00012   2.00626
   A39        2.14510   0.00004   0.00000   0.00013   0.00013   2.14523
   A40        2.09340  -0.00006   0.00000  -0.00029  -0.00029   2.09311
   A41        1.87080  -0.00004   0.00000  -0.00014  -0.00014   1.87066
   A42        2.31895   0.00010   0.00000   0.00043   0.00043   2.31938
   A43        1.82725  -0.00002   0.00000   0.00001   0.00001   1.82726
   A44        2.14263   0.00003   0.00000   0.00009   0.00009   2.14273
   A45        2.31305  -0.00001   0.00000  -0.00011  -0.00011   2.31293
   A46        2.14247  -0.00008   0.00000  -0.00038  -0.00038   2.14209
   A47        2.05876  -0.00001   0.00000   0.00006   0.00006   2.05882
   A48        2.07533   0.00009   0.00000   0.00034   0.00034   2.07567
   A49        2.36413   0.00005   0.00000   0.00021   0.00021   2.36433
   A50        1.96667  -0.00005   0.00000  -0.00011  -0.00011   1.96656
   A51        1.93126   0.00000   0.00000   0.00000   0.00000   1.93126
   A52        1.86628  -0.00003   0.00000  -0.00006  -0.00006   1.86621
   A53        1.92999   0.00002   0.00000   0.00005   0.00005   1.93004
   A54        2.09773   0.00006   0.00000   0.00024   0.00024   2.09797
   A55        2.25525  -0.00007   0.00000  -0.00030  -0.00030   2.25496
   A56        2.00990  -0.00001   0.00000  -0.00007  -0.00007   2.00983
   A57        2.13674  -0.00003   0.00000  -0.00013  -0.00013   2.13662
   A58        2.13654   0.00004   0.00000   0.00020   0.00020   2.13673
   A59        2.09149   0.00001   0.00000   0.00007   0.00007   2.09155
   A60        2.07350  -0.00003   0.00000  -0.00012  -0.00012   2.07338
   A61        2.11818   0.00001   0.00000   0.00006   0.00006   2.11824
   A62        2.10712  -0.00003   0.00000  -0.00016  -0.00016   2.10696
   A63        2.07722   0.00005   0.00000   0.00021   0.00021   2.07743
   A64        2.09884  -0.00002   0.00000  -0.00006  -0.00006   2.09879
   A65        2.10670   0.00000   0.00000  -0.00001  -0.00001   2.10669
   A66        2.07205  -0.00002   0.00000  -0.00007  -0.00007   2.07198
   A67        2.10443   0.00002   0.00000   0.00007   0.00007   2.10450
   A68        2.13151  -0.00006   0.00000  -0.00023  -0.00023   2.13127
   A69        2.00682   0.00001   0.00000   0.00005   0.00005   2.00687
   A70        2.14485   0.00005   0.00000   0.00018   0.00018   2.14502
   A71        2.09306   0.00001   0.00000   0.00007   0.00007   2.09313
   A72        1.87098   0.00001   0.00000   0.00004   0.00003   1.87102
   A73        2.31870  -0.00002   0.00000  -0.00015  -0.00015   2.31855
   A74        1.82622   0.00000   0.00000  -0.00002  -0.00002   1.82620
   A75        2.14018   0.00001   0.00000   0.00002   0.00002   2.14020
   A76        2.31542   0.00000   0.00000  -0.00002  -0.00002   2.31539
   A77        2.09635   0.00018   0.00000   0.00073   0.00073   2.09708
   A78        2.08061  -0.00020   0.00000  -0.00079  -0.00079   2.07982
   A79        2.10622   0.00001   0.00000   0.00005   0.00005   2.10627
   A80        2.08863  -0.00004   0.00000  -0.00013  -0.00013   2.08850
   A81        2.10611  -0.00001   0.00000  -0.00012  -0.00012   2.10599
   A82        2.08808   0.00004   0.00000   0.00022   0.00022   2.08830
   A83        2.08589   0.00003   0.00000   0.00010   0.00010   2.08599
   A84        2.08404   0.00000   0.00000   0.00002   0.00002   2.08406
   A85        2.11323  -0.00003   0.00000  -0.00013  -0.00013   2.11310
   A86        2.09750   0.00000   0.00000   0.00002   0.00002   2.09751
   A87        2.09519   0.00000   0.00000  -0.00002  -0.00002   2.09518
   A88        2.09040   0.00000   0.00000  -0.00001  -0.00001   2.09039
   A89        2.10057  -0.00002   0.00000  -0.00010  -0.00010   2.10047
   A90        2.09435   0.00003   0.00000   0.00016   0.00016   2.09451
   A91        2.08824  -0.00001   0.00000  -0.00006  -0.00006   2.08818
   A92        2.08740   0.00002   0.00000   0.00007   0.00007   2.08747
   A93        2.09765   0.00000   0.00000   0.00001   0.00001   2.09766
   A94        2.09813  -0.00002   0.00000  -0.00008  -0.00008   2.09805
   A95        2.09572  -0.00001   0.00000  -0.00003  -0.00003   2.09569
   A96        2.07836   0.00000   0.00000   0.00000   0.00000   2.07835
   A97        2.10911   0.00001   0.00000   0.00003   0.00003   2.10914
   A98        2.08768  -0.00002   0.00000  -0.00011  -0.00011   2.08757
   A99        2.10404   0.00004   0.00000   0.00025   0.00025   2.10429
   A100       2.09122  -0.00002   0.00000  -0.00013  -0.00013   2.09110
   A101       2.08397   0.00001   0.00000   0.00006   0.00006   2.08402
   A102       2.08432  -0.00002   0.00000  -0.00012  -0.00012   2.08420
   A103       2.11489   0.00001   0.00000   0.00006   0.00006   2.11495
   A104       2.09628   0.00002   0.00000   0.00010   0.00010   2.09638
   A105       2.09663  -0.00002   0.00000  -0.00008  -0.00008   2.09655
   A106       2.09020  -0.00001   0.00000  -0.00002  -0.00002   2.09018
   A107       2.10015  -0.00002   0.00000  -0.00009  -0.00009   2.10006
   A108       2.09419   0.00001   0.00000   0.00004   0.00004   2.09423
   A109       2.08877   0.00001   0.00000   0.00006   0.00006   2.08882
   A110       2.08908   0.00001   0.00000   0.00002   0.00002   2.08910
   A111       2.09546  -0.00003   0.00000  -0.00011  -0.00011   2.09535
   A112       2.09864   0.00002   0.00000   0.00009   0.00009   2.09873
   A113       3.19697  -0.00003   0.00000  -0.00104  -0.00104   3.19593
   A114       3.13992  -0.00002   0.00000  -0.00032  -0.00032   3.13959
   A115       3.14089  -0.00001   0.00000  -0.00017  -0.00017   3.14073
   A116       3.24545   0.00004   0.00000   0.00087   0.00087   3.24632
   A117       3.14366  -0.00001   0.00000  -0.00021  -0.00021   3.14344
   A118       3.13808   0.00000   0.00000   0.00009   0.00009   3.13817
    D1       -1.67961   0.00003   0.00000   0.00073   0.00073  -1.67888
    D2        1.31772   0.00002   0.00000   0.00003   0.00003   1.31775
    D3        3.12963  -0.00001   0.00000  -0.00036  -0.00036   3.12928
    D4       -0.15622  -0.00001   0.00000  -0.00106  -0.00106  -0.15728
    D5        0.30514   0.00000   0.00000   0.00069   0.00069   0.30583
    D6       -2.98071   0.00000   0.00000  -0.00002  -0.00002  -2.98073
    D7        1.78260   0.00000   0.00000   0.00019   0.00019   1.78279
    D8       -1.50326   0.00000   0.00000  -0.00051  -0.00051  -1.50377
    D9       -1.45105   0.00001   0.00000   0.00171   0.00171  -1.44933
   D10        1.61798   0.00003   0.00000   0.00250   0.00250   1.62049
   D11        1.58892  -0.00001   0.00000   0.00046   0.00046   1.58939
   D12       -1.62523   0.00001   0.00000   0.00125   0.00125  -1.62398
   D13        1.49298  -0.00001   0.00000   0.00056   0.00056   1.49354
   D14       -1.43689   0.00001   0.00000   0.00177   0.00177  -1.43512
   D15        3.08868   0.00000   0.00000   0.00023   0.00023   3.08891
   D16        0.15881   0.00002   0.00000   0.00143   0.00143   0.16025
   D17       -2.22927   0.00008   0.00000   0.00465   0.00465  -2.22462
   D18        1.12405   0.00010   0.00000   0.00586   0.00586   1.12991
   D19       -0.11929   0.00003   0.00000   0.00131   0.00131  -0.11798
   D20       -3.04916   0.00005   0.00000   0.00252   0.00252  -3.04664
   D21       -1.35948  -0.00003   0.00000   0.00077   0.00077  -1.35871
   D22        1.99384  -0.00001   0.00000   0.00197   0.00197   1.99581
   D23        0.28339  -0.00002   0.00000   0.00095   0.00095   0.28434
   D24       -2.98316  -0.00002   0.00000   0.00116   0.00116  -2.98201
   D25        1.77001   0.00001   0.00000   0.00178   0.00178   1.77180
   D26       -1.49654   0.00001   0.00000   0.00199   0.00199  -1.49455
   D27       -1.70250   0.00001   0.00000   0.00109   0.00109  -1.70142
   D28        1.31413   0.00001   0.00000   0.00130   0.00130   1.31543
   D29        3.12195   0.00002   0.00000   0.00181   0.00181   3.12376
   D30       -0.14460   0.00001   0.00000   0.00202   0.00202  -0.14258
   D31       -2.29112  -0.00005   0.00000  -0.00416  -0.00416  -2.29528
   D32        1.09774  -0.00006   0.00000  -0.00469  -0.00469   1.09306
   D33       -0.17496  -0.00006   0.00000  -0.00273  -0.00273  -0.17769
   D34       -3.06928  -0.00007   0.00000  -0.00326  -0.00326  -3.07253
   D35       -1.41214   0.00000   0.00000  -0.00229  -0.00229  -1.41443
   D36        1.97673  -0.00001   0.00000  -0.00282  -0.00282   1.97391
   D37        1.43432   0.00003   0.00000  -0.00133  -0.00133   1.43299
   D38       -1.46000   0.00002   0.00000  -0.00185  -0.00185  -1.46185
   D39        3.05104  -0.00001   0.00000  -0.00149  -0.00149   3.04955
   D40        0.15672  -0.00002   0.00000  -0.00202  -0.00202   0.15471
   D41       -0.14106   0.00001   0.00000   0.00007   0.00007  -0.14098
   D42        3.00321   0.00001   0.00000  -0.00025  -0.00025   3.00296
   D43       -3.13698   0.00001   0.00000   0.00077   0.00077  -3.13621
   D44        0.00729   0.00000   0.00000   0.00045   0.00045   0.00773
   D45       -3.01094   0.00000   0.00000   0.00017   0.00017  -3.01077
   D46        0.12715   0.00000   0.00000   0.00054   0.00054   0.12769
   D47       -0.00792   0.00000   0.00000  -0.00050  -0.00050  -0.00842
   D48        3.13017   0.00000   0.00000  -0.00013  -0.00013   3.13004
   D49       -2.92319   0.00001   0.00000   0.00145   0.00145  -2.92174
   D50        0.00970   0.00000   0.00000   0.00028   0.00028   0.00998
   D51       -0.15833  -0.00003   0.00000  -0.00173  -0.00173  -0.16006
   D52        2.97582  -0.00003   0.00000  -0.00161  -0.00161   2.97421
   D53        3.14054   0.00001   0.00000  -0.00074  -0.00074   3.13980
   D54       -0.00850   0.00000   0.00000  -0.00062  -0.00062  -0.00912
   D55       -0.00740   0.00001   0.00000   0.00017   0.00017  -0.00723
   D56        3.13016   0.00000   0.00000  -0.00011  -0.00011   3.13005
   D57        0.00217  -0.00001   0.00000  -0.00054  -0.00054   0.00163
   D58       -3.11805  -0.00001   0.00000  -0.00005  -0.00005  -3.11809
   D59       -3.13493   0.00000   0.00000  -0.00022  -0.00022  -3.13514
   D60        0.02804   0.00000   0.00000   0.00028   0.00028   0.02832
   D61       -2.71605   0.00004   0.00000   0.00240   0.00240  -2.71365
   D62        0.42258   0.00000   0.00000   0.00036   0.00036   0.42294
   D63        0.42067   0.00003   0.00000   0.00205   0.00205   0.42272
   D64       -2.72389  -0.00001   0.00000   0.00002   0.00002  -2.72387
   D65       -3.13717   0.00000   0.00000  -0.00006  -0.00006  -3.13723
   D66       -0.00346   0.00000   0.00000  -0.00011  -0.00011  -0.00357
   D67        0.00729  -0.00001   0.00000  -0.00041  -0.00041   0.00688
   D68        3.14100  -0.00001   0.00000  -0.00046  -0.00046   3.14054
   D69       -3.13738   0.00000   0.00000  -0.00019  -0.00019  -3.13757
   D70        0.00013   0.00000   0.00000  -0.00019  -0.00019  -0.00006
   D71       -0.00379   0.00000   0.00000  -0.00024  -0.00024  -0.00403
   D72        3.13371   0.00000   0.00000  -0.00023  -0.00023   3.13348
   D73       -3.13716   0.00000   0.00000  -0.00010  -0.00010  -3.13726
   D74       -0.00074   0.00000   0.00000   0.00014   0.00014  -0.00060
   D75        0.00036   0.00000   0.00000  -0.00009  -0.00009   0.00027
   D76        3.13678   0.00000   0.00000   0.00015   0.00015   3.13693
   D77        0.00471   0.00000   0.00000   0.00021   0.00021   0.00492
   D78       -3.13310   0.00000   0.00000  -0.00019  -0.00019  -3.13329
   D79        3.14114   0.00001   0.00000   0.00044   0.00044   3.14158
   D80        0.00333   0.00000   0.00000   0.00004   0.00004   0.00338
   D81        0.02731   0.00001   0.00000   0.00083   0.00083   0.02814
   D82       -3.10458   0.00003   0.00000   0.00067   0.00067  -3.10391
   D83       -3.11782   0.00001   0.00000   0.00120   0.00120  -3.11662
   D84        0.03348   0.00003   0.00000   0.00105   0.00105   0.03452
   D85        0.00358   0.00000   0.00000   0.00068   0.00068   0.00426
   D86        3.12078   0.00001   0.00000   0.00012   0.00012   3.12090
   D87        3.13637  -0.00001   0.00000   0.00082   0.00082   3.13719
   D88       -0.02962  -0.00001   0.00000   0.00026   0.00026  -0.02936
   D89       -0.12542  -0.00001   0.00000  -0.00022  -0.00022  -0.12564
   D90        3.02000  -0.00002   0.00000  -0.00025  -0.00025   3.01976
   D91       -3.14092   0.00000   0.00000  -0.00041  -0.00041  -3.14133
   D92        0.00450  -0.00001   0.00000  -0.00044  -0.00044   0.00406
   D93       -3.02844   0.00001   0.00000  -0.00017  -0.00017  -3.02861
   D94        0.10850  -0.00001   0.00000  -0.00171  -0.00171   0.10679
   D95       -0.00687  -0.00001   0.00000  -0.00002  -0.00002  -0.00689
   D96        3.13007  -0.00003   0.00000  -0.00156  -0.00156   3.12851
   D97       -2.88930   0.00001   0.00000  -0.00041  -0.00041  -2.88971
   D98        0.00854   0.00001   0.00000   0.00009   0.00009   0.00864
   D99       -0.16521   0.00002   0.00000   0.00198   0.00198  -0.16323
   D100       2.94836   0.00001   0.00000   0.00047   0.00047   2.94883
   D101      -3.12227   0.00001   0.00000   0.00155   0.00155  -3.12072
   D102      -0.00870  -0.00001   0.00000   0.00004   0.00004  -0.00866
   D103      -0.00527  -0.00001   0.00000  -0.00020  -0.00020  -0.00547
   D104       3.11612  -0.00001   0.00000  -0.00051  -0.00051   3.11560
   D105      -0.00003   0.00000   0.00000   0.00022   0.00022   0.00019
   D106       3.09187   0.00000   0.00000  -0.00030  -0.00030   3.09158
   D107      -3.11908   0.00001   0.00000   0.00056   0.00056  -3.11852
   D108      -0.02717   0.00001   0.00000   0.00004   0.00004  -0.02713
   D109       2.63989   0.00002   0.00000   0.00110   0.00110   2.64100
   D110      -0.50125   0.00001   0.00000   0.00088   0.00088  -0.50037
   D111      -0.52612   0.00001   0.00000   0.00073   0.00073  -0.52539
   D112       2.61592   0.00001   0.00000   0.00052   0.00052   2.61644
   D113      -3.13682   0.00001   0.00000   0.00046   0.00046  -3.13635
   D114      -0.00140   0.00001   0.00000   0.00055   0.00055  -0.00085
   D115       0.00888   0.00001   0.00000   0.00044   0.00044   0.00932
   D116      -3.13889   0.00001   0.00000   0.00053   0.00053  -3.13837
   D117      -3.13856   0.00000   0.00000   0.00002   0.00002  -3.13854
   D118       0.00056  -0.00001   0.00000  -0.00020  -0.00020   0.00036
   D119      -0.00325   0.00000   0.00000   0.00011   0.00011  -0.00314
   D120       3.13587   0.00000   0.00000  -0.00011  -0.00011   3.13576
   D121      -3.14054   0.00001   0.00000   0.00047   0.00047  -3.14006
   D122      -0.00278  -0.00001   0.00000  -0.00023  -0.00023  -0.00301
   D123      -0.00140   0.00000   0.00000   0.00025   0.00025  -0.00115
   D124       3.13636  -0.00001   0.00000  -0.00045  -0.00045   3.13591
   D125       0.00606   0.00001   0.00000   0.00035   0.00035   0.00642
   D126      -3.13051   0.00003   0.00000   0.00201   0.00201  -3.12849
   D127      -3.13936   0.00000   0.00000  -0.00035  -0.00035  -3.13971
   D128       0.00726   0.00002   0.00000   0.00131   0.00131   0.00857
   D129       0.04451  -0.00001   0.00000  -0.00025  -0.00025   0.04426
   D130      -3.06057   0.00001   0.00000   0.00172   0.00172  -3.05885
   D131      -3.10177  -0.00002   0.00000  -0.00180  -0.00180  -3.10357
   D132       0.07633   0.00000   0.00000   0.00016   0.00016   0.07650
   D133       0.00502   0.00000   0.00000  -0.00016  -0.00016   0.00486
   D134      -3.07965   0.00000   0.00000   0.00043   0.00043  -3.07922
   D135       3.11349  -0.00001   0.00000  -0.00194  -0.00194   3.11155
   D136       0.02881  -0.00001   0.00000  -0.00135  -0.00135   0.02747
   D137      -3.12714  -0.00005   0.00000  -0.00249  -0.00249  -3.12963
   D138       0.04354  -0.00002   0.00000  -0.00117  -0.00117   0.04236
   D139       0.01746  -0.00001   0.00000  -0.00043  -0.00042   0.01704
   D140      -3.09505   0.00002   0.00000   0.00089   0.00089  -3.09415
   D141       3.13754   0.00005   0.00000   0.00243   0.00243   3.13997
   D142      -0.01124   0.00004   0.00000   0.00183   0.00183  -0.00941
   D143      -0.00704   0.00001   0.00000   0.00039   0.00039  -0.00665
   D144       3.12737   0.00000   0.00000  -0.00022  -0.00022   3.12715
   D145      -0.01229   0.00001   0.00000   0.00022   0.00022  -0.01208
   D146      -3.13893   0.00002   0.00000   0.00068   0.00068  -3.13825
   D147       3.10052  -0.00002   0.00000  -0.00109  -0.00109   3.09942
   D148      -0.02612  -0.00001   0.00000  -0.00063  -0.00063  -0.02675
   D149      -0.00850   0.00000   0.00000  -0.00015  -0.00015  -0.00865
   D150       3.14089  -0.00001   0.00000  -0.00036  -0.00036   3.14053
   D151       3.14040   0.00001   0.00000   0.00047   0.00047   3.14087
   D152       0.00661   0.00001   0.00000   0.00025   0.00025   0.00686
   D153      -0.00302   0.00000   0.00000   0.00002   0.00002  -0.00301
   D154      -3.14132   0.00001   0.00000   0.00029   0.00029  -3.14103
   D155       3.12366  -0.00001   0.00000  -0.00044  -0.00044   3.12321
   D156      -0.01463   0.00000   0.00000  -0.00018  -0.00018  -0.01481
   D157       0.01353   0.00000   0.00000  -0.00005  -0.00005   0.01347
   D158      -3.13137  -0.00001   0.00000  -0.00032  -0.00032  -3.13169
   D159      -3.13584   0.00000   0.00000   0.00016   0.00016  -3.13568
   D160       0.00245   0.00000   0.00000  -0.00011  -0.00011   0.00234
   D161       3.13127   0.00000   0.00000  -0.00010  -0.00010   3.13117
   D162      -0.03381   0.00001   0.00000   0.00035   0.00035  -0.03346
   D163      -0.01077   0.00000   0.00000   0.00012   0.00012  -0.01066
   D164       3.10732   0.00001   0.00000   0.00058   0.00058   3.10790
   D165       3.14050   0.00000   0.00000   0.00014   0.00014   3.14064
   D166      -0.00493   0.00001   0.00000   0.00034   0.00034  -0.00458
   D167      -0.00065   0.00000   0.00000  -0.00008  -0.00008  -0.00072
   D168       3.13712   0.00000   0.00000   0.00012   0.00012   3.13724
   D169       0.01265   0.00000   0.00000  -0.00010  -0.00010   0.01255
   D170       3.14047   0.00000   0.00000   0.00020   0.00020   3.14067
   D171      -3.10562  -0.00001   0.00000  -0.00056  -0.00056  -3.10618
   D172       0.02220  -0.00001   0.00000  -0.00026  -0.00026   0.02194
   D173       0.01013   0.00000   0.00000   0.00002   0.00002   0.01015
   D174       3.13859   0.00000   0.00000   0.00016   0.00016   3.13875
   D175      -3.12757   0.00000   0.00000  -0.00019  -0.00019  -3.12775
   D176       0.00089   0.00000   0.00000  -0.00005  -0.00005   0.00085
   D177      -0.00329   0.00000   0.00000   0.00004   0.00004  -0.00325
   D178       3.13487   0.00001   0.00000   0.00029   0.00029   3.13516
   D179      -3.13116  -0.00001   0.00000  -0.00026  -0.00026  -3.13142
   D180       0.00699   0.00000   0.00000  -0.00001  -0.00001   0.00699
   D181      -0.00822   0.00000   0.00000   0.00000   0.00000  -0.00822
   D182       3.13681  -0.00001   0.00000  -0.00025  -0.00025   3.13656
   D183      -3.13672   0.00000   0.00000  -0.00014  -0.00014  -3.13686
   D184       0.00831  -0.00001   0.00000  -0.00039  -0.00039   0.00792
         Item               Value     Threshold  Converged?
 Maximum Force            0.000269     0.000450     YES
 RMS     Force            0.000037     0.000300     YES
 Maximum Displacement     0.027350     0.001800     NO 
 RMS     Displacement     0.004829     0.001200     NO 
 Predicted change in Energy=-2.672073D-06
 Lowest energy point so far.  Saving SCF results.
 GradGradGradGradGradGradGradGradGradGradGradGradGradGradGradGradGradGrad

 Leave Link  103 at Sat Oct 20 04:52:33 2018, MaxMem=   838860800 cpu:         5.7
 (Enter /soft/sl6.3/x86_64/gaussian/g09_d01/g09/l202.exe)
 Stoichiometry    C28H18Cl2FeN10(5)
 Framework group  C1[X(C28H18Cl2FeN10)]
 Deg. of freedom   171
 Full point group                 C1      NOp   1
 RotChk:  IX=0 Diff= 5.35D-03
 Largest Abelian subgroup         C1      NOp   1
 Largest concise Abelian subgroup C1      NOp   1
                         Standard orientation:                         
 ---------------------------------------------------------------------
 Center     Atomic      Atomic             Coordinates (Angstroms)
 Number     Number       Type             X           Y           Z
 ---------------------------------------------------------------------
      1         26           0        0.000084   -2.278939    0.113127
      2         17           0       -1.975311   -3.618894    0.133134
      3          7           0       -0.036741   -2.270546   -2.136012
      4          7           0       -1.414254   -0.581762   -0.515765
      5          7           0       -2.169677    0.265634    0.096175
      6          7           0       -2.971023    0.827872   -0.838874
      7          6           0        0.679507   -3.125255   -2.874061
      8          1           0        1.385251   -3.734467   -2.319893
      9          6           0        0.532689   -3.224509   -4.254076
     10          1           0        1.131923   -3.934395   -4.809867
     11          6           0       -0.396361   -2.407552   -4.889492
     12          1           0       -0.539112   -2.461443   -5.962537
     13          6           0       -1.146495   -1.520407   -4.127084
     14          1           0       -1.880408   -0.874412   -4.593239
     15          6           0       -0.940660   -1.481568   -2.748006
     16          6           0       -1.686452   -0.590492   -1.857054
     17          6           0       -2.696025    0.317450   -2.072467
     18          1           0       -3.203336    0.641964   -2.962550
     19         17           0        2.018430   -3.546024    0.218737
     20          7           0        0.006031   -2.024527    2.346972
     21          7           0        1.377716   -0.496028    0.568377
     22          7           0        2.152474    0.267820   -0.124649
     23          7           0        2.940925    0.930374    0.753580
     24          6           0       -0.710301   -2.802672    3.165250
     25          1           0       -1.390442   -3.488271    2.671356
     26          6           0       -0.594922   -2.734429    4.550192
     27          1           0       -1.192046   -3.387971    5.173261
     28          6           0        0.298982   -1.824170    5.103915
     29          1           0        0.415893   -1.746806    6.178663
     30          6           0        1.046398   -1.013383    4.258189
     31          1           0        1.751525   -0.296091    4.660176
     32          6           0        0.875385   -1.144528    2.880096
     33          6           0        1.626005   -0.349262    1.906168
     34          6           0        2.640583    0.570481    2.033021
     35          1           0        3.180882    0.946572    2.882877
     36          6           0       -3.933979    1.802424   -0.462878
     37          6           0       -5.066163    2.010218   -1.252067
     38          6           0       -3.734380    2.541040    0.705429
     39          6           0       -5.992936    2.974562   -0.882902
     40          6           0       -4.668027    3.494868    1.078080
     41          6           0       -5.800752    3.725942    0.283894
     42          1           0       -5.242636    1.407799   -2.133511
     43          1           0       -2.857136    2.353898    1.308177
     44          1           0       -6.874729    3.138742   -1.488709
     45          1           0       -4.521703    4.071193    1.982602
     46          6           0        3.931846    1.833687    0.284004
     47          6           0        4.318363    2.918910    1.071540
     48          6           0        4.507283    1.618042   -0.969754
     49          6           0        5.295920    3.788022    0.608830
     50          6           0        5.473939    2.495865   -1.435029
     51          6           0        5.879674    3.584289   -0.648622
     52          1           0        3.847210    3.099586    2.029316
     53          1           0        4.193457    0.767602   -1.558839
     54          1           0        5.601451    4.632950    1.212455
     55          1           0        5.928201    2.336196   -2.404490
     56          6           0        6.881583    4.485460   -1.127694
     57          7           0        7.689252    5.215387   -1.513342
     58          6           0       -6.756170    4.719408    0.664904
     59          7           0       -7.525652    5.524168    0.971778
 ---------------------------------------------------------------------
 Rotational constants (GHZ):      0.0697564      0.0497034      0.0417541
 Leave Link  202 at Sat Oct 20 04:52:33 2018, MaxMem=   838860800 cpu:         0.1
 (Enter /soft/sl6.3/x86_64/gaussian/g09_d01/g09/l301.exe)
 Standard basis: 6-311G(d,p) (5D, 7F)
 Ernie: Thresh=  0.10000D-02 Tol=  0.10000D-05 Strict=F.
 There are   936 symmetry adapted cartesian basis functions of A   symmetry.
 There are   890 symmetry adapted basis functions of A   symmetry.
   890 basis functions,  1539 primitive gaussians,   936 cartesian basis functions
   160 alpha electrons      156 beta electrons
       nuclear repulsion energy      5385.7240761259 Hartrees.
 IExCor=  402 DFT=T Ex+Corr=B3LYP ExCW=0 ScaHFX=  0.200000
 ScaDFX=  0.800000  0.720000  1.000000  0.810000 ScalE2=  1.000000  1.000000
 IRadAn=      0 IRanWt=     -1 IRanGd=            0 ICorTp=0 IEmpDi=  4
 NAtoms=   59 NActive=   59 NUniq=   59 SFac= 1.00D+00 NAtFMM=   60 NAOKFM=F Big=F
 Integral buffers will be    131072 words long.
 Raffenetti 2 integral format.
 Two-electron integral symmetry is turned on.
 Leave Link  301 at Sat Oct 20 04:52:33 2018, MaxMem=   838860800 cpu:         0.9
 (Enter /soft/sl6.3/x86_64/gaussian/g09_d01/g09/l302.exe)
 NPDir=0 NMtPBC=     1 NCelOv=     1 NCel=       1 NClECP=     1 NCelD=      1
         NCelK=      1 NCelE2=     1 NClLst=     1 CellRange=     0.0.
 One-electron integrals computed using PRISM.
 NBasis=   890 RedAO= T EigKep=  1.69D-04  NBF=   890
 NBsUse=   890 1.00D-06 EigRej= -1.00D+00 NBFU=   890
 Precomputing XC quadrature grid using
 IXCGrd= 4 IRadAn=           0 IRanWt=          -1 IRanGd=           0 AccXCQ= 0.00D+00.
 Generated NRdTot=       0 NPtTot=           0 NUsed=           0 NTot=          32
 NSgBfM=   835   836   836   836   841 MxSgAt=    59 MxSgA2=    59.
 Leave Link  302 at Sat Oct 20 04:52:37 2018, MaxMem=   838860800 cpu:        65.0
 (Enter /soft/sl6.3/x86_64/gaussian/g09_d01/g09/l303.exe)
 DipDrv:  MaxL=1.
 Leave Link  303 at Sat Oct 20 04:52:37 2018, MaxMem=   838860800 cpu:         4.1
 (Enter /soft/sl6.3/x86_64/gaussian/g09_d01/g09/l401.exe)
 Initial guess from the checkpoint file:  "FeCl2L12_CN_cis3.chk"
 B after Tr=     0.000000    0.000000    0.000000
         Rot=    0.999998    0.001669    0.000382    0.000560 Ang=   0.21 deg.
 Guess basis will be translated and rotated to current coordinates.
 JPrj=2 DoOrth=T DoCkMO=T.
 Initial guess <Sx>= 0.0000 <Sy>= 0.0000 <Sz>= 2.0000 <S**2>= 6.0169 S= 2.0034
 Generating alternative initial guess.
 ExpMin= 4.19D-02 ExpMax= 2.58D+05 ExpMxC= 8.89D+03 IAcc=2 IRadAn=         4 AccDes= 0.00D+00
 Harris functional with IExCor=  402 and IRadAn=       4 diagonalized for initial guess.
 HarFok:  IExCor=  402 AccDes= 0.00D+00 IRadAn=         4 IDoV= 1 UseB2=F ITyADJ=14
 ICtDFT=  3500011 ScaDFX=  1.000000  1.000000  1.000000  1.000000
 FoFCou: FMM=F IPFlag=           0 FMFlag=      100000 FMFlg1=           0
         NFxFlg=           0 DoJE=T BraDBF=F KetDBF=T FulRan=T
         wScrn=  0.000000 ICntrl=     500 IOpCl=  0 I1Cent=   200000004 NGrid=           0
         NMat0=    1 NMatS0=      1 NMatT0=    0 NMatD0=    1 NMtDS0=    0 NMtDT0=    0
 Petite list used in FoFCou.
 Harris En= -3809.58996693052    
 Leave Link  401 at Sat Oct 20 04:52:54 2018, MaxMem=   838860800 cpu:       269.7
 (Enter /soft/sl6.3/x86_64/gaussian/g09_d01/g09/l502.exe)
 UHF open shell SCF:
 Using DIIS extrapolation, IDIIS=  1040.
 Integral symmetry usage will be decided dynamically.
 IVT=     2668742 IEndB=     2668742 NGot=   838860800 MDV=   837085731
 LenX=   837085731 LenY=   836208699
 Requested convergence on RMS density matrix=1.00D-08 within 128 cycles.
 Requested convergence on MAX density matrix=1.00D-06.
 Requested convergence on             energy=1.00D-06.
 No special actions if energy rises.
 Fock matrices will be formed incrementally for  20 cycles.

 Cycle   1  Pass 1  IDiag  1:
 FoFJK:  IHMeth= 1 ICntrl=       0 DoSepK=F KAlg= 0 I1Cent=   0 FoldK=F
 IRaf= 510000000 NMat=   1 IRICut=       1 DoRegI=T DoRafI=F ISym2E= 0.
 FoFCou: FMM=F IPFlag=           0 FMFlag=      100000 FMFlg1=           0
         NFxFlg=           0 DoJE=F BraDBF=F KetDBF=F FulRan=T
         wScrn=  0.000000 ICntrl=       0 IOpCl=  1 I1Cent=           0 NGrid=           0
         NMat0=    1 NMatS0=      1 NMatT0=    0 NMatD0=    1 NMtDS0=    0 NMtDT0=    0
 Symmetry not used in FoFCou.
 E= -3809.94102884594    
 DIIS: error= 2.30D-04 at cycle   1 NSaved=   1.
 NSaved= 1 IEnMin= 1 EnMin= -3809.94102884594     IErMin= 1 ErrMin= 2.30D-04
 ErrMax= 2.30D-04  0.00D+00 EMaxC= 1.00D-01 BMatC= 2.41D-04 BMatP= 2.41D-04
 IDIUse=3 WtCom= 9.98D-01 WtEn= 2.30D-03
 Coeff-Com:  0.100D+01
 Coeff-En:   0.100D+01
 Coeff:      0.100D+01
 Gap=     0.758 Goal=   None    Shift=    0.000
 Gap=     0.719 Goal=   None    Shift=    0.000
 RMSDP=1.20D-05 MaxDP=4.26D-04              OVMax= 1.62D-03

 Cycle   2  Pass 1  IDiag  1:
 RMSU=  1.20D-05    CP:  1.00D+00
 E= -3809.94113683275     Delta-E=       -0.000107986805 Rises=F Damp=F
 DIIS: error= 2.79D-05 at cycle   2 NSaved=   2.
 NSaved= 2 IEnMin= 2 EnMin= -3809.94113683275     IErMin= 2 ErrMin= 2.79D-05
 ErrMax= 2.79D-05  0.00D+00 EMaxC= 1.00D-01 BMatC= 3.05D-06 BMatP= 2.41D-04
 IDIUse=1 WtCom= 1.00D+00 WtEn= 0.00D+00
 Coeff-Com: -0.693D-01 0.107D+01
 Coeff:     -0.693D-01 0.107D+01
 Gap=     0.111 Goal=   None    Shift=    0.000
 Gap=     0.072 Goal=   None    Shift=    0.000
 RMSDP=1.87D-06 MaxDP=5.42D-05 DE=-1.08D-04 OVMax= 3.13D-04

 Cycle   3  Pass 1  IDiag  1:
 RMSU=  1.71D-06    CP:  1.00D+00  1.06D+00
 E= -3809.94113808624     Delta-E=       -0.000001253497 Rises=F Damp=F
 DIIS: error= 2.16D-05 at cycle   3 NSaved=   3.
 NSaved= 3 IEnMin= 3 EnMin= -3809.94113808624     IErMin= 3 ErrMin= 2.16D-05
 ErrMax= 2.16D-05  0.00D+00 EMaxC= 1.00D-01 BMatC= 1.68D-06 BMatP= 3.05D-06
 IDIUse=1 WtCom= 1.00D+00 WtEn= 0.00D+00
 Coeff-Com: -0.367D-01 0.504D+00 0.533D+00
 Coeff:     -0.367D-01 0.504D+00 0.533D+00
 Gap=     0.111 Goal=   None    Shift=    0.000
 Gap=     0.072 Goal=   None    Shift=    0.000
 RMSDP=1.05D-06 MaxDP=6.03D-05 DE=-1.25D-06 OVMax= 2.23D-04

 Cycle   4  Pass 1  IDiag  1:
 RMSU=  8.36D-07    CP:  1.00D+00  1.08D+00  6.45D-01
 E= -3809.94113834508     Delta-E=       -0.000000258840 Rises=F Damp=F
 DIIS: error= 1.67D-05 at cycle   4 NSaved=   4.
 NSaved= 4 IEnMin= 4 EnMin= -3809.94113834508     IErMin= 4 ErrMin= 1.67D-05
 ErrMax= 1.67D-05  0.00D+00 EMaxC= 1.00D-01 BMatC= 6.81D-07 BMatP= 1.68D-06
 IDIUse=1 WtCom= 1.00D+00 WtEn= 0.00D+00
 Coeff-Com: -0.102D-01 0.124D+00 0.379D+00 0.507D+00
 Coeff:     -0.102D-01 0.124D+00 0.379D+00 0.507D+00
 Gap=     0.111 Goal=   None    Shift=    0.000
 Gap=     0.072 Goal=   None    Shift=    0.000
 RMSDP=5.07D-07 MaxDP=3.17D-05 DE=-2.59D-07 OVMax= 1.24D-04

 Cycle   5  Pass 1  IDiag  1:
 RMSU=  3.49D-07    CP:  1.00D+00  1.08D+00  7.56D-01  6.24D-01
 E= -3809.94113851122     Delta-E=       -0.000000166136 Rises=F Damp=F
 DIIS: error= 4.99D-06 at cycle   5 NSaved=   5.
 NSaved= 5 IEnMin= 5 EnMin= -3809.94113851122     IErMin= 5 ErrMin= 4.99D-06
 ErrMax= 4.99D-06  0.00D+00 EMaxC= 1.00D-01 BMatC= 5.27D-08 BMatP= 6.81D-07
 IDIUse=1 WtCom= 1.00D+00 WtEn= 0.00D+00
 Coeff-Com: -0.767D-03-0.318D-02 0.146D+00 0.287D+00 0.571D+00
 Coeff:     -0.767D-03-0.318D-02 0.146D+00 0.287D+00 0.571D+00
 Gap=     0.111 Goal=   None    Shift=    0.000
 Gap=     0.072 Goal=   None    Shift=    0.000
 RMSDP=1.91D-07 MaxDP=1.67D-05 DE=-1.66D-07 OVMax= 1.06D-04

 Cycle   6  Pass 1  IDiag  1:
 RMSU=  1.53D-07    CP:  1.00D+00  1.08D+00  7.86D-01  7.24D-01  8.30D-01
 E= -3809.94113852742     Delta-E=       -0.000000016196 Rises=F Damp=F
 DIIS: error= 3.48D-06 at cycle   6 NSaved=   6.
 NSaved= 6 IEnMin= 6 EnMin= -3809.94113852742     IErMin= 6 ErrMin= 3.48D-06
 ErrMax= 3.48D-06  0.00D+00 EMaxC= 1.00D-01 BMatC= 1.21D-08 BMatP= 5.27D-08
 IDIUse=1 WtCom= 1.00D+00 WtEn= 0.00D+00
 Coeff-Com:  0.110D-02-0.233D-01 0.381D-01 0.111D+00 0.361D+00 0.513D+00
 Coeff:      0.110D-02-0.233D-01 0.381D-01 0.111D+00 0.361D+00 0.513D+00
 Gap=     0.111 Goal=   None    Shift=    0.000
 Gap=     0.072 Goal=   None    Shift=    0.000
 RMSDP=1.06D-07 MaxDP=1.36D-05 DE=-1.62D-08 OVMax= 8.81D-05

 Cycle   7  Pass 1  IDiag  1:
 RMSU=  8.23D-08    CP:  1.00D+00  1.08D+00  8.01D-01  7.47D-01  9.73D-01
                    CP:  1.20D+00
 E= -3809.94113853463     Delta-E=       -0.000000007218 Rises=F Damp=F
 DIIS: error= 3.08D-06 at cycle   7 NSaved=   7.
 NSaved= 7 IEnMin= 7 EnMin= -3809.94113853463     IErMin= 7 ErrMin= 3.08D-06
 ErrMax= 3.08D-06  0.00D+00 EMaxC= 1.00D-01 BMatC= 3.02D-09 BMatP= 1.21D-08
 IDIUse=1 WtCom= 1.00D+00 WtEn= 0.00D+00
 Coeff-Com:  0.686D-03-0.114D-01-0.550D-02 0.684D-02 0.813D-01 0.257D+00
 Coeff-Com:  0.671D+00
 Coeff:      0.686D-03-0.114D-01-0.550D-02 0.684D-02 0.813D-01 0.257D+00
 Coeff:      0.671D+00
 Gap=     0.111 Goal=   None    Shift=    0.000
 Gap=     0.072 Goal=   None    Shift=    0.000
 RMSDP=1.04D-07 MaxDP=1.51D-05 DE=-7.22D-09 OVMax= 9.96D-05

 Cycle   8  Pass 1  IDiag  1:
 RMSU=  3.94D-08    CP:  1.00D+00  1.08D+00  8.09D-01  7.76D-01  1.11D+00
                    CP:  1.67D+00  1.38D+00
 E= -3809.94113854001     Delta-E=       -0.000000005381 Rises=F Damp=F
 DIIS: error= 2.77D-06 at cycle   8 NSaved=   8.
 NSaved= 8 IEnMin= 8 EnMin= -3809.94113854001     IErMin= 8 ErrMin= 2.77D-06
 ErrMax= 2.77D-06  0.00D+00 EMaxC= 1.00D-01 BMatC= 2.17D-09 BMatP= 3.02D-09
 IDIUse=1 WtCom= 1.00D+00 WtEn= 0.00D+00
 Coeff-Com: -0.396D-03 0.113D-01-0.371D-01-0.895D-01-0.245D+00-0.230D+00
 Coeff-Com:  0.540D+00 0.105D+01
 Coeff:     -0.396D-03 0.113D-01-0.371D-01-0.895D-01-0.245D+00-0.230D+00
 Coeff:      0.540D+00 0.105D+01
 Gap=     0.111 Goal=   None    Shift=    0.000
 Gap=     0.072 Goal=   None    Shift=    0.000
 RMSDP=2.05D-07 MaxDP=3.00D-05 DE=-5.38D-09 OVMax= 2.03D-04

 Cycle   9  Pass 1  IDiag  1:
 RMSU=  3.57D-08    CP:  1.00D+00  1.08D+00  8.23D-01  8.27D-01  1.39D+00
                    CP:  2.57D+00  2.54D+00  1.70D+00
 E= -3809.94113854876     Delta-E=       -0.000000008746 Rises=F Damp=F
 DIIS: error= 2.04D-06 at cycle   9 NSaved=   9.
 NSaved= 9 IEnMin= 9 EnMin= -3809.94113854876     IErMin= 9 ErrMin= 2.04D-06
 ErrMax= 2.04D-06  0.00D+00 EMaxC= 1.00D-01 BMatC= 1.48D-09 BMatP= 2.17D-09
 IDIUse=1 WtCom= 1.00D+00 WtEn= 0.00D+00
 Coeff-Com: -0.975D-03 0.212D-01-0.315D-01-0.919D-01-0.303D+00-0.449D+00
 Coeff-Com: -0.105D+00 0.993D+00 0.968D+00
 Coeff:     -0.975D-03 0.212D-01-0.315D-01-0.919D-01-0.303D+00-0.449D+00
 Coeff:     -0.105D+00 0.993D+00 0.968D+00
 Gap=     0.111 Goal=   None    Shift=    0.000
 Gap=     0.072 Goal=   None    Shift=    0.000
 RMSDP=2.66D-07 MaxDP=3.79D-05 DE=-8.75D-09 OVMax= 2.66D-04

 Cycle  10  Pass 1  IDiag  1:
 RMSU=  1.50D-07    CP:  1.00D+00  1.08D+00  8.41D-01  8.89D-01  1.72D+00
                    CP:  3.00D+00  3.00D+00  3.00D+00  1.61D+00
 E= -3809.94113855649     Delta-E=       -0.000000007727 Rises=F Damp=F
 DIIS: error= 1.23D-06 at cycle  10 NSaved=  10.
 NSaved=10 IEnMin=10 EnMin= -3809.94113855649     IErMin=10 ErrMin= 1.23D-06
 ErrMax= 1.23D-06  0.00D+00 EMaxC= 1.00D-01 BMatC= 7.93D-10 BMatP= 1.48D-09
 IDIUse=1 WtCom= 1.00D+00 WtEn= 0.00D+00
 Coeff-Com: -0.577D-03 0.115D-01-0.110D-01-0.368D-01-0.133D+00-0.248D+00
 Coeff-Com: -0.278D+00 0.352D+00 0.731D+00 0.613D+00
 Coeff:     -0.577D-03 0.115D-01-0.110D-01-0.368D-01-0.133D+00-0.248D+00
 Coeff:     -0.278D+00 0.352D+00 0.731D+00 0.613D+00
 Gap=     0.111 Goal=   None    Shift=    0.000
 Gap=     0.072 Goal=   None    Shift=    0.000
 RMSDP=1.27D-07 MaxDP=1.61D-05 DE=-7.73D-09 OVMax= 1.28D-04

 Cycle  11  Pass 1  IDiag  1:
 RMSU=  3.32D-08    CP:  1.00D+00  1.08D+00  8.48D-01  9.14D-01  1.87D+00
                    CP:  3.00D+00  3.00D+00  3.00D+00  2.41D+00  1.70D+00
 E= -3809.94113855897     Delta-E=       -0.000000002477 Rises=F Damp=F
 DIIS: error= 1.14D-06 at cycle  11 NSaved=  11.
 NSaved=11 IEnMin=11 EnMin= -3809.94113855897     IErMin=11 ErrMin= 1.14D-06
 ErrMax= 1.14D-06  0.00D+00 EMaxC= 1.00D-01 BMatC= 3.78D-10 BMatP= 7.93D-10
 IDIUse=1 WtCom= 1.00D+00 WtEn= 0.00D+00
 Coeff-Com: -0.186D-04-0.571D-03 0.461D-02 0.111D-01 0.315D-01 0.128D-01
 Coeff-Com: -0.152D+00-0.159D+00 0.119D+00 0.423D+00 0.709D+00
 Coeff:     -0.186D-04-0.571D-03 0.461D-02 0.111D-01 0.315D-01 0.128D-01
 Coeff:     -0.152D+00-0.159D+00 0.119D+00 0.423D+00 0.709D+00
 Gap=     0.111 Goal=   None    Shift=    0.000
 Gap=     0.072 Goal=   None    Shift=    0.000
 RMSDP=7.76D-08 MaxDP=1.08D-05 DE=-2.48D-09 OVMax= 8.05D-05

 Cycle  12  Pass 1  IDiag  1:
 RMSU=  2.60D-08    CP:  1.00D+00  1.08D+00  8.51D-01  9.27D-01  1.96D+00
                    CP:  3.00D+00  3.00D+00  3.00D+00  3.00D+00  2.09D+00
                    CP:  1.52D+00
 E= -3809.94113856028     Delta-E=       -0.000000001317 Rises=F Damp=F
 DIIS: error= 1.03D-06 at cycle  12 NSaved=  12.
 NSaved=12 IEnMin=12 EnMin= -3809.94113856028     IErMin=12 ErrMin= 1.03D-06
 ErrMax= 1.03D-06  0.00D+00 EMaxC= 1.00D-01 BMatC= 2.58D-10 BMatP= 3.78D-10
 IDIUse=1 WtCom= 1.00D+00 WtEn= 0.00D+00
 Coeff-Com:  0.183D-03-0.432D-02 0.675D-02 0.199D-01 0.671D-01 0.954D-01
 Coeff-Com:  0.121D-03-0.228D+00-0.178D+00 0.581D-01 0.460D+00 0.702D+00
 Coeff:      0.183D-03-0.432D-02 0.675D-02 0.199D-01 0.671D-01 0.954D-01
 Coeff:      0.121D-03-0.228D+00-0.178D+00 0.581D-01 0.460D+00 0.702D+00
 Gap=     0.111 Goal=   None    Shift=    0.000
 Gap=     0.072 Goal=   None    Shift=    0.000
 RMSDP=5.44D-08 MaxDP=9.11D-06 DE=-1.32D-09 OVMax= 5.84D-05

 Cycle  13  Pass 1  IDiag  1:
 RMSU=  2.48D-08    CP:  1.00D+00  1.08D+00  8.53D-01  9.33D-01  2.00D+00
                    CP:  3.00D+00  3.00D+00  3.00D+00  3.00D+00  2.32D+00
                    CP:  2.00D+00  1.98D+00
 E= -3809.94113856127     Delta-E=       -0.000000000991 Rises=F Damp=F
 DIIS: error= 9.24D-07 at cycle  13 NSaved=  13.
 NSaved=13 IEnMin=13 EnMin= -3809.94113856127     IErMin=13 ErrMin= 9.24D-07
 ErrMax= 9.24D-07  0.00D+00 EMaxC= 1.00D-01 BMatC= 2.05D-10 BMatP= 2.58D-10
 IDIUse=1 WtCom= 1.00D+00 WtEn= 0.00D+00
 Coeff-Com:  0.176D-03-0.248D-02-0.160D-02-0.176D-02 0.751D-03 0.595D-01
 Coeff-Com:  0.286D+00 0.738D-01-0.376D+00-0.716D+00-0.835D+00 0.707D+00
 Coeff-Com:  0.181D+01
 Coeff:      0.176D-03-0.248D-02-0.160D-02-0.176D-02 0.751D-03 0.595D-01
 Coeff:      0.286D+00 0.738D-01-0.376D+00-0.716D+00-0.835D+00 0.707D+00
 Coeff:      0.181D+01
 Gap=     0.111 Goal=   None    Shift=    0.000
 Gap=     0.072 Goal=   None    Shift=    0.000
 RMSDP=1.63D-07 MaxDP=2.86D-05 DE=-9.91D-10 OVMax= 1.78D-04

 Cycle  14  Pass 1  IDiag  1:
 RMSU=  7.62D-08    CP:  1.00D+00  1.08D+00  8.56D-01  9.43D-01  2.10D+00
                    CP:  3.00D+00  3.00D+00  3.00D+00  3.00D+00  2.94D+00
                    CP:  3.00D+00  3.00D+00  3.00D+00
 E= -3809.94113856354     Delta-E=       -0.000000002268 Rises=F Damp=F
 DIIS: error= 5.80D-07 at cycle  14 NSaved=  14.
 NSaved=14 IEnMin=14 EnMin= -3809.94113856354     IErMin=14 ErrMin= 5.80D-07
 ErrMax= 5.80D-07  0.00D+00 EMaxC= 1.00D-01 BMatC= 1.41D-10 BMatP= 2.05D-10
 IDIUse=1 WtCom= 1.00D+00 WtEn= 0.00D+00
 Coeff-Com: -0.517D-04 0.293D-02-0.941D-02-0.260D-01-0.836D-01-0.595D-01
 Coeff-Com:  0.312D+00 0.362D+00-0.181D+00-0.842D+00-0.143D+01-0.125D+00
 Coeff-Com:  0.192D+01 0.116D+01
 Coeff:     -0.517D-04 0.293D-02-0.941D-02-0.260D-01-0.836D-01-0.595D-01
 Coeff:      0.312D+00 0.362D+00-0.181D+00-0.842D+00-0.143D+01-0.125D+00
 Coeff:      0.192D+01 0.116D+01
 Gap=     0.111 Goal=   None    Shift=    0.000
 Gap=     0.072 Goal=   None    Shift=    0.000
 RMSDP=2.29D-07 MaxDP=4.02D-05 DE=-2.27D-09 OVMax= 2.50D-04

 Cycle  15  Pass 1  IDiag  1:
 RMSU=  1.39D-07    CP:  1.00D+00  1.08D+00  8.60D-01  9.57D-01  2.23D+00
                    CP:  3.00D+00  3.00D+00  3.00D+00  3.00D+00  3.00D+00
                    CP:  3.00D+00  3.00D+00  3.00D+00  3.00D+00
 E= -3809.94113856550     Delta-E=       -0.000000001957 Rises=F Damp=F
 DIIS: error= 3.17D-07 at cycle  15 NSaved=  15.
 NSaved=15 IEnMin=15 EnMin= -3809.94113856550     IErMin=15 ErrMin= 3.17D-07
 ErrMax= 3.17D-07  0.00D+00 EMaxC= 1.00D-01 BMatC= 5.05D-11 BMatP= 1.41D-10
 IDIUse=1 WtCom= 1.00D+00 WtEn= 0.00D+00
 Coeff-Com: -0.885D-04 0.259D-02-0.501D-02-0.154D-01-0.534D-01-0.579D-01
 Coeff-Com:  0.111D+00 0.207D+00-0.160D-03-0.311D+00-0.633D+00-0.338D+00
 Coeff-Com:  0.628D+00 0.753D+00 0.712D+00
 Coeff:     -0.885D-04 0.259D-02-0.501D-02-0.154D-01-0.534D-01-0.579D-01
 Coeff:      0.111D+00 0.207D+00-0.160D-03-0.311D+00-0.633D+00-0.338D+00
 Coeff:      0.628D+00 0.753D+00 0.712D+00
 Gap=     0.111 Goal=   None    Shift=    0.000
 Gap=     0.072 Goal=   None    Shift=    0.000
 RMSDP=9.48D-08 MaxDP=1.61D-05 DE=-1.96D-09 OVMax= 1.03D-04

 Cycle  16  Pass 1  IDiag  1:
 RMSU=  6.49D-08    CP:  1.00D+00  1.08D+00  8.61D-01  9.62D-01  2.28D+00
                    CP:  3.00D+00  3.00D+00  3.00D+00  3.00D+00  3.00D+00
                    CP:  3.00D+00  3.00D+00  3.00D+00  3.00D+00  1.48D+00
 E= -3809.94113856580     Delta-E=       -0.000000000298 Rises=F Damp=F
 DIIS: error= 2.39D-07 at cycle  16 NSaved=  16.
 NSaved=16 IEnMin=16 EnMin= -3809.94113856580     IErMin=16 ErrMin= 2.39D-07
 ErrMax= 2.39D-07  0.00D+00 EMaxC= 1.00D-01 BMatC= 2.37D-11 BMatP= 5.05D-11
 IDIUse=1 WtCom= 1.00D+00 WtEn= 0.00D+00
 Coeff-Com: -0.433D-04 0.101D-02-0.114D-02-0.428D-02-0.170D-01-0.252D-01
 Coeff-Com:  0.833D-02 0.576D-01 0.372D-01-0.265D-01-0.108D+00-0.203D+00
 Coeff-Com:  0.103D-01 0.249D+00 0.469D+00 0.553D+00
 Coeff:     -0.433D-04 0.101D-02-0.114D-02-0.428D-02-0.170D-01-0.252D-01
 Coeff:      0.833D-02 0.576D-01 0.372D-01-0.265D-01-0.108D+00-0.203D+00
 Coeff:      0.103D-01 0.249D+00 0.469D+00 0.553D+00
 Gap=     0.111 Goal=   None    Shift=    0.000
 Gap=     0.072 Goal=   None    Shift=    0.000
 RMSDP=2.37D-08 MaxDP=3.34D-06 DE=-2.98D-10 OVMax= 2.52D-05

 Cycle  17  Pass 1  IDiag  1:
 RMSU=  6.55D-09    CP:  1.00D+00  1.08D+00  8.62D-01  9.64D-01  2.29D+00
                    CP:  3.00D+00  3.00D+00  3.00D+00  3.00D+00  3.00D+00
                    CP:  3.00D+00  3.00D+00  3.00D+00  3.00D+00  1.59D+00
                    CP:  1.25D+00
 E= -3809.94113856591     Delta-E=       -0.000000000115 Rises=F Damp=F
 DIIS: error= 2.24D-07 at cycle  17 NSaved=  17.
 NSaved=17 IEnMin=17 EnMin= -3809.94113856591     IErMin=17 ErrMin= 2.24D-07
 ErrMax= 2.24D-07  0.00D+00 EMaxC= 1.00D-01 BMatC= 1.47D-11 BMatP= 2.37D-11
 IDIUse=1 WtCom= 1.00D+00 WtEn= 0.00D+00
 Coeff-Com:  0.956D-05-0.428D-03 0.139D-02 0.356D-02 0.104D-01 0.709D-02
 Coeff-Com: -0.371D-01-0.476D-01 0.227D-01 0.106D+00 0.190D+00-0.328D-03
 Coeff-Com: -0.249D+00-0.151D+00 0.452D-01 0.415D+00 0.684D+00
 Coeff:      0.956D-05-0.428D-03 0.139D-02 0.356D-02 0.104D-01 0.709D-02
 Coeff:     -0.371D-01-0.476D-01 0.227D-01 0.106D+00 0.190D+00-0.328D-03
 Coeff:     -0.249D+00-0.151D+00 0.452D-01 0.415D+00 0.684D+00
 Gap=     0.111 Goal=   None    Shift=    0.000
 Gap=     0.072 Goal=   None    Shift=    0.000
 RMSDP=1.68D-08 MaxDP=2.77D-06 DE=-1.15D-10 OVMax= 1.73D-05

 Cycle  18  Pass 1  IDiag  1:
 RMSU=  5.17D-09    CP:  1.00D+00  1.08D+00  8.62D-01  9.65D-01  2.30D+00
                    CP:  3.00D+00  3.00D+00  3.00D+00  3.00D+00  3.00D+00
                    CP:  3.00D+00  3.00D+00  3.00D+00  3.00D+00  1.66D+00
                    CP:  1.41D+00  2.19D+00
 E= -3809.94113856592     Delta-E=       -0.000000000013 Rises=F Damp=F
 DIIS: error= 2.16D-07 at cycle  18 NSaved=  18.
 NSaved=18 IEnMin=18 EnMin= -3809.94113856592     IErMin=18 ErrMin= 2.16D-07
 ErrMax= 2.16D-07  0.00D+00 EMaxC= 1.00D-01 BMatC= 1.10D-11 BMatP= 1.47D-11
 IDIUse=1 WtCom= 1.00D+00 WtEn= 0.00D+00
 Coeff-Com:  0.217D-04-0.581D-03 0.108D-02 0.325D-02 0.109D-01 0.124D-01
 Coeff-Com: -0.177D-01-0.434D-01-0.404D-02 0.561D-01 0.124D+00 0.635D-01
 Coeff-Com: -0.119D+00-0.155D+00-0.110D+00 0.467D-01 0.389D+00 0.742D+00
 Coeff:      0.217D-04-0.581D-03 0.108D-02 0.325D-02 0.109D-01 0.124D-01
 Coeff:     -0.177D-01-0.434D-01-0.404D-02 0.561D-01 0.124D+00 0.635D-01
 Coeff:     -0.119D+00-0.155D+00-0.110D+00 0.467D-01 0.389D+00 0.742D+00
 Gap=     0.111 Goal=   None    Shift=    0.000
 Gap=     0.072 Goal=   None    Shift=    0.000
 RMSDP=1.25D-08 MaxDP=2.22D-06 DE=-1.27D-11 OVMax= 1.26D-05

 Cycle  19  Pass 1  IDiag  1:
 RMSU=  3.92D-09    CP:  1.00D+00  1.08D+00  8.62D-01  9.65D-01  2.30D+00
                    CP:  3.00D+00  3.00D+00  3.00D+00  3.00D+00  3.00D+00
                    CP:  3.00D+00  3.00D+00  3.00D+00  3.00D+00  1.69D+00
                    CP:  1.50D+00  3.00D+00  1.87D+00
 E= -3809.94113856596     Delta-E=       -0.000000000033 Rises=F Damp=F
 DIIS: error= 2.12D-07 at cycle  19 NSaved=  19.
 NSaved=19 IEnMin=19 EnMin= -3809.94113856596     IErMin=19 ErrMin= 2.12D-07
 ErrMax= 2.12D-07  0.00D+00 EMaxC= 1.00D-01 BMatC= 9.92D-12 BMatP= 1.10D-11
 IDIUse=1 WtCom= 1.00D+00 WtEn= 0.00D+00
 Coeff-Com:  0.112D-04-0.936D-04-0.441D-03-0.748D-03-0.139D-02 0.356D-02
 Coeff-Com:  0.259D-01 0.114D-01-0.288D-01-0.651D-01-0.957D-01 0.431D-01
 Coeff-Com:  0.152D+00 0.355D-01-0.914D-01-0.300D+00-0.310D+00 0.536D+00
 Coeff-Com:  0.109D+01
 Coeff:      0.112D-04-0.936D-04-0.441D-03-0.748D-03-0.139D-02 0.356D-02
 Coeff:      0.259D-01 0.114D-01-0.288D-01-0.651D-01-0.957D-01 0.431D-01
 Coeff:      0.152D+00 0.355D-01-0.914D-01-0.300D+00-0.310D+00 0.536D+00
 Coeff:      0.109D+01
 Gap=     0.111 Goal=   None    Shift=    0.000
 Gap=     0.072 Goal=   None    Shift=    0.000
 RMSDP=2.03D-08 MaxDP=3.66D-06 DE=-3.27D-11 OVMax= 2.08D-05

 Cycle  20  Pass 1  IDiag  1:
 RMSU=  8.95D-09    CP:  1.00D+00  1.08D+00  8.62D-01  9.66D-01  2.30D+00
                    CP:  3.00D+00  3.00D+00  3.00D+00  3.00D+00  3.00D+00
                    CP:  3.00D+00  3.00D+00  3.00D+00  3.00D+00  1.73D+00
                    CP:  1.62D+00  3.00D+00  3.00D+00  3.00D+00
 E= -3809.94113856607     Delta-E=       -0.000000000109 Rises=F Damp=F
 DIIS: error= 2.05D-07 at cycle  20 NSaved=  20.
 NSaved=20 IEnMin=20 EnMin= -3809.94113856607     IErMin=20 ErrMin= 2.05D-07
 ErrMax= 2.05D-07  0.00D+00 EMaxC= 1.00D-01 BMatC= 9.00D-12 BMatP= 9.92D-12
 IDIUse=1 WtCom= 1.00D+00 WtEn= 0.00D+00
 Coeff-Com: -0.178D-04 0.743D-03-0.206D-02-0.564D-02-0.185D-01-0.154D-01
 Coeff-Com:  0.599D-01 0.803D-01-0.295D-01-0.164D+00-0.301D+00-0.638D-01
 Coeff-Com:  0.348D+00 0.294D+00 0.117D+00-0.317D+00-0.853D+00-0.627D+00
 Coeff-Com:  0.102D+01 0.147D+01
 Coeff:     -0.178D-04 0.743D-03-0.206D-02-0.564D-02-0.185D-01-0.154D-01
 Coeff:      0.599D-01 0.803D-01-0.295D-01-0.164D+00-0.301D+00-0.638D-01
 Coeff:      0.348D+00 0.294D+00 0.117D+00-0.317D+00-0.853D+00-0.627D+00
 Coeff:      0.102D+01 0.147D+01
 Gap=     0.111 Goal=   None    Shift=    0.000
 Gap=     0.072 Goal=   None    Shift=    0.000
 RMSDP=4.10D-08 MaxDP=7.38D-06 DE=-1.09D-10 OVMax= 4.19D-05

 Cycle  21  Pass 1  IDiag  1:
 Restarting incremental Fock formation.
 E= -3809.94113856624     Delta-E=       -0.000000000173 Rises=F Damp=F
 DIIS: error= 1.91D-07 at cycle  21 NSaved=  20.
 NSaved=20 IEnMin=20 EnMin= -3809.94113856624     IErMin=20 ErrMin= 1.91D-07
 ErrMax= 1.91D-07  0.00D+00 EMaxC= 1.00D-01 BMatC= 7.84D-12 BMatP= 9.00D-12
 IDIUse=1 WtCom= 1.00D+00 WtEn= 0.00D+00
 Coeff-Com:  0.411D-03-0.122D-02-0.358D-02-0.132D-01-0.136D-01 0.339D-01
 Coeff-Com:  0.555D-01-0.940D-02-0.909D-01-0.178D+00-0.101D+00 0.165D+00
 Coeff-Com:  0.239D+00 0.224D+00 0.506D-01-0.441D+00-0.121D+01-0.282D+00
 Coeff-Com:  0.141D+01 0.116D+01
 Coeff:      0.411D-03-0.122D-02-0.358D-02-0.132D-01-0.136D-01 0.339D-01
 Coeff:      0.555D-01-0.940D-02-0.909D-01-0.178D+00-0.101D+00 0.165D+00
 Coeff:      0.239D+00 0.224D+00 0.506D-01-0.441D+00-0.121D+01-0.282D+00
 Coeff:      0.141D+01 0.116D+01
 Gap=     0.111 Goal=   None    Shift=    0.000
 Gap=     0.072 Goal=   None    Shift=    0.000
 RMSDP=5.49D-08 MaxDP=9.92D-06 DE=-1.73D-10 OVMax= 5.63D-05

 Cycle  22  Pass 1  IDiag  1:
 RMSU=  5.49D-08    CP:  1.00D+00
 E= -3809.94113856640     Delta-E=       -0.000000000162 Rises=F Damp=F
 DIIS: error= 1.71D-07 at cycle  22 NSaved=  20.
 NSaved=20 IEnMin=20 EnMin= -3809.94113856640     IErMin=20 ErrMin= 1.71D-07
 ErrMax= 1.71D-07  0.00D+00 EMaxC= 1.00D-01 BMatC= 6.23D-12 BMatP= 7.84D-12
 IDIUse=1 WtCom= 1.00D+00 WtEn= 0.00D+00
 Coeff-Com:  0.551D-03 0.853D-03 0.295D-03-0.412D-02-0.181D-01-0.850D-02
 Coeff-Com:  0.216D-01 0.538D-01 0.830D-01-0.515D-01-0.140D+00-0.242D-01
 Coeff-Com:  0.132D+00 0.362D+00 0.366D+00-0.538D+00-0.119D+01-0.123D+00
 Coeff-Com:  0.950D+00 0.112D+01
 Coeff:      0.551D-03 0.853D-03 0.295D-03-0.412D-02-0.181D-01-0.850D-02
 Coeff:      0.216D-01 0.538D-01 0.830D-01-0.515D-01-0.140D+00-0.242D-01
 Coeff:      0.132D+00 0.362D+00 0.366D+00-0.538D+00-0.119D+01-0.123D+00
 Coeff:      0.950D+00 0.112D+01
 Gap=     0.111 Goal=   None    Shift=    0.000
 Gap=     0.072 Goal=   None    Shift=    0.000
 RMSDP=6.17D-08 MaxDP=1.11D-05 DE=-1.62D-10 OVMax= 6.32D-05

 Cycle  23  Pass 1  IDiag  1:
 RMSU=  2.85D-09    CP:  1.00D+00  2.12D+00
 E= -3809.94113856652     Delta-E=       -0.000000000124 Rises=F Damp=F
 DIIS: error= 1.46D-07 at cycle  23 NSaved=  20.
 NSaved=20 IEnMin=20 EnMin= -3809.94113856652     IErMin=20 ErrMin= 1.46D-07
 ErrMax= 1.46D-07  0.00D+00 EMaxC= 1.00D-01 BMatC= 5.04D-12 BMatP= 6.23D-12
 IDIUse=1 WtCom= 1.00D+00 WtEn= 0.00D+00
 Coeff-Com:  0.101D-03 0.470D-03-0.193D-02-0.197D-01-0.133D-01 0.210D-01
 Coeff-Com:  0.616D-01 0.101D+00 0.846D-02-0.129D+00-0.115D+00-0.159D-01
 Coeff-Com:  0.222D+00 0.481D+00 0.421D+00-0.688D+00-0.114D+01-0.139D+00
 Coeff-Com:  0.971D+00 0.979D+00
 Coeff:      0.101D-03 0.470D-03-0.193D-02-0.197D-01-0.133D-01 0.210D-01
 Coeff:      0.616D-01 0.101D+00 0.846D-02-0.129D+00-0.115D+00-0.159D-01
 Coeff:      0.222D+00 0.481D+00 0.421D+00-0.688D+00-0.114D+01-0.139D+00
 Coeff:      0.971D+00 0.979D+00
 Gap=     0.111 Goal=   None    Shift=    0.000
 Gap=     0.072 Goal=   None    Shift=    0.000
 RMSDP=6.48D-08 MaxDP=1.17D-05 DE=-1.24D-10 OVMax= 6.64D-05

 Cycle  24  Pass 1  IDiag  1:
 RMSU=  1.66D-08    CP:  1.00D+00  3.00D+00  2.43D+00
 E= -3809.94113856663     Delta-E=       -0.000000000104 Rises=F Damp=F
 DIIS: error= 1.19D-07 at cycle  24 NSaved=  20.
 NSaved=20 IEnMin=20 EnMin= -3809.94113856663     IErMin=20 ErrMin= 1.19D-07
 ErrMax= 1.19D-07  0.00D+00 EMaxC= 1.00D-01 BMatC= 3.34D-12 BMatP= 5.04D-12
 IDIUse=1 WtCom= 1.00D+00 WtEn= 0.00D+00
 Coeff-Com:  0.135D-02 0.467D-02 0.100D-01-0.360D-03-0.167D-01-0.278D-01
 Coeff-Com: -0.420D-01 0.499D-01 0.816D-01-0.217D-01-0.107D+00-0.178D+00
 Coeff-Com: -0.766D-01 0.703D+00 0.703D+00-0.543D+00-0.101D+01-0.586D+00
 Coeff-Com:  0.579D+00 0.147D+01
 Coeff:      0.135D-02 0.467D-02 0.100D-01-0.360D-03-0.167D-01-0.278D-01
 Coeff:     -0.420D-01 0.499D-01 0.816D-01-0.217D-01-0.107D+00-0.178D+00
 Coeff:     -0.766D-01 0.703D+00 0.703D+00-0.543D+00-0.101D+01-0.586D+00
 Coeff:      0.579D+00 0.147D+01
 Gap=     0.111 Goal=   None    Shift=    0.000
 Gap=     0.072 Goal=   None    Shift=    0.000
 RMSDP=8.22D-08 MaxDP=1.48D-05 DE=-1.04D-10 OVMax= 8.43D-05

 Cycle  25  Pass 1  IDiag  1:
 RMSU=  4.94D-08    CP:  1.00D+00  3.00D+00  3.00D+00  3.00D+00
 E= -3809.94113856681     Delta-E=       -0.000000000182 Rises=F Damp=F
 DIIS: error= 8.16D-08 at cycle  25 NSaved=  20.
 NSaved=20 IEnMin=20 EnMin= -3809.94113856681     IErMin=20 ErrMin= 8.16D-08
 ErrMax= 8.16D-08  0.00D+00 EMaxC= 1.00D-01 BMatC= 2.64D-12 BMatP= 3.34D-12
 IDIUse=1 WtCom= 1.00D+00 WtEn= 0.00D+00
 Coeff-Com:  0.351D-02 0.200D-01 0.106D-01-0.238D-01-0.625D-01-0.105D+00
 Coeff-Com:  0.355D-01 0.154D+00 0.579D-01-0.830D-01-0.303D+00-0.387D+00
 Coeff-Com:  0.344D+00 0.106D+01 0.299D+00-0.797D+00-0.118D+01-0.162D+00
 Coeff-Com:  0.131D+01 0.806D+00
 Coeff:      0.351D-02 0.200D-01 0.106D-01-0.238D-01-0.625D-01-0.105D+00
 Coeff:      0.355D-01 0.154D+00 0.579D-01-0.830D-01-0.303D+00-0.387D+00
 Coeff:      0.344D+00 0.106D+01 0.299D+00-0.797D+00-0.118D+01-0.162D+00
 Coeff:      0.131D+01 0.806D+00
 Gap=     0.111 Goal=   None    Shift=    0.000
 Gap=     0.072 Goal=   None    Shift=    0.000
 RMSDP=6.16D-08 MaxDP=1.11D-05 DE=-1.82D-10 OVMax= 6.31D-05

 Cycle  26  Pass 1  IDiag  1:
 RMSU=  5.59D-09    CP:  1.00D+00  3.00D+00  3.00D+00  3.00D+00  2.24D+00
 E= -3809.94113856680     Delta-E=        0.000000000013 Rises=F Damp=F
 DIIS: error= 5.22D-08 at cycle  26 NSaved=  20.
 NSaved=20 IEnMin=19 EnMin= -3809.94113856681     IErMin=20 ErrMin= 5.22D-08
 ErrMax= 5.22D-08  0.00D+00 EMaxC= 1.00D-01 BMatC= 1.54D-12 BMatP= 2.64D-12
 IDIUse=1 WtCom= 1.00D+00 WtEn= 0.00D+00
 Coeff-Com:  0.197D-02 0.244D-02-0.176D-02-0.105D-01-0.228D-01 0.634D-02
 Coeff-Com:  0.284D-01 0.236D-01-0.214D-01-0.105D+00-0.191D+00-0.315D-01
 Coeff-Com:  0.419D+00 0.432D+00-0.123D+00-0.637D+00-0.444D+00 0.224D+00
 Coeff-Com:  0.672D+00 0.779D+00
 Coeff:      0.197D-02 0.244D-02-0.176D-02-0.105D-01-0.228D-01 0.634D-02
 Coeff:      0.284D-01 0.236D-01-0.214D-01-0.105D+00-0.191D+00-0.315D-01
 Coeff:      0.419D+00 0.432D+00-0.123D+00-0.637D+00-0.444D+00 0.224D+00
 Coeff:      0.672D+00 0.779D+00
 Gap=     0.111 Goal=   None    Shift=    0.000
 Gap=     0.072 Goal=   None    Shift=    0.000
 RMSDP=4.40D-08 MaxDP=7.90D-06 DE= 1.27D-11 OVMax= 4.52D-05

 Cycle  27  Pass 1  IDiag  1:
 RMSU=  6.69D-09    CP:  1.00D+00  3.00D+00  3.00D+00  3.00D+00  3.00D+00
                    CP:  1.74D+00
 E= -3809.94113856683     Delta-E=       -0.000000000031 Rises=F Damp=F
 DIIS: error= 3.07D-08 at cycle  27 NSaved=  20.
 NSaved=20 IEnMin=20 EnMin= -3809.94113856683     IErMin=20 ErrMin= 3.07D-08
 ErrMax= 3.07D-08  0.00D+00 EMaxC= 1.00D-01 BMatC= 9.21D-13 BMatP= 1.54D-12
 IDIUse=1 WtCom= 1.00D+00 WtEn= 0.00D+00
 Coeff-Com: -0.126D-04-0.116D-03 0.123D-02 0.116D-02-0.292D-02-0.104D-01
 Coeff-Com:  0.111D-01 0.136D-01 0.232D-01-0.508D-01-0.206D+00-0.698D-01
 Coeff-Com:  0.287D+00 0.293D+00 0.261D-02-0.302D+00-0.501D+00 0.197D+00
 Coeff-Com:  0.630D+00 0.683D+00
 Coeff:     -0.126D-04-0.116D-03 0.123D-02 0.116D-02-0.292D-02-0.104D-01
 Coeff:      0.111D-01 0.136D-01 0.232D-01-0.508D-01-0.206D+00-0.698D-01
 Coeff:      0.287D+00 0.293D+00 0.261D-02-0.302D+00-0.501D+00 0.197D+00
 Coeff:      0.630D+00 0.683D+00
 Gap=     0.111 Goal=   None    Shift=    0.000
 Gap=     0.072 Goal=   None    Shift=    0.000
 RMSDP=2.27D-08 MaxDP=4.06D-06 DE=-3.09D-11 OVMax= 2.33D-05

 Cycle  28  Pass 1  IDiag  1:
 RMSU=  9.96D-09    CP:  1.00D+00  3.00D+00  3.00D+00  3.00D+00  3.00D+00
                    CP:  2.18D+00  3.00D+00
 E= -3809.94113856681     Delta-E=        0.000000000018 Rises=F Damp=F
 DIIS: error= 2.09D-08 at cycle  28 NSaved=  20.
 NSaved=20 IEnMin=19 EnMin= -3809.94113856683     IErMin=20 ErrMin= 2.09D-08
 ErrMax= 2.09D-08  0.00D+00 EMaxC= 1.00D-01 BMatC= 3.68D-13 BMatP= 9.21D-13
 IDIUse=1 WtCom= 1.00D+00 WtEn= 0.00D+00
 Coeff-Com: -0.568D-03 0.342D-02 0.577D-02-0.109D-01-0.201D-01 0.846D-02
 Coeff-Com:  0.388D-01 0.104D+00 0.697D-01-0.171D+00-0.341D+00-0.409D-01
 Coeff-Com:  0.321D+00 0.393D+00 0.657D-01-0.481D+00-0.306D+00-0.551D-01
 Coeff-Com:  0.488D+00 0.929D+00
 Coeff:     -0.568D-03 0.342D-02 0.577D-02-0.109D-01-0.201D-01 0.846D-02
 Coeff:      0.388D-01 0.104D+00 0.697D-01-0.171D+00-0.341D+00-0.409D-01
 Coeff:      0.321D+00 0.393D+00 0.657D-01-0.481D+00-0.306D+00-0.551D-01
 Coeff:      0.488D+00 0.929D+00
 Gap=     0.111 Goal=   None    Shift=    0.000
 Gap=     0.072 Goal=   None    Shift=    0.000
 RMSDP=1.32D-08 MaxDP=2.33D-06 DE= 1.82D-11 OVMax= 1.35D-05

 Cycle  29  Pass 1  IDiag  1:
 RMSU=  4.79D-09    CP:  1.00D+00  3.00D+00  3.00D+00  3.00D+00  3.00D+00
                    CP:  2.49D+00  3.00D+00  2.22D+00
 E= -3809.94113856688     Delta-E=       -0.000000000065 Rises=F Damp=F
 DIIS: error= 1.00D-08 at cycle  29 NSaved=  20.
 NSaved=20 IEnMin=20 EnMin= -3809.94113856688     IErMin=20 ErrMin= 1.00D-08
 ErrMax= 1.00D-08  0.00D+00 EMaxC= 1.00D-01 BMatC= 1.52D-13 BMatP= 3.68D-13
 IDIUse=1 WtCom= 1.00D+00 WtEn= 0.00D+00
 Coeff-Com:  0.186D-02 0.344D-02-0.563D-02-0.918D-02 0.425D-03 0.185D-01
 Coeff-Com:  0.552D-01 0.611D-01-0.264D-01-0.184D+00-0.134D+00 0.805D-01
 Coeff-Com:  0.244D+00 0.162D+00-0.986D-01-0.270D+00-0.298D+00 0.536D-01
 Coeff-Com:  0.606D+00 0.738D+00
 Coeff:      0.186D-02 0.344D-02-0.563D-02-0.918D-02 0.425D-03 0.185D-01
 Coeff:      0.552D-01 0.611D-01-0.264D-01-0.184D+00-0.134D+00 0.805D-01
 Coeff:      0.244D+00 0.162D+00-0.986D-01-0.270D+00-0.298D+00 0.536D-01
 Coeff:      0.606D+00 0.738D+00
 Gap=     0.111 Goal=   None    Shift=    0.000
 Gap=     0.072 Goal=   None    Shift=    0.000
 RMSDP=5.70D-09 MaxDP=1.00D-06 DE=-6.55D-11 OVMax= 5.84D-06

 SCF Done:  E(UB3LYP) =  -3809.94113857     A.U. after   29 cycles
            NFock= 29  Conv=0.57D-08     -V/T= 2.0025
 <Sx>= 0.0000 <Sy>= 0.0000 <Sz>= 2.0000 <S**2>= 6.0169 S= 2.0034
 <L.S>= 0.000000000000E+00
 KE= 3.800503896961D+03 PE=-1.974978141029D+04 EE= 6.753612298638D+03
 Annihilation of the first spin contaminant:
 S**2 before annihilation     6.0169,   after     6.0000
 Leave Link  502 at Sat Oct 20 05:23:31 2018, MaxMem=   838860800 cpu:     29370.9
 (Enter /soft/sl6.3/x86_64/gaussian/g09_d01/g09/l701.exe)
 Compute integral first derivatives.
 ... and contract with generalized density number  0.
 Leave Link  701 at Sat Oct 20 05:23:32 2018, MaxMem=   838860800 cpu:        16.7
 (Enter /soft/sl6.3/x86_64/gaussian/g09_d01/g09/l702.exe)
 L702 exits ... SP integral derivatives will be done elsewhere.
 Leave Link  702 at Sat Oct 20 05:23:32 2018, MaxMem=   838860800 cpu:         0.4
 (Enter /soft/sl6.3/x86_64/gaussian/g09_d01/g09/l703.exe)
 Compute integral first derivatives, UseDBF=F ICtDFT=           0.
 Integral derivatives from FoFJK, PRISM(SPDF).
 Calling FoFJK, ICntrl=      2127 FMM=F ISym2X=0 I1Cent= 0 IOpClX= 1 NMat=1 NMatS=1 NMatT=0.
 FoFJK:  IHMeth= 1 ICntrl=    2127 DoSepK=F KAlg= 0 I1Cent=   0 FoldK=F
 IRaf=         0 NMat=   1 IRICut=       1 DoRegI=T DoRafI=F ISym2E= 0.
 FoFCou: FMM=F IPFlag=           0 FMFlag=      100000 FMFlg1=         800
         NFxFlg=           0 DoJE=F BraDBF=F KetDBF=F FulRan=T
         wScrn=  0.000000 ICntrl=    2127 IOpCl=  1 I1Cent=           0 NGrid=           0
         NMat0=    1 NMatS0=      1 NMatT0=    0 NMatD0=    1 NMtDS0=    0 NMtDT0=    0
 Symmetry not used in FoFCou.
 Leave Link  703 at Sat Oct 20 05:26:13 2018, MaxMem=   838860800 cpu:      2566.4
 (Enter /soft/sl6.3/x86_64/gaussian/g09_d01/g09/l716.exe)
 Dipole        =-9.13271653D-02 2.94661115D+00-1.78333770D-01
 ***** Axes restored to original set *****
 -------------------------------------------------------------------
 Center     Atomic                   Forces (Hartrees/Bohr)
 Number     Number              X              Y              Z
 -------------------------------------------------------------------
      1       26           0.000041222   -0.000006150   -0.000056573
      2       17           0.000002715   -0.000060547    0.000013931
      3        7          -0.000094855    0.000020306    0.000016522
      4        7           0.000109795    0.000082931   -0.000056845
      5        7           0.000013984   -0.000055335    0.000042786
      6        7           0.000004582   -0.000024256   -0.000076781
      7        6          -0.000014031    0.000015838    0.000053014
      8        1           0.000009721   -0.000004907    0.000000449
      9        6           0.000005441   -0.000010629    0.000001748
     10        1           0.000003719   -0.000005736    0.000008387
     11        6           0.000005444   -0.000017830   -0.000001946
     12        1          -0.000001723   -0.000002561    0.000005263
     13        6           0.000005097   -0.000000393    0.000014263
     14        1          -0.000001280   -0.000003906    0.000004334
     15        6           0.000012147   -0.000009106   -0.000020220
     16        6          -0.000074581   -0.000017121    0.000007531
     17        6           0.000028696    0.000031370    0.000034689
     18        1          -0.000019065   -0.000002716   -0.000011783
     19       17          -0.000013933    0.000027118    0.000046358
     20        7          -0.000046985    0.000019185    0.000008272
     21        7           0.000050405   -0.000032341   -0.000082119
     22        7          -0.000010081   -0.000048948    0.000039367
     23        7           0.000022002    0.000049989   -0.000013065
     24        6           0.000002409   -0.000032804    0.000004379
     25        1           0.000000768    0.000023391   -0.000003167
     26        6           0.000007755    0.000020575    0.000009469
     27        1           0.000009669    0.000004181    0.000008670
     28        6           0.000003739    0.000008330   -0.000012227
     29        1           0.000000548    0.000010015    0.000006526
     30        6           0.000005041    0.000002673    0.000010184
     31        1          -0.000012508    0.000014834    0.000009523
     32        6           0.000010574   -0.000021716   -0.000002533
     33        6          -0.000055222    0.000050224    0.000022274
     34        6           0.000022172   -0.000042349   -0.000007427
     35        1          -0.000014284    0.000008401   -0.000000697
     36        6          -0.000068696   -0.000003654    0.000035206
     37        6           0.000010637   -0.000024281    0.000017919
     38        6           0.000021600    0.000021825    0.000003682
     39        6          -0.000000764    0.000012036    0.000011929
     40        6           0.000013728    0.000004393    0.000007769
     41        6          -0.000002555   -0.000017359   -0.000020848
     42        1           0.000023463   -0.000008216   -0.000018415
     43        1          -0.000007691    0.000012414   -0.000009501
     44        1           0.000004280    0.000001661   -0.000006512
     45        1          -0.000003630    0.000006491   -0.000008488
     46        6          -0.000009639   -0.000019259    0.000012615
     47        6          -0.000003342   -0.000004346    0.000004624
     48        6          -0.000001763    0.000013958   -0.000006406
     49        6           0.000001334   -0.000002895   -0.000003962
     50        6           0.000001151    0.000005545    0.000001629
     51        6           0.000005496   -0.000009574   -0.000022181
     52        1           0.000009916    0.000016004   -0.000008411
     53        1          -0.000004772   -0.000004477    0.000004203
     54        1          -0.000000992    0.000005281   -0.000007066
     55        1          -0.000001394   -0.000004205   -0.000001379
     56        6          -0.000002463    0.000007392    0.000009733
     57        7           0.000001167   -0.000001924   -0.000010525
     58        6          -0.000004057    0.000003144   -0.000000967
     59        7          -0.000000112    0.000000036   -0.000007203
 -------------------------------------------------------------------
 Cartesian Forces:  Max     0.000109795 RMS     0.000025574
 Leave Link  716 at Sat Oct 20 05:26:13 2018, MaxMem=   838860800 cpu:         0.5
 (Enter /soft/sl6.3/x86_64/gaussian/g09_d01/g09/l103.exe)

 GradGradGradGradGradGradGradGradGradGradGradGradGradGradGradGradGradGrad
 Berny optimization.
 Using GEDIIS/GDIIS optimizer.
 FormGI is forming the generalized inverse of G from B-inverse, IUseBI=4.
 Internal  Forces:  Max     0.000069974 RMS     0.000014244
 Search for a local minimum.
 Step number   2 out of a maximum of  354
 All quantities printed in internal units (Hartrees-Bohrs-Radians)
 RMS Force = .14244D-04 SwitMx=.10000D-02 MixMth= 2
 Mixed Optimization -- En-DIIS/RFO-DIIS
 Swapping is turned off.
 Update second derivatives using D2CorX and points    1    2
 DE= -1.01D-05 DEPred=-2.67D-06 R= 3.77D+00
 TightC=F SS=  1.41D+00  RLast= 1.70D-02 DXNew= 5.0454D-01 5.1081D-02
 Trust test= 3.77D+00 RLast= 1.70D-02 DXMaxT set to 3.00D-01
 ITU=  1  0
     Eigenvalues ---    0.00578   0.00655   0.00834   0.00888   0.01124
     Eigenvalues ---    0.01140   0.01349   0.01418   0.01506   0.01571
     Eigenvalues ---    0.01790   0.01805   0.01885   0.01886   0.01924
     Eigenvalues ---    0.01998   0.02061   0.02064   0.02077   0.02083
     Eigenvalues ---    0.02088   0.02099   0.02134   0.02147   0.02151
     Eigenvalues ---    0.02156   0.02170   0.02182   0.02188   0.02190
     Eigenvalues ---    0.02191   0.02196   0.02200   0.02206   0.02207
     Eigenvalues ---    0.02208   0.02210   0.02212   0.02214   0.02218
     Eigenvalues ---    0.02218   0.02219   0.02220   0.02229   0.02285
     Eigenvalues ---    0.02312   0.02324   0.02327   0.02353   0.02372
     Eigenvalues ---    0.02387   0.02431   0.04933   0.04933   0.04933
     Eigenvalues ---    0.04944   0.05131   0.06209   0.07882   0.08766
     Eigenvalues ---    0.08953   0.08970   0.09700   0.09869   0.10881
     Eigenvalues ---    0.11651   0.12924   0.15853   0.15959   0.15993
     Eigenvalues ---    0.15995   0.15997   0.15998   0.15999   0.15999
     Eigenvalues ---    0.15999   0.15999   0.16000   0.16000   0.16000
     Eigenvalues ---    0.16000   0.16000   0.16000   0.16000   0.16042
     Eigenvalues ---    0.20561   0.21273   0.22000   0.22000   0.22000
     Eigenvalues ---    0.22030   0.22587   0.22625   0.22977   0.22979
     Eigenvalues ---    0.23703   0.23778   0.23954   0.24003   0.24044
     Eigenvalues ---    0.24242   0.24429   0.24455   0.24819   0.24832
     Eigenvalues ---    0.24918   0.24995   0.25000   0.25000   0.25000
     Eigenvalues ---    0.28074   0.34662   0.34700   0.35441   0.35466
     Eigenvalues ---    0.35533   0.35537   0.35612   0.35616   0.35688
     Eigenvalues ---    0.35691   0.35697   0.35700   0.35702   0.35707
     Eigenvalues ---    0.35710   0.35780   0.35866   0.35940   0.36611
     Eigenvalues ---    0.36667   0.40962   0.40987   0.41852   0.41870
     Eigenvalues ---    0.41950   0.41994   0.42329   0.42354   0.42515
     Eigenvalues ---    0.42621   0.42707   0.42828   0.44149   0.44249
     Eigenvalues ---    0.45717   0.45731   0.45857   0.45861   0.46655
     Eigenvalues ---    0.46735   0.46759   0.46773   0.46807   0.47111
     Eigenvalues ---    0.47222   0.47269   0.47891   0.47927   0.50583
     Eigenvalues ---    0.50613   0.51813   0.51851   0.53010   0.53082
     Eigenvalues ---    0.56317   0.56480   0.66680   0.66757   1.31157
     Eigenvalues ---    1.31174
 En-DIIS/RFO-DIIS IScMMF=        0 using points:     2    1
 RFO step:  Lambda=-2.81091261D-07.
 NNeg= 0 NP= 2 Switch=  2.50D-03 Rises=F DC=  1.01D-05 SmlDif=  1.00D-05
 RMS Error=  0.7153611201D-04 NUsed= 2 EDIIS=F
 DidBck=F Rises=F RFO-DIIS coefs:    1.33623   -0.33623
 Iteration  1 RMS(Cart)=  0.00324666 RMS(Int)=  0.00000204
 Iteration  2 RMS(Cart)=  0.00000428 RMS(Int)=  0.00000031
 Iteration  3 RMS(Cart)=  0.00000000 RMS(Int)=  0.00000031
 ITry= 1 IFail=0 DXMaxC= 1.28D-02 DCOld= 1.00D+10 DXMaxT= 3.00D-01 DXLimC= 3.00D+00 Rises=F
 Variable       Old X    -DE/DX   Delta X   Delta X   Delta X     New X
                                 (Linear)    (Quad)   (Total)
    R1        4.51089   0.00003   0.00001   0.00048   0.00049   4.51138
    R2        4.25086  -0.00003   0.00013  -0.00050  -0.00038   4.25048
    R3        4.34072  -0.00001  -0.00003  -0.00015  -0.00018   4.34054
    R4        4.50785  -0.00002  -0.00010  -0.00034  -0.00044   4.50741
    R5        4.24866   0.00000  -0.00037   0.00003  -0.00034   4.24832
    R6        4.34386  -0.00001  -0.00022  -0.00010  -0.00032   4.34354
    R7        2.52705  -0.00003   0.00003  -0.00009  -0.00006   2.52699
    R8        2.54524   0.00000   0.00003  -0.00002   0.00001   2.54525
    R9        2.43710  -0.00002  -0.00004  -0.00003  -0.00008   2.43702
   R10        2.58639  -0.00001  -0.00002  -0.00004  -0.00006   2.58633
   R11        2.55818   0.00002  -0.00004   0.00006   0.00001   2.55819
   R12        2.57579  -0.00002   0.00005  -0.00007  -0.00002   2.57577
   R13        2.68475   0.00003   0.00003   0.00008   0.00011   2.68486
   R14        2.04956   0.00000  -0.00002   0.00002   0.00001   2.04957
   R15        2.62926   0.00000  -0.00001   0.00001   0.00000   2.62926
   R16        2.04573   0.00000   0.00000   0.00000   0.00000   2.04573
   R17        2.62822   0.00000  -0.00004   0.00003  -0.00001   2.62820
   R18        2.04816   0.00000   0.00001  -0.00001   0.00000   2.04816
   R19        2.62597   0.00001   0.00003   0.00003   0.00006   2.62603
   R20        2.04688   0.00000   0.00001   0.00000   0.00001   2.04688
   R21        2.63597  -0.00001   0.00003  -0.00005  -0.00002   2.63595
   R22        2.76703   0.00000   0.00006  -0.00003   0.00003   2.76705
   R23        2.59794   0.00000   0.00008  -0.00001   0.00006   2.59800
   R24        2.03084   0.00002   0.00000   0.00007   0.00007   2.03090
   R25        2.52702   0.00000   0.00000   0.00000   0.00000   2.52702
   R26        2.54545  -0.00001  -0.00001  -0.00002  -0.00004   2.54542
   R27        2.43767  -0.00002  -0.00001  -0.00004  -0.00005   2.43762
   R28        2.58614   0.00002   0.00005   0.00006   0.00011   2.58626
   R29        2.55771   0.00003   0.00005   0.00006   0.00011   2.55782
   R30        2.57495   0.00000   0.00000   0.00000  -0.00001   2.57495
   R31        2.68474  -0.00001  -0.00002  -0.00002  -0.00004   2.68470
   R32        2.04978  -0.00001   0.00002  -0.00004  -0.00002   2.04977
   R33        2.62939   0.00001  -0.00003   0.00004   0.00001   2.62940
   R34        2.04570   0.00000   0.00001  -0.00001   0.00000   2.04570
   R35        2.62818  -0.00001   0.00000  -0.00002  -0.00002   2.62815
   R36        2.04818   0.00000   0.00001   0.00001   0.00002   2.04820
   R37        2.62615  -0.00002   0.00002  -0.00006  -0.00003   2.62611
   R38        2.04693   0.00000   0.00000   0.00000   0.00000   2.04694
   R39        2.63587   0.00001   0.00000   0.00002   0.00002   2.63589
   R40        2.76728   0.00000   0.00005  -0.00001   0.00004   2.76732
   R41        2.59890  -0.00001  -0.00002  -0.00002  -0.00004   2.59885
   R42        2.03145  -0.00001   0.00001  -0.00002  -0.00001   2.03144
   R43        2.63739  -0.00004   0.00001  -0.00012  -0.00011   2.63729
   R44        2.63909   0.00002   0.00000   0.00006   0.00006   2.63914
   R45        2.62199   0.00000   0.00004   0.00000   0.00004   2.62203
   R46        2.04492   0.00001  -0.00003   0.00005   0.00003   2.04495
   R47        2.61872   0.00000  -0.00002   0.00001  -0.00002   2.61871
   R48        2.04220  -0.00001   0.00001  -0.00005  -0.00004   2.04217
   R49        2.64759  -0.00001   0.00003  -0.00004  -0.00001   2.64758
   R50        2.04538   0.00000   0.00000   0.00000   0.00000   2.04537
   R51        2.65047   0.00001  -0.00002   0.00003   0.00002   2.65048
   R52        2.04555   0.00000   0.00000  -0.00001   0.00000   2.04555
   R53        2.70235   0.00000   0.00001   0.00001   0.00002   2.70237
   R54        2.63704   0.00001   0.00002   0.00003   0.00005   2.63709
   R55        2.63855   0.00000  -0.00001   0.00000  -0.00001   2.63854
   R56        2.62194   0.00000  -0.00002   0.00001  -0.00001   2.62193
   R57        2.04577  -0.00001   0.00002  -0.00003  -0.00001   2.04576
   R58        2.61949   0.00001   0.00000   0.00001   0.00002   2.61951
   R59        2.04296   0.00000   0.00001   0.00000   0.00001   2.04298
   R60        2.64795   0.00000  -0.00001   0.00000  -0.00001   2.64794
   R61        2.04546   0.00000   0.00001   0.00000   0.00002   2.04548
   R62        2.65083  -0.00001   0.00000  -0.00002  -0.00002   2.65080
   R63        2.04554   0.00000   0.00001  -0.00001   0.00000   2.04554
   R64        2.70267   0.00000   0.00000   0.00000   0.00000   2.70267
   R65        2.18249   0.00000   0.00000   0.00000   0.00000   2.18249
   R66        2.18254   0.00000   0.00000   0.00000   0.00000   2.18254
    A1        1.56772  -0.00001  -0.00002  -0.00032  -0.00033   1.56739
    A2        1.47817   0.00003   0.00035   0.00066   0.00101   1.47918
    A3        1.98411  -0.00002  -0.00003  -0.00019  -0.00022   1.98390
    A4        1.62821   0.00000  -0.00033  -0.00036  -0.00069   1.62752
    A5        2.76437   0.00003   0.00010   0.00036   0.00046   2.76483
    A6        1.28014  -0.00004  -0.00009  -0.00021  -0.00030   1.27983
    A7        1.63093   0.00005   0.00053   0.00086   0.00138   1.63232
    A8        1.77720  -0.00001   0.00011   0.00032   0.00043   1.77763
    A9        2.75330   0.00000   0.00000  -0.00006  -0.00007   2.75323
   A10        1.76201   0.00000  -0.00026  -0.00063  -0.00088   1.76113
   A11        1.42039   0.00000  -0.00011  -0.00018  -0.00028   1.42010
   A12        1.58468  -0.00001  -0.00011   0.00011  -0.00001   1.58467
   A13        1.46675  -0.00001  -0.00027  -0.00040  -0.00068   1.46607
   A14        1.28061   0.00002   0.00015   0.00014   0.00029   1.28090
   A15        2.14204  -0.00006  -0.00001  -0.00028  -0.00029   2.14175
   A16        2.05724   0.00005   0.00002   0.00026   0.00028   2.05752
   A17        2.07497   0.00001  -0.00004   0.00005   0.00001   2.07498
   A18        2.36920  -0.00007  -0.00019  -0.00049  -0.00068   2.36852
   A19        1.96715   0.00006   0.00009   0.00015   0.00024   1.96739
   A20        1.93126   0.00001   0.00004  -0.00002   0.00002   1.93127
   A21        1.86700  -0.00001   0.00003  -0.00002   0.00001   1.86701
   A22        1.92854   0.00000  -0.00003   0.00003   0.00001   1.92855
   A23        2.09824   0.00000  -0.00033   0.00006  -0.00027   2.09797
   A24        2.25640   0.00000   0.00036  -0.00010   0.00026   2.25666
   A25        2.01035   0.00001   0.00010   0.00005   0.00015   2.01050
   A26        2.13707   0.00000   0.00003  -0.00002   0.00002   2.13709
   A27        2.13576  -0.00001  -0.00013  -0.00003  -0.00017   2.13559
   A28        2.09162   0.00000  -0.00001  -0.00002  -0.00003   2.09159
   A29        2.07343   0.00000   0.00001  -0.00002  -0.00001   2.07342
   A30        2.11811   0.00001   0.00000   0.00004   0.00004   2.11815
   A31        2.10726   0.00001   0.00001   0.00004   0.00005   2.10731
   A32        2.07710   0.00000  -0.00001   0.00001   0.00000   2.07710
   A33        2.09883   0.00000  -0.00001  -0.00004  -0.00005   2.09878
   A34        2.10644   0.00001  -0.00001   0.00004   0.00004   2.10647
   A35        2.07208   0.00000   0.00001  -0.00003  -0.00002   2.07206
   A36        2.10466   0.00000   0.00000  -0.00002  -0.00002   2.10464
   A37        2.13170   0.00000   0.00000   0.00000   0.00000   2.13169
   A38        2.00626  -0.00002  -0.00004  -0.00017  -0.00021   2.00605
   A39        2.14523   0.00003   0.00004   0.00017   0.00022   2.14544
   A40        2.09311  -0.00004  -0.00010  -0.00031  -0.00040   2.09271
   A41        1.87066   0.00000  -0.00005   0.00006   0.00002   1.87068
   A42        2.31938   0.00004   0.00014   0.00025   0.00039   2.31977
   A43        1.82726  -0.00001   0.00000  -0.00005  -0.00004   1.82722
   A44        2.14273   0.00000   0.00003  -0.00002   0.00001   2.14274
   A45        2.31293   0.00001  -0.00004   0.00008   0.00004   2.31298
   A46        2.14209   0.00001  -0.00013   0.00005  -0.00008   2.14201
   A47        2.05882  -0.00001   0.00002  -0.00004  -0.00002   2.05879
   A48        2.07567   0.00000   0.00011  -0.00001   0.00010   2.07578
   A49        2.36433   0.00004   0.00007   0.00023   0.00030   2.36463
   A50        1.96656  -0.00003  -0.00004  -0.00005  -0.00009   1.96647
   A51        1.93126  -0.00001   0.00000  -0.00006  -0.00006   1.93120
   A52        1.86621   0.00002  -0.00002   0.00011   0.00009   1.86630
   A53        1.93004  -0.00002   0.00002  -0.00012  -0.00010   1.92994
   A54        2.09797   0.00002   0.00008   0.00010   0.00018   2.09815
   A55        2.25496   0.00000  -0.00010   0.00001  -0.00009   2.25487
   A56        2.00983  -0.00001  -0.00002  -0.00009  -0.00012   2.00971
   A57        2.13662  -0.00001  -0.00004  -0.00004  -0.00008   2.13653
   A58        2.13673   0.00002   0.00007   0.00013   0.00020   2.13693
   A59        2.09155   0.00000   0.00002   0.00003   0.00005   2.09161
   A60        2.07338   0.00000  -0.00004   0.00004  -0.00001   2.07337
   A61        2.11824  -0.00001   0.00002  -0.00007  -0.00005   2.11819
   A62        2.10696   0.00000  -0.00005   0.00001  -0.00004   2.10692
   A63        2.07743   0.00000   0.00007   0.00000   0.00007   2.07750
   A64        2.09879   0.00000  -0.00002  -0.00001  -0.00003   2.09876
   A65        2.10669  -0.00001   0.00000  -0.00006  -0.00006   2.10663
   A66        2.07198   0.00000  -0.00002  -0.00002  -0.00004   2.07194
   A67        2.10450   0.00001   0.00002   0.00008   0.00011   2.10461
   A68        2.13127   0.00000  -0.00008   0.00004  -0.00004   2.13123
   A69        2.00687   0.00000   0.00002   0.00004   0.00006   2.00693
   A70        2.14502  -0.00001   0.00006  -0.00008  -0.00002   2.14501
   A71        2.09313   0.00002   0.00002   0.00016   0.00018   2.09331
   A72        1.87102   0.00000   0.00001  -0.00002   0.00000   1.87101
   A73        2.31855  -0.00002  -0.00005  -0.00018  -0.00023   2.31832
   A74        1.82620   0.00001  -0.00001   0.00009   0.00008   1.82628
   A75        2.14020   0.00000   0.00001   0.00001   0.00002   2.14021
   A76        2.31539  -0.00001  -0.00001  -0.00007  -0.00008   2.31531
   A77        2.09708  -0.00006   0.00025  -0.00035  -0.00011   2.09697
   A78        2.07982   0.00004  -0.00027   0.00028   0.00001   2.07983
   A79        2.10627   0.00002   0.00002   0.00008   0.00010   2.10637
   A80        2.08850   0.00000  -0.00004  -0.00002  -0.00006   2.08844
   A81        2.10599  -0.00002  -0.00004  -0.00014  -0.00018   2.10581
   A82        2.08830   0.00002   0.00007   0.00017   0.00025   2.08855
   A83        2.08599  -0.00001   0.00003  -0.00006  -0.00003   2.08597
   A84        2.08406   0.00001   0.00001   0.00007   0.00008   2.08414
   A85        2.11310   0.00000  -0.00004  -0.00001  -0.00005   2.11305
   A86        2.09751   0.00000   0.00001  -0.00001  -0.00001   2.09751
   A87        2.09518   0.00000  -0.00001   0.00000   0.00000   2.09517
   A88        2.09039   0.00000   0.00000   0.00001   0.00001   2.09041
   A89        2.10047  -0.00001  -0.00003  -0.00002  -0.00006   2.10041
   A90        2.09451   0.00001   0.00005   0.00005   0.00011   2.09462
   A91        2.08818   0.00000  -0.00002  -0.00003  -0.00005   2.08813
   A92        2.08747   0.00001   0.00002   0.00004   0.00006   2.08753
   A93        2.09766   0.00000   0.00000  -0.00002  -0.00002   2.09764
   A94        2.09805   0.00000  -0.00003  -0.00002  -0.00005   2.09801
   A95        2.09569   0.00002  -0.00001   0.00009   0.00008   2.09578
   A96        2.07835  -0.00001   0.00000  -0.00003  -0.00003   2.07832
   A97        2.10914  -0.00001   0.00001  -0.00006  -0.00005   2.10909
   A98        2.08757   0.00000  -0.00004   0.00001  -0.00003   2.08754
   A99        2.10429   0.00002   0.00008   0.00012   0.00020   2.10449
   A100       2.09110  -0.00002  -0.00004  -0.00012  -0.00017   2.09093
   A101       2.08402   0.00001   0.00002   0.00005   0.00007   2.08409
   A102       2.08420  -0.00001  -0.00004  -0.00008  -0.00012   2.08408
   A103       2.11495   0.00000   0.00002   0.00003   0.00005   2.11501
   A104       2.09638   0.00001   0.00003   0.00004   0.00007   2.09645
   A105       2.09655   0.00000  -0.00003  -0.00001  -0.00003   2.09652
   A106       2.09018  -0.00001  -0.00001  -0.00003  -0.00004   2.09014
   A107       2.10006   0.00000  -0.00003   0.00000  -0.00003   2.10003
   A108       2.09423   0.00000   0.00001  -0.00002   0.00000   2.09423
   A109       2.08882   0.00000   0.00002   0.00001   0.00003   2.08885
   A110       2.08910  -0.00001   0.00001  -0.00003  -0.00003   2.08907
   A111       2.09535  -0.00001  -0.00004  -0.00005  -0.00009   2.09526
   A112       2.09873   0.00002   0.00003   0.00009   0.00012   2.09884
   A113       3.19593  -0.00002  -0.00035  -0.00068  -0.00102   3.19491
   A114       3.13959   0.00001  -0.00011   0.00024   0.00013   3.13973
   A115       3.14073   0.00000  -0.00006   0.00006   0.00000   3.14073
   A116       3.24632   0.00003   0.00029   0.00074   0.00103   3.24735
   A117       3.14344   0.00000  -0.00007   0.00002  -0.00005   3.14339
   A118       3.13817   0.00000   0.00003  -0.00001   0.00002   3.13819
    D1       -1.67888   0.00002   0.00025  -0.00030  -0.00006  -1.67894
    D2        1.31775   0.00003   0.00001  -0.00006  -0.00005   1.31770
    D3        3.12928  -0.00002  -0.00012  -0.00108  -0.00120   3.12808
    D4       -0.15728  -0.00001  -0.00036  -0.00084  -0.00120  -0.15847
    D5        0.30583  -0.00001   0.00023  -0.00050  -0.00027   0.30556
    D6       -2.98073   0.00000  -0.00001  -0.00025  -0.00026  -2.98098
    D7        1.78279   0.00000   0.00006  -0.00072  -0.00066   1.78213
    D8       -1.50377   0.00000  -0.00017  -0.00048  -0.00065  -1.50442
    D9       -1.44933  -0.00001   0.00058  -0.00014   0.00043  -1.44890
   D10        1.62049   0.00001   0.00084   0.00034   0.00119   1.62167
   D11        1.58939  -0.00001   0.00016  -0.00021  -0.00005   1.58934
   D12       -1.62398   0.00001   0.00042   0.00028   0.00070  -1.62327
   D13        1.49354   0.00001   0.00019  -0.00067  -0.00048   1.49306
   D14       -1.43512   0.00003   0.00060   0.00173   0.00232  -1.43280
   D15        3.08891  -0.00001   0.00008  -0.00118  -0.00110   3.08781
   D16        0.16025   0.00001   0.00048   0.00122   0.00170   0.16195
   D17       -2.22462   0.00002   0.00156   0.00113   0.00269  -2.22192
   D18        1.12991   0.00004   0.00197   0.00353   0.00550   1.13540
   D19       -0.11798   0.00001   0.00044  -0.00048  -0.00004  -0.11802
   D20       -3.04664   0.00003   0.00085   0.00192   0.00276  -3.04388
   D21       -1.35871  -0.00001   0.00026  -0.00073  -0.00047  -1.35918
   D22        1.99581   0.00001   0.00066   0.00167   0.00233   1.99815
   D23        0.28434  -0.00002   0.00032   0.00028   0.00060   0.28493
   D24       -2.98201  -0.00003   0.00039   0.00026   0.00065  -2.98135
   D25        1.77180   0.00001   0.00060   0.00086   0.00146   1.77325
   D26       -1.49455   0.00000   0.00067   0.00084   0.00151  -1.49303
   D27       -1.70142   0.00001   0.00037   0.00048   0.00084  -1.70057
   D28        1.31543   0.00000   0.00044   0.00046   0.00090   1.31633
   D29        3.12376   0.00001   0.00061   0.00093   0.00154   3.12530
   D30       -0.14258   0.00000   0.00068   0.00091   0.00159  -0.14099
   D31       -2.29528  -0.00001  -0.00140  -0.00199  -0.00339  -2.29868
   D32        1.09306  -0.00002  -0.00158  -0.00265  -0.00423   1.08883
   D33       -0.17769  -0.00004  -0.00092  -0.00140  -0.00232  -0.18000
   D34       -3.07253  -0.00005  -0.00110  -0.00206  -0.00315  -3.07569
   D35       -1.41443   0.00000  -0.00077  -0.00105  -0.00182  -1.41625
   D36        1.97391  -0.00001  -0.00095  -0.00171  -0.00266   1.97125
   D37        1.43299   0.00001  -0.00045  -0.00063  -0.00108   1.43191
   D38       -1.46185   0.00000  -0.00062  -0.00129  -0.00191  -1.46377
   D39        3.04955   0.00000  -0.00050  -0.00041  -0.00091   3.04864
   D40        0.15471  -0.00001  -0.00068  -0.00107  -0.00175   0.15296
   D41       -0.14098   0.00000   0.00002  -0.00008  -0.00006  -0.14104
   D42        3.00296   0.00001  -0.00008   0.00010   0.00002   3.00298
   D43       -3.13621  -0.00001   0.00026  -0.00035  -0.00009  -3.13630
   D44        0.00773   0.00000   0.00015  -0.00016  -0.00001   0.00772
   D45       -3.01077   0.00000   0.00006   0.00002   0.00007  -3.01070
   D46        0.12769   0.00000   0.00018   0.00034   0.00052   0.12821
   D47       -0.00842   0.00000  -0.00017   0.00022   0.00005  -0.00836
   D48        3.13004   0.00000  -0.00004   0.00054   0.00050   3.13054
   D49       -2.92174   0.00001   0.00049   0.00167   0.00215  -2.91959
   D50        0.00998  -0.00001   0.00009  -0.00068  -0.00059   0.00940
   D51       -0.16006  -0.00001  -0.00058  -0.00153  -0.00211  -0.16217
   D52        2.97421  -0.00001  -0.00054  -0.00091  -0.00145   2.97276
   D53        3.13980   0.00002  -0.00025   0.00032   0.00007   3.13986
   D54       -0.00912   0.00002  -0.00021   0.00094   0.00074  -0.00838
   D55       -0.00723   0.00000   0.00006   0.00016   0.00022  -0.00701
   D56        3.13005   0.00000  -0.00004  -0.00018  -0.00022   3.12983
   D57        0.00163   0.00001  -0.00018   0.00040   0.00022   0.00185
   D58       -3.11809  -0.00001  -0.00002  -0.00028  -0.00029  -3.11838
   D59       -3.13514   0.00001  -0.00007   0.00079   0.00071  -3.13443
   D60        0.02832   0.00000   0.00009   0.00011   0.00020   0.02852
   D61       -2.71365   0.00001   0.00081   0.00072   0.00152  -2.71213
   D62        0.42294   0.00002   0.00012   0.00182   0.00195   0.42489
   D63        0.42272   0.00000   0.00069   0.00030   0.00099   0.42371
   D64       -2.72387   0.00002   0.00001   0.00141   0.00141  -2.72246
   D65       -3.13723   0.00000  -0.00002  -0.00011  -0.00013  -3.13736
   D66       -0.00357   0.00000  -0.00004  -0.00002  -0.00005  -0.00362
   D67        0.00688   0.00000  -0.00014   0.00009  -0.00005   0.00683
   D68        3.14054   0.00000  -0.00015   0.00018   0.00003   3.14057
   D69       -3.13757   0.00000  -0.00006  -0.00008  -0.00015  -3.13772
   D70       -0.00006   0.00000  -0.00006   0.00014   0.00008   0.00002
   D71       -0.00403   0.00000  -0.00008   0.00001  -0.00007  -0.00411
   D72        3.13348   0.00000  -0.00008   0.00023   0.00015   3.13363
   D73       -3.13726   0.00000  -0.00003  -0.00023  -0.00026  -3.13752
   D74       -0.00060   0.00000   0.00005  -0.00009  -0.00004  -0.00064
   D75        0.00027   0.00000  -0.00003  -0.00001  -0.00004   0.00023
   D76        3.13693   0.00000   0.00005   0.00014   0.00019   3.13712
   D77        0.00492   0.00000   0.00007  -0.00010  -0.00003   0.00489
   D78       -3.13329   0.00000  -0.00006  -0.00044  -0.00051  -3.13380
   D79        3.14158   0.00000   0.00015   0.00005   0.00020  -3.14141
   D80        0.00338   0.00000   0.00001  -0.00030  -0.00028   0.00309
   D81        0.02814   0.00001   0.00028   0.00086   0.00114   0.02927
   D82       -3.10391   0.00001   0.00023   0.00004   0.00027  -3.10364
   D83       -3.11662   0.00001   0.00040   0.00118   0.00159  -3.11503
   D84        0.03452   0.00001   0.00035   0.00037   0.00072   0.03524
   D85        0.00426  -0.00002   0.00023  -0.00079  -0.00056   0.00370
   D86        3.12090   0.00000   0.00004  -0.00001   0.00003   3.12093
   D87        3.13719  -0.00002   0.00028  -0.00005   0.00023   3.13742
   D88       -0.02936   0.00000   0.00009   0.00073   0.00081  -0.02854
   D89       -0.12564  -0.00001  -0.00007  -0.00016  -0.00023  -0.12587
   D90        3.01976   0.00000  -0.00008   0.00017   0.00009   3.01985
   D91       -3.14133   0.00000  -0.00014  -0.00014  -0.00028   3.14157
   D92        0.00406   0.00001  -0.00015   0.00019   0.00004   0.00410
   D93       -3.02861   0.00000  -0.00006  -0.00049  -0.00055  -3.02915
   D94        0.10679   0.00000  -0.00057  -0.00062  -0.00119   0.10560
   D95       -0.00689  -0.00001  -0.00001  -0.00050  -0.00050  -0.00740
   D96        3.12851  -0.00001  -0.00052  -0.00062  -0.00115   3.12736
   D97       -2.88971   0.00000  -0.00014  -0.00078  -0.00091  -2.89063
   D98        0.00864   0.00000   0.00003  -0.00012  -0.00009   0.00854
   D99       -0.16323   0.00001   0.00067   0.00119   0.00185  -0.16138
   D100       2.94883   0.00000   0.00016   0.00025   0.00041   2.94924
   D101      -3.12072  -0.00001   0.00052   0.00065   0.00117  -3.11955
   D102      -0.00866  -0.00001   0.00001  -0.00029  -0.00027  -0.00893
   D103      -0.00547   0.00000  -0.00007   0.00050   0.00043  -0.00503
   D104       3.11560   0.00000  -0.00017   0.00014  -0.00003   3.11558
   D105       0.00019  -0.00001   0.00007  -0.00066  -0.00059  -0.00040
   D106       3.09158   0.00000  -0.00010  -0.00020  -0.00030   3.09127
   D107      -3.11852  -0.00001   0.00019  -0.00026  -0.00008  -3.11860
   D108      -0.02713   0.00001   0.00001   0.00019   0.00021  -0.02692
   D109       2.64100   0.00001   0.00037   0.00064   0.00101   2.64201
   D110      -0.50037   0.00001   0.00030   0.00074   0.00104  -0.49933
   D111      -0.52539   0.00000   0.00025   0.00021   0.00046  -0.52493
   D112       2.61644   0.00000   0.00017   0.00031   0.00048   2.61692
   D113      -3.13635   0.00000   0.00016   0.00008   0.00024  -3.13612
   D114      -0.00085   0.00000   0.00019   0.00017   0.00036  -0.00049
   D115       0.00932   0.00001   0.00015   0.00044   0.00058   0.00990
   D116      -3.13837   0.00001   0.00018   0.00053   0.00071  -3.13766
   D117      -3.13854   0.00000   0.00001  -0.00025  -0.00024  -3.13878
   D118       0.00036   0.00000  -0.00007  -0.00023  -0.00030   0.00006
   D119      -0.00314   0.00000   0.00004  -0.00015  -0.00011  -0.00325
   D120       3.13576   0.00000  -0.00004  -0.00014  -0.00017   3.13559
   D121      -3.14006   0.00000   0.00016  -0.00020  -0.00004  -3.14010
   D122      -0.00301   0.00000  -0.00008  -0.00005  -0.00013  -0.00314
   D123      -0.00115   0.00000   0.00008  -0.00018  -0.00010  -0.00125
   D124       3.13591   0.00000  -0.00015  -0.00004  -0.00019   3.13572
   D125       0.00642   0.00001   0.00012   0.00043   0.00055   0.00696
   D126      -3.12849   0.00001   0.00068   0.00057   0.00124  -3.12725
   D127      -3.13971   0.00001  -0.00012   0.00057   0.00046  -3.13925
   D128       0.00857   0.00001   0.00044   0.00071   0.00115   0.00972
   D129       0.04426  -0.00001  -0.00008  -0.00042  -0.00051   0.04376
   D130      -3.05885   0.00000   0.00058   0.00079   0.00137  -3.05749
   D131      -3.10357   0.00000  -0.00061  -0.00055  -0.00116  -3.10473
   D132       0.07650   0.00000   0.00006   0.00066   0.00071   0.07721
   D133       0.00486   0.00001  -0.00005   0.00056   0.00051   0.00538
   D134      -3.07922   0.00000   0.00015   0.00003   0.00018  -3.07904
   D135       3.11155   0.00001  -0.00065  -0.00053  -0.00118   3.11037
   D136       0.02747  -0.00001  -0.00045  -0.00106  -0.00151   0.02595
   D137      -3.12963   0.00001  -0.00084   0.00073  -0.00010  -3.12974
   D138       0.04236   0.00000  -0.00039   0.00006  -0.00034   0.04203
   D139       0.01704  -0.00001  -0.00014  -0.00039  -0.00053   0.01651
   D140      -3.09415  -0.00002   0.00030  -0.00107  -0.00077  -3.09492
   D141       3.13997  -0.00001   0.00082  -0.00065   0.00017   3.14014
   D142      -0.00941   0.00000   0.00061  -0.00044   0.00017  -0.00924
   D143      -0.00665   0.00001   0.00013   0.00046   0.00059  -0.00606
   D144       3.12715   0.00001  -0.00007   0.00067   0.00060   3.12775
   D145      -0.01208   0.00000   0.00007  -0.00003   0.00005  -0.01203
   D146      -3.13825   0.00000   0.00023  -0.00030  -0.00007  -3.13832
   D147       3.09942   0.00001  -0.00037   0.00064   0.00027   3.09969
   D148      -0.02675   0.00001  -0.00021   0.00037   0.00016  -0.02660
   D149      -0.00865   0.00000  -0.00005  -0.00012  -0.00017  -0.00881
   D150       3.14053   0.00000  -0.00012   0.00004  -0.00008   3.14045
   D151       3.14087   0.00000   0.00016  -0.00033  -0.00017   3.14070
   D152       0.00686   0.00000   0.00009  -0.00017  -0.00008   0.00678
   D153      -0.00301   0.00001   0.00001   0.00037   0.00037  -0.00263
   D154      -3.14103   0.00000   0.00010  -0.00001   0.00009  -3.14094
   D155       3.12321   0.00001  -0.00015   0.00063   0.00049   3.12370
   D156      -0.01481   0.00000  -0.00006   0.00026   0.00020  -0.01461
   D157       0.01347   0.00000  -0.00002  -0.00029  -0.00031   0.01316
   D158      -3.13169   0.00000  -0.00011   0.00008  -0.00003  -3.13172
   D159      -3.13568  -0.00001   0.00005  -0.00045  -0.00040  -3.13608
   D160       0.00234   0.00000  -0.00004  -0.00008  -0.00012   0.00223
   D161       3.13117   0.00000  -0.00003  -0.00003  -0.00006   3.13111
   D162      -0.03346   0.00000   0.00012  -0.00010   0.00002  -0.03344
   D163      -0.01066   0.00000   0.00004  -0.00013  -0.00009  -0.01074
   D164       3.10790   0.00000   0.00019  -0.00020  -0.00001   3.10789
   D165       3.14064   0.00000   0.00005   0.00004   0.00009   3.14073
   D166      -0.00458   0.00000   0.00012  -0.00006   0.00006  -0.00452
   D167      -0.00072   0.00000  -0.00003   0.00014   0.00012  -0.00061
   D168       3.13724   0.00000   0.00004   0.00004   0.00008   3.13733
   D169       0.01255   0.00000  -0.00003   0.00002  -0.00001   0.01254
   D170       3.14067   0.00000   0.00007  -0.00008  -0.00002   3.14065
   D171      -3.10618   0.00000  -0.00019   0.00009  -0.00009  -3.10627
   D172       0.02194   0.00000  -0.00009  -0.00001  -0.00010   0.02184
   D173       0.01015   0.00000   0.00001  -0.00005  -0.00005   0.01010
   D174       3.13875   0.00000   0.00005  -0.00008  -0.00003   3.13872
   D175      -3.12775   0.00000  -0.00006   0.00005  -0.00002  -3.12777
   D176       0.00085   0.00000  -0.00002   0.00002   0.00000   0.00085
   D177      -0.00325   0.00000   0.00001   0.00007   0.00008  -0.00317
   D178       3.13516   0.00000   0.00010  -0.00003   0.00007   3.13522
   D179      -3.13142   0.00000  -0.00009   0.00017   0.00008  -3.13134
   D180       0.00699   0.00000   0.00000   0.00008   0.00007   0.00706
   D181      -0.00822   0.00000   0.00000  -0.00005  -0.00005  -0.00827
   D182       3.13656   0.00000  -0.00008   0.00005  -0.00004   3.13653
   D183      -3.13686   0.00000  -0.00005  -0.00002  -0.00007  -3.13693
   D184       0.00792   0.00000  -0.00013   0.00008  -0.00006   0.00787
         Item               Value     Threshold  Converged?
 Maximum Force            0.000070     0.000450     YES
 RMS     Force            0.000014     0.000300     YES
 Maximum Displacement     0.012848     0.001800     NO 
 RMS     Displacement     0.003247     0.001200     NO 
 Predicted change in Energy=-9.416742D-07
 Lowest energy point so far.  Saving SCF results.
 GradGradGradGradGradGradGradGradGradGradGradGradGradGradGradGradGradGrad

 Leave Link  103 at Sat Oct 20 05:26:13 2018, MaxMem=   838860800 cpu:         4.8
 (Enter /soft/sl6.3/x86_64/gaussian/g09_d01/g09/l202.exe)
 Stoichiometry    C28H18Cl2FeN10(5)
 Framework group  C1[X(C28H18Cl2FeN10)]
 Deg. of freedom   171
 Full point group                 C1      NOp   1
 RotChk:  IX=0 Diff= 3.48D-03
 Largest Abelian subgroup         C1      NOp   1
 Largest concise Abelian subgroup C1      NOp   1
                         Standard orientation:                         
 ---------------------------------------------------------------------
 Center     Atomic      Atomic             Coordinates (Angstroms)
 Number     Number       Type             X           Y           Z
 ---------------------------------------------------------------------
      1         26           0       -0.001087   -2.277969    0.116834
      2         17           0       -1.976974   -3.617611    0.139886
      3          7           0       -0.038437   -2.275225   -2.132110
      4          7           0       -1.413113   -0.580708   -0.516660
      5          7           0       -2.167854    0.268388    0.093680
      6          7           0       -2.970231    0.827984   -0.842081
      7          6           0        0.677640   -3.132033   -2.867832
      8          1           0        1.383414   -3.739858   -2.312176
      9          6           0        0.530775   -3.235043   -4.247565
     10          1           0        1.129993   -3.946464   -4.801411
     11          6           0       -0.398213   -2.419736   -4.885171
     12          1           0       -0.540946   -2.476403   -5.958076
     13          6           0       -1.148187   -1.530356   -4.125156
     14          1           0       -1.881892   -0.885373   -4.593046
     15          6           0       -0.942255   -1.487764   -2.746212
     16          6           0       -1.687261   -0.593790   -1.857483
     17          6           0       -2.696779    0.313885   -2.074480
     18          1           0       -3.205295    0.635662   -2.964912
     19         17           0        2.016450   -3.545385    0.228447
     20          7           0        0.002237   -2.017334    2.349786
     21          7           0        1.377872   -0.495316    0.568199
     22          7           0        2.154935    0.265252   -0.125801
     23          7           0        2.941716    0.930737    0.751795
     24          6           0       -0.714692   -2.793572    3.169350
     25          1           0       -1.394059   -3.480628    2.676436
     26          6           0       -0.600961   -2.721330    4.554230
     27          1           0       -1.198285   -3.373539    5.178504
     28          6           0        0.291502   -1.808733    5.106398
     29          1           0        0.406926   -1.728113    6.181077
     30          6           0        1.039468   -0.999895    4.259322
     31          1           0        1.743452   -0.280874    4.660224
     32          6           0        0.870541   -1.135406    2.881382
     33          6           0        1.623006   -0.343541    1.906073
     34          6           0        2.638210    0.575628    2.031822
     35          1           0        3.176842    0.954343    2.881563
     36          6           0       -3.932892    1.803409   -0.467368
     37          6           0       -5.066856    2.007704   -1.254811
     38          6           0       -3.730817    2.546648    0.697613
     39          6           0       -5.993416    2.972788   -0.886971
     40          6           0       -4.664250    3.501155    1.069029
     41          6           0       -5.799094    3.728377    0.276744
     42          1           0       -5.244567    1.402114   -2.133848
     43          1           0       -2.851894    2.362553    1.298816
     44          1           0       -6.876600    3.134367   -1.491446
     45          1           0       -4.516178    4.081059    1.970973
     46          6           0        3.934533    1.831489    0.281365
     47          6           0        4.320740    2.918818    1.066189
     48          6           0        4.512180    1.611265   -0.970575
     49          6           0        5.300215    3.785287    0.602599
     50          6           0        5.480805    2.486449   -1.436752
     51          6           0        5.886273    3.576874   -0.653004
     52          1           0        3.848067    3.103250    2.022496
     53          1           0        4.198441    0.759312   -1.557529
     54          1           0        5.605510    4.631819    1.204108
     55          1           0        5.936761    2.323151   -2.404811
     56          6           0        6.890218    4.475401   -1.132785
     57          7           0        7.699577    5.203088   -1.519127
     58          6           0       -6.754347    4.722522    0.656435
     59          7           0       -7.523704    5.527811    0.962232
 ---------------------------------------------------------------------
 Rotational constants (GHZ):      0.0698004      0.0496819      0.0417491
 Leave Link  202 at Sat Oct 20 05:26:13 2018, MaxMem=   838860800 cpu:         0.1
 (Enter /soft/sl6.3/x86_64/gaussian/g09_d01/g09/l301.exe)
 Standard basis: 6-311G(d,p) (5D, 7F)
 Ernie: Thresh=  0.10000D-02 Tol=  0.10000D-05 Strict=F.
 There are   936 symmetry adapted cartesian basis functions of A   symmetry.
 There are   890 symmetry adapted basis functions of A   symmetry.
   890 basis functions,  1539 primitive gaussians,   936 cartesian basis functions
   160 alpha electrons      156 beta electrons
       nuclear repulsion energy      5385.8199352154 Hartrees.
 IExCor=  402 DFT=T Ex+Corr=B3LYP ExCW=0 ScaHFX=  0.200000
 ScaDFX=  0.800000  0.720000  1.000000  0.810000 ScalE2=  1.000000  1.000000
 IRadAn=      0 IRanWt=     -1 IRanGd=            0 ICorTp=0 IEmpDi=  4
 NAtoms=   59 NActive=   59 NUniq=   59 SFac= 1.00D+00 NAtFMM=   60 NAOKFM=F Big=F
 Integral buffers will be    131072 words long.
 Raffenetti 2 integral format.
 Two-electron integral symmetry is turned on.
 Leave Link  301 at Sat Oct 20 05:26:13 2018, MaxMem=   838860800 cpu:         0.9
 (Enter /soft/sl6.3/x86_64/gaussian/g09_d01/g09/l302.exe)
 NPDir=0 NMtPBC=     1 NCelOv=     1 NCel=       1 NClECP=     1 NCelD=      1
         NCelK=      1 NCelE2=     1 NClLst=     1 CellRange=     0.0.
 One-electron integrals computed using PRISM.
 NBasis=   890 RedAO= T EigKep=  1.69D-04  NBF=   890
 NBsUse=   890 1.00D-06 EigRej= -1.00D+00 NBFU=   890
 Precomputing XC quadrature grid using
 IXCGrd= 4 IRadAn=           0 IRanWt=          -1 IRanGd=           0 AccXCQ= 0.00D+00.
 Generated NRdTot=       0 NPtTot=           0 NUsed=           0 NTot=          32
 NSgBfM=   835   836   836   836   841 MxSgAt=    59 MxSgA2=    59.
 Leave Link  302 at Sat Oct 20 05:26:17 2018, MaxMem=   838860800 cpu:        64.8
 (Enter /soft/sl6.3/x86_64/gaussian/g09_d01/g09/l303.exe)
 DipDrv:  MaxL=1.
 Leave Link  303 at Sat Oct 20 05:26:18 2018, MaxMem=   838860800 cpu:         4.2
 (Enter /soft/sl6.3/x86_64/gaussian/g09_d01/g09/l401.exe)
 Initial guess from the checkpoint file:  "FeCl2L12_CN_cis3.chk"
 B after Tr=     0.000000    0.000000    0.000000
         Rot=    0.999999    0.001087    0.000174    0.000377 Ang=   0.13 deg.
 Guess basis will be translated and rotated to current coordinates.
 JPrj=2 DoOrth=T DoCkMO=T.
 Initial guess <Sx>= 0.0000 <Sy>= 0.0000 <Sz>= 2.0000 <S**2>= 6.0169 S= 2.0034
 Leave Link  401 at Sat Oct 20 05:26:27 2018, MaxMem=   838860800 cpu:       137.9
 (Enter /soft/sl6.3/x86_64/gaussian/g09_d01/g09/l502.exe)
 UHF open shell SCF:
 Using DIIS extrapolation, IDIIS=  1040.
 Integral symmetry usage will be decided dynamically.
 IVT=     2668742 IEndB=     2668742 NGot=   838860800 MDV=   837085731
 LenX=   837085731 LenY=   836208699
 Requested convergence on RMS density matrix=1.00D-08 within 128 cycles.
 Requested convergence on MAX density matrix=1.00D-06.
 Requested convergence on             energy=1.00D-06.
 No special actions if energy rises.
 Fock matrices will be formed incrementally for  20 cycles.

 Cycle   1  Pass 1  IDiag  1:
 FoFJK:  IHMeth= 1 ICntrl=       0 DoSepK=F KAlg= 0 I1Cent=   0 FoldK=F
 IRaf= 510000000 NMat=   1 IRICut=       1 DoRegI=T DoRafI=F ISym2E= 0.
 FoFCou: FMM=F IPFlag=           0 FMFlag=      100000 FMFlg1=           0
         NFxFlg=           0 DoJE=F BraDBF=F KetDBF=F FulRan=T
         wScrn=  0.000000 ICntrl=       0 IOpCl=  1 I1Cent=           0 NGrid=           0
         NMat0=    1 NMatS0=      1 NMatT0=    0 NMatD0=    1 NMtDS0=    0 NMtDT0=    0
 Symmetry not used in FoFCou.
 E= -3809.94109063111    
 DIIS: error= 1.55D-04 at cycle   1 NSaved=   1.
 NSaved= 1 IEnMin= 1 EnMin= -3809.94109063111     IErMin= 1 ErrMin= 1.55D-04
 ErrMax= 1.55D-04  0.00D+00 EMaxC= 1.00D-01 BMatC= 1.09D-04 BMatP= 1.09D-04
 IDIUse=3 WtCom= 9.98D-01 WtEn= 1.55D-03
 Coeff-Com:  0.100D+01
 Coeff-En:   0.100D+01
 Coeff:      0.100D+01
 Gap=     0.758 Goal=   None    Shift=    0.000
 Gap=     0.719 Goal=   None    Shift=    0.000
 RMSDP=9.49D-06 MaxDP=3.89D-04              OVMax= 1.37D-03

 Cycle   2  Pass 1  IDiag  1:
 RMSU=  9.49D-06    CP:  1.00D+00
 E= -3809.94114335026     Delta-E=       -0.000052719150 Rises=F Damp=F
 DIIS: error= 2.39D-05 at cycle   2 NSaved=   2.
 NSaved= 2 IEnMin= 2 EnMin= -3809.94114335026     IErMin= 2 ErrMin= 2.39D-05
 ErrMax= 2.39D-05  0.00D+00 EMaxC= 1.00D-01 BMatC= 1.55D-06 BMatP= 1.09D-04
 IDIUse=1 WtCom= 1.00D+00 WtEn= 0.00D+00
 Coeff-Com: -0.731D-01 0.107D+01
 Coeff:     -0.731D-01 0.107D+01
 Gap=     0.111 Goal=   None    Shift=    0.000
 Gap=     0.072 Goal=   None    Shift=    0.000
 RMSDP=1.43D-06 MaxDP=5.78D-05 DE=-5.27D-05 OVMax= 2.24D-04

 Cycle   3  Pass 1  IDiag  1:
 RMSU=  1.35D-06    CP:  1.00D+00  1.05D+00
 E= -3809.94114397844     Delta-E=       -0.000000628181 Rises=F Damp=F
 DIIS: error= 1.88D-05 at cycle   3 NSaved=   3.
 NSaved= 3 IEnMin= 3 EnMin= -3809.94114397844     IErMin= 3 ErrMin= 1.88D-05
 ErrMax= 1.88D-05  0.00D+00 EMaxC= 1.00D-01 BMatC= 9.99D-07 BMatP= 1.55D-06
 IDIUse=1 WtCom= 1.00D+00 WtEn= 0.00D+00
 Coeff-Com: -0.408D-01 0.532D+00 0.509D+00
 Coeff:     -0.408D-01 0.532D+00 0.509D+00
 Gap=     0.111 Goal=   None    Shift=    0.000
 Gap=     0.072 Goal=   None    Shift=    0.000
 RMSDP=8.01D-07 MaxDP=3.85D-05 DE=-6.28D-07 OVMax= 1.49D-04

 Cycle   4  Pass 1  IDiag  1:
 RMSU=  6.16D-07    CP:  1.00D+00  1.06D+00  6.27D-01
 E= -3809.94114414871     Delta-E=       -0.000000170268 Rises=F Damp=F
 DIIS: error= 1.15D-05 at cycle   4 NSaved=   4.
 NSaved= 4 IEnMin= 4 EnMin= -3809.94114414871     IErMin= 4 ErrMin= 1.15D-05
 ErrMax= 1.15D-05  0.00D+00 EMaxC= 1.00D-01 BMatC= 3.20D-07 BMatP= 9.99D-07
 IDIUse=1 WtCom= 1.00D+00 WtEn= 0.00D+00
 Coeff-Com: -0.111D-01 0.128D+00 0.354D+00 0.529D+00
 Coeff:     -0.111D-01 0.128D+00 0.354D+00 0.529D+00
 Gap=     0.111 Goal=   None    Shift=    0.000
 Gap=     0.072 Goal=   None    Shift=    0.000
 RMSDP=3.40D-07 MaxDP=1.60D-05 DE=-1.70D-07 OVMax= 7.53D-05

 Cycle   5  Pass 1  IDiag  1:
 RMSU=  2.44D-07    CP:  1.00D+00  1.06D+00  7.23D-01  6.84D-01
 E= -3809.94114422237     Delta-E=       -0.000000073655 Rises=F Damp=F
 DIIS: error= 3.11D-06 at cycle   5 NSaved=   5.
 NSaved= 5 IEnMin= 5 EnMin= -3809.94114422237     IErMin= 5 ErrMin= 3.11D-06
 ErrMax= 3.11D-06  0.00D+00 EMaxC= 1.00D-01 BMatC= 3.06D-08 BMatP= 3.20D-07
 IDIUse=1 WtCom= 1.00D+00 WtEn= 0.00D+00
 Coeff-Com: -0.127D-02 0.224D-02 0.149D+00 0.314D+00 0.537D+00
 Coeff:     -0.127D-02 0.224D-02 0.149D+00 0.314D+00 0.537D+00
 Gap=     0.111 Goal=   None    Shift=    0.000
 Gap=     0.072 Goal=   None    Shift=    0.000
 RMSDP=1.37D-07 MaxDP=8.84D-06 DE=-7.37D-08 OVMax= 6.16D-05

 Cycle   6  Pass 1  IDiag  1:
 RMSU=  1.07D-07    CP:  1.00D+00  1.06D+00  7.49D-01  7.64D-01  7.53D-01
 E= -3809.94114422945     Delta-E=       -0.000000007080 Rises=F Damp=F
 DIIS: error= 1.99D-06 at cycle   6 NSaved=   6.
 NSaved= 6 IEnMin= 6 EnMin= -3809.94114422945     IErMin= 6 ErrMin= 1.99D-06
 ErrMax= 1.99D-06  0.00D+00 EMaxC= 1.00D-01 BMatC= 8.03D-09 BMatP= 3.06D-08
 IDIUse=1 WtCom= 1.00D+00 WtEn= 0.00D+00
 Coeff-Com:  0.967D-03-0.217D-01 0.477D-01 0.136D+00 0.373D+00 0.464D+00
 Coeff:      0.967D-03-0.217D-01 0.477D-01 0.136D+00 0.373D+00 0.464D+00
 Gap=     0.111 Goal=   None    Shift=    0.000
 Gap=     0.072 Goal=   None    Shift=    0.000
 RMSDP=7.32D-08 MaxDP=5.86D-06 DE=-7.08D-09 OVMax= 5.01D-05

 Cycle   7  Pass 1  IDiag  1:
 RMSU=  6.56D-08    CP:  1.00D+00  1.06D+00  7.62D-01  7.74D-01  8.62D-01
                    CP:  9.71D-01
 E= -3809.94114423259     Delta-E=       -0.000000003141 Rises=F Damp=F
 DIIS: error= 1.86D-06 at cycle   7 NSaved=   7.
 NSaved= 7 IEnMin= 7 EnMin= -3809.94114423259     IErMin= 7 ErrMin= 1.86D-06
 ErrMax= 1.86D-06  0.00D+00 EMaxC= 1.00D-01 BMatC= 1.34D-09 BMatP= 8.03D-09
 IDIUse=1 WtCom= 1.00D+00 WtEn= 0.00D+00
 Coeff-Com:  0.725D-03-0.132D-01 0.828D-02 0.377D-01 0.142D+00 0.270D+00
 Coeff-Com:  0.555D+00
 Coeff:      0.725D-03-0.132D-01 0.828D-02 0.377D-01 0.142D+00 0.270D+00
 Coeff:      0.555D+00
 Gap=     0.111 Goal=   None    Shift=    0.000
 Gap=     0.072 Goal=   None    Shift=    0.000
 RMSDP=5.47D-08 MaxDP=5.87D-06 DE=-3.14D-09 OVMax= 5.04D-05

 Cycle   8  Pass 1  IDiag  1:
 RMSU=  2.82D-08    CP:  1.00D+00  1.06D+00  7.67D-01  7.95D-01  9.39D-01
                    CP:  1.31D+00  1.26D+00
 E= -3809.94114423427     Delta-E=       -0.000000001686 Rises=F Damp=F
 DIIS: error= 1.71D-06 at cycle   8 NSaved=   8.
 NSaved= 8 IEnMin= 8 EnMin= -3809.94114423427     IErMin= 8 ErrMin= 1.71D-06
 ErrMax= 1.71D-06  0.00D+00 EMaxC= 1.00D-01 BMatC= 8.07D-10 BMatP= 1.34D-09
 IDIUse=1 WtCom= 1.00D+00 WtEn= 0.00D+00
 Coeff-Com:  0.539D-05 0.202D-02-0.170D-01-0.400D-01-0.873D-01-0.476D-01
 Coeff-Com:  0.365D+00 0.825D+00
 Coeff:      0.539D-05 0.202D-02-0.170D-01-0.400D-01-0.873D-01-0.476D-01
 Coeff:      0.365D+00 0.825D+00
 Gap=     0.111 Goal=   None    Shift=    0.000
 Gap=     0.072 Goal=   None    Shift=    0.000
 RMSDP=8.56D-08 MaxDP=1.01D-05 DE=-1.69D-09 OVMax= 8.50D-05

 Cycle   9  Pass 1  IDiag  1:
 RMSU=  1.96D-08    CP:  1.00D+00  1.06D+00  7.72D-01  8.18D-01  1.08D+00
                    CP:  1.79D+00  2.06D+00  1.55D+00
 E= -3809.94114423665     Delta-E=       -0.000000002376 Rises=F Damp=F
 DIIS: error= 1.47D-06 at cycle   9 NSaved=   9.
 NSaved= 9 IEnMin= 9 EnMin= -3809.94114423665     IErMin= 9 ErrMin= 1.47D-06
 ErrMax= 1.47D-06  0.00D+00 EMaxC= 1.00D-01 BMatC= 6.10D-10 BMatP= 8.07D-10
 IDIUse=1 WtCom= 1.00D+00 WtEn= 0.00D+00
 Coeff-Com: -0.808D-03 0.173D-01-0.259D-01-0.809D-01-0.243D+00-0.349D+00
 Coeff-Com: -0.291D+00 0.779D+00 0.119D+01
 Coeff:     -0.808D-03 0.173D-01-0.259D-01-0.809D-01-0.243D+00-0.349D+00
 Coeff:     -0.291D+00 0.779D+00 0.119D+01
 Gap=     0.111 Goal=   None    Shift=    0.000
 Gap=     0.072 Goal=   None    Shift=    0.000
 RMSDP=1.73D-07 MaxDP=2.15D-05 DE=-2.38D-09 OVMax= 1.74D-04

 Cycle  10  Pass 1  IDiag  1:
 RMSU=  4.53D-08    CP:  1.00D+00  1.06D+00  7.82D-01  8.64D-01  1.33D+00
                    CP:  2.81D+00  3.00D+00  3.00D+00  1.90D+00
 E= -3809.94114424069     Delta-E=       -0.000000004042 Rises=F Damp=F
 DIIS: error= 9.79D-07 at cycle  10 NSaved=  10.
 NSaved=10 IEnMin=10 EnMin= -3809.94114424069     IErMin=10 ErrMin= 9.79D-07
 ErrMax= 9.79D-07  0.00D+00 EMaxC= 1.00D-01 BMatC= 4.15D-10 BMatP= 6.10D-10
 IDIUse=1 WtCom= 1.00D+00 WtEn= 0.00D+00
 Coeff-Com: -0.653D-03 0.127D-01-0.117D-01-0.419D-01-0.142D+00-0.249D+00
 Coeff-Com: -0.468D+00 0.117D+00 0.989D+00 0.796D+00
 Coeff:     -0.653D-03 0.127D-01-0.117D-01-0.419D-01-0.142D+00-0.249D+00
 Coeff:     -0.468D+00 0.117D+00 0.989D+00 0.796D+00
 Gap=     0.111 Goal=   None    Shift=    0.000
 Gap=     0.072 Goal=   None    Shift=    0.000
 RMSDP=1.45D-07 MaxDP=1.91D-05 DE=-4.04D-09 OVMax= 1.47D-04

 Cycle  11  Pass 1  IDiag  1:
 RMSU=  8.11D-08    CP:  1.00D+00  1.06D+00  7.90D-01  8.98D-01  1.53D+00
                    CP:  3.00D+00  3.00D+00  3.00D+00  3.00D+00  2.92D+00
 E= -3809.94114424325     Delta-E=       -0.000000002559 Rises=F Damp=F
 DIIS: error= 8.96D-07 at cycle  11 NSaved=  11.
 NSaved=11 IEnMin=11 EnMin= -3809.94114424325     IErMin=11 ErrMin= 8.96D-07
 ErrMax= 8.96D-07  0.00D+00 EMaxC= 1.00D-01 BMatC= 2.42D-10 BMatP= 4.15D-10
 IDIUse=1 WtCom= 1.00D+00 WtEn= 0.00D+00
 Coeff-Com: -0.620D-04 0.169D-03 0.388D-02 0.102D-01 0.228D-01 0.507D-02
 Coeff-Com: -0.182D+00-0.303D+00 0.107D+00 0.536D+00 0.800D+00
 Coeff:     -0.620D-04 0.169D-03 0.388D-02 0.102D-01 0.228D-01 0.507D-02
 Coeff:     -0.182D+00-0.303D+00 0.107D+00 0.536D+00 0.800D+00
 Gap=     0.111 Goal=   None    Shift=    0.000
 Gap=     0.072 Goal=   None    Shift=    0.000
 RMSDP=9.87D-08 MaxDP=1.43D-05 DE=-2.56D-09 OVMax= 1.01D-04

 Cycle  12  Pass 1  IDiag  1:
 RMSU=  6.56D-08    CP:  1.00D+00  1.06D+00  7.94D-01  9.20D-01  1.66D+00
                    CP:  3.00D+00  3.00D+00  3.00D+00  3.00D+00  3.00D+00
                    CP:  1.76D+00
 E= -3809.94114424465     Delta-E=       -0.000000001399 Rises=F Damp=F
 DIIS: error= 8.60D-07 at cycle  12 NSaved=  12.
 NSaved=12 IEnMin=12 EnMin= -3809.94114424465     IErMin=12 ErrMin= 8.60D-07
 ErrMax= 8.60D-07  0.00D+00 EMaxC= 1.00D-01 BMatC= 1.84D-10 BMatP= 2.42D-10
 IDIUse=1 WtCom= 1.00D+00 WtEn= 0.00D+00
 Coeff-Com:  0.213D-03-0.492D-02 0.722D-02 0.238D-01 0.729D-01 0.105D+00
 Coeff-Com:  0.656D-01-0.255D+00-0.326D+00 0.492D-01 0.557D+00 0.706D+00
 Coeff:      0.213D-03-0.492D-02 0.722D-02 0.238D-01 0.729D-01 0.105D+00
 Coeff:      0.656D-01-0.255D+00-0.326D+00 0.492D-01 0.557D+00 0.706D+00
 Gap=     0.111 Goal=   None    Shift=    0.000
 Gap=     0.072 Goal=   None    Shift=    0.000
 RMSDP=6.31D-08 MaxDP=9.82D-06 DE=-1.40D-09 OVMax= 6.56D-05

 Cycle  13  Pass 1  IDiag  1:
 RMSU=  1.45D-08    CP:  1.00D+00  1.06D+00  7.96D-01  9.31D-01  1.74D+00
                    CP:  3.00D+00  3.00D+00  3.00D+00  3.00D+00  3.00D+00
                    CP:  2.18D+00  1.72D+00
 E= -3809.94114424555     Delta-E=       -0.000000000899 Rises=F Damp=F
 DIIS: error= 8.14D-07 at cycle  13 NSaved=  13.
 NSaved=13 IEnMin=13 EnMin= -3809.94114424555     IErMin=13 ErrMin= 8.14D-07
 ErrMax= 8.14D-07  0.00D+00 EMaxC= 1.00D-01 BMatC= 1.41D-10 BMatP= 1.84D-10
 IDIUse=1 WtCom= 1.00D+00 WtEn= 0.00D+00
 Coeff-Com:  0.182D-03-0.249D-02-0.134D-02-0.136D-02 0.348D-02 0.448D-01
 Coeff-Com:  0.301D+00 0.287D+00-0.322D+00-0.742D+00-0.791D+00 0.437D+00
 Coeff-Com:  0.179D+01
 Coeff:      0.182D-03-0.249D-02-0.134D-02-0.136D-02 0.348D-02 0.448D-01
 Coeff:      0.301D+00 0.287D+00-0.322D+00-0.742D+00-0.791D+00 0.437D+00
 Coeff:      0.179D+01
 Gap=     0.111 Goal=   None    Shift=    0.000
 Gap=     0.072 Goal=   None    Shift=    0.000
 RMSDP=1.47D-07 MaxDP=2.35D-05 DE=-8.99D-10 OVMax= 1.54D-04

 Cycle  14  Pass 1  IDiag  1:
 RMSU=  4.00D-08    CP:  1.00D+00  1.06D+00  8.00D-01  9.51D-01  1.87D+00
                    CP:  3.00D+00  3.00D+00  3.00D+00  3.00D+00  3.00D+00
                    CP:  3.00D+00  3.00D+00  3.00D+00
 E= -3809.94114424732     Delta-E=       -0.000000001775 Rises=F Damp=F
 DIIS: error= 6.82D-07 at cycle  14 NSaved=  14.
 NSaved=14 IEnMin=14 EnMin= -3809.94114424732     IErMin=14 ErrMin= 6.82D-07
 ErrMax= 6.82D-07  0.00D+00 EMaxC= 1.00D-01 BMatC= 1.16D-10 BMatP= 1.41D-10
 IDIUse=1 WtCom= 1.00D+00 WtEn= 0.00D+00
 Coeff-Com: -0.734D-04 0.350D-02-0.979D-02-0.300D-01-0.870D-01-0.828D-01
 Coeff-Com:  0.262D+00 0.628D+00 0.404D-01-0.888D+00-0.152D+01-0.349D+00
 Coeff-Com:  0.191D+01 0.112D+01
 Coeff:     -0.734D-04 0.350D-02-0.979D-02-0.300D-01-0.870D-01-0.828D-01
 Coeff:      0.262D+00 0.628D+00 0.404D-01-0.888D+00-0.152D+01-0.349D+00
 Coeff:      0.191D+01 0.112D+01
 Gap=     0.111 Goal=   None    Shift=    0.000
 Gap=     0.072 Goal=   None    Shift=    0.000
 RMSDP=2.06D-07 MaxDP=3.35D-05 DE=-1.78D-09 OVMax= 2.16D-04

 Cycle  15  Pass 1  IDiag  1:
 RMSU=  1.39D-07    CP:  1.00D+00  1.06D+00  8.04D-01  9.78D-01  2.04D+00
                    CP:  3.00D+00  3.00D+00  3.00D+00  3.00D+00  3.00D+00
                    CP:  3.00D+00  3.00D+00  3.00D+00  3.00D+00
 E= -3809.94114424918     Delta-E=       -0.000000001855 Rises=F Damp=F
 DIIS: error= 5.40D-07 at cycle  15 NSaved=  15.
 NSaved=15 IEnMin=15 EnMin= -3809.94114424918     IErMin=15 ErrMin= 5.40D-07
 ErrMax= 5.40D-07  0.00D+00 EMaxC= 1.00D-01 BMatC= 6.87D-11 BMatP= 1.16D-10
 IDIUse=1 WtCom= 1.00D+00 WtEn= 0.00D+00
 Coeff-Com: -0.132D-03 0.350D-02-0.576D-02-0.196D-01-0.629D-01-0.809D-01
 Coeff-Com:  0.537D-01 0.317D+00 0.173D+00-0.301D+00-0.716D+00-0.458D+00
 Coeff-Com:  0.505D+00 0.807D+00 0.785D+00
 Coeff:     -0.132D-03 0.350D-02-0.576D-02-0.196D-01-0.629D-01-0.809D-01
 Coeff:      0.537D-01 0.317D+00 0.173D+00-0.301D+00-0.716D+00-0.458D+00
 Coeff:      0.505D+00 0.807D+00 0.785D+00
 Gap=     0.111 Goal=   None    Shift=    0.000
 Gap=     0.072 Goal=   None    Shift=    0.000
 RMSDP=1.25D-07 MaxDP=2.09D-05 DE=-1.86D-09 OVMax= 1.30D-04

 Cycle  16  Pass 1  IDiag  1:
 RMSU=  4.25D-08    CP:  1.00D+00  1.06D+00  8.07D-01  9.93D-01  2.14D+00
                    CP:  3.00D+00  3.00D+00  3.00D+00  3.00D+00  3.00D+00
                    CP:  3.00D+00  3.00D+00  3.00D+00  3.00D+00  1.82D+00
 E= -3809.94114424999     Delta-E=       -0.000000000811 Rises=F Damp=F
 DIIS: error= 4.53D-07 at cycle  16 NSaved=  16.
 NSaved=16 IEnMin=16 EnMin= -3809.94114424999     IErMin=16 ErrMin= 4.53D-07
 ErrMax= 4.53D-07  0.00D+00 EMaxC= 1.00D-01 BMatC= 4.76D-11 BMatP= 6.87D-11
 IDIUse=1 WtCom= 1.00D+00 WtEn= 0.00D+00
 Coeff-Com: -0.481D-04 0.841D-03-0.159D-04-0.144D-02-0.919D-02-0.226D-01
 Coeff-Com: -0.491D-01-0.940D-02 0.890D-01 0.100D+00 0.540D-01-0.168D+00
 Coeff-Com: -0.327D+00 0.120D+00 0.528D+00 0.695D+00
 Coeff:     -0.481D-04 0.841D-03-0.159D-04-0.144D-02-0.919D-02-0.226D-01
 Coeff:     -0.491D-01-0.940D-02 0.890D-01 0.100D+00 0.540D-01-0.168D+00
 Coeff:     -0.327D+00 0.120D+00 0.528D+00 0.695D+00
 Gap=     0.111 Goal=   None    Shift=    0.000
 Gap=     0.072 Goal=   None    Shift=    0.000
 RMSDP=5.96D-08 MaxDP=1.04D-05 DE=-8.11D-10 OVMax= 6.15D-05

 Cycle  17  Pass 1  IDiag  1:
 RMSU=  9.04D-09    CP:  1.00D+00  1.06D+00  8.09D-01  1.00D+00  2.19D+00
                    CP:  3.00D+00  3.00D+00  3.00D+00  3.00D+00  3.00D+00
                    CP:  3.00D+00  3.00D+00  3.00D+00  3.00D+00  2.20D+00
                    CP:  1.55D+00
 E= -3809.94114425026     Delta-E=       -0.000000000269 Rises=F Damp=F
 DIIS: error= 4.12D-07 at cycle  17 NSaved=  17.
 NSaved=17 IEnMin=17 EnMin= -3809.94114425026     IErMin=17 ErrMin= 4.12D-07
 ErrMax= 4.12D-07  0.00D+00 EMaxC= 1.00D-01 BMatC= 3.98D-11 BMatP= 4.76D-11
 IDIUse=1 WtCom= 1.00D+00 WtEn= 0.00D+00
 Coeff-Com:  0.385D-04-0.124D-02 0.283D-02 0.879D-02 0.247D-01 0.244D-01
 Coeff-Com: -0.503D-01-0.153D+00-0.344D-01 0.197D+00 0.369D+00 0.120D+00
 Coeff-Com: -0.448D+00-0.330D+00-0.138D-01 0.537D+00 0.748D+00
 Coeff:      0.385D-04-0.124D-02 0.283D-02 0.879D-02 0.247D-01 0.244D-01
 Coeff:     -0.503D-01-0.153D+00-0.344D-01 0.197D+00 0.369D+00 0.120D+00
 Coeff:     -0.448D+00-0.330D+00-0.138D-01 0.537D+00 0.748D+00
 Gap=     0.111 Goal=   None    Shift=    0.000
 Gap=     0.072 Goal=   None    Shift=    0.000
 RMSDP=4.42D-08 MaxDP=8.00D-06 DE=-2.69D-10 OVMax= 4.52D-05

 Cycle  18  Pass 1  IDiag  1:
 RMSU=  5.55D-09    CP:  1.00D+00  1.06D+00  8.10D-01  1.00D+00  2.22D+00
                    CP:  3.00D+00  3.00D+00  3.00D+00  3.00D+00  3.00D+00
                    CP:  3.00D+00  3.00D+00  3.00D+00  3.00D+00  2.47D+00
                    CP:  2.00D+00  2.39D+00
 E= -3809.94114425057     Delta-E=       -0.000000000306 Rises=F Damp=F
 DIIS: error= 4.23D-07 at cycle  18 NSaved=  18.
 NSaved=18 IEnMin=18 EnMin= -3809.94114425057     IErMin=17 ErrMin= 4.12D-07
 ErrMax= 4.23D-07  0.00D+00 EMaxC= 1.00D-01 BMatC= 3.48D-11 BMatP= 3.98D-11
 IDIUse=1 WtCom= 1.00D+00 WtEn= 0.00D+00
 Coeff-Com:  0.609D-04-0.142D-02 0.191D-02 0.698D-02 0.227D-01 0.307D-01
 Coeff-Com:  0.187D-02-0.922D-01-0.835D-01 0.607D-01 0.202D+00 0.186D+00
 Coeff-Com: -0.107D+00-0.304D+00-0.282D+00 0.441D-01 0.534D+00 0.779D+00
 Coeff:      0.609D-04-0.142D-02 0.191D-02 0.698D-02 0.227D-01 0.307D-01
 Coeff:      0.187D-02-0.922D-01-0.835D-01 0.607D-01 0.202D+00 0.186D+00
 Coeff:     -0.107D+00-0.304D+00-0.282D+00 0.441D-01 0.534D+00 0.779D+00
 Gap=     0.111 Goal=   None    Shift=    0.000
 Gap=     0.072 Goal=   None    Shift=    0.000
 RMSDP=3.61D-08 MaxDP=6.55D-06 DE=-3.06D-10 OVMax= 3.69D-05

 Cycle  19  Pass 1  IDiag  1:
 RMSU=  1.03D-08    CP:  1.00D+00  1.06D+00  8.11D-01  1.01D+00  2.24D+00
                    CP:  3.00D+00  3.00D+00  3.00D+00  3.00D+00  3.00D+00
                    CP:  3.00D+00  3.00D+00  3.00D+00  3.00D+00  2.66D+00
                    CP:  2.40D+00  3.00D+00  2.05D+00
 E= -3809.94114425075     Delta-E=       -0.000000000180 Rises=F Damp=F
 DIIS: error= 4.20D-07 at cycle  19 NSaved=  19.
 NSaved=19 IEnMin=19 EnMin= -3809.94114425075     IErMin=17 ErrMin= 4.12D-07
 ErrMax= 4.20D-07  0.00D+00 EMaxC= 1.00D-01 BMatC= 3.15D-11 BMatP= 3.48D-11
 IDIUse=1 WtCom= 1.00D+00 WtEn= 0.00D+00
 Coeff-Com:  0.645D-05 0.636D-03-0.331D-02-0.883D-02-0.222D-01-0.111D-01
 Coeff-Com:  0.116D+00 0.212D+00-0.439D-01-0.351D+00-0.535D+00-0.328D-01
 Coeff-Com:  0.758D+00 0.331D+00-0.181D+00-0.848D+00-0.850D+00 0.724D+00
 Coeff-Com:  0.174D+01
 Coeff:      0.645D-05 0.636D-03-0.331D-02-0.883D-02-0.222D-01-0.111D-01
 Coeff:      0.116D+00 0.212D+00-0.439D-01-0.351D+00-0.535D+00-0.328D-01
 Coeff:      0.758D+00 0.331D+00-0.181D+00-0.848D+00-0.850D+00 0.724D+00
 Coeff:      0.174D+01
 Gap=     0.111 Goal=   None    Shift=    0.000
 Gap=     0.072 Goal=   None    Shift=    0.000
 RMSDP=8.71D-08 MaxDP=1.56D-05 DE=-1.80D-10 OVMax= 8.93D-05

 Cycle  20  Pass 1  IDiag  1:
 RMSU=  3.35D-08    CP:  1.00D+00  1.06D+00  8.12D-01  1.01D+00  2.28D+00
                    CP:  3.00D+00  3.00D+00  3.00D+00  3.00D+00  3.00D+00
                    CP:  3.00D+00  3.00D+00  3.00D+00  3.00D+00  3.00D+00
                    CP:  3.00D+00  3.00D+00  3.00D+00  3.00D+00
 E= -3809.94114425131     Delta-E=       -0.000000000566 Rises=F Damp=F
 DIIS: error= 3.84D-07 at cycle  20 NSaved=  20.
 NSaved=20 IEnMin=20 EnMin= -3809.94114425131     IErMin=20 ErrMin= 3.84D-07
 ErrMax= 3.84D-07  0.00D+00 EMaxC= 1.00D-01 BMatC= 2.74D-11 BMatP= 3.15D-11
 IDIUse=1 WtCom= 1.00D+00 WtEn= 0.00D+00
 Coeff-Com: -0.966D-04 0.338D-02-0.769D-02-0.242D-01-0.725D-01-0.737D-01
 Coeff-Com:  0.159D+00 0.468D+00 0.902D-01-0.598D+00-0.111D+01-0.399D+00
 Coeff-Com:  0.119D+01 0.103D+01 0.355D+00-0.110D+01-0.205D+01-0.621D+00
 Coeff-Com:  0.213D+01 0.163D+01
 Coeff:     -0.966D-04 0.338D-02-0.769D-02-0.242D-01-0.725D-01-0.737D-01
 Coeff:      0.159D+00 0.468D+00 0.902D-01-0.598D+00-0.111D+01-0.399D+00
 Coeff:      0.119D+01 0.103D+01 0.355D+00-0.110D+01-0.205D+01-0.621D+00
 Coeff:      0.213D+01 0.163D+01
 Gap=     0.111 Goal=   None    Shift=    0.000
 Gap=     0.072 Goal=   None    Shift=    0.000
 RMSDP=1.82D-07 MaxDP=3.25D-05 DE=-5.66D-10 OVMax= 1.87D-04

 Cycle  21  Pass 1  IDiag  1:
 Restarting incremental Fock formation.
 E= -3809.94114425213     Delta-E=       -0.000000000819 Rises=F Damp=F
 DIIS: error= 2.95D-07 at cycle  21 NSaved=  20.
 NSaved=20 IEnMin=20 EnMin= -3809.94114425213     IErMin=20 ErrMin= 2.95D-07
 ErrMax= 2.95D-07  0.00D+00 EMaxC= 1.00D-01 BMatC= 1.98D-11 BMatP= 2.74D-11
 IDIUse=1 WtCom= 1.00D+00 WtEn= 0.00D+00
 Coeff-Com:  0.120D-02-0.269D-02-0.968D-02-0.349D-01-0.445D-01 0.454D-01
 Coeff-Com:  0.196D+00 0.820D-01-0.203D+00-0.441D+00-0.303D+00 0.280D+00
 Coeff-Com:  0.587D+00 0.546D+00-0.633D-01-0.990D+00-0.145D+01 0.707D-01
 Coeff-Com:  0.157D+01 0.117D+01
 Coeff:      0.120D-02-0.269D-02-0.968D-02-0.349D-01-0.445D-01 0.454D-01
 Coeff:      0.196D+00 0.820D-01-0.203D+00-0.441D+00-0.303D+00 0.280D+00
 Coeff:      0.587D+00 0.546D+00-0.633D-01-0.990D+00-0.145D+01 0.707D-01
 Coeff:      0.157D+01 0.117D+01
 Gap=     0.111 Goal=   None    Shift=    0.000
 Gap=     0.072 Goal=   None    Shift=    0.000
 RMSDP=2.20D-07 MaxDP=3.92D-05 DE=-8.19D-10 OVMax= 2.26D-04

 Cycle  22  Pass 1  IDiag  1:
 RMSU=  2.20D-07    CP:  1.00D+00
 E= -3809.94114425285     Delta-E=       -0.000000000720 Rises=F Damp=F
 DIIS: error= 1.83D-07 at cycle  22 NSaved=  20.
 NSaved=20 IEnMin=20 EnMin= -3809.94114425285     IErMin=20 ErrMin= 1.83D-07
 ErrMax= 1.83D-07  0.00D+00 EMaxC= 1.00D-01 BMatC= 1.05D-11 BMatP= 1.98D-11
 IDIUse=1 WtCom= 1.00D+00 WtEn= 0.00D+00
 Coeff-Com:  0.146D-02 0.280D-02 0.174D-02-0.103D-01-0.615D-01-0.690D-01
 Coeff-Com:  0.498D-01 0.164D+00 0.211D+00-0.359D-01-0.397D+00-0.953D-01
 Coeff-Com:  0.238D+00 0.552D+00 0.353D+00-0.713D+00-0.109D+01 0.181D+00
 Coeff-Com:  0.806D+00 0.907D+00
 Coeff:      0.146D-02 0.280D-02 0.174D-02-0.103D-01-0.615D-01-0.690D-01
 Coeff:      0.498D-01 0.164D+00 0.211D+00-0.359D-01-0.397D+00-0.953D-01
 Coeff:      0.238D+00 0.552D+00 0.353D+00-0.713D+00-0.109D+01 0.181D+00
 Coeff:      0.806D+00 0.907D+00
 Gap=     0.111 Goal=   None    Shift=    0.000
 Gap=     0.072 Goal=   None    Shift=    0.000
 RMSDP=1.50D-07 MaxDP=2.67D-05 DE=-7.20D-10 OVMax= 1.54D-04

 Cycle  23  Pass 1  IDiag  1:
 RMSU=  4.21D-09    CP:  1.00D+00  1.68D+00
 E= -3809.94114425319     Delta-E=       -0.000000000335 Rises=F Damp=F
 DIIS: error= 1.05D-07 at cycle  23 NSaved=  20.
 NSaved=20 IEnMin=20 EnMin= -3809.94114425319     IErMin=20 ErrMin= 1.05D-07
 ErrMax= 1.05D-07  0.00D+00 EMaxC= 1.00D-01 BMatC= 6.36D-12 BMatP= 1.05D-11
 IDIUse=1 WtCom= 1.00D+00 WtEn= 0.00D+00
 Coeff-Com:  0.437D-03 0.177D-02-0.305D-02-0.418D-01-0.554D-01 0.199D-01
 Coeff-Com:  0.121D+00 0.178D+00 0.646D-01-0.226D+00-0.218D+00-0.508D-01
 Coeff-Com:  0.313D+00 0.525D+00 0.163D+00-0.620D+00-0.584D+00-0.286D-01
 Coeff-Com:  0.671D+00 0.771D+00
 Coeff:      0.437D-03 0.177D-02-0.305D-02-0.418D-01-0.554D-01 0.199D-01
 Coeff:      0.121D+00 0.178D+00 0.646D-01-0.226D+00-0.218D+00-0.508D-01
 Coeff:      0.313D+00 0.525D+00 0.163D+00-0.620D+00-0.584D+00-0.286D-01
 Coeff:      0.671D+00 0.771D+00
 Gap=     0.111 Goal=   None    Shift=    0.000
 Gap=     0.072 Goal=   None    Shift=    0.000
 RMSDP=8.73D-08 MaxDP=1.54D-05 DE=-3.35D-10 OVMax= 8.97D-05

 Cycle  24  Pass 1  IDiag  1:
 RMSU=  3.02D-09    CP:  1.00D+00  2.08D+00  1.75D+00
 E= -3809.94114425323     Delta-E=       -0.000000000045 Rises=F Damp=F
 DIIS: error= 6.07D-08 at cycle  24 NSaved=  20.
 NSaved=20 IEnMin=20 EnMin= -3809.94114425323     IErMin=20 ErrMin= 6.07D-08
 ErrMax= 6.07D-08  0.00D+00 EMaxC= 1.00D-01 BMatC= 2.51D-12 BMatP= 6.36D-12
 IDIUse=1 WtCom= 1.00D+00 WtEn= 0.00D+00
 Coeff-Com:  0.211D-02 0.685D-02 0.147D-01 0.124D-01-0.238D-01-0.387D-01
 Coeff-Com: -0.464D-01 0.409D-01 0.116D+00-0.290D-01-0.127D+00-0.132D+00
 Coeff-Com:  0.362D-01 0.418D+00 0.247D+00-0.344D+00-0.423D+00-0.141D+00
 Coeff-Com:  0.371D+00 0.104D+01
 Coeff:      0.211D-02 0.685D-02 0.147D-01 0.124D-01-0.238D-01-0.387D-01
 Coeff:     -0.464D-01 0.409D-01 0.116D+00-0.290D-01-0.127D+00-0.132D+00
 Coeff:      0.362D-01 0.418D+00 0.247D+00-0.344D+00-0.423D+00-0.141D+00
 Coeff:      0.371D+00 0.104D+01
 Gap=     0.111 Goal=   None    Shift=    0.000
 Gap=     0.072 Goal=   None    Shift=    0.000
 RMSDP=5.69D-08 MaxDP=1.00D-05 DE=-4.55D-11 OVMax= 5.84D-05

 Cycle  25  Pass 1  IDiag  1:
 RMSU=  2.26D-09    CP:  1.00D+00  2.34D+00  2.67D+00  1.79D+00
 E= -3809.94114425329     Delta-E=       -0.000000000064 Rises=F Damp=F
 DIIS: error= 4.64D-08 at cycle  25 NSaved=  20.
 NSaved=20 IEnMin=20 EnMin= -3809.94114425329     IErMin=20 ErrMin= 4.64D-08
 ErrMax= 4.64D-08  0.00D+00 EMaxC= 1.00D-01 BMatC= 2.21D-12 BMatP= 2.51D-12
 IDIUse=1 WtCom= 1.00D+00 WtEn= 0.00D+00
 Coeff-Com:  0.469D-02 0.220D-01 0.291D-01-0.181D-01-0.688D-01-0.985D-01
 Coeff-Com:  0.192D-02 0.169D+00 0.631D-01-0.800D-01-0.232D+00-0.183D+00
 Coeff-Com:  0.265D+00 0.464D+00-0.177D-01-0.341D+00-0.438D+00-0.695D-01
 Coeff-Com:  0.886D+00 0.642D+00
 Coeff:      0.469D-02 0.220D-01 0.291D-01-0.181D-01-0.688D-01-0.985D-01
 Coeff:      0.192D-02 0.169D+00 0.631D-01-0.800D-01-0.232D+00-0.183D+00
 Coeff:      0.265D+00 0.464D+00-0.177D-01-0.341D+00-0.438D+00-0.695D-01
 Coeff:      0.886D+00 0.642D+00
 Gap=     0.111 Goal=   None    Shift=    0.000
 Gap=     0.072 Goal=   None    Shift=    0.000
 RMSDP=3.00D-08 MaxDP=5.28D-06 DE=-6.37D-11 OVMax= 3.08D-05

 Cycle  26  Pass 1  IDiag  1:
 RMSU=  1.89D-09    CP:  1.00D+00  2.47D+00  3.00D+00  2.49D+00  1.47D+00
 E= -3809.94114425330     Delta-E=       -0.000000000009 Rises=F Damp=F
 DIIS: error= 3.42D-08 at cycle  26 NSaved=  20.
 NSaved=20 IEnMin=20 EnMin= -3809.94114425330     IErMin=20 ErrMin= 3.42D-08
 ErrMax= 3.42D-08  0.00D+00 EMaxC= 1.00D-01 BMatC= 8.11D-13 BMatP= 2.21D-12
 IDIUse=1 WtCom= 1.00D+00 WtEn= 0.00D+00
 Coeff-Com: -0.180D-02 0.231D-02 0.338D-02-0.483D-02-0.119D-01-0.475D-02
 Coeff-Com:  0.241D-01 0.177D-01-0.198D-01-0.704D-01-0.654D-01 0.670D-01
 Coeff-Com:  0.166D+00 0.535D-01-0.106D+00-0.232D+00-0.163D+00 0.260D+00
 Coeff-Com:  0.429D+00 0.657D+00
 Coeff:     -0.180D-02 0.231D-02 0.338D-02-0.483D-02-0.119D-01-0.475D-02
 Coeff:      0.241D-01 0.177D-01-0.198D-01-0.704D-01-0.654D-01 0.670D-01
 Coeff:      0.166D+00 0.535D-01-0.106D+00-0.232D+00-0.163D+00 0.260D+00
 Coeff:      0.429D+00 0.657D+00
 Gap=     0.111 Goal=   None    Shift=    0.000
 Gap=     0.072 Goal=   None    Shift=    0.000
 RMSDP=1.21D-08 MaxDP=2.13D-06 DE=-9.09D-12 OVMax= 1.25D-05

 Cycle  27  Pass 1  IDiag  1:
 RMSU=  1.16D-09    CP:  1.00D+00  2.53D+00  3.00D+00  2.88D+00  1.97D+00
                    CP:  1.71D+00
 E= -3809.94114425328     Delta-E=        0.000000000024 Rises=F Damp=F
 DIIS: error= 2.52D-08 at cycle  27 NSaved=  20.
 NSaved=20 IEnMin=19 EnMin= -3809.94114425330     IErMin=20 ErrMin= 2.52D-08
 ErrMax= 2.52D-08  0.00D+00 EMaxC= 1.00D-01 BMatC= 6.45D-13 BMatP= 8.11D-13
 IDIUse=1 WtCom= 1.00D+00 WtEn= 0.00D+00
 Coeff-Com:  0.286D-03-0.596D-03 0.171D-04 0.790D-03-0.136D-02-0.485D-03
 Coeff-Com:  0.847D-02 0.898D-03-0.190D-01-0.406D-01-0.336D-01 0.381D-01
 Coeff-Com:  0.916D-01 0.351D-01-0.547D-01-0.154D+00-0.162D+00 0.127D+00
 Coeff-Com:  0.597D+00 0.567D+00
 Coeff:      0.286D-03-0.596D-03 0.171D-04 0.790D-03-0.136D-02-0.485D-03
 Coeff:      0.847D-02 0.898D-03-0.190D-01-0.406D-01-0.336D-01 0.381D-01
 Coeff:      0.916D-01 0.351D-01-0.547D-01-0.154D+00-0.162D+00 0.127D+00
 Coeff:      0.597D+00 0.567D+00
 Gap=     0.111 Goal=   None    Shift=    0.000
 Gap=     0.072 Goal=   None    Shift=    0.000
 RMSDP=6.63D-09 MaxDP=1.10D-06 DE= 2.36D-11 OVMax= 6.81D-06

 Cycle  28  Pass 1  IDiag  1:
 RMSU=  1.12D-09    CP:  1.00D+00  2.56D+00  3.00D+00  3.00D+00  2.39D+00
                    CP:  2.48D+00  1.25D+00
 E= -3809.94114425329     Delta-E=       -0.000000000015 Rises=F Damp=F
 DIIS: error= 1.87D-08 at cycle  28 NSaved=  20.
 NSaved=20 IEnMin=18 EnMin= -3809.94114425330     IErMin=20 ErrMin= 1.87D-08
 ErrMax= 1.87D-08  0.00D+00 EMaxC= 1.00D-01 BMatC= 1.74D-13 BMatP= 6.45D-13
 IDIUse=1 WtCom= 1.00D+00 WtEn= 0.00D+00
 Coeff-Com: -0.951D-03 0.277D-02 0.345D-02-0.471D-02-0.199D-01 0.495D-02
 Coeff-Com:  0.306D-01 0.500D-01 0.138D-01-0.942D-01-0.110D+00 0.439D-01
 Coeff-Com:  0.106D+00 0.122D+00-0.545D-02-0.256D+00-0.192D+00-0.181D-02
 Coeff-Com:  0.312D+00 0.997D+00
 Coeff:     -0.951D-03 0.277D-02 0.345D-02-0.471D-02-0.199D-01 0.495D-02
 Coeff:      0.306D-01 0.500D-01 0.138D-01-0.942D-01-0.110D+00 0.439D-01
 Coeff:      0.106D+00 0.122D+00-0.545D-02-0.256D+00-0.192D+00-0.181D-02
 Coeff:      0.312D+00 0.997D+00
 Gap=     0.111 Goal=   None    Shift=    0.000
 Gap=     0.072 Goal=   None    Shift=    0.000
 RMSDP=2.05D-09 MaxDP=3.03D-07 DE=-1.46D-11 OVMax= 2.07D-06

 SCF Done:  E(UB3LYP) =  -3809.94114425     A.U. after   28 cycles
            NFock= 28  Conv=0.21D-08     -V/T= 2.0025
 <Sx>= 0.0000 <Sy>= 0.0000 <Sz>= 2.0000 <S**2>= 6.0169 S= 2.0034
 <L.S>= 0.000000000000E+00
 KE= 3.800503963325D+03 PE=-1.974997388279D+04 EE= 6.753708839995D+03
 Annihilation of the first spin contaminant:
 S**2 before annihilation     6.0169,   after     6.0000
 Leave Link  502 at Sat Oct 20 05:55:51 2018, MaxMem=   838860800 cpu:     28218.9
 (Enter /soft/sl6.3/x86_64/gaussian/g09_d01/g09/l701.exe)
 Compute integral first derivatives.
 ... and contract with generalized density number  0.
 Leave Link  701 at Sat Oct 20 05:55:52 2018, MaxMem=   838860800 cpu:        16.5
 (Enter /soft/sl6.3/x86_64/gaussian/g09_d01/g09/l702.exe)
 L702 exits ... SP integral derivatives will be done elsewhere.
 Leave Link  702 at Sat Oct 20 05:55:52 2018, MaxMem=   838860800 cpu:         0.4
 (Enter /soft/sl6.3/x86_64/gaussian/g09_d01/g09/l703.exe)
 Compute integral first derivatives, UseDBF=F ICtDFT=           0.
 Integral derivatives from FoFJK, PRISM(SPDF).
 Calling FoFJK, ICntrl=      2127 FMM=F ISym2X=0 I1Cent= 0 IOpClX= 1 NMat=1 NMatS=1 NMatT=0.
 FoFJK:  IHMeth= 1 ICntrl=    2127 DoSepK=F KAlg= 0 I1Cent=   0 FoldK=F
 IRaf=         0 NMat=   1 IRICut=       1 DoRegI=T DoRafI=F ISym2E= 0.
 FoFCou: FMM=F IPFlag=           0 FMFlag=      100000 FMFlg1=         800
         NFxFlg=           0 DoJE=F BraDBF=F KetDBF=F FulRan=T
         wScrn=  0.000000 ICntrl=    2127 IOpCl=  1 I1Cent=           0 NGrid=           0
         NMat0=    1 NMatS0=      1 NMatT0=    0 NMatD0=    1 NMtDS0=    0 NMtDT0=    0
 Symmetry not used in FoFCou.
 Leave Link  703 at Sat Oct 20 05:58:33 2018, MaxMem=   838860800 cpu:      2574.1
 (Enter /soft/sl6.3/x86_64/gaussian/g09_d01/g09/l716.exe)
 Dipole        =-9.65017134D-02 2.94877074D+00-1.89365962D-01
 ***** Axes restored to original set *****
 -------------------------------------------------------------------
 Center     Atomic                   Forces (Hartrees/Bohr)
 Number     Number              X              Y              Z
 -------------------------------------------------------------------
      1       26           0.000070400    0.000002358   -0.000056242
      2       17          -0.000011972   -0.000036806   -0.000014711
      3        7          -0.000074011   -0.000009786    0.000027936
      4        7           0.000011574   -0.000032834   -0.000030640
      5        7           0.000015319    0.000019246    0.000050191
      6        7           0.000003871   -0.000012222   -0.000000084
      7        6           0.000004188    0.000001479    0.000035778
      8        1           0.000002832   -0.000003062    0.000015388
      9        6           0.000007294   -0.000012619   -0.000002092
     10        1          -0.000000622   -0.000004900    0.000006014
     11        6          -0.000008496    0.000006369    0.000000232
     12        1          -0.000002320   -0.000010359    0.000006837
     13        6           0.000012622   -0.000010623    0.000016033
     14        1          -0.000002394   -0.000008261    0.000004622
     15        6           0.000016685    0.000019368   -0.000025654
     16        6          -0.000002181    0.000031693   -0.000022870
     17        6          -0.000006268   -0.000017140    0.000013052
     18        1          -0.000005834   -0.000009440    0.000004977
     19       17          -0.000022737    0.000000283   -0.000005338
     20        7          -0.000038974    0.000017821    0.000012233
     21        7           0.000060353    0.000026163   -0.000017648
     22        7          -0.000033481    0.000014123    0.000011439
     23        7           0.000023359   -0.000020597    0.000016680
     24        6          -0.000003265    0.000007406    0.000018340
     25        1           0.000004631    0.000007434    0.000007972
     26        6          -0.000002914    0.000013411    0.000002935
     27        1           0.000004969    0.000005853    0.000004986
     28        6           0.000003707    0.000008662    0.000013949
     29        1          -0.000000965    0.000010907    0.000001662
     30        6           0.000006084    0.000006286    0.000002040
     31        1          -0.000005913    0.000010692    0.000000751
     32        6           0.000018184   -0.000016277   -0.000006360
     33        6          -0.000003879   -0.000012943    0.000012068
     34        6          -0.000013764    0.000011005    0.000002694
     35        1          -0.000011784    0.000011771    0.000000878
     36        6          -0.000001144    0.000017297    0.000005381
     37        6          -0.000000750   -0.000016621    0.000013726
     38        6           0.000006131    0.000000574   -0.000007224
     39        6          -0.000002507    0.000001412   -0.000000431
     40        6          -0.000001351    0.000001284   -0.000005640
     41        6          -0.000002194    0.000000377   -0.000030153
     42        1          -0.000001743   -0.000002783   -0.000004672
     43        1           0.000000551   -0.000003766   -0.000002839
     44        1          -0.000000666   -0.000000274   -0.000002045
     45        1           0.000002007    0.000000612   -0.000005681
     46        6          -0.000010438   -0.000008423    0.000002631
     47        6          -0.000001077   -0.000013619   -0.000002073
     48        6           0.000001011    0.000003932   -0.000016486
     49        6           0.000002355    0.000006899    0.000005607
     50        6          -0.000004658    0.000000919    0.000001755
     51        6           0.000005513    0.000004623   -0.000011728
     52        1          -0.000002292    0.000004928   -0.000012151
     53        1           0.000003233    0.000000671    0.000000693
     54        1          -0.000001275   -0.000000588   -0.000008403
     55        1          -0.000000543   -0.000004986   -0.000001041
     56        6          -0.000000340   -0.000007671   -0.000010934
     57        7          -0.000001226    0.000001612   -0.000005242
     58        6          -0.000004470    0.000000246   -0.000004302
     59        7           0.000001571   -0.000001114   -0.000006792
 -------------------------------------------------------------------
 Cartesian Forces:  Max     0.000074011 RMS     0.000015809
 Leave Link  716 at Sat Oct 20 05:58:33 2018, MaxMem=   838860800 cpu:         0.5
 (Enter /soft/sl6.3/x86_64/gaussian/g09_d01/g09/l103.exe)

 GradGradGradGradGradGradGradGradGradGradGradGradGradGradGradGradGradGrad
 Berny optimization.
 Using GEDIIS/GDIIS optimizer.
 FormGI is forming the generalized inverse of G from B-inverse, IUseBI=4.
 Internal  Forces:  Max     0.000058227 RMS     0.000010617
 Search for a local minimum.
 Step number   3 out of a maximum of  354
 All quantities printed in internal units (Hartrees-Bohrs-Radians)
 RMS Force = .10617D-04 SwitMx=.10000D-02 MixMth= 2
 Mixed Optimization -- En-DIIS/RFO-DIIS
 Swapping is turned off.
 Update second derivatives using D2CorX and points    1    2    3
 DE= -5.69D-06 DEPred=-9.42D-07 R= 6.04D+00
 TightC=F SS=  1.41D+00  RLast= 1.44D-02 DXNew= 5.0454D-01 4.3347D-02
 Trust test= 6.04D+00 RLast= 1.44D-02 DXMaxT set to 3.00D-01
 ITU=  1  1  0
     Eigenvalues ---    0.00449   0.00645   0.00841   0.00884   0.01109
     Eigenvalues ---    0.01145   0.01247   0.01419   0.01483   0.01571
     Eigenvalues ---    0.01786   0.01823   0.01884   0.01894   0.01925
     Eigenvalues ---    0.01998   0.02051   0.02063   0.02067   0.02086
     Eigenvalues ---    0.02099   0.02114   0.02147   0.02151   0.02156
     Eigenvalues ---    0.02163   0.02169   0.02182   0.02188   0.02190
     Eigenvalues ---    0.02191   0.02195   0.02199   0.02206   0.02208
     Eigenvalues ---    0.02208   0.02209   0.02211   0.02216   0.02218
     Eigenvalues ---    0.02219   0.02219   0.02221   0.02277   0.02304
     Eigenvalues ---    0.02320   0.02324   0.02344   0.02359   0.02374
     Eigenvalues ---    0.02421   0.02577   0.04933   0.04933   0.04935
     Eigenvalues ---    0.04950   0.05126   0.06068   0.07904   0.08849
     Eigenvalues ---    0.08945   0.09036   0.09698   0.10132   0.10885
     Eigenvalues ---    0.11467   0.12894   0.15934   0.15975   0.15993
     Eigenvalues ---    0.15995   0.15997   0.15999   0.15999   0.15999
     Eigenvalues ---    0.15999   0.16000   0.16000   0.16000   0.16000
     Eigenvalues ---    0.16000   0.16000   0.16000   0.16016   0.16063
     Eigenvalues ---    0.20471   0.21229   0.22000   0.22000   0.22004
     Eigenvalues ---    0.22054   0.22584   0.22641   0.22977   0.22979
     Eigenvalues ---    0.23641   0.23778   0.23962   0.24003   0.24059
     Eigenvalues ---    0.24248   0.24427   0.24510   0.24827   0.24833
     Eigenvalues ---    0.24995   0.24998   0.25000   0.25000   0.25265
     Eigenvalues ---    0.29275   0.34676   0.34811   0.35441   0.35479
     Eigenvalues ---    0.35534   0.35540   0.35612   0.35617   0.35688
     Eigenvalues ---    0.35691   0.35698   0.35700   0.35703   0.35710
     Eigenvalues ---    0.35716   0.35793   0.35874   0.35940   0.36612
     Eigenvalues ---    0.36668   0.40963   0.40987   0.41857   0.41868
     Eigenvalues ---    0.41953   0.42062   0.42323   0.42371   0.42515
     Eigenvalues ---    0.42619   0.42710   0.42905   0.44147   0.44254
     Eigenvalues ---    0.45721   0.45772   0.45858   0.45874   0.46661
     Eigenvalues ---    0.46755   0.46759   0.46806   0.46858   0.47195
     Eigenvalues ---    0.47223   0.47614   0.47897   0.47938   0.50603
     Eigenvalues ---    0.50616   0.51814   0.51850   0.53016   0.53136
     Eigenvalues ---    0.56324   0.56501   0.66641   0.66975   1.31157
     Eigenvalues ---    1.31174
 En-DIIS/RFO-DIIS IScMMF=        0 using points:     3    2    1
 RFO step:  Lambda=-1.22255120D-07.
 NNeg= 0 NP= 3 Switch=  2.50D-03 Rises=F DC=  1.01D-05 SmlDif=  1.00D-05
 RMS Error=  0.4238614740D-04 NUsed= 3 EDIIS=F
 DidBck=F Rises=F RFO-DIIS coefs:    1.17768   -0.10236   -0.07532
 Iteration  1 RMS(Cart)=  0.00236293 RMS(Int)=  0.00000141
 Iteration  2 RMS(Cart)=  0.00000258 RMS(Int)=  0.00000015
 Iteration  3 RMS(Cart)=  0.00000000 RMS(Int)=  0.00000015
 ITry= 1 IFail=0 DXMaxC= 1.07D-02 DCOld= 1.00D+10 DXMaxT= 3.00D-01 DXLimC= 3.00D+00 Rises=F
 Variable       Old X    -DE/DX   Delta X   Delta X   Delta X     New X
                                 (Linear)    (Quad)   (Total)
    R1        4.51138   0.00003   0.00009   0.00042   0.00051   4.51189
    R2        4.25048  -0.00005  -0.00004  -0.00051  -0.00055   4.24993
    R3        4.34054  -0.00001  -0.00004  -0.00011  -0.00015   4.34039
    R4        4.50741  -0.00002  -0.00010  -0.00030  -0.00040   4.50701
    R5        4.24832   0.00004  -0.00014   0.00038   0.00024   4.24856
    R6        4.34354   0.00003  -0.00011   0.00026   0.00015   4.34369
    R7        2.52699  -0.00002   0.00000  -0.00004  -0.00004   2.52695
    R8        2.54525  -0.00001   0.00001  -0.00001  -0.00001   2.54524
    R9        2.43702   0.00003  -0.00002   0.00004   0.00002   2.43704
   R10        2.58633   0.00001  -0.00002  -0.00002  -0.00004   2.58629
   R11        2.55819   0.00002  -0.00001   0.00004   0.00003   2.55822
   R12        2.57577  -0.00001   0.00001  -0.00001   0.00000   2.57577
   R13        2.68486   0.00000   0.00003   0.00001   0.00004   2.68490
   R14        2.04957   0.00001   0.00000   0.00002   0.00002   2.04958
   R15        2.62926   0.00001   0.00000   0.00002   0.00002   2.62928
   R16        2.04573   0.00000   0.00000   0.00000   0.00000   2.04573
   R17        2.62820   0.00001  -0.00001   0.00002   0.00001   2.62822
   R18        2.04816   0.00000   0.00000  -0.00001  -0.00001   2.04816
   R19        2.62603   0.00000   0.00002   0.00000   0.00002   2.62605
   R20        2.04688   0.00000   0.00000   0.00000   0.00000   2.04689
   R21        2.63595  -0.00002   0.00000  -0.00005  -0.00004   2.63591
   R22        2.76705   0.00000   0.00002  -0.00004  -0.00002   2.76704
   R23        2.59800  -0.00003   0.00003  -0.00005  -0.00003   2.59798
   R24        2.03090   0.00000   0.00001   0.00000   0.00001   2.03091
   R25        2.52702   0.00001   0.00000   0.00002   0.00002   2.52704
   R26        2.54542   0.00000  -0.00001   0.00000  -0.00001   2.54541
   R27        2.43762  -0.00003  -0.00001  -0.00005  -0.00007   2.43755
   R28        2.58626   0.00000   0.00003   0.00003   0.00006   2.58632
   R29        2.55782   0.00000   0.00003   0.00001   0.00004   2.55786
   R30        2.57495   0.00000   0.00000   0.00000   0.00000   2.57494
   R31        2.68470  -0.00001  -0.00001  -0.00003  -0.00004   2.68466
   R32        2.04977  -0.00001   0.00000  -0.00002  -0.00001   2.04975
   R33        2.62940   0.00001  -0.00001   0.00001   0.00001   2.62941
   R34        2.04570   0.00000   0.00000   0.00000   0.00000   2.04570
   R35        2.62815   0.00000   0.00000   0.00000  -0.00001   2.62815
   R36        2.04820   0.00000   0.00000   0.00000   0.00000   2.04821
   R37        2.62611  -0.00001   0.00000  -0.00001  -0.00001   2.62610
   R38        2.04694   0.00000   0.00000   0.00000   0.00000   2.04694
   R39        2.63589   0.00000   0.00000   0.00001   0.00001   2.63591
   R40        2.76732  -0.00002   0.00002  -0.00002   0.00000   2.76732
   R41        2.59885  -0.00001  -0.00001  -0.00003  -0.00004   2.59882
   R42        2.03144   0.00000   0.00000   0.00000  -0.00001   2.03144
   R43        2.63729   0.00000  -0.00002  -0.00001  -0.00003   2.63726
   R44        2.63914  -0.00001   0.00001  -0.00003  -0.00002   2.63912
   R45        2.62203  -0.00001   0.00002  -0.00001   0.00001   2.62204
   R46        2.04495   0.00000   0.00000   0.00001   0.00001   2.04495
   R47        2.61871   0.00001  -0.00001   0.00001   0.00000   2.61871
   R48        2.04217   0.00000   0.00000   0.00000   0.00000   2.04217
   R49        2.64758  -0.00002   0.00000  -0.00004  -0.00003   2.64755
   R50        2.04537   0.00000   0.00000   0.00000   0.00000   2.04537
   R51        2.65048   0.00001   0.00000   0.00003   0.00003   2.65051
   R52        2.04555   0.00000   0.00000   0.00000   0.00000   2.04555
   R53        2.70237   0.00000   0.00001   0.00000   0.00001   2.70238
   R54        2.63709  -0.00001   0.00001  -0.00001   0.00000   2.63709
   R55        2.63854   0.00001   0.00000   0.00002   0.00002   2.63856
   R56        2.62193   0.00001  -0.00001   0.00001   0.00000   2.62193
   R57        2.04576  -0.00001   0.00000  -0.00002  -0.00001   2.04575
   R58        2.61951   0.00000   0.00000  -0.00001   0.00000   2.61950
   R59        2.04298   0.00000   0.00001  -0.00001   0.00000   2.04297
   R60        2.64794   0.00001   0.00000   0.00002   0.00001   2.64795
   R61        2.04548   0.00000   0.00001  -0.00001   0.00000   2.04548
   R62        2.65080   0.00000   0.00000  -0.00001  -0.00001   2.65079
   R63        2.04554   0.00000   0.00000   0.00000   0.00000   2.04553
   R64        2.70267   0.00000   0.00000   0.00000   0.00000   2.70266
   R65        2.18249   0.00000   0.00000   0.00000   0.00000   2.18249
   R66        2.18254   0.00000   0.00000   0.00000   0.00000   2.18254
    A1        1.56739  -0.00002  -0.00006  -0.00034  -0.00040   1.56699
    A2        1.47918   0.00001   0.00026   0.00026   0.00052   1.47970
    A3        1.98390  -0.00002  -0.00004  -0.00021  -0.00025   1.98364
    A4        1.62752   0.00001  -0.00020  -0.00009  -0.00028   1.62723
    A5        2.76483   0.00002   0.00010   0.00025   0.00035   2.76518
    A6        1.27983  -0.00001  -0.00007  -0.00010  -0.00017   1.27966
    A7        1.63232   0.00001   0.00036   0.00033   0.00069   1.63301
    A8        1.77763   0.00001   0.00010   0.00027   0.00037   1.77800
    A9        2.75323   0.00000  -0.00001   0.00003   0.00002   2.75325
   A10        1.76113  -0.00002  -0.00021  -0.00046  -0.00068   1.76045
   A11        1.42010   0.00000  -0.00007   0.00000  -0.00008   1.42003
   A12        1.58467   0.00002  -0.00003   0.00032   0.00030   1.58497
   A13        1.46607   0.00001  -0.00018  -0.00010  -0.00028   1.46579
   A14        1.28090   0.00000   0.00008   0.00001   0.00009   1.28099
   A15        2.14175  -0.00004  -0.00005  -0.00024  -0.00029   2.14146
   A16        2.05752   0.00003   0.00005   0.00022   0.00027   2.05780
   A17        2.07498   0.00002  -0.00001   0.00004   0.00003   2.07502
   A18        2.36852  -0.00002  -0.00016  -0.00019  -0.00035   2.36817
   A19        1.96739   0.00001   0.00006   0.00006   0.00012   1.96751
   A20        1.93127   0.00001   0.00001   0.00007   0.00008   1.93136
   A21        1.86701  -0.00003   0.00001  -0.00011  -0.00010   1.86691
   A22        1.92855   0.00001  -0.00001   0.00005   0.00004   1.92859
   A23        2.09797   0.00005  -0.00012   0.00012   0.00000   2.09796
   A24        2.25666  -0.00006   0.00013  -0.00017  -0.00004   2.25662
   A25        2.01050   0.00000   0.00005  -0.00001   0.00004   2.01055
   A26        2.13709  -0.00001   0.00001  -0.00002  -0.00002   2.13707
   A27        2.13559   0.00001  -0.00006   0.00003  -0.00003   2.13556
   A28        2.09159   0.00000  -0.00001   0.00001   0.00000   2.09159
   A29        2.07342  -0.00001   0.00000  -0.00001  -0.00001   2.07341
   A30        2.11815   0.00000   0.00001   0.00001   0.00002   2.11816
   A31        2.10731   0.00000   0.00001   0.00000   0.00001   2.10732
   A32        2.07710   0.00000   0.00000   0.00001   0.00001   2.07710
   A33        2.09878   0.00000  -0.00001  -0.00001  -0.00002   2.09876
   A34        2.10647   0.00000   0.00000   0.00002   0.00002   2.10650
   A35        2.07206   0.00000   0.00000  -0.00001  -0.00001   2.07205
   A36        2.10464   0.00000   0.00000  -0.00002  -0.00002   2.10463
   A37        2.13169   0.00000   0.00000   0.00000   0.00000   2.13169
   A38        2.00605  -0.00002  -0.00005  -0.00013  -0.00018   2.00587
   A39        2.14544   0.00002   0.00005   0.00013   0.00018   2.14562
   A40        2.09271  -0.00001  -0.00009  -0.00016  -0.00026   2.09245
   A41        1.87068   0.00000  -0.00001  -0.00002  -0.00003   1.87065
   A42        2.31977   0.00001   0.00010   0.00018   0.00028   2.32006
   A43        1.82722   0.00001  -0.00001   0.00000   0.00000   1.82721
   A44        2.14274  -0.00001   0.00001  -0.00002  -0.00001   2.14273
   A45        2.31298   0.00000   0.00000   0.00001   0.00001   2.31298
   A46        2.14201   0.00003  -0.00004   0.00013   0.00009   2.14210
   A47        2.05879  -0.00001   0.00000  -0.00007  -0.00007   2.05873
   A48        2.07578  -0.00002   0.00004  -0.00004   0.00000   2.07578
   A49        2.36463   0.00000   0.00007   0.00012   0.00018   2.36481
   A50        1.96647  -0.00001  -0.00002  -0.00004  -0.00007   1.96641
   A51        1.93120   0.00001  -0.00001   0.00003   0.00002   1.93122
   A52        1.86630   0.00000   0.00001  -0.00003  -0.00002   1.86629
   A53        1.92994   0.00000  -0.00001   0.00002   0.00001   1.92995
   A54        2.09815  -0.00002   0.00005  -0.00005   0.00000   2.09815
   A55        2.25487   0.00001  -0.00004   0.00003   0.00000   2.25486
   A56        2.00971   0.00000  -0.00003  -0.00003  -0.00005   2.00966
   A57        2.13653   0.00001  -0.00002   0.00001  -0.00002   2.13651
   A58        2.13693   0.00000   0.00005   0.00002   0.00007   2.13700
   A59        2.09161   0.00000   0.00001   0.00000   0.00002   2.09163
   A60        2.07337   0.00001  -0.00001   0.00002   0.00001   2.07338
   A61        2.11819   0.00000   0.00000  -0.00003  -0.00003   2.11816
   A62        2.10692   0.00001  -0.00002   0.00002   0.00000   2.10692
   A63        2.07750  -0.00001   0.00003  -0.00003   0.00000   2.07751
   A64        2.09876   0.00000  -0.00001   0.00001   0.00000   2.09876
   A65        2.10663   0.00000  -0.00001  -0.00001  -0.00003   2.10660
   A66        2.07194   0.00000  -0.00001   0.00001  -0.00001   2.07193
   A67        2.10461   0.00000   0.00002   0.00001   0.00003   2.10464
   A68        2.13123   0.00001  -0.00003   0.00003   0.00001   2.13123
   A69        2.00693   0.00001   0.00001   0.00007   0.00008   2.00701
   A70        2.14501  -0.00002   0.00001  -0.00010  -0.00009   2.14492
   A71        2.09331   0.00001   0.00004   0.00011   0.00015   2.09346
   A72        1.87101   0.00000   0.00000  -0.00001  -0.00001   1.87100
   A73        2.31832  -0.00001  -0.00005  -0.00010  -0.00015   2.31817
   A74        1.82628  -0.00001   0.00001  -0.00001   0.00000   1.82628
   A75        2.14021   0.00001   0.00000   0.00003   0.00004   2.14025
   A76        2.31531   0.00000  -0.00002  -0.00003  -0.00004   2.31527
   A77        2.09697  -0.00004   0.00004  -0.00012  -0.00008   2.09689
   A78        2.07983   0.00003  -0.00006   0.00008   0.00002   2.07986
   A79        2.10637   0.00001   0.00002   0.00004   0.00006   2.10643
   A80        2.08844   0.00001  -0.00002   0.00002   0.00000   2.08843
   A81        2.10581   0.00000  -0.00004  -0.00002  -0.00006   2.10574
   A82        2.08855  -0.00001   0.00006   0.00001   0.00007   2.08862
   A83        2.08597  -0.00001   0.00000  -0.00006  -0.00005   2.08591
   A84        2.08414   0.00000   0.00002   0.00001   0.00002   2.08416
   A85        2.11305   0.00001  -0.00002   0.00005   0.00003   2.11308
   A86        2.09751  -0.00001   0.00000  -0.00004  -0.00004   2.09747
   A87        2.09517   0.00001   0.00000   0.00004   0.00003   2.09521
   A88        2.09041   0.00000   0.00000   0.00000   0.00001   2.09041
   A89        2.10041   0.00000  -0.00002   0.00002   0.00000   2.10041
   A90        2.09462   0.00000   0.00003  -0.00001   0.00002   2.09464
   A91        2.08813   0.00000  -0.00001   0.00000  -0.00002   2.08812
   A92        2.08753   0.00000   0.00002   0.00002   0.00004   2.08757
   A93        2.09764   0.00000   0.00000  -0.00001  -0.00002   2.09762
   A94        2.09801   0.00000  -0.00001  -0.00001  -0.00002   2.09799
   A95        2.09578   0.00000   0.00001  -0.00001   0.00000   2.09578
   A96        2.07832   0.00001  -0.00001   0.00003   0.00002   2.07835
   A97        2.10909   0.00000  -0.00001  -0.00002  -0.00003   2.10906
   A98        2.08754   0.00000  -0.00001   0.00001   0.00000   2.08754
   A99        2.10449   0.00000   0.00005   0.00001   0.00007   2.10455
   A100       2.09093   0.00000  -0.00004  -0.00003  -0.00007   2.09086
   A101       2.08409   0.00000   0.00002   0.00001   0.00003   2.08412
   A102       2.08408   0.00000  -0.00003  -0.00001  -0.00004   2.08405
   A103       2.11501   0.00000   0.00001  -0.00001   0.00001   2.11501
   A104       2.09645   0.00000   0.00002   0.00001   0.00003   2.09647
   A105       2.09652   0.00000  -0.00001   0.00000  -0.00001   2.09651
   A106       2.09014   0.00000  -0.00001   0.00000  -0.00001   2.09013
   A107       2.10003   0.00000  -0.00001   0.00001   0.00000   2.10003
   A108       2.09423   0.00000   0.00000  -0.00002  -0.00002   2.09421
   A109       2.08885   0.00000   0.00001   0.00001   0.00002   2.08887
   A110       2.08907   0.00000   0.00000  -0.00002  -0.00002   2.08905
   A111       2.09526   0.00001  -0.00002   0.00001  -0.00001   2.09525
   A112       2.09884   0.00000   0.00003   0.00001   0.00004   2.09888
   A113       3.19491  -0.00001  -0.00026  -0.00042  -0.00068   3.19423
   A114       3.13973  -0.00001   0.00000  -0.00016  -0.00016   3.13957
   A115       3.14073   0.00000  -0.00001  -0.00002  -0.00003   3.14070
   A116       3.24735   0.00002   0.00025   0.00051   0.00076   3.24810
   A117       3.14339   0.00000  -0.00002   0.00004   0.00002   3.14341
   A118       3.13819   0.00000   0.00001   0.00001   0.00002   3.13821
    D1       -1.67894   0.00001   0.00004  -0.00004   0.00001  -1.67893
    D2        1.31770   0.00002  -0.00001   0.00013   0.00013   1.31783
    D3        3.12808  -0.00001  -0.00024  -0.00040  -0.00065   3.12743
    D4       -0.15847   0.00000  -0.00029  -0.00023  -0.00053  -0.15900
    D5        0.30556  -0.00001   0.00000  -0.00026  -0.00026   0.30531
    D6       -2.98098   0.00000  -0.00005  -0.00009  -0.00014  -2.98112
    D7        1.78213   0.00000  -0.00010  -0.00028  -0.00038   1.78175
    D8       -1.50442   0.00001  -0.00015  -0.00011  -0.00026  -1.50468
    D9       -1.44890  -0.00001   0.00021  -0.00049  -0.00029  -1.44919
   D10        1.62167   0.00000   0.00040   0.00008   0.00048   1.62215
   D11        1.58934  -0.00001   0.00003  -0.00052  -0.00049   1.58884
   D12       -1.62327   0.00000   0.00022   0.00006   0.00028  -1.62300
   D13        1.49306   0.00002  -0.00004   0.00060   0.00056   1.49362
   D14       -1.43280   0.00003   0.00055   0.00097   0.00152  -1.43128
   D15        3.08781   0.00000  -0.00018   0.00018   0.00000   3.08781
   D16        0.16195   0.00000   0.00041   0.00055   0.00096   0.16291
   D17       -2.22192  -0.00001   0.00083   0.00091   0.00173  -2.22019
   D18        1.13540   0.00000   0.00142   0.00128   0.00270   1.13810
   D19       -0.11802   0.00001   0.00009   0.00060   0.00069  -0.11733
   D20       -3.04388   0.00001   0.00068   0.00098   0.00166  -3.04222
   D21       -1.35918   0.00001  -0.00003   0.00049   0.00047  -1.35871
   D22        1.99815   0.00001   0.00056   0.00086   0.00143   1.99958
   D23        0.28493  -0.00001   0.00018  -0.00034  -0.00016   0.28477
   D24       -2.98135  -0.00002   0.00020  -0.00012   0.00008  -2.98127
   D25        1.77325   0.00000   0.00039  -0.00011   0.00028   1.77353
   D26       -1.49303  -0.00001   0.00042   0.00011   0.00052  -1.49251
   D27       -1.70057   0.00000   0.00023  -0.00015   0.00008  -1.70049
   D28        1.31633   0.00000   0.00026   0.00007   0.00033   1.31665
   D29        3.12530   0.00000   0.00041   0.00005   0.00046   3.12576
   D30       -0.14099   0.00000   0.00044   0.00027   0.00070  -0.14029
   D31       -2.29868   0.00001  -0.00092  -0.00060  -0.00152  -2.30020
   D32        1.08883   0.00000  -0.00110  -0.00118  -0.00229   1.08654
   D33       -0.18000  -0.00002  -0.00062  -0.00042  -0.00104  -0.18104
   D34       -3.07569  -0.00002  -0.00081  -0.00100  -0.00181  -3.07750
   D35       -1.41625  -0.00001  -0.00050  -0.00026  -0.00075  -1.41701
   D36        1.97125  -0.00001  -0.00068  -0.00084  -0.00152   1.96973
   D37        1.43191  -0.00001  -0.00029  -0.00013  -0.00042   1.43149
   D38       -1.46377  -0.00001  -0.00048  -0.00071  -0.00119  -1.46496
   D39        3.04864   0.00001  -0.00027   0.00024  -0.00004   3.04860
   D40        0.15296   0.00000  -0.00046  -0.00034  -0.00081   0.15215
   D41       -0.14104   0.00000  -0.00001   0.00009   0.00008  -0.14096
   D42        3.00298   0.00000  -0.00002   0.00005   0.00003   3.00301
   D43       -3.13630   0.00000   0.00004  -0.00010  -0.00006  -3.13636
   D44        0.00772   0.00000   0.00003  -0.00014  -0.00011   0.00761
   D45       -3.01070   0.00000   0.00003   0.00011   0.00013  -3.01056
   D46        0.12821   0.00000   0.00013  -0.00012   0.00002   0.12822
   D47       -0.00836   0.00000  -0.00003   0.00025   0.00022  -0.00814
   D48        3.13054   0.00000   0.00008   0.00002   0.00010   3.13065
   D49       -2.91959   0.00001   0.00049   0.00099   0.00148  -2.91811
   D50        0.00940   0.00001  -0.00008   0.00062   0.00053   0.00993
   D51       -0.16217   0.00000  -0.00051  -0.00084  -0.00134  -0.16351
   D52        2.97276  -0.00002  -0.00038  -0.00114  -0.00152   2.97125
   D53        3.13986   0.00000  -0.00004  -0.00053  -0.00057   3.13930
   D54       -0.00838  -0.00001   0.00008  -0.00083  -0.00074  -0.00913
   D55       -0.00701   0.00000   0.00005  -0.00017  -0.00012  -0.00713
   D56        3.12983   0.00000  -0.00005  -0.00028  -0.00033   3.12950
   D57        0.00185   0.00000   0.00000  -0.00032  -0.00032   0.00153
   D58       -3.11838   0.00000  -0.00006  -0.00013  -0.00019  -3.11857
   D59       -3.13443   0.00000   0.00011  -0.00020  -0.00009  -3.13452
   D60        0.02852   0.00000   0.00006  -0.00001   0.00005   0.02856
   D61       -2.71213   0.00001   0.00045   0.00095   0.00140  -2.71073
   D62        0.42489   0.00001   0.00037   0.00107   0.00145   0.42633
   D63        0.42371   0.00001   0.00033   0.00082   0.00115   0.42486
   D64       -2.72246   0.00001   0.00025   0.00094   0.00119  -2.72127
   D65       -3.13736   0.00000  -0.00003   0.00004   0.00001  -3.13734
   D66       -0.00362   0.00000  -0.00002  -0.00003  -0.00005  -0.00367
   D67        0.00683   0.00000  -0.00004   0.00000  -0.00004   0.00679
   D68        3.14057   0.00000  -0.00003  -0.00007  -0.00010   3.14047
   D69       -3.13772   0.00000  -0.00004   0.00014   0.00010  -3.13762
   D70        0.00002   0.00000   0.00000   0.00009   0.00009   0.00011
   D71       -0.00411   0.00000  -0.00003   0.00007   0.00004  -0.00406
   D72        3.13363   0.00000   0.00001   0.00002   0.00003   3.13366
   D73       -3.13752   0.00000  -0.00005   0.00005  -0.00001  -3.13753
   D74       -0.00064   0.00000   0.00000   0.00001   0.00001  -0.00063
   D75        0.00023   0.00000  -0.00001   0.00000  -0.00002   0.00021
   D76        3.13712   0.00000   0.00004  -0.00004   0.00000   3.13712
   D77        0.00489   0.00000   0.00001  -0.00018  -0.00017   0.00472
   D78       -3.13380   0.00001  -0.00011   0.00006  -0.00004  -3.13384
   D79       -3.14141  -0.00001   0.00007  -0.00022  -0.00015  -3.14156
   D80        0.00309   0.00000  -0.00005   0.00002  -0.00003   0.00306
   D81        0.02927   0.00001   0.00026   0.00067   0.00094   0.03021
   D82       -3.10364   0.00002   0.00010   0.00107   0.00117  -3.10246
   D83       -3.11503   0.00000   0.00037   0.00045   0.00082  -3.11421
   D84        0.03524   0.00001   0.00021   0.00085   0.00105   0.03630
   D85        0.00370   0.00001  -0.00005   0.00067   0.00062   0.00432
   D86        3.12093   0.00001   0.00001   0.00045   0.00047   3.12140
   D87        3.13742  -0.00001   0.00010   0.00031   0.00041   3.13783
   D88       -0.02854   0.00000   0.00016   0.00009   0.00026  -0.02829
   D89       -0.12587   0.00000  -0.00006   0.00017   0.00011  -0.12576
   D90        3.01985   0.00000   0.00000   0.00026   0.00026   3.02011
   D91        3.14157   0.00000  -0.00008  -0.00005  -0.00013   3.14144
   D92        0.00410   0.00001  -0.00003   0.00005   0.00002   0.00412
   D93       -3.02915  -0.00001  -0.00011  -0.00042  -0.00053  -3.02969
   D94        0.10560   0.00000  -0.00034  -0.00015  -0.00049   0.10512
   D95       -0.00740  -0.00001  -0.00009  -0.00020  -0.00029  -0.00769
   D96        3.12736   0.00000  -0.00032   0.00008  -0.00025   3.12712
   D97       -2.89063   0.00000  -0.00019  -0.00014  -0.00033  -2.89096
   D98        0.00854   0.00001  -0.00001   0.00042   0.00042   0.00896
   D99       -0.16138   0.00000   0.00048   0.00040   0.00087  -0.16051
   D100       2.94924   0.00000   0.00011   0.00045   0.00056   2.94980
   D101      -3.11955  -0.00001   0.00033  -0.00005   0.00027  -3.11928
   D102      -0.00893   0.00000  -0.00005   0.00000  -0.00004  -0.00897
   D103      -0.00503  -0.00001   0.00006  -0.00071  -0.00065  -0.00568
   D104       3.11558  -0.00001  -0.00004  -0.00032  -0.00036   3.11521
   D105      -0.00040   0.00001  -0.00009   0.00070   0.00061   0.00021
   D106       3.09127   0.00001  -0.00008   0.00058   0.00050   3.09178
   D107      -3.11860   0.00000   0.00003   0.00026   0.00029  -3.11830
   D108      -0.02692   0.00000   0.00004   0.00015   0.00019  -0.02674
   D109       2.64201   0.00000   0.00026   0.00003   0.00029   2.64230
   D110      -0.49933   0.00000   0.00025   0.00009   0.00034  -0.49899
   D111      -0.52493   0.00001   0.00014   0.00050   0.00064  -0.52429
   D112       2.61692   0.00001   0.00012   0.00056   0.00068   2.61760
   D113      -3.13612   0.00000   0.00008   0.00008   0.00015  -3.13596
   D114      -0.00049   0.00000   0.00011   0.00011   0.00021  -0.00028
   D115       0.00990   0.00000   0.00014   0.00017   0.00031   0.01021
   D116      -3.13766   0.00000   0.00017   0.00020   0.00037  -3.13729
   D117      -3.13878   0.00000  -0.00004  -0.00019  -0.00023  -3.13901
   D118       0.00006   0.00000  -0.00007  -0.00011  -0.00018  -0.00012
   D119      -0.00325   0.00000  -0.00001  -0.00015  -0.00017  -0.00342
   D120       3.13559   0.00000  -0.00004  -0.00007  -0.00011   3.13547
   D121      -3.14010   0.00000   0.00003  -0.00022  -0.00019  -3.14029
   D122      -0.00314   0.00000  -0.00004  -0.00004  -0.00008  -0.00321
   D123      -0.00125   0.00000   0.00000  -0.00014  -0.00014  -0.00139
   D124       3.13572   0.00000  -0.00007   0.00004  -0.00002   3.13569
   D125       0.00696   0.00000   0.00012   0.00020   0.00032   0.00728
   D126      -3.12725   0.00000   0.00037  -0.00010   0.00027  -3.12698
   D127      -3.13925   0.00001   0.00005   0.00038   0.00044  -3.13882
   D128       0.00972   0.00000   0.00030   0.00008   0.00039   0.01010
   D129       0.04376   0.00000  -0.00011  -0.00018  -0.00029   0.04346
   D130      -3.05749  -0.00001   0.00037  -0.00026   0.00011  -3.05737
   D131      -3.10473   0.00001  -0.00034   0.00010  -0.00024  -3.10498
   D132       0.07721   0.00000   0.00014   0.00002   0.00016   0.07737
   D133       0.00538  -0.00001   0.00008  -0.00042  -0.00034   0.00503
   D134      -3.07904  -0.00001   0.00006  -0.00029  -0.00023  -3.07927
   D135       3.11037   0.00000  -0.00036  -0.00035  -0.00071   3.10966
   D136       0.02595   0.00000  -0.00037  -0.00022  -0.00059   0.02536
   D137      -3.12974   0.00001  -0.00021   0.00027   0.00006  -3.12967
   D138       0.04203   0.00000  -0.00015   0.00010  -0.00004   0.04198
   D139       0.01651   0.00000  -0.00013   0.00015   0.00002   0.01653
   D140      -3.09492   0.00000  -0.00007  -0.00002  -0.00009  -3.09501
   D141       3.14014  -0.00001   0.00021  -0.00026  -0.00005   3.14009
   D142      -0.00924  -0.00001   0.00017  -0.00019  -0.00002  -0.00926
   D143      -0.00606   0.00000   0.00013  -0.00014  -0.00001  -0.00607
   D144       3.12775   0.00000   0.00009  -0.00007   0.00002   3.12777
   D145      -0.01203   0.00000   0.00002  -0.00002   0.00001  -0.01202
   D146      -3.13832   0.00000   0.00004  -0.00007  -0.00003  -3.13836
   D147       3.09969   0.00000  -0.00003   0.00015   0.00011   3.09981
   D148      -0.02660   0.00000  -0.00002   0.00009   0.00007  -0.02653
   D149      -0.00881   0.00000  -0.00004   0.00001  -0.00003  -0.00885
   D150       3.14045   0.00000  -0.00004   0.00005   0.00001   3.14046
   D151       3.14070   0.00000   0.00000  -0.00007  -0.00006   3.14063
   D152       0.00678   0.00000   0.00000  -0.00003  -0.00002   0.00676
   D153      -0.00263   0.00000   0.00007  -0.00012  -0.00005  -0.00268
   D154      -3.14094   0.00000   0.00004   0.00008   0.00012  -3.14082
   D155       3.12370   0.00000   0.00005  -0.00006  -0.00001   3.12369
   D156      -0.01461   0.00000   0.00002   0.00014   0.00017  -0.01444
   D157       0.01316   0.00000  -0.00006   0.00012   0.00006   0.01323
   D158      -3.13172   0.00000  -0.00003  -0.00008  -0.00011  -3.13183
   D159      -3.13608   0.00000  -0.00006   0.00008   0.00002  -3.13606
   D160       0.00223   0.00000  -0.00003  -0.00012  -0.00015   0.00208
   D161       3.13111   0.00000  -0.00002   0.00002   0.00000   3.13111
   D162      -0.03344   0.00000   0.00003  -0.00009  -0.00006  -0.03350
   D163      -0.01074   0.00000  -0.00001  -0.00004  -0.00004  -0.01078
   D164       3.10789   0.00000   0.00004  -0.00014  -0.00010   3.10779
   D165       3.14073   0.00000   0.00003  -0.00002   0.00000   3.14073
   D166      -0.00452   0.00000   0.00004  -0.00006  -0.00003  -0.00455
   D167      -0.00061   0.00000   0.00001   0.00003   0.00005  -0.00056
   D168       3.13733   0.00000   0.00002  -0.00001   0.00002   3.13734
   D169       0.01254   0.00000  -0.00001   0.00002   0.00001   0.01255
   D170       3.14065   0.00000   0.00001  -0.00003  -0.00002   3.14063
   D171      -3.10627   0.00000  -0.00006   0.00013   0.00007  -3.10620
   D172       0.02184   0.00000  -0.00004   0.00007   0.00004   0.02188
   D173       0.01010   0.00000  -0.00001  -0.00002  -0.00003   0.01007
   D174       3.13872   0.00000   0.00001  -0.00004  -0.00004   3.13868
   D175      -3.12777   0.00000  -0.00002   0.00002   0.00001  -3.12776
   D176       0.00085   0.00000   0.00000   0.00000   0.00000   0.00085
   D177      -0.00317   0.00000   0.00002  -0.00001   0.00001  -0.00317
   D178       3.13522   0.00000   0.00003  -0.00003   0.00001   3.13523
   D179      -3.13134   0.00000   0.00000   0.00005   0.00004  -3.13129
   D180       0.00706   0.00000   0.00001   0.00003   0.00004   0.00711
   D181      -0.00827   0.00000  -0.00001   0.00001   0.00000  -0.00827
   D182       3.13653   0.00000  -0.00003   0.00002   0.00000   3.13652
   D183      -3.13693   0.00000  -0.00002   0.00003   0.00001  -3.13692
   D184       0.00787   0.00000  -0.00004   0.00005   0.00001   0.00787
         Item               Value     Threshold  Converged?
 Maximum Force            0.000058     0.000450     YES
 RMS     Force            0.000011     0.000300     YES
 Maximum Displacement     0.010730     0.001800     NO 
 RMS     Displacement     0.002363     0.001200     NO 
 Predicted change in Energy=-3.287667D-07
 Lowest energy point so far.  Saving SCF results.
 GradGradGradGradGradGradGradGradGradGradGradGradGradGradGradGradGradGrad

 Leave Link  103 at Sat Oct 20 05:58:34 2018, MaxMem=   838860800 cpu:         4.7
 (Enter /soft/sl6.3/x86_64/gaussian/g09_d01/g09/l202.exe)
 Stoichiometry    C28H18Cl2FeN10(5)
 Framework group  C1[X(C28H18Cl2FeN10)]
 Deg. of freedom   171
 Full point group                 C1      NOp   1
 RotChk:  IX=0 Diff= 2.40D-03
 Largest Abelian subgroup         C1      NOp   1
 Largest concise Abelian subgroup C1      NOp   1
                         Standard orientation:                         
 ---------------------------------------------------------------------
 Center     Atomic      Atomic             Coordinates (Angstroms)
 Number     Number       Type             X           Y           Z
 ---------------------------------------------------------------------
      1         26           0       -0.001714   -2.277322    0.119308
      2         17           0       -1.977957   -3.616889    0.144143
      3          7           0       -0.039695   -2.278226   -2.129336
      4          7           0       -1.412535   -0.580188   -0.516915
      5          7           0       -2.166415    0.270383    0.092458
      6          7           0       -2.970010    0.827721   -0.843629
      7          6           0        0.676217   -3.136448   -2.863527
      8          1           0        1.381944   -3.743398   -2.306838
      9          6           0        0.529224   -3.241953   -4.243069
     10          1           0        1.128303   -3.954461   -4.795665
     11          6           0       -0.399769   -2.427725   -4.882059
     12          1           0       -0.542686   -2.486375   -5.954830
     13          6           0       -1.149536   -1.536831   -4.123595
     14          1           0       -1.883236   -0.892624   -4.592562
     15          6           0       -0.943386   -1.491679   -2.744789
     16          6           0       -1.687976   -0.596022   -1.857421
     17          6           0       -2.698108    0.310766   -2.075175
     18          1           0       -3.207910    0.630323   -2.965676
     19         17           0        2.015162   -3.545112    0.234055
     20          7           0        0.000052   -2.012505    2.351895
     21          7           0        1.378191   -0.494682    0.568229
     22          7           0        2.156339    0.264086   -0.126462
     23          7           0        2.942511    0.930964    0.750657
     24          6           0       -0.717608   -2.786994    3.172489
     25          1           0       -1.396704   -3.474899    2.680403
     26          6           0       -0.604988   -2.711866    4.557310
     27          1           0       -1.202751   -3.362816    5.182476
     28          6           0        0.286902   -1.798009    5.108308
     29          1           0        0.401296   -1.715008    6.182918
     30          6           0        1.035587   -0.990965    4.260169
     31          1           0        1.739015   -0.270908    4.660183
     32          6           0        0.867999   -1.129555    2.882364
     33          6           0        1.621606   -0.339943    1.906112
     34          6           0        2.636907    0.579193    2.031104
     35          1           0        3.174386    0.959781    2.880734
     36          6           0       -3.932454    1.803794   -0.469966
     37          6           0       -5.068164    2.004842   -1.255700
     38          6           0       -3.728336    2.550902    0.692167
     39          6           0       -5.994528    2.970589   -0.889091
     40          6           0       -4.661561    3.506067    1.062413
     41          6           0       -5.798176    3.730072    0.271724
     42          1           0       -5.247238    1.396301   -2.132424
     43          1           0       -2.848033    2.369280    1.292102
     44          1           0       -6.879059    3.129721   -1.492243
     45          1           0       -4.511971    4.089008    1.962144
     46          6           0        3.936553    1.829943    0.279488
     47          6           0        4.322814    2.918535    1.062530
     48          6           0        4.515345    1.606784   -0.971413
     49          6           0        5.303494    3.783267    0.598240
     50          6           0        5.485187    2.480231   -1.438312
     51          6           0        5.890730    3.571881   -0.656323
     52          1           0        3.849280    3.105370    2.017937
     53          1           0        4.201520    0.753913   -1.556984
     54          1           0        5.608818    4.630768    1.198367
     55          1           0        5.942028    2.314596   -2.405555
     56          6           0        6.895923    4.468639   -1.136791
     57          7           0        7.706265    5.195010   -1.523551
     58          6           0       -6.753282    4.724807    0.650258
     59          7           0       -7.522508    5.530563    0.955148
 ---------------------------------------------------------------------
 Rotational constants (GHZ):      0.0698310      0.0496652      0.0417441
 Leave Link  202 at Sat Oct 20 05:58:34 2018, MaxMem=   838860800 cpu:         0.1
 (Enter /soft/sl6.3/x86_64/gaussian/g09_d01/g09/l301.exe)
 Standard basis: 6-311G(d,p) (5D, 7F)
 Ernie: Thresh=  0.10000D-02 Tol=  0.10000D-05 Strict=F.
 There are   936 symmetry adapted cartesian basis functions of A   symmetry.
 There are   890 symmetry adapted basis functions of A   symmetry.
   890 basis functions,  1539 primitive gaussians,   936 cartesian basis functions
   160 alpha electrons      156 beta electrons
       nuclear repulsion energy      5385.8335163366 Hartrees.
 IExCor=  402 DFT=T Ex+Corr=B3LYP ExCW=0 ScaHFX=  0.200000
 ScaDFX=  0.800000  0.720000  1.000000  0.810000 ScalE2=  1.000000  1.000000
 IRadAn=      0 IRanWt=     -1 IRanGd=            0 ICorTp=0 IEmpDi=  4
 NAtoms=   59 NActive=   59 NUniq=   59 SFac= 1.00D+00 NAtFMM=   60 NAOKFM=F Big=F
 Integral buffers will be    131072 words long.
 Raffenetti 2 integral format.
 Two-electron integral symmetry is turned on.
 Leave Link  301 at Sat Oct 20 05:58:34 2018, MaxMem=   838860800 cpu:         0.9
 (Enter /soft/sl6.3/x86_64/gaussian/g09_d01/g09/l302.exe)
 NPDir=0 NMtPBC=     1 NCelOv=     1 NCel=       1 NClECP=     1 NCelD=      1
         NCelK=      1 NCelE2=     1 NClLst=     1 CellRange=     0.0.
 One-electron integrals computed using PRISM.
 NBasis=   890 RedAO= T EigKep=  1.69D-04  NBF=   890
 NBsUse=   890 1.00D-06 EigRej= -1.00D+00 NBFU=   890
 Precomputing XC quadrature grid using
 IXCGrd= 4 IRadAn=           0 IRanWt=          -1 IRanGd=           0 AccXCQ= 0.00D+00.
 Generated NRdTot=       0 NPtTot=           0 NUsed=           0 NTot=          32
 NSgBfM=   835   836   836   836   841 MxSgAt=    59 MxSgA2=    59.
 Leave Link  302 at Sat Oct 20 05:58:38 2018, MaxMem=   838860800 cpu:        64.8
 (Enter /soft/sl6.3/x86_64/gaussian/g09_d01/g09/l303.exe)
 DipDrv:  MaxL=1.
 Leave Link  303 at Sat Oct 20 05:58:38 2018, MaxMem=   838860800 cpu:         4.1
 (Enter /soft/sl6.3/x86_64/gaussian/g09_d01/g09/l401.exe)
 Initial guess from the checkpoint file:  "FeCl2L12_CN_cis3.chk"
 B after Tr=     0.000000    0.000000    0.000000
         Rot=    1.000000    0.000745    0.000088    0.000244 Ang=   0.09 deg.
 Guess basis will be translated and rotated to current coordinates.
 JPrj=2 DoOrth=T DoCkMO=T.
 Initial guess <Sx>= 0.0000 <Sy>= 0.0000 <Sz>= 2.0000 <S**2>= 6.0169 S= 2.0034
 Leave Link  401 at Sat Oct 20 05:58:47 2018, MaxMem=   838860800 cpu:       138.3
 (Enter /soft/sl6.3/x86_64/gaussian/g09_d01/g09/l502.exe)
 UHF open shell SCF:
 Using DIIS extrapolation, IDIIS=  1040.
 Integral symmetry usage will be decided dynamically.
 IVT=     2668742 IEndB=     2668742 NGot=   838860800 MDV=   837085731
 LenX=   837085731 LenY=   836208699
 Requested convergence on RMS density matrix=1.00D-08 within 128 cycles.
 Requested convergence on MAX density matrix=1.00D-06.
 Requested convergence on             energy=1.00D-06.
 No special actions if energy rises.
 Fock matrices will be formed incrementally for  20 cycles.

 Cycle   1  Pass 1  IDiag  1:
 FoFJK:  IHMeth= 1 ICntrl=       0 DoSepK=F KAlg= 0 I1Cent=   0 FoldK=F
 IRaf= 510000000 NMat=   1 IRICut=       1 DoRegI=T DoRafI=F ISym2E= 0.
 FoFCou: FMM=F IPFlag=           0 FMFlag=      100000 FMFlg1=           0
         NFxFlg=           0 DoJE=F BraDBF=F KetDBF=F FulRan=T
         wScrn=  0.000000 ICntrl=       0 IOpCl=  1 I1Cent=           0 NGrid=           0
         NMat0=    1 NMatS0=      1 NMatT0=    0 NMatD0=    1 NMtDS0=    0 NMtDT0=    0
 Symmetry not used in FoFCou.
 E= -3809.94111857753    
 DIIS: error= 1.33D-04 at cycle   1 NSaved=   1.
 NSaved= 1 IEnMin= 1 EnMin= -3809.94111857753     IErMin= 1 ErrMin= 1.33D-04
 ErrMax= 1.33D-04  0.00D+00 EMaxC= 1.00D-01 BMatC= 5.86D-05 BMatP= 5.86D-05
 IDIUse=3 WtCom= 9.99D-01 WtEn= 1.33D-03
 Coeff-Com:  0.100D+01
 Coeff-En:   0.100D+01
 Coeff:      0.100D+01
 Gap=     0.758 Goal=   None    Shift=    0.000
 Gap=     0.719 Goal=   None    Shift=    0.000
 RMSDP=5.99D-06 MaxDP=2.45D-04              OVMax= 1.28D-03

 Cycle   2  Pass 1  IDiag  1:
 RMSU=  5.99D-06    CP:  1.00D+00
 E= -3809.94114735081     Delta-E=       -0.000028773275 Rises=F Damp=F
 DIIS: error= 2.08D-05 at cycle   2 NSaved=   2.
 NSaved= 2 IEnMin= 2 EnMin= -3809.94114735081     IErMin= 2 ErrMin= 2.08D-05
 ErrMax= 2.08D-05  0.00D+00 EMaxC= 1.00D-01 BMatC= 7.72D-07 BMatP= 5.86D-05
 IDIUse=1 WtCom= 1.00D+00 WtEn= 0.00D+00
 Coeff-Com: -0.744D-01 0.107D+01
 Coeff:     -0.744D-01 0.107D+01
 Gap=     0.111 Goal=   None    Shift=    0.000
 Gap=     0.072 Goal=   None    Shift=    0.000
 RMSDP=1.03D-06 MaxDP=4.83D-05 DE=-2.88D-05 OVMax= 2.09D-04

 Cycle   3  Pass 1  IDiag  1:
 RMSU=  9.12D-07    CP:  1.00D+00  1.08D+00
 E= -3809.94114771582     Delta-E=       -0.000000365013 Rises=F Damp=F
 DIIS: error= 1.30D-05 at cycle   3 NSaved=   3.
 NSaved= 3 IEnMin= 3 EnMin= -3809.94114771582     IErMin= 3 ErrMin= 1.30D-05
 ErrMax= 1.30D-05  0.00D+00 EMaxC= 1.00D-01 BMatC= 4.33D-07 BMatP= 7.72D-07
 IDIUse=1 WtCom= 1.00D+00 WtEn= 0.00D+00
 Coeff-Com: -0.400D-01 0.518D+00 0.522D+00
 Coeff:     -0.400D-01 0.518D+00 0.522D+00
 Gap=     0.111 Goal=   None    Shift=    0.000
 Gap=     0.072 Goal=   None    Shift=    0.000
 RMSDP=5.41D-07 MaxDP=2.81D-05 DE=-3.65D-07 OVMax= 1.07D-04

 Cycle   4  Pass 1  IDiag  1:
 RMSU=  4.00D-07    CP:  1.00D+00  1.09D+00  6.08D-01
 E= -3809.94114778495     Delta-E=       -0.000000069127 Rises=F Damp=F
 DIIS: error= 7.48D-06 at cycle   4 NSaved=   4.
 NSaved= 4 IEnMin= 4 EnMin= -3809.94114778495     IErMin= 4 ErrMin= 7.48D-06
 ErrMax= 7.48D-06  0.00D+00 EMaxC= 1.00D-01 BMatC= 1.55D-07 BMatP= 4.33D-07
 IDIUse=1 WtCom= 1.00D+00 WtEn= 0.00D+00
 Coeff-Com: -0.105D-01 0.117D+00 0.365D+00 0.528D+00
 Coeff:     -0.105D-01 0.117D+00 0.365D+00 0.528D+00
 Gap=     0.111 Goal=   None    Shift=    0.000
 Gap=     0.072 Goal=   None    Shift=    0.000
 RMSDP=2.29D-07 MaxDP=1.19D-05 DE=-6.91D-08 OVMax= 3.97D-05

 Cycle   5  Pass 1  IDiag  1:
 RMSU=  1.63D-07    CP:  1.00D+00  1.09D+00  7.06D-01  6.69D-01
 E= -3809.94114781945     Delta-E=       -0.000000034497 Rises=F Damp=F
 DIIS: error= 2.04D-06 at cycle   5 NSaved=   5.
 NSaved= 5 IEnMin= 5 EnMin= -3809.94114781945     IErMin= 5 ErrMin= 2.04D-06
 ErrMax= 2.04D-06  0.00D+00 EMaxC= 1.00D-01 BMatC= 1.59D-08 BMatP= 1.55D-07
 IDIUse=1 WtCom= 1.00D+00 WtEn= 0.00D+00
 Coeff-Com: -0.776D-03-0.521D-02 0.152D+00 0.319D+00 0.535D+00
 Coeff:     -0.776D-03-0.521D-02 0.152D+00 0.319D+00 0.535D+00
 Gap=     0.111 Goal=   None    Shift=    0.000
 Gap=     0.072 Goal=   None    Shift=    0.000
 RMSDP=8.78D-08 MaxDP=5.57D-06 DE=-3.45D-08 OVMax= 3.25D-05

 Cycle   6  Pass 1  IDiag  1:
 RMSU=  6.22D-08    CP:  1.00D+00  1.09D+00  7.32D-01  7.41D-01  6.95D-01
 E= -3809.94114782287     Delta-E=       -0.000000003425 Rises=F Damp=F
 DIIS: error= 9.57D-07 at cycle   6 NSaved=   6.
 NSaved= 6 IEnMin= 6 EnMin= -3809.94114782287     IErMin= 6 ErrMin= 9.57D-07
 ErrMax= 9.57D-07  0.00D+00 EMaxC= 1.00D-01 BMatC= 3.13D-09 BMatP= 1.59D-08
 IDIUse=1 WtCom= 1.00D+00 WtEn= 0.00D+00
 Coeff-Com:  0.944D-03-0.216D-01 0.533D-01 0.143D+00 0.357D+00 0.468D+00
 Coeff:      0.944D-03-0.216D-01 0.533D-01 0.143D+00 0.357D+00 0.468D+00
 Gap=     0.111 Goal=   None    Shift=    0.000
 Gap=     0.072 Goal=   None    Shift=    0.000
 RMSDP=3.87D-08 MaxDP=4.01D-06 DE=-3.43D-09 OVMax= 2.53D-05

 Cycle   7  Pass 1  IDiag  1:
 RMSU=  3.55D-08    CP:  1.00D+00  1.09D+00  7.43D-01  7.52D-01  7.56D-01
                    CP:  9.55D-01
 E= -3809.94114782386     Delta-E=       -0.000000000991 Rises=F Damp=F
 DIIS: error= 7.81D-07 at cycle   7 NSaved=   7.
 NSaved= 7 IEnMin= 7 EnMin= -3809.94114782386     IErMin= 7 ErrMin= 7.81D-07
 ErrMax= 7.81D-07  0.00D+00 EMaxC= 1.00D-01 BMatC= 3.96D-10 BMatP= 3.13D-09
 IDIUse=1 WtCom= 1.00D+00 WtEn= 0.00D+00
 Coeff-Com:  0.615D-03-0.121D-01 0.160D-01 0.513D-01 0.152D+00 0.270D+00
 Coeff-Com:  0.522D+00
 Coeff:      0.615D-03-0.121D-01 0.160D-01 0.513D-01 0.152D+00 0.270D+00
 Coeff:      0.522D+00
 Gap=     0.111 Goal=   None    Shift=    0.000
 Gap=     0.072 Goal=   None    Shift=    0.000
 RMSDP=2.71D-08 MaxDP=4.10D-06 DE=-9.91D-10 OVMax= 2.52D-05

 Cycle   8  Pass 1  IDiag  1:
 RMSU=  1.54D-08    CP:  1.00D+00  1.09D+00  7.46D-01  7.63D-01  8.10D-01
                    CP:  1.22D+00  1.32D+00
 E= -3809.94114782431     Delta-E=       -0.000000000451 Rises=F Damp=F
 DIIS: error= 7.31D-07 at cycle   8 NSaved=   8.
 NSaved= 8 IEnMin= 8 EnMin= -3809.94114782431     IErMin= 8 ErrMin= 7.31D-07
 ErrMax= 7.31D-07  0.00D+00 EMaxC= 1.00D-01 BMatC= 2.16D-10 BMatP= 3.96D-10
 IDIUse=1 WtCom= 1.00D+00 WtEn= 0.00D+00
 Coeff-Com:  0.102D-03-0.118D-02-0.443D-02-0.777D-02-0.725D-02 0.300D-01
 Coeff-Com:  0.319D+00 0.671D+00
 Coeff:      0.102D-03-0.118D-02-0.443D-02-0.777D-02-0.725D-02 0.300D-01
 Coeff:      0.319D+00 0.671D+00
 Gap=     0.111 Goal=   None    Shift=    0.000
 Gap=     0.072 Goal=   None    Shift=    0.000
 RMSDP=3.51D-08 MaxDP=5.80D-06 DE=-4.51D-10 OVMax= 3.51D-05

 Cycle   9  Pass 1  IDiag  1:
 RMSU=  8.27D-09    CP:  1.00D+00  1.09D+00  7.48D-01  7.76D-01  8.74D-01
                    CP:  1.56D+00  1.95D+00  1.54D+00
 E= -3809.94114782479     Delta-E=       -0.000000000480 Rises=F Damp=F
 DIIS: error= 6.91D-07 at cycle   9 NSaved=   9.
 NSaved= 9 IEnMin= 9 EnMin= -3809.94114782479     IErMin= 9 ErrMin= 6.91D-07
 ErrMax= 6.91D-07  0.00D+00 EMaxC= 1.00D-01 BMatC= 1.73D-10 BMatP= 2.16D-10
 IDIUse=1 WtCom= 1.00D+00 WtEn= 0.00D+00
 Coeff-Com: -0.388D-03 0.844D-02-0.156D-01-0.445D-01-0.121D+00-0.183D+00
 Coeff-Com: -0.150D+00 0.516D+00 0.990D+00
 Coeff:     -0.388D-03 0.844D-02-0.156D-01-0.445D-01-0.121D+00-0.183D+00
 Coeff:     -0.150D+00 0.516D+00 0.990D+00
 Gap=     0.111 Goal=   None    Shift=    0.000
 Gap=     0.072 Goal=   None    Shift=    0.000
 RMSDP=6.54D-08 MaxDP=1.11D-05 DE=-4.80D-10 OVMax= 6.62D-05

 Cycle  10  Pass 1  IDiag  1:
 RMSU=  9.74D-09    CP:  1.00D+00  1.09D+00  7.52D-01  7.95D-01  9.86D-01
                    CP:  2.21D+00  3.00D+00  2.79D+00  1.87D+00
 E= -3809.94114782568     Delta-E=       -0.000000000889 Rises=F Damp=F
 DIIS: error= 6.74D-07 at cycle  10 NSaved=  10.
 NSaved=10 IEnMin=10 EnMin= -3809.94114782568     IErMin=10 ErrMin= 6.74D-07
 ErrMax= 6.74D-07  0.00D+00 EMaxC= 1.00D-01 BMatC= 1.49D-10 BMatP= 1.73D-10
 IDIUse=1 WtCom= 1.00D+00 WtEn= 0.00D+00
 Coeff-Com: -0.492D-03 0.963D-02-0.114D-01-0.363D-01-0.112D+00-0.213D+00
 Coeff-Com: -0.489D+00-0.197D+00 0.100D+01 0.105D+01
 Coeff:     -0.492D-03 0.963D-02-0.114D-01-0.363D-01-0.112D+00-0.213D+00
 Coeff:     -0.489D+00-0.197D+00 0.100D+01 0.105D+01
 Gap=     0.111 Goal=   None    Shift=    0.000
 Gap=     0.072 Goal=   None    Shift=    0.000
 RMSDP=1.06D-07 MaxDP=1.84D-05 DE=-8.89D-10 OVMax= 1.08D-04

 Cycle  11  Pass 1  IDiag  1:
 RMSU=  6.84D-08    CP:  1.00D+00  1.09D+00  7.59D-01  8.27D-01  1.16D+00
                    CP:  3.00D+00  3.00D+00  3.00D+00  3.00D+00  3.00D+00
 E= -3809.94114782704     Delta-E=       -0.000000001352 Rises=F Damp=F
 DIIS: error= 6.50D-07 at cycle  11 NSaved=  11.
 NSaved=11 IEnMin=11 EnMin= -3809.94114782704     IErMin=11 ErrMin= 6.50D-07
 ErrMax= 6.50D-07  0.00D+00 EMaxC= 1.00D-01 BMatC= 1.13D-10 BMatP= 1.49D-10
 IDIUse=1 WtCom= 1.00D+00 WtEn= 0.00D+00
 Coeff-Com: -0.865D-04 0.745D-03 0.317D-02 0.774D-02 0.118D-01-0.180D-01
 Coeff-Com: -0.291D+00-0.621D+00 0.291D-01 0.887D+00 0.991D+00
 Coeff:     -0.865D-04 0.745D-03 0.317D-02 0.774D-02 0.118D-01-0.180D-01
 Coeff:     -0.291D+00-0.621D+00 0.291D-01 0.887D+00 0.991D+00
 Gap=     0.111 Goal=   None    Shift=    0.000
 Gap=     0.072 Goal=   None    Shift=    0.000
 RMSDP=1.19D-07 MaxDP=2.11D-05 DE=-1.35D-09 OVMax= 1.21D-04

 Cycle  12  Pass 1  IDiag  1:
 RMSU=  5.80D-08    CP:  1.00D+00  1.09D+00  7.66D-01  8.62D-01  1.36D+00
                    CP:  3.00D+00  3.00D+00  3.00D+00  3.00D+00  3.00D+00
                    CP:  2.43D+00
 E= -3809.94114782822     Delta-E=       -0.000000001182 Rises=F Damp=F
 DIIS: error= 6.58D-07 at cycle  12 NSaved=  12.
 NSaved=12 IEnMin=12 EnMin= -3809.94114782822     IErMin=11 ErrMin= 6.50D-07
 ErrMax= 6.58D-07  0.00D+00 EMaxC= 1.00D-01 BMatC= 8.95D-11 BMatP= 1.13D-10
 IDIUse=1 WtCom= 1.00D+00 WtEn= 0.00D+00
 Coeff-Com:  0.154D-03-0.376D-02 0.715D-02 0.218D-01 0.596D-01 0.843D-01
 Coeff-Com:  0.123D-01-0.355D+00-0.428D+00 0.161D+00 0.720D+00 0.720D+00
 Coeff:      0.154D-03-0.376D-02 0.715D-02 0.218D-01 0.596D-01 0.843D-01
 Coeff:      0.123D-01-0.355D+00-0.428D+00 0.161D+00 0.720D+00 0.720D+00
 Gap=     0.111 Goal=   None    Shift=    0.000
 Gap=     0.072 Goal=   None    Shift=    0.000
 RMSDP=7.10D-08 MaxDP=1.29D-05 DE=-1.18D-09 OVMax= 7.26D-05

 Cycle  13  Pass 1  IDiag  1:
 RMSU=  2.07D-08    CP:  1.00D+00  1.09D+00  7.70D-01  8.81D-01  1.47D+00
                    CP:  3.00D+00  3.00D+00  3.00D+00  3.00D+00  3.00D+00
                    CP:  3.00D+00  1.61D+00
 E= -3809.94114782883     Delta-E=       -0.000000000615 Rises=F Damp=F
 DIIS: error= 6.47D-07 at cycle  13 NSaved=  13.
 NSaved=13 IEnMin=13 EnMin= -3809.94114782883     IErMin=13 ErrMin= 6.47D-07
 ErrMax= 6.47D-07  0.00D+00 EMaxC= 1.00D-01 BMatC= 7.21D-11 BMatP= 8.95D-11
 IDIUse=1 WtCom= 1.00D+00 WtEn= 0.00D+00
 Coeff-Com:  0.137D-03-0.199D-02-0.667D-03 0.541D-03 0.968D-02 0.496D-01
 Coeff-Com:  0.304D+00 0.507D+00-0.192D+00-0.864D+00-0.716D+00 0.360D+00
 Coeff-Com:  0.155D+01
 Coeff:      0.137D-03-0.199D-02-0.667D-03 0.541D-03 0.968D-02 0.496D-01
 Coeff:      0.304D+00 0.507D+00-0.192D+00-0.864D+00-0.716D+00 0.360D+00
 Coeff:      0.155D+01
 Gap=     0.111 Goal=   None    Shift=    0.000
 Gap=     0.072 Goal=   None    Shift=    0.000
 RMSDP=1.08D-07 MaxDP=1.98D-05 DE=-6.15D-10 OVMax= 1.11D-04

 Cycle  14  Pass 1  IDiag  1:
 RMSU=  4.86D-08    CP:  1.00D+00  1.09D+00  7.75D-01  9.05D-01  1.62D+00
                    CP:  3.00D+00  3.00D+00  3.00D+00  3.00D+00  3.00D+00
                    CP:  3.00D+00  2.59D+00  3.00D+00
 E= -3809.94114782981     Delta-E=       -0.000000000979 Rises=F Damp=F
 DIIS: error= 5.90D-07 at cycle  14 NSaved=  14.
 NSaved=14 IEnMin=14 EnMin= -3809.94114782981     IErMin=14 ErrMin= 5.90D-07
 ErrMax= 5.90D-07  0.00D+00 EMaxC= 1.00D-01 BMatC= 6.43D-11 BMatP= 7.21D-11
 IDIUse=1 WtCom= 1.00D+00 WtEn= 0.00D+00
 Coeff-Com: -0.926D-04 0.395D-02-0.126D-01-0.353D-01-0.883D-01-0.809D-01
 Coeff-Com:  0.377D+00 0.126D+01 0.450D+00-0.140D+01-0.207D+01-0.658D+00
 Coeff-Com:  0.187D+01 0.139D+01
 Coeff:     -0.926D-04 0.395D-02-0.126D-01-0.353D-01-0.883D-01-0.809D-01
 Coeff:      0.377D+00 0.126D+01 0.450D+00-0.140D+01-0.207D+01-0.658D+00
 Coeff:      0.187D+01 0.139D+01
 Gap=     0.111 Goal=   None    Shift=    0.000
 Gap=     0.072 Goal=   None    Shift=    0.000
 RMSDP=2.05D-07 MaxDP=3.75D-05 DE=-9.79D-10 OVMax= 2.11D-04

 Cycle  15  Pass 1  IDiag  1:
 RMSU=  1.14D-07    CP:  1.00D+00  1.09D+00  7.83D-01  9.49D-01  1.89D+00
                    CP:  3.00D+00  3.00D+00  3.00D+00  3.00D+00  3.00D+00
                    CP:  3.00D+00  3.00D+00  3.00D+00  3.00D+00
 E= -3809.94114783126     Delta-E=       -0.000000001450 Rises=F Damp=F
 DIIS: error= 4.62D-07 at cycle  15 NSaved=  15.
 NSaved=15 IEnMin=15 EnMin= -3809.94114783126     IErMin=15 ErrMin= 4.62D-07
 ErrMax= 4.62D-07  0.00D+00 EMaxC= 1.00D-01 BMatC= 4.55D-11 BMatP= 6.43D-11
 IDIUse=1 WtCom= 1.00D+00 WtEn= 0.00D+00
 Coeff-Com: -0.160D-03 0.440D-02-0.927D-02-0.281D-01-0.788D-01-0.101D+00
 Coeff-Com:  0.115D+00 0.723D+00 0.497D+00-0.606D+00-0.126D+01-0.776D+00
 Coeff-Com:  0.480D+00 0.114D+01 0.905D+00
 Coeff:     -0.160D-03 0.440D-02-0.927D-02-0.281D-01-0.788D-01-0.101D+00
 Coeff:      0.115D+00 0.723D+00 0.497D+00-0.606D+00-0.126D+01-0.776D+00
 Coeff:      0.480D+00 0.114D+01 0.905D+00
 Gap=     0.111 Goal=   None    Shift=    0.000
 Gap=     0.072 Goal=   None    Shift=    0.000
 RMSDP=1.73D-07 MaxDP=3.15D-05 DE=-1.45D-09 OVMax= 1.77D-04

 Cycle  16  Pass 1  IDiag  1:
 RMSU=  5.74D-08    CP:  1.00D+00  1.09D+00  7.91D-01  9.85D-01  2.12D+00
                    CP:  3.00D+00  3.00D+00  3.00D+00  3.00D+00  3.00D+00
                    CP:  3.00D+00  3.00D+00  3.00D+00  3.00D+00  2.39D+00
 E= -3809.94114783222     Delta-E=       -0.000000000955 Rises=F Damp=F
 DIIS: error= 3.80D-07 at cycle  16 NSaved=  16.
 NSaved=16 IEnMin=16 EnMin= -3809.94114783222     IErMin=16 ErrMin= 3.80D-07
 ErrMax= 3.80D-07  0.00D+00 EMaxC= 1.00D-01 BMatC= 3.18D-11 BMatP= 4.55D-11
 IDIUse=1 WtCom= 1.00D+00 WtEn= 0.00D+00
 Coeff-Com: -0.435D-04 0.539D-03 0.119D-02 0.166D-02-0.332D-02-0.235D-01
 Coeff-Com: -0.119D+00-0.172D+00 0.827D-01 0.324D+00 0.255D+00-0.150D+00
 Coeff-Com: -0.706D+00-0.137D-01 0.639D+00 0.884D+00
 Coeff:     -0.435D-04 0.539D-03 0.119D-02 0.166D-02-0.332D-02-0.235D-01
 Coeff:     -0.119D+00-0.172D+00 0.827D-01 0.324D+00 0.255D+00-0.150D+00
 Coeff:     -0.706D+00-0.137D-01 0.639D+00 0.884D+00
 Gap=     0.111 Goal=   None    Shift=    0.000
 Gap=     0.072 Goal=   None    Shift=    0.000
 RMSDP=1.20D-07 MaxDP=2.18D-05 DE=-9.55D-10 OVMax= 1.22D-04

 Cycle  17  Pass 1  IDiag  1:
 RMSU=  4.09D-08    CP:  1.00D+00  1.09D+00  7.96D-01  1.01D+00  2.27D+00
                    CP:  3.00D+00  3.00D+00  3.00D+00  3.00D+00  3.00D+00
                    CP:  3.00D+00  3.00D+00  3.00D+00  3.00D+00  3.00D+00
                    CP:  1.67D+00
 E= -3809.94114783276     Delta-E=       -0.000000000542 Rises=F Damp=F
 DIIS: error= 4.09D-07 at cycle  17 NSaved=  17.
 NSaved=17 IEnMin=17 EnMin= -3809.94114783276     IErMin=16 ErrMin= 3.80D-07
 ErrMax= 4.09D-07  0.00D+00 EMaxC= 1.00D-01 BMatC= 2.46D-11 BMatP= 3.18D-11
 IDIUse=1 WtCom= 1.00D+00 WtEn= 0.00D+00
 Coeff-Com:  0.655D-04-0.210D-02 0.563D-02 0.160D-01 0.403D-01 0.395D-01
 Coeff-Com: -0.123D+00-0.464D+00-0.219D+00 0.481D+00 0.792D+00 0.349D+00
 Coeff-Com: -0.643D+00-0.661D+00-0.995D-01 0.596D+00 0.893D+00
 Coeff:      0.655D-04-0.210D-02 0.563D-02 0.160D-01 0.403D-01 0.395D-01
 Coeff:     -0.123D+00-0.464D+00-0.219D+00 0.481D+00 0.792D+00 0.349D+00
 Coeff:     -0.643D+00-0.661D+00-0.995D-01 0.596D+00 0.893D+00
 Gap=     0.111 Goal=   None    Shift=    0.000
 Gap=     0.072 Goal=   None    Shift=    0.000
 RMSDP=8.04D-08 MaxDP=1.46D-05 DE=-5.42D-10 OVMax= 8.22D-05

 Cycle  18  Pass 1  IDiag  1:
 RMSU=  6.50D-09    CP:  1.00D+00  1.09D+00  8.00D-01  1.03D+00  2.37D+00
                    CP:  3.00D+00  3.00D+00  3.00D+00  3.00D+00  3.00D+00
                    CP:  3.00D+00  3.00D+00  3.00D+00  3.00D+00  3.00D+00
                    CP:  2.14D+00  2.80D+00
 E= -3809.94114783310     Delta-E=       -0.000000000346 Rises=F Damp=F
 DIIS: error= 4.12D-07 at cycle  18 NSaved=  18.
 NSaved=18 IEnMin=18 EnMin= -3809.94114783310     IErMin=16 ErrMin= 3.80D-07
 ErrMax= 4.12D-07  0.00D+00 EMaxC= 1.00D-01 BMatC= 2.04D-11 BMatP= 2.46D-11
 IDIUse=1 WtCom= 1.00D+00 WtEn= 0.00D+00
 Coeff-Com:  0.703D-04-0.167D-02 0.279D-02 0.910D-02 0.277D-01 0.386D-01
 Coeff-Com: -0.221D-02-0.174D+00-0.178D+00 0.949D-01 0.321D+00 0.295D+00
 Coeff-Com: -0.180D-01-0.409D+00-0.361D+00-0.412D-01 0.526D+00 0.870D+00
 Coeff:      0.703D-04-0.167D-02 0.279D-02 0.910D-02 0.277D-01 0.386D-01
 Coeff:     -0.221D-02-0.174D+00-0.178D+00 0.949D-01 0.321D+00 0.295D+00
 Coeff:     -0.180D-01-0.409D+00-0.361D+00-0.412D-01 0.526D+00 0.870D+00
 Gap=     0.111 Goal=   None    Shift=    0.000
 Gap=     0.072 Goal=   None    Shift=    0.000
 RMSDP=5.02D-08 MaxDP=8.98D-06 DE=-3.46D-10 OVMax= 5.14D-05

 Cycle  19  Pass 1  IDiag  1:
 RMSU=  3.81D-08    CP:  1.00D+00  1.09D+00  8.02D-01  1.03D+00  2.42D+00
                    CP:  3.00D+00  3.00D+00  3.00D+00  3.00D+00  3.00D+00
                    CP:  3.00D+00  3.00D+00  3.00D+00  3.00D+00  3.00D+00
                    CP:  2.42D+00  3.00D+00  1.34D+00
 E= -3809.94114783329     Delta-E=       -0.000000000189 Rises=F Damp=F
 DIIS: error= 3.93D-07 at cycle  19 NSaved=  19.
 NSaved=19 IEnMin=19 EnMin= -3809.94114783329     IErMin=16 ErrMin= 3.80D-07
 ErrMax= 3.93D-07  0.00D+00 EMaxC= 1.00D-01 BMatC= 1.92D-11 BMatP= 2.04D-11
 IDIUse=1 WtCom= 1.00D+00 WtEn= 0.00D+00
 Coeff-Com: -0.360D-05 0.102D-02-0.519D-02-0.129D-01-0.263D-01-0.935D-02
 Coeff-Com:  0.205D+00 0.531D+00 0.112D+00-0.675D+00-0.873D+00-0.170D+00
 Coeff-Com:  0.981D+00 0.523D+00-0.252D+00-0.895D+00-0.743D+00 0.110D+01
 Coeff-Com:  0.121D+01
 Coeff:     -0.360D-05 0.102D-02-0.519D-02-0.129D-01-0.263D-01-0.935D-02
 Coeff:      0.205D+00 0.531D+00 0.112D+00-0.675D+00-0.873D+00-0.170D+00
 Coeff:      0.981D+00 0.523D+00-0.252D+00-0.895D+00-0.743D+00 0.110D+01
 Coeff:      0.121D+01
 Gap=     0.111 Goal=   None    Shift=    0.000
 Gap=     0.072 Goal=   None    Shift=    0.000
 RMSDP=8.16D-08 MaxDP=1.43D-05 DE=-1.89D-10 OVMax= 8.40D-05

 Cycle  20  Pass 1  IDiag  1:
 RMSU=  7.88D-09    CP:  1.00D+00  1.09D+00  8.05D-01  1.05D+00  2.51D+00
                    CP:  3.00D+00  3.00D+00  3.00D+00  3.00D+00  3.00D+00
                    CP:  3.00D+00  3.00D+00  3.00D+00  3.00D+00  3.00D+00
                    CP:  2.88D+00  3.00D+00  1.96D+00  2.97D+00
 E= -3809.94114783361     Delta-E=       -0.000000000313 Rises=F Damp=F
 DIIS: error= 3.43D-07 at cycle  20 NSaved=  20.
 NSaved=20 IEnMin=20 EnMin= -3809.94114783361     IErMin=20 ErrMin= 3.43D-07
 ErrMax= 3.43D-07  0.00D+00 EMaxC= 1.00D-01 BMatC= 1.55D-11 BMatP= 1.92D-11
 IDIUse=1 WtCom= 1.00D+00 WtEn= 0.00D+00
 Coeff-Com: -0.112D-03 0.394D-02-0.111D-01-0.314D-01-0.801D-01-0.764D-01
 Coeff-Com:  0.286D+00 0.102D+01 0.440D+00-0.107D+01-0.172D+01-0.725D+00
 Coeff-Com:  0.129D+01 0.139D+01 0.325D+00-0.105D+01-0.184D+01-0.418D-01
 Coeff-Com:  0.156D+01 0.133D+01
 Coeff:     -0.112D-03 0.394D-02-0.111D-01-0.314D-01-0.801D-01-0.764D-01
 Coeff:      0.286D+00 0.102D+01 0.440D+00-0.107D+01-0.172D+01-0.725D+00
 Coeff:      0.129D+01 0.139D+01 0.325D+00-0.105D+01-0.184D+01-0.418D-01
 Coeff:      0.156D+01 0.133D+01
 Gap=     0.111 Goal=   None    Shift=    0.000
 Gap=     0.072 Goal=   None    Shift=    0.000
 RMSDP=1.40D-07 MaxDP=2.42D-05 DE=-3.13D-10 OVMax= 1.45D-04

 Cycle  21  Pass 1  IDiag  1:
 Restarting incremental Fock formation.
 E= -3809.94114783395     Delta-E=       -0.000000000349 Rises=F Damp=F
 DIIS: error= 2.38D-07 at cycle  21 NSaved=  20.
 NSaved=20 IEnMin=20 EnMin= -3809.94114783395     IErMin=20 ErrMin= 2.38D-07
 ErrMax= 2.38D-07  0.00D+00 EMaxC= 1.00D-01 BMatC= 9.03D-12 BMatP= 1.55D-11
 IDIUse=1 WtCom= 1.00D+00 WtEn= 0.00D+00
 Coeff-Com:  0.992D-03-0.257D-02-0.867D-02-0.300D-01-0.411D-01 0.449D-01
 Coeff-Com:  0.283D+00 0.191D+00-0.212D+00-0.489D+00-0.382D+00 0.230D-01
 Coeff-Com:  0.596D+00 0.539D+00 0.890D-01-0.789D+00-0.119D+01 0.643D-01
 Coeff-Com:  0.114D+01 0.118D+01
 Coeff:      0.992D-03-0.257D-02-0.867D-02-0.300D-01-0.411D-01 0.449D-01
 Coeff:      0.283D+00 0.191D+00-0.212D+00-0.489D+00-0.382D+00 0.230D-01
 Coeff:      0.596D+00 0.539D+00 0.890D-01-0.789D+00-0.119D+01 0.643D-01
 Coeff:      0.114D+01 0.118D+01
 Gap=     0.111 Goal=   None    Shift=    0.000
 Gap=     0.072 Goal=   None    Shift=    0.000
 RMSDP=1.55D-07 MaxDP=2.68D-05 DE=-3.49D-10 OVMax= 1.60D-04

 Cycle  22  Pass 1  IDiag  1:
 RMSU=  1.55D-07    CP:  1.00D+00
 E= -3809.94114783426     Delta-E=       -0.000000000302 Rises=F Damp=F
 DIIS: error= 1.17D-07 at cycle  22 NSaved=  20.
 NSaved=20 IEnMin=20 EnMin= -3809.94114783426     IErMin=20 ErrMin= 1.17D-07
 ErrMax= 1.17D-07  0.00D+00 EMaxC= 1.00D-01 BMatC= 3.31D-12 BMatP= 9.03D-12
 IDIUse=1 WtCom= 1.00D+00 WtEn= 0.00D+00
 Coeff-Com:  0.156D-02 0.276D-02 0.917D-03-0.135D-01-0.864D-01-0.158D+00
 Coeff-Com:  0.656D-02 0.246D+00 0.265D+00 0.153D-01-0.408D+00-0.143D+00
 Coeff-Com:  0.198D+00 0.429D+00 0.200D+00-0.600D+00-0.534D+00 0.788D-01
 Coeff-Com:  0.593D+00 0.905D+00
 Coeff:      0.156D-02 0.276D-02 0.917D-03-0.135D-01-0.864D-01-0.158D+00
 Coeff:      0.656D-02 0.246D+00 0.265D+00 0.153D-01-0.408D+00-0.143D+00
 Coeff:      0.198D+00 0.429D+00 0.200D+00-0.600D+00-0.534D+00 0.788D-01
 Coeff:      0.593D+00 0.905D+00
 Gap=     0.111 Goal=   None    Shift=    0.000
 Gap=     0.072 Goal=   None    Shift=    0.000
 RMSDP=7.44D-08 MaxDP=1.27D-05 DE=-3.02D-10 OVMax= 7.68D-05

 Cycle  23  Pass 1  IDiag  1:
 RMSU=  2.78D-09    CP:  1.00D+00  1.48D+00
 E= -3809.94114783430     Delta-E=       -0.000000000040 Rises=F Damp=F
 DIIS: error= 5.72D-08 at cycle  23 NSaved=  20.
 NSaved=20 IEnMin=20 EnMin= -3809.94114783430     IErMin=20 ErrMin= 5.72D-08
 ErrMax= 5.72D-08  0.00D+00 EMaxC= 1.00D-01 BMatC= 2.31D-12 BMatP= 3.31D-12
 IDIUse=1 WtCom= 1.00D+00 WtEn= 0.00D+00
 Coeff-Com:  0.109D-03 0.254D-03-0.596D-02-0.461D-01-0.954D-01-0.104D-01
 Coeff-Com:  0.131D+00 0.174D+00 0.777D-01-0.152D+00-0.192D+00-0.309D-01
 Coeff-Com:  0.192D+00 0.296D+00 0.423D-01-0.333D+00-0.319D+00-0.325D-01
 Coeff-Com:  0.662D+00 0.642D+00
 Coeff:      0.109D-03 0.254D-03-0.596D-02-0.461D-01-0.954D-01-0.104D-01
 Coeff:      0.131D+00 0.174D+00 0.777D-01-0.152D+00-0.192D+00-0.309D-01
 Coeff:      0.192D+00 0.296D+00 0.423D-01-0.333D+00-0.319D+00-0.325D-01
 Coeff:      0.662D+00 0.642D+00
 Gap=     0.111 Goal=   None    Shift=    0.000
 Gap=     0.072 Goal=   None    Shift=    0.000
 RMSDP=3.12D-08 MaxDP=5.25D-06 DE=-4.00D-11 OVMax= 3.23D-05

 Cycle  24  Pass 1  IDiag  1:
 RMSU=  1.65D-09    CP:  1.00D+00  1.68D+00  1.61D+00
 E= -3809.94114783433     Delta-E=       -0.000000000036 Rises=F Damp=F
 DIIS: error= 3.03D-08 at cycle  24 NSaved=  20.
 NSaved=20 IEnMin=20 EnMin= -3809.94114783433     IErMin=20 ErrMin= 3.03D-08
 ErrMax= 3.03D-08  0.00D+00 EMaxC= 1.00D-01 BMatC= 7.79D-13 BMatP= 2.31D-12
 IDIUse=1 WtCom= 1.00D+00 WtEn= 0.00D+00
 Coeff-Com:  0.206D-02 0.643D-02 0.223D-01 0.289D-01-0.121D-01-0.626D-01
 Coeff-Com: -0.499D-01 0.259D-01 0.123D+00-0.122D-01-0.106D+00-0.108D+00
 Coeff-Com:  0.371D-01 0.320D+00 0.841D-01-0.183D+00-0.325D+00-0.161D+00
 Coeff-Com:  0.331D+00 0.104D+01
 Coeff:      0.206D-02 0.643D-02 0.223D-01 0.289D-01-0.121D-01-0.626D-01
 Coeff:     -0.499D-01 0.259D-01 0.123D+00-0.122D-01-0.106D+00-0.108D+00
 Coeff:      0.371D-01 0.320D+00 0.841D-01-0.183D+00-0.325D+00-0.161D+00
 Coeff:      0.331D+00 0.104D+01
 Gap=     0.111 Goal=   None    Shift=    0.000
 Gap=     0.072 Goal=   None    Shift=    0.000
 RMSDP=2.33D-08 MaxDP=3.93D-06 DE=-3.64D-11 OVMax= 2.41D-05

 Cycle  25  Pass 1  IDiag  1:
 RMSU=  1.39D-09    CP:  1.00D+00  1.83D+00  2.31D+00  1.63D+00
 E= -3809.94114783432     Delta-E=        0.000000000011 Rises=F Damp=F
 DIIS: error= 2.10D-08 at cycle  25 NSaved=  20.
 NSaved=20 IEnMin=19 EnMin= -3809.94114783433     IErMin=20 ErrMin= 2.10D-08
 ErrMax= 2.10D-08  0.00D+00 EMaxC= 1.00D-01 BMatC= 6.25D-13 BMatP= 7.79D-13
 IDIUse=1 WtCom= 1.00D+00 WtEn= 0.00D+00
 Coeff-Com:  0.311D-02 0.184D-01 0.358D-01 0.634D-02-0.588D-01-0.718D-01
 Coeff-Com: -0.138D-01 0.100D+00 0.525D-01-0.492D-01-0.116D+00-0.692D-01
 Coeff-Com:  0.190D+00 0.151D+00-0.107D-01-0.211D+00-0.353D+00 0.211D-01
 Coeff-Com:  0.791D+00 0.584D+00
 Coeff:      0.311D-02 0.184D-01 0.358D-01 0.634D-02-0.588D-01-0.718D-01
 Coeff:     -0.138D-01 0.100D+00 0.525D-01-0.492D-01-0.116D+00-0.692D-01
 Coeff:      0.190D+00 0.151D+00-0.107D-01-0.211D+00-0.353D+00 0.211D-01
 Coeff:      0.791D+00 0.584D+00
 Gap=     0.111 Goal=   None    Shift=    0.000
 Gap=     0.072 Goal=   None    Shift=    0.000
 RMSDP=8.78D-09 MaxDP=1.46D-06 DE= 1.09D-11 OVMax= 9.04D-06

 Cycle  26  Pass 1  IDiag  1:
 RMSU=  6.66D-10    CP:  1.00D+00  1.88D+00  2.70D+00  2.08D+00  1.40D+00
 E= -3809.94114783432     Delta-E=       -0.000000000002 Rises=F Damp=F
 DIIS: error= 1.65D-08 at cycle  26 NSaved=  20.
 NSaved=20 IEnMin=18 EnMin= -3809.94114783433     IErMin=20 ErrMin= 1.65D-08
 ErrMax= 1.65D-08  0.00D+00 EMaxC= 1.00D-01 BMatC= 2.78D-13 BMatP= 6.25D-13
 IDIUse=1 WtCom= 1.00D+00 WtEn= 0.00D+00
 Coeff-Com: -0.272D-02-0.564D-02 0.380D-02 0.338D-02 0.303D-02 0.221D-02
 Coeff-Com:  0.126D-01 0.359D-02-0.246D-01-0.381D-01-0.180D-01 0.652D-01
 Coeff-Com:  0.604D-01 0.186D-01-0.607D-01-0.189D+00-0.111D+00 0.140D+00
 Coeff-Com:  0.464D+00 0.673D+00
 Coeff:     -0.272D-02-0.564D-02 0.380D-02 0.338D-02 0.303D-02 0.221D-02
 Coeff:      0.126D-01 0.359D-02-0.246D-01-0.381D-01-0.180D-01 0.652D-01
 Coeff:      0.604D-01 0.186D-01-0.607D-01-0.189D+00-0.111D+00 0.140D+00
 Coeff:      0.464D+00 0.673D+00
 Gap=     0.111 Goal=   None    Shift=    0.000
 Gap=     0.072 Goal=   None    Shift=    0.000
 RMSDP=5.49D-09 MaxDP=9.06D-07 DE=-1.82D-12 OVMax= 5.64D-06

 SCF Done:  E(UB3LYP) =  -3809.94114783     A.U. after   26 cycles
            NFock= 26  Conv=0.55D-08     -V/T= 2.0025
 <Sx>= 0.0000 <Sy>= 0.0000 <Sz>= 2.0000 <S**2>= 6.0169 S= 2.0034
 <L.S>= 0.000000000000E+00
 KE= 3.800504142825D+03 PE=-1.975000115427D+04 EE= 6.753722347272D+03
 Annihilation of the first spin contaminant:
 S**2 before annihilation     6.0169,   after     6.0000
 Leave Link  502 at Sat Oct 20 06:26:12 2018, MaxMem=   838860800 cpu:     26311.0
 (Enter /soft/sl6.3/x86_64/gaussian/g09_d01/g09/l701.exe)
 Compute integral first derivatives.
 ... and contract with generalized density number  0.
 Leave Link  701 at Sat Oct 20 06:26:14 2018, MaxMem=   838860800 cpu:        16.6
 (Enter /soft/sl6.3/x86_64/gaussian/g09_d01/g09/l702.exe)
 L702 exits ... SP integral derivatives will be done elsewhere.
 Leave Link  702 at Sat Oct 20 06:26:14 2018, MaxMem=   838860800 cpu:         0.4
 (Enter /soft/sl6.3/x86_64/gaussian/g09_d01/g09/l703.exe)
 Compute integral first derivatives, UseDBF=F ICtDFT=           0.
 Integral derivatives from FoFJK, PRISM(SPDF).
 Calling FoFJK, ICntrl=      2127 FMM=F ISym2X=0 I1Cent= 0 IOpClX= 1 NMat=1 NMatS=1 NMatT=0.
 FoFJK:  IHMeth= 1 ICntrl=    2127 DoSepK=F KAlg= 0 I1Cent=   0 FoldK=F
 IRaf=         0 NMat=   1 IRICut=       1 DoRegI=T DoRafI=F ISym2E= 0.
 FoFCou: FMM=F IPFlag=           0 FMFlag=      100000 FMFlg1=         800
         NFxFlg=           0 DoJE=F BraDBF=F KetDBF=F FulRan=T
         wScrn=  0.000000 ICntrl=    2127 IOpCl=  1 I1Cent=           0 NGrid=           0
         NMat0=    1 NMatS0=      1 NMatT0=    0 NMatD0=    1 NMtDS0=    0 NMtDT0=    0
 Symmetry not used in FoFCou.
 Leave Link  703 at Sat Oct 20 06:28:54 2018, MaxMem=   838860800 cpu:      2567.3
 (Enter /soft/sl6.3/x86_64/gaussian/g09_d01/g09/l716.exe)
 Dipole        =-9.99680047D-02 2.94982447D+00-1.94675515D-01
 ***** Axes restored to original set *****
 -------------------------------------------------------------------
 Center     Atomic                   Forces (Hartrees/Bohr)
 Number     Number              X              Y              Z
 -------------------------------------------------------------------
      1       26           0.000084525    0.000012099   -0.000044650
      2       17          -0.000015111   -0.000016112   -0.000015837
      3        7          -0.000038963   -0.000015994    0.000031048
      4        7           0.000065534    0.000004413    0.000003085
      5        7          -0.000039700   -0.000017201    0.000014775
      6        7          -0.000013345   -0.000004072    0.000023096
      7        6           0.000011940   -0.000011506    0.000010638
      8        1          -0.000001798   -0.000000801    0.000012177
      9        6           0.000002337   -0.000008235    0.000003031
     10        1          -0.000000587   -0.000004337    0.000004697
     11        6          -0.000009949    0.000005622    0.000002769
     12        1          -0.000000620   -0.000011114    0.000005509
     13        6           0.000012865   -0.000006521    0.000009801
     14        1           0.000000493   -0.000005046    0.000002618
     15        6          -0.000011630   -0.000006736   -0.000013222
     16        6          -0.000034364   -0.000021557   -0.000001071
     17        6           0.000019776    0.000021592   -0.000004492
     18        1          -0.000000195   -0.000002936    0.000004452
     19       17          -0.000026158   -0.000008334   -0.000018779
     20        7          -0.000028923    0.000012312    0.000018669
     21        7           0.000000665    0.000038821    0.000018349
     22        7           0.000026920   -0.000032326    0.000021446
     23        7          -0.000020136    0.000041939    0.000014841
     24        6           0.000000905    0.000022861    0.000014093
     25        1           0.000004323   -0.000001571    0.000007252
     26        6          -0.000006146    0.000007952    0.000002047
     27        1          -0.000000050    0.000007663    0.000003580
     28        6           0.000002259    0.000010224    0.000015645
     29        1          -0.000000086    0.000009350    0.000000712
     30        6           0.000003148    0.000005631    0.000001652
     31        1           0.000002359    0.000004394   -0.000001976
     32        6          -0.000001463    0.000004630   -0.000008745
     33        6          -0.000002579   -0.000017200   -0.000007689
     34        6           0.000024228   -0.000019283   -0.000006757
     35        1          -0.000000637    0.000002389   -0.000002469
     36        6           0.000013783    0.000005980   -0.000008743
     37        6          -0.000002116   -0.000009355    0.000004572
     38        6          -0.000000045    0.000001421   -0.000011739
     39        6           0.000004146   -0.000004279   -0.000009692
     40        6          -0.000007830    0.000008534   -0.000009329
     41        6          -0.000005041   -0.000001731   -0.000007371
     42        1          -0.000006740   -0.000004177   -0.000001486
     43        1           0.000001118   -0.000005262   -0.000000659
     44        1          -0.000000624   -0.000001992   -0.000001919
     45        1           0.000002291    0.000000731   -0.000004080
     46        6          -0.000014661    0.000012256   -0.000002333
     47        6           0.000008459   -0.000004400   -0.000009785
     48        6          -0.000003075   -0.000006614   -0.000009569
     49        6           0.000001851    0.000009531    0.000003747
     50        6          -0.000004971   -0.000001269    0.000001823
     51        6           0.000004394    0.000002825   -0.000007588
     52        1          -0.000003822    0.000002105   -0.000009774
     53        1           0.000003849    0.000000471   -0.000001415
     54        1           0.000000004   -0.000000451   -0.000007840
     55        1          -0.000000454   -0.000003997   -0.000002168
     56        6          -0.000001981   -0.000001795   -0.000003679
     57        7          -0.000000639   -0.000002027   -0.000009610
     58        6           0.000002215    0.000002996   -0.000004258
     59        7           0.000000054   -0.000000505   -0.000007395
 -------------------------------------------------------------------
 Cartesian Forces:  Max     0.000084525 RMS     0.000014735
 Leave Link  716 at Sat Oct 20 06:28:54 2018, MaxMem=   838860800 cpu:         0.5
 (Enter /soft/sl6.3/x86_64/gaussian/g09_d01/g09/l103.exe)

 GradGradGradGradGradGradGradGradGradGradGradGradGradGradGradGradGradGrad
 Berny optimization.
 Using GEDIIS/GDIIS optimizer.
 FormGI is forming the generalized inverse of G from B-inverse, IUseBI=4.
 Internal  Forces:  Max     0.000053252 RMS     0.000009050
 Search for a local minimum.
 Step number   4 out of a maximum of  354
 All quantities printed in internal units (Hartrees-Bohrs-Radians)
 RMS Force = .90501D-05 SwitMx=.10000D-02 MixMth= 2
 Mixed Optimization -- En-DIIS/RFO-DIIS
 Swapping is turned off.
 Update second derivatives using D2CorX and points    1    2    3    4
 DE= -3.58D-06 DEPred=-3.29D-07 R= 1.09D+01
 TightC=F SS=  1.41D+00  RLast= 8.39D-03 DXNew= 5.0454D-01 2.5156D-02
 Trust test= 1.09D+01 RLast= 8.39D-03 DXMaxT set to 3.00D-01
 ITU=  1  1  1  0
     Eigenvalues ---    0.00337   0.00645   0.00875   0.00891   0.01065
     Eigenvalues ---    0.01144   0.01214   0.01420   0.01510   0.01572
     Eigenvalues ---    0.01798   0.01836   0.01889   0.01892   0.01925
     Eigenvalues ---    0.02001   0.02062   0.02064   0.02082   0.02085
     Eigenvalues ---    0.02099   0.02109   0.02147   0.02151   0.02156
     Eigenvalues ---    0.02162   0.02179   0.02182   0.02189   0.02190
     Eigenvalues ---    0.02192   0.02197   0.02199   0.02206   0.02208
     Eigenvalues ---    0.02208   0.02209   0.02212   0.02218   0.02218
     Eigenvalues ---    0.02219   0.02220   0.02247   0.02274   0.02312
     Eigenvalues ---    0.02318   0.02328   0.02340   0.02374   0.02397
     Eigenvalues ---    0.02469   0.03284   0.04933   0.04933   0.04935
     Eigenvalues ---    0.04976   0.05110   0.05898   0.07904   0.08680
     Eigenvalues ---    0.08949   0.08964   0.09690   0.09850   0.10906
     Eigenvalues ---    0.11512   0.12868   0.15955   0.15985   0.15994
     Eigenvalues ---    0.15995   0.15998   0.15999   0.15999   0.15999
     Eigenvalues ---    0.15999   0.16000   0.16000   0.16000   0.16000
     Eigenvalues ---    0.16000   0.16000   0.16001   0.16035   0.16073
     Eigenvalues ---    0.20773   0.21712   0.22000   0.22004   0.22031
     Eigenvalues ---    0.22053   0.22584   0.22637   0.22977   0.22979
     Eigenvalues ---    0.23637   0.23777   0.23973   0.24002   0.24067
     Eigenvalues ---    0.24310   0.24451   0.24523   0.24822   0.24918
     Eigenvalues ---    0.24995   0.24998   0.25000   0.25140   0.25433
     Eigenvalues ---    0.28085   0.34668   0.34747   0.35442   0.35464
     Eigenvalues ---    0.35535   0.35537   0.35612   0.35616   0.35688
     Eigenvalues ---    0.35691   0.35697   0.35700   0.35702   0.35710
     Eigenvalues ---    0.35711   0.35771   0.35868   0.35937   0.36611
     Eigenvalues ---    0.36675   0.40963   0.40987   0.41858   0.41867
     Eigenvalues ---    0.41963   0.42036   0.42355   0.42397   0.42515
     Eigenvalues ---    0.42620   0.42709   0.42799   0.44149   0.44245
     Eigenvalues ---    0.45722   0.45777   0.45855   0.45860   0.46735
     Eigenvalues ---    0.46755   0.46763   0.46814   0.46902   0.47114
     Eigenvalues ---    0.47222   0.47312   0.47889   0.47927   0.50603
     Eigenvalues ---    0.50682   0.51837   0.51857   0.53012   0.53103
     Eigenvalues ---    0.56323   0.56440   0.66626   0.66982   1.31157
     Eigenvalues ---    1.31174
 En-DIIS/RFO-DIIS IScMMF=        0 using points:     4    3    2    1
 RFO step:  Lambda=-8.61475854D-08.
 NNeg= 0 NP= 4 Switch=  2.50D-03 Rises=F DC=  1.01D-05 SmlDif=  1.00D-05
 RMS Error=  0.3302833956D-04 NUsed= 4 EDIIS=F
 DidBck=F Rises=F RFO-DIIS coefs:    1.03992    0.24373   -0.41386    0.13020
 Iteration  1 RMS(Cart)=  0.00151209 RMS(Int)=  0.00000060
 Iteration  2 RMS(Cart)=  0.00000117 RMS(Int)=  0.00000009
 Iteration  3 RMS(Cart)=  0.00000000 RMS(Int)=  0.00000009
 ITry= 1 IFail=0 DXMaxC= 7.50D-03 DCOld= 1.00D+10 DXMaxT= 3.00D-01 DXLimC= 3.00D+00 Rises=F
 Variable       Old X    -DE/DX   Delta X   Delta X   Delta X     New X
                                 (Linear)    (Quad)   (Total)
    R1        4.51189   0.00002   0.00015   0.00032   0.00048   4.51237
    R2        4.24993  -0.00004  -0.00018  -0.00039  -0.00057   4.24936
    R3        4.34039  -0.00001  -0.00004  -0.00007  -0.00012   4.34028
    R4        4.50701  -0.00002  -0.00010  -0.00031  -0.00041   4.50660
    R5        4.24856   0.00004   0.00006   0.00033   0.00039   4.24894
    R6        4.34369   0.00003   0.00000   0.00034   0.00034   4.34403
    R7        2.52695   0.00000  -0.00003   0.00002  -0.00001   2.52693
    R8        2.54524   0.00000  -0.00001   0.00000  -0.00001   2.54523
    R9        2.43704   0.00004   0.00000   0.00006   0.00006   2.43710
   R10        2.58629   0.00001  -0.00001   0.00000  -0.00001   2.58628
   R11        2.55822   0.00001   0.00002   0.00000   0.00003   2.55825
   R12        2.57577  -0.00001  -0.00002   0.00000  -0.00002   2.57575
   R13        2.68490  -0.00001   0.00002  -0.00002   0.00000   2.68490
   R14        2.04958   0.00000   0.00001   0.00000   0.00001   2.04959
   R15        2.62928   0.00000   0.00000   0.00002   0.00002   2.62930
   R16        2.04573   0.00000   0.00000   0.00000   0.00000   2.04573
   R17        2.62822   0.00001   0.00001   0.00000   0.00001   2.62823
   R18        2.04816   0.00000   0.00000   0.00000   0.00000   2.04815
   R19        2.62605  -0.00001   0.00001  -0.00001   0.00000   2.62605
   R20        2.04689   0.00000   0.00000   0.00000   0.00000   2.04689
   R21        2.63591  -0.00001  -0.00002  -0.00002  -0.00004   2.63587
   R22        2.76704   0.00000  -0.00001  -0.00001  -0.00003   2.76701
   R23        2.59798  -0.00001  -0.00001  -0.00002  -0.00003   2.59795
   R24        2.03091   0.00000   0.00002  -0.00003  -0.00001   2.03091
   R25        2.52704   0.00000   0.00000   0.00001   0.00001   2.52705
   R26        2.54541   0.00000  -0.00001   0.00000   0.00000   2.54540
   R27        2.43755  -0.00001  -0.00001  -0.00003  -0.00005   2.43751
   R28        2.58632  -0.00002   0.00002   0.00000   0.00002   2.58634
[truncated: 591,611 more chars]
