# Supplementary material for: DFT and CV data of 4-phenyl-substituted dichloro(bis{2-[1-(phenyl)-1H-1,2,3-triazol-4-yl-κN3]pyridine-κN})iron(II) coordination compounds
Source: Data Brief. 2018 Oct 27;21:1458–71. doi: 10.1016/j.dib.2018.10.085 (PMC6234228; doi:10.1016/j.dib.2018.10.085)
Supplement: Supplementary file 2 — Supplementary material. [file mmc2.zip › DIB_DFT_files_Fe/FeCl2L12_CN_trans1.log]

 Entering Gaussian System, Link 0=g09
 Input=FeCl2L12_CN_trans1.com
 Output=FeCl2L12_CN_trans1.log
 Initial command:
 /soft/sl6.3/x86_64/gaussian/g09_d01/g09/l1.exe "/scratch/conradj/558840.ui.FeCl2L12_CN_trans1/Gau-27603.inp" -scrdir="/scratch/conradj/558840.ui.FeCl2L12_CN_trans1/"
 Default linda workers:  node0401-ib,node0402-ib
 Default is to use  16 SMP processors on each worker.
 Entering Link 1 = /soft/sl6.3/x86_64/gaussian/g09_d01/g09/l1.exe PID=     27604.
  
 Copyright (c) 1988,1990,1992,1993,1995,1998,2003,2009,2013,
            Gaussian, Inc.  All Rights Reserved.
  
 This is part of the Gaussian(R) 09 program.  It is based on
 the Gaussian(R) 03 system (copyright 2003, Gaussian, Inc.),
 the Gaussian(R) 98 system (copyright 1998, Gaussian, Inc.),
 the Gaussian(R) 94 system (copyright 1995, Gaussian, Inc.),
 the Gaussian 92(TM) system (copyright 1992, Gaussian, Inc.),
 the Gaussian 90(TM) system (copyright 1990, Gaussian, Inc.),
 the Gaussian 88(TM) system (copyright 1988, Gaussian, Inc.),
 the Gaussian 86(TM) system (copyright 1986, Carnegie Mellon
 University), and the Gaussian 82(TM) system (copyright 1983,
 Carnegie Mellon University). Gaussian is a federally registered
 trademark of Gaussian, Inc.
  
 This software contains proprietary and confidential information,
 including trade secrets, belonging to Gaussian, Inc.
  
 This software is provided under written license and may be
 used, copied, transmitted, or stored only in accord with that
 written license.
  
 The following legend is applicable only to US Government
 contracts under FAR:
  
                    RESTRICTED RIGHTS LEGEND
  
 Use, reproduction and disclosure by the US Government is
 subject to restrictions as set forth in subparagraphs (a)
 and (c) of the Commercial Computer Software - Restricted
 Rights clause in FAR 52.227-19.
  
 Gaussian, Inc.
 340 Quinnipiac St., Bldg. 40, Wallingford CT 06492
  
  
 ---------------------------------------------------------------
 Warning -- This program may not be used in any manner that
 competes with the business of Gaussian, Inc. or will provide
 assistance to any competitor of Gaussian, Inc.  The licensee
 of this program is prohibited from giving any competitor of
 Gaussian, Inc. access to this program.  By using this program,
 the user acknowledges that Gaussian, Inc. is engaged in the
 business of creating and licensing software in the field of
 computational chemistry and represents and warrants to the
 licensee that it is not a competitor of Gaussian, Inc. and that
 it will not use this program in any manner prohibited above.
 ---------------------------------------------------------------
  

 Cite this work as:
 Gaussian 09, Revision D.01,
 M. J. Frisch, G. W. Trucks, H. B. Schlegel, G. E. Scuseria, 
 M. A. Robb, J. R. Cheeseman, G. Scalmani, V. Barone, B. Mennucci, 
 G. A. Petersson, H. Nakatsuji, M. Caricato, X. Li, H. P. Hratchian, 
 A. F. Izmaylov, J. Bloino, G. Zheng, J. L. Sonnenberg, M. Hada, 
 M. Ehara, K. Toyota, R. Fukuda, J. Hasegawa, M. Ishida, T. Nakajima, 
 Y. Honda, O. Kitao, H. Nakai, T. Vreven, J. A. Montgomery, Jr., 
 J. E. Peralta, F. Ogliaro, M. Bearpark, J. J. Heyd, E. Brothers, 
 K. N. Kudin, V. N. Staroverov, T. Keith, R. Kobayashi, J. Normand, 
 K. Raghavachari, A. Rendell, J. C. Burant, S. S. Iyengar, J. Tomasi, 
 M. Cossi, N. Rega, J. M. Millam, M. Klene, J. E. Knox, J. B. Cross, 
 V. Bakken, C. Adamo, J. Jaramillo, R. Gomperts, R. E. Stratmann, 
 O. Yazyev, A. J. Austin, R. Cammi, C. Pomelli, J. W. Ochterski, 
 R. L. Martin, K. Morokuma, V. G. Zakrzewski, G. A. Voth, 
 P. Salvador, J. J. Dannenberg, S. Dapprich, A. D. Daniels, 
 O. Farkas, J. B. Foresman, J. V. Ortiz, J. Cioslowski, 
 and D. J. Fox, Gaussian, Inc., Wallingford CT, 2013.
 
 ******************************************
 Gaussian 09:  AS64L-G09RevD.01 24-Apr-2013
                20-Oct-2018 
 ******************************************
 %chk=FeCl2L12_CN_trans1.chk
 SetLPE:  input flags="-opt 'Tsnet.Node.lindarsharg: ssh' "
 SetLPE:    new flags="-opt 'Tsnet.Node.lindarsharg: ssh'  -nodelist 'node0401-ib node0402-ib'"
 Will use up to    2 processors via Linda.
 ---------------------------------------
 #P b3lyp/6-311G(d,p) opt scf=(conver=8)
 ---------------------------------------
 1/14=-1,18=20,19=15,26=3,38=1/1,3;
 2/9=110,12=2,17=6,18=5,40=1/2;
 3/5=4,6=6,7=101,11=2,16=1,25=1,30=1,71=1,74=-5/1,2,3;
 4//1;
 5/5=2,6=8,38=5/2;
 6/7=2,8=2,9=2,10=2,28=1/1;
 7//1,2,3,16;
 1/14=-1,18=20,19=15,26=3/3(2);
 2/9=110/2;
 99//99;
 2/9=110/2;
 3/5=4,6=6,7=101,11=2,16=1,25=1,30=1,71=1,74=-5/1,2,3;
 4/5=5,16=3,69=1/1;
 5/5=2,6=8,38=5/2;
 7//1,2,3,16;
 1/14=-1,18=20,19=15,26=3/3(-5);
 2/9=110/2;
 6/7=2,8=2,9=2,10=2,19=2,28=1/1;
 99/9=1/99;
 Leave Link    1 at Sat Oct 20 04:02:13 2018, MaxMem=           0 cpu:         1.2
 (Enter /soft/sl6.3/x86_64/gaussian/g09_d01/g09/l101.exe)
 --------
 Comment:
 --------
 Symbolic Z-matrix:
 Charge =  0 Multiplicity = 5
 26                    0.        0.        0. 
 17                    0.02719   0.14069   2.38503 
 7                     0.0708   -2.25417   0.11732 
 7                     2.18121  -0.54301   0.0145 
 7                     3.2929    0.11013  -0.00768 
 7                     4.28843  -0.80619   0.00901 
 6                    -1.01009  -3.03287   0.18009 
 1                    -1.96406  -2.51825   0.1894 
 6                    -0.93319  -4.42072   0.23229 
 1                    -1.83737  -5.01374   0.28445 
 6                     0.32334  -5.01753   0.21612 
 1                     0.42356  -6.09596   0.25402 
 6                     1.45301  -4.2116    0.15181 
 1                     2.44361  -4.6493    0.13865 
 6                     1.28731  -2.82678   0.10534 
 6                     2.41266  -1.89066   0.04903 
 6                     3.77638  -2.06787   0.04422 
 1                     4.39929  -2.94258   0.09645 
 17                   -0.02719  -0.14069  -2.38503 
 7                    -0.0708    2.25417  -0.11732 
 7                    -2.18121   0.54301  -0.0145 
 7                    -3.2929   -0.11013   0.00768 
 7                    -4.28843   0.80619  -0.00901 
 6                     1.01009   3.03287  -0.18009 
 1                     1.96406   2.51825  -0.1894 
 6                     0.93319   4.42072  -0.23229 
 1                     1.83737   5.01374  -0.28445 
 6                    -0.32334   5.01753  -0.21612 
 1                    -0.42356   6.09596  -0.25402 
 6                    -1.45301   4.2116   -0.15181 
 1                    -2.44361   4.6493   -0.13866 
 6                    -1.28731   2.82678  -0.10534 
 6                    -2.41266   1.89066  -0.04903 
 6                    -3.77638   2.06787  -0.04422 
 1                    -4.39929   2.94258  -0.09645 
 6                     5.64776  -0.39192   0.0028 
 6                     6.6104   -1.17196  -0.63853 
 6                     5.99919   0.79783   0.64254 
 6                     7.93764  -0.76758  -0.62802 
 6                     7.32388   1.2066    0.63979 
 6                     8.30382   0.42499   0.01034 
 1                     6.32391  -2.07328  -1.16531 
 1                     5.23556   1.38314   1.13573 
 1                     8.69135  -1.36417  -1.12554 
 1                     7.60833   2.12627   1.13473 
 6                    -5.64776   0.39192  -0.00279 
 6                    -6.6104    1.17196   0.63853 
 6                    -5.99919  -0.79783  -0.64254 
 6                    -7.93764   0.76758   0.62802 
 6                    -7.32388  -1.2066   -0.63979 
 6                    -8.30382  -0.42499  -0.01034 
 1                    -6.32391   2.07328   1.16531 
 1                    -5.23556  -1.38314  -1.13573 
 1                    -8.69135   1.36417   1.12554 
 1                    -7.60833  -2.12627  -1.13472 
 6                    -9.67138  -0.84393  -0.01664 
 7                    -10.77595  -1.18112  -0.02203 
 6                     9.67138   0.84393   0.01664 
 7                     10.77595   1.18112   0.02204 
 
 Add virtual bond connecting atoms N3         and Fe1        Dist= 4.27D+00.
 Add virtual bond connecting atoms N4         and Fe1        Dist= 4.25D+00.
 Add virtual bond connecting atoms N20        and Fe1        Dist= 4.27D+00.
 Add virtual bond connecting atoms N21        and Fe1        Dist= 4.25D+00.
 NAtoms=     59 NQM=       59 NQMF=       0 NMMI=      0 NMMIF=      0
                NMic=       0 NMicF=      0.
                    Isotopes and Nuclear Properties:
 (Nuclear quadrupole moments (NQMom) in fm**2, nuclear magnetic moments (NMagM)
  in nuclear magnetons)

  Atom         1           2           3           4           5           6           7           8           9          10
 IAtWgt=          56          35          14          14          14          14          12           1          12           1
 AtmWgt=  55.9349393  34.9688527  14.0030740  14.0030740  14.0030740  14.0030740  12.0000000   1.0078250  12.0000000   1.0078250
 NucSpn=           0           3           2           2           2           2           0           1           0           1
 AtZEff=   0.0000000   0.0000000   0.0000000   0.0000000   0.0000000   0.0000000   0.0000000   0.0000000   0.0000000   0.0000000
 NQMom=    0.0000000  -8.1650000   2.0440000   2.0440000   2.0440000   2.0440000   0.0000000   0.0000000   0.0000000   0.0000000
 NMagM=    0.0000000   0.8218740   0.4037610   0.4037610   0.4037610   0.4037610   0.0000000   2.7928460   0.0000000   2.7928460
 AtZNuc=  26.0000000  17.0000000   7.0000000   7.0000000   7.0000000   7.0000000   6.0000000   1.0000000   6.0000000   1.0000000

  Atom        11          12          13          14          15          16          17          18          19          20
 IAtWgt=          12           1          12           1          12          12          12           1          35          14
 AtmWgt=  12.0000000   1.0078250  12.0000000   1.0078250  12.0000000  12.0000000  12.0000000   1.0078250  34.9688527  14.0030740
 NucSpn=           0           1           0           1           0           0           0           1           3           2
 AtZEff=   0.0000000   0.0000000   0.0000000   0.0000000   0.0000000   0.0000000   0.0000000   0.0000000   0.0000000   0.0000000
 NQMom=    0.0000000   0.0000000   0.0000000   0.0000000   0.0000000   0.0000000   0.0000000   0.0000000  -8.1650000   2.0440000
 NMagM=    0.0000000   2.7928460   0.0000000   2.7928460   0.0000000   0.0000000   0.0000000   2.7928460   0.8218740   0.4037610
 AtZNuc=   6.0000000   1.0000000   6.0000000   1.0000000   6.0000000   6.0000000   6.0000000   1.0000000  17.0000000   7.0000000

  Atom        21          22          23          24          25          26          27          28          29          30
 IAtWgt=          14          14          14          12           1          12           1          12           1          12
 AtmWgt=  14.0030740  14.0030740  14.0030740  12.0000000   1.0078250  12.0000000   1.0078250  12.0000000   1.0078250  12.0000000
 NucSpn=           2           2           2           0           1           0           1           0           1           0
 AtZEff=   0.0000000   0.0000000   0.0000000   0.0000000   0.0000000   0.0000000   0.0000000   0.0000000   0.0000000   0.0000000
 NQMom=    2.0440000   2.0440000   2.0440000   0.0000000   0.0000000   0.0000000   0.0000000   0.0000000   0.0000000   0.0000000
 NMagM=    0.4037610   0.4037610   0.4037610   0.0000000   2.7928460   0.0000000   2.7928460   0.0000000   2.7928460   0.0000000
 AtZNuc=   7.0000000   7.0000000   7.0000000   6.0000000   1.0000000   6.0000000   1.0000000   6.0000000   1.0000000   6.0000000

  Atom        31          32          33          34          35          36          37          38          39          40
 IAtWgt=           1          12          12          12           1          12          12          12          12          12
 AtmWgt=   1.0078250  12.0000000  12.0000000  12.0000000   1.0078250  12.0000000  12.0000000  12.0000000  12.0000000  12.0000000
 NucSpn=           1           0           0           0           1           0           0           0           0           0
 AtZEff=   0.0000000   0.0000000   0.0000000   0.0000000   0.0000000   0.0000000   0.0000000   0.0000000   0.0000000   0.0000000
 NQMom=    0.0000000   0.0000000   0.0000000   0.0000000   0.0000000   0.0000000   0.0000000   0.0000000   0.0000000   0.0000000
 NMagM=    2.7928460   0.0000000   0.0000000   0.0000000   2.7928460   0.0000000   0.0000000   0.0000000   0.0000000   0.0000000
 AtZNuc=   1.0000000   6.0000000   6.0000000   6.0000000   1.0000000   6.0000000   6.0000000   6.0000000   6.0000000   6.0000000

  Atom        41          42          43          44          45          46          47          48          49          50
 IAtWgt=          12           1           1           1           1          12          12          12          12          12
 AtmWgt=  12.0000000   1.0078250   1.0078250   1.0078250   1.0078250  12.0000000  12.0000000  12.0000000  12.0000000  12.0000000
 NucSpn=           0           1           1           1           1           0           0           0           0           0
 AtZEff=   0.0000000   0.0000000   0.0000000   0.0000000   0.0000000   0.0000000   0.0000000   0.0000000   0.0000000   0.0000000
 NQMom=    0.0000000   0.0000000   0.0000000   0.0000000   0.0000000   0.0000000   0.0000000   0.0000000   0.0000000   0.0000000
 NMagM=    0.0000000   2.7928460   2.7928460   2.7928460   2.7928460   0.0000000   0.0000000   0.0000000   0.0000000   0.0000000
 AtZNuc=   6.0000000   1.0000000   1.0000000   1.0000000   1.0000000   6.0000000   6.0000000   6.0000000   6.0000000   6.0000000

  Atom        51          52          53          54          55          56          57          58          59
 IAtWgt=          12           1           1           1           1          12          14          12          14
 AtmWgt=  12.0000000   1.0078250   1.0078250   1.0078250   1.0078250  12.0000000  14.0030740  12.0000000  14.0030740
 NucSpn=           0           1           1           1           1           0           2           0           2
 AtZEff=   0.0000000   0.0000000   0.0000000   0.0000000   0.0000000   0.0000000   0.0000000   0.0000000   0.0000000
 NQMom=    0.0000000   0.0000000   0.0000000   0.0000000   0.0000000   0.0000000   2.0440000   0.0000000   2.0440000
 NMagM=    0.0000000   2.7928460   2.7928460   2.7928460   2.7928460   0.0000000   0.4037610   0.0000000   0.4037610
 AtZNuc=   6.0000000   1.0000000   1.0000000   1.0000000   1.0000000   6.0000000   7.0000000   6.0000000   7.0000000
 Leave Link  101 at Sat Oct 20 04:02:13 2018, MaxMem=   838860800 cpu:         4.7
 (Enter /soft/sl6.3/x86_64/gaussian/g09_d01/g09/l103.exe)

 GradGradGradGradGradGradGradGradGradGradGradGradGradGradGradGradGradGrad
 Berny optimization.
 Initialization pass.
                           ----------------------------
                           !    Initial Parameters    !
                           ! (Angstroms and Degrees)  !
 --------------------------                            --------------------------
 ! Name  Definition              Value          Derivative Info.                !
 --------------------------------------------------------------------------------
 ! R1    R(1,2)                  2.3893         estimate D2E/DX2                !
 ! R2    R(1,3)                  2.2583         estimate D2E/DX2                !
 ! R3    R(1,4)                  2.2478         estimate D2E/DX2                !
 ! R4    R(1,19)                 2.3893         estimate D2E/DX2                !
 ! R5    R(1,20)                 2.2583         estimate D2E/DX2                !
 ! R6    R(1,21)                 2.2478         estimate D2E/DX2                !
 ! R7    R(3,7)                  1.3337         estimate D2E/DX2                !
 ! R8    R(3,15)                 1.3446         estimate D2E/DX2                !
 ! R9    R(4,5)                  1.2896         estimate D2E/DX2                !
 ! R10   R(4,16)                 1.3678         estimate D2E/DX2                !
 ! R11   R(5,6)                  1.3531         estimate D2E/DX2                !
 ! R12   R(6,17)                 1.3621         estimate D2E/DX2                !
 ! R13   R(6,36)                 1.4211         estimate D2E/DX2                !
 ! R14   R(7,8)                  1.084          estimate D2E/DX2                !
 ! R15   R(7,9)                  1.391          estimate D2E/DX2                !
 ! R16   R(9,10)                 1.0826         estimate D2E/DX2                !
 ! R17   R(9,11)                 1.3912         estimate D2E/DX2                !
 ! R18   R(11,12)                1.0837         estimate D2E/DX2                !
 ! R19   R(11,13)                1.3892         estimate D2E/DX2                !
 ! R20   R(13,14)                1.0831         estimate D2E/DX2                !
 ! R21   R(13,15)                1.3955         estimate D2E/DX2                !
 ! R22   R(15,16)                1.4649         estimate D2E/DX2                !
 ! R23   R(16,17)                1.3752         estimate D2E/DX2                !
 ! R24   R(17,18)                1.0751         estimate D2E/DX2                !
 ! R25   R(20,24)                1.3337         estimate D2E/DX2                !
 ! R26   R(20,32)                1.3446         estimate D2E/DX2                !
 ! R27   R(21,22)                1.2896         estimate D2E/DX2                !
 ! R28   R(21,33)                1.3678         estimate D2E/DX2                !
 ! R29   R(22,23)                1.3531         estimate D2E/DX2                !
 ! R30   R(23,34)                1.3621         estimate D2E/DX2                !
 ! R31   R(23,46)                1.4211         estimate D2E/DX2                !
 ! R32   R(24,25)                1.084          estimate D2E/DX2                !
 ! R33   R(24,26)                1.391          estimate D2E/DX2                !
 ! R34   R(26,27)                1.0826         estimate D2E/DX2                !
 ! R35   R(26,28)                1.3912         estimate D2E/DX2                !
 ! R36   R(28,29)                1.0837         estimate D2E/DX2                !
 ! R37   R(28,30)                1.3892         estimate D2E/DX2                !
 ! R38   R(30,31)                1.0831         estimate D2E/DX2                !
 ! R39   R(30,32)                1.3955         estimate D2E/DX2                !
 ! R40   R(32,33)                1.4649         estimate D2E/DX2                !
 ! R41   R(33,34)                1.3752         estimate D2E/DX2                !
 ! R42   R(34,35)                1.0751         estimate D2E/DX2                !
 ! R43   R(36,37)                1.3951         estimate D2E/DX2                !
 ! R44   R(36,38)                1.3958         estimate D2E/DX2                !
 ! R45   R(37,39)                1.3875         estimate D2E/DX2                !
 ! R46   R(37,42)                1.0826         estimate D2E/DX2                !
 ! R47   R(38,40)                1.3863         estimate D2E/DX2                !
 ! R48   R(38,43)                1.0812         estimate D2E/DX2                !
 ! R49   R(39,41)                1.4014         estimate D2E/DX2                !
 ! R50   R(39,44)                1.0824         estimate D2E/DX2                !
 ! R51   R(40,41)                1.4026         estimate D2E/DX2                !
 ! R52   R(40,45)                1.0824         estimate D2E/DX2                !
 ! R53   R(41,58)                1.4303         estimate D2E/DX2                !
 ! R54   R(46,47)                1.3951         estimate D2E/DX2                !
 ! R55   R(46,48)                1.3958         estimate D2E/DX2                !
 ! R56   R(47,49)                1.3875         estimate D2E/DX2                !
 ! R57   R(47,52)                1.0826         estimate D2E/DX2                !
 ! R58   R(48,50)                1.3863         estimate D2E/DX2                !
 ! R59   R(48,53)                1.0812         estimate D2E/DX2                !
 ! R60   R(49,51)                1.4014         estimate D2E/DX2                !
 ! R61   R(49,54)                1.0824         estimate D2E/DX2                !
 ! R62   R(50,51)                1.4026         estimate D2E/DX2                !
 ! R63   R(50,55)                1.0824         estimate D2E/DX2                !
 ! R64   R(51,56)                1.4303         estimate D2E/DX2                !
 ! R65   R(56,57)                1.1549         estimate D2E/DX2                !
 ! R66   R(58,59)                1.1549         estimate D2E/DX2                !
 ! A1    A(2,1,3)               90.376          estimate D2E/DX2                !
 ! A2    A(2,1,4)               89.8134         estimate D2E/DX2                !
 ! A3    A(2,1,20)              89.624          estimate D2E/DX2                !
 ! A4    A(2,1,21)              90.1866         estimate D2E/DX2                !
 ! A5    A(3,1,4)               74.2237         estimate D2E/DX2                !
 ! A6    A(3,1,19)              89.624          estimate D2E/DX2                !
 ! A7    A(3,1,21)             105.7763         estimate D2E/DX2                !
 ! A8    A(4,1,19)              90.1866         estimate D2E/DX2                !
 ! A9    A(4,1,20)             105.7763         estimate D2E/DX2                !
 ! A10   A(19,1,20)             90.376          estimate D2E/DX2                !
 ! A11   A(19,1,21)             89.8134         estimate D2E/DX2                !
 ! A12   A(20,1,21)             74.2237         estimate D2E/DX2                !
 ! A13   A(1,3,7)              124.0452         estimate D2E/DX2                !
 ! A14   A(1,3,15)             116.9349         estimate D2E/DX2                !
 ! A15   A(7,3,15)             119.0147         estimate D2E/DX2                !
 ! A16   A(1,4,5)              135.5666         estimate D2E/DX2                !
 ! A17   A(1,4,16)             113.7263         estimate D2E/DX2                !
 ! A18   A(5,4,16)             110.7063         estimate D2E/DX2                !
 ! A19   A(4,5,6)              106.9209         estimate D2E/DX2                !
 ! A20   A(5,6,17)             110.5488         estimate D2E/DX2                !
 ! A21   A(5,6,36)             120.4168         estimate D2E/DX2                !
 ! A22   A(17,6,36)            129.031          estimate D2E/DX2                !
 ! A23   A(3,7,8)              115.8788         estimate D2E/DX2                !
 ! A24   A(3,7,9)              122.6522         estimate D2E/DX2                !
 ! A25   A(8,7,9)              121.469          estimate D2E/DX2                !
 ! A26   A(7,9,10)             120.146          estimate D2E/DX2                !
 ! A27   A(7,9,11)             118.5255         estimate D2E/DX2                !
 ! A28   A(10,9,11)            121.3285         estimate D2E/DX2                !
 ! A29   A(9,11,12)            120.6653         estimate D2E/DX2                !
 ! A30   A(9,11,13)            119.0875         estimate D2E/DX2                !
 ! A31   A(12,11,13)           120.2472         estimate D2E/DX2                !
 ! A32   A(11,13,14)           120.6552         estimate D2E/DX2                !
 ! A33   A(11,13,15)           118.7315         estimate D2E/DX2                !
 ! A34   A(14,13,15)           120.6133         estimate D2E/DX2                !
 ! A35   A(3,15,13)            121.988          estimate D2E/DX2                !
 ! A36   A(3,15,16)            115.0392         estimate D2E/DX2                !
 ! A37   A(13,15,16)           122.9716         estimate D2E/DX2                !
 ! A38   A(4,16,15)            120.0394         estimate D2E/DX2                !
 ! A39   A(4,16,17)            107.138          estimate D2E/DX2                !
 ! A40   A(15,16,17)           132.8117         estimate D2E/DX2                !
 ! A41   A(6,17,16)            104.6858         estimate D2E/DX2                !
 ! A42   A(6,17,18)            122.4849         estimate D2E/DX2                !
 ! A43   A(16,17,18)           132.7834         estimate D2E/DX2                !
 ! A44   A(1,20,24)            124.0452         estimate D2E/DX2                !
 ! A45   A(1,20,32)            116.9349         estimate D2E/DX2                !
 ! A46   A(24,20,32)           119.0147         estimate D2E/DX2                !
 ! A47   A(1,21,22)            135.5666         estimate D2E/DX2                !
 ! A48   A(1,21,33)            113.7263         estimate D2E/DX2                !
 ! A49   A(22,21,33)           110.7063         estimate D2E/DX2                !
 ! A50   A(21,22,23)           106.9209         estimate D2E/DX2                !
 ! A51   A(22,23,34)           110.5488         estimate D2E/DX2                !
 ! A52   A(22,23,46)           120.4168         estimate D2E/DX2                !
 ! A53   A(34,23,46)           129.0309         estimate D2E/DX2                !
 ! A54   A(20,24,25)           115.8788         estimate D2E/DX2                !
 ! A55   A(20,24,26)           122.6522         estimate D2E/DX2                !
 ! A56   A(25,24,26)           121.469          estimate D2E/DX2                !
 ! A57   A(24,26,27)           120.146          estimate D2E/DX2                !
 ! A58   A(24,26,28)           118.5255         estimate D2E/DX2                !
 ! A59   A(27,26,28)           121.3285         estimate D2E/DX2                !
 ! A60   A(26,28,29)           120.6652         estimate D2E/DX2                !
 ! A61   A(26,28,30)           119.0876         estimate D2E/DX2                !
 ! A62   A(29,28,30)           120.2471         estimate D2E/DX2                !
 ! A63   A(28,30,31)           120.6552         estimate D2E/DX2                !
 ! A64   A(28,30,32)           118.7315         estimate D2E/DX2                !
 ! A65   A(31,30,32)           120.6133         estimate D2E/DX2                !
 ! A66   A(20,32,30)           121.988          estimate D2E/DX2                !
 ! A67   A(20,32,33)           115.0392         estimate D2E/DX2                !
 ! A68   A(30,32,33)           122.9716         estimate D2E/DX2                !
 ! A69   A(21,33,32)           120.0394         estimate D2E/DX2                !
 ! A70   A(21,33,34)           107.138          estimate D2E/DX2                !
 ! A71   A(32,33,34)           132.8117         estimate D2E/DX2                !
 ! A72   A(23,34,33)           104.6858         estimate D2E/DX2                !
 ! A73   A(23,34,35)           122.4849         estimate D2E/DX2                !
 ! A74   A(33,34,35)           132.7834         estimate D2E/DX2                !
 ! A75   A(6,36,37)            119.936          estimate D2E/DX2                !
 ! A76   A(6,36,38)            119.1646         estimate D2E/DX2                !
 ! A77   A(37,36,38)           120.8993         estimate D2E/DX2                !
 ! A78   A(36,37,39)           119.5766         estimate D2E/DX2                !
 ! A79   A(36,37,42)           120.4366         estimate D2E/DX2                !
 ! A80   A(39,37,42)           119.9655         estimate D2E/DX2                !
 ! A81   A(36,38,40)           119.4065         estimate D2E/DX2                !
 ! A82   A(36,38,43)           119.517          estimate D2E/DX2                !
 ! A83   A(40,38,43)           121.076          estimate D2E/DX2                !
 ! A84   A(37,39,41)           120.0942         estimate D2E/DX2                !
 ! A85   A(37,39,44)           120.1311         estimate D2E/DX2                !
 ! A86   A(41,39,44)           119.7683         estimate D2E/DX2                !
 ! A87   A(38,40,41)           120.2758         estimate D2E/DX2                !
 ! A88   A(38,40,45)           120.0476         estimate D2E/DX2                !
 ! A89   A(41,40,45)           119.6726         estimate D2E/DX2                !
 ! A90   A(39,41,40)           119.7411         estimate D2E/DX2                !
 ! A91   A(39,41,58)           120.0735         estimate D2E/DX2                !
 ! A92   A(40,41,58)           120.1852         estimate D2E/DX2                !
 ! A93   A(23,46,47)           119.9361         estimate D2E/DX2                !
 ! A94   A(23,46,48)           119.1645         estimate D2E/DX2                !
 ! A95   A(47,46,48)           120.8994         estimate D2E/DX2                !
 ! A96   A(46,47,49)           119.5767         estimate D2E/DX2                !
 ! A97   A(46,47,52)           120.4366         estimate D2E/DX2                !
 ! A98   A(49,47,52)           119.9654         estimate D2E/DX2                !
 ! A99   A(46,48,50)           119.4064         estimate D2E/DX2                !
 ! A100  A(46,48,53)           119.517          estimate D2E/DX2                !
 ! A101  A(50,48,53)           121.0759         estimate D2E/DX2                !
 ! A102  A(47,49,51)           120.0941         estimate D2E/DX2                !
 ! A103  A(47,49,54)           120.1312         estimate D2E/DX2                !
 ! A104  A(51,49,54)           119.7682         estimate D2E/DX2                !
 ! A105  A(48,50,51)           120.2758         estimate D2E/DX2                !
 ! A106  A(48,50,55)           120.0476         estimate D2E/DX2                !
 ! A107  A(51,50,55)           119.6726         estimate D2E/DX2                !
 ! A108  A(49,51,50)           119.7411         estimate D2E/DX2                !
 ! A109  A(49,51,56)           120.0735         estimate D2E/DX2                !
 ! A110  A(50,51,56)           120.1853         estimate D2E/DX2                !
 ! A111  L(2,1,19,3,-1)        180.0            estimate D2E/DX2                !
 ! A112  L(3,1,20,2,-1)        180.0            estimate D2E/DX2                !
 ! A113  L(4,1,21,2,-1)        180.0            estimate D2E/DX2                !
 ! A114  L(51,56,57,54,-1)     179.9601         estimate D2E/DX2                !
 ! A115  L(41,58,59,44,-1)     179.9601         estimate D2E/DX2                !
 ! A116  L(2,1,19,3,-2)        180.0            estimate D2E/DX2                !
 ! A117  L(3,1,20,2,-2)        180.0            estimate D2E/DX2                !
 ! A118  L(4,1,21,2,-2)        180.0            estimate D2E/DX2                !
 ! A119  L(51,56,57,54,-2)     179.9461         estimate D2E/DX2                !
 ! A120  L(41,58,59,44,-2)     180.0539         estimate D2E/DX2                !
 ! D1    D(2,1,3,7)             89.5122         estimate D2E/DX2                !
 ! D2    D(2,1,3,15)           -91.3304         estimate D2E/DX2                !
 ! D3    D(4,1,3,7)            179.2121         estimate D2E/DX2                !
 ! D4    D(4,1,3,15)            -1.6305         estimate D2E/DX2                !
 ! D5    D(19,1,3,7)           -90.4878         estimate D2E/DX2                !
 ! D6    D(19,1,3,15)           88.6696         estimate D2E/DX2                !
 ! D7    D(21,1,3,7)            -0.7879         estimate D2E/DX2                !
 ! D8    D(21,1,3,15)          178.3695         estimate D2E/DX2                !
 ! D9    D(7,3,20,24)          180.0            estimate D2E/DX2                !
 ! D10   D(7,3,20,32)            0.8426         estimate D2E/DX2                !
 ! D11   D(15,3,20,24)          -0.8426         estimate D2E/DX2                !
 ! D12   D(15,3,20,32)         180.0            estimate D2E/DX2                !
 ! D13   D(2,1,4,5)            -88.3515         estimate D2E/DX2                !
 ! D14   D(2,1,4,16)            92.0158         estimate D2E/DX2                !
 ! D15   D(3,1,4,5)           -178.7949         estimate D2E/DX2                !
 ! D16   D(3,1,4,16)             1.5724         estimate D2E/DX2                !
 ! D17   D(19,1,4,5)            91.6486         estimate D2E/DX2                !
 ! D18   D(19,1,4,16)          -87.9841         estimate D2E/DX2                !
 ! D19   D(20,1,4,5)             1.2051         estimate D2E/DX2                !
 ! D20   D(20,1,4,16)         -178.4276         estimate D2E/DX2                !
 ! D21   D(5,4,21,22)          180.0            estimate D2E/DX2                !
 ! D22   D(5,4,21,33)           -0.3673         estimate D2E/DX2                !
 ! D23   D(16,4,21,22)           0.3673         estimate D2E/DX2                !
 ! D24   D(16,4,21,33)         180.0            estimate D2E/DX2                !
 ! D25   D(2,1,20,24)           90.4878         estimate D2E/DX2                !
 ! D26   D(2,1,20,32)          -88.6696         estimate D2E/DX2                !
 ! D27   D(4,1,20,24)            0.7879         estimate D2E/DX2                !
 ! D28   D(4,1,20,32)         -178.3695         estimate D2E/DX2                !
 ! D29   D(19,1,20,24)         -89.5122         estimate D2E/DX2                !
 ! D30   D(19,1,20,32)          91.3304         estimate D2E/DX2                !
 ! D31   D(21,1,20,24)        -179.2121         estimate D2E/DX2                !
 ! D32   D(21,1,20,32)           1.6305         estimate D2E/DX2                !
 ! D33   D(2,1,21,22)          -91.6485         estimate D2E/DX2                !
 ! D34   D(2,1,21,33)           87.9842         estimate D2E/DX2                !
 ! D35   D(3,1,21,22)           -1.2051         estimate D2E/DX2                !
 ! D36   D(3,1,21,33)          178.4276         estimate D2E/DX2                !
 ! D37   D(19,1,21,22)          88.3514         estimate D2E/DX2                !
 ! D38   D(19,1,21,33)         -92.0159         estimate D2E/DX2                !
 ! D39   D(20,1,21,22)         178.7949         estimate D2E/DX2                !
 ! D40   D(20,1,21,33)          -1.5724         estimate D2E/DX2                !
 ! D41   D(1,3,7,8)             -1.0101         estimate D2E/DX2                !
 ! D42   D(1,3,7,9)            179.0543         estimate D2E/DX2                !
 ! D43   D(15,3,7,8)           179.8489         estimate D2E/DX2                !
 ! D44   D(15,3,7,9)            -0.0866         estimate D2E/DX2                !
 ! D45   D(1,3,15,13)         -178.9685         estimate D2E/DX2                !
 ! D46   D(1,3,15,16)            1.407          estimate D2E/DX2                !
 ! D47   D(7,3,15,13)            0.2331         estimate D2E/DX2                !
 ! D48   D(7,3,15,16)         -179.3914         estimate D2E/DX2                !
 ! D49   D(1,4,5,6)           -179.5049         estimate D2E/DX2                !
 ! D50   D(16,4,5,6)             0.1357         estimate D2E/DX2                !
 ! D51   D(1,4,16,15)           -1.4768         estimate D2E/DX2                !
 ! D52   D(1,4,16,17)          179.5763         estimate D2E/DX2                !
 ! D53   D(5,4,16,15)          178.7981         estimate D2E/DX2                !
 ! D54   D(5,4,16,17)           -0.1488         estimate D2E/DX2                !
 ! D55   D(4,5,6,17)            -0.0725         estimate D2E/DX2                !
 ! D56   D(4,5,6,36)          -179.4602         estimate D2E/DX2                !
 ! D57   D(5,6,17,16)           -0.0178         estimate D2E/DX2                !
 ! D58   D(5,6,17,18)         -177.8416         estimate D2E/DX2                !
 ! D59   D(36,6,17,16)         179.3025         estimate D2E/DX2                !
 ! D60   D(36,6,17,18)           1.4787         estimate D2E/DX2                !
 ! D61   D(5,6,36,37)         -147.1676         estimate D2E/DX2                !
 ! D62   D(5,6,36,38)           32.7906         estimate D2E/DX2                !
 ! D63   D(17,6,36,37)          33.5704         estimate D2E/DX2                !
 ! D64   D(17,6,36,38)        -146.4714         estimate D2E/DX2                !
 ! D65   D(3,7,9,10)           179.881          estimate D2E/DX2                !
 ! D66   D(3,7,9,11)            -0.1017         estimate D2E/DX2                !
 ! D67   D(8,7,9,10)            -0.051          estimate D2E/DX2                !
 ! D68   D(8,7,9,11)           179.9664         estimate D2E/DX2                !
 ! D69   D(7,9,11,12)         -179.9148         estimate D2E/DX2                !
 ! D70   D(7,9,11,13)            0.1444         estimate D2E/DX2                !
 ! D71   D(10,9,11,12)           0.1028         estimate D2E/DX2                !
 ! D72   D(10,9,11,13)        -179.838          estimate D2E/DX2                !
 ! D73   D(9,11,13,14)         179.9503         estimate D2E/DX2                !
 ! D74   D(9,11,13,15)          -0.0077         estimate D2E/DX2                !
 ! D75   D(12,11,13,14)          0.0092         estimate D2E/DX2                !
 ! D76   D(12,11,13,15)       -179.9488         estimate D2E/DX2                !
 ! D77   D(11,13,15,3)          -0.1863         estimate D2E/DX2                !
 ! D78   D(11,13,15,16)        179.4081         estimate D2E/DX2                !
 ! D79   D(14,13,15,3)         179.8556         estimate D2E/DX2                !
 ! D80   D(14,13,15,16)         -0.55           estimate D2E/DX2                !
 ! D81   D(3,15,16,4)            0.0688         estimate D2E/DX2                !
 ! D82   D(3,15,16,17)         178.697          estimate D2E/DX2                !
 ! D83   D(13,15,16,4)        -179.5515         estimate D2E/DX2                !
 ! D84   D(13,15,16,17)         -0.9234         estimate D2E/DX2                !
 ! D85   D(4,16,17,6)            0.0963         estimate D2E/DX2                !
 ! D86   D(4,16,17,18)         177.5949         estimate D2E/DX2                !
 ! D87   D(15,16,17,6)        -178.6609         estimate D2E/DX2                !
 ! D88   D(15,16,17,18)         -1.1623         estimate D2E/DX2                !
 ! D89   D(1,20,24,25)           1.0101         estimate D2E/DX2                !
 ! D90   D(1,20,24,26)        -179.0544         estimate D2E/DX2                !
 ! D91   D(32,20,24,25)       -179.8489         estimate D2E/DX2                !
 ! D92   D(32,20,24,26)          0.0866         estimate D2E/DX2                !
 ! D93   D(1,20,32,30)         178.9686         estimate D2E/DX2                !
 ! D94   D(1,20,32,33)          -1.407          estimate D2E/DX2                !
 ! D95   D(24,20,32,30)         -0.233          estimate D2E/DX2                !
 ! D96   D(24,20,32,33)        179.3914         estimate D2E/DX2                !
 ! D97   D(1,21,22,23)         179.5049         estimate D2E/DX2                !
 ! D98   D(33,21,22,23)         -0.1357         estimate D2E/DX2                !
 ! D99   D(1,21,33,32)           1.4768         estimate D2E/DX2                !
 ! D100  D(1,21,33,34)        -179.5763         estimate D2E/DX2                !
 ! D101  D(22,21,33,32)       -178.7981         estimate D2E/DX2                !
 ! D102  D(22,21,33,34)          0.1488         estimate D2E/DX2                !
 ! D103  D(21,22,23,34)          0.0725         estimate D2E/DX2                !
 ! D104  D(21,22,23,46)        179.4602         estimate D2E/DX2                !
 ! D105  D(22,23,34,33)          0.0178         estimate D2E/DX2                !
 ! D106  D(22,23,34,35)        177.8416         estimate D2E/DX2                !
 ! D107  D(46,23,34,33)       -179.3026         estimate D2E/DX2                !
 ! D108  D(46,23,34,35)         -1.4788         estimate D2E/DX2                !
 ! D109  D(22,23,46,47)        147.1676         estimate D2E/DX2                !
 ! D110  D(22,23,46,48)        -32.7906         estimate D2E/DX2                !
 ! D111  D(34,23,46,47)        -33.5704         estimate D2E/DX2                !
 ! D112  D(34,23,46,48)        146.4714         estimate D2E/DX2                !
 ! D113  D(20,24,26,27)       -179.881          estimate D2E/DX2                !
 ! D114  D(20,24,26,28)          0.1017         estimate D2E/DX2                !
 ! D115  D(25,24,26,27)          0.051          estimate D2E/DX2                !
 ! D116  D(25,24,26,28)       -179.9663         estimate D2E/DX2                !
 ! D117  D(24,26,28,29)        179.9148         estimate D2E/DX2                !
 ! D118  D(24,26,28,30)         -0.1445         estimate D2E/DX2                !
 ! D119  D(27,26,28,29)         -0.1027         estimate D2E/DX2                !
 ! D120  D(27,26,28,30)        179.838          estimate D2E/DX2                !
 ! D121  D(26,28,30,31)       -179.9503         estimate D2E/DX2                !
 ! D122  D(26,28,30,32)          0.0079         estimate D2E/DX2                !
 ! D123  D(29,28,30,31)         -0.0093         estimate D2E/DX2                !
 ! D124  D(29,28,30,32)        179.9488         estimate D2E/DX2                !
 ! D125  D(28,30,32,20)          0.1862         estimate D2E/DX2                !
 ! D126  D(28,30,32,33)       -179.4081         estimate D2E/DX2                !
 ! D127  D(31,30,32,20)       -179.8556         estimate D2E/DX2                !
 ! D128  D(31,30,32,33)          0.55           estimate D2E/DX2                !
 ! D129  D(20,32,33,21)         -0.0688         estimate D2E/DX2                !
 ! D130  D(20,32,33,34)       -178.697          estimate D2E/DX2                !
 ! D131  D(30,32,33,21)        179.5515         estimate D2E/DX2                !
 ! D132  D(30,32,33,34)          0.9233         estimate D2E/DX2                !
 ! D133  D(21,33,34,23)         -0.0963         estimate D2E/DX2                !
 ! D134  D(21,33,34,35)       -177.5949         estimate D2E/DX2                !
 ! D135  D(32,33,34,23)        178.6609         estimate D2E/DX2                !
 ! D136  D(32,33,34,35)          1.1623         estimate D2E/DX2                !
 ! D137  D(6,36,37,39)        -179.3293         estimate D2E/DX2                !
 ! D138  D(6,36,37,42)           2.3516         estimate D2E/DX2                !
 ! D139  D(38,36,37,39)          0.7132         estimate D2E/DX2                !
 ! D140  D(38,36,37,42)       -177.6058         estimate D2E/DX2                !
 ! D141  D(6,36,38,40)         179.9874         estimate D2E/DX2                !
 ! D142  D(6,36,38,43)           0.2642         estimate D2E/DX2                !
 ! D143  D(37,36,38,40)         -0.0549         estimate D2E/DX2                !
 ! D144  D(37,36,38,43)       -179.7781         estimate D2E/DX2                !
 ! D145  D(36,37,39,41)         -0.7236         estimate D2E/DX2                !
 ! D146  D(36,37,39,44)       -179.7957         estimate D2E/DX2                !
 ! D147  D(42,37,39,41)        177.6035         estimate D2E/DX2                !
 ! D148  D(42,37,39,44)         -1.4686         estimate D2E/DX2                !
 ! D149  D(36,38,40,41)         -0.5889         estimate D2E/DX2                !
 ! D150  D(36,38,40,45)       -179.8554         estimate D2E/DX2                !
 ! D151  D(43,38,40,41)        179.1299         estimate D2E/DX2                !
 ! D152  D(43,38,40,45)         -0.1366         estimate D2E/DX2                !
 ! D153  D(37,39,41,40)          0.0887         estimate D2E/DX2                !
 ! D154  D(37,39,41,58)       -179.7683         estimate D2E/DX2                !
 ! D155  D(44,39,41,40)        179.1642         estimate D2E/DX2                !
 ! D156  D(44,39,41,58)         -0.6929         estimate D2E/DX2                !
 ! D157  D(38,40,41,39)          0.5748         estimate D2E/DX2                !
 ! D158  D(38,40,41,58)       -179.5683         estimate D2E/DX2                !
 ! D159  D(45,40,41,39)        179.8441         estimate D2E/DX2                !
 ! D160  D(45,40,41,58)         -0.299          estimate D2E/DX2                !
 ! D161  D(23,46,47,49)        179.3293         estimate D2E/DX2                !
 ! D162  D(23,46,47,52)         -2.3517         estimate D2E/DX2                !
 ! D163  D(48,46,47,49)         -0.7132         estimate D2E/DX2                !
 ! D164  D(48,46,47,52)        177.6058         estimate D2E/DX2                !
 ! D165  D(23,46,48,50)       -179.9874         estimate D2E/DX2                !
 ! D166  D(23,46,48,53)         -0.2641         estimate D2E/DX2                !
 ! D167  D(47,46,48,50)          0.0548         estimate D2E/DX2                !
 ! D168  D(47,46,48,53)        179.778          estimate D2E/DX2                !
 ! D169  D(46,47,49,51)          0.7237         estimate D2E/DX2                !
 ! D170  D(46,47,49,54)        179.7957         estimate D2E/DX2                !
 ! D171  D(52,47,49,51)       -177.6034         estimate D2E/DX2                !
 ! D172  D(52,47,49,54)          1.4686         estimate D2E/DX2                !
 ! D173  D(46,48,50,51)          0.589          estimate D2E/DX2                !
 ! D174  D(46,48,50,55)        179.8554         estimate D2E/DX2                !
 ! D175  D(53,48,50,51)       -179.1298         estimate D2E/DX2                !
 ! D176  D(53,48,50,55)          0.1366         estimate D2E/DX2                !
 ! D177  D(47,49,51,50)         -0.0887         estimate D2E/DX2                !
 ! D178  D(47,49,51,56)        179.7683         estimate D2E/DX2                !
 ! D179  D(54,49,51,50)       -179.1641         estimate D2E/DX2                !
 ! D180  D(54,49,51,56)          0.6929         estimate D2E/DX2                !
 ! D181  D(48,50,51,49)         -0.5749         estimate D2E/DX2                !
 ! D182  D(48,50,51,56)        179.5683         estimate D2E/DX2                !
 ! D183  D(55,50,51,49)       -179.8441         estimate D2E/DX2                !
 ! D184  D(55,50,51,56)          0.2991         estimate D2E/DX2                !
 --------------------------------------------------------------------------------
 Trust Radius=3.00D-01 FncErr=1.00D-07 GrdErr=1.00D-06
 Number of steps in this run=    354 maximum allowed number of steps=    354.
 GradGradGradGradGradGradGradGradGradGradGradGradGradGradGradGradGradGrad

 Leave Link  103 at Sat Oct 20 04:02:13 2018, MaxMem=   838860800 cpu:         0.3
 (Enter /soft/sl6.3/x86_64/gaussian/g09_d01/g09/l202.exe)
 Stoichiometry    C28H18Cl2FeN10(5)
 Framework group  CI[O(Fe),X(C28H18Cl2N10)]
 Deg. of freedom    84
 Full point group                 CI      NOp   2
 Largest Abelian subgroup         CI      NOp   2
 Largest concise Abelian subgroup CI      NOp   2
                         Standard orientation:                         
 ---------------------------------------------------------------------
 Center     Atomic      Atomic             Coordinates (Angstroms)
 Number     Number       Type             X           Y           Z
 ---------------------------------------------------------------------
      1         26           0        0.000000    0.000000    0.000000
      2         17           0        0.027186    0.140690    2.385026
      3          7           0        0.070800   -2.254166    0.117317
      4          7           0        2.181208   -0.543010    0.014502
      5          7           0        3.292904    0.110129   -0.007675
      6          7           0        4.288429   -0.806187    0.009007
      7          6           0       -1.010092   -3.032871    0.180088
      8          1           0       -1.964056   -2.518245    0.189397
      9          6           0       -0.933189   -4.420716    0.232288
     10          1           0       -1.837369   -5.013743    0.284452
     11          6           0        0.323342   -5.017534    0.216121
     12          1           0        0.423556   -6.095961    0.254018
     13          6           0        1.453011   -4.211601    0.151807
     14          1           0        2.443608   -4.649299    0.138654
     15          6           0        1.287313   -2.826775    0.105343
     16          6           0        2.412658   -1.890658    0.049029
     17          6           0        3.776384   -2.067869    0.044224
     18          1           0        4.399289   -2.942577    0.096446
     19         17           0       -0.027186   -0.140690   -2.385026
     20          7           0       -0.070800    2.254166   -0.117317
     21          7           0       -2.181208    0.543010   -0.014502
     22          7           0       -3.292904   -0.110129    0.007675
     23          7           0       -4.288429    0.806187   -0.009007
     24          6           0        1.010092    3.032871   -0.180088
     25          1           0        1.964056    2.518245   -0.189397
     26          6           0        0.933189    4.420716   -0.232288
     27          1           0        1.837369    5.013743   -0.284452
     28          6           0       -0.323342    5.017534   -0.216121
     29          1           0       -0.423556    6.095961   -0.254018
     30          6           0       -1.453011    4.211601   -0.151807
     31          1           0       -2.443608    4.649299   -0.138654
     32          6           0       -1.287313    2.826775   -0.105343
     33          6           0       -2.412658    1.890658   -0.049029
     34          6           0       -3.776384    2.067869   -0.044224
     35          1           0       -4.399289    2.942577   -0.096446
     36          6           0        5.647756   -0.391917    0.002795
     37          6           0        6.610399   -1.171961   -0.638525
     38          6           0        5.999190    0.797833    0.642537
     39          6           0        7.937639   -0.767575   -0.628021
     40          6           0        7.323877    1.206597    0.639789
     41          6           0        8.303819    0.424986    0.010344
     42          1           0        6.323908   -2.073279   -1.165307
     43          1           0        5.235556    1.383142    1.135727
     44          1           0        8.691351   -1.364166   -1.125537
     45          1           0        7.608334    2.126273    1.134726
     46          6           0       -5.647756    0.391917   -0.002795
     47          6           0       -6.610399    1.171961    0.638525
     48          6           0       -5.999190   -0.797833   -0.642537
     49          6           0       -7.937639    0.767575    0.628021
     50          6           0       -7.323877   -1.206597   -0.639789
     51          6           0       -8.303819   -0.424986   -0.010344
     52          1           0       -6.323908    2.073279    1.165307
     53          1           0       -5.235556   -1.383142   -1.135727
     54          1           0       -8.691351    1.364166    1.125537
     55          1           0       -7.608334   -2.126273   -1.134726
     56          6           0       -9.671383   -0.843934   -0.016636
     57          7           0      -10.775954   -1.181118   -0.022034
     58          6           0        9.671383    0.843934    0.016636
     59          7           0       10.775954    1.181118    0.022034
 ---------------------------------------------------------------------
 Rotational constants (GHZ):      0.1625618      0.0334136      0.0291633
 Leave Link  202 at Sat Oct 20 04:02:13 2018, MaxMem=   838860800 cpu:         0.1
 (Enter /soft/sl6.3/x86_64/gaussian/g09_d01/g09/l301.exe)
 Standard basis: 6-311G(d,p) (5D, 7F)
 Ernie: Thresh=  0.10000D-02 Tol=  0.10000D-05 Strict=F.
 There are   469 symmetry adapted cartesian basis functions of AG  symmetry.
 There are   467 symmetry adapted cartesian basis functions of AU  symmetry.
 There are   446 symmetry adapted basis functions of AG  symmetry.
 There are   444 symmetry adapted basis functions of AU  symmetry.
   890 basis functions,  1539 primitive gaussians,   936 cartesian basis functions
   160 alpha electrons      156 beta electrons
       nuclear repulsion energy      5300.2621256468 Hartrees.
 IExCor=  402 DFT=T Ex+Corr=B3LYP ExCW=0 ScaHFX=  0.200000
 ScaDFX=  0.800000  0.720000  1.000000  0.810000 ScalE2=  1.000000  1.000000
 IRadAn=      0 IRanWt=     -1 IRanGd=            0 ICorTp=0 IEmpDi=  4
 NAtoms=   59 NActive=   59 NUniq=   30 SFac= 3.87D+00 NAtFMM=   60 NAOKFM=F Big=F
 Integral buffers will be    131072 words long.
 Raffenetti 2 integral format.
 Two-electron integral symmetry is turned on.
 Leave Link  301 at Sat Oct 20 04:02:13 2018, MaxMem=   838860800 cpu:         1.0
 (Enter /soft/sl6.3/x86_64/gaussian/g09_d01/g09/l302.exe)
 NPDir=0 NMtPBC=     1 NCelOv=     1 NCel=       1 NClECP=     1 NCelD=      1
         NCelK=      1 NCelE2=     1 NClLst=     1 CellRange=     0.0.
 One-electron integrals computed using PRISM.
 One-electron integral symmetry used in STVInt
 NBasis=   890 RedAO= T EigKep=  1.20D-04  NBF=   446   444
 NBsUse=   890 1.00D-06 EigRej= -1.00D+00 NBFU=   446   444
 Precomputing XC quadrature grid using
 IXCGrd= 4 IRadAn=           0 IRanWt=          -1 IRanGd=           0 AccXCQ= 0.00D+00.
 Generated NRdTot=       0 NPtTot=           0 NUsed=           0 NTot=          32
 NSgBfM=   763   766   768   770   781 MxSgAt=    59 MxSgA2=    59.
 Leave Link  302 at Sat Oct 20 04:02:16 2018, MaxMem=   838860800 cpu:        35.9
 (Enter /soft/sl6.3/x86_64/gaussian/g09_d01/g09/l303.exe)
 DipDrv:  MaxL=1.
 Leave Link  303 at Sat Oct 20 04:02:16 2018, MaxMem=   838860800 cpu:         3.8
 (Enter /soft/sl6.3/x86_64/gaussian/g09_d01/g09/l401.exe)
 ExpMin= 4.19D-02 ExpMax= 2.58D+05 ExpMxC= 8.89D+03 IAcc=2 IRadAn=         4 AccDes= 0.00D+00
 Harris functional with IExCor=  402 and IRadAn=       4 diagonalized for initial guess.
 HarFok:  IExCor=  402 AccDes= 0.00D+00 IRadAn=         4 IDoV= 1 UseB2=F ITyADJ=14
 ICtDFT=  3500011 ScaDFX=  1.000000  1.000000  1.000000  1.000000
 FoFCou: FMM=F IPFlag=           0 FMFlag=      100000 FMFlg1=           0
         NFxFlg=           0 DoJE=T BraDBF=F KetDBF=T FulRan=T
         wScrn=  0.000000 ICntrl=     500 IOpCl=  0 I1Cent=   200000004 NGrid=           0
         NMat0=    1 NMatS0=      1 NMatT0=    0 NMatD0=    1 NMtDS0=    0 NMtDT0=    0
 Petite list used in FoFCou.
 Harris En= -3809.60199517159    
 JPrj=0 DoOrth=F DoCkMO=F.
 Initial guess orbital symmetries:
 Alpha Orbitals:
       Occupied  (AG) (AG) (AU) (AG) (AU) (AU) (AU) (AG) (AU) (AU)
                 (AG) (AG) (AU) (AG) (AU) (AG) (AU) (AG) (AU) (AG)
                 (AU) (AG) (AU) (AG) (AU) (AG) (AU) (AG) (AU) (AG)
                 (AU) (AG) (AU) (AG) (AU) (AG) (AU) (AG) (AU) (AG)
                 (AU) (AG) (AU) (AG) (AU) (AG) (AU) (AG) (AU) (AU)
                 (AG) (AG) (AU) (AG) (AU) (AU) (AU) (AG) (AU) (AG)
                 (AU) (AG) (AU) (AG) (AU) (AG) (AU) (AG) (AU) (AG)
                 (AU) (AG) (AU) (AU) (AG) (AU) (AG) (AG) (AU) (AG)
                 (AU) (AU) (AG) (AG) (AU) (AU) (AG) (AU) (AG) (AU)
                 (AG) (AG) (AU) (AG) (AU) (AU) (AG) (AU) (AG) (AG)
                 (AU) (AG) (AU) (AG) (AU) (AG) (AU) (AG) (AU) (AU)
                 (AG) (AG) (AU) (AG) (AU) (AG) (AU) (AG) (AU) (AU)
                 (AG) (AU) (AG) (AG) (AU) (AG) (AU) (AG) (AU) (AG)
                 (AU) (AG) (AU) (AG) (AG) (AU) (AU) (AG) (AU) (AG)
                 (AU) (AU) (AG) (AG) (AU) (AG) (AG) (AU) (AU) (AG)
                 (AU) (AG) (AG) (AU) (AU) (AG) (AG) (AG) (AG) (AU)
       Virtual   (AG) (AU) (AG) (AG) (AU) (AG) (AU) (AG) (AU) (AG)
                 (AU) (AG) (AU) (AG) (AG) (AU) (AG) (AU) (AG) (AU)
                 (AG) (AU) (AU) (AG) (AG) (AU) (AG) (AU) (AG) (AG)
                 (AU) (AU) (AU) (AG) (AG) (AU) (AG) (AG) (AU) (AU)
                 (AG) (AG) (AU) (AG) (AU) (AG) (AU) (AG) (AU) (AG)
                 (AU) (AG) (AU) (AG) (AU) (AG) (AU) (AG) (AG) (AU)
                 (AU) (AU) (AG) (AU) (AG) (AU) (AG) (AG) (AU) (AU)
                 (AG) (AU) (AG) (AG) (AU) (AG) (AG) (AG) (AU) (AU)
                 (AG) (AU) (AG) (AG) (AU) (AU) (AG) (AG) (AU) (AG)
                 (AU) (AU) (AG) (AU) (AU) (AG) (AU) (AU) (AG) (AG)
                 (AU) (AG) (AG) (AU) (AG) (AU) (AU) (AU) (AG) (AG)
                 (AU) (AU) (AG) (AG) (AU) (AU) (AG) (AG) (AU) (AG)
                 (AU) (AG) (AU) (AG) (AU) (AU) (AG) (AU) (AU) (AG)
                 (AU) (AG) (AG) (AU) (AG) (AU) (AU) (AU) (AG) (AG)
                 (AU) (AG) (AU) (AG) (AU) (AG) (AU) (AU) (AG) (AG)
                 (AU) (AU) (AG) (AU) (AG) (AG) (AU) (AG) (AU) (AU)
                 (AG) (AG) (AU) (AG) (AU) (AG) (AU) (AG) (AU) (AG)
                 (AU) (AG) (AU) (AG) (AG) (AU) (AU) (AG) (AU) (AG)
                 (AG) (AU) (AU) (AG) (AU) (AU) (AG) (AG) (AG) (AU)
                 (AG) (AU) (AU) (AG) (AU) (AG) (AG) (AU) (AG) (AG)
                 (AU) (AU) (AG) (AG) (AU) (AG) (AU) (AU) (AG) (AU)
                 (AG) (AU) (AG) (AU) (AG) (AU) (AG) (AU) (AG) (AU)
                 (AU) (AG) (AG) (AG) (AU) (AU) (AU) (AG) (AU) (AG)
                 (AG) (AU) (AG) (AU) (AU) (AG) (AG) (AU) (AG) (AU)
                 (AG) (AU) (AG) (AG) (AU) (AU) (AG) (AU) (AG) (AU)
                 (AG) (AU) (AG) (AG) (AU) (AG) (AU) (AU) (AG) (AU)
                 (AG) (AU) (AG) (AG) (AU) (AG) (AU) (AG) (AU) (AU)
                 (AG) (AG) (AU) (AG) (AG) (AU) (AG) (AG) (AU) (AU)
                 (AU) (AG) (AU) (AG) (AG) (AU) (AU) (AG) (AU) (AG)
                 (AG) (AU) (AG) (AU) (AU) (AG) (AG) (AU) (AG) (AU)
                 (AG) (AG) (AU) (AG) (AU) (AU) (AG) (AU) (AG) (AU)
                 (AG) (AG) (AU) (AG) (AU) (AU) (AG) (AG) (AU) (AG)
                 (AU) (AG) (AG) (AU) (AU) (AG) (AU) (AU) (AG) (AU)
                 (AG) (AG) (AG) (AU) (AU) (AU) (AG) (AG) (AU) (AG)
                 (AG) (AU) (AU) (AU) (AG) (AU) (AG) (AU) (AG) (AU)
                 (AG) (AU) (AG) (AG) (AU) (AU) (AG) (AG) (AU) (AU)
                 (AG) (AG) (AU) (AG) (AU) (AG) (AU) (AG) (AU) (AG)
                 (AU) (AG) (AU) (AG) (AG) (AU) (AU) (AG) (AU) (AU)
                 (AG) (AG) (AU) (AG) (AU) (AG) (AG) (AU) (AU) (AG)
                 (AU) (AU) (AG) (AG) (AU) (AU) (AG) (AG) (AU) (AU)
                 (AG) (AG) (AG) (AU) (AG) (AU) (AU) (AG) (AU) (AG)
                 (AU) (AU) (AU) (AG) (AG) (AU) (AG) (AU) (AG) (AU)
                 (AG) (AG) (AU) (AG) (AU) (AG) (AU) (AG) (AU) (AG)
                 (AU) (AG) (AU) (AG) (AU) (AG) (AG) (AU) (AU) (AU)
                 (AG) (AG) (AG) (AU) (AU) (AG) (AU) (AG) (AU) (AU)
                 (AG) (AG) (AU) (AU) (AG) (AU) (AG) (AU) (AG) (AG)
                 (AU) (AG) (AG) (AU) (AU) (AU) (AG) (AG) (AU) (AG)
                 (AU) (AG) (AU) (AG) (AU) (AG) (AG) (AU) (AG) (AU)
                 (AU) (AG) (AU) (AG) (AU) (AG) (AU) (AG) (AU) (AG)
                 (AU) (AG) (AU) (AG) (AU) (AG) (AU) (AG) (AU) (AG)
                 (AU) (AG) (AU) (AG) (AG) (AU) (AU) (AU) (AG) (AU)
                 (AU) (AG) (AG) (AG) (AU) (AG) (AU) (AG) (AG) (AU)
                 (AU) (AG) (AU) (AG) (AU) (AG) (AU) (AG) (AU) (AG)
                 (AU) (AG) (AU) (AG) (AU) (AG) (AU) (AG) (AU) (AG)
                 (AG) (AU) (AU) (AU) (AG) (AG) (AU) (AG) (AU) (AU)
                 (AU) (AG) (AU) (AU) (AU) (AG) (AU) (AG) (AU) (AG)
                 (AU) (AU) (AG) (AG) (AU) (AU) (AG) (AU) (AU) (AG)
                 (AG) (AU) (AU) (AG) (AU) (AG) (AU) (AG) (AU) (AG)
                 (AU) (AG) (AU) (AG) (AU) (AU) (AG) (AU) (AG) (AU)
                 (AG) (AU) (AG) (AG) (AU) (AU) (AG) (AU) (AG) (AG)
                 (AU) (AG) (AU) (AG) (AU) (AG) (AU) (AG) (AU) (AG)
                 (AU) (AG) (AU) (AG) (AG) (AU) (AU) (AG) (AU) (AG)
                 (AG) (AU) (AG) (AU) (AG) (AU) (AU) (AG) (AU) (AG)
                 (AU) (AG) (AU) (AG) (AG) (AU) (AU) (AG) (AU) (AG)
                 (AU) (AG) (AU) (AG) (AU) (AG) (AU) (AG) (AU) (AG)
                 (AU) (AU) (AG) (AG) (AU) (AG) (AU) (AG) (AU) (AG)
                 (AU) (AG) (AU) (AG) (AG) (AU) (AU) (AG) (AG) (AG)
                 (AG) (AG) (AG) (AU) (AU) (AU) (AU) (AG) (AU) (AG)
                 (AU) (AG) (AU) (AG) (AG) (AU) (AU) (AG) (AU) (AG)
                 (AU) (AG) (AU) (AG) (AU) (AG) (AU) (AG) (AU) (AG)
                 (AU) (AG) (AU) (AG) (AU) (AG) (AG) (AU) (AG) (AU)
                 (AU) (AG) (AG) (AU) (AU) (AU) (AU) (AG) (AU) (AG)
                 (AU) (AG) (AU) (AG) (AU) (AG) (AG) (AU) (AG) (AG)
 Beta  Orbitals:
       Occupied  (AG) (AG) (AU) (AG) (AU) (AU) (AU) (AG) (AU) (AU)
                 (AG) (AG) (AU) (AG) (AU) (AG) (AU) (AG) (AU) (AG)
                 (AU) (AG) (AU) (AG) (AU) (AG) (AU) (AG) (AU) (AG)
                 (AU) (AG) (AU) (AG) (AU) (AG) (AU) (AG) (AU) (AG)
                 (AU) (AG) (AU) (AG) (AU) (AG) (AU) (AG) (AU) (AU)
                 (AG) (AG) (AU) (AG) (AU) (AU) (AU) (AG) (AU) (AG)
                 (AU) (AG) (AU) (AG) (AU) (AG) (AU) (AG) (AU) (AG)
                 (AU) (AG) (AU) (AU) (AG) (AU) (AG) (AG) (AU) (AG)
                 (AU) (AU) (AG) (AG) (AU) (AU) (AG) (AU) (AG) (AU)
                 (AG) (AG) (AU) (AG) (AU) (AU) (AG) (AU) (AG) (AG)
                 (AU) (AG) (AU) (AG) (AU) (AG) (AU) (AG) (AU) (AU)
                 (AG) (AG) (AU) (AG) (AU) (AG) (AU) (AG) (AU) (AU)
                 (AG) (AU) (AG) (AG) (AU) (AG) (AU) (AG) (AU) (AG)
                 (AU) (AG) (AU) (AG) (AG) (AU) (AU) (AG) (AU) (AG)
                 (AU) (AU) (AG) (AG) (AU) (AG) (AG) (AU) (AU) (AG)
                 (AU) (AG) (AG) (AU) (AU) (AG)
       Virtual   (AG) (AG) (AG) (AU) (AG) (AU) (AG) (AG) (AU) (AG)
                 (AU) (AG) (AU) (AG) (AU) (AG) (AU) (AG) (AG) (AU)
                 (AG) (AU) (AG) (AU) (AG) (AU) (AU) (AG) (AG) (AU)
                 (AG) (AU) (AG) (AG) (AU) (AU) (AU) (AG) (AG) (AU)
                 (AG) (AG) (AU) (AU) (AG) (AG) (AU) (AG) (AU) (AG)
                 (AU) (AG) (AU) (AG) (AU) (AG) (AU) (AG) (AU) (AG)
                 (AU) (AG) (AG) (AU) (AU) (AU) (AG) (AU) (AG) (AU)
                 (AG) (AG) (AU) (AU) (AG) (AU) (AG) (AG) (AU) (AG)
                 (AG) (AG) (AU) (AU) (AG) (AU) (AG) (AG) (AU) (AU)
                 (AG) (AG) (AU) (AG) (AU) (AU) (AG) (AU) (AU) (AG)
                 (AU) (AU) (AG) (AG) (AU) (AG) (AG) (AU) (AG) (AU)
                 (AU) (AU) (AG) (AG) (AU) (AU) (AG) (AG) (AU) (AU)
                 (AG) (AG) (AU) (AG) (AU) (AG) (AU) (AG) (AU) (AU)
                 (AG) (AU) (AU) (AG) (AU) (AG) (AG) (AU) (AG) (AU)
                 (AU) (AU) (AG) (AG) (AU) (AG) (AU) (AG) (AU) (AG)
                 (AU) (AU) (AG) (AG) (AU) (AU) (AG) (AU) (AG) (AG)
                 (AU) (AG) (AU) (AU) (AG) (AG) (AU) (AG) (AU) (AG)
                 (AU) (AG) (AU) (AG) (AU) (AG) (AU) (AG) (AG) (AU)
                 (AU) (AG) (AU) (AG) (AG) (AU) (AU) (AG) (AU) (AU)
                 (AG) (AG) (AG) (AU) (AG) (AU) (AU) (AG) (AU) (AG)
                 (AG) (AU) (AG) (AG) (AU) (AU) (AG) (AG) (AU) (AG)
                 (AU) (AU) (AG) (AU) (AG) (AU) (AG) (AU) (AG) (AU)
                 (AG) (AU) (AG) (AU) (AU) (AG) (AG) (AG) (AU) (AU)
                 (AU) (AG) (AU) (AG) (AG) (AU) (AG) (AU) (AU) (AG)
                 (AG) (AU) (AG) (AU) (AG) (AU) (AG) (AG) (AU) (AU)
                 (AG) (AU) (AG) (AU) (AG) (AU) (AG) (AG) (AU) (AG)
                 (AU) (AU) (AG) (AU) (AG) (AU) (AG) (AG) (AU) (AG)
                 (AU) (AG) (AU) (AU) (AG) (AG) (AU) (AG) (AG) (AU)
                 (AG) (AG) (AU) (AU) (AU) (AG) (AU) (AG) (AG) (AU)
                 (AU) (AG) (AU) (AG) (AG) (AU) (AG) (AU) (AU) (AG)
                 (AG) (AU) (AG) (AU) (AG) (AG) (AU) (AG) (AU) (AU)
                 (AG) (AU) (AG) (AU) (AG) (AG) (AU) (AG) (AU) (AU)
                 (AG) (AG) (AU) (AG) (AU) (AG) (AG) (AU) (AU) (AG)
                 (AU) (AU) (AG) (AU) (AG) (AG) (AG) (AU) (AU) (AU)
                 (AG) (AG) (AU) (AG) (AG) (AU) (AU) (AU) (AG) (AU)
                 (AG) (AU) (AG) (AU) (AG) (AU) (AG) (AG) (AU) (AU)
                 (AG) (AG) (AU) (AU) (AG) (AG) (AU) (AG) (AU) (AG)
                 (AU) (AG) (AU) (AG) (AU) (AG) (AU) (AG) (AG) (AU)
                 (AU) (AG) (AU) (AU) (AG) (AG) (AU) (AG) (AU) (AG)
                 (AG) (AU) (AU) (AG) (AU) (AU) (AG) (AG) (AU) (AU)
                 (AG) (AG) (AU) (AU) (AG) (AG) (AG) (AU) (AG) (AU)
                 (AU) (AG) (AU) (AG) (AU) (AU) (AU) (AG) (AG) (AU)
                 (AG) (AU) (AG) (AU) (AG) (AG) (AU) (AG) (AU) (AG)
                 (AU) (AG) (AU) (AG) (AU) (AG) (AU) (AG) (AU) (AG)
                 (AG) (AU) (AU) (AU) (AG) (AG) (AG) (AU) (AU) (AG)
                 (AU) (AG) (AU) (AU) (AG) (AG) (AU) (AU) (AG) (AU)
                 (AG) (AU) (AG) (AG) (AU) (AG) (AG) (AU) (AU) (AU)
                 (AG) (AG) (AU) (AG) (AU) (AG) (AU) (AG) (AU) (AG)
                 (AG) (AU) (AG) (AU) (AU) (AG) (AU) (AG) (AU) (AG)
                 (AU) (AG) (AU) (AG) (AU) (AG) (AU) (AG) (AU) (AG)
                 (AU) (AG) (AU) (AG) (AU) (AG) (AU) (AG) (AG) (AU)
                 (AU) (AU) (AG) (AU) (AU) (AG) (AG) (AG) (AU) (AG)
                 (AU) (AG) (AG) (AU) (AU) (AG) (AU) (AG) (AU) (AG)
                 (AU) (AG) (AU) (AG) (AU) (AG) (AU) (AG) (AU) (AG)
                 (AU) (AG) (AU) (AG) (AG) (AU) (AU) (AU) (AG) (AG)
                 (AU) (AG) (AU) (AU) (AU) (AG) (AU) (AU) (AU) (AG)
                 (AU) (AG) (AU) (AG) (AU) (AU) (AG) (AG) (AU) (AU)
                 (AG) (AU) (AU) (AG) (AG) (AU) (AU) (AG) (AU) (AG)
                 (AU) (AG) (AU) (AG) (AU) (AG) (AU) (AG) (AU) (AU)
                 (AG) (AU) (AG) (AU) (AG) (AU) (AG) (AG) (AU) (AU)
                 (AG) (AU) (AG) (AG) (AU) (AG) (AU) (AG) (AU) (AG)
                 (AU) (AG) (AU) (AG) (AU) (AG) (AU) (AG) (AG) (AU)
                 (AU) (AG) (AU) (AG) (AG) (AU) (AG) (AU) (AG) (AU)
                 (AU) (AG) (AU) (AG) (AU) (AG) (AU) (AG) (AG) (AU)
                 (AU) (AG) (AU) (AG) (AU) (AG) (AU) (AG) (AU) (AG)
                 (AU) (AG) (AU) (AG) (AU) (AU) (AG) (AG) (AU) (AG)
                 (AU) (AG) (AU) (AG) (AU) (AG) (AU) (AG) (AG) (AU)
                 (AU) (AG) (AG) (AG) (AG) (AG) (AG) (AU) (AU) (AU)
                 (AU) (AG) (AU) (AG) (AU) (AG) (AU) (AG) (AG) (AU)
                 (AU) (AG) (AU) (AG) (AU) (AG) (AU) (AG) (AU) (AG)
                 (AU) (AG) (AU) (AG) (AU) (AG) (AU) (AG) (AU) (AG)
                 (AG) (AU) (AG) (AU) (AU) (AG) (AG) (AU) (AU) (AU)
                 (AU) (AG) (AU) (AG) (AU) (AG) (AU) (AG) (AU) (AG)
                 (AG) (AU) (AG) (AG)
 The electronic state of the initial guess is 5-AU.
 Initial guess <Sx>= 0.0000 <Sy>= 0.0000 <Sz>= 2.0000 <S**2>= 6.0000 S= 2.0000
 Leave Link  401 at Sat Oct 20 04:02:21 2018, MaxMem=   838860800 cpu:        86.0
 (Enter /soft/sl6.3/x86_64/gaussian/g09_d01/g09/l502.exe)
 UHF open shell SCF:
 Using DIIS extrapolation, IDIIS=  1040.
 Integral symmetry usage will be decided dynamically.
 IVT=     2669940 IEndB=     2669940 NGot=   838860800 MDV=   837084533
 LenX=   837084533 LenY=   836207501
 Requested convergence on RMS density matrix=1.00D-08 within 128 cycles.
 Requested convergence on MAX density matrix=1.00D-06.
 Requested convergence on             energy=1.00D-06.
 No special actions if energy rises.
 Fock matrices will be formed incrementally for  20 cycles.

 Cycle   1  Pass 1  IDiag  1:
 FoFJK:  IHMeth= 1 ICntrl=       0 DoSepK=F KAlg= 0 I1Cent=   0 FoldK=F
 IRaf= 490000000 NMat=   1 IRICut=       1 DoRegI=T DoRafI=F ISym2E= 1.
 FoFCou: FMM=F IPFlag=           0 FMFlag=      100000 FMFlg1=           0
         NFxFlg=           0 DoJE=F BraDBF=F KetDBF=F FulRan=T
         wScrn=  0.000000 ICntrl=       0 IOpCl=  1 I1Cent=           0 NGrid=           0
         NMat0=    1 NMatS0=      1 NMatT0=    0 NMatD0=    1 NMtDS0=    0 NMtDT0=    0
 Petite list used in FoFCou.
 E= -3808.57005267448    
 DIIS: error= 9.70D-02 at cycle   1 NSaved=   1.
 NSaved= 1 IEnMin= 1 EnMin= -3808.57005267448     IErMin= 1 ErrMin= 9.70D-02
 ErrMax= 9.70D-02  0.00D+00 EMaxC= 1.00D-01 BMatC= 7.33D+00 BMatP= 7.33D+00
 IDIUse=3 WtCom= 2.99D-02 WtEn= 9.70D-01
 Coeff-Com:  0.100D+01
 Coeff-En:   0.100D+01
 Coeff:      0.100D+01
 Gap=    -0.003 Goal=   None    Shift=    0.000
 Gap=     0.162 Goal=   None    Shift=    0.000
 GapD=   -0.003 DampG=0.250 DampE=0.250 DampFc=0.1250 IDamp=-1.
 Damping current iteration by 1.25D-01
 RMSDP=5.78D-03 MaxDP=3.74D+00              OVMax= 9.95D-01

 Cycle   2  Pass 1  IDiag  1:
 RMSU=  7.23D-04    CP:  9.98D-01
 E= -3808.88262913812     Delta-E=       -0.312576463635 Rises=F Damp=T
 DIIS: error= 4.36D-02 at cycle   2 NSaved=   2.
 NSaved= 2 IEnMin= 2 EnMin= -3808.88262913812     IErMin= 2 ErrMin= 4.36D-02
 ErrMax= 4.36D-02  0.00D+00 EMaxC= 1.00D-01 BMatC= 2.53D+00 BMatP= 7.33D+00
 IDIUse=3 WtCom= 5.64D-01 WtEn= 4.36D-01
 Coeff-Com: -0.409D+00 0.141D+01
 Coeff-En:   0.155D+00 0.845D+00
 Coeff:     -0.163D+00 0.116D+01
 Gap=     0.066 Goal=   None    Shift=    0.000
 Gap=    -0.141 Goal=   None    Shift=    0.000
 RMSDP=1.52D-03 MaxDP=4.69D-01 DE=-3.13D-01 OVMax= 9.73D-01

 Cycle   3  Pass 1  IDiag  1:
 RMSU=  1.45D-03    CP:  9.85D-01  3.79D-01
 E= -3809.38036246253     Delta-E=       -0.497733324413 Rises=F Damp=F
 DIIS: error= 3.45D-02 at cycle   3 NSaved=   3.
 NSaved= 3 IEnMin= 3 EnMin= -3809.38036246253     IErMin= 3 ErrMin= 3.45D-02
 ErrMax= 3.45D-02  0.00D+00 EMaxC= 1.00D-01 BMatC= 1.72D+00 BMatP= 2.53D+00
 IDIUse=3 WtCom= 6.55D-01 WtEn= 3.45D-01
 EnCoef did     8 forward-backward iterations
 Coeff-Com: -0.292D+00 0.754D+00 0.538D+00
 Coeff-En:   0.295D-01 0.102D+00 0.868D+00
 Coeff:     -0.181D+00 0.529D+00 0.652D+00
 Gap=     0.021 Goal=   None    Shift=    0.000
 Gap=     0.069 Goal=   None    Shift=    0.000
 RMSDP=1.60D-03 MaxDP=1.55D-01 DE=-4.98D-01 OVMax= 6.50D-01

 Cycle   4  Pass 1  IDiag  1:
 RMSU=  1.26D-03    CP:  9.83D-01  7.94D-01  3.45D-01
 E= -3809.10048350496     Delta-E=        0.279878957572 Rises=F Damp=F
 DIIS: error= 1.16D-01 at cycle   4 NSaved=   4.
 NSaved= 4 IEnMin= 3 EnMin= -3809.38036246253     IErMin= 3 ErrMin= 3.45D-02
 ErrMax= 1.16D-01  0.00D+00 EMaxC= 1.00D-01 BMatC= 4.82D+00 BMatP= 1.72D+00
 IDIUse=2 WtCom= 0.00D+00 WtEn= 1.00D+00
 Coeff-En:   0.000D+00 0.000D+00 0.584D+00 0.416D+00
 Coeff:      0.000D+00 0.000D+00 0.584D+00 0.416D+00
 Gap=     0.032 Goal=   None    Shift=    0.000
 Gap=     0.153 Goal=   None    Shift=    0.000
 RMSDP=1.72D-03 MaxDP=1.85D-01 DE= 2.80D-01 OVMax= 9.90D-01

 Cycle   5  Pass 1  IDiag  1:
 RMSU=  1.19D-03    CP:  9.97D-01  8.58D-02  5.64D-01  1.45D-01
 E= -3809.24113100707     Delta-E=       -0.140647502114 Rises=F Damp=F
 DIIS: error= 1.22D-01 at cycle   5 NSaved=   5.
 NSaved= 5 IEnMin= 3 EnMin= -3809.38036246253     IErMin= 3 ErrMin= 3.45D-02
 ErrMax= 1.22D-01  0.00D+00 EMaxC= 1.00D-01 BMatC= 3.78D+00 BMatP= 1.72D+00
 IDIUse=2 WtCom= 0.00D+00 WtEn= 1.00D+00
 EnCoef did    10 forward-backward iterations
 Coeff-En:   0.000D+00 0.000D+00 0.279D+00 0.401D+00 0.320D+00
 Coeff:      0.000D+00 0.000D+00 0.279D+00 0.401D+00 0.320D+00
 Gap=     0.008 Goal=   None    Shift=    0.000
 Gap=     0.165 Goal=   None    Shift=    0.000
 RMSDP=1.33D-03 MaxDP=1.83D-01 DE=-1.41D-01 OVMax= 5.17D-01

 Cycle   6  Pass 1  IDiag  1:
 RMSU=  5.76D-04    CP:  9.81D-01  5.35D-01  6.41D-01  6.50D-01  2.04D-01
 E= -3809.86123013194     Delta-E=       -0.620099124870 Rises=F Damp=F
 DIIS: error= 3.49D-02 at cycle   6 NSaved=   6.
 NSaved= 6 IEnMin= 6 EnMin= -3809.86123013194     IErMin= 3 ErrMin= 3.45D-02
 ErrMax= 3.49D-02  0.00D+00 EMaxC= 1.00D-01 BMatC= 4.70D-01 BMatP= 1.72D+00
 IDIUse=3 WtCom= 6.51D-01 WtEn= 3.49D-01
 Coeff-Com: -0.386D-01 0.118D+00 0.200D+00 0.167D+00 0.210D+00 0.344D+00
 Coeff-En:   0.000D+00 0.000D+00 0.000D+00 0.000D+00 0.115D+00 0.885D+00
 Coeff:     -0.251D-01 0.771D-01 0.130D+00 0.108D+00 0.177D+00 0.533D+00
 Gap=     0.072 Goal=   None    Shift=    0.000
 Gap=     0.099 Goal=   None    Shift=    0.000
 RMSDP=4.79D-04 MaxDP=2.65D-02 DE=-6.20D-01 OVMax= 9.58D-02

 Cycle   7  Pass 1  IDiag  1:
 RMSU=  3.78D-04    CP:  9.82D-01  3.88D-01  5.55D-01  6.75D-01  3.50D-01
                    CP:  7.07D-01
 E= -3809.88942683910     Delta-E=       -0.028196707151 Rises=F Damp=F
 DIIS: error= 1.32D-02 at cycle   7 NSaved=   7.
 NSaved= 7 IEnMin= 7 EnMin= -3809.88942683910     IErMin= 7 ErrMin= 1.32D-02
 ErrMax= 1.32D-02  0.00D+00 EMaxC= 1.00D-01 BMatC= 2.45D-01 BMatP= 4.70D-01
 IDIUse=3 WtCom= 8.68D-01 WtEn= 1.32D-01
 Coeff-Com: -0.128D-01 0.183D-01-0.140D-02-0.660D-01 0.776D-01 0.446D+00
 Coeff-Com:  0.539D+00
 Coeff-En:   0.000D+00 0.000D+00 0.000D+00 0.000D+00 0.000D+00 0.398D+00
 Coeff-En:   0.602D+00
 Coeff:     -0.111D-01 0.159D-01-0.122D-02-0.573D-01 0.673D-01 0.439D+00
 Coeff:      0.547D+00
 Gap=     0.078 Goal=   None    Shift=    0.000
 Gap=     0.066 Goal=   None    Shift=    0.000
 RMSDP=3.12D-04 MaxDP=1.42D-02 DE=-2.82D-02 OVMax= 5.02D-02

 Cycle   8  Pass 1  IDiag  1:
 RMSU=  1.78D-04    CP:  9.82D-01  3.39D-01  6.42D-01  5.91D-01  4.15D-01
                    CP:  9.86D-01  8.06D-01
 E= -3809.93979494535     Delta-E=       -0.050368106258 Rises=F Damp=F
 DIIS: error= 2.63D-03 at cycle   8 NSaved=   8.
 NSaved= 8 IEnMin= 8 EnMin= -3809.93979494535     IErMin= 8 ErrMin= 2.63D-03
 ErrMax= 2.63D-03  0.00D+00 EMaxC= 1.00D-01 BMatC= 2.04D-02 BMatP= 2.45D-01
 IDIUse=3 WtCom= 9.74D-01 WtEn= 2.63D-02
 Coeff-Com: -0.130D-01 0.150D-01 0.512D-03-0.368D-01 0.226D-01 0.190D+00
 Coeff-Com:  0.330D+00 0.491D+00
 Coeff-En:   0.000D+00 0.000D+00 0.000D+00 0.000D+00 0.000D+00 0.000D+00
 Coeff-En:   0.627D-01 0.937D+00
 Coeff:     -0.127D-01 0.147D-01 0.499D-03-0.359D-01 0.220D-01 0.185D+00
 Coeff:      0.323D+00 0.503D+00
 Gap=     0.094 Goal=   None    Shift=    0.000
 Gap=     0.079 Goal=   None    Shift=    0.000
 RMSDP=1.12D-04 MaxDP=7.16D-03 DE=-5.04D-02 OVMax= 1.35D-02

 Cycle   9  Pass 1  IDiag  1:
 RMSU=  6.46D-05    CP:  9.82D-01  3.77D-01  6.19D-01  6.12D-01  3.83D-01
                    CP:  9.46D-01  8.08D-01  6.57D-01
 E= -3809.94452882077     Delta-E=       -0.004733875416 Rises=F Damp=F
 DIIS: error= 7.03D-04 at cycle   9 NSaved=   9.
 NSaved= 9 IEnMin= 9 EnMin= -3809.94452882077     IErMin= 9 ErrMin= 7.03D-04
 ErrMax= 7.03D-04  0.00D+00 EMaxC= 1.00D-01 BMatC= 1.70D-03 BMatP= 2.04D-02
 IDIUse=3 WtCom= 9.93D-01 WtEn= 7.03D-03
 Coeff-Com: -0.604D-02 0.693D-02 0.380D-02-0.463D-02 0.405D-02 0.247D-01
 Coeff-Com:  0.702D-01 0.254D+00 0.647D+00
 Coeff-En:   0.000D+00 0.000D+00 0.000D+00 0.000D+00 0.000D+00 0.000D+00
 Coeff-En:   0.000D+00 0.726D-02 0.993D+00
 Coeff:     -0.600D-02 0.688D-02 0.377D-02-0.460D-02 0.402D-02 0.246D-01
 Coeff:      0.697D-01 0.252D+00 0.650D+00
 Gap=     0.099 Goal=   None    Shift=    0.000
 Gap=     0.083 Goal=   None    Shift=    0.000
 RMSDP=3.48D-05 MaxDP=2.76D-03 DE=-4.73D-03 OVMax= 6.69D-03

 Cycle  10  Pass 1  IDiag  1:
 RMSU=  3.12D-05    CP:  9.82D-01  3.87D-01  6.20D-01  6.18D-01  3.79D-01
                    CP:  9.41D-01  7.85D-01  6.79D-01  9.43D-01
 E= -3809.94479408028     Delta-E=       -0.000265259509 Rises=F Damp=F
 DIIS: error= 4.18D-04 at cycle  10 NSaved=  10.
 NSaved=10 IEnMin=10 EnMin= -3809.94479408028     IErMin=10 ErrMin= 4.18D-04
 ErrMax= 4.18D-04  0.00D+00 EMaxC= 1.00D-01 BMatC= 7.67D-04 BMatP= 1.70D-03
 IDIUse=3 WtCom= 9.96D-01 WtEn= 4.18D-03
 Coeff-Com: -0.915D-04 0.745D-03 0.287D-02 0.312D-02-0.214D-02-0.169D-01
 Coeff-Com: -0.136D-01 0.782D-01 0.450D+00 0.498D+00
 Coeff-En:   0.000D+00 0.000D+00 0.000D+00 0.000D+00 0.000D+00 0.000D+00
 Coeff-En:   0.000D+00 0.000D+00 0.260D+00 0.740D+00
 Coeff:     -0.911D-04 0.742D-03 0.286D-02 0.311D-02-0.213D-02-0.169D-01
 Coeff:     -0.135D-01 0.779D-01 0.449D+00 0.499D+00
 Gap=     0.100 Goal=   None    Shift=    0.000
 Gap=     0.083 Goal=   None    Shift=    0.000
 RMSDP=1.65D-05 MaxDP=1.33D-03 DE=-2.65D-04 OVMax= 3.09D-03

 Cycle  11  Pass 1  IDiag  1:
 RMSU=  1.21D-05    CP:  9.82D-01  3.90D-01  6.18D-01  6.17D-01  3.78D-01
                    CP:  9.43D-01  7.87D-01  7.05D-01  1.06D+00  7.89D-01
 E= -3809.94494257296     Delta-E=       -0.000148492678 Rises=F Damp=F
 DIIS: error= 4.03D-04 at cycle  11 NSaved=  11.
 NSaved=11 IEnMin=11 EnMin= -3809.94494257296     IErMin=11 ErrMin= 4.03D-04
 ErrMax= 4.03D-04  0.00D+00 EMaxC= 1.00D-01 BMatC= 1.22D-04 BMatP= 7.67D-04
 IDIUse=3 WtCom= 9.96D-01 WtEn= 4.03D-03
 Coeff-Com:  0.111D-02-0.854D-03 0.969D-03 0.191D-02-0.190D-02-0.136D-01
 Coeff-Com: -0.185D-01 0.667D-02 0.154D+00 0.309D+00 0.561D+00
 Coeff-En:   0.000D+00 0.000D+00 0.000D+00 0.000D+00 0.000D+00 0.000D+00
 Coeff-En:   0.000D+00 0.000D+00 0.000D+00 0.104D+00 0.896D+00
 Coeff:      0.110D-02-0.850D-03 0.965D-03 0.190D-02-0.189D-02-0.136D-01
 Coeff:     -0.184D-01 0.665D-02 0.154D+00 0.308D+00 0.562D+00
 Gap=     0.100 Goal=   None    Shift=    0.000
 Gap=     0.082 Goal=   None    Shift=    0.000
 RMSDP=7.83D-06 MaxDP=4.43D-04 DE=-1.48D-04 OVMax= 1.90D-03

 Cycle  12  Pass 1  IDiag  1:
 RMSU=  5.34D-06    CP:  9.82D-01  3.89D-01  6.19D-01  6.17D-01  3.79D-01
                    CP:  9.44D-01  7.93D-01  7.14D-01  1.07D+00  8.51D-01
                    CP:  6.71D-01
 E= -3809.94497067150     Delta-E=       -0.000028098542 Rises=F Damp=F
 DIIS: error= 2.14D-04 at cycle  12 NSaved=  12.
 NSaved=12 IEnMin=12 EnMin= -3809.94497067150     IErMin=12 ErrMin= 2.14D-04
 ErrMax= 2.14D-04  0.00D+00 EMaxC= 1.00D-01 BMatC= 2.80D-05 BMatP= 1.22D-04
 IDIUse=3 WtCom= 9.98D-01 WtEn= 2.14D-03
 Coeff-Com:  0.931D-03-0.108D-02-0.116D-03 0.617D-03-0.676D-03-0.512D-02
 Coeff-Com: -0.909D-02-0.953D-02 0.135D-01 0.850D-01 0.360D+00 0.566D+00
 Coeff-En:   0.000D+00 0.000D+00 0.000D+00 0.000D+00 0.000D+00 0.000D+00
 Coeff-En:   0.000D+00 0.000D+00 0.000D+00 0.000D+00 0.138D+00 0.862D+00
 Coeff:      0.929D-03-0.108D-02-0.115D-03 0.616D-03-0.675D-03-0.511D-02
 Coeff:     -0.907D-02-0.951D-02 0.135D-01 0.848D-01 0.359D+00 0.566D+00
 Gap=     0.100 Goal=   None    Shift=    0.000
 Gap=     0.082 Goal=   None    Shift=    0.000
 RMSDP=3.42D-06 MaxDP=2.21D-04 DE=-2.81D-05 OVMax= 1.03D-03

 Cycle  13  Pass 1  IDiag  1:
 RMSU=  2.52D-06    CP:  9.82D-01  3.88D-01  6.19D-01  6.16D-01  3.80D-01
                    CP:  9.45D-01  7.93D-01  7.16D-01  1.08D+00  8.60D-01
                    CP:  7.68D-01  7.52D-01
 E= -3809.94497827124     Delta-E=       -0.000007599738 Rises=F Damp=F
 DIIS: error= 5.69D-05 at cycle  13 NSaved=  13.
 NSaved=13 IEnMin=13 EnMin= -3809.94497827124     IErMin=13 ErrMin= 5.69D-05
 ErrMax= 5.69D-05  0.00D+00 EMaxC= 1.00D-01 BMatC= 3.26D-06 BMatP= 2.80D-05
 IDIUse=1 WtCom= 1.00D+00 WtEn= 0.00D+00
 Coeff-Com:  0.628D-04-0.885D-04-0.302D-04 0.253D-03-0.107D-03-0.127D-02
 Coeff-Com: -0.237D-02-0.516D-02-0.101D-01 0.501D-02 0.110D+00 0.278D+00
 Coeff-Com:  0.626D+00
 Coeff:      0.628D-04-0.885D-04-0.302D-04 0.253D-03-0.107D-03-0.127D-02
 Coeff:     -0.237D-02-0.516D-02-0.101D-01 0.501D-02 0.110D+00 0.278D+00
 Coeff:      0.626D+00
 Gap=     0.100 Goal=   None    Shift=    0.000
 Gap=     0.082 Goal=   None    Shift=    0.000
 RMSDP=1.52D-06 MaxDP=1.26D-04 DE=-7.60D-06 OVMax= 6.68D-04

 Cycle  14  Pass 1  IDiag  1:
 RMSU=  1.21D-06    CP:  9.82D-01  3.89D-01  6.19D-01  6.17D-01  3.79D-01
                    CP:  9.45D-01  7.93D-01  7.16D-01  1.08D+00  8.68D-01
                    CP:  7.85D-01  8.47D-01  9.50D-01
 E= -3809.94497941124     Delta-E=       -0.000001140001 Rises=F Damp=F
 DIIS: error= 5.38D-05 at cycle  14 NSaved=  14.
 NSaved=14 IEnMin=14 EnMin= -3809.94497941124     IErMin=14 ErrMin= 5.38D-05
 ErrMax= 5.38D-05  0.00D+00 EMaxC= 1.00D-01 BMatC= 1.17D-06 BMatP= 3.26D-06
 IDIUse=1 WtCom= 1.00D+00 WtEn= 0.00D+00
 Coeff-Com: -0.143D-03 0.160D-03 0.139D-05 0.365D-04 0.421D-04 0.550D-03
 Coeff-Com:  0.752D-03-0.137D-02-0.110D-01-0.182D-01-0.215D-01 0.286D-01
 Coeff-Com:  0.402D+00 0.620D+00
 Coeff:     -0.143D-03 0.160D-03 0.139D-05 0.365D-04 0.421D-04 0.550D-03
 Coeff:      0.752D-03-0.137D-02-0.110D-01-0.182D-01-0.215D-01 0.286D-01
 Coeff:      0.402D+00 0.620D+00
 Gap=     0.100 Goal=   None    Shift=    0.000
 Gap=     0.082 Goal=   None    Shift=    0.000
 RMSDP=9.84D-07 MaxDP=1.18D-04 DE=-1.14D-06 OVMax= 7.17D-04

 Cycle  15  Pass 1  IDiag  1:
 RMSU=  7.43D-07    CP:  9.82D-01  3.89D-01  6.19D-01  6.17D-01  3.79D-01
                    CP:  9.45D-01  7.93D-01  7.16D-01  1.09D+00  8.72D-01
                    CP:  8.03D-01  8.95D-01  1.14D+00  1.11D+00
 E= -3809.94498003786     Delta-E=       -0.000000626620 Rises=F Damp=F
 DIIS: error= 5.04D-05 at cycle  15 NSaved=  15.
 NSaved=15 IEnMin=15 EnMin= -3809.94498003786     IErMin=15 ErrMin= 5.04D-05
 ErrMax= 5.04D-05  0.00D+00 EMaxC= 1.00D-01 BMatC= 2.15D-07 BMatP= 1.17D-06
 IDIUse=1 WtCom= 1.00D+00 WtEn= 0.00D+00
 Coeff-Com: -0.577D-04 0.749D-04-0.386D-05-0.700D-04 0.400D-04 0.643D-03
 Coeff-Com:  0.943D-03 0.100D-02-0.117D-02-0.625D-02-0.422D-01-0.809D-01
 Coeff-Com: -0.636D-01 0.213D+00 0.978D+00
 Coeff:     -0.577D-04 0.749D-04-0.386D-05-0.700D-04 0.400D-04 0.643D-03
 Coeff:      0.943D-03 0.100D-02-0.117D-02-0.625D-02-0.422D-01-0.809D-01
 Coeff:     -0.636D-01 0.213D+00 0.978D+00
 Gap=     0.100 Goal=   None    Shift=    0.000
 Gap=     0.082 Goal=   None    Shift=    0.000
 RMSDP=1.07D-06 MaxDP=1.69D-04 DE=-6.27D-07 OVMax= 1.02D-03

 Cycle  16  Pass 1  IDiag  1:
 RMSU=  4.19D-07    CP:  9.82D-01  3.89D-01  6.19D-01  6.17D-01  3.79D-01
                    CP:  9.45D-01  7.93D-01  7.16D-01  1.09D+00  8.75D-01
                    CP:  8.11D-01  9.44D-01  1.33D+00  1.62D+00  1.69D+00
 E= -3809.94498044451     Delta-E=       -0.000000406657 Rises=F Damp=F
 DIIS: error= 4.53D-05 at cycle  16 NSaved=  16.
 NSaved=16 IEnMin=16 EnMin= -3809.94498044451     IErMin=16 ErrMin= 4.53D-05
 ErrMax= 4.53D-05  0.00D+00 EMaxC= 1.00D-01 BMatC= 1.12D-07 BMatP= 2.15D-07
 IDIUse=1 WtCom= 1.00D+00 WtEn= 0.00D+00
 Coeff-Com:  0.344D-04-0.322D-04-0.381D-06-0.569D-04 0.390D-05 0.278D-03
 Coeff-Com:  0.372D-03 0.755D-03 0.144D-02-0.637D-04-0.178D-01-0.469D-01
 Coeff-Com: -0.119D+00-0.310D-01 0.503D+00 0.709D+00
 Coeff:      0.344D-04-0.322D-04-0.381D-06-0.569D-04 0.390D-05 0.278D-03
 Coeff:      0.372D-03 0.755D-03 0.144D-02-0.637D-04-0.178D-01-0.469D-01
 Coeff:     -0.119D+00-0.310D-01 0.503D+00 0.709D+00
 Gap=     0.100 Goal=   None    Shift=    0.000
 Gap=     0.082 Goal=   None    Shift=    0.000
 RMSDP=7.41D-07 MaxDP=1.23D-04 DE=-4.07D-07 OVMax= 7.47D-04

 Cycle  17  Pass 1  IDiag  1:
 RMSU=  2.66D-07    CP:  9.82D-01  3.89D-01  6.19D-01  6.17D-01  3.79D-01
                    CP:  9.45D-01  7.93D-01  7.16D-01  1.09D+00  8.76D-01
                    CP:  8.17D-01  9.78D-01  1.45D+00  1.90D+00  2.25D+00
                    CP:  1.54D+00
 E= -3809.94498065063     Delta-E=       -0.000000206113 Rises=F Damp=F
 DIIS: error= 4.15D-05 at cycle  17 NSaved=  17.
 NSaved=17 IEnMin=17 EnMin= -3809.94498065063     IErMin=17 ErrMin= 4.15D-05
 ErrMax= 4.15D-05  0.00D+00 EMaxC= 1.00D-01 BMatC= 7.06D-08 BMatP= 1.12D-07
 IDIUse=1 WtCom= 1.00D+00 WtEn= 0.00D+00
 Coeff-Com:  0.426D-05 0.677D-06 0.173D-04-0.145D-04 0.446D-05-0.114D-03
 Coeff-Com: -0.910D-04 0.246D-03 0.165D-02 0.165D-02 0.457D-02 0.310D-02
 Coeff-Com: -0.454D-01-0.110D+00-0.128D+00 0.479D+00 0.793D+00
 Coeff:      0.426D-05 0.677D-06 0.173D-04-0.145D-04 0.446D-05-0.114D-03
 Coeff:     -0.910D-04 0.246D-03 0.165D-02 0.165D-02 0.457D-02 0.310D-02
 Coeff:     -0.454D-01-0.110D+00-0.128D+00 0.479D+00 0.793D+00
 Gap=     0.100 Goal=   None    Shift=    0.000
 Gap=     0.082 Goal=   None    Shift=    0.000
 RMSDP=8.40D-07 MaxDP=1.45D-04 DE=-2.06D-07 OVMax= 8.83D-04

 Cycle  18  Pass 1  IDiag  1:
 RMSU=  2.13D-07    CP:  9.82D-01  3.89D-01  6.19D-01  6.17D-01  3.79D-01
                    CP:  9.45D-01  7.93D-01  7.16D-01  1.09D+00  8.77D-01
                    CP:  8.22D-01  1.01D+00  1.56D+00  2.26D+00  2.89D+00
                    CP:  2.39D+00  1.45D+00
 E= -3809.94498084688     Delta-E=       -0.000000196254 Rises=F Damp=F
 DIIS: error= 3.71D-05 at cycle  18 NSaved=  18.
 NSaved=18 IEnMin=18 EnMin= -3809.94498084688     IErMin=18 ErrMin= 3.71D-05
 ErrMax= 3.71D-05  0.00D+00 EMaxC= 1.00D-01 BMatC= 4.38D-08 BMatP= 7.06D-08
 IDIUse=1 WtCom= 1.00D+00 WtEn= 0.00D+00
 Coeff-Com: -0.184D-04 0.216D-04 0.188D-04 0.140D-04 0.724D-05-0.237D-03
 Coeff-Com: -0.230D-03-0.509D-04 0.101D-02 0.159D-02 0.924D-02 0.171D-01
 Coeff-Com:  0.128D-01-0.543D-01-0.248D+00 0.158D-01 0.444D+00 0.801D+00
 Coeff:     -0.184D-04 0.216D-04 0.188D-04 0.140D-04 0.724D-05-0.237D-03
 Coeff:     -0.230D-03-0.509D-04 0.101D-02 0.159D-02 0.924D-02 0.171D-01
 Coeff:      0.128D-01-0.543D-01-0.248D+00 0.158D-01 0.444D+00 0.801D+00
 Gap=     0.100 Goal=   None    Shift=    0.000
 Gap=     0.082 Goal=   None    Shift=    0.000
 RMSDP=7.55D-07 MaxDP=1.32D-04 DE=-1.96D-07 OVMax= 8.07D-04

 Cycle  19  Pass 1  IDiag  1:
 RMSU=  3.68D-07    CP:  9.82D-01  3.89D-01  6.19D-01  6.17D-01  3.79D-01
                    CP:  9.45D-01  7.94D-01  7.17D-01  1.09D+00  8.78D-01
                    CP:  8.26D-01  1.03D+00  1.65D+00  2.55D+00  3.00D+00
                    CP:  3.00D+00  2.27D+00  1.52D+00
 E= -3809.94498099891     Delta-E=       -0.000000152033 Rises=F Damp=F
 DIIS: error= 3.30D-05 at cycle  19 NSaved=  19.
 NSaved=19 IEnMin=19 EnMin= -3809.94498099891     IErMin=19 ErrMin= 3.30D-05
 ErrMax= 3.30D-05  0.00D+00 EMaxC= 1.00D-01 BMatC= 3.27D-08 BMatP= 4.38D-08
 IDIUse=1 WtCom= 1.00D+00 WtEn= 0.00D+00
 Coeff-Com: -0.569D-05-0.408D-05-0.130D-04 0.232D-04 0.575D-05-0.115D-03
 Coeff-Com: -0.151D-03-0.279D-03-0.574D-03 0.340D-03 0.507D-02 0.137D-01
 Coeff-Com:  0.511D-01 0.474D-01-0.897D-01-0.422D+00-0.377D+00 0.638D+00
 Coeff-Com:  0.113D+01
 Coeff:     -0.569D-05-0.408D-05-0.130D-04 0.232D-04 0.575D-05-0.115D-03
 Coeff:     -0.151D-03-0.279D-03-0.574D-03 0.340D-03 0.507D-02 0.137D-01
 Coeff:      0.511D-01 0.474D-01-0.897D-01-0.422D+00-0.377D+00 0.638D+00
 Coeff:      0.113D+01
 Gap=     0.100 Goal=   None    Shift=    0.000
 Gap=     0.082 Goal=   None    Shift=    0.000
 RMSDP=1.28D-06 MaxDP=2.24D-04 DE=-1.52D-07 OVMax= 1.38D-03

 Cycle  20  Pass 1  IDiag  1:
 RMSU=  4.98D-07    CP:  9.82D-01  3.89D-01  6.19D-01  6.17D-01  3.79D-01
                    CP:  9.45D-01  7.94D-01  7.17D-01  1.09D+00  8.79D-01
                    CP:  8.32D-01  1.07D+00  1.81D+00  3.00D+00  3.00D+00
                    CP:  3.00D+00  3.00D+00  2.95D+00  3.00D+00
 E= -3809.94498121486     Delta-E=       -0.000000215949 Rises=F Damp=F
 DIIS: error= 2.61D-05 at cycle  20 NSaved=  20.
 NSaved=20 IEnMin=20 EnMin= -3809.94498121486     IErMin=20 ErrMin= 2.61D-05
 ErrMax= 2.61D-05  0.00D+00 EMaxC= 1.00D-01 BMatC= 2.17D-08 BMatP= 3.27D-08
 IDIUse=1 WtCom= 1.00D+00 WtEn= 0.00D+00
 Coeff-Com:  0.133D-04-0.170D-04-0.203D-04 0.594D-05-0.130D-04 0.196D-03
 Coeff-Com:  0.157D-03-0.195D-03-0.193D-02-0.179D-02-0.558D-02-0.559D-02
 Coeff-Com:  0.269D-01 0.914D-01 0.175D+00-0.326D+00-0.709D+00-0.311D+00
 Coeff-Com:  0.764D+00 0.130D+01
 Coeff:      0.133D-04-0.170D-04-0.203D-04 0.594D-05-0.130D-04 0.196D-03
 Coeff:      0.157D-03-0.195D-03-0.193D-02-0.179D-02-0.558D-02-0.559D-02
 Coeff:      0.269D-01 0.914D-01 0.175D+00-0.326D+00-0.709D+00-0.311D+00
 Coeff:      0.764D+00 0.130D+01
 Gap=     0.100 Goal=   None    Shift=    0.000
 Gap=     0.082 Goal=   None    Shift=    0.000
 RMSDP=1.79D-06 MaxDP=3.12D-04 DE=-2.16D-07 OVMax= 1.93D-03

 Cycle  21  Pass 1  IDiag  1:
 Restarting incremental Fock formation.
 E= -3809.94498143252     Delta-E=       -0.000000217653 Rises=F Damp=F
 DIIS: error= 1.65D-05 at cycle  21 NSaved=  20.
 NSaved=20 IEnMin=20 EnMin= -3809.94498143252     IErMin=20 ErrMin= 1.65D-05
 ErrMax= 1.65D-05  0.00D+00 EMaxC= 1.00D-01 BMatC= 1.52D-08 BMatP= 2.17D-08
 IDIUse=1 WtCom= 1.00D+00 WtEn= 0.00D+00
 Coeff-Com:  0.917D-05-0.449D-05-0.153D-04-0.145D-04 0.310D-03 0.325D-03
 Coeff-Com:  0.369D-04-0.160D-02-0.252D-02-0.945D-02-0.146D-01-0.587D-02
 Coeff-Com:  0.528D-01 0.198D+00 0.282D-03-0.308D+00-0.703D+00-0.196D+00
 Coeff-Com:  0.110D+01 0.893D+00
 Coeff:      0.917D-05-0.449D-05-0.153D-04-0.145D-04 0.310D-03 0.325D-03
 Coeff:      0.369D-04-0.160D-02-0.252D-02-0.945D-02-0.146D-01-0.587D-02
 Coeff:      0.528D-01 0.198D+00 0.282D-03-0.308D+00-0.703D+00-0.196D+00
 Coeff:      0.110D+01 0.893D+00
 Gap=     0.100 Goal=   None    Shift=    0.000
 Gap=     0.082 Goal=   None    Shift=    0.000
 RMSDP=1.55D-06 MaxDP=2.70D-04 DE=-2.18D-07 OVMax= 1.68D-03

 Cycle  22  Pass 1  IDiag  1:
 RMSU=  1.55D-06    CP:  1.00D+00
 E= -3809.94498154611     Delta-E=       -0.000000113592 Rises=F Damp=F
 DIIS: error= 8.17D-06 at cycle  22 NSaved=  20.
 NSaved=20 IEnMin=20 EnMin= -3809.94498154611     IErMin=20 ErrMin= 8.17D-06
 ErrMax= 8.17D-06  0.00D+00 EMaxC= 1.00D-01 BMatC= 4.72D-09 BMatP= 1.52D-08
 IDIUse=1 WtCom= 1.00D+00 WtEn= 0.00D+00
 Coeff-Com:  0.609D-05-0.614D-05-0.232D-05 0.561D-04 0.462D-04 0.747D-04
 Coeff-Com:  0.476D-03 0.249D-03-0.123D-02-0.577D-02-0.254D-01-0.276D-01
 Coeff-Com:  0.215D-01 0.209D+00 0.232D+00-0.255D+00-0.561D+00-0.110D+00
 Coeff-Com:  0.494D+00 0.103D+01
 Coeff:      0.609D-05-0.614D-05-0.232D-05 0.561D-04 0.462D-04 0.747D-04
 Coeff:      0.476D-03 0.249D-03-0.123D-02-0.577D-02-0.254D-01-0.276D-01
 Coeff:      0.215D-01 0.209D+00 0.232D+00-0.255D+00-0.561D+00-0.110D+00
 Coeff:      0.494D+00 0.103D+01
 Gap=     0.100 Goal=   None    Shift=    0.000
 Gap=     0.082 Goal=   None    Shift=    0.000
 RMSDP=1.09D-06 MaxDP=1.86D-04 DE=-1.14D-07 OVMax= 1.18D-03

 Cycle  23  Pass 1  IDiag  1:
 RMSU=  7.70D-08    CP:  1.00D+00  1.70D+00
 E= -3809.94498158283     Delta-E=       -0.000000036725 Rises=F Damp=F
 DIIS: error= 2.38D-06 at cycle  23 NSaved=  20.
 NSaved=20 IEnMin=20 EnMin= -3809.94498158283     IErMin=20 ErrMin= 2.38D-06
 ErrMax= 2.38D-06  0.00D+00 EMaxC= 1.00D-01 BMatC= 1.24D-09 BMatP= 4.72D-09
 IDIUse=1 WtCom= 1.00D+00 WtEn= 0.00D+00
 Coeff-Com:  0.525D-05 0.346D-05-0.548D-04-0.554D-04 0.379D-04 0.635D-03
 Coeff-Com:  0.700D-03 0.173D-02 0.917D-03-0.933D-02-0.250D-01-0.380D-01
 Coeff-Com:  0.899D-01 0.169D+00 0.599D-01-0.176D+00-0.316D+00-0.164D-01
 Coeff-Com:  0.419D+00 0.839D+00
 Coeff:      0.525D-05 0.346D-05-0.548D-04-0.554D-04 0.379D-04 0.635D-03
 Coeff:      0.700D-03 0.173D-02 0.917D-03-0.933D-02-0.250D-01-0.380D-01
 Coeff:      0.899D-01 0.169D+00 0.599D-01-0.176D+00-0.316D+00-0.164D-01
 Coeff:      0.419D+00 0.839D+00
 Gap=     0.100 Goal=   None    Shift=    0.000
 Gap=     0.082 Goal=   None    Shift=    0.000
 RMSDP=3.11D-07 MaxDP=5.04D-05 DE=-3.67D-08 OVMax= 3.35D-04

 Cycle  24  Pass 1  IDiag  1:
 RMSU=  3.92D-08    CP:  1.00D+00  1.90D+00  1.41D+00
 E= -3809.94498158744     Delta-E=       -0.000000004602 Rises=F Damp=F
 DIIS: error= 2.10D-06 at cycle  24 NSaved=  20.
 NSaved=20 IEnMin=20 EnMin= -3809.94498158744     IErMin=20 ErrMin= 2.10D-06
 ErrMax= 2.10D-06  0.00D+00 EMaxC= 1.00D-01 BMatC= 6.11D-10 BMatP= 1.24D-09
 IDIUse=1 WtCom= 1.00D+00 WtEn= 0.00D+00
 Coeff-Com: -0.926D-07-0.580D-04-0.442D-04 0.836D-05 0.104D-03 0.159D-03
 Coeff-Com:  0.109D-02 0.269D-02 0.646D-02-0.229D-03-0.244D-01-0.400D-01
 Coeff-Com: -0.166D-01 0.118D+00 0.129D+00-0.935D-01-0.179D+00-0.187D+00
 Coeff-Com:  0.371D+00 0.912D+00
 Coeff:     -0.926D-07-0.580D-04-0.442D-04 0.836D-05 0.104D-03 0.159D-03
 Coeff:      0.109D-02 0.269D-02 0.646D-02-0.229D-03-0.244D-01-0.400D-01
 Coeff:     -0.166D-01 0.118D+00 0.129D+00-0.935D-01-0.179D+00-0.187D+00
 Coeff:      0.371D+00 0.912D+00
 Gap=     0.100 Goal=   None    Shift=    0.000
 Gap=     0.082 Goal=   None    Shift=    0.000
 RMSDP=1.33D-07 MaxDP=1.78D-05 DE=-4.60D-09 OVMax= 1.41D-04

 Cycle  25  Pass 1  IDiag  1:
 RMSU=  2.85D-08    CP:  1.00D+00  1.97D+00  1.78D+00  1.74D+00
 E= -3809.94498158874     Delta-E=       -0.000000001301 Rises=F Damp=F
 DIIS: error= 1.89D-06 at cycle  25 NSaved=  20.
 NSaved=20 IEnMin=20 EnMin= -3809.94498158874     IErMin=20 ErrMin= 1.89D-06
 ErrMax= 1.89D-06  0.00D+00 EMaxC= 1.00D-01 BMatC= 1.95D-10 BMatP= 6.11D-10
 IDIUse=1 WtCom= 1.00D+00 WtEn= 0.00D+00
 Coeff-Com: -0.666D-05 0.220D-05 0.101D-04-0.874D-04-0.824D-04-0.125D-03
 Coeff-Com:  0.530D-03 0.365D-02 0.557D-02 0.126D-02-0.349D-01-0.473D-01
 Coeff-Com:  0.335D-01 0.908D-01 0.468D-01-0.711D-01-0.195D+00-0.933D-01
 Coeff-Com:  0.365D+00 0.895D+00
 Coeff:     -0.666D-05 0.220D-05 0.101D-04-0.874D-04-0.824D-04-0.125D-03
 Coeff:      0.530D-03 0.365D-02 0.557D-02 0.126D-02-0.349D-01-0.473D-01
 Coeff:      0.335D-01 0.908D-01 0.468D-01-0.711D-01-0.195D+00-0.933D-01
 Coeff:      0.365D+00 0.895D+00
 Gap=     0.100 Goal=   None    Shift=    0.000
 Gap=     0.082 Goal=   None    Shift=    0.000
 RMSDP=6.37D-08 MaxDP=1.08D-05 DE=-1.30D-09 OVMax= 6.65D-05

 Cycle  26  Pass 1  IDiag  1:
 RMSU=  1.31D-08    CP:  1.00D+00  2.01D+00  2.07D+00  2.47D+00  1.64D+00
 E= -3809.94498158944     Delta-E=       -0.000000000700 Rises=F Damp=F
 DIIS: error= 1.68D-06 at cycle  26 NSaved=  20.
 NSaved=20 IEnMin=20 EnMin= -3809.94498158944     IErMin=20 ErrMin= 1.68D-06
 ErrMax= 1.68D-06  0.00D+00 EMaxC= 1.00D-01 BMatC= 1.23D-10 BMatP= 1.95D-10
 IDIUse=1 WtCom= 1.00D+00 WtEn= 0.00D+00
 Coeff-Com: -0.584D-08-0.374D-05-0.233D-04-0.991D-05 0.102D-03 0.402D-03
 Coeff-Com:  0.105D-02 0.636D-03-0.363D-02-0.849D-02-0.354D-02 0.136D-01
 Coeff-Com:  0.155D-01 0.119D-01-0.128D-01-0.522D-01-0.991D-01-0.975D-02
 Coeff-Com:  0.424D+00 0.722D+00
 Coeff:     -0.584D-08-0.374D-05-0.233D-04-0.991D-05 0.102D-03 0.402D-03
 Coeff:      0.105D-02 0.636D-03-0.363D-02-0.849D-02-0.354D-02 0.136D-01
 Coeff:      0.155D-01 0.119D-01-0.128D-01-0.522D-01-0.991D-01-0.975D-02
 Coeff:      0.424D+00 0.722D+00
 Gap=     0.100 Goal=   None    Shift=    0.000
 Gap=     0.082 Goal=   None    Shift=    0.000
 RMSDP=3.31D-08 MaxDP=6.19D-06 DE=-7.00D-10 OVMax= 3.48D-05

 Cycle  27  Pass 1  IDiag  1:
 RMSU=  9.33D-09    CP:  1.00D+00  2.02D+00  2.24D+00  2.96D+00  2.08D+00
                    CP:  1.59D+00
 E= -3809.94498158975     Delta-E=       -0.000000000317 Rises=F Damp=F
 DIIS: error= 1.53D-06 at cycle  27 NSaved=  20.
 NSaved=20 IEnMin=20 EnMin= -3809.94498158975     IErMin=20 ErrMin= 1.53D-06
 ErrMax= 1.53D-06  0.00D+00 EMaxC= 1.00D-01 BMatC= 8.21D-11 BMatP= 1.23D-10
 IDIUse=1 WtCom= 1.00D+00 WtEn= 0.00D+00
 Coeff-Com: -0.184D-05 0.281D-04 0.454D-04 0.128D-03-0.509D-04-0.934D-03
 Coeff-Com: -0.138D-02-0.560D-03 0.652D-02 0.887D-02-0.406D-02-0.125D-01
 Coeff-Com: -0.179D-01 0.111D-01 0.502D-01 0.302D-01-0.141D+00-0.386D+00
 Coeff-Com:  0.279D+00 0.118D+01
 Coeff:     -0.184D-05 0.281D-04 0.454D-04 0.128D-03-0.509D-04-0.934D-03
 Coeff:     -0.138D-02-0.560D-03 0.652D-02 0.887D-02-0.406D-02-0.125D-01
 Coeff:     -0.179D-01 0.111D-01 0.502D-01 0.302D-01-0.141D+00-0.386D+00
 Coeff:      0.279D+00 0.118D+01
 Gap=     0.100 Goal=   None    Shift=    0.000
 Gap=     0.082 Goal=   None    Shift=    0.000
 RMSDP=4.83D-08 MaxDP=9.18D-06 DE=-3.17D-10 OVMax= 5.15D-05

 Cycle  28  Pass 1  IDiag  1:
 RMSU=  2.79D-08    CP:  1.00D+00  2.03D+00  2.49D+00  3.00D+00  2.81D+00
                    CP:  2.91D+00  2.00D+00
 E= -3809.94498159019     Delta-E=       -0.000000000438 Rises=F Damp=F
 DIIS: error= 1.29D-06 at cycle  28 NSaved=  20.
 NSaved=20 IEnMin=20 EnMin= -3809.94498159019     IErMin=20 ErrMin= 1.29D-06
 ErrMax= 1.29D-06  0.00D+00 EMaxC= 1.00D-01 BMatC= 6.62D-11 BMatP= 8.21D-11
 IDIUse=1 WtCom= 1.00D+00 WtEn= 0.00D+00
 Coeff-Com:  0.649D-04 0.803D-04 0.118D-03-0.367D-03-0.259D-02-0.344D-02
 Coeff-Com:  0.159D-02 0.217D-01 0.247D-01-0.242D-01-0.549D-01-0.305D-01
 Coeff-Com:  0.480D-01 0.135D+00 0.789D-01-0.220D+00-0.663D+00-0.267D+00
 Coeff-Com:  0.868D+00 0.109D+01
 Coeff:      0.649D-04 0.803D-04 0.118D-03-0.367D-03-0.259D-02-0.344D-02
 Coeff:      0.159D-02 0.217D-01 0.247D-01-0.242D-01-0.549D-01-0.305D-01
 Coeff:      0.480D-01 0.135D+00 0.789D-01-0.220D+00-0.663D+00-0.267D+00
 Coeff:      0.868D+00 0.109D+01
 Gap=     0.100 Goal=   None    Shift=    0.000
 Gap=     0.082 Goal=   None    Shift=    0.000
 RMSDP=6.67D-08 MaxDP=1.26D-05 DE=-4.38D-10 OVMax= 7.16D-05

 Cycle  29  Pass 1  IDiag  1:
 RMSU=  3.67D-08    CP:  1.00D+00  2.04D+00  2.82D+00  3.00D+00  3.00D+00
                    CP:  3.00D+00  3.00D+00  2.41D+00
 E= -3809.94498159067     Delta-E=       -0.000000000477 Rises=F Damp=F
 DIIS: error= 9.43D-07 at cycle  29 NSaved=  20.
 NSaved=20 IEnMin=20 EnMin= -3809.94498159067     IErMin=20 ErrMin= 9.43D-07
 ErrMax= 9.43D-07  0.00D+00 EMaxC= 1.00D-01 BMatC= 3.54D-11 BMatP= 6.62D-11
 IDIUse=1 WtCom= 1.00D+00 WtEn= 0.00D+00
 Coeff-Com: -0.391D-05-0.536D-04-0.175D-03-0.495D-03-0.199D-03 0.218D-02
 Coeff-Com:  0.516D-02 0.180D-02-0.110D-01-0.153D-01 0.360D-03 0.176D-01
 Coeff-Com:  0.352D-01 0.226D-01-0.396D-01-0.158D+00-0.280D+00-0.110D+00
 Coeff-Com:  0.566D+00 0.963D+00
 Coeff:     -0.391D-05-0.536D-04-0.175D-03-0.495D-03-0.199D-03 0.218D-02
 Coeff:      0.516D-02 0.180D-02-0.110D-01-0.153D-01 0.360D-03 0.176D-01
 Coeff:      0.352D-01 0.226D-01-0.396D-01-0.158D+00-0.280D+00-0.110D+00
 Coeff:      0.566D+00 0.963D+00
 Gap=     0.100 Goal=   None    Shift=    0.000
 Gap=     0.082 Goal=   None    Shift=    0.000
 RMSDP=4.75D-08 MaxDP=8.93D-06 DE=-4.77D-10 OVMax= 5.11D-05

 Cycle  30  Pass 1  IDiag  1:
 RMSU=  1.42D-08    CP:  1.00D+00  2.04D+00  3.00D+00  3.00D+00  3.00D+00
                    CP:  3.00D+00  3.00D+00  3.00D+00  1.86D+00
 E= -3809.94498159085     Delta-E=       -0.000000000180 Rises=F Damp=F
 DIIS: error= 6.91D-07 at cycle  30 NSaved=  20.
 NSaved=20 IEnMin=20 EnMin= -3809.94498159085     IErMin=20 ErrMin= 6.91D-07
 ErrMax= 6.91D-07  0.00D+00 EMaxC= 1.00D-01 BMatC= 2.08D-11 BMatP= 3.54D-11
 IDIUse=1 WtCom= 1.00D+00 WtEn= 0.00D+00
 Coeff-Com: -0.721D-04 0.173D-03 0.154D-02 0.207D-02-0.132D-02-0.144D-01
 Coeff-Com: -0.162D-01 0.183D-01 0.392D-01 0.195D-01-0.373D-01-0.992D-01
 Coeff-Com: -0.482D-01 0.173D+00 0.512D+00 0.139D+00-0.781D+00-0.854D+00
 Coeff-Com:  0.287D+00 0.166D+01
 Coeff:     -0.721D-04 0.173D-03 0.154D-02 0.207D-02-0.132D-02-0.144D-01
 Coeff:     -0.162D-01 0.183D-01 0.392D-01 0.195D-01-0.373D-01-0.992D-01
 Coeff:     -0.482D-01 0.173D+00 0.512D+00 0.139D+00-0.781D+00-0.854D+00
 Coeff:      0.287D+00 0.166D+01
 Gap=     0.100 Goal=   None    Shift=    0.000
 Gap=     0.082 Goal=   None    Shift=    0.000
 RMSDP=6.76D-08 MaxDP=1.26D-05 DE=-1.80D-10 OVMax= 7.28D-05

 Cycle  31  Pass 1  IDiag  1:
 RMSU=  2.50D-08    CP:  1.00D+00  2.05D+00  3.00D+00  3.00D+00  3.00D+00
                    CP:  3.00D+00  3.00D+00  3.00D+00  3.00D+00  3.00D+00
 E= -3809.94498159109     Delta-E=       -0.000000000244 Rises=F Damp=F
 DIIS: error= 3.29D-07 at cycle  31 NSaved=  20.
 NSaved=20 IEnMin=20 EnMin= -3809.94498159109     IErMin=20 ErrMin= 3.29D-07
 ErrMax= 3.29D-07  0.00D+00 EMaxC= 1.00D-01 BMatC= 1.39D-11 BMatP= 2.08D-11
 IDIUse=1 WtCom= 1.00D+00 WtEn= 0.00D+00
 Coeff-Com:  0.252D-03 0.104D-02 0.498D-03-0.376D-02-0.801D-02-0.382D-02
 Coeff-Com:  0.175D-01 0.246D-01 0.658D-02-0.322D-01-0.760D-01-0.363D-01
 Coeff-Com:  0.139D+00 0.438D+00 0.225D+00-0.568D+00-0.877D+00-0.158D+00
 Coeff-Com:  0.120D+01 0.713D+00
 Coeff:      0.252D-03 0.104D-02 0.498D-03-0.376D-02-0.801D-02-0.382D-02
 Coeff:      0.175D-01 0.246D-01 0.658D-02-0.322D-01-0.760D-01-0.363D-01
 Coeff:      0.139D+00 0.438D+00 0.225D+00-0.568D+00-0.877D+00-0.158D+00
 Coeff:      0.120D+01 0.713D+00
 Gap=     0.100 Goal=   None    Shift=    0.000
 Gap=     0.082 Goal=   None    Shift=    0.000
 RMSDP=3.64D-08 MaxDP=6.75D-06 DE=-2.44D-10 OVMax= 3.92D-05

 Cycle  32  Pass 1  IDiag  1:
 RMSU=  2.41D-08    CP:  1.00D+00  2.06D+00  3.00D+00  3.00D+00  3.00D+00
                    CP:  3.00D+00  3.00D+00  3.00D+00  3.00D+00  3.00D+00
                    CP:  2.06D+00
 E= -3809.94498159117     Delta-E=       -0.000000000075 Rises=F Damp=F
 DIIS: error= 1.34D-07 at cycle  32 NSaved=  20.
 NSaved=20 IEnMin=20 EnMin= -3809.94498159117     IErMin=20 ErrMin= 1.34D-07
 ErrMax= 1.34D-07  0.00D+00 EMaxC= 1.00D-01 BMatC= 3.36D-12 BMatP= 1.39D-11
 IDIUse=1 WtCom= 1.00D+00 WtEn= 0.00D+00
 Coeff-Com:  0.385D-04-0.248D-03-0.119D-02-0.149D-03 0.264D-02 0.443D-02
 Coeff-Com:  0.205D-02-0.490D-02-0.663D-02-0.807D-02 0.208D-02 0.248D-01
 Coeff-Com:  0.504D-01 0.484D-01-0.292D-01-0.160D+00-0.228D+00 0.107D+00
 Coeff-Com:  0.406D+00 0.791D+00
 Coeff:      0.385D-04-0.248D-03-0.119D-02-0.149D-03 0.264D-02 0.443D-02
 Coeff:      0.205D-02-0.490D-02-0.663D-02-0.807D-02 0.208D-02 0.248D-01
 Coeff:      0.504D-01 0.484D-01-0.292D-01-0.160D+00-0.228D+00 0.107D+00
 Coeff:      0.406D+00 0.791D+00
 Gap=     0.100 Goal=   None    Shift=    0.000
 Gap=     0.082 Goal=   None    Shift=    0.000
 RMSDP=1.64D-08 MaxDP=3.04D-06 DE=-7.46D-11 OVMax= 1.76D-05

 Cycle  33  Pass 1  IDiag  1:
 RMSU=  1.95D-09    CP:  1.00D+00  2.06D+00  3.00D+00  3.00D+00  3.00D+00
                    CP:  3.00D+00  3.00D+00  3.00D+00  3.00D+00  3.00D+00
                    CP:  2.55D+00  1.44D+00
 E= -3809.94498159123     Delta-E=       -0.000000000067 Rises=F Damp=F
 DIIS: error= 4.54D-08 at cycle  33 NSaved=  20.
 NSaved=20 IEnMin=20 EnMin= -3809.94498159123     IErMin=20 ErrMin= 4.54D-08
 ErrMax= 4.54D-08  0.00D+00 EMaxC= 1.00D-01 BMatC= 1.23D-12 BMatP= 3.36D-12
 IDIUse=1 WtCom= 1.00D+00 WtEn= 0.00D+00
 Coeff-Com:  0.227D-03 0.803D-03-0.475D-03-0.162D-02-0.218D-02-0.862D-03
 Coeff-Com:  0.175D-02 0.446D-02 0.684D-02-0.282D-02-0.194D-01-0.437D-01
 Coeff-Com: -0.159D-01 0.840D-01 0.124D+00-0.363D-01-0.274D+00-0.242D-01
 Coeff-Com:  0.369D+00 0.830D+00
 Coeff:      0.227D-03 0.803D-03-0.475D-03-0.162D-02-0.218D-02-0.862D-03
 Coeff:      0.175D-02 0.446D-02 0.684D-02-0.282D-02-0.194D-01-0.437D-01
 Coeff:     -0.159D-01 0.840D-01 0.124D+00-0.363D-01-0.274D+00-0.242D-01
 Coeff:      0.369D+00 0.830D+00
 Gap=     0.100 Goal=   None    Shift=    0.000
 Gap=     0.082 Goal=   None    Shift=    0.000
 RMSDP=6.86D-09 MaxDP=1.26D-06 DE=-6.73D-11 OVMax= 7.31D-06

 Cycle  34  Pass 1  IDiag  1:
 RMSU=  9.87D-10    CP:  1.00D+00  2.06D+00  3.00D+00  3.00D+00  3.00D+00
                    CP:  3.00D+00  3.00D+00  3.00D+00  3.00D+00  3.00D+00
                    CP:  2.74D+00  1.63D+00  1.06D+00
 E= -3809.94498159124     Delta-E=       -0.000000000007 Rises=F Damp=F
 DIIS: error= 8.82D-09 at cycle  34 NSaved=  20.
 NSaved=20 IEnMin=20 EnMin= -3809.94498159124     IErMin=20 ErrMin= 8.82D-09
 ErrMax= 8.82D-09  0.00D+00 EMaxC= 1.00D-01 BMatC= 1.51D-13 BMatP= 1.23D-12
 IDIUse=1 WtCom= 1.00D+00 WtEn= 0.00D+00
 Coeff-Com:  0.218D-03 0.311D-03-0.112D-03-0.146D-02-0.181D-02 0.587D-03
 Coeff-Com:  0.317D-02 0.554D-02-0.117D-02-0.151D-01-0.262D-01-0.454D-02
 Coeff-Com:  0.453D-01 0.611D-01 0.378D-02-0.114D+00-0.567D-01 0.231D-01
 Coeff-Com:  0.306D+00 0.772D+00
 Coeff:      0.218D-03 0.311D-03-0.112D-03-0.146D-02-0.181D-02 0.587D-03
 Coeff:      0.317D-02 0.554D-02-0.117D-02-0.151D-01-0.262D-01-0.454D-02
 Coeff:      0.453D-01 0.611D-01 0.378D-02-0.114D+00-0.567D-01 0.231D-01
 Coeff:      0.306D+00 0.772D+00
 Gap=     0.100 Goal=   None    Shift=    0.000
 Gap=     0.082 Goal=   None    Shift=    0.000
 RMSDP=1.27D-09 MaxDP=2.25D-07 DE=-7.28D-12 OVMax= 1.30D-06

 SCF Done:  E(UB3LYP) =  -3809.94498159     A.U. after   34 cycles
            NFock= 34  Conv=0.13D-08     -V/T= 2.0025
 <Sx>= 0.0000 <Sy>= 0.0000 <Sz>= 2.0000 <S**2>= 6.0080 S= 2.0016
 <L.S>= 0.000000000000E+00
 KE= 3.800476106851D+03 PE=-1.957955226773D+04 EE= 6.668869053637D+03
 Annihilation of the first spin contaminant:
 S**2 before annihilation     6.0080,   after     6.0000
 Leave Link  502 at Sat Oct 20 04:48:52 2018, MaxMem=   838860800 cpu:     36292.8
 (Enter /soft/sl6.3/x86_64/gaussian/g09_d01/g09/l601.exe)
 Copying SCF densities to generalized density rwf, IOpCl= 1 IROHF=0.

 **********************************************************************

            Population analysis using the SCF density.

 **********************************************************************

 Orbital symmetries:
 Alpha Orbitals:
       Occupied  (AG) (AG) (AU) (AG) (AU) (AU) (AU) (AU) (AG) (AG)
                 (AU) (AG) (AU) (AG) (AU) (AG) (AU) (AG) (AU) (AG)
                 (AU) (AG) (AU) (AG) (AU) (AG) (AU) (AG) (AU) (AG)
                 (AU) (AG) (AU) (AG) (AU) (AG) (AU) (AG) (AU) (AG)
                 (AU) (AG) (AU) (AG) (AU) (AG) (AU) (AU) (AG) (AU)
                 (AG) (AU) (AG) (AG) (AU) (AU) (AU) (AG) (AU) (AG)
                 (AU) (AU) (AG) (AG) (AU) (AG) (AU) (AG) (AU) (AG)
                 (AU) (AU) (AG) (AG) (AU) (AU) (AG) (AG) (AU) (AG)
                 (AU) (AG) (AU) (AG) (AU) (AG) (AU) (AU) (AG) (AG)
                 (AU) (AG) (AU) (AG) (AU) (AG) (AU) (AG) (AU) (AG)
                 (AU) (AG) (AU) (AG) (AU) (AG) (AU) (AG) (AU) (AU)
                 (AG) (AU) (AG) (AG) (AU) (AG) (AG) (AU) (AU) (AG)
                 (AU) (AG) (AU) (AG) (AU) (AG) (AU) (AG) (AU) (AU)
                 (AG) (AG) (AG) (AU) (AG) (AU) (AG) (AG) (AU) (AG)
                 (AU) (AG) (AU) (AU) (AG) (AG) (AU) (AG) (AU) (AG)
                 (AU) (AG) (AG) (AU) (AU) (AU) (AG) (AG) (AG) (AG)
       Virtual   (AU) (AG) (AU) (AG) (AU) (AG) (AU) (AG) (AG) (AU)
                 (AG) (AU) (AG) (AU) (AU) (AG) (AG) (AU) (AG) (AU)
                 (AU) (AG) (AU) (AG) (AG) (AU) (AU) (AG) (AG) (AG)
                 (AU) (AU) (AG) (AU) (AU) (AG) (AG) (AU) (AG) (AG)
                 (AU) (AG) (AU) (AG) (AU) (AG) (AU) (AG) (AU) (AU)
                 (AG) (AU) (AG) (AU) (AG) (AU) (AG) (AG) (AU) (AG)
                 (AU) (AU) (AG) (AU) (AG) (AU) (AG) (AU) (AG) (AU)
                 (AG) (AU) (AG) (AG) (AG) (AU) (AG) (AG) (AU) (AG)
                 (AU) (AG) (AU) (AU) (AG) (AG) (AU) (AG) (AU) (AG)
                 (AU) (AG) (AU) (AG) (AU) (AU) (AU) (AG) (AG) (AU)
                 (AU) (AU) (AG) (AG) (AG) (AU) (AG) (AU) (AU) (AG)
                 (AU) (AU) (AG) (AU) (AG) (AG) (AU) (AG) (AU) (AU)
                 (AG) (AG) (AU) (AG) (AU) (AU) (AU) (AG) (AG) (AU)
                 (AG) (AG) (AU) (AU) (AG) (AU) (AU) (AG) (AU) (AU)
                 (AG) (AG) (AU) (AG) (AU) (AG) (AU) (AG) (AU) (AG)
                 (AU) (AG) (AU) (AG) (AU) (AG) (AU) (AG) (AU) (AU)
                 (AG) (AG) (AU) (AG) (AU) (AG) (AU) (AG) (AG) (AU)
                 (AG) (AU) (AU) (AG) (AU) (AG) (AU) (AG) (AG) (AU)
                 (AU) (AG) (AU) (AG) (AU) (AU) (AG) (AG) (AU) (AG)
                 (AU) (AG) (AG) (AU) (AG) (AU) (AU) (AG) (AG) (AU)
                 (AG) (AU) (AG) (AU) (AG) (AG) (AU) (AG) (AU) (AU)
                 (AG) (AG) (AU) (AG) (AU) (AU) (AG) (AU) (AG) (AU)
                 (AU) (AG) (AG) (AU) (AG) (AG) (AU) (AU) (AG) (AU)
                 (AG) (AU) (AG) (AU) (AU) (AG) (AG) (AU) (AG) (AU)
                 (AU) (AG) (AG) (AU) (AG) (AU) (AG) (AU) (AU) (AG)
                 (AG) (AG) (AU) (AG) (AU) (AU) (AG) (AU) (AG) (AU)
                 (AG) (AU) (AG) (AU) (AG) (AG) (AU) (AG) (AU) (AU)
                 (AG) (AG) (AG) (AU) (AG) (AU) (AG) (AU) (AU) (AG)
                 (AG) (AU) (AU) (AG) (AG) (AU) (AG) (AU) (AG) (AU)
                 (AG) (AU) (AU) (AG) (AG) (AU) (AG) (AU) (AG) (AU)
                 (AG) (AG) (AU) (AG) (AU) (AU) (AG) (AU) (AG) (AG)
                 (AU) (AG) (AU) (AG) (AU) (AU) (AG) (AG) (AU) (AU)
                 (AG) (AG) (AG) (AU) (AU) (AU) (AU) (AG) (AG) (AU)
                 (AG) (AG) (AU) (AG) (AG) (AU) (AU) (AG) (AU) (AG)
                 (AU) (AG) (AU) (AG) (AU) (AU) (AG) (AU) (AG) (AU)
                 (AG) (AU) (AG) (AG) (AU) (AU) (AG) (AG) (AU) (AG)
                 (AU) (AG) (AU) (AG) (AU) (AG) (AU) (AG) (AU) (AU)
                 (AG) (AG) (AG) (AU) (AG) (AU) (AG) (AU) (AU) (AU)
                 (AG) (AG) (AU) (AG) (AG) (AU) (AG) (AU) (AU) (AG)
                 (AU) (AU) (AG) (AG) (AU) (AG) (AG) (AU) (AU) (AG)
                 (AU) (AG) (AU) (AG) (AU) (AU) (AG) (AG) (AG) (AU)
                 (AU) (AU) (AG) (AU) (AG) (AG) (AU) (AG) (AU) (AG)
                 (AU) (AU) (AG) (AG) (AU) (AG) (AU) (AG) (AU) (AG)
                 (AU) (AG) (AG) (AU) (AU) (AG) (AG) (AU) (AU) (AG)
                 (AU) (AG) (AU) (AU) (AG) (AG) (AU) (AG) (AU) (AG)
                 (AU) (AG) (AU) (AU) (AG) (AU) (AG) (AU) (AG) (AG)
                 (AU) (AG) (AU) (AG) (AU) (AU) (AG) (AG) (AU) (AG)
                 (AU) (AG) (AU) (AG) (AG) (AU) (AG) (AU) (AG) (AU)
                 (AU) (AG) (AU) (AG) (AG) (AU) (AU) (AU) (AG) (AG)
                 (AU) (AG) (AU) (AG) (AU) (AG) (AU) (AG) (AU) (AG)
                 (AU) (AG) (AU) (AG) (AU) (AG) (AU) (AG) (AU) (AU)
                 (AG) (AU) (AG) (AG) (AU) (AG) (AU) (AG) (AG) (AU)
                 (AU) (AG) (AU) (AG) (AG) (AU) (AU) (AU) (AG) (AG)
                 (AU) (AG) (AU) (AG) (AU) (AG) (AU) (AG) (AU) (AG)
                 (AU) (AU) (AU) (AG) (AU) (AU) (AU) (AG) (AU) (AG)
                 (AU) (AG) (AU) (AU) (AG) (AU) (AG) (AU) (AU) (AG)
                 (AU) (AG) (AU) (AG) (AG) (AU) (AG) (AU) (AU) (AG)
                 (AU) (AG) (AU) (AG) (AU) (AG) (AU) (AG) (AU) (AG)
                 (AU) (AG) (AU) (AU) (AG) (AG) (AU) (AG) (AU) (AG)
                 (AU) (AU) (AG) (AG) (AU) (AG) (AU) (AU) (AG) (AG)
                 (AU) (AG) (AU) (AG) (AU) (AG) (AU) (AU) (AG) (AG)
                 (AU) (AG) (AU) (AG) (AG) (AU) (AU) (AG) (AU) (AG)
                 (AG) (AU) (AU) (AG) (AU) (AG) (AU) (AG) (AU) (AG)
                 (AU) (AG) (AU) (AG) (AG) (AU) (AG) (AU) (AU) (AG)
                 (AU) (AG) (AU) (AG) (AU) (AG) (AU) (AG) (AU) (AG)
                 (AU) (AG) (AU) (AG) (AU) (AG) (AU) (AG) (AU) (AG)
                 (AU) (AG) (AU) (AG) (AG) (AU) (AU) (AG) (AG) (AG)
                 (AG) (AG) (AG) (AU) (AU) (AU) (AU) (AG) (AU) (AG)
                 (AU) (AG) (AU) (AG) (AU) (AG) (AU) (AG) (AG) (AU)
                 (AU) (AG) (AU) (AG) (AU) (AG) (AU) (AG) (AU) (AG)
                 (AU) (AG) (AU) (AG) (AU) (AG) (AG) (AU) (AG) (AU)
                 (AU) (AG) (AG) (AU) (AU) (AU) (AU) (AG) (AU) (AG)
                 (AU) (AG) (AU) (AG) (AU) (AG) (AG) (AU) (AG) (AG)
 Beta  Orbitals:
       Occupied  (AG) (AG) (AU) (AG) (AU) (AU) (AU) (AU) (AG) (AG)
                 (AU) (AG) (AU) (AG) (AU) (AG) (AU) (AG) (AU) (AG)
                 (AU) (AG) (AU) (AG) (AU) (AG) (AU) (AG) (AU) (AG)
                 (AU) (AG) (AU) (AG) (AU) (AG) (AU) (AG) (AU) (AG)
                 (AU) (AG) (AU) (AG) (AU) (AG) (AU) (AU) (AG) (AG)
                 (AU) (AG) (AU) (AG) (AU) (AU) (AU) (AG) (AU) (AG)
                 (AU) (AU) (AG) (AG) (AU) (AG) (AU) (AG) (AU) (AG)
                 (AU) (AU) (AG) (AG) (AU) (AU) (AG) (AG) (AU) (AG)
                 (AU) (AG) (AU) (AG) (AU) (AG) (AU) (AU) (AG) (AU)
                 (AG) (AG) (AU) (AG) (AU) (AG) (AU) (AG) (AU) (AG)
                 (AU) (AG) (AU) (AG) (AU) (AG) (AU) (AG) (AU) (AU)
                 (AG) (AU) (AG) (AG) (AU) (AG) (AU) (AG) (AU) (AG)
                 (AU) (AU) (AG) (AU) (AG) (AG) (AU) (AG) (AU) (AU)
                 (AG) (AG) (AU) (AG) (AU) (AG) (AU) (AU) (AG) (AG)
                 (AG) (AU) (AU) (AU) (AG) (AG) (AU) (AG) (AG) (AU)
                 (AU) (AG) (AG) (AU) (AU) (AG)
       Virtual   (AG) (AU) (AG) (AU) (AG) (AU) (AG) (AU) (AG) (AU)
                 (AG) (AG) (AG) (AG) (AU) (AG) (AU) (AU) (AG) (AG)
                 (AU) (AG) (AU) (AG) (AU) (AU) (AG) (AG) (AG) (AU)
                 (AU) (AG) (AG) (AG) (AU) (AU) (AG) (AU) (AU) (AG)
                 (AG) (AU) (AG) (AU) (AG) (AG) (AU) (AG) (AU) (AG)
                 (AU) (AG) (AU) (AU) (AG) (AU) (AG) (AU) (AG) (AU)
                 (AG) (AG) (AU) (AG) (AU) (AU) (AG) (AU) (AG) (AU)
                 (AG) (AU) (AG) (AU) (AG) (AU) (AG) (AG) (AU) (AG)
                 (AG) (AG) (AU) (AG) (AU) (AG) (AU) (AU) (AG) (AU)
                 (AG) (AG) (AU) (AG) (AU) (AG) (AU) (AG) (AU) (AU)
                 (AU) (AG) (AG) (AU) (AU) (AU) (AG) (AG) (AG) (AU)
                 (AG) (AU) (AU) (AG) (AU) (AU) (AG) (AU) (AG) (AG)
                 (AU) (AG) (AU) (AU) (AG) (AG) (AU) (AG) (AU) (AU)
                 (AU) (AG) (AG) (AU) (AG) (AG) (AU) (AG) (AU) (AU)
                 (AU) (AG) (AU) (AU) (AG) (AG) (AU) (AG) (AU) (AG)
                 (AG) (AU) (AU) (AG) (AU) (AG) (AU) (AG) (AU) (AG)
                 (AG) (AU) (AU) (AG) (AG) (AU) (AU) (AG) (AU) (AG)
                 (AU) (AG) (AG) (AU) (AG) (AU) (AU) (AG) (AU) (AG)
                 (AU) (AG) (AU) (AG) (AU) (AG) (AU) (AG) (AU) (AU)
                 (AG) (AG) (AU) (AU) (AG) (AG) (AU) (AG) (AU) (AG)
                 (AU) (AG) (AG) (AU) (AG) (AU) (AG) (AU) (AG) (AG)
                 (AU) (AG) (AU) (AU) (AG) (AU) (AG) (AG) (AU) (AU)
                 (AG) (AU) (AU) (AG) (AU) (AG) (AU) (AG) (AG) (AG)
                 (AU) (AU) (AG) (AU) (AG) (AU) (AG) (AU) (AU) (AG)
                 (AG) (AU) (AG) (AU) (AU) (AG) (AG) (AU) (AG) (AU)
                 (AG) (AU) (AU) (AG) (AG) (AG) (AU) (AG) (AU) (AU)
                 (AG) (AU) (AU) (AG) (AG) (AU) (AG) (AU) (AG) (AU)
                 (AG) (AG) (AU) (AU) (AG) (AG) (AU) (AG) (AU) (AG)
                 (AU) (AG) (AU) (AU) (AG) (AU) (AG) (AG) (AG) (AU)
                 (AG) (AU) (AG) (AU) (AG) (AU) (AU) (AG) (AG) (AU)
                 (AG) (AU) (AU) (AG) (AG) (AU) (AG) (AU) (AG) (AG)
                 (AU) (AG) (AU) (AG) (AU) (AG) (AU) (AU) (AU) (AG)
                 (AG) (AG) (AU) (AU) (AG) (AG) (AG) (AU) (AU) (AU)
                 (AU) (AG) (AU) (AG) (AG) (AU) (AG) (AG) (AG) (AU)
                 (AU) (AG) (AU) (AG) (AU) (AG) (AU) (AG) (AU) (AU)
                 (AG) (AU) (AG) (AU) (AG) (AU) (AG) (AG) (AU) (AU)
                 (AG) (AU) (AG) (AG) (AU) (AG) (AU) (AG) (AU) (AG)
                 (AU) (AG) (AU) (AG) (AU) (AG) (AG) (AU) (AG) (AU)
                 (AG) (AU) (AU) (AG) (AU) (AG) (AU) (AG) (AU) (AG)
                 (AG) (AU) (AU) (AG) (AU) (AG) (AU) (AG) (AU) (AG)
                 (AG) (AU) (AU) (AG) (AU) (AG) (AG) (AU) (AU) (AG)
                 (AG) (AU) (AG) (AU) (AU) (AU) (AG) (AU) (AG) (AU)
                 (AG) (AU) (AG) (AG) (AU) (AU) (AG) (AG) (AU) (AG)
                 (AU) (AG) (AU) (AG) (AU) (AG) (AG) (AU) (AU) (AG)
                 (AG) (AU) (AU) (AG) (AG) (AU) (AU) (AG) (AU) (AG)
                 (AU) (AG) (AU) (AG) (AU) (AU) (AU) (AG) (AG) (AU)
                 (AG) (AU) (AG) (AG) (AU) (AG) (AU) (AG) (AU) (AU)
                 (AG) (AG) (AU) (AG) (AU) (AG) (AU) (AG) (AG) (AU)
                 (AG) (AU) (AG) (AU) (AU) (AG) (AU) (AG) (AG) (AU)
                 (AU) (AU) (AG) (AG) (AU) (AG) (AU) (AG) (AU) (AG)
                 (AU) (AG) (AU) (AG) (AU) (AG) (AU) (AG) (AG) (AU)
                 (AU) (AG) (AU) (AU) (AG) (AU) (AG) (AG) (AU) (AG)
                 (AU) (AG) (AG) (AU) (AU) (AG) (AU) (AG) (AG) (AU)
                 (AU) (AU) (AG) (AG) (AU) (AG) (AU) (AG) (AG) (AU)
                 (AU) (AG) (AU) (AG) (AU) (AG) (AU) (AU) (AG) (AG)
                 (AU) (AG) (AU) (AU) (AG) (AU) (AU) (AG) (AU) (AG)
                 (AU) (AU) (AG) (AU) (AU) (AG) (AG) (AU) (AU) (AU)
                 (AG) (AU) (AG) (AU) (AG) (AU) (AG) (AU) (AU) (AG)
                 (AG) (AU) (AU) (AG) (AU) (AG) (AU) (AU) (AG) (AG)
                 (AU) (AG) (AU) (AG) (AU) (AU) (AG) (AG) (AU) (AG)
                 (AU) (AU) (AG) (AG) (AU) (AG) (AU) (AG) (AU) (AG)
                 (AU) (AU) (AG) (AG) (AU) (AG) (AU) (AG) (AG) (AU)
                 (AU) (AG) (AU) (AG) (AG) (AU) (AU) (AG) (AU) (AG)
                 (AU) (AG) (AU) (AG) (AU) (AG) (AU) (AG) (AG) (AU)
                 (AG) (AU) (AU) (AG) (AU) (AG) (AU) (AG) (AU) (AG)
                 (AU) (AG) (AU) (AG) (AU) (AG) (AU) (AG) (AU) (AG)
                 (AU) (AG) (AU) (AG) (AU) (AG) (AU) (AG) (AG) (AU)
                 (AU) (AG) (AG) (AG) (AG) (AG) (AG) (AU) (AU) (AU)
                 (AU) (AG) (AU) (AG) (AU) (AG) (AU) (AG) (AU) (AG)
                 (AU) (AG) (AG) (AU) (AU) (AG) (AU) (AG) (AU) (AG)
                 (AU) (AG) (AU) (AG) (AU) (AG) (AU) (AG) (AU) (AG)
                 (AG) (AU) (AG) (AU) (AU) (AG) (AG) (AU) (AU) (AU)
                 (AU) (AG) (AU) (AG) (AU) (AG) (AU) (AG) (AU) (AG)
                 (AG) (AU) (AG) (AG)
 The electronic state is 5-AG.
 Alpha  occ. eigenvalues -- -256.01427-101.42703-101.42703 -29.98556 -25.87161
 Alpha  occ. eigenvalues --  -25.84825 -25.84175 -14.45104 -14.45104 -14.40843
 Alpha  occ. eigenvalues --  -14.40842 -14.38136 -14.38136 -14.34622 -14.34622
 Alpha  occ. eigenvalues --  -14.32808 -14.32808 -10.27581 -10.27581 -10.25703
 Alpha  occ. eigenvalues --  -10.25703 -10.25080 -10.25079 -10.25028 -10.25028
 Alpha  occ. eigenvalues --  -10.24248 -10.24248 -10.23168 -10.23168 -10.23023
 Alpha  occ. eigenvalues --  -10.23023 -10.22971 -10.22971 -10.22906 -10.22906
 Alpha  occ. eigenvalues --  -10.22575 -10.22575 -10.22488 -10.22488 -10.21519
 Alpha  occ. eigenvalues --  -10.21519 -10.20996 -10.20996 -10.20260 -10.20260
 Alpha  occ. eigenvalues --   -9.34145  -9.34138  -7.10149  -7.10149  -7.09899
 Alpha  occ. eigenvalues --   -7.09899  -7.09880  -7.09880  -3.49677  -2.31194
 Alpha  occ. eigenvalues --   -2.26466  -2.24961  -1.14756  -1.14749  -0.98648
 Alpha  occ. eigenvalues --   -0.98575  -0.97271  -0.97240  -0.93297  -0.93297
 Alpha  occ. eigenvalues --   -0.90540  -0.90538  -0.86274  -0.86231  -0.83390
 Alpha  occ. eigenvalues --   -0.83359  -0.82018  -0.82011  -0.80717  -0.80714
 Alpha  occ. eigenvalues --   -0.78966  -0.78953  -0.72310  -0.72247  -0.69973
 Alpha  occ. eigenvalues --   -0.69791  -0.69673  -0.69436  -0.66875  -0.66760
 Alpha  occ. eigenvalues --   -0.66531  -0.66524  -0.64180  -0.63951  -0.63054
 Alpha  occ. eigenvalues --   -0.63037  -0.60113  -0.60052  -0.59103  -0.58967
 Alpha  occ. eigenvalues --   -0.55184  -0.55072  -0.53357  -0.53328  -0.52600
 Alpha  occ. eigenvalues --   -0.52535  -0.50789  -0.50732  -0.50411  -0.50325
 Alpha  occ. eigenvalues --   -0.50014  -0.49860  -0.48842  -0.48813  -0.47836
 Alpha  occ. eigenvalues --   -0.47831  -0.46517  -0.46218  -0.44538  -0.44443
 Alpha  occ. eigenvalues --   -0.44408  -0.44218  -0.44169  -0.43644  -0.43288
 Alpha  occ. eigenvalues --   -0.43161  -0.41119  -0.41022  -0.40960  -0.40606
 Alpha  occ. eigenvalues --   -0.39962  -0.39120  -0.38883  -0.38393  -0.38059
 Alpha  occ. eigenvalues --   -0.38059  -0.36241  -0.35627  -0.35625  -0.35571
 Alpha  occ. eigenvalues --   -0.35127  -0.34447  -0.34227  -0.33496  -0.33339
 Alpha  occ. eigenvalues --   -0.32918  -0.32898  -0.31946  -0.31691  -0.31517
 Alpha  occ. eigenvalues --   -0.30955  -0.30938  -0.30190  -0.29064  -0.28963
 Alpha  occ. eigenvalues --   -0.26452  -0.26418  -0.25785  -0.25109  -0.22579
 Alpha  occ. eigenvalues --   -0.22468  -0.22376  -0.21916  -0.21773  -0.19424
 Alpha virt. eigenvalues --   -0.09470  -0.09422  -0.06916  -0.06755  -0.06058
 Alpha virt. eigenvalues --   -0.06050  -0.05038  -0.04885  -0.03483  -0.03451
 Alpha virt. eigenvalues --    0.01035   0.01154   0.01510   0.01538   0.02531
 Alpha virt. eigenvalues --    0.02681   0.03711   0.03759   0.03876   0.04201
 Alpha virt. eigenvalues --    0.04965   0.05272   0.05384   0.05840   0.06484
 Alpha virt. eigenvalues --    0.07830   0.07862   0.08920   0.09321   0.09782
 Alpha virt. eigenvalues --    0.10216   0.10399   0.11844   0.12921   0.13118
 Alpha virt. eigenvalues --    0.13200   0.13304   0.13803   0.14014   0.14022
 Alpha virt. eigenvalues --    0.14139   0.15069   0.15347   0.16045   0.16428
 Alpha virt. eigenvalues --    0.16608   0.18271   0.18465   0.19858   0.20506
 Alpha virt. eigenvalues --    0.21142   0.22333   0.22351   0.22869   0.22934
 Alpha virt. eigenvalues --    0.23262   0.23478   0.24351   0.25099   0.25167
 Alpha virt. eigenvalues --    0.25784   0.26057   0.26744   0.27028   0.27128
 Alpha virt. eigenvalues --    0.27377   0.28140   0.28994   0.29729   0.30236
 Alpha virt. eigenvalues --    0.30864   0.31118   0.31140   0.31362   0.32088
 Alpha virt. eigenvalues --    0.32106   0.32689   0.32980   0.33205   0.33598
 Alpha virt. eigenvalues --    0.33908   0.34004   0.34381   0.34720   0.35206
 Alpha virt. eigenvalues --    0.35530   0.35545   0.36333   0.36578   0.37056
 Alpha virt. eigenvalues --    0.37211   0.37282   0.37353   0.37765   0.37848
 Alpha virt. eigenvalues --    0.38086   0.38251   0.38707   0.38918   0.38923
 Alpha virt. eigenvalues --    0.39372   0.39715   0.39973   0.40231   0.40431
 Alpha virt. eigenvalues --    0.40579   0.40956   0.41435   0.41852   0.41909
 Alpha virt. eigenvalues --    0.42455   0.43242   0.43324   0.44088   0.44271
 Alpha virt. eigenvalues --    0.44430   0.44650   0.45744   0.45832   0.46421
 Alpha virt. eigenvalues --    0.46522   0.47312   0.47597   0.47989   0.48276
 Alpha virt. eigenvalues --    0.48716   0.48852   0.48928   0.50027   0.50413
 Alpha virt. eigenvalues --    0.50832   0.51368   0.51375   0.52038   0.52174
 Alpha virt. eigenvalues --    0.52827   0.53750   0.54298   0.54623   0.54772
 Alpha virt. eigenvalues --    0.55017   0.55555   0.55872   0.55893   0.55999
 Alpha virt. eigenvalues --    0.56320   0.56544   0.56576   0.56869   0.57519
 Alpha virt. eigenvalues --    0.57823   0.58339   0.58503   0.58615   0.58819
 Alpha virt. eigenvalues --    0.58981   0.59080   0.59501   0.59610   0.59806
 Alpha virt. eigenvalues --    0.59839   0.59886   0.60422   0.60627   0.60771
 Alpha virt. eigenvalues --    0.61753   0.62834   0.63415   0.64557   0.64578
 Alpha virt. eigenvalues --    0.65155   0.65295   0.65787   0.66472   0.66947
 Alpha virt. eigenvalues --    0.67162   0.67465   0.67933   0.68542   0.68886
 Alpha virt. eigenvalues --    0.70288   0.70876   0.71110   0.71563   0.71783
 Alpha virt. eigenvalues --    0.72314   0.72346   0.73213   0.73474   0.73750
 Alpha virt. eigenvalues --    0.73753   0.74174   0.74620   0.74629   0.75046
 Alpha virt. eigenvalues --    0.75264   0.75962   0.76232   0.76934   0.77925
 Alpha virt. eigenvalues --    0.78173   0.78744   0.79085   0.79702   0.80144
 Alpha virt. eigenvalues --    0.80696   0.81062   0.81802   0.82269   0.82524
 Alpha virt. eigenvalues --    0.83069   0.84079   0.84293   0.85348   0.85716
 Alpha virt. eigenvalues --    0.86053   0.87832   0.88630   0.88753   0.89011
 Alpha virt. eigenvalues --    0.89160   0.89467   0.90216   0.90248   0.91035
 Alpha virt. eigenvalues --    0.92032   0.92533   0.93131   0.93359   0.93859
 Alpha virt. eigenvalues --    0.94094   0.94943   0.95107   0.95410   0.96040
 Alpha virt. eigenvalues --    0.96116   0.96708   0.97154   0.97230   0.97385
 Alpha virt. eigenvalues --    0.97704   0.97753   0.98344   0.98780   0.98927
 Alpha virt. eigenvalues --    0.99011   0.99993   1.00292   1.00714   1.00771
 Alpha virt. eigenvalues --    1.01353   1.01554   1.02064   1.02314   1.02472
 Alpha virt. eigenvalues --    1.02537   1.02994   1.03379   1.04234   1.04252
 Alpha virt. eigenvalues --    1.04805   1.05785   1.05794   1.06579   1.07078
 Alpha virt. eigenvalues --    1.07521   1.07524   1.10167   1.10277   1.10516
 Alpha virt. eigenvalues --    1.11913   1.13253   1.14442   1.14798   1.15638
 Alpha virt. eigenvalues --    1.15657   1.15863   1.16326   1.17465   1.17886
 Alpha virt. eigenvalues --    1.19067   1.19108   1.19985   1.21966   1.24805
 Alpha virt. eigenvalues --    1.25586   1.25965   1.26410   1.26669   1.26768
 Alpha virt. eigenvalues --    1.27801   1.28014   1.28091   1.28327   1.29365
 Alpha virt. eigenvalues --    1.29487   1.30017   1.31082   1.31652   1.33492
 Alpha virt. eigenvalues --    1.34466   1.35303   1.36202   1.36474   1.36961
 Alpha virt. eigenvalues --    1.37683   1.39102   1.39215   1.39539   1.39830
 Alpha virt. eigenvalues --    1.40912   1.41979   1.42505   1.43517   1.43711
 Alpha virt. eigenvalues --    1.44248   1.44934   1.46372   1.46825   1.48253
 Alpha virt. eigenvalues --    1.48261   1.48765   1.49477   1.49538   1.49783
 Alpha virt. eigenvalues --    1.50831   1.50872   1.51060   1.51494   1.51538
 Alpha virt. eigenvalues --    1.52268   1.53463   1.53792   1.53981   1.54565
 Alpha virt. eigenvalues --    1.54720   1.55179   1.55335   1.55388   1.55483
 Alpha virt. eigenvalues --    1.56389   1.56773   1.58121   1.58633   1.59581
 Alpha virt. eigenvalues --    1.60337   1.60574   1.61331   1.61464   1.61860
 Alpha virt. eigenvalues --    1.62236   1.63358   1.64025   1.64485   1.65955
 Alpha virt. eigenvalues --    1.66942   1.67330   1.67911   1.68092   1.68899
 Alpha virt. eigenvalues --    1.69078   1.69614   1.69862   1.70572   1.72330
 Alpha virt. eigenvalues --    1.72500   1.72789   1.72920   1.73012   1.73311
 Alpha virt. eigenvalues --    1.73314   1.74647   1.75785   1.75849   1.76115
 Alpha virt. eigenvalues --    1.77378   1.77641   1.77824   1.79011   1.80244
 Alpha virt. eigenvalues --    1.81050   1.81721   1.82502   1.83287   1.85185
 Alpha virt. eigenvalues --    1.85203   1.85633   1.86162   1.86535   1.87101
 Alpha virt. eigenvalues --    1.87152   1.87399   1.87485   1.88440   1.88816
 Alpha virt. eigenvalues --    1.88987   1.89228   1.89399   1.89602   1.89891
 Alpha virt. eigenvalues --    1.90988   1.92263   1.93480   1.93594   1.93979
 Alpha virt. eigenvalues --    1.94662   1.94878   1.95278   1.97783   1.97834
 Alpha virt. eigenvalues --    1.98428   1.99074   1.99586   2.00546   2.00713
 Alpha virt. eigenvalues --    2.02259   2.02667   2.03184   2.03318   2.03456
 Alpha virt. eigenvalues --    2.03794   2.04482   2.04666   2.06841   2.07523
 Alpha virt. eigenvalues --    2.08103   2.09121   2.09132   2.10611   2.11048
 Alpha virt. eigenvalues --    2.11442   2.14071   2.14607   2.14667   2.16598
 Alpha virt. eigenvalues --    2.16646   2.16909   2.16972   2.17422   2.17759
 Alpha virt. eigenvalues --    2.21253   2.21408   2.23373   2.24296   2.24381
 Alpha virt. eigenvalues --    2.25049   2.25063   2.25279   2.25410   2.26711
 Alpha virt. eigenvalues --    2.26799   2.27961   2.27979   2.28100   2.28904
 Alpha virt. eigenvalues --    2.29051   2.29344   2.31508   2.31730   2.32783
 Alpha virt. eigenvalues --    2.33219   2.33419   2.33487   2.35117   2.36327
 Alpha virt. eigenvalues --    2.37681   2.37900   2.40208   2.40668   2.41144
 Alpha virt. eigenvalues --    2.41924   2.43536   2.45464   2.45519   2.47712
 Alpha virt. eigenvalues --    2.48491   2.48645   2.48759   2.49355   2.49388
 Alpha virt. eigenvalues --    2.52232   2.52352   2.54460   2.54864   2.55610
 Alpha virt. eigenvalues --    2.55628   2.55722   2.56238   2.56732   2.56840
 Alpha virt. eigenvalues --    2.57556   2.57630   2.57711   2.57755   2.59183
 Alpha virt. eigenvalues --    2.59398   2.59408   2.59719   2.59921   2.60188
 Alpha virt. eigenvalues --    2.60316   2.61153   2.61177   2.61981   2.62498
 Alpha virt. eigenvalues --    2.62554   2.63139   2.63529   2.63561   2.64150
 Alpha virt. eigenvalues --    2.64164   2.64793   2.65499   2.65714   2.66173
 Alpha virt. eigenvalues --    2.67024   2.67226   2.67786   2.68357   2.68884
 Alpha virt. eigenvalues --    2.69109   2.69553   2.71366   2.72178   2.72324
 Alpha virt. eigenvalues --    2.72367   2.73953   2.74094   2.74900   2.75990
 Alpha virt. eigenvalues --    2.76319   2.76998   2.77240   2.77337   2.78689
 Alpha virt. eigenvalues --    2.78879   2.79332   2.80165   2.81859   2.82023
 Alpha virt. eigenvalues --    2.82441   2.82655   2.83360   2.83441   2.83501
 Alpha virt. eigenvalues --    2.83844   2.86490   2.87619   2.87660   2.88590
 Alpha virt. eigenvalues --    2.88791   2.89425   2.89474   2.91351   2.91948
 Alpha virt. eigenvalues --    2.92117   2.92450   2.92951   2.93720   2.94053
 Alpha virt. eigenvalues --    2.94914   2.95012   2.95637   2.95867   2.96239
 Alpha virt. eigenvalues --    2.96447   3.01133   3.01180   3.01593   3.02210
 Alpha virt. eigenvalues --    3.03223   3.03448   3.04686   3.06770   3.07304
 Alpha virt. eigenvalues --    3.12524   3.12754   3.13039   3.13380   3.14359
 Alpha virt. eigenvalues --    3.14426   3.14915   3.15911   3.21332   3.21669
 Alpha virt. eigenvalues --    3.24807   3.25029   3.29142   3.29157   3.32465
 Alpha virt. eigenvalues --    3.32541   3.33026   3.33852   3.36499   3.37680
 Alpha virt. eigenvalues --    3.39813   3.40191   3.42650   3.42751   3.43769
 Alpha virt. eigenvalues --    3.43824   3.44279   3.44878   3.47816   3.47867
 Alpha virt. eigenvalues --    3.48200   3.55323   3.56571   3.56691   3.57531
 Alpha virt. eigenvalues --    3.58203   3.58544   3.61047   3.62504   3.70757
 Alpha virt. eigenvalues --    3.71609   3.73334   3.76627   3.81643   3.82064
 Alpha virt. eigenvalues --    3.83082   3.83125   3.85666   3.85830   3.86177
 Alpha virt. eigenvalues --    3.86178   3.87004   3.87623   3.89747   3.89767
 Alpha virt. eigenvalues --    3.93514   3.93645   3.94943   3.95035   3.95316
 Alpha virt. eigenvalues --    3.95564   3.98696   3.98869   4.01320   4.02729
 Alpha virt. eigenvalues --    4.03585   4.04999   4.07021   4.07128   4.09679
 Alpha virt. eigenvalues --    4.10647   4.14306   4.17719   4.25476   4.26454
 Alpha virt. eigenvalues --    4.39035   4.47885   4.48325   4.49781   4.49789
 Alpha virt. eigenvalues --    4.51108   4.60038   4.60956   4.78108   4.78391
 Alpha virt. eigenvalues --    4.78805   4.79932   5.06912   5.07028   5.21926
 Alpha virt. eigenvalues --    5.22661   5.59487   5.60109   5.60197   5.61262
 Alpha virt. eigenvalues --    5.80683   5.95123   6.06140   7.65208   8.03083
 Alpha virt. eigenvalues --    8.09041   9.52681   9.74893  23.43788  23.43876
 Alpha virt. eigenvalues --   23.59094  23.60055  23.74618  23.75321  23.84452
 Alpha virt. eigenvalues --   23.84464  23.85940  23.86196  23.88055  23.88055
 Alpha virt. eigenvalues --   23.96753  23.96919  23.98699  23.98704  24.05566
 Alpha virt. eigenvalues --   24.05657  24.06527  24.06530  24.09709  24.09786
 Alpha virt. eigenvalues --   24.12974  24.13035  24.13320  24.13363  24.39403
 Alpha virt. eigenvalues --   24.39404  25.59024  25.61435  25.64018  25.64156
 Alpha virt. eigenvalues --   25.73203  25.84022  26.49575  33.65650  33.91389
 Alpha virt. eigenvalues --   33.96674  35.34348  35.34982  35.46463  35.46494
 Alpha virt. eigenvalues --   35.58619  35.58759  35.62916  35.64298  35.81028
 Alpha virt. eigenvalues --   35.81028 147.23924 215.44091 215.72344 777.07344
  Beta  occ. eigenvalues -- -256.01451-101.42617-101.42617 -29.90890 -25.79932
  Beta  occ. eigenvalues --  -25.78837 -25.78598 -14.45092 -14.45092 -14.40840
  Beta  occ. eigenvalues --  -14.40840 -14.38020 -14.38019 -14.34498 -14.34498
  Beta  occ. eigenvalues --  -14.32807 -14.32807 -10.27580 -10.27580 -10.25703
  Beta  occ. eigenvalues --  -10.25703 -10.25083 -10.25083 -10.25028 -10.25028
  Beta  occ. eigenvalues --  -10.24248 -10.24248 -10.23168 -10.23168 -10.23022
  Beta  occ. eigenvalues --  -10.23022 -10.22971 -10.22971 -10.22910 -10.22910
  Beta  occ. eigenvalues --  -10.22575 -10.22575 -10.22488 -10.22488 -10.21520
  Beta  occ. eigenvalues --  -10.21520 -10.20992 -10.20992 -10.20256 -10.20256
  Beta  occ. eigenvalues --   -9.34061  -9.34055  -7.09993  -7.09993  -7.09790
  Beta  occ. eigenvalues --   -7.09790  -7.09781  -7.09781  -3.31376  -2.08757
  Beta  occ. eigenvalues --   -2.08144  -2.07810  -1.14708  -1.14702  -0.98560
  Beta  occ. eigenvalues --   -0.98488  -0.97196  -0.97162  -0.93294  -0.93294
  Beta  occ. eigenvalues --   -0.90529  -0.90527  -0.86258  -0.86215  -0.83352
  Beta  occ. eigenvalues --   -0.83323  -0.82002  -0.81992  -0.80715  -0.80711
  Beta  occ. eigenvalues --   -0.78949  -0.78935  -0.72270  -0.72219  -0.69830
  Beta  occ. eigenvalues --   -0.69760  -0.69212  -0.68913  -0.66839  -0.66734
  Beta  occ. eigenvalues --   -0.66516  -0.66511  -0.64148  -0.63918  -0.63002
  Beta  occ. eigenvalues --   -0.62999  -0.60098  -0.60044  -0.59076  -0.58946
  Beta  occ. eigenvalues --   -0.55119  -0.55034  -0.53330  -0.53312  -0.52554
  Beta  occ. eigenvalues --   -0.52510  -0.50757  -0.50714  -0.50353  -0.50294
  Beta  occ. eigenvalues --   -0.49988  -0.49841  -0.48812  -0.48801  -0.47833
  Beta  occ. eigenvalues --   -0.47825  -0.46498  -0.46202  -0.44463  -0.44435
  Beta  occ. eigenvalues --   -0.44184  -0.44149  -0.44076  -0.43537  -0.43208
  Beta  occ. eigenvalues --   -0.43130  -0.41006  -0.40958  -0.40532  -0.39996
  Beta  occ. eigenvalues --   -0.39754  -0.39036  -0.38719  -0.38270  -0.38058
  Beta  occ. eigenvalues --   -0.38058  -0.35644  -0.35623  -0.35224  -0.35086
  Beta  occ. eigenvalues --   -0.34978  -0.33264  -0.32908  -0.32885  -0.31780
  Beta  occ. eigenvalues --   -0.31725  -0.31628  -0.31532  -0.30929  -0.30922
  Beta  occ. eigenvalues --   -0.29119  -0.29051  -0.26829  -0.26499  -0.26435
  Beta  occ. eigenvalues --   -0.24365  -0.22699  -0.22576  -0.22122  -0.22028
  Beta  occ. eigenvalues --   -0.17634
  Beta virt. eigenvalues --   -0.09468  -0.09464  -0.07217  -0.06854  -0.06076
  Beta virt. eigenvalues --   -0.06054  -0.05044  -0.05024  -0.03903  -0.03416
  Beta virt. eigenvalues --   -0.00406   0.00046   0.00778   0.01118   0.01155
  Beta virt. eigenvalues --    0.01502   0.01539   0.02537   0.02724   0.03655
  Beta virt. eigenvalues --    0.03786   0.04173   0.04207   0.04898   0.04968
  Beta virt. eigenvalues --    0.05387   0.05402   0.05865   0.06506   0.07834
  Beta virt. eigenvalues --    0.07867   0.08954   0.09461   0.09955   0.10228
  Beta virt. eigenvalues --    0.10411   0.11935   0.12939   0.13146   0.13328
  Beta virt. eigenvalues --    0.13367   0.13818   0.14102   0.14156   0.14181
  Beta virt. eigenvalues --    0.15217   0.15357   0.16127   0.16471   0.18047
  Beta virt. eigenvalues --    0.18347   0.18625   0.19908   0.20551   0.21193
  Beta virt. eigenvalues --    0.22335   0.22355   0.22902   0.23048   0.23269
  Beta virt. eigenvalues --    0.23611   0.24838   0.25152   0.25305   0.25914
  Beta virt. eigenvalues --    0.26074   0.26822   0.27073   0.27207   0.27444
  Beta virt. eigenvalues --    0.28290   0.29030   0.29795   0.30286   0.31026
  Beta virt. eigenvalues --    0.31162   0.31276   0.31397   0.32144   0.32204
  Beta virt. eigenvalues --    0.32823   0.33117   0.33214   0.33668   0.33968
  Beta virt. eigenvalues --    0.34075   0.34405   0.34806   0.35253   0.35592
  Beta virt. eigenvalues --    0.35672   0.36412   0.36670   0.37101   0.37235
  Beta virt. eigenvalues --    0.37300   0.37391   0.37819   0.38066   0.38166
  Beta virt. eigenvalues --    0.38346   0.38768   0.38941   0.38981   0.39406
  Beta virt. eigenvalues --    0.39735   0.40016   0.40264   0.40455   0.40602
  Beta virt. eigenvalues --    0.40989   0.41481   0.41904   0.41955   0.42509
  Beta virt. eigenvalues --    0.43302   0.43368   0.44139   0.44354   0.44452
  Beta virt. eigenvalues --    0.44681   0.45770   0.45991   0.46496   0.46549
  Beta virt. eigenvalues --    0.47353   0.47670   0.48040   0.48440   0.48769
  Beta virt. eigenvalues --    0.48937   0.48960   0.50048   0.50495   0.50858
  Beta virt. eigenvalues --    0.51412   0.51456   0.52211   0.52270   0.52987
  Beta virt. eigenvalues --    0.54061   0.54327   0.54644   0.55023   0.55034
  Beta virt. eigenvalues --    0.55577   0.55880   0.55917   0.56029   0.56347
  Beta virt. eigenvalues --    0.56583   0.56620   0.57223   0.57539   0.58162
  Beta virt. eigenvalues --    0.58360   0.58541   0.58642   0.58976   0.58991
  Beta virt. eigenvalues --    0.59505   0.59527   0.59622   0.59857   0.59899
  Beta virt. eigenvalues --    0.59973   0.60519   0.60649   0.61050   0.61819
  Beta virt. eigenvalues --    0.62974   0.63467   0.64643   0.64702   0.65218
  Beta virt. eigenvalues --    0.65463   0.65830   0.66512   0.66980   0.67176
  Beta virt. eigenvalues --    0.67509   0.68137   0.68974   0.69001   0.70413
  Beta virt. eigenvalues --    0.70943   0.71195   0.71650   0.71906   0.72422
  Beta virt. eigenvalues --    0.72534   0.73264   0.73487   0.73818   0.73827
  Beta virt. eigenvalues --    0.74620   0.74672   0.75018   0.75273   0.75586
  Beta virt. eigenvalues --    0.75990   0.76392   0.77441   0.77970   0.78347
  Beta virt. eigenvalues --    0.78822   0.79229   0.79737   0.80295   0.80866
  Beta virt. eigenvalues --    0.81117   0.81932   0.82325   0.82598   0.83228
  Beta virt. eigenvalues --    0.84350   0.84416   0.85384   0.85826   0.86143
  Beta virt. eigenvalues --    0.88030   0.88694   0.89144   0.89278   0.90108
  Beta virt. eigenvalues --    0.90205   0.90516   0.91060   0.91527   0.92445
  Beta virt. eigenvalues --    0.92694   0.93198   0.93862   0.93944   0.94929
  Beta virt. eigenvalues --    0.94982   0.95315   0.95621   0.96112   0.96474
  Beta virt. eigenvalues --    0.97184   0.97260   0.97323   0.97677   0.98083
  Beta virt. eigenvalues --    0.98226   0.98562   0.98992   0.99137   0.99179
  Beta virt. eigenvalues --    1.00266   1.00382   1.00767   1.01330   1.01576
  Beta virt. eigenvalues --    1.01822   1.02125   1.02416   1.02537   1.02692
  Beta virt. eigenvalues --    1.03027   1.03412   1.04331   1.04422   1.04889
  Beta virt. eigenvalues --    1.05813   1.05920   1.06598   1.07301   1.07532
  Beta virt. eigenvalues --    1.07579   1.10192   1.10316   1.10537   1.12092
  Beta virt. eigenvalues --    1.13372   1.14850   1.14919   1.15686   1.15814
  Beta virt. eigenvalues --    1.16500   1.16573   1.17553   1.19141   1.19162
  Beta virt. eigenvalues --    1.20127   1.20467   1.22686   1.25168   1.25595
  Beta virt. eigenvalues --    1.26255   1.26435   1.26688   1.26787   1.27876
  Beta virt. eigenvalues --    1.28053   1.28152   1.28774   1.29477   1.29489
  Beta virt. eigenvalues --    1.30620   1.31129   1.33550   1.35212   1.35547
  Beta virt. eigenvalues --    1.36249   1.36551   1.37060   1.37169   1.39153
  Beta virt. eigenvalues --    1.39213   1.39781   1.40964   1.42006   1.42518
  Beta virt. eigenvalues --    1.43605   1.43745   1.43997   1.44312   1.44485
  Beta virt. eigenvalues --    1.45126   1.46432   1.46871   1.48254   1.48270
  Beta virt. eigenvalues --    1.49009   1.49565   1.49581   1.49872   1.50866
  Beta virt. eigenvalues --    1.50947   1.51112   1.51585   1.51714   1.52652
  Beta virt. eigenvalues --    1.53818   1.54035   1.54127   1.54662   1.54763
  Beta virt. eigenvalues --    1.55226   1.55363   1.55401   1.55508   1.56458
  Beta virt. eigenvalues --    1.56819   1.58209   1.58852   1.59794   1.60367
  Beta virt. eigenvalues --    1.60618   1.61361   1.61554   1.61896   1.62469
  Beta virt. eigenvalues --    1.63483   1.64167   1.65095   1.66033   1.67223
  Beta virt. eigenvalues --    1.67484   1.68160   1.68252   1.68974   1.69094
  Beta virt. eigenvalues --    1.69709   1.69904   1.70686   1.72364   1.72548
  Beta virt. eigenvalues --    1.72806   1.72941   1.73067   1.73487   1.73699
  Beta virt. eigenvalues --    1.75162   1.75822   1.75887   1.76544   1.77515
  Beta virt. eigenvalues --    1.77671   1.78671   1.79722   1.81327   1.81356
  Beta virt. eigenvalues --    1.81808   1.82880   1.84193   1.85264   1.85471
  Beta virt. eigenvalues --    1.85904   1.86173   1.87154   1.87177   1.87340
  Beta virt. eigenvalues --    1.87534   1.87871   1.88743   1.88956   1.89014
  Beta virt. eigenvalues --    1.89253   1.89628   1.89709   1.90004   1.91125
  Beta virt. eigenvalues --    1.93229   1.93625   1.93932   1.94460   1.95034
  Beta virt. eigenvalues --    1.95656   1.96081   1.97802   1.97848   1.98630
  Beta virt. eigenvalues --    1.99175   1.99968   2.00551   2.00801   2.02708
  Beta virt. eigenvalues --    2.03001   2.03357   2.03375   2.03756   2.03881
  Beta virt. eigenvalues --    2.04614   2.05143   2.07419   2.07531   2.09122
  Beta virt. eigenvalues --    2.09123   2.09409   2.10705   2.11073   2.11534
  Beta virt. eigenvalues --    2.14235   2.14690   2.14730   2.16660   2.16709
  Beta virt. eigenvalues --    2.16940   2.17044   2.17518   2.17804   2.21509
  Beta virt. eigenvalues --    2.21845   2.23633   2.24593   2.24601   2.25148
  Beta virt. eigenvalues --    2.25293   2.25370   2.25610   2.26778   2.27024
  Beta virt. eigenvalues --    2.28066   2.28183   2.28227   2.28955   2.29159
  Beta virt. eigenvalues --    2.29604   2.31527   2.31785   2.32820   2.33261
  Beta virt. eigenvalues --    2.33511   2.33528   2.35202   2.36427   2.37752
  Beta virt. eigenvalues --    2.38108   2.40319   2.40757   2.41864   2.41999
  Beta virt. eigenvalues --    2.44105   2.45509   2.45578   2.47873   2.48543
  Beta virt. eigenvalues --    2.48664   2.48779   2.49357   2.49392   2.52261
  Beta virt. eigenvalues --    2.52385   2.54518   2.54903   2.55644   2.55715
  Beta virt. eigenvalues --    2.55814   2.56278   2.56801   2.56859   2.57581
  Beta virt. eigenvalues --    2.57651   2.57729   2.57760   2.59226   2.59411
  Beta virt. eigenvalues --    2.59521   2.59729   2.59943   2.60210   2.60418
  Beta virt. eigenvalues --    2.61183   2.61198   2.61992   2.62615   2.62650
  Beta virt. eigenvalues --    2.63201   2.63542   2.63582   2.64177   2.64186
  Beta virt. eigenvalues --    2.64939   2.65551   2.65901   2.66234   2.67116
  Beta virt. eigenvalues --    2.67256   2.67876   2.68409   2.68953   2.69196
  Beta virt. eigenvalues --    2.69613   2.71615   2.72224   2.72351   2.72563
  Beta virt. eigenvalues --    2.73994   2.74402   2.74920   2.76016   2.76366
  Beta virt. eigenvalues --    2.77022   2.77255   2.77342   2.78928   2.79122
  Beta virt. eigenvalues --    2.79793   2.80180   2.81961   2.82028   2.83398
  Beta virt. eigenvalues --    2.83442   2.85881   2.87258   2.87643   2.88625
  Beta virt. eigenvalues --    2.89405   2.89427   2.90540   2.91480   2.91954
  Beta virt. eigenvalues --    2.92054   2.92344   2.92523   2.93416   2.94066
  Beta virt. eigenvalues --    2.94265   2.95053   2.95076   2.95375   2.95705
  Beta virt. eigenvalues --    2.95895   2.96261   2.96366   2.99279   3.01082
  Beta virt. eigenvalues --    3.01143   3.01347   3.02246   3.03301   3.03530
  Beta virt. eigenvalues --    3.04575   3.06819   3.07370   3.08393   3.12577
  Beta virt. eigenvalues --    3.13051   3.13161   3.13599   3.14369   3.14518
  Beta virt. eigenvalues --    3.14957   3.16932   3.21647   3.21891   3.24926
  Beta virt. eigenvalues --    3.25139   3.29164   3.29190   3.32485   3.32581
  Beta virt. eigenvalues --    3.33112   3.33892   3.36704   3.37862   3.40205
  Beta virt. eigenvalues --    3.40233   3.42658   3.42836   3.43775   3.43828
  Beta virt. eigenvalues --    3.44293   3.44915   3.47847   3.47869   3.52944
  Beta virt. eigenvalues --    3.55435   3.56604   3.56876   3.58182   3.58218
  Beta virt. eigenvalues --    3.59088   3.61110   3.63119   3.71251   3.71714
  Beta virt. eigenvalues --    3.73526   3.76710   3.81696   3.82133   3.83125
  Beta virt. eigenvalues --    3.83161   3.85824   3.85959   3.86178   3.86179
  Beta virt. eigenvalues --    3.87072   3.87655   3.89747   3.89767   3.93518
  Beta virt. eigenvalues --    3.93646   3.94986   3.95088   3.95356   3.95617
  Beta virt. eigenvalues --    3.98710   3.98875   4.01402   4.02748   4.03683
  Beta virt. eigenvalues --    4.05045   4.07023   4.07130   4.09727   4.10663
  Beta virt. eigenvalues --    4.14379   4.17805   4.25500   4.26485   4.39283
  Beta virt. eigenvalues --    4.47948   4.48398   4.49782   4.49790   4.51490
  Beta virt. eigenvalues --    4.60216   4.61116   4.78138   4.78395   4.78836
  Beta virt. eigenvalues --    4.80001   5.06922   5.07041   5.22007   5.22733
  Beta virt. eigenvalues --    5.59532   5.60241   5.74329   5.75040   5.88457
  Beta virt. eigenvalues --    6.06349   6.19940   7.79116   8.13591   8.20302
  Beta virt. eigenvalues --    9.52898   9.75045  23.43788  23.43877  23.59096
  Beta virt. eigenvalues --   23.60056  23.74619  23.75322  23.84453  23.84465
  Beta virt. eigenvalues --   23.85939  23.86195  23.88056  23.88056  23.96752
  Beta virt. eigenvalues --   23.96919  23.98699  23.98705  24.05568  24.05659
  Beta virt. eigenvalues --   24.06527  24.06530  24.09710  24.09787  24.12975
  Beta virt. eigenvalues --   24.13035  24.13321  24.13364  24.39403  24.39404
  Beta virt. eigenvalues --   25.59150  25.61563  25.64155  25.64288  25.73395
  Beta virt. eigenvalues --   25.87969  26.56579  33.75806  33.99301  34.05066
  Beta virt. eigenvalues --   35.34383  35.35014  35.46478  35.46508  35.58723
  Beta virt. eigenvalues --   35.58863  35.63048  35.64429  35.81028  35.81028
  Beta virt. eigenvalues --  147.27880 215.44171 215.72425 777.08110
          Condensed to atoms (all electrons):
          Atomic-Atomic Spin Densities.
 Mulliken charges and spin densities:
               1          2
     1  Fe   1.380485   3.733012
     2  Cl  -0.760123   0.090309
     3  N   -0.530377   0.018921
     4  N   -0.374443   0.013411
     5  N    0.002916   0.000519
     6  N   -0.350282   0.003077
     7  C    0.164271  -0.002880
     8  H    0.133607   0.001005
     9  C   -0.185991   0.001222
    10  H    0.108981   0.000796
    11  C    0.006308  -0.000903
    12  H    0.110463  -0.000021
    13  C   -0.095699   0.001372
    14  H    0.096338   0.000586
    15  C    0.247444   0.003299
    16  C    0.116750   0.000956
    17  C    0.144453   0.000710
    18  H    0.136177   0.000002
    19  Cl  -0.760123   0.090309
    20  N   -0.530377   0.018921
    21  N   -0.374443   0.013411
    22  N    0.002916   0.000519
    23  N   -0.350282   0.003077
    24  C    0.164271  -0.002880
    25  H    0.133607   0.001005
    26  C   -0.185991   0.001222
    27  H    0.108981   0.000796
    28  C    0.006308  -0.000903
    29  H    0.110463  -0.000021
    30  C   -0.095699   0.001372
    31  H    0.096338   0.000586
    32  C    0.247444   0.003299
    33  C    0.116750   0.000956
    34  C    0.144453   0.000710
    35  H    0.136177   0.000002
    36  C    0.220065   0.000831
    37  C   -0.089799   0.000064
    38  C   -0.047034   0.000134
    39  C   -0.028613   0.000057
    40  C   -0.028442  -0.000086
    41  C   -0.039131   0.000083
    42  H    0.125562   0.000009
    43  H    0.145661  -0.000001
    44  H    0.122661   0.000014
    45  H    0.124506   0.000002
    46  C    0.220065   0.000831
    47  C   -0.089799   0.000064
    48  C   -0.047034   0.000134
    49  C   -0.028613   0.000057
    50  C   -0.028442  -0.000086
    51  C   -0.039131   0.000083
    52  H    0.125562   0.000009
    53  H    0.145661  -0.000001
    54  H    0.122661   0.000014
    55  H    0.124506   0.000002
    56  C    0.040625  -0.000023
    57  N   -0.207096   0.000034
    58  C    0.040625  -0.000023
    59  N   -0.207096   0.000034
 Sum of Mulliken charges =   0.00000   4.00000
 Mulliken charges and spin densities with hydrogens summed into heavy atoms:
               1          2
     1  Fe   1.380485   3.733012
     2  Cl  -0.760123   0.090309
     3  N   -0.530377   0.018921
     4  N   -0.374443   0.013411
     5  N    0.002916   0.000519
     6  N   -0.350282   0.003077
     7  C    0.297878  -0.001875
     9  C   -0.077010   0.002018
    11  C    0.116771  -0.000925
    13  C    0.000639   0.001957
    15  C    0.247444   0.003299
    16  C    0.116750   0.000956
    17  C    0.280630   0.000712
    19  Cl  -0.760123   0.090309
    20  N   -0.530377   0.018921
    21  N   -0.374443   0.013411
    22  N    0.002916   0.000519
    23  N   -0.350282   0.003077
    24  C    0.297878  -0.001875
    26  C   -0.077010   0.002018
    28  C    0.116771  -0.000925
    30  C    0.000639   0.001957
    32  C    0.247444   0.003299
    33  C    0.116750   0.000956
    34  C    0.280630   0.000712
    36  C    0.220065   0.000831
    37  C    0.035763   0.000073
    38  C    0.098627   0.000133
    39  C    0.094048   0.000071
    40  C    0.096064  -0.000084
    41  C   -0.039131   0.000083
    46  C    0.220065   0.000831
    47  C    0.035763   0.000073
    48  C    0.098627   0.000133
    49  C    0.094048   0.000071
    50  C    0.096064  -0.000084
    51  C   -0.039131   0.000083
    56  C    0.040625  -0.000023
    57  N   -0.207096   0.000034
    58  C    0.040625  -0.000023
    59  N   -0.207096   0.000034
 Electronic spatial extent (au):  <R**2>=          33560.2784
 Charge=              0.0000 electrons
 Dipole moment (field-independent basis, Debye):
    X=              0.0000    Y=              0.0000    Z=              0.0000  Tot=              0.0000
 Quadrupole moment (field-independent basis, Debye-Ang):
   XX=           -308.6507   YY=           -189.3669   ZZ=           -296.1312
   XY=            -46.1051   XZ=             -2.7733   YZ=              3.9049
 Traceless Quadrupole moment (field-independent basis, Debye-Ang):
   XX=            -43.9344   YY=             75.3494   ZZ=            -31.4149
   XY=            -46.1051   XZ=             -2.7733   YZ=              3.9049
 Octapole moment (field-independent basis, Debye-Ang**2):
  XXX=              0.0000  YYY=              0.0000  ZZZ=              0.0000  XYY=              0.0000
  XXY=              0.0000  XXZ=              0.0000  XZZ=              0.0000  YZZ=              0.0000
  YYZ=              0.0000  XYZ=              0.0000
 Hexadecapole moment (field-independent basis, Debye-Ang**3):
 XXXX=         -59986.7715 YYYY=          -5801.9469 ZZZZ=          -1692.9294 XXXY=          -4213.5127
 XXXZ=           -465.2404 YYYX=           -214.0287 YYYZ=            -42.7999 ZZZX=             -6.5807
 ZZZY=              9.7465 XXYY=          -7221.8312 XXZZ=          -6592.5782 YYZZ=          -1553.4888
 XXYZ=            438.2223 YYXZ=              4.4655 ZZXY=              6.7525
 N-N= 5.300262125647D+03 E-N=-1.957955226498D+04  KE= 3.800476106851D+03
 Symmetry AG   KE= 2.109438226136D+03
 Symmetry AU   KE= 1.691037880715D+03
                          Isotropic Fermi Contact Couplings
        Atom                 a.u.       MegaHertz       Gauss      10(-4) cm-1
     1  Fe(57)            -0.57130     -20.71537      -7.39176      -6.90991
     2  Cl(35)             0.05689       6.23573       2.22506       2.08002
     3  N(14)              0.07644       6.17435       2.20316       2.05954
     4  N(14)              0.08654       6.99007       2.49423       2.33164
     5  N(14)              0.01125       0.90862       0.32422       0.30308
     6  N(14)              0.00995       0.80386       0.28684       0.26814
     7  C(13)             -0.00234      -0.65792      -0.23476      -0.21946
     8  H(1)               0.00048       0.54136       0.19317       0.18058
     9  C(13)              0.00183       0.51471       0.18366       0.17169
    10  H(1)               0.00015       0.16260       0.05802       0.05424
    11  C(13)              0.00009       0.02641       0.00942       0.00881
    12  H(1)              -0.00001      -0.01043      -0.00372      -0.00348
    13  C(13)              0.00174       0.48865       0.17436       0.16300
    14  H(1)               0.00016       0.17579       0.06273       0.05864
    15  C(13)             -0.00214      -0.60276      -0.21508      -0.20106
    16  C(13)             -0.00079      -0.22147      -0.07903      -0.07387
    17  C(13)              0.00043       0.12003       0.04283       0.04004
    18  H(1)               0.00001       0.01415       0.00505       0.00472
    19  Cl(35)             0.05689       6.23573       2.22506       2.08002
    20  N(14)              0.07644       6.17435       2.20316       2.05954
    21  N(14)              0.08654       6.99007       2.49423       2.33164
    22  N(14)              0.01125       0.90862       0.32422       0.30308
    23  N(14)              0.00995       0.80386       0.28684       0.26814
    24  C(13)             -0.00234      -0.65792      -0.23476      -0.21946
    25  H(1)               0.00048       0.54136       0.19317       0.18058
    26  C(13)              0.00183       0.51471       0.18366       0.17169
    27  H(1)               0.00015       0.16260       0.05802       0.05424
    28  C(13)              0.00009       0.02641       0.00942       0.00881
    29  H(1)              -0.00001      -0.01043      -0.00372      -0.00348
    30  C(13)              0.00174       0.48865       0.17436       0.16300
    31  H(1)               0.00016       0.17579       0.06273       0.05864
    32  C(13)             -0.00214      -0.60276      -0.21508      -0.20106
    33  C(13)             -0.00079      -0.22147      -0.07903      -0.07387
    34  C(13)              0.00043       0.12003       0.04283       0.04004
    35  H(1)               0.00001       0.01415       0.00505       0.00472
    36  C(13)              0.00058       0.16224       0.05789       0.05412
    37  C(13)              0.00026       0.07307       0.02607       0.02437
    38  C(13)             -0.00002      -0.00620      -0.00221      -0.00207
    39  C(13)              0.00010       0.02677       0.00955       0.00893
    40  C(13)              0.00000      -0.00138      -0.00049      -0.00046
    41  C(13)              0.00000       0.00023       0.00008       0.00008
    42  H(1)               0.00001       0.01283       0.00458       0.00428
    43  H(1)               0.00001       0.00687       0.00245       0.00229
    44  H(1)               0.00001       0.00663       0.00237       0.00221
    45  H(1)               0.00000       0.00103       0.00037       0.00034
    46  C(13)              0.00058       0.16224       0.05789       0.05412
    47  C(13)              0.00026       0.07307       0.02607       0.02437
    48  C(13)             -0.00002      -0.00620      -0.00221      -0.00207
    49  C(13)              0.00010       0.02677       0.00955       0.00893
    50  C(13)              0.00000      -0.00138      -0.00049      -0.00046
    51  C(13)              0.00000       0.00023       0.00008       0.00008
    52  H(1)               0.00001       0.01283       0.00458       0.00428
    53  H(1)               0.00001       0.00687       0.00245       0.00229
    54  H(1)               0.00001       0.00663       0.00237       0.00221
    55  H(1)               0.00000       0.00103       0.00037       0.00034
    56  C(13)              0.00000      -0.00125      -0.00044      -0.00042
    57  N(14)              0.00000       0.00011       0.00004       0.00004
    58  C(13)              0.00000      -0.00125      -0.00044      -0.00042
    59  N(14)              0.00000       0.00011       0.00004       0.00004
 --------------------------------------------------------
       Center         ----  Spin Dipole Couplings  ----
                      3XX-RR        3YY-RR        3ZZ-RR
 --------------------------------------------------------
     1   Atom       -1.222481     -1.060265      2.282746
     2   Atom       -0.126271     -0.131440      0.257711
     3   Atom       -0.087561      0.163825     -0.076263
     4   Atom        0.118014     -0.047307     -0.070706
     5   Atom        0.033355     -0.013132     -0.020223
     6   Atom        0.015139     -0.006939     -0.008200
     7   Atom       -0.008474      0.027732     -0.019258
     8   Atom        0.002665      0.013978     -0.016644
     9   Atom       -0.006339      0.012817     -0.006478
    10   Atom       -0.002369      0.006198     -0.003829
    11   Atom       -0.004293      0.009668     -0.005375
    12   Atom       -0.002494      0.005072     -0.002578
    13   Atom       -0.005464      0.011980     -0.006516
    14   Atom       -0.001331      0.005407     -0.004076
    15   Atom       -0.004353      0.026068     -0.021714
    16   Atom        0.015636      0.005380     -0.021016
    17   Atom        0.009515     -0.001960     -0.007554
    18   Atom        0.004194     -0.000190     -0.004004
    19   Atom       -0.126271     -0.131440      0.257711
    20   Atom       -0.087561      0.163825     -0.076263
    21   Atom        0.118014     -0.047307     -0.070706
    22   Atom        0.033355     -0.013132     -0.020223
    23   Atom        0.015139     -0.006939     -0.008200
    24   Atom       -0.008474      0.027732     -0.019258
    25   Atom        0.002665      0.013978     -0.016644
    26   Atom       -0.006339      0.012817     -0.006478
    27   Atom       -0.002369      0.006198     -0.003829
    28   Atom       -0.004293      0.009668     -0.005375
    29   Atom       -0.002494      0.005072     -0.002578
    30   Atom       -0.005464      0.011980     -0.006516
    31   Atom       -0.001331      0.005407     -0.004076
    32   Atom       -0.004353      0.026068     -0.021714
    33   Atom        0.015636      0.005380     -0.021016
    34   Atom        0.009515     -0.001960     -0.007554
    35   Atom        0.004194     -0.000190     -0.004004
    36   Atom        0.007285     -0.003521     -0.003764
    37   Atom        0.003677     -0.001856     -0.001821
    38   Atom        0.004851     -0.002481     -0.002370
    39   Atom        0.002387     -0.001211     -0.001176
    40   Atom        0.002739     -0.001295     -0.001444
    41   Atom        0.002003     -0.001027     -0.000976
    42   Atom        0.003097     -0.001381     -0.001715
    43   Atom        0.005728     -0.002736     -0.002992
    44   Atom        0.001601     -0.000796     -0.000805
    45   Atom        0.001988     -0.000907     -0.001082
    46   Atom        0.007285     -0.003521     -0.003764
    47   Atom        0.003677     -0.001856     -0.001821
    48   Atom        0.004851     -0.002481     -0.002370
    49   Atom        0.002387     -0.001211     -0.001176
    50   Atom        0.002739     -0.001295     -0.001444
    51   Atom        0.002003     -0.001027     -0.000976
    52   Atom        0.003097     -0.001381     -0.001715
    53   Atom        0.005728     -0.002736     -0.002992
    54   Atom        0.001601     -0.000796     -0.000805
    55   Atom        0.001988     -0.000907     -0.001082
    56   Atom        0.001285     -0.000627     -0.000658
    57   Atom        0.000867     -0.000468     -0.000399
    58   Atom        0.001285     -0.000627     -0.000658
    59   Atom        0.000867     -0.000468     -0.000399
 --------------------------------------------------------
                        XY            XZ            YZ
 --------------------------------------------------------
     1   Atom       -0.469973      0.075788      0.204606
     2   Atom       -0.025597      0.005731      0.023020
     3   Atom       -0.014499      0.000813     -0.009420
     4   Atom       -0.074074      0.003067     -0.001287
     5   Atom        0.005294     -0.000567     -0.000593
     6   Atom       -0.007424     -0.000413      0.000353
     7   Atom        0.017883     -0.001025     -0.002660
     8   Atom        0.024637     -0.001836     -0.002332
     9   Atom        0.003401     -0.000155     -0.001114
    10   Atom        0.003810     -0.000220     -0.000577
    11   Atom       -0.000881      0.000014     -0.000649
    12   Atom       -0.000513      0.000020     -0.000316
    13   Atom       -0.005845      0.000250     -0.000728
    14   Atom       -0.005052      0.000149     -0.000284
    15   Atom       -0.021482      0.000395     -0.001743
    16   Atom       -0.025718      0.000703     -0.000687
    17   Atom       -0.009188      0.000085     -0.000116
    18   Atom       -0.005432      0.000179     -0.000126
    19   Atom       -0.025597      0.005731      0.023020
    20   Atom       -0.014499      0.000813     -0.009420
    21   Atom       -0.074074      0.003067     -0.001287
    22   Atom        0.005294     -0.000567     -0.000593
    23   Atom       -0.007424     -0.000413      0.000353
    24   Atom        0.017883     -0.001025     -0.002660
    25   Atom        0.024637     -0.001836     -0.002332
    26   Atom        0.003401     -0.000155     -0.001114
    27   Atom        0.003810     -0.000220     -0.000577
    28   Atom       -0.000881      0.000014     -0.000649
    29   Atom       -0.000513      0.000020     -0.000316
    30   Atom       -0.005845      0.000250     -0.000728
    31   Atom       -0.005052      0.000149     -0.000284
    32   Atom       -0.021482      0.000395     -0.001743
    33   Atom       -0.025718      0.000703     -0.000687
    34   Atom       -0.009188      0.000085     -0.000116
    35   Atom       -0.005432      0.000179     -0.000126
    36   Atom        0.000045     -0.000396     -0.000009
    37   Atom       -0.000995     -0.000745      0.000111
    38   Atom        0.001083      0.000808      0.000061
    39   Atom       -0.000343     -0.000135      0.000060
    40   Atom        0.000707      0.000341      0.000121
    41   Atom        0.000156      0.000033     -0.000060
    42   Atom       -0.001656     -0.000932      0.000344
    43   Atom        0.002470      0.001960      0.000561
    44   Atom       -0.000384     -0.000318      0.000054
    45   Atom        0.000886      0.000460      0.000134
    46   Atom        0.000045     -0.000396     -0.000009
    47   Atom       -0.000995     -0.000745      0.000111
    48   Atom        0.001083      0.000808      0.000061
    49   Atom       -0.000343     -0.000135      0.000060
    50   Atom        0.000707      0.000341      0.000121
    51   Atom        0.000156      0.000033     -0.000060
    52   Atom       -0.001656     -0.000932      0.000344
    53   Atom        0.002470      0.001960      0.000561
    54   Atom       -0.000384     -0.000318      0.000054
    55   Atom        0.000886      0.000460      0.000134
    56   Atom        0.000181     -0.000006      0.000004
    57   Atom        0.000153      0.000002     -0.000032
    58   Atom        0.000181     -0.000006      0.000004
    59   Atom        0.000153      0.000002     -0.000032
 --------------------------------------------------------


 ---------------------------------------------------------------------------------
              Anisotropic Spin Dipole Couplings in Principal Axis System
 ---------------------------------------------------------------------------------

       Atom             a.u.   MegaHertz   Gauss  10(-4) cm-1        Axes

              Baa    -1.6275   -28.177   -10.054    -9.399  0.7605  0.6476 -0.0486
     1 Fe(57) Bbb    -0.6683   -11.571    -4.129    -3.860 -0.6492  0.7597 -0.0360
              Bcc     2.2959    39.748    14.183    13.258  0.0136  0.0589  0.9982
 
              Baa    -0.1556    -8.146    -2.907    -2.717  0.6617  0.7480 -0.0508
     2 Cl(35) Bbb    -0.1035    -5.415    -1.932    -1.806  0.7497 -0.6611  0.0302
              Bcc     0.2591    13.561     4.839     4.524  0.0110  0.0581  0.9982
 
              Baa    -0.0884    -3.409    -1.217    -1.137  0.9981  0.0565 -0.0230
     3 N(14)  Bbb    -0.0766    -2.955    -1.055    -0.986  0.0207  0.0404  0.9990
              Bcc     0.1650     6.365     2.271     2.123 -0.0574  0.9976 -0.0391
 
              Baa    -0.0756    -2.917    -1.041    -0.973  0.3569  0.9339  0.0217
     4 N(14)  Bbb    -0.0708    -2.729    -0.974    -0.910 -0.0220 -0.0148  0.9996
              Bcc     0.1464     5.646     2.015     1.883  0.9339 -0.3572  0.0153
 
              Baa    -0.0203    -0.782    -0.279    -0.261  0.0026  0.0809  0.9967
     5 N(14)  Bbb    -0.0137    -0.528    -0.188    -0.176 -0.1124  0.9904 -0.0801
              Bcc     0.0340     1.310     0.467     0.437  0.9937  0.1118 -0.0116
 
              Baa    -0.0092    -0.357    -0.127    -0.119  0.2819  0.9374 -0.2047
     6 N(14)  Bbb    -0.0082    -0.315    -0.112    -0.105  0.0780  0.1903  0.9786
              Bcc     0.0174     0.672     0.240     0.224  0.9563 -0.2918 -0.0194
 
              Baa    -0.0194    -2.604    -0.929    -0.869  0.0039  0.0549  0.9985
     7 C(13)  Bbb    -0.0158    -2.122    -0.757    -0.708  0.9253 -0.3789  0.0172
              Bcc     0.0352     4.727     1.687     1.577  0.3793  0.9238 -0.0522
 
              Baa    -0.0170    -9.048    -3.229    -3.018  0.7726 -0.6241 -0.1167
     8 H(1)   Bbb    -0.0168    -8.972    -3.202    -2.993  0.1278 -0.0272  0.9914
              Bcc     0.0338    18.021     6.430     6.011  0.6219  0.7809 -0.0588
 
              Baa    -0.0069    -0.930    -0.332    -0.310  0.9803 -0.1741 -0.0930
     9 C(13)  Bbb    -0.0065    -0.877    -0.313    -0.293  0.1013  0.0394  0.9941
              Bcc     0.0135     1.807     0.645     0.603  0.1694  0.9839 -0.0563
 
              Baa    -0.0039    -2.061    -0.735    -0.687  0.0242  0.0481  0.9985
    10 H(1)   Bbb    -0.0038    -2.037    -0.727    -0.680  0.9345 -0.3558 -0.0055
              Bcc     0.0077     4.098     1.462     1.367  0.3551  0.9333 -0.0536
 
              Baa    -0.0054    -0.725    -0.259    -0.242  0.0224  0.0443  0.9988
    11 C(13)  Bbb    -0.0043    -0.583    -0.208    -0.195  0.9978  0.0615 -0.0251
              Bcc     0.0098     1.308     0.467     0.436 -0.0626  0.9971 -0.0428
 
              Baa    -0.0026    -1.383    -0.493    -0.461  0.0247  0.0428  0.9988
    12 H(1)   Bbb    -0.0025    -1.349    -0.481    -0.450  0.9974  0.0662 -0.0275
              Bcc     0.0051     2.732     0.975     0.911 -0.0673  0.9969 -0.0411
 
              Baa    -0.0072    -0.972    -0.347    -0.324  0.9564  0.2893 -0.0394
    13 C(13)  Bbb    -0.0065    -0.878    -0.313    -0.293  0.0267  0.0477  0.9985
              Bcc     0.0138     1.850     0.660     0.617 -0.2908  0.9560 -0.0379
 
              Baa    -0.0041    -2.179    -0.778    -0.727  0.0367  0.0494  0.9981
    14 H(1)   Bbb    -0.0040    -2.152    -0.768    -0.718  0.8810  0.4698 -0.0557
              Bcc     0.0081     4.332     1.546     1.445 -0.4716  0.8814 -0.0263
 
              Baa    -0.0218    -2.925    -1.044    -0.976  0.0495  0.0585  0.9971
    15 C(13)  Bbb    -0.0154    -2.071    -0.739    -0.691  0.8871  0.4562 -0.0708
              Bcc     0.0372     4.996     1.783     1.666 -0.4590  0.8880 -0.0293
 
              Baa    -0.0210    -2.823    -1.007    -0.942 -0.0030  0.0231  0.9997
    16 C(13)  Bbb    -0.0157    -2.109    -0.752    -0.703  0.6344  0.7729 -0.0160
              Bcc     0.0367     4.931     1.760     1.645  0.7730 -0.6341  0.0169
 
              Baa    -0.0076    -1.015    -0.362    -0.338  0.0520  0.1058  0.9930
    17 C(13)  Bbb    -0.0070    -0.946    -0.337    -0.315  0.4822  0.8681 -0.1178
              Bcc     0.0146     1.961     0.700     0.654  0.8745 -0.4850  0.0059
 
              Baa    -0.0040    -2.138    -0.763    -0.713  0.0005  0.0336  0.9994
    18 H(1)   Bbb    -0.0039    -2.057    -0.734    -0.686  0.5596  0.8283 -0.0282
              Bcc     0.0079     4.195     1.497     1.399  0.8288 -0.5593  0.0184
 
              Baa    -0.1556    -8.146    -2.907    -2.717  0.6617  0.7480 -0.0508
    19 Cl(35) Bbb    -0.1035    -5.415    -1.932    -1.806  0.7497 -0.6611  0.0302
              Bcc     0.2591    13.561     4.839     4.524  0.0110  0.0581  0.9982
 
              Baa    -0.0884    -3.409    -1.217    -1.137  0.9981  0.0565 -0.0230
    20 N(14)  Bbb    -0.0766    -2.955    -1.055    -0.986  0.0207  0.0404  0.9990
              Bcc     0.1650     6.365     2.271     2.123 -0.0574  0.9976 -0.0391
 
              Baa    -0.0756    -2.917    -1.041    -0.973  0.3569  0.9339  0.0217
    21 N(14)  Bbb    -0.0708    -2.729    -0.974    -0.910 -0.0220 -0.0148  0.9996
              Bcc     0.1464     5.646     2.015     1.883  0.9339 -0.3572  0.0153
 
              Baa    -0.0203    -0.782    -0.279    -0.261  0.0026  0.0809  0.9967
    22 N(14)  Bbb    -0.0137    -0.528    -0.188    -0.176 -0.1124  0.9904 -0.0801
              Bcc     0.0340     1.310     0.467     0.437  0.9937  0.1118 -0.0116
 
              Baa    -0.0092    -0.357    -0.127    -0.119  0.2819  0.9374 -0.2047
    23 N(14)  Bbb    -0.0082    -0.315    -0.112    -0.105  0.0780  0.1903  0.9786
              Bcc     0.0174     0.672     0.240     0.224  0.9563 -0.2918 -0.0194
 
              Baa    -0.0194    -2.604    -0.929    -0.869  0.0039  0.0549  0.9985
    24 C(13)  Bbb    -0.0158    -2.122    -0.757    -0.708  0.9253 -0.3789  0.0172
              Bcc     0.0352     4.727     1.687     1.577  0.3793  0.9238 -0.0522
 
              Baa    -0.0170    -9.048    -3.229    -3.018  0.7726 -0.6241 -0.1167
    25 H(1)   Bbb    -0.0168    -8.972    -3.202    -2.993  0.1278 -0.0272  0.9914
              Bcc     0.0338    18.021     6.430     6.011  0.6219  0.7809 -0.0588
 
              Baa    -0.0069    -0.930    -0.332    -0.310  0.9803 -0.1741 -0.0930
    26 C(13)  Bbb    -0.0065    -0.877    -0.313    -0.293  0.1013  0.0394  0.9941
              Bcc     0.0135     1.807     0.645     0.603  0.1694  0.9839 -0.0563
 
              Baa    -0.0039    -2.061    -0.735    -0.687  0.0242  0.0481  0.9985
    27 H(1)   Bbb    -0.0038    -2.037    -0.727    -0.680  0.9345 -0.3558 -0.0055
              Bcc     0.0077     4.098     1.462     1.367  0.3551  0.9333 -0.0536
 
              Baa    -0.0054    -0.725    -0.259    -0.242  0.0224  0.0443  0.9988
    28 C(13)  Bbb    -0.0043    -0.583    -0.208    -0.195  0.9978  0.0615 -0.0251
              Bcc     0.0098     1.308     0.467     0.436 -0.0626  0.9971 -0.0428
 
              Baa    -0.0026    -1.383    -0.493    -0.461  0.0247  0.0428  0.9988
    29 H(1)   Bbb    -0.0025    -1.349    -0.481    -0.450  0.9974  0.0662 -0.0275
              Bcc     0.0051     2.732     0.975     0.911 -0.0673  0.9969 -0.0411
 
              Baa    -0.0072    -0.972    -0.347    -0.324  0.9564  0.2893 -0.0394
    30 C(13)  Bbb    -0.0065    -0.878    -0.313    -0.293  0.0267  0.0477  0.9985
              Bcc     0.0138     1.850     0.660     0.617 -0.2908  0.9560 -0.0379
 
              Baa    -0.0041    -2.179    -0.778    -0.727  0.0367  0.0494  0.9981
    31 H(1)   Bbb    -0.0040    -2.152    -0.768    -0.718  0.8810  0.4698 -0.0557
              Bcc     0.0081     4.332     1.546     1.445 -0.4716  0.8814 -0.0263
 
              Baa    -0.0218    -2.925    -1.044    -0.976  0.0495  0.0585  0.9971
    32 C(13)  Bbb    -0.0154    -2.071    -0.739    -0.691  0.8871  0.4562 -0.0708
              Bcc     0.0372     4.996     1.783     1.666 -0.4590  0.8880 -0.0293
 
              Baa    -0.0210    -2.823    -1.007    -0.942 -0.0030  0.0231  0.9997
    33 C(13)  Bbb    -0.0157    -2.109    -0.752    -0.703  0.6344  0.7729 -0.0160
              Bcc     0.0367     4.931     1.760     1.645  0.7730 -0.6341  0.0169
 
              Baa    -0.0076    -1.015    -0.362    -0.338  0.0520  0.1058  0.9930
    34 C(13)  Bbb    -0.0070    -0.946    -0.337    -0.315  0.4822  0.8681 -0.1178
              Bcc     0.0146     1.961     0.700     0.654  0.8745 -0.4850  0.0059
 
              Baa    -0.0040    -2.138    -0.763    -0.713  0.0005  0.0336  0.9994
    35 H(1)   Bbb    -0.0039    -2.057    -0.734    -0.686  0.5596  0.8283 -0.0282
              Bcc     0.0079     4.195     1.497     1.399  0.8288 -0.5593  0.0184
 
              Baa    -0.0038    -0.507    -0.181    -0.169  0.0356  0.0303  0.9989
    36 C(13)  Bbb    -0.0035    -0.472    -0.169    -0.158 -0.0053  0.9995 -0.0301
              Bcc     0.0073     0.979     0.349     0.327  0.9994  0.0042 -0.0358
 
              Baa    -0.0020    -0.273    -0.097    -0.091  0.1901  0.9681  0.1631
    37 C(13)  Bbb    -0.0019    -0.257    -0.092    -0.086  0.0976 -0.1839  0.9781
              Bcc     0.0039     0.530     0.189     0.177  0.9769 -0.1700 -0.1294
 
              Baa    -0.0027    -0.356    -0.127    -0.119 -0.1658  0.9492  0.2675
    38 C(13)  Bbb    -0.0024    -0.328    -0.117    -0.109 -0.0643 -0.2811  0.9575
              Bcc     0.0051     0.684     0.244     0.228  0.9841  0.1415  0.1076
 
              Baa    -0.0013    -0.170    -0.061    -0.057  0.0648  0.8782 -0.4739
    39 C(13)  Bbb    -0.0012    -0.155    -0.055    -0.052  0.0790  0.4689  0.8797
              Bcc     0.0024     0.325     0.116     0.109  0.9948 -0.0944 -0.0390
 
              Baa    -0.0015    -0.203    -0.072    -0.068  0.0222 -0.5392  0.8419
    40 C(13)  Bbb    -0.0014    -0.185    -0.066    -0.062 -0.1860  0.8252  0.5334
              Bcc     0.0029     0.388     0.138     0.129  0.9823  0.1684  0.0820
 
              Baa    -0.0011    -0.144    -0.051    -0.048 -0.0486  0.8456  0.5316
    41 C(13)  Bbb    -0.0009    -0.126    -0.045    -0.042  0.0188 -0.5313  0.8469
              Bcc     0.0020     0.270     0.096     0.090  0.9986  0.0512  0.0099
 
              Baa    -0.0019    -1.040    -0.371    -0.347  0.1784  0.8357 -0.5194
    42 H(1)   Bbb    -0.0019    -0.999    -0.356    -0.333  0.3082  0.4538  0.8361
              Bcc     0.0038     2.039     0.727     0.680  0.9345 -0.3092 -0.1766
 
              Baa    -0.0034    -1.835    -0.655    -0.612  0.0151 -0.6554  0.7552
    43 H(1)   Bbb    -0.0034    -1.803    -0.643    -0.602 -0.3268  0.7106  0.6232
              Bcc     0.0068     3.638     1.298     1.214  0.9450  0.2562  0.2034
 
              Baa    -0.0009    -0.458    -0.163    -0.153  0.0990  0.9287 -0.3574
    44 H(1)   Bbb    -0.0008    -0.451    -0.161    -0.150  0.1732  0.3377  0.9252
              Bcc     0.0017     0.908     0.324     0.303  0.9799 -0.1535 -0.1274
 
              Baa    -0.0012    -0.618    -0.221    -0.206 -0.1877  0.8863 -0.4233
    45 H(1)   Bbb    -0.0011    -0.612    -0.219    -0.204 -0.2379  0.3771  0.8951
              Bcc     0.0023     1.230     0.439     0.410  0.9530  0.2688  0.1401
 
              Baa    -0.0038    -0.507    -0.181    -0.169  0.0356  0.0303  0.9989
    46 C(13)  Bbb    -0.0035    -0.472    -0.169    -0.158 -0.0053  0.9995 -0.0301
              Bcc     0.0073     0.979     0.349     0.327  0.9994  0.0042 -0.0358
 
              Baa    -0.0020    -0.273    -0.097    -0.091  0.1901  0.9681  0.1631
    47 C(13)  Bbb    -0.0019    -0.257    -0.092    -0.086  0.0976 -0.1839  0.9781
              Bcc     0.0039     0.530     0.189     0.177  0.9769 -0.1700 -0.1294
 
              Baa    -0.0027    -0.356    -0.127    -0.119 -0.1658  0.9492  0.2675
    48 C(13)  Bbb    -0.0024    -0.328    -0.117    -0.109 -0.0643 -0.2811  0.9575
              Bcc     0.0051     0.684     0.244     0.228  0.9841  0.1415  0.1076
 
              Baa    -0.0013    -0.170    -0.061    -0.057  0.0648  0.8782 -0.4739
    49 C(13)  Bbb    -0.0012    -0.155    -0.055    -0.052  0.0790  0.4689  0.8797
              Bcc     0.0024     0.325     0.116     0.109  0.9948 -0.0944 -0.0390
 
              Baa    -0.0015    -0.203    -0.072    -0.068  0.0222 -0.5392  0.8419
    50 C(13)  Bbb    -0.0014    -0.185    -0.066    -0.062 -0.1860  0.8252  0.5334
              Bcc     0.0029     0.388     0.138     0.129  0.9823  0.1684  0.0820
 
              Baa    -0.0011    -0.144    -0.051    -0.048 -0.0486  0.8456  0.5316
    51 C(13)  Bbb    -0.0009    -0.126    -0.045    -0.042  0.0188 -0.5313  0.8469
              Bcc     0.0020     0.270     0.096     0.090  0.9986  0.0512  0.0099
 
              Baa    -0.0019    -1.040    -0.371    -0.347  0.1784  0.8357 -0.5194
    52 H(1)   Bbb    -0.0019    -0.999    -0.356    -0.333  0.3082  0.4538  0.8361
              Bcc     0.0038     2.039     0.727     0.680  0.9345 -0.3092 -0.1766
 
              Baa    -0.0034    -1.835    -0.655    -0.612  0.0151 -0.6554  0.7552
    53 H(1)   Bbb    -0.0034    -1.803    -0.643    -0.602 -0.3268  0.7106  0.6232
              Bcc     0.0068     3.638     1.298     1.214  0.9450  0.2562  0.2034
 
              Baa    -0.0009    -0.458    -0.163    -0.153  0.0990  0.9287 -0.3574
    54 H(1)   Bbb    -0.0008    -0.451    -0.161    -0.150  0.1732  0.3377  0.9252
              Bcc     0.0017     0.908     0.324     0.303  0.9799 -0.1535 -0.1274
 
              Baa    -0.0012    -0.618    -0.221    -0.206 -0.1877  0.8863 -0.4233
    55 H(1)   Bbb    -0.0011    -0.612    -0.219    -0.204 -0.2379  0.3771  0.8951
              Bcc     0.0023     1.230     0.439     0.410  0.9530  0.2688  0.1401
 
              Baa    -0.0007    -0.089    -0.032    -0.030  0.0297 -0.2868  0.9575
    56 C(13)  Bbb    -0.0006    -0.086    -0.031    -0.029 -0.0886  0.9534  0.2883
              Bcc     0.0013     0.175     0.062     0.058  0.9956  0.0934 -0.0029
 
              Baa    -0.0005    -0.019    -0.007    -0.006 -0.1061  0.9427  0.3164
    57 N(14)  Bbb    -0.0004    -0.015    -0.005    -0.005  0.0369 -0.3143  0.9486
              Bcc     0.0009     0.034     0.012     0.011  0.9937  0.1123 -0.0015
 
              Baa    -0.0007    -0.089    -0.032    -0.030  0.0297 -0.2868  0.9575
    58 C(13)  Bbb    -0.0006    -0.086    -0.031    -0.029 -0.0886  0.9534  0.2883
              Bcc     0.0013     0.175     0.062     0.058  0.9956  0.0934 -0.0029
 
              Baa    -0.0005    -0.019    -0.007    -0.006 -0.1061  0.9427  0.3164
    59 N(14)  Bbb    -0.0004    -0.015    -0.005    -0.005  0.0369 -0.3143  0.9486
              Bcc     0.0009     0.034     0.012     0.011  0.9937  0.1123 -0.0015
 

 ---------------------------------------------------------------------------------

 No NMR shielding tensors so no spin-rotation constants.
 Leave Link  601 at Sat Oct 20 04:49:01 2018, MaxMem=   838860800 cpu:       136.2
 (Enter /soft/sl6.3/x86_64/gaussian/g09_d01/g09/l701.exe)
 Compute integral first derivatives.
 ... and contract with generalized density number  0.
 Leave Link  701 at Sat Oct 20 04:49:02 2018, MaxMem=   838860800 cpu:        16.8
 (Enter /soft/sl6.3/x86_64/gaussian/g09_d01/g09/l702.exe)
 L702 exits ... SP integral derivatives will be done elsewhere.
 Leave Link  702 at Sat Oct 20 04:49:03 2018, MaxMem=   838860800 cpu:         0.4
 (Enter /soft/sl6.3/x86_64/gaussian/g09_d01/g09/l703.exe)
 Compute integral first derivatives, UseDBF=F ICtDFT=           0.
 Integral derivatives from FoFJK, PRISM(SPDF).
 Calling FoFJK, ICntrl=      2127 FMM=F ISym2X=1 I1Cent= 0 IOpClX= 1 NMat=1 NMatS=1 NMatT=0.
 FoFJK:  IHMeth= 1 ICntrl=    2127 DoSepK=F KAlg= 0 I1Cent=   0 FoldK=F
 IRaf=         0 NMat=   1 IRICut=       1 DoRegI=T DoRafI=F ISym2E= 1.
 FoFCou: FMM=F IPFlag=           0 FMFlag=      100000 FMFlg1=         800
         NFxFlg=           0 DoJE=F BraDBF=F KetDBF=F FulRan=T
         wScrn=  0.000000 ICntrl=    2127 IOpCl=  1 I1Cent=           0 NGrid=           0
         NMat0=    1 NMatS0=      1 NMatT0=    0 NMatD0=    1 NMtDS0=    0 NMtDT0=    0
 Petite list used in FoFCou.
 Leave Link  703 at Sat Oct 20 04:50:25 2018, MaxMem=   838860800 cpu:      1318.1
 (Enter /soft/sl6.3/x86_64/gaussian/g09_d01/g09/l716.exe)
 Dipole        = 1.39266376D-12 1.22568622D-13-2.65343303D-14
 ***** Axes restored to original set *****
 -------------------------------------------------------------------
 Center     Atomic                   Forces (Hartrees/Bohr)
 Number     Number              X              Y              Z
 -------------------------------------------------------------------
      1       26           0.000000000    0.000000000    0.000000000
      2       17          -0.000002332    0.000002161   -0.000012536
      3        7           0.000030931    0.000002411   -0.000003483
      4        7          -0.000022216    0.000017585    0.000005001
      5        7          -0.000007835    0.000040820   -0.000013539
      6        7           0.000037932   -0.000067442   -0.000004785
      7        6          -0.000031872   -0.000017030   -0.000004336
      8        1           0.000005562   -0.000002887    0.000001642
      9        6          -0.000024891    0.000029058   -0.000000197
     10        1           0.000005160   -0.000010194   -0.000002363
     11        6           0.000022894    0.000012696   -0.000002535
     12        1          -0.000003141   -0.000002278   -0.000000121
     13        6           0.000003970   -0.000022854   -0.000000225
     14        1          -0.000001773   -0.000004731    0.000002765
     15        6          -0.000009080    0.000001784   -0.000000357
     16        6          -0.000017082    0.000028399    0.000003519
     17        6           0.000009632    0.000007693    0.000008335
     18        1           0.000000741   -0.000002673   -0.000004231
     19       17           0.000002332   -0.000002161    0.000012536
     20        7          -0.000030931   -0.000002411    0.000003483
     21        7           0.000022216   -0.000017585   -0.000005001
     22        7           0.000007835   -0.000040820    0.000013539
     23        7          -0.000037932    0.000067442    0.000004785
     24        6           0.000031872    0.000017030    0.000004336
     25        1          -0.000005562    0.000002887   -0.000001642
     26        6           0.000024891   -0.000029058    0.000000197
     27        1          -0.000005160    0.000010194    0.000002363
     28        6          -0.000022894   -0.000012696    0.000002535
     29        1           0.000003141    0.000002278    0.000000121
     30        6          -0.000003970    0.000022854    0.000000225
     31        1           0.000001773    0.000004731   -0.000002765
     32        6           0.000009080   -0.000001784    0.000000357
     33        6           0.000017082   -0.000028399   -0.000003519
     34        6          -0.000009632   -0.000007693   -0.000008335
     35        1          -0.000000741    0.000002673    0.000004231
     36        6          -0.000012697    0.000005251    0.000010063
     37        6           0.000007368   -0.000002279   -0.000002478
     38        6          -0.000002377   -0.000005602   -0.000000424
     39        6          -0.000006212   -0.000007015   -0.000002225
     40        6           0.000004713   -0.000001414   -0.000001142
     41        6          -0.000001557    0.000000401    0.000003844
     42        1          -0.000001662   -0.000000192    0.000000341
     43        1           0.000000459   -0.000000766    0.000001068
     44        1           0.000000787   -0.000001195    0.000001260
     45        1           0.000000687   -0.000001178    0.000000572
     46        6           0.000012697   -0.000005251   -0.000010063
     47        6          -0.000007368    0.000002279    0.000002478
     48        6           0.000002377    0.000005602    0.000000424
     49        6           0.000006212    0.000007015    0.000002225
     50        6          -0.000004713    0.000001414    0.000001142
     51        6           0.000001557   -0.000000401   -0.000003844
     52        1           0.000001662    0.000000192   -0.000000341
     53        1          -0.000000459    0.000000766   -0.000001068
     54        1          -0.000000787    0.000001195   -0.000001260
     55        1          -0.000000687    0.000001178   -0.000000572
     56        6           0.000005061   -0.000002345   -0.000005548
     57        7          -0.000004927    0.000003078    0.000000516
     58        6          -0.000005061    0.000002345    0.000005548
     59        7           0.000004927   -0.000003078   -0.000000516
 -------------------------------------------------------------------
 Cartesian Forces:  Max     0.000067442 RMS     0.000013536
 Leave Link  716 at Sat Oct 20 04:50:25 2018, MaxMem=   838860800 cpu:         0.6
 (Enter /soft/sl6.3/x86_64/gaussian/g09_d01/g09/l103.exe)

 GradGradGradGradGradGradGradGradGradGradGradGradGradGradGradGradGradGrad
 Berny optimization.
 FormGI is forming the generalized inverse of G from B-inverse, IUseBI=4.
 GSVD:  received Info=                   1 from GESDD.
 Internal  Forces:  Max     0.000051942 RMS     0.000007356
 Search for a local minimum.
 Step number   1 out of a maximum of  354
 All quantities printed in internal units (Hartrees-Bohrs-Radians)
 RMS Force = .73564D-05 SwitMx=.10000D-02 MixMth= 2
 Mixed Optimization -- En-DIIS/RFO-DIIS
 Second derivative matrix not updated -- first step.
 ITU=  0
     Eigenvalues ---    0.00564   0.00659   0.00801   0.00817   0.01066
     Eigenvalues ---    0.01133   0.01413   0.01413   0.01516   0.01739
     Eigenvalues ---    0.01798   0.01800   0.01887   0.01888   0.01927
     Eigenvalues ---    0.01927   0.02062   0.02062   0.02084   0.02089
     Eigenvalues ---    0.02100   0.02100   0.02147   0.02147   0.02157
     Eigenvalues ---    0.02157   0.02183   0.02183   0.02186   0.02186
     Eigenvalues ---    0.02192   0.02192   0.02207   0.02207   0.02208
     Eigenvalues ---    0.02208   0.02212   0.02212   0.02219   0.02219
     Eigenvalues ---    0.02220   0.02220   0.02220   0.02221   0.02328
     Eigenvalues ---    0.02328   0.02329   0.02332   0.02402   0.02403
     Eigenvalues ---    0.02968   0.04456   0.04669   0.04934   0.04934
     Eigenvalues ---    0.04934   0.04934   0.06601   0.08497   0.08686
     Eigenvalues ---    0.08895   0.08895   0.08965   0.09935   0.09936
     Eigenvalues ---    0.12613   0.14522   0.15976   0.15976   0.15993
     Eigenvalues ---    0.15993   0.15998   0.15998   0.15999   0.15999
     Eigenvalues ---    0.16000   0.16000   0.16000   0.16000   0.16000
     Eigenvalues ---    0.16000   0.16000   0.16000   0.16000   0.16000
     Eigenvalues ---    0.22000   0.22000   0.22000   0.22000   0.22022
     Eigenvalues ---    0.22631   0.22651   0.22978   0.22978   0.23828
     Eigenvalues ---    0.23852   0.24000   0.24000   0.24523   0.24572
     Eigenvalues ---    0.24989   0.24989   0.24998   0.24998   0.24998
     Eigenvalues ---    0.24999   0.24999   0.25000   0.25000   0.25000
     Eigenvalues ---    0.25000   0.34975   0.35423   0.35520   0.35520
     Eigenvalues ---    0.35547   0.35547   0.35626   0.35626   0.35686
     Eigenvalues ---    0.35686   0.35686   0.35686   0.35701   0.35701
     Eigenvalues ---    0.35709   0.35709   0.35852   0.35852   0.36592
     Eigenvalues ---    0.36592   0.40945   0.40945   0.41875   0.41875
     Eigenvalues ---    0.42290   0.42290   0.42300   0.42300   0.42523
     Eigenvalues ---    0.42523   0.42809   0.42820   0.44236   0.44236
     Eigenvalues ---    0.45737   0.45737   0.45896   0.45896   0.46727
     Eigenvalues ---    0.46727   0.46757   0.46759   0.46833   0.46833
     Eigenvalues ---    0.47257   0.47257   0.47864   0.47864   0.50865
     Eigenvalues ---    0.50869   0.52272   0.52341   0.53157   0.53178
     Eigenvalues ---    0.57096   0.57104   0.66868   0.66873   1.31189
     Eigenvalues ---    1.31189
 RFO step:  Lambda=-8.62596980D-08 EMin= 5.63706226D-03
 Linear search not attempted -- first point.
 Iteration  1 RMS(Cart)=  0.00021545 RMS(Int)=  0.00000002
 Iteration  2 RMS(Cart)=  0.00000003 RMS(Int)=  0.00000000
 ITry= 1 IFail=0 DXMaxC= 1.26D-03 DCOld= 1.00D+10 DXMaxT= 3.00D-01 DXLimC= 3.00D+00 Rises=F
 ClnCor:  largest displacement from symmetrization is 9.92D-09 for atom    54.
 Variable       Old X    -DE/DX   Delta X   Delta X   Delta X     New X
                                 (Linear)    (Quad)   (Total)
    R1        4.51517  -0.00001   0.00000  -0.00014  -0.00014   4.51503
    R2        4.26762   0.00000   0.00000  -0.00003  -0.00003   4.26759
    R3        4.24778   0.00000   0.00000  -0.00002  -0.00002   4.24776
    R4        4.51517  -0.00001   0.00000  -0.00014  -0.00014   4.51503
    R5        4.26762   0.00000   0.00000  -0.00003  -0.00003   4.26759
    R6        4.24778   0.00000   0.00000  -0.00002  -0.00002   4.24776
    R7        2.52025   0.00002   0.00000   0.00004   0.00004   2.52030
    R8        2.54091  -0.00001   0.00000  -0.00002  -0.00002   2.54089
    R9        2.43690   0.00002   0.00000   0.00004   0.00004   2.43694
   R10        2.58479   0.00000   0.00000   0.00001   0.00001   2.58480
   R11        2.55706   0.00005   0.00000   0.00010   0.00010   2.55716
   R12        2.57397  -0.00002   0.00000  -0.00005  -0.00005   2.57392
   R13        2.68543  -0.00001   0.00000  -0.00002  -0.00002   2.68540
   R14        2.04839  -0.00001   0.00000  -0.00002  -0.00002   2.04837
   R15        2.62852  -0.00001   0.00000  -0.00003  -0.00003   2.62849
   R16        2.04575   0.00000   0.00000   0.00000   0.00000   2.04575
   R17        2.62891   0.00002   0.00000   0.00004   0.00004   2.62895
   R18        2.04796   0.00000   0.00000   0.00001   0.00001   2.04797
   R19        2.62517  -0.00001   0.00000  -0.00003  -0.00003   2.62514
   R20        2.04670   0.00000   0.00000   0.00000   0.00000   2.04670
   R21        2.63707   0.00001   0.00000   0.00003   0.00003   2.63710
   R22        2.76823   0.00000   0.00000   0.00001   0.00001   2.76824
   R23        2.59875   0.00001   0.00000   0.00001   0.00001   2.59876
   R24        2.03165   0.00000   0.00000   0.00001   0.00001   2.03166
   R25        2.52025   0.00002   0.00000   0.00004   0.00004   2.52030
   R26        2.54091  -0.00001   0.00000  -0.00002  -0.00002   2.54089
   R27        2.43690   0.00002   0.00000   0.00004   0.00004   2.43694
   R28        2.58479   0.00000   0.00000   0.00001   0.00001   2.58480
   R29        2.55706   0.00005   0.00000   0.00010   0.00010   2.55716
   R30        2.57397  -0.00002   0.00000  -0.00005  -0.00005   2.57392
   R31        2.68543  -0.00001   0.00000  -0.00002  -0.00002   2.68540
   R32        2.04839  -0.00001   0.00000  -0.00002  -0.00002   2.04837
   R33        2.62852  -0.00001   0.00000  -0.00003  -0.00003   2.62849
   R34        2.04575   0.00000   0.00000   0.00000   0.00000   2.04575
   R35        2.62891   0.00002   0.00000   0.00004   0.00004   2.62895
   R36        2.04796   0.00000   0.00000   0.00001   0.00001   2.04797
   R37        2.62517  -0.00001   0.00000  -0.00003  -0.00003   2.62514
   R38        2.04670   0.00000   0.00000   0.00000   0.00000   2.04670
   R39        2.63707   0.00001   0.00000   0.00003   0.00003   2.63710
   R40        2.76823   0.00000   0.00000   0.00001   0.00001   2.76824
   R41        2.59875   0.00001   0.00000   0.00001   0.00001   2.59876
   R42        2.03165   0.00000   0.00000   0.00001   0.00001   2.03166
   R43        2.63645   0.00000   0.00000   0.00001   0.00001   2.63646
   R44        2.63770   0.00000   0.00000  -0.00001  -0.00001   2.63769
   R45        2.62203   0.00000   0.00000  -0.00001  -0.00001   2.62202
   R46        2.04575   0.00000   0.00000   0.00000   0.00000   2.04575
   R47        2.61977   0.00000   0.00000   0.00000   0.00000   2.61977
   R48        2.04314   0.00000   0.00000   0.00000   0.00000   2.04314
   R49        2.64818   0.00001   0.00000   0.00001   0.00001   2.64819
   R50        2.04538   0.00000   0.00000   0.00000   0.00000   2.04538
   R51        2.65061   0.00000   0.00000  -0.00001  -0.00001   2.65060
   R52        2.04552   0.00000   0.00000   0.00000   0.00000   2.04552
   R53        2.70290   0.00000   0.00000   0.00000   0.00000   2.70290
   R54        2.63645   0.00000   0.00000   0.00001   0.00001   2.63646
   R55        2.63770   0.00000   0.00000  -0.00001  -0.00001   2.63769
   R56        2.62203   0.00000   0.00000  -0.00001  -0.00001   2.62202
   R57        2.04575   0.00000   0.00000   0.00000   0.00000   2.04575
   R58        2.61977   0.00000   0.00000   0.00000   0.00000   2.61977
   R59        2.04314   0.00000   0.00000   0.00000   0.00000   2.04314
   R60        2.64818   0.00001   0.00000   0.00001   0.00001   2.64819
   R61        2.04538   0.00000   0.00000   0.00000   0.00000   2.04538
   R62        2.65061   0.00000   0.00000  -0.00001  -0.00001   2.65060
   R63        2.04552   0.00000   0.00000   0.00000   0.00000   2.04552
   R64        2.70290   0.00000   0.00000   0.00000   0.00000   2.70290
   R65        2.18245   0.00000   0.00000   0.00000   0.00000   2.18245
   R66        2.18245   0.00000   0.00000   0.00000   0.00000   2.18245
    A1        1.57736   0.00000   0.00000   0.00003   0.00003   1.57739
    A2        1.56754   0.00000   0.00000   0.00002   0.00002   1.56756
    A3        1.56423   0.00000   0.00000  -0.00003  -0.00003   1.56421
    A4        1.57405   0.00000   0.00000  -0.00002  -0.00002   1.57403
    A5        1.29545   0.00001   0.00000   0.00004   0.00004   1.29549
    A6        1.56423   0.00000   0.00000  -0.00003  -0.00003   1.56421
    A7        1.84614  -0.00001   0.00000  -0.00004  -0.00004   1.84610
    A8        1.57405   0.00000   0.00000  -0.00002  -0.00002   1.57403
    A9        1.84614  -0.00001   0.00000  -0.00004  -0.00004   1.84610
   A10        1.57736   0.00000   0.00000   0.00003   0.00003   1.57739
   A11        1.56754   0.00000   0.00000   0.00002   0.00002   1.56756
   A12        1.29545   0.00001   0.00000   0.00004   0.00004   1.29549
   A13        2.16500   0.00000   0.00000  -0.00002  -0.00002   2.16498
   A14        2.04090   0.00000   0.00000  -0.00001  -0.00001   2.04089
   A15        2.07720   0.00001   0.00000   0.00003   0.00003   2.07723
   A16        2.36608   0.00003   0.00000   0.00010   0.00010   2.36619
   A17        1.98490  -0.00002   0.00000  -0.00007  -0.00007   1.98483
   A18        1.93219  -0.00001   0.00000  -0.00004  -0.00004   1.93215
   A19        1.86612  -0.00001   0.00000  -0.00001  -0.00001   1.86611
   A20        1.92944   0.00000   0.00000   0.00001   0.00001   1.92945
   A21        2.10167  -0.00001   0.00000  -0.00003  -0.00003   2.10164
   A22        2.25202   0.00001   0.00000   0.00003   0.00003   2.25204
   A23        2.02247   0.00000   0.00000   0.00002   0.00002   2.02249
   A24        2.14068  -0.00001   0.00000  -0.00004  -0.00004   2.14065
   A25        2.12003   0.00000   0.00000   0.00002   0.00002   2.12005
   A26        2.09694   0.00001   0.00000   0.00008   0.00008   2.09702
   A27        2.06866   0.00000   0.00000   0.00000   0.00000   2.06866
   A28        2.11758  -0.00001   0.00000  -0.00008  -0.00008   2.11751
   A29        2.10601  -0.00001   0.00000  -0.00004  -0.00004   2.10597
   A30        2.07847   0.00001   0.00000   0.00005   0.00005   2.07852
   A31        2.09871   0.00000   0.00000  -0.00001  -0.00001   2.09870
   A32        2.10583   0.00000   0.00000   0.00000   0.00000   2.10583
   A33        2.07226  -0.00001   0.00000  -0.00005  -0.00005   2.07221
   A34        2.10510   0.00001   0.00000   0.00005   0.00005   2.10515
   A35        2.12909   0.00000   0.00000   0.00001   0.00001   2.12910
   A36        2.00781   0.00000   0.00000  -0.00002  -0.00002   2.00780
   A37        2.14626   0.00000   0.00000   0.00001   0.00001   2.14627
   A38        2.09508   0.00002   0.00000   0.00007   0.00007   2.09515
   A39        1.86991   0.00002   0.00000   0.00005   0.00005   1.86996
   A40        2.31800  -0.00003   0.00000  -0.00011  -0.00011   2.31789
   A41        1.82711   0.00000   0.00000  -0.00001  -0.00001   1.82710
   A42        2.13776   0.00000   0.00000   0.00001   0.00001   2.13777
   A43        2.31751   0.00000   0.00000   0.00001   0.00001   2.31751
   A44        2.16500   0.00000   0.00000  -0.00002  -0.00002   2.16498
   A45        2.04090   0.00000   0.00000  -0.00001  -0.00001   2.04089
   A46        2.07720   0.00001   0.00000   0.00003   0.00003   2.07723
   A47        2.36608   0.00003   0.00000   0.00010   0.00010   2.36619
   A48        1.98490  -0.00002   0.00000  -0.00007  -0.00007   1.98483
   A49        1.93219  -0.00001   0.00000  -0.00004  -0.00004   1.93215
   A50        1.86612  -0.00001   0.00000  -0.00001  -0.00001   1.86611
   A51        1.92944   0.00000   0.00000   0.00001   0.00001   1.92945
   A52        2.10167  -0.00001   0.00000  -0.00003  -0.00003   2.10164
   A53        2.25202   0.00001   0.00000   0.00003   0.00003   2.25204
   A54        2.02247   0.00000   0.00000   0.00002   0.00002   2.02249
   A55        2.14068  -0.00001   0.00000  -0.00004  -0.00004   2.14065
   A56        2.12003   0.00000   0.00000   0.00002   0.00002   2.12005
   A57        2.09694   0.00001   0.00000   0.00008   0.00008   2.09702
   A58        2.06866   0.00000   0.00000   0.00000   0.00000   2.06866
   A59        2.11758  -0.00001   0.00000  -0.00008  -0.00008   2.11751
   A60        2.10601  -0.00001   0.00000  -0.00004  -0.00004   2.10597
   A61        2.07847   0.00001   0.00000   0.00005   0.00005   2.07852
   A62        2.09871   0.00000   0.00000  -0.00001  -0.00001   2.09870
   A63        2.10583   0.00000   0.00000   0.00000   0.00000   2.10583
   A64        2.07226  -0.00001   0.00000  -0.00005  -0.00005   2.07221
   A65        2.10510   0.00001   0.00000   0.00005   0.00005   2.10515
   A66        2.12909   0.00000   0.00000   0.00001   0.00001   2.12910
   A67        2.00781   0.00000   0.00000  -0.00002  -0.00002   2.00780
   A68        2.14626   0.00000   0.00000   0.00001   0.00001   2.14627
   A69        2.09508   0.00002   0.00000   0.00007   0.00007   2.09515
   A70        1.86991   0.00002   0.00000   0.00005   0.00005   1.86996
   A71        2.31800  -0.00003   0.00000  -0.00011  -0.00011   2.31789
   A72        1.82711   0.00000   0.00000  -0.00001  -0.00001   1.82710
   A73        2.13776   0.00000   0.00000   0.00001   0.00001   2.13777
   A74        2.31751   0.00000   0.00000   0.00001   0.00001   2.31751
   A75        2.09328   0.00000   0.00000   0.00000   0.00000   2.09328
   A76        2.07981   0.00000   0.00000   0.00000   0.00000   2.07982
   A77        2.11009   0.00000   0.00000   0.00000   0.00000   2.11009
   A78        2.08701   0.00000   0.00000   0.00000   0.00000   2.08700
   A79        2.10201   0.00000   0.00000  -0.00001  -0.00001   2.10201
   A80        2.09379   0.00000   0.00000   0.00001   0.00001   2.09380
   A81        2.08404   0.00000   0.00000   0.00000   0.00000   2.08404
   A82        2.08596   0.00000   0.00000   0.00000   0.00000   2.08597
   A83        2.11317   0.00000   0.00000   0.00000   0.00000   2.11317
   A84        2.09604   0.00000   0.00000   0.00000   0.00000   2.09604
   A85        2.09668   0.00000   0.00000   0.00001   0.00001   2.09669
   A86        2.09035   0.00000   0.00000   0.00000   0.00000   2.09035
   A87        2.09921   0.00000   0.00000   0.00000   0.00000   2.09921
   A88        2.09523   0.00000   0.00000   0.00000   0.00000   2.09523
   A89        2.08868   0.00000   0.00000   0.00000   0.00000   2.08868
   A90        2.08988   0.00000   0.00000   0.00000   0.00000   2.08988
   A91        2.09568   0.00000   0.00000   0.00001   0.00001   2.09568
   A92        2.09763   0.00000   0.00000  -0.00001  -0.00001   2.09762
   A93        2.09328   0.00000   0.00000   0.00000   0.00000   2.09328
   A94        2.07981   0.00000   0.00000   0.00000   0.00000   2.07982
   A95        2.11009   0.00000   0.00000   0.00000   0.00000   2.11009
   A96        2.08701   0.00000   0.00000   0.00000   0.00000   2.08700
   A97        2.10201   0.00000   0.00000  -0.00001  -0.00001   2.10201
   A98        2.09379   0.00000   0.00000   0.00001   0.00001   2.09380
   A99        2.08404   0.00000   0.00000   0.00000   0.00000   2.08404
   A100       2.08596   0.00000   0.00000   0.00000   0.00000   2.08597
   A101       2.11317   0.00000   0.00000   0.00000   0.00000   2.11317
   A102       2.09604   0.00000   0.00000   0.00000   0.00000   2.09604
   A103       2.09668   0.00000   0.00000   0.00001   0.00001   2.09669
   A104       2.09035   0.00000   0.00000   0.00000   0.00000   2.09035
   A105       2.09921   0.00000   0.00000   0.00000   0.00000   2.09921
   A106       2.09523   0.00000   0.00000   0.00000   0.00000   2.09523
   A107       2.08868   0.00000   0.00000   0.00000   0.00000   2.08868
   A108       2.08988   0.00000   0.00000   0.00000   0.00000   2.08988
   A109       2.09568   0.00000   0.00000   0.00001   0.00001   2.09568
   A110       2.09763   0.00000   0.00000  -0.00001  -0.00001   2.09762
   A111       3.14159   0.00000   0.00000   0.00000   0.00000   3.14159
   A112       3.14159   0.00000   0.00000   0.00000   0.00000   3.14159
   A113       3.14159   0.00000   0.00000   0.00000   0.00000   3.14159
   A114       3.14090  -0.00001   0.00000  -0.00013  -0.00013   3.14076
   A115       3.14090  -0.00001   0.00000  -0.00013  -0.00013   3.14076
   A116       3.14159   0.00000   0.00000   0.00000   0.00000   3.14159
   A117       3.14159   0.00000   0.00000   0.00000   0.00000   3.14159
   A118       3.14159   0.00000   0.00000   0.00000   0.00000   3.14159
   A119       3.14065   0.00000   0.00000   0.00001   0.00001   3.14067
   A120       3.14253   0.00000   0.00000  -0.00001  -0.00001   3.14252
    D1        1.56228   0.00000   0.00000   0.00019   0.00019   1.56247
    D2       -1.59402   0.00000   0.00000   0.00017   0.00017  -1.59384
    D3        3.12784   0.00000   0.00000   0.00020   0.00020   3.12804
    D4       -0.02846   0.00000   0.00000   0.00019   0.00019  -0.02827
    D5       -1.57931   0.00000   0.00000   0.00019   0.00019  -1.57912
    D6        1.54758   0.00000   0.00000   0.00017   0.00017   1.54775
    D7       -0.01375   0.00000   0.00000   0.00020   0.00020  -0.01355
    D8        3.11314   0.00000   0.00000   0.00019   0.00019   3.11332
    D9        3.14159   0.00000   0.00000   0.00000   0.00000   3.14159
   D10        0.01471   0.00000   0.00000   0.00002   0.00002   0.01472
   D11       -0.01471   0.00000   0.00000  -0.00002  -0.00002  -0.01472
   D12       -3.14159   0.00000   0.00000   0.00000   0.00000  -3.14159
   D13       -1.54202   0.00000   0.00000  -0.00030  -0.00030  -1.54233
   D14        1.60598   0.00000   0.00000  -0.00015  -0.00015   1.60583
   D15       -3.12056   0.00000   0.00000  -0.00033  -0.00033  -3.12089
   D16        0.02744   0.00000   0.00000  -0.00017  -0.00017   0.02727
   D17        1.59957   0.00000   0.00000  -0.00030  -0.00030   1.59927
   D18       -1.53561   0.00000   0.00000  -0.00015  -0.00015  -1.53576
   D19        0.02103   0.00000   0.00000  -0.00033  -0.00033   0.02071
   D20       -3.11415   0.00000   0.00000  -0.00017  -0.00017  -3.11432
   D21        3.14159   0.00000   0.00000   0.00000   0.00000   3.14159
   D22       -0.00641   0.00000   0.00000  -0.00015  -0.00015  -0.00656
   D23        0.00641   0.00000   0.00000   0.00015   0.00015   0.00656
   D24        3.14159   0.00000   0.00000   0.00000   0.00000   3.14159
   D25        1.57931   0.00000   0.00000  -0.00019  -0.00019   1.57912
   D26       -1.54758   0.00000   0.00000  -0.00017  -0.00017  -1.54775
   D27        0.01375   0.00000   0.00000  -0.00020  -0.00020   0.01355
   D28       -3.11314   0.00000   0.00000  -0.00019  -0.00019  -3.11332
   D29       -1.56228   0.00000   0.00000  -0.00019  -0.00019  -1.56247
   D30        1.59402   0.00000   0.00000  -0.00017  -0.00017   1.59384
   D31       -3.12784   0.00000   0.00000  -0.00020  -0.00020  -3.12804
   D32        0.02846   0.00000   0.00000  -0.00019  -0.00019   0.02827
   D33       -1.59957   0.00000   0.00000   0.00030   0.00030  -1.59927
   D34        1.53561   0.00000   0.00000   0.00015   0.00015   1.53576
   D35       -0.02103   0.00000   0.00000   0.00033   0.00033  -0.02071
   D36        3.11415   0.00000   0.00000   0.00017   0.00017   3.11432
   D37        1.54202   0.00000   0.00000   0.00030   0.00030   1.54233
   D38       -1.60598   0.00000   0.00000   0.00015   0.00015  -1.60583
   D39        3.12056   0.00000   0.00000   0.00033   0.00033   3.12089
   D40       -0.02744   0.00000   0.00000   0.00017   0.00017  -0.02727
   D41       -0.01763   0.00000   0.00000  -0.00003  -0.00003  -0.01766
   D42        3.12509   0.00000   0.00000   0.00000   0.00000   3.12509
   D43        3.13896   0.00000   0.00000  -0.00001  -0.00001   3.13894
   D44       -0.00151   0.00000   0.00000   0.00002   0.00002  -0.00149
   D45       -3.12359   0.00000   0.00000  -0.00005  -0.00005  -3.12364
   D46        0.02456   0.00000   0.00000  -0.00017  -0.00017   0.02439
   D47        0.00407   0.00000   0.00000  -0.00007  -0.00007   0.00400
   D48       -3.13097   0.00000   0.00000  -0.00018  -0.00018  -3.13115
   D49       -3.13295   0.00000   0.00000   0.00000   0.00000  -3.13295
   D50        0.00237   0.00000   0.00000  -0.00015  -0.00015   0.00222
   D51       -0.02578   0.00000   0.00000   0.00016   0.00016  -0.02562
   D52        3.13420   0.00000   0.00000   0.00003   0.00003   3.13422
   D53        3.12061   0.00000   0.00000   0.00027   0.00027   3.12088
   D54       -0.00260   0.00000   0.00000   0.00014   0.00014  -0.00246
   D55       -0.00126   0.00000   0.00000   0.00011   0.00011  -0.00116
   D56       -3.13217   0.00000   0.00000   0.00014   0.00014  -3.13203
   D57       -0.00031   0.00000   0.00000  -0.00002  -0.00002  -0.00033
   D58       -3.10392   0.00000   0.00000  -0.00015  -0.00015  -3.10407
   D59        3.12942   0.00000   0.00000  -0.00006  -0.00006   3.12936
   D60        0.02581   0.00000   0.00000  -0.00019  -0.00019   0.02562
   D61       -2.56856   0.00000   0.00000   0.00007   0.00007  -2.56849
   D62        0.57230   0.00000   0.00000   0.00004   0.00004   0.57234
   D63        0.58591   0.00000   0.00000   0.00011   0.00011   0.58602
   D64       -2.55641   0.00000   0.00000   0.00008   0.00008  -2.55633
   D65        3.13952   0.00000   0.00000   0.00003   0.00003   3.13955
   D66       -0.00177   0.00000   0.00000   0.00004   0.00004  -0.00174
   D67       -0.00089   0.00000   0.00000   0.00006   0.00006  -0.00083
   D68        3.14101   0.00000   0.00000   0.00007   0.00007   3.14107
   D69       -3.14011   0.00000   0.00000  -0.00003  -0.00003  -3.14013
   D70        0.00252   0.00000   0.00000  -0.00004  -0.00004   0.00248
   D71        0.00179   0.00000   0.00000  -0.00002  -0.00002   0.00177
   D72       -3.13877   0.00000   0.00000  -0.00003  -0.00003  -3.13880
   D73        3.14073   0.00000   0.00000   0.00001   0.00001   3.14073
   D74       -0.00013   0.00000   0.00000  -0.00001  -0.00001  -0.00015
   D75        0.00016   0.00000   0.00000  -0.00001  -0.00001   0.00016
   D76       -3.14070   0.00000   0.00000  -0.00002  -0.00002  -3.14072
   D77       -0.00325   0.00000   0.00000   0.00007   0.00007  -0.00318
   D78        3.13126   0.00000   0.00000   0.00019   0.00019   3.13145
   D79        3.13907   0.00000   0.00000   0.00005   0.00005   3.13912
   D80       -0.00960   0.00000   0.00000   0.00017   0.00017  -0.00943
   D81        0.00120   0.00000   0.00000   0.00001   0.00001   0.00121
   D82        3.11885   0.00000   0.00000   0.00018   0.00018   3.11903
   D83       -3.13376   0.00000   0.00000  -0.00011  -0.00011  -3.13387
   D84       -0.01612   0.00000   0.00000   0.00006   0.00006  -0.01605
   D85        0.00168   0.00000   0.00000  -0.00007  -0.00007   0.00161
   D86        3.09962   0.00000   0.00000   0.00008   0.00008   3.09970
   D87       -3.11822   0.00000   0.00000  -0.00022  -0.00022  -3.11845
   D88       -0.02029   0.00000   0.00000  -0.00007  -0.00007  -0.02036
   D89        0.01763   0.00000   0.00000   0.00003   0.00003   0.01766
   D90       -3.12509   0.00000   0.00000   0.00000   0.00000  -3.12509
   D91       -3.13896   0.00000   0.00000   0.00001   0.00001  -3.13894
   D92        0.00151   0.00000   0.00000  -0.00002  -0.00002   0.00149
   D93        3.12359   0.00000   0.00000   0.00005   0.00005   3.12364
   D94       -0.02456   0.00000   0.00000   0.00017   0.00017  -0.02439
   D95       -0.00407   0.00000   0.00000   0.00007   0.00007  -0.00400
   D96        3.13097   0.00000   0.00000   0.00018   0.00018   3.13115
   D97        3.13295   0.00000   0.00000   0.00000   0.00000   3.13295
   D98       -0.00237   0.00000   0.00000   0.00015   0.00015  -0.00222
   D99        0.02578   0.00000   0.00000  -0.00016  -0.00016   0.02562
   D100      -3.13420   0.00000   0.00000  -0.00003  -0.00003  -3.13422
   D101      -3.12061   0.00000   0.00000  -0.00027  -0.00027  -3.12088
   D102       0.00260   0.00000   0.00000  -0.00014  -0.00014   0.00246
   D103       0.00126   0.00000   0.00000  -0.00011  -0.00011   0.00116
   D104       3.13217   0.00000   0.00000  -0.00014  -0.00014   3.13203
   D105       0.00031   0.00000   0.00000   0.00002   0.00002   0.00033
   D106       3.10392   0.00000   0.00000   0.00015   0.00015   3.10407
   D107      -3.12942   0.00000   0.00000   0.00006   0.00006  -3.12936
   D108      -0.02581   0.00000   0.00000   0.00019   0.00019  -0.02562
   D109       2.56856   0.00000   0.00000  -0.00007  -0.00007   2.56849
   D110      -0.57230   0.00000   0.00000  -0.00004  -0.00004  -0.57234
   D111      -0.58591   0.00000   0.00000  -0.00011  -0.00011  -0.58602
   D112       2.55641   0.00000   0.00000  -0.00008  -0.00008   2.55633
   D113      -3.13952   0.00000   0.00000  -0.00003  -0.00003  -3.13955
   D114       0.00177   0.00000   0.00000  -0.00004  -0.00004   0.00174
   D115       0.00089   0.00000   0.00000  -0.00006  -0.00006   0.00083
   D116      -3.14101   0.00000   0.00000  -0.00007  -0.00007  -3.14107
   D117       3.14011   0.00000   0.00000   0.00003   0.00003   3.14013
   D118      -0.00252   0.00000   0.00000   0.00004   0.00004  -0.00248
   D119      -0.00179   0.00000   0.00000   0.00002   0.00002  -0.00177
   D120       3.13877   0.00000   0.00000   0.00003   0.00003   3.13880
   D121      -3.14073   0.00000   0.00000  -0.00001  -0.00001  -3.14073
   D122       0.00013   0.00000   0.00000   0.00001   0.00001   0.00015
   D123      -0.00016   0.00000   0.00000   0.00001   0.00001  -0.00016
   D124       3.14070   0.00000   0.00000   0.00002   0.00002   3.14072
   D125       0.00325   0.00000   0.00000  -0.00007  -0.00007   0.00318
   D126      -3.13126   0.00000   0.00000  -0.00019  -0.00019  -3.13145
   D127      -3.13907   0.00000   0.00000  -0.00005  -0.00005  -3.13912
   D128       0.00960   0.00000   0.00000  -0.00017  -0.00017   0.00943
   D129      -0.00120   0.00000   0.00000  -0.00001  -0.00001  -0.00121
   D130      -3.11885   0.00000   0.00000  -0.00018  -0.00018  -3.11903
   D131       3.13376   0.00000   0.00000   0.00011   0.00011   3.13387
   D132       0.01612   0.00000   0.00000  -0.00006  -0.00006   0.01605
   D133      -0.00168   0.00000   0.00000   0.00007   0.00007  -0.00161
   D134      -3.09962   0.00000   0.00000  -0.00008  -0.00008  -3.09970
   D135       3.11822   0.00000   0.00000   0.00022   0.00022   3.11845
   D136       0.02029   0.00000   0.00000   0.00007   0.00007   0.02036
   D137      -3.12989   0.00000   0.00000  -0.00001  -0.00001  -3.12990
   D138       0.04104   0.00000   0.00000   0.00000   0.00000   0.04104
   D139       0.01245   0.00000   0.00000   0.00003   0.00003   0.01248
   D140      -3.09981   0.00000   0.00000   0.00003   0.00003  -3.09977
   D141       3.14137   0.00000   0.00000   0.00002   0.00002   3.14140
   D142       0.00461   0.00000   0.00000   0.00002   0.00002   0.00463
   D143      -0.00096   0.00000   0.00000  -0.00001  -0.00001  -0.00097
   D144      -3.13772   0.00000   0.00000  -0.00002  -0.00002  -3.13774
   D145      -0.01263   0.00000   0.00000  -0.00001  -0.00001  -0.01264
   D146      -3.13803   0.00000   0.00000  -0.00001  -0.00001  -3.13804
   D147       3.09977   0.00000   0.00000  -0.00002  -0.00002   3.09975
   D148      -0.02563   0.00000   0.00000  -0.00002  -0.00002  -0.02565
   D149      -0.01028   0.00000   0.00000  -0.00002  -0.00002  -0.01030
   D150      -3.13907   0.00000   0.00000  -0.00001  -0.00001  -3.13908
   D151       3.12641   0.00000   0.00000  -0.00001  -0.00001   3.12639
   D152      -0.00238   0.00000   0.00000   0.00000   0.00000  -0.00239
   D153       0.00155   0.00000   0.00000  -0.00002  -0.00002   0.00153
   D154      -3.13755   0.00000   0.00000   0.00001   0.00001  -3.13754
   D155       3.12700   0.00000   0.00000  -0.00002  -0.00002   3.12698
   D156      -0.01209   0.00000   0.00000   0.00001   0.00001  -0.01209
   D157       0.01003   0.00000   0.00000   0.00004   0.00004   0.01007
   D158      -3.13406   0.00000   0.00000   0.00001   0.00001  -3.13405
   D159       3.13887   0.00000   0.00000   0.00003   0.00003   3.13890
   D160      -0.00522   0.00000   0.00000   0.00000   0.00000  -0.00522
   D161       3.12989   0.00000   0.00000   0.00001   0.00001   3.12990
   D162      -0.04104   0.00000   0.00000   0.00000   0.00000  -0.04104
   D163      -0.01245   0.00000   0.00000  -0.00003  -0.00003  -0.01248
   D164       3.09981   0.00000   0.00000  -0.00003  -0.00003   3.09977
   D165      -3.14137   0.00000   0.00000  -0.00002  -0.00002  -3.14140
   D166      -0.00461   0.00000   0.00000  -0.00002  -0.00002  -0.00463
   D167       0.00096   0.00000   0.00000   0.00001   0.00001   0.00097
   D168       3.13772   0.00000   0.00000   0.00002   0.00002   3.13774
   D169       0.01263   0.00000   0.00000   0.00001   0.00001   0.01264
   D170       3.13803   0.00000   0.00000   0.00001   0.00001   3.13804
   D171      -3.09977   0.00000   0.00000   0.00002   0.00002  -3.09975
   D172       0.02563   0.00000   0.00000   0.00002   0.00002   0.02565
   D173       0.01028   0.00000   0.00000   0.00002   0.00002   0.01030
   D174       3.13907   0.00000   0.00000   0.00001   0.00001   3.13908
   D175      -3.12641   0.00000   0.00000   0.00001   0.00001  -3.12639
   D176       0.00238   0.00000   0.00000   0.00000   0.00000   0.00239
   D177      -0.00155   0.00000   0.00000   0.00002   0.00002  -0.00153
   D178       3.13755   0.00000   0.00000  -0.00001  -0.00001   3.13754
   D179      -3.12700   0.00000   0.00000   0.00002   0.00002  -3.12698
   D180       0.01209   0.00000   0.00000  -0.00001  -0.00001   0.01209
   D181      -0.01003   0.00000   0.00000  -0.00004  -0.00004  -0.01007
   D182       3.13406   0.00000   0.00000  -0.00001  -0.00001   3.13405
   D183      -3.13887   0.00000   0.00000  -0.00003  -0.00003  -3.13890
   D184       0.00522   0.00000   0.00000   0.00000   0.00000   0.00522
         Item               Value     Threshold  Converged?
 Maximum Force            0.000052     0.000450     YES
 RMS     Force            0.000007     0.000300     YES
 Maximum Displacement     0.001255     0.001800     YES
 RMS     Displacement     0.000215     0.001200     YES
 Predicted change in Energy=-4.313031D-08
 Optimization completed.
    -- Stationary point found.
                           ----------------------------
                           !   Optimized Parameters   !
                           ! (Angstroms and Degrees)  !
 --------------------------                            --------------------------
 ! Name  Definition              Value          Derivative Info.                !
 --------------------------------------------------------------------------------
 ! R1    R(1,2)                  2.3893         -DE/DX =    0.0                 !
 ! R2    R(1,3)                  2.2583         -DE/DX =    0.0                 !
 ! R3    R(1,4)                  2.2478         -DE/DX =    0.0                 !
 ! R4    R(1,19)                 2.3893         -DE/DX =    0.0                 !
 ! R5    R(1,20)                 2.2583         -DE/DX =    0.0                 !
 ! R6    R(1,21)                 2.2478         -DE/DX =    0.0                 !
 ! R7    R(3,7)                  1.3337         -DE/DX =    0.0                 !
 ! R8    R(3,15)                 1.3446         -DE/DX =    0.0                 !
 ! R9    R(4,5)                  1.2896         -DE/DX =    0.0                 !
 ! R10   R(4,16)                 1.3678         -DE/DX =    0.0                 !
 ! R11   R(5,6)                  1.3531         -DE/DX =    0.0001              !
 ! R12   R(6,17)                 1.3621         -DE/DX =    0.0                 !
 ! R13   R(6,36)                 1.4211         -DE/DX =    0.0                 !
 ! R14   R(7,8)                  1.084          -DE/DX =    0.0                 !
 ! R15   R(7,9)                  1.391          -DE/DX =    0.0                 !
 ! R16   R(9,10)                 1.0826         -DE/DX =    0.0                 !
 ! R17   R(9,11)                 1.3912         -DE/DX =    0.0                 !
 ! R18   R(11,12)                1.0837         -DE/DX =    0.0                 !
 ! R19   R(11,13)                1.3892         -DE/DX =    0.0                 !
 ! R20   R(13,14)                1.0831         -DE/DX =    0.0                 !
 ! R21   R(13,15)                1.3955         -DE/DX =    0.0                 !
 ! R22   R(15,16)                1.4649         -DE/DX =    0.0                 !
 ! R23   R(16,17)                1.3752         -DE/DX =    0.0                 !
 ! R24   R(17,18)                1.0751         -DE/DX =    0.0                 !
 ! R25   R(20,24)                1.3337         -DE/DX =    0.0                 !
 ! R26   R(20,32)                1.3446         -DE/DX =    0.0                 !
 ! R27   R(21,22)                1.2896         -DE/DX =    0.0                 !
 ! R28   R(21,33)                1.3678         -DE/DX =    0.0                 !
 ! R29   R(22,23)                1.3531         -DE/DX =    0.0001              !
 ! R30   R(23,34)                1.3621         -DE/DX =    0.0                 !
 ! R31   R(23,46)                1.4211         -DE/DX =    0.0                 !
 ! R32   R(24,25)                1.084          -DE/DX =    0.0                 !
 ! R33   R(24,26)                1.391          -DE/DX =    0.0                 !
 ! R34   R(26,27)                1.0826         -DE/DX =    0.0                 !
 ! R35   R(26,28)                1.3912         -DE/DX =    0.0                 !
 ! R36   R(28,29)                1.0837         -DE/DX =    0.0                 !
 ! R37   R(28,30)                1.3892         -DE/DX =    0.0                 !
 ! R38   R(30,31)                1.0831         -DE/DX =    0.0                 !
 ! R39   R(30,32)                1.3955         -DE/DX =    0.0                 !
 ! R40   R(32,33)                1.4649         -DE/DX =    0.0                 !
 ! R41   R(33,34)                1.3752         -DE/DX =    0.0                 !
 ! R42   R(34,35)                1.0751         -DE/DX =    0.0                 !
 ! R43   R(36,37)                1.3951         -DE/DX =    0.0                 !
 ! R44   R(36,38)                1.3958         -DE/DX =    0.0                 !
 ! R45   R(37,39)                1.3875         -DE/DX =    0.0                 !
 ! R46   R(37,42)                1.0826         -DE/DX =    0.0                 !
 ! R47   R(38,40)                1.3863         -DE/DX =    0.0                 !
 ! R48   R(38,43)                1.0812         -DE/DX =    0.0                 !
 ! R49   R(39,41)                1.4014         -DE/DX =    0.0                 !
 ! R50   R(39,44)                1.0824         -DE/DX =    0.0                 !
 ! R51   R(40,41)                1.4026         -DE/DX =    0.0                 !
 ! R52   R(40,45)                1.0824         -DE/DX =    0.0                 !
 ! R53   R(41,58)                1.4303         -DE/DX =    0.0                 !
 ! R54   R(46,47)                1.3951         -DE/DX =    0.0                 !
 ! R55   R(46,48)                1.3958         -DE/DX =    0.0                 !
 ! R56   R(47,49)                1.3875         -DE/DX =    0.0                 !
 ! R57   R(47,52)                1.0826         -DE/DX =    0.0                 !
 ! R58   R(48,50)                1.3863         -DE/DX =    0.0                 !
 ! R59   R(48,53)                1.0812         -DE/DX =    0.0                 !
 ! R60   R(49,51)                1.4014         -DE/DX =    0.0                 !
 ! R61   R(49,54)                1.0824         -DE/DX =    0.0                 !
 ! R62   R(50,51)                1.4026         -DE/DX =    0.0                 !
 ! R63   R(50,55)                1.0824         -DE/DX =    0.0                 !
 ! R64   R(51,56)                1.4303         -DE/DX =    0.0                 !
 ! R65   R(56,57)                1.1549         -DE/DX =    0.0                 !
 ! R66   R(58,59)                1.1549         -DE/DX =    0.0                 !
 ! A1    A(2,1,3)               90.376          -DE/DX =    0.0                 !
 ! A2    A(2,1,4)               89.8134         -DE/DX =    0.0                 !
 ! A3    A(2,1,20)              89.624          -DE/DX =    0.0                 !
 ! A4    A(2,1,21)              90.1866         -DE/DX =    0.0                 !
 ! A5    A(3,1,4)               74.2237         -DE/DX =    0.0                 !
 ! A6    A(3,1,19)              89.624          -DE/DX =    0.0                 !
 ! A7    A(3,1,21)             105.7763         -DE/DX =    0.0                 !
 ! A8    A(4,1,19)              90.1866         -DE/DX =    0.0                 !
 ! A9    A(4,1,20)             105.7763         -DE/DX =    0.0                 !
 ! A10   A(19,1,20)             90.376          -DE/DX =    0.0                 !
 ! A11   A(19,1,21)             89.8134         -DE/DX =    0.0                 !
 ! A12   A(20,1,21)             74.2237         -DE/DX =    0.0                 !
 ! A13   A(1,3,7)              124.0452         -DE/DX =    0.0                 !
 ! A14   A(1,3,15)             116.9349         -DE/DX =    0.0                 !
 ! A15   A(7,3,15)             119.0147         -DE/DX =    0.0                 !
 ! A16   A(1,4,5)              135.5666         -DE/DX =    0.0                 !
 ! A17   A(1,4,16)             113.7263         -DE/DX =    0.0                 !
 ! A18   A(5,4,16)             110.7063         -DE/DX =    0.0                 !
 ! A19   A(4,5,6)              106.9209         -DE/DX =    0.0                 !
 ! A20   A(5,6,17)             110.5488         -DE/DX =    0.0                 !
 ! A21   A(5,6,36)             120.4168         -DE/DX =    0.0                 !
 ! A22   A(17,6,36)            129.031          -DE/DX =    0.0                 !
 ! A23   A(3,7,8)              115.8788         -DE/DX =    0.0                 !
 ! A24   A(3,7,9)              122.6522         -DE/DX =    0.0                 !
 ! A25   A(8,7,9)              121.469          -DE/DX =    0.0                 !
 ! A26   A(7,9,10)             120.146          -DE/DX =    0.0                 !
 ! A27   A(7,9,11)             118.5255         -DE/DX =    0.0                 !
 ! A28   A(10,9,11)            121.3285         -DE/DX =    0.0                 !
 ! A29   A(9,11,12)            120.6653         -DE/DX =    0.0                 !
 ! A30   A(9,11,13)            119.0875         -DE/DX =    0.0                 !
 ! A31   A(12,11,13)           120.2472         -DE/DX =    0.0                 !
 ! A32   A(11,13,14)           120.6552         -DE/DX =    0.0                 !
 ! A33   A(11,13,15)           118.7315         -DE/DX =    0.0                 !
 ! A34   A(14,13,15)           120.6133         -DE/DX =    0.0                 !
 ! A35   A(3,15,13)            121.988          -DE/DX =    0.0                 !
 ! A36   A(3,15,16)            115.0392         -DE/DX =    0.0                 !
 ! A37   A(13,15,16)           122.9716         -DE/DX =    0.0                 !
 ! A38   A(4,16,15)            120.0394         -DE/DX =    0.0                 !
 ! A39   A(4,16,17)            107.138          -DE/DX =    0.0                 !
 ! A40   A(15,16,17)           132.8117         -DE/DX =    0.0                 !
 ! A41   A(6,17,16)            104.6858         -DE/DX =    0.0                 !
 ! A42   A(6,17,18)            122.4849         -DE/DX =    0.0                 !
 ! A43   A(16,17,18)           132.7834         -DE/DX =    0.0                 !
 ! A44   A(1,20,24)            124.0452         -DE/DX =    0.0                 !
 ! A45   A(1,20,32)            116.9349         -DE/DX =    0.0                 !
 ! A46   A(24,20,32)           119.0147         -DE/DX =    0.0                 !
 ! A47   A(1,21,22)            135.5666         -DE/DX =    0.0                 !
 ! A48   A(1,21,33)            113.7263         -DE/DX =    0.0                 !
 ! A49   A(22,21,33)           110.7063         -DE/DX =    0.0                 !
 ! A50   A(21,22,23)           106.9209         -DE/DX =    0.0                 !
 ! A51   A(22,23,34)           110.5488         -DE/DX =    0.0                 !
 ! A52   A(22,23,46)           120.4168         -DE/DX =    0.0                 !
 ! A53   A(34,23,46)           129.031          -DE/DX =    0.0                 !
 ! A54   A(20,24,25)           115.8788         -DE/DX =    0.0                 !
 ! A55   A(20,24,26)           122.6522         -DE/DX =    0.0                 !
 ! A56   A(25,24,26)           121.469          -DE/DX =    0.0                 !
 ! A57   A(24,26,27)           120.146          -DE/DX =    0.0                 !
 ! A58   A(24,26,28)           118.5255         -DE/DX =    0.0                 !
 ! A59   A(27,26,28)           121.3285         -DE/DX =    0.0                 !
 ! A60   A(26,28,29)           120.6653         -DE/DX =    0.0                 !
 ! A61   A(26,28,30)           119.0875         -DE/DX =    0.0                 !
 ! A62   A(29,28,30)           120.2472         -DE/DX =    0.0                 !
 ! A63   A(28,30,31)           120.6552         -DE/DX =    0.0                 !
 ! A64   A(28,30,32)           118.7315         -DE/DX =    0.0                 !
 ! A65   A(31,30,32)           120.6133         -DE/DX =    0.0                 !
 ! A66   A(20,32,30)           121.988          -DE/DX =    0.0                 !
 ! A67   A(20,32,33)           115.0392         -DE/DX =    0.0                 !
 ! A68   A(30,32,33)           122.9716         -DE/DX =    0.0                 !
 ! A69   A(21,33,32)           120.0394         -DE/DX =    0.0                 !
 ! A70   A(21,33,34)           107.138          -DE/DX =    0.0                 !
 ! A71   A(32,33,34)           132.8117         -DE/DX =    0.0                 !
 ! A72   A(23,34,33)           104.6858         -DE/DX =    0.0                 !
 ! A73   A(23,34,35)           122.4849         -DE/DX =    0.0                 !
 ! A74   A(33,34,35)           132.7834         -DE/DX =    0.0                 !
 ! A75   A(6,36,37)            119.936          -DE/DX =    0.0                 !
 ! A76   A(6,36,38)            119.1646         -DE/DX =    0.0                 !
 ! A77   A(37,36,38)           120.8993         -DE/DX =    0.0                 !
 ! A78   A(36,37,39)           119.5766         -DE/DX =    0.0                 !
 ! A79   A(36,37,42)           120.4366         -DE/DX =    0.0                 !
 ! A80   A(39,37,42)           119.9655         -DE/DX =    0.0                 !
 ! A81   A(36,38,40)           119.4065         -DE/DX =    0.0                 !
 ! A82   A(36,38,43)           119.517          -DE/DX =    0.0                 !
 ! A83   A(40,38,43)           121.076          -DE/DX =    0.0                 !
 ! A84   A(37,39,41)           120.0942         -DE/DX =    0.0                 !
 ! A85   A(37,39,44)           120.1311         -DE/DX =    0.0                 !
 ! A86   A(41,39,44)           119.7683         -DE/DX =    0.0                 !
 ! A87   A(38,40,41)           120.2758         -DE/DX =    0.0                 !
 ! A88   A(38,40,45)           120.0476         -DE/DX =    0.0                 !
 ! A89   A(41,40,45)           119.6726         -DE/DX =    0.0                 !
 ! A90   A(39,41,40)           119.7411         -DE/DX =    0.0                 !
 ! A91   A(39,41,58)           120.0735         -DE/DX =    0.0                 !
 ! A92   A(40,41,58)           120.1852         -DE/DX =    0.0                 !
 ! A93   A(23,46,47)           119.936          -DE/DX =    0.0                 !
 ! A94   A(23,46,48)           119.1646         -DE/DX =    0.0                 !
 ! A95   A(47,46,48)           120.8993         -DE/DX =    0.0                 !
 ! A96   A(46,47,49)           119.5766         -DE/DX =    0.0                 !
 ! A97   A(46,47,52)           120.4366         -DE/DX =    0.0                 !
 ! A98   A(49,47,52)           119.9655         -DE/DX =    0.0                 !
 ! A99   A(46,48,50)           119.4065         -DE/DX =    0.0                 !
 ! A100  A(46,48,53)           119.517          -DE/DX =    0.0                 !
 ! A101  A(50,48,53)           121.076          -DE/DX =    0.0                 !
 ! A102  A(47,49,51)           120.0942         -DE/DX =    0.0                 !
 ! A103  A(47,49,54)           120.1311         -DE/DX =    0.0                 !
 ! A104  A(51,49,54)           119.7683         -DE/DX =    0.0                 !
 ! A105  A(48,50,51)           120.2758         -DE/DX =    0.0                 !
 ! A106  A(48,50,55)           120.0476         -DE/DX =    0.0                 !
 ! A107  A(51,50,55)           119.6726         -DE/DX =    0.0                 !
 ! A108  A(49,51,50)           119.7411         -DE/DX =    0.0                 !
 ! A109  A(49,51,56)           120.0735         -DE/DX =    0.0                 !
 ! A110  A(50,51,56)           120.1852         -DE/DX =    0.0                 !
 ! A111  L(2,1,19,3,-1)        180.0            -DE/DX =    0.0                 !
 ! A112  L(3,1,20,2,-1)        180.0            -DE/DX =    0.0                 !
 ! A113  L(4,1,21,2,-1)        180.0            -DE/DX =    0.0                 !
 ! A114  L(51,56,57,54,-1)     179.9601         -DE/DX =    0.0                 !
 ! A115  L(41,58,59,44,-1)     179.9601         -DE/DX =    0.0                 !
 ! A116  L(2,1,19,3,-2)        180.0            -DE/DX =    0.0                 !
 ! A117  L(3,1,20,2,-2)        180.0            -DE/DX =    0.0                 !
 ! A118  L(4,1,21,2,-2)        180.0            -DE/DX =    0.0                 !
 ! A119  L(51,56,57,54,-2)     179.9461         -DE/DX =    0.0                 !
 ! A120  L(41,58,59,44,-2)     180.0539         -DE/DX =    0.0                 !
 ! D1    D(2,1,3,7)             89.5122         -DE/DX =    0.0                 !
 ! D2    D(2,1,3,15)           -91.3304         -DE/DX =    0.0                 !
 ! D3    D(4,1,3,7)            179.2121         -DE/DX =    0.0                 !
 ! D4    D(4,1,3,15)            -1.6305         -DE/DX =    0.0                 !
 ! D5    D(19,1,3,7)           -90.4878         -DE/DX =    0.0                 !
 ! D6    D(19,1,3,15)           88.6696         -DE/DX =    0.0                 !
 ! D7    D(21,1,3,7)            -0.7879         -DE/DX =    0.0                 !
 ! D8    D(21,1,3,15)          178.3695         -DE/DX =    0.0                 !
 ! D9    D(7,3,20,24)          180.0            -DE/DX =    0.0                 !
 ! D10   D(7,3,20,32)            0.8426         -DE/DX =    0.0                 !
 ! D11   D(15,3,20,24)          -0.8426         -DE/DX =    0.0                 !
 ! D12   D(15,3,20,32)        -180.0            -DE/DX =    0.0                 !
 ! D13   D(2,1,4,5)            -88.3515         -DE/DX =    0.0                 !
 ! D14   D(2,1,4,16)            92.0158         -DE/DX =    0.0                 !
 ! D15   D(3,1,4,5)           -178.7949         -DE/DX =    0.0                 !
 ! D16   D(3,1,4,16)             1.5724         -DE/DX =    0.0                 !
 ! D17   D(19,1,4,5)            91.6485         -DE/DX =    0.0                 !
 ! D18   D(19,1,4,16)          -87.9842         -DE/DX =    0.0                 !
 ! D19   D(20,1,4,5)             1.2051         -DE/DX =    0.0                 !
 ! D20   D(20,1,4,16)         -178.4276         -DE/DX =    0.0                 !
 ! D21   D(5,4,21,22)          180.0            -DE/DX =    0.0                 !
 ! D22   D(5,4,21,33)           -0.3673         -DE/DX =    0.0                 !
 ! D23   D(16,4,21,22)           0.3673         -DE/DX =    0.0                 !
 ! D24   D(16,4,21,33)         180.0            -DE/DX =    0.0                 !
 ! D25   D(2,1,20,24)           90.4878         -DE/DX =    0.0                 !
 ! D26   D(2,1,20,32)          -88.6696         -DE/DX =    0.0                 !
 ! D27   D(4,1,20,24)            0.7879         -DE/DX =    0.0                 !
 ! D28   D(4,1,20,32)         -178.3695         -DE/DX =    0.0                 !
 ! D29   D(19,1,20,24)         -89.5122         -DE/DX =    0.0                 !
 ! D30   D(19,1,20,32)          91.3304         -DE/DX =    0.0                 !
 ! D31   D(21,1,20,24)        -179.2121         -DE/DX =    0.0                 !
 ! D32   D(21,1,20,32)           1.6305         -DE/DX =    0.0                 !
 ! D33   D(2,1,21,22)          -91.6485         -DE/DX =    0.0                 !
 ! D34   D(2,1,21,33)           87.9842         -DE/DX =    0.0                 !
 ! D35   D(3,1,21,22)           -1.2051         -DE/DX =    0.0                 !
 ! D36   D(3,1,21,33)          178.4276         -DE/DX =    0.0                 !
 ! D37   D(19,1,21,22)          88.3515         -DE/DX =    0.0                 !
 ! D38   D(19,1,21,33)         -92.0158         -DE/DX =    0.0                 !
 ! D39   D(20,1,21,22)         178.7949         -DE/DX =    0.0                 !
 ! D40   D(20,1,21,33)          -1.5724         -DE/DX =    0.0                 !
 ! D41   D(1,3,7,8)             -1.0101         -DE/DX =    0.0                 !
 ! D42   D(1,3,7,9)            179.0543         -DE/DX =    0.0                 !
 ! D43   D(15,3,7,8)           179.8489         -DE/DX =    0.0                 !
 ! D44   D(15,3,7,9)            -0.0866         -DE/DX =    0.0                 !
 ! D45   D(1,3,15,13)         -178.9685         -DE/DX =    0.0                 !
 ! D46   D(1,3,15,16)            1.407          -DE/DX =    0.0                 !
 ! D47   D(7,3,15,13)            0.2331         -DE/DX =    0.0                 !
 ! D48   D(7,3,15,16)         -179.3914         -DE/DX =    0.0                 !
 ! D49   D(1,4,5,6)           -179.5049         -DE/DX =    0.0                 !
 ! D50   D(16,4,5,6)             0.1357         -DE/DX =    0.0                 !
 ! D51   D(1,4,16,15)           -1.4768         -DE/DX =    0.0                 !
 ! D52   D(1,4,16,17)          179.5763         -DE/DX =    0.0                 !
 ! D53   D(5,4,16,15)          178.7981         -DE/DX =    0.0                 !
 ! D54   D(5,4,16,17)           -0.1488         -DE/DX =    0.0                 !
 ! D55   D(4,5,6,17)            -0.0725         -DE/DX =    0.0                 !
 ! D56   D(4,5,6,36)          -179.4602         -DE/DX =    0.0                 !
 ! D57   D(5,6,17,16)           -0.0178         -DE/DX =    0.0                 !
 ! D58   D(5,6,17,18)         -177.8416         -DE/DX =    0.0                 !
 ! D59   D(36,6,17,16)         179.3025         -DE/DX =    0.0                 !
 ! D60   D(36,6,17,18)           1.4787         -DE/DX =    0.0                 !
 ! D61   D(5,6,36,37)         -147.1676         -DE/DX =    0.0                 !
 ! D62   D(5,6,36,38)           32.7906         -DE/DX =    0.0                 !
 ! D63   D(17,6,36,37)          33.5704         -DE/DX =    0.0                 !
 ! D64   D(17,6,36,38)        -146.4714         -DE/DX =    0.0                 !
 ! D65   D(3,7,9,10)           179.881          -DE/DX =    0.0                 !
 ! D66   D(3,7,9,11)            -0.1017         -DE/DX =    0.0                 !
 ! D67   D(8,7,9,10)            -0.051          -DE/DX =    0.0                 !
 ! D68   D(8,7,9,11)           179.9664         -DE/DX =    0.0                 !
 ! D69   D(7,9,11,12)         -179.9148         -DE/DX =    0.0                 !
 ! D70   D(7,9,11,13)            0.1444         -DE/DX =    0.0                 !
 ! D71   D(10,9,11,12)           0.1028         -DE/DX =    0.0                 !
 ! D72   D(10,9,11,13)        -179.838          -DE/DX =    0.0                 !
 ! D73   D(9,11,13,14)         179.9503         -DE/DX =    0.0                 !
 ! D74   D(9,11,13,15)          -0.0077         -DE/DX =    0.0                 !
 ! D75   D(12,11,13,14)          0.0092         -DE/DX =    0.0                 !
 ! D76   D(12,11,13,15)       -179.9488         -DE/DX =    0.0                 !
 ! D77   D(11,13,15,3)          -0.1863         -DE/DX =    0.0                 !
 ! D78   D(11,13,15,16)        179.4081         -DE/DX =    0.0                 !
 ! D79   D(14,13,15,3)         179.8556         -DE/DX =    0.0                 !
 ! D80   D(14,13,15,16)         -0.55           -DE/DX =    0.0                 !
 ! D81   D(3,15,16,4)            0.0688         -DE/DX =    0.0                 !
 ! D82   D(3,15,16,17)         178.697          -DE/DX =    0.0                 !
 ! D83   D(13,15,16,4)        -179.5515         -DE/DX =    0.0                 !
 ! D84   D(13,15,16,17)         -0.9234         -DE/DX =    0.0                 !
 ! D85   D(4,16,17,6)            0.0963         -DE/DX =    0.0                 !
 ! D86   D(4,16,17,18)         177.5949         -DE/DX =    0.0                 !
 ! D87   D(15,16,17,6)        -178.6609         -DE/DX =    0.0                 !
 ! D88   D(15,16,17,18)         -1.1623         -DE/DX =    0.0                 !
 ! D89   D(1,20,24,25)           1.0101         -DE/DX =    0.0                 !
 ! D90   D(1,20,24,26)        -179.0543         -DE/DX =    0.0                 !
 ! D91   D(32,20,24,25)       -179.8489         -DE/DX =    0.0                 !
 ! D92   D(32,20,24,26)          0.0866         -DE/DX =    0.0                 !
 ! D93   D(1,20,32,30)         178.9685         -DE/DX =    0.0                 !
 ! D94   D(1,20,32,33)          -1.407          -DE/DX =    0.0                 !
 ! D95   D(24,20,32,30)         -0.2331         -DE/DX =    0.0                 !
 ! D96   D(24,20,32,33)        179.3914         -DE/DX =    0.0                 !
 ! D97   D(1,21,22,23)         179.5049         -DE/DX =    0.0                 !
 ! D98   D(33,21,22,23)         -0.1357         -DE/DX =    0.0                 !
 ! D99   D(1,21,33,32)           1.4768         -DE/DX =    0.0                 !
 ! D100  D(1,21,33,34)        -179.5763         -DE/DX =    0.0                 !
 ! D101  D(22,21,33,32)       -178.7981         -DE/DX =    0.0                 !
 ! D102  D(22,21,33,34)          0.1488         -DE/DX =    0.0                 !
 ! D103  D(21,22,23,34)          0.0725         -DE/DX =    0.0                 !
 ! D104  D(21,22,23,46)        179.4602         -DE/DX =    0.0                 !
 ! D105  D(22,23,34,33)          0.0178         -DE/DX =    0.0                 !
 ! D106  D(22,23,34,35)        177.8416         -DE/DX =    0.0                 !
 ! D107  D(46,23,34,33)       -179.3025         -DE/DX =    0.0                 !
 ! D108  D(46,23,34,35)         -1.4787         -DE/DX =    0.0                 !
 ! D109  D(22,23,46,47)        147.1676         -DE/DX =    0.0                 !
 ! D110  D(22,23,46,48)        -32.7906         -DE/DX =    0.0                 !
 ! D111  D(34,23,46,47)        -33.5704         -DE/DX =    0.0                 !
 ! D112  D(34,23,46,48)        146.4714         -DE/DX =    0.0                 !
 ! D113  D(20,24,26,27)       -179.881          -DE/DX =    0.0                 !
 ! D114  D(20,24,26,28)          0.1017         -DE/DX =    0.0                 !
 ! D115  D(25,24,26,27)          0.051          -DE/DX =    0.0                 !
 ! D116  D(25,24,26,28)       -179.9664         -DE/DX =    0.0                 !
 ! D117  D(24,26,28,29)        179.9148         -DE/DX =    0.0                 !
 ! D118  D(24,26,28,30)         -0.1444         -DE/DX =    0.0                 !
 ! D119  D(27,26,28,29)         -0.1028         -DE/DX =    0.0                 !
 ! D120  D(27,26,28,30)        179.838          -DE/DX =    0.0                 !
 ! D121  D(26,28,30,31)       -179.9503         -DE/DX =    0.0                 !
 ! D122  D(26,28,30,32)          0.0077         -DE/DX =    0.0                 !
 ! D123  D(29,28,30,31)         -0.0092         -DE/DX =    0.0                 !
 ! D124  D(29,28,30,32)        179.9488         -DE/DX =    0.0                 !
 ! D125  D(28,30,32,20)          0.1863         -DE/DX =    0.0                 !
 ! D126  D(28,30,32,33)       -179.4081         -DE/DX =    0.0                 !
 ! D127  D(31,30,32,20)       -179.8556         -DE/DX =    0.0                 !
 ! D128  D(31,30,32,33)          0.55           -DE/DX =    0.0                 !
 ! D129  D(20,32,33,21)         -0.0688         -DE/DX =    0.0                 !
 ! D130  D(20,32,33,34)       -178.697          -DE/DX =    0.0                 !
 ! D131  D(30,32,33,21)        179.5515         -DE/DX =    0.0                 !
 ! D132  D(30,32,33,34)          0.9234         -DE/DX =    0.0                 !
 ! D133  D(21,33,34,23)         -0.0963         -DE/DX =    0.0                 !
 ! D134  D(21,33,34,35)       -177.5949         -DE/DX =    0.0                 !
 ! D135  D(32,33,34,23)        178.6609         -DE/DX =    0.0                 !
 ! D136  D(32,33,34,35)          1.1623         -DE/DX =    0.0                 !
 ! D137  D(6,36,37,39)        -179.3293         -DE/DX =    0.0                 !
 ! D138  D(6,36,37,42)           2.3516         -DE/DX =    0.0                 !
 ! D139  D(38,36,37,39)          0.7132         -DE/DX =    0.0                 !
 ! D140  D(38,36,37,42)       -177.6058         -DE/DX =    0.0                 !
 ! D141  D(6,36,38,40)         179.9874         -DE/DX =    0.0                 !
 ! D142  D(6,36,38,43)           0.2642         -DE/DX =    0.0                 !
 ! D143  D(37,36,38,40)         -0.0549         -DE/DX =    0.0                 !
 ! D144  D(37,36,38,43)       -179.7781         -DE/DX =    0.0                 !
 ! D145  D(36,37,39,41)         -0.7236         -DE/DX =    0.0                 !
 ! D146  D(36,37,39,44)       -179.7957         -DE/DX =    0.0                 !
 ! D147  D(42,37,39,41)        177.6035         -DE/DX =    0.0                 !
 ! D148  D(42,37,39,44)         -1.4686         -DE/DX =    0.0                 !
 ! D149  D(36,38,40,41)         -0.5889         -DE/DX =    0.0                 !
 ! D150  D(36,38,40,45)       -179.8554         -DE/DX =    0.0                 !
 ! D151  D(43,38,40,41)        179.1299         -DE/DX =    0.0                 !
 ! D152  D(43,38,40,45)         -0.1366         -DE/DX =    0.0                 !
 ! D153  D(37,39,41,40)          0.0887         -DE/DX =    0.0                 !
 ! D154  D(37,39,41,58)       -179.7683         -DE/DX =    0.0                 !
 ! D155  D(44,39,41,40)        179.1642         -DE/DX =    0.0                 !
 ! D156  D(44,39,41,58)         -0.6928         -DE/DX =    0.0                 !
 ! D157  D(38,40,41,39)          0.5748         -DE/DX =    0.0                 !
 ! D158  D(38,40,41,58)       -179.5684         -DE/DX =    0.0                 !
 ! D159  D(45,40,41,39)        179.8441         -DE/DX =    0.0                 !
 ! D160  D(45,40,41,58)         -0.2991         -DE/DX =    0.0                 !
 ! D161  D(23,46,47,49)        179.3293         -DE/DX =    0.0                 !
 ! D162  D(23,46,47,52)         -2.3516         -DE/DX =    0.0                 !
 ! D163  D(48,46,47,49)         -0.7132         -DE/DX =    0.0                 !
 ! D164  D(48,46,47,52)        177.6058         -DE/DX =    0.0                 !
 ! D165  D(23,46,48,50)       -179.9874         -DE/DX =    0.0                 !
 ! D166  D(23,46,48,53)         -0.2642         -DE/DX =    0.0                 !
 ! D167  D(47,46,48,50)          0.0549         -DE/DX =    0.0                 !
 ! D168  D(47,46,48,53)        179.7781         -DE/DX =    0.0                 !
 ! D169  D(46,47,49,51)          0.7236         -DE/DX =    0.0                 !
 ! D170  D(46,47,49,54)        179.7957         -DE/DX =    0.0                 !
 ! D171  D(52,47,49,51)       -177.6035         -DE/DX =    0.0                 !
 ! D172  D(52,47,49,54)          1.4686         -DE/DX =    0.0                 !
 ! D173  D(46,48,50,51)          0.5889         -DE/DX =    0.0                 !
 ! D174  D(46,48,50,55)        179.8554         -DE/DX =    0.0                 !
 ! D175  D(53,48,50,51)       -179.1299         -DE/DX =    0.0                 !
 ! D176  D(53,48,50,55)          0.1366         -DE/DX =    0.0                 !
 ! D177  D(47,49,51,50)         -0.0887         -DE/DX =    0.0                 !
 ! D178  D(47,49,51,56)        179.7683         -DE/DX =    0.0                 !
 ! D179  D(54,49,51,50)       -179.1642         -DE/DX =    0.0                 !
 ! D180  D(54,49,51,56)          0.6928         -DE/DX =    0.0                 !
 ! D181  D(48,50,51,49)         -0.5748         -DE/DX =    0.0                 !
 ! D182  D(48,50,51,56)        179.5684         -DE/DX =    0.0                 !
 ! D183  D(55,50,51,49)       -179.8441         -DE/DX =    0.0                 !
 ! D184  D(55,50,51,56)          0.2991         -DE/DX =    0.0                 !
 --------------------------------------------------------------------------------
 Lowest energy point so far.  Saving SCF results.
 GradGradGradGradGradGradGradGradGradGradGradGradGradGradGradGradGradGrad

 Largest change from initial coordinates is atom    0       0.000 Angstoms.
 Leave Link  103 at Sat Oct 20 04:50:26 2018, MaxMem=   838860800 cpu:         7.8
 (Enter /soft/sl6.3/x86_64/gaussian/g09_d01/g09/l202.exe)
 Stoichiometry    C28H18Cl2FeN10(5)
 Framework group  CI[O(Fe),X(C28H18Cl2N10)]
 Deg. of freedom    84
 Full point group                 CI      NOp   2
 RotChk:  IX=0 Diff= 0.00D+00
 Largest Abelian subgroup         CI      NOp   2
 Largest concise Abelian subgroup CI      NOp   2
                         Standard orientation:                         
 ---------------------------------------------------------------------
 Center     Atomic      Atomic             Coordinates (Angstroms)
 Number     Number       Type             X           Y           Z
 ---------------------------------------------------------------------
      1         26           0        0.000000    0.000000    0.000000
      2         17           0        0.027186    0.140690    2.385026
      3          7           0        0.070800   -2.254166    0.117317
      4          7           0        2.181208   -0.543010    0.014502
      5          7           0        3.292904    0.110129   -0.007675
      6          7           0        4.288429   -0.806187    0.009007
      7          6           0       -1.010092   -3.032871    0.180088
      8          1           0       -1.964056   -2.518245    0.189397
      9          6           0       -0.933189   -4.420716    0.232288
     10          1           0       -1.837369   -5.013743    0.284452
     11          6           0        0.323342   -5.017534    0.216121
     12          1           0        0.423556   -6.095961    0.254018
     13          6           0        1.453011   -4.211601    0.151807
     14          1           0        2.443608   -4.649299    0.138654
     15          6           0        1.287313   -2.826775    0.105343
     16          6           0        2.412658   -1.890658    0.049029
     17          6           0        3.776384   -2.067869    0.044224
     18          1           0        4.399289   -2.942577    0.096446
     19         17           0       -0.027186   -0.140690   -2.385026
     20          7           0       -0.070800    2.254166   -0.117317
     21          7           0       -2.181208    0.543010   -0.014502
     22          7           0       -3.292904   -0.110129    0.007675
     23          7           0       -4.288429    0.806187   -0.009007
     24          6           0        1.010092    3.032871   -0.180088
     25          1           0        1.964056    2.518245   -0.189397
     26          6           0        0.933189    4.420716   -0.232288
     27          1           0        1.837369    5.013743   -0.284452
     28          6           0       -0.323342    5.017534   -0.216121
     29          1           0       -0.423556    6.095961   -0.254018
     30          6           0       -1.453011    4.211601   -0.151807
     31          1           0       -2.443608    4.649299   -0.138654
     32          6           0       -1.287313    2.826775   -0.105343
     33          6           0       -2.412658    1.890658   -0.049029
     34          6           0       -3.776384    2.067869   -0.044224
     35          1           0       -4.399289    2.942577   -0.096446
     36          6           0        5.647756   -0.391917    0.002795
     37          6           0        6.610399   -1.171961   -0.638525
     38          6           0        5.999190    0.797833    0.642537
     39          6           0        7.937639   -0.767575   -0.628021
     40          6           0        7.323877    1.206597    0.639789
     41          6           0        8.303819    0.424986    0.010344
     42          1           0        6.323908   -2.073279   -1.165307
     43          1           0        5.235556    1.383142    1.135727
     44          1           0        8.691351   -1.364166   -1.125537
     45          1           0        7.608334    2.126273    1.134726
     46          6           0       -5.647756    0.391917   -0.002795
     47          6           0       -6.610399    1.171961    0.638525
     48          6           0       -5.999190   -0.797833   -0.642537
     49          6           0       -7.937639    0.767575    0.628021
     50          6           0       -7.323877   -1.206597   -0.639789
     51          6           0       -8.303819   -0.424986   -0.010344
     52          1           0       -6.323908    2.073279    1.165307
     53          1           0       -5.235556   -1.383142   -1.135727
     54          1           0       -8.691351    1.364166    1.125537
     55          1           0       -7.608334   -2.126273   -1.134726
     56          6           0       -9.671383   -0.843934   -0.016636
     57          7           0      -10.775954   -1.181118   -0.022034
     58          6           0        9.671383    0.843934    0.016636
     59          7           0       10.775954    1.181118    0.022034
 ---------------------------------------------------------------------
 Rotational constants (GHZ):      0.1625618      0.0334136      0.0291633
 Leave Link  202 at Sat Oct 20 04:50:26 2018, MaxMem=   838860800 cpu:         0.1
 (Enter /soft/sl6.3/x86_64/gaussian/g09_d01/g09/l9999.exe)
 1\1\GINC-NODE0402\FOpt\UB3LYP\6-311G(d,p)\C28H18Cl2Fe1N10(5)\CONRADJ\2
 0-Oct-2018\0\\#P b3lyp/6-311G(d,p) opt scf=(conver=8)\\Comment:\\0,5\F
 e,0.0000000158,-0.0000000348,0.000000038\Cl,0.027186,0.14069,2.385026\
 N,0.0708,-2.254166,0.117317\N,2.181208,-0.54301,0.014502\N,3.292904,0.
 110129,-0.007675\N,4.288429,-0.806187,0.009007\C,-1.010092,-3.032871,0
 .180088\H,-1.964056,-2.518245,0.189397\C,-0.933189,-4.420716,0.232288\
 H,-1.837369,-5.013743,0.284452\C,0.323342,-5.017534,0.216121\H,0.42355
 6,-6.095961,0.254018\C,1.453011,-4.211601,0.151807\H,2.443608,-4.64929
 9,0.138654\C,1.287313,-2.826775,0.105343\C,2.412658,-1.890658,0.049029
 \C,3.776384,-2.067869,0.044224\H,4.399289,-2.942577,0.096446\Cl,-0.027
 1859684,-0.1406900696,-2.3850259241\N,-0.0707999684,2.2541659304,-0.11
 73169241\N,-2.1812079684,0.5430099304,-0.0145019241\N,-3.2929039684,-0
 .1101290696,0.0076750759\N,-4.2884289684,0.8061869304,-0.0090069241\C,
 1.0100920316,3.0328709304,-0.1800879241\H,1.9640560316,2.5182449304,-0
 .1893969241\C,0.9331890316,4.4207159304,-0.2322879241\H,1.8373690316,5
 .0137429304,-0.2844519241\C,-0.3233419684,5.0175339304,-0.2161209241\H
 ,-0.4235559684,6.0959609304,-0.2540179241\C,-1.4530109684,4.2116009304
 ,-0.1518069241\H,-2.4436079684,4.6492989304,-0.1386539241\C,-1.2873129
 684,2.8267749304,-0.1053429241\C,-2.4126579684,1.8906579304,-0.0490289
 241\C,-3.7763839684,2.0678689304,-0.0442239241\H,-4.3992889684,2.94257
 69304,-0.0964459241\C,5.647756,-0.391917,0.002795\C,6.610399,-1.171961
 ,-0.638525\C,5.99919,0.797833,0.642537\C,7.937639,-0.767575,-0.628021\
 C,7.323877,1.206597,0.639789\C,8.303819,0.424986,0.010344\H,6.323908,-
 2.073279,-1.165307\H,5.235556,1.383142,1.135727\H,8.691351,-1.364166,-
 1.125537\H,7.608334,2.126273,1.134726\C,-5.6477559684,0.3919169304,-0.
 0027949241\C,-6.6103989684,1.1719609304,0.6385250759\C,-5.9991899684,-
 0.7978330696,-0.6425369241\C,-7.9376389684,0.7675749304,0.6280210759\C
 ,-7.3238769684,-1.2065970696,-0.6397889241\C,-8.3038189684,-0.42498606
 96,-0.0103439241\H,-6.3239079684,2.0732789304,1.1653070759\H,-5.235555
 9684,-1.3831420696,-1.1357269241\H,-8.6913509684,1.3641659304,1.125537
 0759\H,-7.6083339684,-2.1262730696,-1.1347259241\C,-9.671383,-0.843934
 ,-0.016636\N,-10.775954,-1.181118,-0.022034\C,9.6713830316,0.843933930
 4,0.0166360759\N,10.7759540316,1.1811179304,0.0220340759\\Version=AS64
 L-G09RevD.01\State=5-AG\HF=-3809.9449816\S2=6.008045\S2-1=0.\S2A=6.000
 019\RMSD=1.266e-09\RMSF=1.354e-05\Dipole=0.,0.,0.\Quadrupole=-32.66416
 3,56.0204047,-23.3562417,-34.2780335,-2.0618675,2.9032069\PG=CI [O(Fe1
 ),X(C28H18Cl2N10)]\\@


 SCIENCE AND PEACE WILL TRIUMPH OVER IGNORANCE AND WAR

                          -- PASTEUR
 Job cpu time:       0 days 10 hours 31 minutes 47.6 seconds.
 File lengths (MBytes):  RWF=    744 Int=      0 D2E=      0 Chk=     65 Scr=      1
 Normal termination of Gaussian 09 at Sat Oct 20 04:50:26 2018.
