# Supplementary material for: DFT and CV data of 4-phenyl-substituted dichloro(bis{2-[1-(phenyl)-1H-1,2,3-triazol-4-yl-κN3]pyridine-κN})iron(II) coordination compounds
Source: Data Brief. 2018 Oct 27;21:1458–71. doi: 10.1016/j.dib.2018.10.085 (PMC6234228; doi:10.1016/j.dib.2018.10.085)
Supplement: Supplementary file 2 — Supplementary material. [file mmc2.zip › DIB_DFT_files_Fe/FeCl2L12_CN_trans2.log]

 Entering Gaussian System, Link 0=g09
 Input=FeCl2L12_CN_trans2.com
 Output=FeCl2L12_CN_trans2.log
 Initial command:
 /soft/sl6.3/x86_64/gaussian/g09_d01/g09/l1.exe "/scratch/conradj/558841.ui.FeCl2L12_CN_trans2/Gau-6255.inp" -scrdir="/scratch/conradj/558841.ui.FeCl2L12_CN_trans2/"
 Default linda workers:  node0403-ib,node0404-ib
 Default is to use  16 SMP processors on each worker.
 Entering Link 1 = /soft/sl6.3/x86_64/gaussian/g09_d01/g09/l1.exe PID=      6256.
  
 Copyright (c) 1988,1990,1992,1993,1995,1998,2003,2009,2013,
            Gaussian, Inc.  All Rights Reserved.
  
 This is part of the Gaussian(R) 09 program.  It is based on
 the Gaussian(R) 03 system (copyright 2003, Gaussian, Inc.),
 the Gaussian(R) 98 system (copyright 1998, Gaussian, Inc.),
 the Gaussian(R) 94 system (copyright 1995, Gaussian, Inc.),
 the Gaussian 92(TM) system (copyright 1992, Gaussian, Inc.),
 the Gaussian 90(TM) system (copyright 1990, Gaussian, Inc.),
 the Gaussian 88(TM) system (copyright 1988, Gaussian, Inc.),
 the Gaussian 86(TM) system (copyright 1986, Carnegie Mellon
 University), and the Gaussian 82(TM) system (copyright 1983,
 Carnegie Mellon University). Gaussian is a federally registered
 trademark of Gaussian, Inc.
  
 This software contains proprietary and confidential information,
 including trade secrets, belonging to Gaussian, Inc.
  
 This software is provided under written license and may be
 used, copied, transmitted, or stored only in accord with that
 written license.
  
 The following legend is applicable only to US Government
 contracts under FAR:
  
                    RESTRICTED RIGHTS LEGEND
  
 Use, reproduction and disclosure by the US Government is
 subject to restrictions as set forth in subparagraphs (a)
 and (c) of the Commercial Computer Software - Restricted
 Rights clause in FAR 52.227-19.
  
 Gaussian, Inc.
 340 Quinnipiac St., Bldg. 40, Wallingford CT 06492
  
  
 ---------------------------------------------------------------
 Warning -- This program may not be used in any manner that
 competes with the business of Gaussian, Inc. or will provide
 assistance to any competitor of Gaussian, Inc.  The licensee
 of this program is prohibited from giving any competitor of
 Gaussian, Inc. access to this program.  By using this program,
 the user acknowledges that Gaussian, Inc. is engaged in the
 business of creating and licensing software in the field of
 computational chemistry and represents and warrants to the
 licensee that it is not a competitor of Gaussian, Inc. and that
 it will not use this program in any manner prohibited above.
 ---------------------------------------------------------------
  

 Cite this work as:
 Gaussian 09, Revision D.01,
 M. J. Frisch, G. W. Trucks, H. B. Schlegel, G. E. Scuseria, 
 M. A. Robb, J. R. Cheeseman, G. Scalmani, V. Barone, B. Mennucci, 
 G. A. Petersson, H. Nakatsuji, M. Caricato, X. Li, H. P. Hratchian, 
 A. F. Izmaylov, J. Bloino, G. Zheng, J. L. Sonnenberg, M. Hada, 
 M. Ehara, K. Toyota, R. Fukuda, J. Hasegawa, M. Ishida, T. Nakajima, 
 Y. Honda, O. Kitao, H. Nakai, T. Vreven, J. A. Montgomery, Jr., 
 J. E. Peralta, F. Ogliaro, M. Bearpark, J. J. Heyd, E. Brothers, 
 K. N. Kudin, V. N. Staroverov, T. Keith, R. Kobayashi, J. Normand, 
 K. Raghavachari, A. Rendell, J. C. Burant, S. S. Iyengar, J. Tomasi, 
 M. Cossi, N. Rega, J. M. Millam, M. Klene, J. E. Knox, J. B. Cross, 
 V. Bakken, C. Adamo, J. Jaramillo, R. Gomperts, R. E. Stratmann, 
 O. Yazyev, A. J. Austin, R. Cammi, C. Pomelli, J. W. Ochterski, 
 R. L. Martin, K. Morokuma, V. G. Zakrzewski, G. A. Voth, 
 P. Salvador, J. J. Dannenberg, S. Dapprich, A. D. Daniels, 
 O. Farkas, J. B. Foresman, J. V. Ortiz, J. Cioslowski, 
 and D. J. Fox, Gaussian, Inc., Wallingford CT, 2013.
 
 ******************************************
 Gaussian 09:  AS64L-G09RevD.01 24-Apr-2013
                20-Oct-2018 
 ******************************************
 %chk=FeCl2L12_CN_trans2.chk
 SetLPE:  input flags="-opt 'Tsnet.Node.lindarsharg: ssh' "
 SetLPE:    new flags="-opt 'Tsnet.Node.lindarsharg: ssh'  -nodelist 'node0403-ib node0404-ib'"
 Will use up to    2 processors via Linda.
 ---------------------------------------
 #P b3lyp/6-311G(d,p) opt scf=(conver=8)
 ---------------------------------------
 1/14=-1,18=20,19=15,26=3,38=1/1,3;
 2/9=110,12=2,17=6,18=5,40=1/2;
 3/5=4,6=6,7=101,11=2,16=1,25=1,30=1,71=1,74=-5/1,2,3;
 4//1;
 5/5=2,6=8,38=5/2;
 6/7=2,8=2,9=2,10=2,28=1/1;
 7//1,2,3,16;
 1/14=-1,18=20,19=15,26=3/3(2);
 2/9=110/2;
 99//99;
 2/9=110/2;
 3/5=4,6=6,7=101,11=2,16=1,25=1,30=1,71=1,74=-5/1,2,3;
 4/5=5,16=3,69=1/1;
 5/5=2,6=8,38=5/2;
 7//1,2,3,16;
 1/14=-1,18=20,19=15,26=3/3(-5);
 2/9=110/2;
 6/7=2,8=2,9=2,10=2,19=2,28=1/1;
 99/9=1/99;
 Leave Link    1 at Sat Oct 20 04:24:26 2018, MaxMem=           0 cpu:         1.2
 (Enter /soft/sl6.3/x86_64/gaussian/g09_d01/g09/l101.exe)
 --------
 Comment:
 --------
 Symbolic Z-matrix:
 Charge =  0 Multiplicity = 5
 26                   -1.95294  -0.06736   0.03424 
 17                   -2.17179   0.49699  -2.27161 
 7                    -3.22918  -1.94546  -0.48603 
 7                    -0.52414  -1.75943  -0.22358 
 7                     0.749    -1.87309  -0.05039 
 7                     1.03373  -3.19427  -0.09426 
 6                    -4.54206  -1.96104  -0.71708 
 1                    -5.0443   -1.00224  -0.67148 
 6                    -5.24694  -3.11972  -1.02308 
 1                    -6.31445  -3.07751  -1.19787 
 6                    -4.54547  -4.3183   -1.10567 
 1                    -5.0567   -5.24378  -1.3433 
 6                    -3.1733   -4.30917  -0.89493 
 1                    -2.59624  -5.22203  -0.97673 
 6                    -2.54649  -3.09949  -0.58797 
 6                    -1.10149  -2.98897  -0.38498 
 6                    -0.0974   -3.92415  -0.30344 
 1                    -0.09631  -4.9989   -0.3301 
 17                   -2.04296  -0.63556   2.34375 
 7                    -3.33609   1.72411   0.56778 
 7                    -0.6356    1.72588   0.22956 
 7                     0.62504   1.92282   0.0464 
 7                     0.81414   3.2619    0.01589 
 6                    -4.6357    1.65139   0.85561 
 1                    -5.05842   0.65451   0.89381 
 6                    -5.41967   2.76924   1.11831 
 1                    -6.47245   2.65547   1.34336 
 6                    -4.81535   4.02209   1.09065 
 1                    -5.3909    4.91869   1.28865 
 6                    -3.45579   4.10661   0.82224 
 1                    -2.95278   5.06574   0.81861 
 6                    -2.74459   2.93174   0.56909 
 6                    -1.3011    2.91755   0.32822 
 6                    -0.36816   3.9168    0.19212 
 1                    -0.44065   4.98852   0.22454 
 6                     2.36786  -3.64478   0.09441 
 6                     2.81104  -4.80174  -0.54689 
 6                     3.21847  -2.9159    0.9274 
 6                     4.11055  -5.24327  -0.34266 
 6                     4.52004  -3.35247   1.11955 
 6                     4.97472  -4.52158   0.49156 
 1                     2.15699  -5.34099  -1.22025 
 1                     2.84824  -2.02411   1.41393 
 1                     4.46449  -6.13841  -0.83764 
 1                     5.18757  -2.79825   1.76685 
 6                     2.11715   3.79513  -0.17412 
 6                     2.27861   5.08138  -0.69083 
 6                     3.22661   3.01627   0.16142 
 6                     3.5548    5.60054  -0.85361 
 6                     4.50036   3.53334  -0.01392 
 6                     4.67591   4.83162  -0.51503 
 1                     1.41982   5.66821  -0.9895 
 1                     3.07593   2.01872   0.54899 
 1                     3.68779   6.59676  -1.25534 
 1                     5.36647   2.93749   0.24405 
 6                     5.99105   5.36728  -0.68385 
 7                     7.05267   5.80185  -0.81839 
 6                     6.31528  -4.9749    0.69901 
 7                     7.39747  -5.34197   0.86636 
 
 Add virtual bond connecting atoms N3         and Fe1        Dist= 4.40D+00.
 Add virtual bond connecting atoms N4         and Fe1        Dist= 4.21D+00.
 Add virtual bond connecting atoms N20        and Fe1        Dist= 4.39D+00.
 Add virtual bond connecting atoms N21        and Fe1        Dist= 4.22D+00.
 Add virtual bond connecting atoms H25        and H8         Dist= 4.31D+00.
 NAtoms=     59 NQM=       59 NQMF=       0 NMMI=      0 NMMIF=      0
                NMic=       0 NMicF=      0.
                    Isotopes and Nuclear Properties:
 (Nuclear quadrupole moments (NQMom) in fm**2, nuclear magnetic moments (NMagM)
  in nuclear magnetons)

  Atom         1           2           3           4           5           6           7           8           9          10
 IAtWgt=          56          35          14          14          14          14          12           1          12           1
 AtmWgt=  55.9349393  34.9688527  14.0030740  14.0030740  14.0030740  14.0030740  12.0000000   1.0078250  12.0000000   1.0078250
 NucSpn=           0           3           2           2           2           2           0           1           0           1
 AtZEff=   0.0000000   0.0000000   0.0000000   0.0000000   0.0000000   0.0000000   0.0000000   0.0000000   0.0000000   0.0000000
 NQMom=    0.0000000  -8.1650000   2.0440000   2.0440000   2.0440000   2.0440000   0.0000000   0.0000000   0.0000000   0.0000000
 NMagM=    0.0000000   0.8218740   0.4037610   0.4037610   0.4037610   0.4037610   0.0000000   2.7928460   0.0000000   2.7928460
 AtZNuc=  26.0000000  17.0000000   7.0000000   7.0000000   7.0000000   7.0000000   6.0000000   1.0000000   6.0000000   1.0000000

  Atom        11          12          13          14          15          16          17          18          19          20
 IAtWgt=          12           1          12           1          12          12          12           1          35          14
 AtmWgt=  12.0000000   1.0078250  12.0000000   1.0078250  12.0000000  12.0000000  12.0000000   1.0078250  34.9688527  14.0030740
 NucSpn=           0           1           0           1           0           0           0           1           3           2
 AtZEff=   0.0000000   0.0000000   0.0000000   0.0000000   0.0000000   0.0000000   0.0000000   0.0000000   0.0000000   0.0000000
 NQMom=    0.0000000   0.0000000   0.0000000   0.0000000   0.0000000   0.0000000   0.0000000   0.0000000  -8.1650000   2.0440000
 NMagM=    0.0000000   2.7928460   0.0000000   2.7928460   0.0000000   0.0000000   0.0000000   2.7928460   0.8218740   0.4037610
 AtZNuc=   6.0000000   1.0000000   6.0000000   1.0000000   6.0000000   6.0000000   6.0000000   1.0000000  17.0000000   7.0000000

  Atom        21          22          23          24          25          26          27          28          29          30
 IAtWgt=          14          14          14          12           1          12           1          12           1          12
 AtmWgt=  14.0030740  14.0030740  14.0030740  12.0000000   1.0078250  12.0000000   1.0078250  12.0000000   1.0078250  12.0000000
 NucSpn=           2           2           2           0           1           0           1           0           1           0
 AtZEff=   0.0000000   0.0000000   0.0000000   0.0000000   0.0000000   0.0000000   0.0000000   0.0000000   0.0000000   0.0000000
 NQMom=    2.0440000   2.0440000   2.0440000   0.0000000   0.0000000   0.0000000   0.0000000   0.0000000   0.0000000   0.0000000
 NMagM=    0.4037610   0.4037610   0.4037610   0.0000000   2.7928460   0.0000000   2.7928460   0.0000000   2.7928460   0.0000000
 AtZNuc=   7.0000000   7.0000000   7.0000000   6.0000000   1.0000000   6.0000000   1.0000000   6.0000000   1.0000000   6.0000000

  Atom        31          32          33          34          35          36          37          38          39          40
 IAtWgt=           1          12          12          12           1          12          12          12          12          12
 AtmWgt=   1.0078250  12.0000000  12.0000000  12.0000000   1.0078250  12.0000000  12.0000000  12.0000000  12.0000000  12.0000000
 NucSpn=           1           0           0           0           1           0           0           0           0           0
 AtZEff=   0.0000000   0.0000000   0.0000000   0.0000000   0.0000000   0.0000000   0.0000000   0.0000000   0.0000000   0.0000000
 NQMom=    0.0000000   0.0000000   0.0000000   0.0000000   0.0000000   0.0000000   0.0000000   0.0000000   0.0000000   0.0000000
 NMagM=    2.7928460   0.0000000   0.0000000   0.0000000   2.7928460   0.0000000   0.0000000   0.0000000   0.0000000   0.0000000
 AtZNuc=   1.0000000   6.0000000   6.0000000   6.0000000   1.0000000   6.0000000   6.0000000   6.0000000   6.0000000   6.0000000

  Atom        41          42          43          44          45          46          47          48          49          50
 IAtWgt=          12           1           1           1           1          12          12          12          12          12
 AtmWgt=  12.0000000   1.0078250   1.0078250   1.0078250   1.0078250  12.0000000  12.0000000  12.0000000  12.0000000  12.0000000
 NucSpn=           0           1           1           1           1           0           0           0           0           0
 AtZEff=   0.0000000   0.0000000   0.0000000   0.0000000   0.0000000   0.0000000   0.0000000   0.0000000   0.0000000   0.0000000
 NQMom=    0.0000000   0.0000000   0.0000000   0.0000000   0.0000000   0.0000000   0.0000000   0.0000000   0.0000000   0.0000000
 NMagM=    0.0000000   2.7928460   2.7928460   2.7928460   2.7928460   0.0000000   0.0000000   0.0000000   0.0000000   0.0000000
 AtZNuc=   6.0000000   1.0000000   1.0000000   1.0000000   1.0000000   6.0000000   6.0000000   6.0000000   6.0000000   6.0000000

  Atom        51          52          53          54          55          56          57          58          59
 IAtWgt=          12           1           1           1           1          12          14          12          14
 AtmWgt=  12.0000000   1.0078250   1.0078250   1.0078250   1.0078250  12.0000000  14.0030740  12.0000000  14.0030740
 NucSpn=           0           1           1           1           1           0           2           0           2
 AtZEff=   0.0000000   0.0000000   0.0000000   0.0000000   0.0000000   0.0000000   0.0000000   0.0000000   0.0000000
 NQMom=    0.0000000   0.0000000   0.0000000   0.0000000   0.0000000   0.0000000   2.0440000   0.0000000   2.0440000
 NMagM=    0.0000000   2.7928460   2.7928460   2.7928460   2.7928460   0.0000000   0.4037610   0.0000000   0.4037610
 AtZNuc=   6.0000000   1.0000000   1.0000000   1.0000000   1.0000000   6.0000000   7.0000000   6.0000000   7.0000000
 Leave Link  101 at Sat Oct 20 04:24:26 2018, MaxMem=   838860800 cpu:         4.4
 (Enter /soft/sl6.3/x86_64/gaussian/g09_d01/g09/l103.exe)

 GradGradGradGradGradGradGradGradGradGradGradGradGradGradGradGradGradGrad
 Berny optimization.
 Initialization pass.
                           ----------------------------
                           !    Initial Parameters    !
                           ! (Angstroms and Degrees)  !
 --------------------------                            --------------------------
 ! Name  Definition              Value          Derivative Info.                !
 --------------------------------------------------------------------------------
 ! R1    R(1,2)                  2.384          estimate D2E/DX2                !
 ! R2    R(1,3)                  2.3295         estimate D2E/DX2                !
 ! R3    R(1,4)                  2.2296         estimate D2E/DX2                !
 ! R4    R(1,19)                 2.3801         estimate D2E/DX2                !
 ! R5    R(1,20)                 2.3253         estimate D2E/DX2                !
 ! R6    R(1,21)                 2.2337         estimate D2E/DX2                !
 ! R7    R(3,7)                  1.3331         estimate D2E/DX2                !
 ! R8    R(3,15)                 1.3447         estimate D2E/DX2                !
 ! R9    R(4,5)                  1.2899         estimate D2E/DX2                !
 ! R10   R(4,16)                 1.3679         estimate D2E/DX2                !
 ! R11   R(5,6)                  1.3522         estimate D2E/DX2                !
 ! R12   R(6,17)                 1.3623         estimate D2E/DX2                !
 ! R13   R(6,36)                 1.4207         estimate D2E/DX2                !
 ! R14   R(7,8)                  1.0833         estimate D2E/DX2                !
 ! R15   R(7,9)                  1.3903         estimate D2E/DX2                !
 ! R16   R(8,25)                 2.2793         estimate D2E/DX2                !
 ! R17   R(9,10)                 1.0826         estimate D2E/DX2                !
 ! R18   R(9,11)                 1.3912         estimate D2E/DX2                !
 ! R19   R(11,12)                1.0837         estimate D2E/DX2                !
 ! R20   R(11,13)                1.3883         estimate D2E/DX2                !
 ! R21   R(13,14)                1.083          estimate D2E/DX2                !
 ! R22   R(13,15)                1.3966         estimate D2E/DX2                !
 ! R23   R(15,16)                1.4634         estimate D2E/DX2                !
 ! R24   R(16,17)                1.3746         estimate D2E/DX2                !
 ! R25   R(17,18)                1.0751         estimate D2E/DX2                !
 ! R26   R(20,24)                1.3331         estimate D2E/DX2                !
 ! R27   R(20,32)                1.3447         estimate D2E/DX2                !
 ! R28   R(21,22)                1.289          estimate D2E/DX2                !
 ! R29   R(21,33)                1.3685         estimate D2E/DX2                !
 ! R30   R(22,23)                1.3527         estimate D2E/DX2                !
 ! R31   R(23,34)                1.363          estimate D2E/DX2                !
 ! R32   R(23,46)                1.4207         estimate D2E/DX2                !
 ! R33   R(24,25)                1.0835         estimate D2E/DX2                !
 ! R34   R(24,26)                1.3904         estimate D2E/DX2                !
 ! R35   R(26,27)                1.0826         estimate D2E/DX2                !
 ! R36   R(26,28)                1.3913         estimate D2E/DX2                !
 ! R37   R(28,29)                1.0837         estimate D2E/DX2                !
 ! R38   R(28,30)                1.3884         estimate D2E/DX2                !
 ! R39   R(30,31)                1.083          estimate D2E/DX2                !
 ! R40   R(30,32)                1.3965         estimate D2E/DX2                !
 ! R41   R(32,33)                1.4635         estimate D2E/DX2                !
 ! R42   R(33,34)                1.3738         estimate D2E/DX2                !
 ! R43   R(34,35)                1.0747         estimate D2E/DX2                !
 ! R44   R(36,37)                1.3951         estimate D2E/DX2                !
 ! R45   R(36,38)                1.3959         estimate D2E/DX2                !
 ! R46   R(37,39)                1.3876         estimate D2E/DX2                !
 ! R47   R(37,42)                1.0826         estimate D2E/DX2                !
 ! R48   R(38,40)                1.3862         estimate D2E/DX2                !
 ! R49   R(38,43)                1.0812         estimate D2E/DX2                !
 ! R50   R(39,41)                1.4013         estimate D2E/DX2                !
 ! R51   R(39,44)                1.0824         estimate D2E/DX2                !
 ! R52   R(40,41)                1.4028         estimate D2E/DX2                !
 ! R53   R(40,45)                1.0825         estimate D2E/DX2                !
 ! R54   R(41,58)                1.4303         estimate D2E/DX2                !
 ! R55   R(46,47)                1.3955         estimate D2E/DX2                !
 ! R56   R(46,48)                1.3965         estimate D2E/DX2                !
 ! R57   R(47,49)                1.3873         estimate D2E/DX2                !
 ! R58   R(47,52)                1.0822         estimate D2E/DX2                !
 ! R59   R(48,50)                1.3858         estimate D2E/DX2                !
 ! R60   R(48,53)                1.0807         estimate D2E/DX2                !
 ! R61   R(49,51)                1.401          estimate D2E/DX2                !
 ! R62   R(49,54)                1.0824         estimate D2E/DX2                !
 ! R63   R(50,51)                1.4027         estimate D2E/DX2                !
 ! R64   R(50,55)                1.0825         estimate D2E/DX2                !
 ! R65   R(51,56)                1.43           estimate D2E/DX2                !
 ! R66   R(56,57)                1.155          estimate D2E/DX2                !
 ! R67   R(58,59)                1.1549         estimate D2E/DX2                !
 ! A1    A(2,1,3)               85.6723         estimate D2E/DX2                !
 ! A2    A(2,1,4)               97.2753         estimate D2E/DX2                !
 ! A3    A(2,1,20)              89.1374         estimate D2E/DX2                !
 ! A4    A(2,1,21)              87.0575         estimate D2E/DX2                !
 ! A5    A(3,1,4)               73.3462         estimate D2E/DX2                !
 ! A6    A(3,1,19)              90.202          estimate D2E/DX2                !
 ! A7    A(3,1,20)             110.2728         estimate D2E/DX2                !
 ! A8    A(4,1,19)              87.4363         estimate D2E/DX2                !
 ! A9    A(4,1,21)             103.9718         estimate D2E/DX2                !
 ! A10   A(19,1,20)             86.4901         estimate D2E/DX2                !
 ! A11   A(19,1,21)             97.4186         estimate D2E/DX2                !
 ! A12   A(20,1,21)             73.2755         estimate D2E/DX2                !
 ! A13   A(1,3,7)              125.9908         estimate D2E/DX2                !
 ! A14   A(1,3,15)             115.5107         estimate D2E/DX2                !
 ! A15   A(7,3,15)             118.4768         estimate D2E/DX2                !
 ! A16   A(1,4,5)              133.1463         estimate D2E/DX2                !
 ! A17   A(1,4,16)             115.1706         estimate D2E/DX2                !
 ! A18   A(5,4,16)             110.6856         estimate D2E/DX2                !
 ! A19   A(4,5,6)              106.832          estimate D2E/DX2                !
 ! A20   A(5,6,17)             110.7082         estimate D2E/DX2                !
 ! A21   A(5,6,36)             120.2144         estimate D2E/DX2                !
 ! A22   A(17,6,36)            129.0642         estimate D2E/DX2                !
 ! A23   A(3,7,8)              116.0352         estimate D2E/DX2                !
 ! A24   A(3,7,9)              123.1726         estimate D2E/DX2                !
 ! A25   A(8,7,9)              120.7836         estimate D2E/DX2                !
 ! A26   A(7,8,25)             132.4607         estimate D2E/DX2                !
 ! A27   A(7,9,10)             120.1973         estimate D2E/DX2                !
 ! A28   A(7,9,11)             118.3868         estimate D2E/DX2                !
 ! A29   A(10,9,11)            121.4145         estimate D2E/DX2                !
 ! A30   A(9,11,12)            120.7253         estimate D2E/DX2                !
 ! A31   A(9,11,13)            118.9266         estimate D2E/DX2                !
 ! A32   A(12,11,13)           120.3433         estimate D2E/DX2                !
 ! A33   A(11,13,14)           120.6384         estimate D2E/DX2                !
 ! A34   A(11,13,15)           118.8597         estimate D2E/DX2                !
 ! A35   A(14,13,15)           120.4991         estimate D2E/DX2                !
 ! A36   A(3,15,13)            122.1507         estimate D2E/DX2                !
 ! A37   A(3,15,16)            115.213          estimate D2E/DX2                !
 ! A38   A(13,15,16)           122.6219         estimate D2E/DX2                !
 ! A39   A(4,16,15)            120.0682         estimate D2E/DX2                !
 ! A40   A(4,16,17)            107.2304         estimate D2E/DX2                !
 ! A41   A(15,16,17)           132.6999         estimate D2E/DX2                !
 ! A42   A(6,17,16)            104.5437         estimate D2E/DX2                !
 ! A43   A(6,17,18)            122.5858         estimate D2E/DX2                !
 ! A44   A(16,17,18)           132.7975         estimate D2E/DX2                !
 ! A45   A(1,20,24)            125.9723         estimate D2E/DX2                !
 ! A46   A(1,20,32)            115.497          estimate D2E/DX2                !
 ! A47   A(24,20,32)           118.529          estimate D2E/DX2                !
 ! A48   A(1,21,22)            133.3951         estimate D2E/DX2                !
 ! A49   A(1,21,33)            114.7465         estimate D2E/DX2                !
 ! A50   A(22,21,33)           110.6585         estimate D2E/DX2                !
 ! A51   A(21,22,23)           106.9283         estimate D2E/DX2                !
 ! A52   A(22,23,34)           110.5766         estimate D2E/DX2                !
 ! A53   A(22,23,46)           120.185          estimate D2E/DX2                !
 ! A54   A(34,23,46)           129.2377         estimate D2E/DX2                !
 ! A55   A(20,24,25)           115.9862         estimate D2E/DX2                !
 ! A56   A(20,24,26)           123.1356         estimate D2E/DX2                !
 ! A57   A(25,24,26)           120.8689         estimate D2E/DX2                !
 ! A58   A(8,25,24)            129.9521         estimate D2E/DX2                !
 ! A59   A(24,26,27)           120.2065         estimate D2E/DX2                !
 ! A60   A(24,26,28)           118.3801         estimate D2E/DX2                !
 ! A61   A(27,26,28)           121.4125         estimate D2E/DX2                !
 ! A62   A(26,28,29)           120.7122         estimate D2E/DX2                !
 ! A63   A(26,28,30)           118.9485         estimate D2E/DX2                !
 ! A64   A(29,28,30)           120.3339         estimate D2E/DX2                !
 ! A65   A(28,30,31)           120.6223         estimate D2E/DX2                !
 ! A66   A(28,30,32)           118.8509         estimate D2E/DX2                !
 ! A67   A(31,30,32)           120.5241         estimate D2E/DX2                !
 ! A68   A(20,32,30)           122.1202         estimate D2E/DX2                !
 ! A69   A(20,32,33)           115.1496         estimate D2E/DX2                !
 ! A70   A(30,32,33)           122.7038         estimate D2E/DX2                !
 ! A71   A(21,33,32)           119.9974         estimate D2E/DX2                !
 ! A72   A(21,33,34)           107.2171         estimate D2E/DX2                !
 ! A73   A(32,33,34)           132.769          estimate D2E/DX2                !
 ! A74   A(23,34,33)           104.6188         estimate D2E/DX2                !
 ! A75   A(23,34,35)           122.7916         estimate D2E/DX2                !
 ! A76   A(33,34,35)           132.5751         estimate D2E/DX2                !
 ! A77   A(6,36,37)            120.0159         estimate D2E/DX2                !
 ! A78   A(6,36,38)            119.0702         estimate D2E/DX2                !
 ! A79   A(37,36,38)           120.9138         estimate D2E/DX2                !
 ! A80   A(36,37,39)           119.5871         estimate D2E/DX2                !
 ! A81   A(36,37,42)           120.4699         estimate D2E/DX2                !
 ! A82   A(39,37,42)           119.9247         estimate D2E/DX2                !
 ! A83   A(36,38,40)           119.3674         estimate D2E/DX2                !
 ! A84   A(36,38,43)           119.3743         estimate D2E/DX2                !
 ! A85   A(40,38,43)           121.2577         estimate D2E/DX2                !
 ! A86   A(37,39,41)           120.0864         estimate D2E/DX2                !
 ! A87   A(37,39,44)           120.1391         estimate D2E/DX2                !
 ! A88   A(41,39,44)           119.7692         estimate D2E/DX2                !
 ! A89   A(38,40,41)           120.3141         estimate D2E/DX2                !
 ! A90   A(38,40,45)           120.0432         estimate D2E/DX2                !
 ! A91   A(41,40,45)           119.6378         estimate D2E/DX2                !
 ! A92   A(39,41,40)           119.7252         estimate D2E/DX2                !
 ! A93   A(39,41,58)           120.0757         estimate D2E/DX2                !
 ! A94   A(40,41,58)           120.199          estimate D2E/DX2                !
 ! A95   A(23,46,47)           120.1052         estimate D2E/DX2                !
 ! A96   A(23,46,48)           119.1573         estimate D2E/DX2                !
 ! A97   A(47,46,48)           120.7375         estimate D2E/DX2                !
 ! A98   A(46,47,49)           119.6558         estimate D2E/DX2                !
 ! A99   A(46,47,52)           120.6758         estimate D2E/DX2                !
 ! A100  A(49,47,52)           119.6497         estimate D2E/DX2                !
 ! A101  A(46,48,50)           119.4539         estimate D2E/DX2                !
 ! A102  A(46,48,53)           119.3536         estimate D2E/DX2                !
 ! A103  A(50,48,53)           121.1918         estimate D2E/DX2                !
 ! A104  A(47,49,51)           120.1579         estimate D2E/DX2                !
 ! A105  A(47,49,54)           120.0662         estimate D2E/DX2                !
 ! A106  A(51,49,54)           119.7709         estimate D2E/DX2                !
 ! A107  A(48,50,51)           120.3698         estimate D2E/DX2                !
 ! A108  A(48,50,55)           119.992          estimate D2E/DX2                !
 ! A109  A(51,50,55)           119.6362         estimate D2E/DX2                !
 ! A110  A(49,51,50)           119.6158         estimate D2E/DX2                !
 ! A111  A(49,51,56)           120.1204         estimate D2E/DX2                !
 ! A112  A(50,51,56)           120.2636         estimate D2E/DX2                !
 ! A113  L(2,1,19,3,-1)        175.8743         estimate D2E/DX2                !
 ! A114  L(3,1,21,2,-1)        172.7299         estimate D2E/DX2                !
 ! A115  L(4,1,20,2,-1)        186.4127         estimate D2E/DX2                !
 ! A116  L(51,56,57,58,-1)     180.0902         estimate D2E/DX2                !
 ! A117  L(41,58,59,56,-1)     180.0518         estimate D2E/DX2                !
 ! A118  L(2,1,19,3,-2)        186.1918         estimate D2E/DX2                !
 ! A119  L(3,1,21,2,-2)        183.7025         estimate D2E/DX2                !
 ! A120  L(4,1,20,2,-2)        182.9837         estimate D2E/DX2                !
 ! A121  L(51,56,57,58,-2)     180.1068         estimate D2E/DX2                !
 ! A122  L(41,58,59,56,-2)     180.0139         estimate D2E/DX2                !
 ! D1    D(2,1,3,7)            -74.8446         estimate D2E/DX2                !
 ! D2    D(2,1,3,15)           103.4249         estimate D2E/DX2                !
 ! D3    D(4,1,3,7)           -173.7729         estimate D2E/DX2                !
 ! D4    D(4,1,3,15)             4.4966         estimate D2E/DX2                !
 ! D5    D(19,1,3,7)            98.9636         estimate D2E/DX2                !
 ! D6    D(19,1,3,15)          -82.7669         estimate D2E/DX2                !
 ! D7    D(20,1,3,7)            12.6308         estimate D2E/DX2                !
 ! D8    D(20,1,3,15)         -169.0997         estimate D2E/DX2                !
 ! D9    D(7,3,21,22)         -154.963          estimate D2E/DX2                !
 ! D10   D(7,3,21,33)            5.974          estimate D2E/DX2                !
 ! D11   D(15,3,21,22)          18.6108         estimate D2E/DX2                !
 ! D12   D(15,3,21,33)         179.5478         estimate D2E/DX2                !
 ! D13   D(2,1,4,5)            102.3448         estimate D2E/DX2                !
 ! D14   D(2,1,4,16)           -90.386          estimate D2E/DX2                !
 ! D15   D(3,1,4,5)           -174.4084         estimate D2E/DX2                !
 ! D16   D(3,1,4,16)            -7.1392         estimate D2E/DX2                !
 ! D17   D(19,1,4,5)           -83.4299         estimate D2E/DX2                !
 ! D18   D(19,1,4,16)           83.8393         estimate D2E/DX2                !
 ! D19   D(21,1,4,5)            13.5804         estimate D2E/DX2                !
 ! D20   D(21,1,4,16)         -179.1504         estimate D2E/DX2                !
 ! D21   D(5,4,20,24)         -152.3814         estimate D2E/DX2                !
 ! D22   D(5,4,20,32)           24.0569         estimate D2E/DX2                !
 ! D23   D(16,4,20,24)          10.7431         estimate D2E/DX2                !
 ! D24   D(16,4,20,32)        -172.8186         estimate D2E/DX2                !
 ! D25   D(2,1,20,24)          100.0415         estimate D2E/DX2                !
 ! D26   D(2,1,20,32)          -79.4791         estimate D2E/DX2                !
 ! D27   D(3,1,20,24)           14.9758         estimate D2E/DX2                !
 ! D28   D(3,1,20,32)         -164.5448         estimate D2E/DX2                !
 ! D29   D(19,1,20,24)         -73.9418         estimate D2E/DX2                !
 ! D30   D(19,1,20,32)         106.5376         estimate D2E/DX2                !
 ! D31   D(21,1,20,24)        -172.7719         estimate D2E/DX2                !
 ! D32   D(21,1,20,32)           7.7075         estimate D2E/DX2                !
 ! D33   D(2,1,21,22)          -86.1631         estimate D2E/DX2                !
 ! D34   D(2,1,21,33)           79.8675         estimate D2E/DX2                !
 ! D35   D(4,1,21,22)           10.6068         estimate D2E/DX2                !
 ! D36   D(4,1,21,33)          176.6374         estimate D2E/DX2                !
 ! D37   D(19,1,21,22)          99.7997         estimate D2E/DX2                !
 ! D38   D(19,1,21,33)         -94.1697         estimate D2E/DX2                !
 ! D39   D(20,1,21,22)        -176.1462         estimate D2E/DX2                !
 ! D40   D(20,1,21,33)         -10.1156         estimate D2E/DX2                !
 ! D41   D(1,3,7,8)              1.096          estimate D2E/DX2                !
 ! D42   D(1,3,7,9)           -179.9707         estimate D2E/DX2                !
 ! D43   D(15,3,7,8)          -177.1273         estimate D2E/DX2                !
 ! D44   D(15,3,7,9)             1.8061         estimate D2E/DX2                !
 ! D45   D(1,3,15,13)         -179.9605         estimate D2E/DX2                !
 ! D46   D(1,3,15,16)           -1.3062         estimate D2E/DX2                !
 ! D47   D(7,3,15,13)           -1.5534         estimate D2E/DX2                !
 ! D48   D(7,3,15,16)          177.101          estimate D2E/DX2                !
 ! D49   D(1,4,5,6)            167.6378         estimate D2E/DX2                !
 ! D50   D(16,4,5,6)            -0.0529         estimate D2E/DX2                !
 ! D51   D(1,4,16,15)            9.491          estimate D2E/DX2                !
 ! D52   D(1,4,16,17)         -170.1194         estimate D2E/DX2                !
 ! D53   D(5,4,16,15)          179.5948         estimate D2E/DX2                !
 ! D54   D(5,4,16,17)           -0.0156         estimate D2E/DX2                !
 ! D55   D(4,5,6,17)             0.1042         estimate D2E/DX2                !
 ! D56   D(4,5,6,36)          -178.6943         estimate D2E/DX2                !
 ! D57   D(5,6,17,16)           -0.1111         estimate D2E/DX2                !
 ! D58   D(5,6,17,18)         -177.3676         estimate D2E/DX2                !
 ! D59   D(36,6,17,16)         178.5516         estimate D2E/DX2                !
 ! D60   D(36,6,17,18)           1.2952         estimate D2E/DX2                !
 ! D61   D(5,6,36,37)         -148.8467         estimate D2E/DX2                !
 ! D62   D(5,6,36,38)           31.2486         estimate D2E/DX2                !
 ! D63   D(17,6,36,37)          32.6008         estimate D2E/DX2                !
 ! D64   D(17,6,36,38)        -147.304          estimate D2E/DX2                !
 ! D65   D(3,7,8,25)           -50.9369         estimate D2E/DX2                !
 ! D66   D(9,7,8,25)           130.1023         estimate D2E/DX2                !
 ! D67   D(3,7,9,10)           179.7376         estimate D2E/DX2                !
 ! D68   D(3,7,9,11)            -0.6896         estimate D2E/DX2                !
 ! D69   D(8,7,9,10)            -1.378          estimate D2E/DX2                !
 ! D70   D(8,7,9,11)           178.1948         estimate D2E/DX2                !
 ! D71   D(7,8,25,24)          110.5417         estimate D2E/DX2                !
 ! D72   D(7,9,11,12)         -179.899          estimate D2E/DX2                !
 ! D73   D(7,9,11,13)           -0.6967         estimate D2E/DX2                !
 ! D74   D(10,9,11,12)          -0.3316         estimate D2E/DX2                !
 ! D75   D(10,9,11,13)         178.8707         estimate D2E/DX2                !
 ! D76   D(9,11,13,14)        -178.4724         estimate D2E/DX2                !
 ! D77   D(9,11,13,15)           0.9163         estimate D2E/DX2                !
 ! D78   D(12,11,13,14)          0.7331         estimate D2E/DX2                !
 ! D79   D(12,11,13,15)       -179.8782         estimate D2E/DX2                !
 ! D80   D(11,13,15,3)           0.2105         estimate D2E/DX2                !
 ! D81   D(11,13,15,16)       -178.344          estimate D2E/DX2                !
 ! D82   D(14,13,15,3)         179.6001         estimate D2E/DX2                !
 ! D83   D(14,13,15,16)          1.0456         estimate D2E/DX2                !
 ! D84   D(3,15,16,4)           -5.4162         estimate D2E/DX2                !
 ! D85   D(3,15,16,17)         174.0775         estimate D2E/DX2                !
 ! D86   D(13,15,16,4)         173.2312         estimate D2E/DX2                !
 ! D87   D(13,15,16,17)         -7.2751         estimate D2E/DX2                !
 ! D88   D(4,16,17,6)            0.076          estimate D2E/DX2                !
 ! D89   D(4,16,17,18)         176.9251         estimate D2E/DX2                !
 ! D90   D(15,16,17,6)        -179.4653         estimate D2E/DX2                !
 ! D91   D(15,16,17,18)         -2.6161         estimate D2E/DX2                !
 ! D92   D(1,20,24,25)           3.5852         estimate D2E/DX2                !
 ! D93   D(1,20,24,26)        -177.5143         estimate D2E/DX2                !
 ! D94   D(32,20,24,25)       -176.9073         estimate D2E/DX2                !
 ! D95   D(32,20,24,26)          1.9932         estimate D2E/DX2                !
 ! D96   D(1,20,32,30)         177.6242         estimate D2E/DX2                !
 ! D97   D(1,20,32,33)          -4.1967         estimate D2E/DX2                !
 ! D98   D(24,20,32,30)         -1.9342         estimate D2E/DX2                !
 ! D99   D(24,20,32,33)        176.2449         estimate D2E/DX2                !
 ! D100  D(1,21,22,23)         166.2293         estimate D2E/DX2                !
 ! D101  D(33,21,22,23)         -0.2203         estimate D2E/DX2                !
 ! D102  D(1,21,33,32)          12.1816         estimate D2E/DX2                !
 ! D103  D(1,21,33,34)        -169.1148         estimate D2E/DX2                !
 ! D104  D(22,21,33,32)       -178.6233         estimate D2E/DX2                !
 ! D105  D(22,21,33,34)          0.0803         estimate D2E/DX2                !
 ! D106  D(21,22,23,34)          0.2841         estimate D2E/DX2                !
 ! D107  D(21,22,23,46)        179.9967         estimate D2E/DX2                !
 ! D108  D(22,23,34,33)         -0.2298         estimate D2E/DX2                !
 ! D109  D(22,23,34,35)        178.5402         estimate D2E/DX2                !
 ! D110  D(46,23,34,33)       -179.9089         estimate D2E/DX2                !
 ! D111  D(46,23,34,35)         -1.139          estimate D2E/DX2                !
 ! D112  D(22,23,46,47)        156.3001         estimate D2E/DX2                !
 ! D113  D(22,23,46,48)        -23.6572         estimate D2E/DX2                !
 ! D114  D(34,23,46,47)        -24.0474         estimate D2E/DX2                !
 ! D115  D(34,23,46,48)        155.9954         estimate D2E/DX2                !
 ! D116  D(20,24,25,8)         -54.9208         estimate D2E/DX2                !
 ! D117  D(26,24,25,8)         126.1518         estimate D2E/DX2                !
 ! D118  D(20,24,26,27)        179.7672         estimate D2E/DX2                !
 ! D119  D(20,24,26,28)         -0.5781         estimate D2E/DX2                !
 ! D120  D(25,24,26,27)         -1.3842         estimate D2E/DX2                !
 ! D121  D(25,24,26,28)        178.2704         estimate D2E/DX2                !
 ! D122  D(24,26,28,29)        179.9312         estimate D2E/DX2                !
 ! D123  D(24,26,28,30)         -0.914          estimate D2E/DX2                !
 ! D124  D(27,26,28,29)         -0.4186         estimate D2E/DX2                !
 ! D125  D(27,26,28,30)        178.7363         estimate D2E/DX2                !
 ! D126  D(26,28,30,31)       -178.4551         estimate D2E/DX2                !
 ! D127  D(26,28,30,32)          0.953          estimate D2E/DX2                !
 ! D128  D(29,28,30,31)          0.703          estimate D2E/DX2                !
 ! D129  D(29,28,30,32)       -179.8889         estimate D2E/DX2                !
 ! D130  D(28,30,32,20)          0.4814         estimate D2E/DX2                !
 ! D131  D(28,30,32,33)       -177.5598         estimate D2E/DX2                !
 ! D132  D(31,30,32,20)        179.89           estimate D2E/DX2                !
 ! D133  D(31,30,32,33)          1.8489         estimate D2E/DX2                !
 ! D134  D(20,32,33,21)         -5.2386         estimate D2E/DX2                !
 ! D135  D(20,32,33,34)        176.4483         estimate D2E/DX2                !
 ! D136  D(30,32,33,21)        172.9286         estimate D2E/DX2                !
 ! D137  D(30,32,33,34)         -5.3845         estimate D2E/DX2                !
 ! D138  D(21,33,34,23)          0.0925         estimate D2E/DX2                !
 ! D139  D(21,33,34,35)       -178.5033         estimate D2E/DX2                !
 ! D140  D(32,33,34,23)        178.563          estimate D2E/DX2                !
 ! D141  D(32,33,34,35)         -0.0328         estimate D2E/DX2                !
 ! D142  D(6,36,37,39)        -179.1687         estimate D2E/DX2                !
 ! D143  D(6,36,37,42)           2.3886         estimate D2E/DX2                !
 ! D144  D(38,36,37,39)          0.7343         estimate D2E/DX2                !
 ! D145  D(38,36,37,42)       -177.7083         estimate D2E/DX2                !
 ! D146  D(6,36,38,40)         179.7769         estimate D2E/DX2                !
 ! D147  D(6,36,38,43)           0.0509         estimate D2E/DX2                !
 ! D148  D(37,36,38,40)         -0.127          estimate D2E/DX2                !
 ! D149  D(37,36,38,43)       -179.853          estimate D2E/DX2                !
 ! D150  D(36,37,39,41)         -0.6917         estimate D2E/DX2                !
 ! D151  D(36,37,39,44)       -179.8474         estimate D2E/DX2                !
 ! D152  D(42,37,39,41)        177.7595         estimate D2E/DX2                !
 ! D153  D(42,37,39,44)         -1.3961         estimate D2E/DX2                !
 ! D154  D(36,38,40,41)         -0.5188         estimate D2E/DX2                !
 ! D155  D(36,38,40,45)       -179.7128         estimate D2E/DX2                !
 ! D156  D(43,38,40,41)        179.2019         estimate D2E/DX2                !
 ! D157  D(43,38,40,45)          0.0079         estimate D2E/DX2                !
 ! D158  D(37,39,41,40)          0.0554         estimate D2E/DX2                !
 ! D159  D(37,39,41,58)       -179.8287         estimate D2E/DX2                !
 ! D160  D(44,39,41,40)        179.2142         estimate D2E/DX2                !
 ! D161  D(44,39,41,58)         -0.6699         estimate D2E/DX2                !
 ! D162  D(38,40,41,39)          0.5567         estimate D2E/DX2                !
 ! D163  D(38,40,41,58)       -179.5593         estimate D2E/DX2                !
 ! D164  D(45,40,41,39)        179.754          estimate D2E/DX2                !
 ! D165  D(45,40,41,58)         -0.3621         estimate D2E/DX2                !
 ! D166  D(23,46,47,49)        179.028          estimate D2E/DX2                !
 ! D167  D(23,46,47,52)         -2.5501         estimate D2E/DX2                !
 ! D168  D(48,46,47,49)         -1.0154         estimate D2E/DX2                !
 ! D169  D(48,46,47,52)        177.4065         estimate D2E/DX2                !
 ! D170  D(23,46,48,50)       -179.6164         estimate D2E/DX2                !
 ! D171  D(23,46,48,53)          0.6717         estimate D2E/DX2                !
 ! D172  D(47,46,48,50)          0.4266         estimate D2E/DX2                !
 ! D173  D(47,46,48,53)       -179.2853         estimate D2E/DX2                !
 ! D174  D(46,47,49,51)          0.7149         estimate D2E/DX2                !
 ! D175  D(46,47,49,54)        179.8965         estimate D2E/DX2                !
 ! D176  D(52,47,49,51)       -177.7234         estimate D2E/DX2                !
 ! D177  D(52,47,49,54)          1.4582         estimate D2E/DX2                !
 ! D178  D(46,48,50,51)          0.4593         estimate D2E/DX2                !
 ! D179  D(46,48,50,55)        179.9504         estimate D2E/DX2                !
 ! D180  D(53,48,50,51)       -179.8343         estimate D2E/DX2                !
 ! D181  D(53,48,50,55)         -0.3432         estimate D2E/DX2                !
 ! D182  D(47,49,51,50)          0.158          estimate D2E/DX2                !
 ! D183  D(47,49,51,56)        179.9651         estimate D2E/DX2                !
 ! D184  D(54,49,51,50)       -179.026          estimate D2E/DX2                !
 ! D185  D(54,49,51,56)          0.7811         estimate D2E/DX2                !
 ! D186  D(48,50,51,49)         -0.7514         estimate D2E/DX2                !
 ! D187  D(48,50,51,56)        179.4417         estimate D2E/DX2                !
 ! D188  D(55,50,51,49)        179.7557         estimate D2E/DX2                !
 ! D189  D(55,50,51,56)         -0.0512         estimate D2E/DX2                !
 --------------------------------------------------------------------------------
 Trust Radius=3.00D-01 FncErr=1.00D-07 GrdErr=1.00D-06
 Number of steps in this run=    354 maximum allowed number of steps=    354.
 GradGradGradGradGradGradGradGradGradGradGradGradGradGradGradGradGradGrad

 Leave Link  103 at Sat Oct 20 04:24:26 2018, MaxMem=   838860800 cpu:         0.3
 (Enter /soft/sl6.3/x86_64/gaussian/g09_d01/g09/l202.exe)
 Stoichiometry    C28H18Cl2FeN10(5)
 Framework group  C1[X(C28H18Cl2FeN10)]
 Deg. of freedom   171
 Full point group                 C1      NOp   1
 Largest Abelian subgroup         C1      NOp   1
 Largest concise Abelian subgroup C1      NOp   1
                         Standard orientation:                         
 ---------------------------------------------------------------------
 Center     Atomic      Atomic             Coordinates (Angstroms)
 Number     Number       Type             X           Y           Z
 ---------------------------------------------------------------------
      1         26           0       -1.952938   -0.067362    0.034243
      2         17           0       -2.171788    0.496985   -2.271608
      3          7           0       -3.229183   -1.945458   -0.486026
      4          7           0       -0.524137   -1.759433   -0.223577
      5          7           0        0.748995   -1.873086   -0.050391
      6          7           0        1.033729   -3.194273   -0.094260
      7          6           0       -4.542057   -1.961039   -0.717079
      8          1           0       -5.044301   -1.002244   -0.671484
      9          6           0       -5.246939   -3.119724   -1.023083
     10          1           0       -6.314452   -3.077508   -1.197871
     11          6           0       -4.545470   -4.318296   -1.105665
     12          1           0       -5.056702   -5.243784   -1.343300
     13          6           0       -3.173300   -4.309169   -0.894931
     14          1           0       -2.596241   -5.222026   -0.976733
     15          6           0       -2.546486   -3.099489   -0.587968
     16          6           0       -1.101493   -2.988968   -0.384976
     17          6           0       -0.097398   -3.924151   -0.303440
     18          1           0       -0.096309   -4.998896   -0.330103
     19         17           0       -2.042963   -0.635557    2.343752
     20          7           0       -3.336085    1.724113    0.567781
     21          7           0       -0.635599    1.725877    0.229555
     22          7           0        0.625036    1.922824    0.046395
     23          7           0        0.814141    3.261901    0.015889
     24          6           0       -4.635698    1.651392    0.855606
     25          1           0       -5.058416    0.654507    0.893809
     26          6           0       -5.419668    2.769244    1.118314
     27          1           0       -6.472449    2.655472    1.343359
     28          6           0       -4.815349    4.022086    1.090649
     29          1           0       -5.390900    4.918686    1.288645
     30          6           0       -3.455794    4.106610    0.822240
     31          1           0       -2.952775    5.065736    0.818605
     32          6           0       -2.744591    2.931740    0.569090
     33          6           0       -1.301095    2.917552    0.328223
     34          6           0       -0.368155    3.916795    0.192118
     35          1           0       -0.440653    4.988520    0.224540
     36          6           0        2.367862   -3.644776    0.094410
     37          6           0        2.811044   -4.801744   -0.546886
     38          6           0        3.218473   -2.915901    0.927402
     39          6           0        4.110545   -5.243274   -0.342658
     40          6           0        4.520042   -3.352468    1.119545
     41          6           0        4.974720   -4.521584    0.491561
     42          1           0        2.156985   -5.340991   -1.220249
     43          1           0        2.848243   -2.024114    1.413931
     44          1           0        4.464493   -6.138406   -0.837636
     45          1           0        5.187570   -2.798245    1.766852
     46          6           0        2.117147    3.795128   -0.174118
     47          6           0        2.278612    5.081378   -0.690826
     48          6           0        3.226611    3.016265    0.161417
     49          6           0        3.554800    5.600535   -0.853609
     50          6           0        4.500362    3.533335   -0.013923
     51          6           0        4.675914    4.831619   -0.515026
     52          1           0        1.419820    5.668212   -0.989495
     53          1           0        3.075931    2.018723    0.548993
     54          1           0        3.687786    6.596758   -1.255337
     55          1           0        5.366473    2.937487    0.244052
     56          6           0        5.991049    5.367282   -0.683846
     57          7           0        7.052670    5.801852   -0.818385
     58          6           0        6.315276   -4.974902    0.699009
     59          7           0        7.397469   -5.341974    0.866357
 ---------------------------------------------------------------------
 Rotational constants (GHZ):      0.0663956      0.0611533      0.0343752
 Leave Link  202 at Sat Oct 20 04:24:26 2018, MaxMem=   838860800 cpu:         0.2
 (Enter /soft/sl6.3/x86_64/gaussian/g09_d01/g09/l301.exe)
 Standard basis: 6-311G(d,p) (5D, 7F)
 Ernie: Thresh=  0.10000D-02 Tol=  0.10000D-05 Strict=F.
 There are   936 symmetry adapted cartesian basis functions of A   symmetry.
 There are   890 symmetry adapted basis functions of A   symmetry.
   890 basis functions,  1539 primitive gaussians,   936 cartesian basis functions
   160 alpha electrons      156 beta electrons
       nuclear repulsion energy      5348.5142959403 Hartrees.
 IExCor=  402 DFT=T Ex+Corr=B3LYP ExCW=0 ScaHFX=  0.200000
 ScaDFX=  0.800000  0.720000  1.000000  0.810000 ScalE2=  1.000000  1.000000
 IRadAn=      0 IRanWt=     -1 IRanGd=            0 ICorTp=0 IEmpDi=  4
 NAtoms=   59 NActive=   59 NUniq=   59 SFac= 1.00D+00 NAtFMM=   60 NAOKFM=F Big=F
 Integral buffers will be    131072 words long.
 Raffenetti 2 integral format.
 Two-electron integral symmetry is turned on.
 Leave Link  301 at Sat Oct 20 04:24:26 2018, MaxMem=   838860800 cpu:         0.9
 (Enter /soft/sl6.3/x86_64/gaussian/g09_d01/g09/l302.exe)
 NPDir=0 NMtPBC=     1 NCelOv=     1 NCel=       1 NClECP=     1 NCelD=      1
         NCelK=      1 NCelE2=     1 NClLst=     1 CellRange=     0.0.
 One-electron integrals computed using PRISM.
 NBasis=   890 RedAO= T EigKep=  1.67D-04  NBF=   890
 NBsUse=   890 1.00D-06 EigRej= -1.00D+00 NBFU=   890
 Precomputing XC quadrature grid using
 IXCGrd= 4 IRadAn=           0 IRanWt=          -1 IRanGd=           0 AccXCQ= 0.00D+00.
 Generated NRdTot=       0 NPtTot=           0 NUsed=           0 NTot=          32
 NSgBfM=   838   838   838   838   838 MxSgAt=    59 MxSgA2=    59.
 Leave Link  302 at Sat Oct 20 04:24:30 2018, MaxMem=   838860800 cpu:        52.3
 (Enter /soft/sl6.3/x86_64/gaussian/g09_d01/g09/l303.exe)
 DipDrv:  MaxL=1.
 Leave Link  303 at Sat Oct 20 04:24:30 2018, MaxMem=   838860800 cpu:         3.5
 (Enter /soft/sl6.3/x86_64/gaussian/g09_d01/g09/l401.exe)
 ExpMin= 4.19D-02 ExpMax= 2.58D+05 ExpMxC= 8.89D+03 IAcc=2 IRadAn=         4 AccDes= 0.00D+00
 Harris functional with IExCor=  402 and IRadAn=       4 diagonalized for initial guess.
 HarFok:  IExCor=  402 AccDes= 0.00D+00 IRadAn=         4 IDoV= 1 UseB2=F ITyADJ=14
 ICtDFT=  3500011 ScaDFX=  1.000000  1.000000  1.000000  1.000000
 FoFCou: FMM=F IPFlag=           0 FMFlag=      100000 FMFlg1=           0
         NFxFlg=           0 DoJE=T BraDBF=F KetDBF=T FulRan=T
         wScrn=  0.000000 ICntrl=     500 IOpCl=  0 I1Cent=   200000004 NGrid=           0
         NMat0=    1 NMatS0=      1 NMatT0=    0 NMatD0=    1 NMtDS0=    0 NMtDT0=    0
 Petite list used in FoFCou.
 Harris En= -3809.59490417285    
 JPrj=0 DoOrth=F DoCkMO=F.
 Initial guess <Sx>= 0.0000 <Sy>= 0.0000 <Sz>= 2.0000 <S**2>= 6.0000 S= 2.0000
 Leave Link  401 at Sat Oct 20 04:24:37 2018, MaxMem=   838860800 cpu:       104.3
 (Enter /soft/sl6.3/x86_64/gaussian/g09_d01/g09/l502.exe)
 UHF open shell SCF:
 Using DIIS extrapolation, IDIIS=  1040.
 Integral symmetry usage will be decided dynamically.
 IVT=     2668742 IEndB=     2668742 NGot=   838860800 MDV=   837085731
 LenX=   837085731 LenY=   836208699
 Requested convergence on RMS density matrix=1.00D-08 within 128 cycles.
 Requested convergence on MAX density matrix=1.00D-06.
 Requested convergence on             energy=1.00D-06.
 No special actions if energy rises.
 Fock matrices will be formed incrementally for  20 cycles.

 Cycle   1  Pass 1  IDiag  1:
 FoFJK:  IHMeth= 1 ICntrl=       0 DoSepK=F KAlg= 0 I1Cent=   0 FoldK=F
 IRaf= 490000000 NMat=   1 IRICut=       1 DoRegI=T DoRafI=F ISym2E= 0.
 FoFCou: FMM=F IPFlag=           0 FMFlag=      100000 FMFlg1=           0
         NFxFlg=           0 DoJE=F BraDBF=F KetDBF=F FulRan=T
         wScrn=  0.000000 ICntrl=       0 IOpCl=  1 I1Cent=           0 NGrid=           0
         NMat0=    1 NMatS0=      1 NMatT0=    0 NMatD0=    1 NMtDS0=    0 NMtDT0=    0
 Symmetry not used in FoFCou.
 E= -3808.80790079775    
 DIIS: error= 6.49D-02 at cycle   1 NSaved=   1.
 NSaved= 1 IEnMin= 1 EnMin= -3808.80790079775     IErMin= 1 ErrMin= 6.49D-02
 ErrMax= 6.49D-02  0.00D+00 EMaxC= 1.00D-01 BMatC= 5.86D+00 BMatP= 5.86D+00
 IDIUse=3 WtCom= 3.51D-01 WtEn= 6.49D-01
 Coeff-Com:  0.100D+01
 Coeff-En:   0.100D+01
 Coeff:      0.100D+01
 Gap=    -0.164 Goal=   None    Shift=    0.000
 Gap=     0.184 Goal=   None    Shift=    0.000
 GapD=   -0.164 DampG=0.250 DampE=0.250 DampFc=0.1250 IDamp=-1.
 Damping current iteration by 1.25D-01
 RMSDP=3.34D-03 MaxDP=3.71D-01              OVMax= 9.01D-01

 Cycle   2  Pass 1  IDiag  1:
 RMSU=  4.17D-04    CP:  9.97D-01
 E= -3809.03941486672     Delta-E=       -0.231514068968 Rises=F Damp=T
 DIIS: error= 2.85D-02 at cycle   2 NSaved=   2.
 NSaved= 2 IEnMin= 2 EnMin= -3809.03941486672     IErMin= 2 ErrMin= 2.85D-02
 ErrMax= 2.85D-02  0.00D+00 EMaxC= 1.00D-01 BMatC= 2.52D+00 BMatP= 5.86D+00
 IDIUse=3 WtCom= 7.15D-01 WtEn= 2.85D-01
 Coeff-Com: -0.437D+00 0.144D+01
 Coeff-En:   0.150D+00 0.850D+00
 Coeff:     -0.269D+00 0.127D+01
 Gap=    -0.116 Goal=   None    Shift=    0.000
 Gap=     0.358 Goal=   None    Shift=    0.000
 RMSDP=1.98D-03 MaxDP=1.91D-01 DE=-2.32D-01 OVMax= 9.77D-01

 Cycle   3  Pass 1  IDiag  1:
 RMSU=  1.97D-03    CP:  9.76D-01  1.37D+00
 E= -3806.20105238471     Delta-E=        2.838362482009 Rises=F Damp=F
 DIIS: error= 1.35D-01 at cycle   3 NSaved=   3.
 NSaved= 3 IEnMin= 2 EnMin= -3809.03941486672     IErMin= 2 ErrMin= 2.85D-02
 ErrMax= 1.35D-01  0.00D+00 EMaxC= 1.00D-01 BMatC= 1.53D+01 BMatP= 2.52D+00
 IDIUse=2 WtCom= 0.00D+00 WtEn= 1.00D+00
 Coeff-En:   0.000D+00 0.887D+00 0.113D+00
 Coeff:      0.000D+00 0.887D+00 0.113D+00
 Gap=     0.152 Goal=   None    Shift=    0.000
 Gap=    -0.323 Goal=   None    Shift=    0.000
 RMSDP=2.28D-03 MaxDP=2.16D-01 DE= 2.84D+00 OVMax= 7.07D-01

 Cycle   4  Pass 1  IDiag  1:
 RMSU=  1.29D-03    CP:  9.76D-01  3.00D+00  1.66D-01
 E= -3804.91646515499     Delta-E=        1.284587229726 Rises=F Damp=F
 DIIS: error= 1.74D-01 at cycle   4 NSaved=   4.
 NSaved= 4 IEnMin= 2 EnMin= -3809.03941486672     IErMin= 2 ErrMin= 2.85D-02
 ErrMax= 1.74D-01  0.00D+00 EMaxC= 1.00D-01 BMatC= 2.79D+01 BMatP= 2.52D+00
 IDIUse=2 WtCom= 0.00D+00 WtEn= 1.00D+00
 EnCoef did   100 forward-backward iterations
 Coeff-En:   0.402D+00 0.362D-01 0.255D+00 0.307D+00
 Coeff:      0.402D+00 0.362D-01 0.255D+00 0.307D+00
 Gap=     0.167 Goal=   None    Shift=    0.000
 Gap=     0.079 Goal=   None    Shift=    0.000
 RMSDP=1.39D-03 MaxDP=1.96D-01 DE= 1.28D+00 OVMax= 9.08D-01

 Cycle   5  Pass 1  IDiag  1:
 RMSU=  9.77D-04    CP:  9.87D-01  1.66D+00  1.98D-01  5.27D-01
 E= -3809.82750060266     Delta-E=       -4.911035447672 Rises=F Damp=F
 DIIS: error= 1.50D-02 at cycle   5 NSaved=   5.
 NSaved= 5 IEnMin= 5 EnMin= -3809.82750060266     IErMin= 5 ErrMin= 1.50D-02
 ErrMax= 1.50D-02  0.00D+00 EMaxC= 1.00D-01 BMatC= 3.65D-01 BMatP= 2.52D+00
 IDIUse=3 WtCom= 8.50D-01 WtEn= 1.50D-01
 Coeff-Com: -0.384D-01 0.196D+00 0.949D-01 0.232D-01 0.724D+00
 Coeff-En:   0.000D+00 0.000D+00 0.278D-01 0.000D+00 0.972D+00
 Coeff:     -0.326D-01 0.167D+00 0.849D-01 0.198D-01 0.761D+00
 Gap=     0.092 Goal=   None    Shift=    0.000
 Gap=     0.121 Goal=   None    Shift=    0.000
 RMSDP=8.43D-04 MaxDP=9.14D-02 DE=-4.91D+00 OVMax= 1.53D-01

 Cycle   6  Pass 1  IDiag  1:
 RMSU=  7.33D-04    CP:  9.83D-01  1.18D+00  2.67D-01  5.13D-01  6.55D-01
 E= -3809.77677545258     Delta-E=        0.050725150079 Rises=F Damp=F
 DIIS: error= 1.52D-02 at cycle   6 NSaved=   6.
 NSaved= 6 IEnMin= 5 EnMin= -3809.82750060266     IErMin= 5 ErrMin= 1.50D-02
 ErrMax= 1.52D-02  0.00D+00 EMaxC= 1.00D-01 BMatC= 7.18D-01 BMatP= 3.65D-01
 IDIUse=2 WtCom= 0.00D+00 WtEn= 1.00D+00
 Coeff-En:   0.000D+00 0.000D+00 0.000D+00 0.000D+00 0.582D+00 0.418D+00
 Coeff:      0.000D+00 0.000D+00 0.000D+00 0.000D+00 0.582D+00 0.418D+00
 Gap=     0.047 Goal=   None    Shift=    0.000
 Gap=    -0.008 Goal=   None    Shift=    0.000
 RMSDP=1.17D-03 MaxDP=1.82D-01 DE= 5.07D-02 OVMax= 9.91D-01

 Cycle   7  Pass 1  IDiag  1:
 RMSU=  8.99D-04    CP:  9.75D-01  1.23D+00  5.46D-01  3.83D-01  6.25D-01
                    CP:  3.52D-01
 E= -3809.36183191252     Delta-E=        0.414943540061 Rises=F Damp=F
 DIIS: error= 6.10D-02 at cycle   7 NSaved=   7.
 NSaved= 7 IEnMin= 5 EnMin= -3809.82750060266     IErMin= 5 ErrMin= 1.50D-02
 ErrMax= 6.10D-02  0.00D+00 EMaxC= 1.00D-01 BMatC= 2.52D+00 BMatP= 3.65D-01
 IDIUse=2 WtCom= 0.00D+00 WtEn= 1.00D+00
 EnCoef did     1 forward-backward iterations
 Coeff-En:   0.000D+00 0.000D+00 0.000D+00 0.000D+00 0.556D+00 0.370D+00
 Coeff-En:   0.739D-01
 Coeff:      0.000D+00 0.000D+00 0.000D+00 0.000D+00 0.556D+00 0.370D+00
 Coeff:      0.739D-01
 Gap=     0.095 Goal=   None    Shift=    0.000
 Gap=    -0.019 Goal=   None    Shift=    0.000
 RMSDP=1.18D-03 MaxDP=1.71D-01 DE= 4.15D-01 OVMax= 9.98D-01

 Cycle   8  Pass 1  IDiag  1:
 RMSU=  2.60D-04    CP:  9.85D-01  1.21D+00  2.26D-01  4.93D-01  8.72D-01
                    CP:  5.89D-01 -9.95D-04
 E= -3809.93262132500     Delta-E=       -0.570789412479 Rises=F Damp=F
 DIIS: error= 5.61D-03 at cycle   8 NSaved=   8.
 NSaved= 8 IEnMin= 8 EnMin= -3809.93262132500     IErMin= 8 ErrMin= 5.61D-03
 ErrMax= 5.61D-03  0.00D+00 EMaxC= 1.00D-01 BMatC= 3.32D-02 BMatP= 3.65D-01
 IDIUse=3 WtCom= 9.44D-01 WtEn= 5.61D-02
 Coeff-Com:  0.185D-01-0.173D-01 0.173D-02-0.159D-03 0.231D+00 0.170D+00
 Coeff-Com: -0.181D-01 0.614D+00
 Coeff-En:   0.000D+00 0.000D+00 0.000D+00 0.000D+00 0.000D+00 0.000D+00
 Coeff-En:   0.000D+00 0.100D+01
 Coeff:      0.174D-01-0.164D-01 0.164D-02-0.150D-03 0.218D+00 0.160D+00
 Coeff:     -0.170D-01 0.636D+00
 Gap=     0.102 Goal=   None    Shift=    0.000
 Gap=     0.078 Goal=   None    Shift=    0.000
 RMSDP=1.36D-04 MaxDP=1.42D-02 DE=-5.71D-01 OVMax= 2.37D-02

 Cycle   9  Pass 1  IDiag  1:
 RMSU=  1.06D-04    CP:  9.84D-01  1.29D+00  2.32D-01  5.04D-01  8.57D-01
                    CP:  5.68D-01  1.81D-02  7.25D-01
 E= -3809.93710023773     Delta-E=       -0.004478912728 Rises=F Damp=F
 DIIS: error= 2.25D-03 at cycle   9 NSaved=   9.
 NSaved= 9 IEnMin= 9 EnMin= -3809.93710023773     IErMin= 9 ErrMin= 2.25D-03
 ErrMax= 2.25D-03  0.00D+00 EMaxC= 1.00D-01 BMatC= 5.96D-03 BMatP= 3.32D-02
 IDIUse=3 WtCom= 9.77D-01 WtEn= 2.25D-02
 Coeff-Com:  0.106D-02-0.185D-02 0.112D-02 0.116D-02 0.485D-01 0.345D-01
 Coeff-Com: -0.256D-01 0.387D+00 0.554D+00
 Coeff-En:   0.000D+00 0.000D+00 0.000D+00 0.000D+00 0.000D+00 0.000D+00
 Coeff-En:   0.000D+00 0.151D+00 0.849D+00
 Coeff:      0.103D-02-0.181D-02 0.109D-02 0.114D-02 0.474D-01 0.338D-01
 Coeff:     -0.251D-01 0.382D+00 0.561D+00
 Gap=     0.099 Goal=   None    Shift=    0.000
 Gap=     0.081 Goal=   None    Shift=    0.000
 RMSDP=5.35D-05 MaxDP=4.24D-03 DE=-4.48D-03 OVMax= 1.57D-02

 Cycle  10  Pass 1  IDiag  1:
 RMSU=  4.85D-05    CP:  9.84D-01  1.29D+00  2.29D-01  5.07D-01  8.51D-01
                    CP:  5.71D-01  2.17D-02  7.52D-01  8.19D-01
 E= -3809.93799277153     Delta-E=       -0.000892533801 Rises=F Damp=F
 DIIS: error= 1.75D-03 at cycle  10 NSaved=  10.
 NSaved=10 IEnMin=10 EnMin= -3809.93799277153     IErMin=10 ErrMin= 1.75D-03
 ErrMax= 1.75D-03  0.00D+00 EMaxC= 1.00D-01 BMatC= 2.70D-03 BMatP= 5.96D-03
 IDIUse=3 WtCom= 9.82D-01 WtEn= 1.75D-02
 Coeff-Com: -0.102D-01 0.120D-01 0.266D-02 0.656D-03-0.449D-02-0.315D-02
 Coeff-Com: -0.218D-01 0.147D+00 0.389D+00 0.488D+00
 Coeff-En:   0.000D+00 0.000D+00 0.000D+00 0.000D+00 0.000D+00 0.000D+00
 Coeff-En:   0.000D+00 0.000D+00 0.283D+00 0.717D+00
 Coeff:     -0.100D-01 0.118D-01 0.261D-02 0.644D-03-0.441D-02-0.309D-02
 Coeff:     -0.214D-01 0.145D+00 0.387D+00 0.492D+00
 Gap=     0.102 Goal=   None    Shift=    0.000
 Gap=     0.084 Goal=   None    Shift=    0.000
 RMSDP=3.15D-05 MaxDP=2.87D-03 DE=-8.93D-04 OVMax= 7.01D-03

 Cycle  11  Pass 1  IDiag  1:
 RMSU=  2.16D-05    CP:  9.84D-01  1.32D+00  2.26D-01  5.06D-01  8.42D-01
                    CP:  5.68D-01  2.39D-02  7.43D-01  9.43D-01  8.16D-01
 E= -3809.93856545151     Delta-E=       -0.000572679983 Rises=F Damp=F
 DIIS: error= 6.96D-04 at cycle  11 NSaved=  11.
 NSaved=11 IEnMin=11 EnMin= -3809.93856545151     IErMin=11 ErrMin= 6.96D-04
 ErrMax= 6.96D-04  0.00D+00 EMaxC= 1.00D-01 BMatC= 4.87D-04 BMatP= 2.70D-03
 IDIUse=3 WtCom= 9.93D-01 WtEn= 6.96D-03
 Coeff-Com: -0.922D-02 0.114D-01 0.216D-02 0.303D-03-0.622D-02-0.516D-02
 Coeff-Com: -0.128D-01 0.186D-01 0.115D+00 0.267D+00 0.619D+00
 Coeff-En:   0.000D+00 0.000D+00 0.000D+00 0.000D+00 0.000D+00 0.000D+00
 Coeff-En:   0.000D+00 0.000D+00 0.000D+00 0.000D+00 0.100D+01
 Coeff:     -0.916D-02 0.114D-01 0.214D-02 0.301D-03-0.617D-02-0.513D-02
 Coeff:     -0.127D-01 0.185D-01 0.114D+00 0.265D+00 0.622D+00
 Gap=     0.103 Goal=   None    Shift=    0.000
 Gap=     0.085 Goal=   None    Shift=    0.000
 RMSDP=1.26D-05 MaxDP=9.13D-04 DE=-5.73D-04 OVMax= 1.96D-03

 Cycle  12  Pass 1  IDiag  1:
 RMSU=  1.02D-05    CP:  9.84D-01  1.33D+00  2.26D-01  5.07D-01  8.42D-01
                    CP:  5.66D-01  2.32D-02  7.28D-01  9.58D-01  8.83D-01
                    CP:  9.40D-01
 E= -3809.93861408255     Delta-E=       -0.000048631038 Rises=F Damp=F
 DIIS: error= 3.43D-04 at cycle  12 NSaved=  12.
 NSaved=12 IEnMin=12 EnMin= -3809.93861408255     IErMin=12 ErrMin= 3.43D-04
 ErrMax= 3.43D-04  0.00D+00 EMaxC= 1.00D-01 BMatC= 2.05D-04 BMatP= 4.87D-04
 IDIUse=3 WtCom= 9.97D-01 WtEn= 3.43D-03
 Coeff-Com: -0.380D-02 0.512D-02 0.873D-03 0.107D-03 0.924D-03-0.109D-02
 Coeff-Com: -0.642D-02-0.228D-01-0.316D-01 0.468D-01 0.445D+00 0.567D+00
 Coeff-En:   0.000D+00 0.000D+00 0.000D+00 0.000D+00 0.000D+00 0.000D+00
 Coeff-En:   0.000D+00 0.000D+00 0.000D+00 0.000D+00 0.122D+00 0.878D+00
 Coeff:     -0.379D-02 0.510D-02 0.870D-03 0.107D-03 0.921D-03-0.108D-02
 Coeff:     -0.640D-02-0.227D-01-0.315D-01 0.466D-01 0.444D+00 0.568D+00
 Gap=     0.105 Goal=   None    Shift=    0.000
 Gap=     0.085 Goal=   None    Shift=    0.000
 RMSDP=7.54D-06 MaxDP=4.87D-04 DE=-4.86D-05 OVMax= 1.54D-03

 Cycle  13  Pass 1  IDiag  1:
 RMSU=  5.06D-06    CP:  9.84D-01  1.34D+00  2.24D-01  5.07D-01  8.41D-01
                    CP:  5.64D-01  2.27D-02  7.27D-01  9.56D-01  9.13D-01
                    CP:  1.11D+00  9.43D-01
 E= -3809.93865108058     Delta-E=       -0.000036998030 Rises=F Damp=F
 DIIS: error= 2.45D-04 at cycle  13 NSaved=  13.
 NSaved=13 IEnMin=13 EnMin= -3809.93865108058     IErMin=13 ErrMin= 2.45D-04
 ErrMax= 2.45D-04  0.00D+00 EMaxC= 1.00D-01 BMatC= 5.76D-05 BMatP= 2.05D-04
 IDIUse=3 WtCom= 9.98D-01 WtEn= 2.45D-03
 Coeff-Com: -0.696D-03 0.123D-02 0.139D-03 0.853D-04 0.257D-02 0.683D-03
 Coeff-Com: -0.280D-02-0.181D-01-0.483D-01-0.353D-01 0.966D-01 0.306D+00
 Coeff-Com:  0.698D+00
 Coeff-En:   0.000D+00 0.000D+00 0.000D+00 0.000D+00 0.000D+00 0.000D+00
 Coeff-En:   0.000D+00 0.000D+00 0.000D+00 0.000D+00 0.000D+00 0.000D+00
 Coeff-En:   0.100D+01
 Coeff:     -0.694D-03 0.123D-02 0.139D-03 0.851D-04 0.257D-02 0.681D-03
 Coeff:     -0.279D-02-0.181D-01-0.482D-01-0.352D-01 0.964D-01 0.305D+00
 Coeff:      0.699D+00
 Gap=     0.105 Goal=   None    Shift=    0.000
 Gap=     0.085 Goal=   None    Shift=    0.000
 RMSDP=4.31D-06 MaxDP=4.06D-04 DE=-3.70D-05 OVMax= 1.43D-03

 Cycle  14  Pass 1  IDiag  1:
 RMSU=  2.49D-06    CP:  9.84D-01  1.34D+00  2.24D-01  5.08D-01  8.41D-01
                    CP:  5.63D-01  2.22D-02  7.23D-01  9.60D-01  9.36D-01
                    CP:  1.17D+00  1.12D+00  1.11D+00
 E= -3809.93865998695     Delta-E=       -0.000008906372 Rises=F Damp=F
 DIIS: error= 1.33D-04 at cycle  14 NSaved=  14.
 NSaved=14 IEnMin=14 EnMin= -3809.93865998695     IErMin=14 ErrMin= 1.33D-04
 ErrMax= 1.33D-04  0.00D+00 EMaxC= 1.00D-01 BMatC= 1.80D-05 BMatP= 5.76D-05
 IDIUse=3 WtCom= 9.99D-01 WtEn= 1.33D-03
 Coeff-Com:  0.198D-05 0.197D-03-0.169D-04 0.435D-04 0.168D-02 0.101D-02
 Coeff-Com: -0.103D-02-0.644D-02-0.243D-01-0.352D-01-0.652D-01 0.280D-01
 Coeff-Com:  0.400D+00 0.702D+00
 Coeff-En:   0.000D+00 0.000D+00 0.000D+00 0.000D+00 0.000D+00 0.000D+00
 Coeff-En:   0.000D+00 0.000D+00 0.000D+00 0.000D+00 0.000D+00 0.000D+00
 Coeff-En:   0.000D+00 0.100D+01
 Coeff:      0.197D-05 0.197D-03-0.169D-04 0.434D-04 0.168D-02 0.101D-02
 Coeff:     -0.103D-02-0.643D-02-0.242D-01-0.351D-01-0.651D-01 0.280D-01
 Coeff:      0.399D+00 0.702D+00
 Gap=     0.106 Goal=   None    Shift=    0.000
 Gap=     0.085 Goal=   None    Shift=    0.000
 RMSDP=3.17D-06 MaxDP=2.64D-04 DE=-8.91D-06 OVMax= 1.29D-03

 Cycle  15  Pass 1  IDiag  1:
 RMSU=  1.41D-06    CP:  9.84D-01  1.34D+00  2.23D-01  5.08D-01  8.40D-01
                    CP:  5.63D-01  2.19D-02  7.21D-01  9.61D-01  9.50D-01
                    CP:  1.23D+00  1.22D+00  1.34D+00  1.07D+00
 E= -3809.93866382464     Delta-E=       -0.000003837689 Rises=F Damp=F
 DIIS: error= 5.36D-05 at cycle  15 NSaved=  15.
 NSaved=15 IEnMin=15 EnMin= -3809.93866382464     IErMin=15 ErrMin= 5.36D-05
 ErrMax= 5.36D-05  0.00D+00 EMaxC= 1.00D-01 BMatC= 2.95D-06 BMatP= 1.80D-05
 IDIUse=1 WtCom= 1.00D+00 WtEn= 0.00D+00
 Coeff-Com: -0.892D-04 0.158D-03 0.103D-04 0.116D-04 0.653D-03 0.702D-03
 Coeff-Com: -0.246D-03-0.180D-03-0.461D-02-0.143D-01-0.615D-01-0.512D-01
 Coeff-Com:  0.594D-01 0.408D+00 0.663D+00
 Coeff:     -0.892D-04 0.158D-03 0.103D-04 0.116D-04 0.653D-03 0.702D-03
 Coeff:     -0.246D-03-0.180D-03-0.461D-02-0.143D-01-0.615D-01-0.512D-01
 Coeff:      0.594D-01 0.408D+00 0.663D+00
 Gap=     0.106 Goal=   None    Shift=    0.000
 Gap=     0.085 Goal=   None    Shift=    0.000
 RMSDP=1.60D-06 MaxDP=1.60D-04 DE=-3.84D-06 OVMax= 9.90D-04

 Cycle  16  Pass 1  IDiag  1:
 RMSU=  7.86D-07    CP:  9.84D-01  1.35D+00  2.23D-01  5.08D-01  8.40D-01
                    CP:  5.62D-01  2.17D-02  7.20D-01  9.63D-01  9.54D-01
                    CP:  1.25D+00  1.27D+00  1.43D+00  1.35D+00  1.27D+00
 E= -3809.93866473910     Delta-E=       -0.000000914459 Rises=F Damp=F
 DIIS: error= 1.93D-05 at cycle  16 NSaved=  16.
 NSaved=16 IEnMin=16 EnMin= -3809.93866473910     IErMin=16 ErrMin= 1.93D-05
 ErrMax= 1.93D-05  0.00D+00 EMaxC= 1.00D-01 BMatC= 4.13D-07 BMatP= 2.95D-06
 IDIUse=1 WtCom= 1.00D+00 WtEn= 0.00D+00
 Coeff-Com: -0.741D-04 0.828D-04 0.173D-04-0.880D-05 0.177D-03 0.284D-03
 Coeff-Com:  0.149D-04 0.114D-02 0.188D-02-0.175D-02-0.222D-01-0.336D-01
 Coeff-Com: -0.573D-01 0.842D-01 0.412D+00 0.615D+00
 Coeff:     -0.741D-04 0.828D-04 0.173D-04-0.880D-05 0.177D-03 0.284D-03
 Coeff:      0.149D-04 0.114D-02 0.188D-02-0.175D-02-0.222D-01-0.336D-01
 Coeff:     -0.573D-01 0.842D-01 0.412D+00 0.615D+00
 Gap=     0.106 Goal=   None    Shift=    0.000
 Gap=     0.085 Goal=   None    Shift=    0.000
 RMSDP=9.10D-07 MaxDP=1.26D-04 DE=-9.14D-07 OVMax= 7.54D-04

 Cycle  17  Pass 1  IDiag  1:
 RMSU=  4.89D-07    CP:  9.84D-01  1.35D+00  2.23D-01  5.08D-01  8.40D-01
                    CP:  5.62D-01  2.16D-02  7.20D-01  9.62D-01  9.54D-01
                    CP:  1.26D+00  1.29D+00  1.49D+00  1.48D+00  1.59D+00
                    CP:  1.14D+00
 E= -3809.93866506187     Delta-E=       -0.000000322776 Rises=F Damp=F
 DIIS: error= 1.69D-05 at cycle  17 NSaved=  17.
 NSaved=17 IEnMin=17 EnMin= -3809.93866506187     IErMin=17 ErrMin= 1.69D-05
 ErrMax= 1.69D-05  0.00D+00 EMaxC= 1.00D-01 BMatC= 1.18D-07 BMatP= 4.13D-07
 IDIUse=1 WtCom= 1.00D+00 WtEn= 0.00D+00
 Coeff-Com:  0.707D-04-0.113D-03-0.111D-04-0.450D-05-0.153D-03-0.153D-03
 Coeff-Com:  0.122D-03 0.112D-02 0.318D-02 0.422D-02 0.616D-02-0.427D-02
 Coeff-Com: -0.507D-01-0.852D-01-0.254D-01 0.299D+00 0.852D+00
 Coeff:      0.707D-04-0.113D-03-0.111D-04-0.450D-05-0.153D-03-0.153D-03
 Coeff:      0.122D-03 0.112D-02 0.318D-02 0.422D-02 0.616D-02-0.427D-02
 Coeff:     -0.507D-01-0.852D-01-0.254D-01 0.299D+00 0.852D+00
 Gap=     0.106 Goal=   None    Shift=    0.000
 Gap=     0.085 Goal=   None    Shift=    0.000
 RMSDP=9.15D-07 MaxDP=1.53D-04 DE=-3.23D-07 OVMax= 9.05D-04

 Cycle  18  Pass 1  IDiag  1:
 RMSU=  3.16D-07    CP:  9.84D-01  1.35D+00  2.23D-01  5.08D-01  8.40D-01
                    CP:  5.62D-01  2.15D-02  7.20D-01  9.62D-01  9.55D-01
                    CP:  1.26D+00  1.31D+00  1.54D+00  1.64D+00  1.90D+00
                    CP:  1.68D+00  1.67D+00
 E= -3809.93866530105     Delta-E=       -0.000000239175 Rises=F Damp=F
 DIIS: error= 1.47D-05 at cycle  18 NSaved=  18.
 NSaved=18 IEnMin=18 EnMin= -3809.93866530105     IErMin=18 ErrMin= 1.47D-05
 ErrMax= 1.47D-05  0.00D+00 EMaxC= 1.00D-01 BMatC= 9.22D-08 BMatP= 1.18D-07
 IDIUse=1 WtCom= 1.00D+00 WtEn= 0.00D+00
 Coeff-Com:  0.449D-04-0.715D-04-0.930D-05-0.245D-05-0.237D-03-0.236D-03
 Coeff-Com:  0.105D-03 0.493D-03 0.195D-02 0.415D-02 0.128D-01 0.785D-02
 Coeff-Com: -0.173D-01-0.895D-01-0.149D+00 0.740D-03 0.547D+00 0.682D+00
 Coeff:      0.449D-04-0.715D-04-0.930D-05-0.245D-05-0.237D-03-0.236D-03
 Coeff:      0.105D-03 0.493D-03 0.195D-02 0.415D-02 0.128D-01 0.785D-02
 Coeff:     -0.173D-01-0.895D-01-0.149D+00 0.740D-03 0.547D+00 0.682D+00
 Gap=     0.106 Goal=   None    Shift=    0.000
 Gap=     0.085 Goal=   None    Shift=    0.000
 RMSDP=7.14D-07 MaxDP=1.24D-04 DE=-2.39D-07 OVMax= 7.31D-04

 Cycle  19  Pass 1  IDiag  1:
 RMSU=  1.94D-07    CP:  9.84D-01  1.35D+00  2.23D-01  5.08D-01  8.40D-01
                    CP:  5.62D-01  2.15D-02  7.20D-01  9.62D-01  9.55D-01
                    CP:  1.26D+00  1.32D+00  1.56D+00  1.73D+00  2.15D+00
                    CP:  2.09D+00  2.44D+00  1.49D+00
 E= -3809.93866545961     Delta-E=       -0.000000158558 Rises=F Damp=F
 DIIS: error= 1.29D-05 at cycle  19 NSaved=  19.
 NSaved=19 IEnMin=19 EnMin= -3809.93866545961     IErMin=19 ErrMin= 1.29D-05
 ErrMax= 1.29D-05  0.00D+00 EMaxC= 1.00D-01 BMatC= 6.16D-08 BMatP= 9.22D-08
 IDIUse=1 WtCom= 1.00D+00 WtEn= 0.00D+00
 Coeff-Com:  0.109D-04-0.132D-04-0.591D-05 0.119D-06-0.122D-03-0.906D-04
 Coeff-Com:  0.600D-04-0.294D-03-0.233D-03 0.792D-03 0.685D-02 0.813D-02
 Coeff-Com:  0.179D-01-0.204D-01-0.941D-01-0.191D+00-0.157D+00 0.521D+00
 Coeff-Com:  0.908D+00
 Coeff:      0.109D-04-0.132D-04-0.591D-05 0.119D-06-0.122D-03-0.906D-04
 Coeff:      0.600D-04-0.294D-03-0.233D-03 0.792D-03 0.685D-02 0.813D-02
 Coeff:      0.179D-01-0.204D-01-0.941D-01-0.191D+00-0.157D+00 0.521D+00
 Coeff:      0.908D+00
 Gap=     0.106 Goal=   None    Shift=    0.000
 Gap=     0.085 Goal=   None    Shift=    0.000
 RMSDP=9.65D-07 MaxDP=1.70D-04 DE=-1.59D-07 OVMax= 1.01D-03

 Cycle  20  Pass 1  IDiag  1:
 RMSU=  2.80D-07    CP:  9.84D-01  1.35D+00  2.23D-01  5.08D-01  8.40D-01
                    CP:  5.62D-01  2.16D-02  7.20D-01  9.62D-01  9.55D-01
                    CP:  1.26D+00  1.33D+00  1.60D+00  1.84D+00  2.46D+00
                    CP:  2.64D+00  3.00D+00  2.66D+00  1.78D+00
 E= -3809.93866563861     Delta-E=       -0.000000178998 Rises=F Damp=F
 DIIS: error= 1.07D-05 at cycle  20 NSaved=  20.
 NSaved=20 IEnMin=20 EnMin= -3809.93866563861     IErMin=20 ErrMin= 1.07D-05
 ErrMax= 1.07D-05  0.00D+00 EMaxC= 1.00D-01 BMatC= 3.56D-08 BMatP= 6.16D-08
 IDIUse=1 WtCom= 1.00D+00 WtEn= 0.00D+00
 Coeff-Com: -0.813D-05 0.176D-04 0.306D-06 0.134D-06 0.179D-04 0.460D-04
 Coeff-Com:  0.199D-05-0.582D-03-0.126D-02-0.156D-02-0.605D-03 0.320D-02
 Coeff-Com:  0.245D-01 0.293D-01 0.262D-02-0.159D+00-0.417D+00 0.446D-01
 Coeff-Com:  0.745D+00 0.730D+00
 Coeff:     -0.813D-05 0.176D-04 0.306D-06 0.134D-06 0.179D-04 0.460D-04
 Coeff:      0.199D-05-0.582D-03-0.126D-02-0.156D-02-0.605D-03 0.320D-02
 Coeff:      0.245D-01 0.293D-01 0.262D-02-0.159D+00-0.417D+00 0.446D-01
 Coeff:      0.745D+00 0.730D+00
 Gap=     0.106 Goal=   None    Shift=    0.000
 Gap=     0.085 Goal=   None    Shift=    0.000
 RMSDP=8.47D-07 MaxDP=1.48D-04 DE=-1.79D-07 OVMax= 8.96D-04

 Cycle  21  Pass 1  IDiag  1:
 Restarting incremental Fock formation.
 E= -3809.93866576866     Delta-E=       -0.000000130054 Rises=F Damp=F
 DIIS: error= 8.84D-06 at cycle  21 NSaved=  20.
 NSaved=20 IEnMin=20 EnMin= -3809.93866576866     IErMin=20 ErrMin= 8.84D-06
 ErrMax= 8.84D-06  0.00D+00 EMaxC= 1.00D-01 BMatC= 1.92D-08 BMatP= 3.56D-08
 IDIUse=1 WtCom= 1.00D+00 WtEn= 0.00D+00
 Coeff-Com: -0.129D-04 0.199D-04 0.355D-05 0.718D-04 0.718D-04-0.295D-04
 Coeff-Com: -0.165D-03-0.535D-03-0.136D-02-0.497D-02-0.339D-02 0.306D-02
 Coeff-Com:  0.308D-01 0.587D-01 0.146D-01-0.146D+00-0.285D+00-0.102D+00
 Coeff-Com:  0.439D+00 0.998D+00
 Coeff:     -0.129D-04 0.199D-04 0.355D-05 0.718D-04 0.718D-04-0.295D-04
 Coeff:     -0.165D-03-0.535D-03-0.136D-02-0.497D-02-0.339D-02 0.306D-02
 Coeff:      0.308D-01 0.587D-01 0.146D-01-0.146D+00-0.285D+00-0.102D+00
 Coeff:      0.439D+00 0.998D+00
 Gap=     0.106 Goal=   None    Shift=    0.000
 Gap=     0.085 Goal=   None    Shift=    0.000
 RMSDP=8.75D-07 MaxDP=1.49D-04 DE=-1.30D-07 OVMax= 9.32D-04

 Cycle  22  Pass 1  IDiag  1:
 RMSU=  8.75D-07    CP:  1.00D+00
 E= -3809.93866588028     Delta-E=       -0.000000111617 Rises=F Damp=F
 DIIS: error= 7.18D-06 at cycle  22 NSaved=  20.
 NSaved=20 IEnMin=20 EnMin= -3809.93866588028     IErMin=20 ErrMin= 7.18D-06
 ErrMax= 7.18D-06  0.00D+00 EMaxC= 1.00D-01 BMatC= 1.68D-08 BMatP= 1.92D-08
 IDIUse=1 WtCom= 1.00D+00 WtEn= 0.00D+00
 Coeff-Com: -0.296D-05-0.149D-05 0.521D-04 0.235D-04-0.342D-04 0.469D-03
 Coeff-Com:  0.753D-03 0.153D-03-0.480D-02-0.677D-02-0.200D-01 0.344D-02
 Coeff-Com:  0.495D-01 0.158D+00 0.263D+00-0.310D+00-0.810D+00-0.269D+00
 Coeff-Com:  0.100D+01 0.944D+00
 Coeff:     -0.296D-05-0.149D-05 0.521D-04 0.235D-04-0.342D-04 0.469D-03
 Coeff:      0.753D-03 0.153D-03-0.480D-02-0.677D-02-0.200D-01 0.344D-02
 Coeff:      0.495D-01 0.158D+00 0.263D+00-0.310D+00-0.810D+00-0.269D+00
 Coeff:      0.100D+01 0.944D+00
 Gap=     0.106 Goal=   None    Shift=    0.000
 Gap=     0.085 Goal=   None    Shift=    0.000
 RMSDP=1.11D-06 MaxDP=1.84D-04 DE=-1.12D-07 OVMax= 1.18D-03

 Cycle  23  Pass 1  IDiag  1:
 RMSU=  1.51D-07    CP:  1.00D+00  2.25D+00
 E= -3809.93866599383     Delta-E=       -0.000000113549 Rises=F Damp=F
 DIIS: error= 5.25D-06 at cycle  23 NSaved=  20.
 NSaved=20 IEnMin=20 EnMin= -3809.93866599383     IErMin=20 ErrMin= 5.25D-06
 ErrMax= 5.25D-06  0.00D+00 EMaxC= 1.00D-01 BMatC= 9.79D-09 BMatP= 1.68D-08
 IDIUse=1 WtCom= 1.00D+00 WtEn= 0.00D+00
 Coeff-Com: -0.336D-05-0.158D-04-0.302D-04-0.222D-04 0.515D-03 0.100D-02
 Coeff-Com:  0.130D-02 0.758D-03-0.219D-02-0.158D-01-0.222D-01-0.170D-01
 Coeff-Com:  0.934D-01 0.285D+00 0.479D-01-0.442D+00-0.545D+00-0.181D+00
 Coeff-Com:  0.604D+00 0.119D+01
 Coeff:     -0.336D-05-0.158D-04-0.302D-04-0.222D-04 0.515D-03 0.100D-02
 Coeff:      0.130D-02 0.758D-03-0.219D-02-0.158D-01-0.222D-01-0.170D-01
 Coeff:      0.934D-01 0.285D+00 0.479D-01-0.442D+00-0.545D+00-0.181D+00
 Coeff:      0.604D+00 0.119D+01
 Gap=     0.106 Goal=   None    Shift=    0.000
 Gap=     0.085 Goal=   None    Shift=    0.000
 RMSDP=1.20D-06 MaxDP=1.93D-04 DE=-1.14D-07 OVMax= 1.28D-03

 Cycle  24  Pass 1  IDiag  1:
 RMSU=  5.43D-07    CP:  1.00D+00  3.00D+00  2.21D+00
 E= -3809.93866607916     Delta-E=       -0.000000085338 Rises=F Damp=F
 DIIS: error= 3.43D-06 at cycle  24 NSaved=  20.
 NSaved=20 IEnMin=20 EnMin= -3809.93866607916     IErMin=20 ErrMin= 3.43D-06
 ErrMax= 3.43D-06  0.00D+00 EMaxC= 1.00D-01 BMatC= 7.05D-09 BMatP= 9.79D-09
 IDIUse=1 WtCom= 1.00D+00 WtEn= 0.00D+00
 Coeff-Com: -0.679D-04-0.443D-04 0.358D-06 0.184D-03 0.518D-03 0.117D-02
 Coeff-Com:  0.368D-02 0.178D-02-0.118D-02-0.222D-01-0.481D-01-0.317D-01
 Coeff-Com:  0.532D-01 0.291D+00 0.221D+00-0.286D+00-0.979D+00-0.178D+00
 Coeff-Com:  0.110D+01 0.872D+00
 Coeff:     -0.679D-04-0.443D-04 0.358D-06 0.184D-03 0.518D-03 0.117D-02
 Coeff:      0.368D-02 0.178D-02-0.118D-02-0.222D-01-0.481D-01-0.317D-01
 Coeff:      0.532D-01 0.291D+00 0.221D+00-0.286D+00-0.979D+00-0.178D+00
 Coeff:      0.110D+01 0.872D+00
 Gap=     0.106 Goal=   None    Shift=    0.000
 Gap=     0.085 Goal=   None    Shift=    0.000
 RMSDP=1.09D-06 MaxDP=1.72D-04 DE=-8.53D-08 OVMax= 1.16D-03

 Cycle  25  Pass 1  IDiag  1:
 RMSU=  2.07D-07    CP:  1.00D+00  3.00D+00  3.00D+00  2.94D+00
 E= -3809.93866612334     Delta-E=       -0.000000044181 Rises=F Damp=F
 DIIS: error= 1.69D-06 at cycle  25 NSaved=  20.
 NSaved=20 IEnMin=20 EnMin= -3809.93866612334     IErMin=20 ErrMin= 1.69D-06
 ErrMax= 1.69D-06  0.00D+00 EMaxC= 1.00D-01 BMatC= 2.21D-09 BMatP= 7.05D-09
 IDIUse=1 WtCom= 1.00D+00 WtEn= 0.00D+00
 Coeff-Com: -0.378D-04-0.187D-04-0.678D-04 0.207D-05 0.280D-03 0.199D-02
 Coeff-Com:  0.182D-02 0.459D-02-0.501D-02-0.193D-01-0.531D-01-0.731D-01
 Coeff-Com:  0.160D+00 0.296D+00 0.171D-01-0.556D+00-0.328D+00 0.272D+00
 Coeff-Com:  0.567D+00 0.715D+00
 Coeff:     -0.378D-04-0.187D-04-0.678D-04 0.207D-05 0.280D-03 0.199D-02
 Coeff:      0.182D-02 0.459D-02-0.501D-02-0.193D-01-0.531D-01-0.731D-01
 Coeff:      0.160D+00 0.296D+00 0.171D-01-0.556D+00-0.328D+00 0.272D+00
 Coeff:      0.567D+00 0.715D+00
 Gap=     0.106 Goal=   None    Shift=    0.000
 Gap=     0.085 Goal=   None    Shift=    0.000
 RMSDP=4.50D-07 MaxDP=6.91D-05 DE=-4.42D-08 OVMax= 4.80D-04

 Cycle  26  Pass 1  IDiag  1:
 RMSU=  4.08D-07    CP:  1.00D+00  3.00D+00  3.00D+00  3.00D+00  1.41D+00
 E= -3809.93866613219     Delta-E=       -0.000000008844 Rises=F Damp=F
 DIIS: error= 8.92D-07 at cycle  26 NSaved=  20.
 NSaved=20 IEnMin=20 EnMin= -3809.93866613219     IErMin=20 ErrMin= 8.92D-07
 ErrMax= 8.92D-07  0.00D+00 EMaxC= 1.00D-01 BMatC= 8.97D-10 BMatP= 2.21D-09
 IDIUse=1 WtCom= 1.00D+00 WtEn= 0.00D+00
 Coeff-Com: -0.751D-06-0.107D-03-0.194D-03-0.307D-03-0.149D-03 0.602D-03
 Coeff-Com:  0.338D-02 0.490D-02 0.553D-02-0.214D-01-0.574D-01-0.176D-01
 Coeff-Com:  0.910D-01 0.118D+00 0.536D-01-0.134D+00-0.284D+00 0.943D-02
 Coeff-Com:  0.468D+00 0.761D+00
 Coeff:     -0.751D-06-0.107D-03-0.194D-03-0.307D-03-0.149D-03 0.602D-03
 Coeff:      0.338D-02 0.490D-02 0.553D-02-0.214D-01-0.574D-01-0.176D-01
 Coeff:      0.910D-01 0.118D+00 0.536D-01-0.134D+00-0.284D+00 0.943D-02
 Coeff:      0.468D+00 0.761D+00
 Gap=     0.106 Goal=   None    Shift=    0.000
 Gap=     0.085 Goal=   None    Shift=    0.000
 RMSDP=2.20D-07 MaxDP=3.24D-05 DE=-8.84D-09 OVMax= 2.33D-04

 Cycle  27  Pass 1  IDiag  1:
 RMSU=  3.90D-08    CP:  1.00D+00  3.00D+00  3.00D+00  3.00D+00  1.61D+00
                    CP:  1.52D+00
 E= -3809.93866613484     Delta-E=       -0.000000002656 Rises=F Damp=F
 DIIS: error= 5.34D-07 at cycle  27 NSaved=  20.
 NSaved=20 IEnMin=20 EnMin= -3809.93866613484     IErMin=20 ErrMin= 5.34D-07
 ErrMax= 5.34D-07  0.00D+00 EMaxC= 1.00D-01 BMatC= 3.70D-10 BMatP= 8.97D-10
 IDIUse=1 WtCom= 1.00D+00 WtEn= 0.00D+00
 Coeff-Com: -0.290D-04-0.713D-04-0.209D-03-0.677D-03-0.326D-03 0.333D-03
 Coeff-Com:  0.400D-02 0.895D-02 0.205D-02-0.134D-01-0.566D-01-0.297D-01
 Coeff-Com:  0.646D-01 0.201D+00 0.202D-01-0.253D+00-0.177D+00 0.345D-01
 Coeff-Com:  0.459D+00 0.736D+00
 Coeff:     -0.290D-04-0.713D-04-0.209D-03-0.677D-03-0.326D-03 0.333D-03
 Coeff:      0.400D-02 0.895D-02 0.205D-02-0.134D-01-0.566D-01-0.297D-01
 Coeff:      0.646D-01 0.201D+00 0.202D-01-0.253D+00-0.177D+00 0.345D-01
 Coeff:      0.459D+00 0.736D+00
 Gap=     0.106 Goal=   None    Shift=    0.000
 Gap=     0.085 Goal=   None    Shift=    0.000
 RMSDP=9.86D-08 MaxDP=1.35D-05 DE=-2.66D-09 OVMax= 1.02D-04

 Cycle  28  Pass 1  IDiag  1:
 RMSU=  2.49D-08    CP:  1.00D+00  3.00D+00  3.00D+00  3.00D+00  1.69D+00
                    CP:  1.74D+00  1.59D+00
 E= -3809.93866613566     Delta-E=       -0.000000000815 Rises=F Damp=F
 DIIS: error= 3.23D-07 at cycle  28 NSaved=  20.
 NSaved=20 IEnMin=20 EnMin= -3809.93866613566     IErMin=20 ErrMin= 3.23D-07
 ErrMax= 3.23D-07  0.00D+00 EMaxC= 1.00D-01 BMatC= 1.79D-10 BMatP= 3.70D-10
 IDIUse=1 WtCom= 1.00D+00 WtEn= 0.00D+00
 Coeff-Com: -0.351D-05-0.535D-05-0.277D-03-0.318D-03-0.821D-03 0.532D-03
 Coeff-Com:  0.261D-02 0.954D-02 0.146D-01-0.297D-01-0.591D-01-0.565D-02
 Coeff-Com:  0.120D+00 0.753D-01-0.543D-01-0.134D+00-0.196D+00-0.566D-01
 Coeff-Com:  0.489D+00 0.825D+00
 Coeff:     -0.351D-05-0.535D-05-0.277D-03-0.318D-03-0.821D-03 0.532D-03
 Coeff:      0.261D-02 0.954D-02 0.146D-01-0.297D-01-0.591D-01-0.565D-02
 Coeff:      0.120D+00 0.753D-01-0.543D-01-0.134D+00-0.196D+00-0.566D-01
 Coeff:      0.489D+00 0.825D+00
 Gap=     0.106 Goal=   None    Shift=    0.000
 Gap=     0.085 Goal=   None    Shift=    0.000
 RMSDP=7.11D-08 MaxDP=8.54D-06 DE=-8.15D-10 OVMax= 7.17D-05

 Cycle  29  Pass 1  IDiag  1:
 RMSU=  1.58D-08    CP:  1.00D+00  3.00D+00  3.00D+00  3.00D+00  1.74D+00
                    CP:  1.89D+00  2.35D+00  1.78D+00
 E= -3809.93866613614     Delta-E=       -0.000000000486 Rises=F Damp=F
 DIIS: error= 2.30D-07 at cycle  29 NSaved=  20.
 NSaved=20 IEnMin=20 EnMin= -3809.93866613614     IErMin=20 ErrMin= 2.30D-07
 ErrMax= 2.30D-07  0.00D+00 EMaxC= 1.00D-01 BMatC= 7.03D-11 BMatP= 1.79D-10
 IDIUse=1 WtCom= 1.00D+00 WtEn= 0.00D+00
 Coeff-Com:  0.423D-04 0.579D-04-0.440D-04-0.371D-03-0.797D-03-0.163D-02
 Coeff-Com:  0.460D-02 0.109D-01 0.300D-02-0.225D-01-0.224D-01-0.279D-02
 Coeff-Com:  0.359D-01 0.564D-01-0.171D-01-0.125D+00-0.192D+00 0.194D-01
 Coeff-Com:  0.435D+00 0.819D+00
 Coeff:      0.423D-04 0.579D-04-0.440D-04-0.371D-03-0.797D-03-0.163D-02
 Coeff:      0.460D-02 0.109D-01 0.300D-02-0.225D-01-0.224D-01-0.279D-02
 Coeff:      0.359D-01 0.564D-01-0.171D-01-0.125D+00-0.192D+00 0.194D-01
 Coeff:      0.435D+00 0.819D+00
 Gap=     0.106 Goal=   None    Shift=    0.000
 Gap=     0.085 Goal=   None    Shift=    0.000
 RMSDP=4.06D-08 MaxDP=4.52D-06 DE=-4.86D-10 OVMax= 3.92D-05

 Cycle  30  Pass 1  IDiag  1:
 RMSU=  7.92D-09    CP:  1.00D+00  3.00D+00  3.00D+00  3.00D+00  1.76D+00
                    CP:  1.95D+00  2.87D+00  2.54D+00  1.54D+00
 E= -3809.93866613635     Delta-E=       -0.000000000204 Rises=F Damp=F
 DIIS: error= 1.94D-07 at cycle  30 NSaved=  20.
 NSaved=20 IEnMin=20 EnMin= -3809.93866613635     IErMin=20 ErrMin= 1.94D-07
 ErrMax= 1.94D-07  0.00D+00 EMaxC= 1.00D-01 BMatC= 4.18D-11 BMatP= 7.03D-11
 IDIUse=1 WtCom= 1.00D+00 WtEn= 0.00D+00
 Coeff-Com:  0.504D-04 0.340D-04 0.258D-03-0.152D-03-0.147D-02-0.153D-02
 Coeff-Com: -0.195D-02 0.125D-01 0.131D-01-0.581D-02-0.512D-01-0.145D-01
 Coeff-Com:  0.528D-01 0.471D-01 0.165D-01-0.872D-01-0.207D+00-0.118D+00
 Coeff-Com:  0.527D+00 0.820D+00
 Coeff:      0.504D-04 0.340D-04 0.258D-03-0.152D-03-0.147D-02-0.153D-02
 Coeff:     -0.195D-02 0.125D-01 0.131D-01-0.581D-02-0.512D-01-0.145D-01
 Coeff:      0.528D-01 0.471D-01 0.165D-01-0.872D-01-0.207D+00-0.118D+00
 Coeff:      0.527D+00 0.820D+00
 Gap=     0.106 Goal=   None    Shift=    0.000
 Gap=     0.085 Goal=   None    Shift=    0.000
 RMSDP=2.92D-08 MaxDP=3.60D-06 DE=-2.04D-10 OVMax= 2.73D-05

 Cycle  31  Pass 1  IDiag  1:
 RMSU=  1.31D-08    CP:  1.00D+00  3.00D+00  3.00D+00  3.00D+00  1.77D+00
                    CP:  1.99D+00  3.00D+00  3.00D+00  2.13D+00  1.66D+00
 E= -3809.93866613649     Delta-E=       -0.000000000146 Rises=F Damp=F
 DIIS: error= 1.71D-07 at cycle  31 NSaved=  20.
 NSaved=20 IEnMin=20 EnMin= -3809.93866613649     IErMin=20 ErrMin= 1.71D-07
 ErrMax= 1.71D-07  0.00D+00 EMaxC= 1.00D-01 BMatC= 2.16D-11 BMatP= 4.18D-11
 IDIUse=1 WtCom= 1.00D+00 WtEn= 0.00D+00
 Coeff-Com:  0.163D-04 0.205D-03 0.203D-03-0.348D-03-0.223D-02-0.232D-02
 Coeff-Com:  0.552D-02 0.110D-01 0.946D-03-0.236D-01-0.180D-01 0.116D-01
 Coeff-Com:  0.310D-01 0.508D-01 0.165D-01-0.126D+00-0.225D+00-0.670D-01
 Coeff-Com:  0.477D+00 0.860D+00
 Coeff:      0.163D-04 0.205D-03 0.203D-03-0.348D-03-0.223D-02-0.232D-02
 Coeff:      0.552D-02 0.110D-01 0.946D-03-0.236D-01-0.180D-01 0.116D-01
 Coeff:      0.310D-01 0.508D-01 0.165D-01-0.126D+00-0.225D+00-0.670D-01
 Coeff:      0.477D+00 0.860D+00
 Gap=     0.106 Goal=   None    Shift=    0.000
 Gap=     0.085 Goal=   None    Shift=    0.000
 RMSDP=2.36D-08 MaxDP=2.90D-06 DE=-1.46D-10 OVMax= 2.18D-05

 Cycle  32  Pass 1  IDiag  1:
 RMSU=  1.03D-08    CP:  1.00D+00  3.00D+00  3.00D+00  3.00D+00  1.78D+00
                    CP:  2.01D+00  3.00D+00  3.00D+00  2.60D+00  2.52D+00
                    CP:  2.22D+00
 E= -3809.93866613660     Delta-E=       -0.000000000111 Rises=F Damp=F
 DIIS: error= 1.47D-07 at cycle  32 NSaved=  20.
 NSaved=20 IEnMin=20 EnMin= -3809.93866613660     IErMin=20 ErrMin= 1.47D-07
 ErrMax= 1.47D-07  0.00D+00 EMaxC= 1.00D-01 BMatC= 1.84D-11 BMatP= 2.16D-11
 IDIUse=1 WtCom= 1.00D+00 WtEn= 0.00D+00
 Coeff-Com:  0.118D-03 0.403D-03 0.806D-03-0.264D-02-0.502D-02-0.136D-02
 Coeff-Com:  0.120D-01 0.109D-01 0.115D-02-0.212D-01-0.288D-01 0.124D-01
 Coeff-Com:  0.708D-01 0.961D-01-0.268D-01-0.217D+00-0.419D+00-0.116D-01
 Coeff-Com:  0.803D+00 0.726D+00
 Coeff:      0.118D-03 0.403D-03 0.806D-03-0.264D-02-0.502D-02-0.136D-02
 Coeff:      0.120D-01 0.109D-01 0.115D-02-0.212D-01-0.288D-01 0.124D-01
 Coeff:      0.708D-01 0.961D-01-0.268D-01-0.217D+00-0.419D+00-0.116D-01
 Coeff:      0.803D+00 0.726D+00
 Gap=     0.106 Goal=   None    Shift=    0.000
 Gap=     0.085 Goal=   None    Shift=    0.000
 RMSDP=2.30D-08 MaxDP=2.74D-06 DE=-1.11D-10 OVMax= 2.11D-05

 Cycle  33  Pass 1  IDiag  1:
 RMSU=  8.53D-09    CP:  1.00D+00  3.00D+00  3.00D+00  3.00D+00  1.78D+00
                    CP:  2.03D+00  3.00D+00  3.00D+00  3.00D+00  3.00D+00
                    CP:  3.00D+00  1.82D+00
 E= -3809.93866613663     Delta-E=       -0.000000000025 Rises=F Damp=F
 DIIS: error= 1.20D-07 at cycle  33 NSaved=  20.
 NSaved=20 IEnMin=20 EnMin= -3809.93866613663     IErMin=20 ErrMin= 1.20D-07
 ErrMax= 1.20D-07  0.00D+00 EMaxC= 1.00D-01 BMatC= 7.48D-12 BMatP= 1.84D-11
 IDIUse=1 WtCom= 1.00D+00 WtEn= 0.00D+00
 Coeff-Com:  0.139D-03 0.815D-03-0.880D-03-0.272D-02-0.439D-02 0.276D-02
 Coeff-Com:  0.772D-02 0.175D-01-0.463D-02-0.315D-01-0.114D-01 0.220D-01
 Coeff-Com:  0.682D-01 0.596D-01-0.401D-01-0.321D+00-0.273D+00 0.266D+00
 Coeff-Com:  0.545D+00 0.699D+00
 Coeff:      0.139D-03 0.815D-03-0.880D-03-0.272D-02-0.439D-02 0.276D-02
 Coeff:      0.772D-02 0.175D-01-0.463D-02-0.315D-01-0.114D-01 0.220D-01
 Coeff:      0.682D-01 0.596D-01-0.401D-01-0.321D+00-0.273D+00 0.266D+00
 Coeff:      0.545D+00 0.699D+00
 Gap=     0.106 Goal=   None    Shift=    0.000
 Gap=     0.085 Goal=   None    Shift=    0.000
 RMSDP=1.38D-08 MaxDP=1.57D-06 DE=-2.55D-11 OVMax= 1.27D-05

 Cycle  34  Pass 1  IDiag  1:
 RMSU=  6.11D-09    CP:  1.00D+00  3.00D+00  3.00D+00  3.00D+00  1.79D+00
                    CP:  2.04D+00  3.00D+00  3.00D+00  3.00D+00  3.00D+00
                    CP:  3.00D+00  2.31D+00  2.26D+00
 E= -3809.93866613663     Delta-E=        0.000000000002 Rises=F Damp=F
 DIIS: error= 1.01D-07 at cycle  34 NSaved=  20.
 NSaved=20 IEnMin=19 EnMin= -3809.93866613663     IErMin=20 ErrMin= 1.01D-07
 ErrMax= 1.01D-07  0.00D+00 EMaxC= 1.00D-01 BMatC= 3.59D-12 BMatP= 7.48D-12
 IDIUse=1 WtCom= 1.00D+00 WtEn= 0.00D+00
 Coeff-Com:  0.454D-04 0.285D-05-0.478D-04-0.825D-03-0.876D-03-0.360D-03
 Coeff-Com:  0.570D-02 0.425D-02-0.575D-02-0.840D-02-0.103D-01 0.764D-02
 Coeff-Com:  0.465D-01 0.505D-01-0.620D-01-0.193D+00-0.137D+00 0.135D+00
 Coeff-Com:  0.520D+00 0.649D+00
 Coeff:      0.454D-04 0.285D-05-0.478D-04-0.825D-03-0.876D-03-0.360D-03
 Coeff:      0.570D-02 0.425D-02-0.575D-02-0.840D-02-0.103D-01 0.764D-02
 Coeff:      0.465D-01 0.505D-01-0.620D-01-0.193D+00-0.137D+00 0.135D+00
 Coeff:      0.520D+00 0.649D+00
 Gap=     0.106 Goal=   None    Shift=    0.000
 Gap=     0.085 Goal=   None    Shift=    0.000
 RMSDP=7.69D-09 MaxDP=1.05D-06 DE= 1.82D-12 OVMax= 7.22D-06

 Cycle  35  Pass 1  IDiag  1:
 RMSU=  1.90D-09    CP:  1.00D+00  3.00D+00  3.00D+00  3.00D+00  1.79D+00
                    CP:  2.04D+00  3.00D+00  3.00D+00  3.00D+00  3.00D+00
                    CP:  3.00D+00  2.57D+00  3.00D+00  1.45D+00
 E= -3809.93866613665     Delta-E=       -0.000000000022 Rises=F Damp=F
 DIIS: error= 8.70D-08 at cycle  35 NSaved=  20.
 NSaved=20 IEnMin=20 EnMin= -3809.93866613665     IErMin=20 ErrMin= 8.70D-08
 ErrMax= 8.70D-08  0.00D+00 EMaxC= 1.00D-01 BMatC= 1.14D-12 BMatP= 3.59D-12
 IDIUse=1 WtCom= 1.00D+00 WtEn= 0.00D+00
 Coeff-Com:  0.367D-04-0.255D-03 0.686D-03 0.400D-03-0.634D-03-0.267D-02
 Coeff-Com:  0.141D-02 0.394D-02-0.128D-03-0.670D-02-0.110D-01 0.211D-02
 Coeff-Com:  0.235D-01 0.537D-01 0.133D-01-0.117D+00-0.109D+00-0.635D-01
 Coeff-Com:  0.216D+00 0.996D+00
 Coeff:      0.367D-04-0.255D-03 0.686D-03 0.400D-03-0.634D-03-0.267D-02
 Coeff:      0.141D-02 0.394D-02-0.128D-03-0.670D-02-0.110D-01 0.211D-02
 Coeff:      0.235D-01 0.537D-01 0.133D-01-0.117D+00-0.109D+00-0.635D-01
 Coeff:      0.216D+00 0.996D+00
 Gap=     0.106 Goal=   None    Shift=    0.000
 Gap=     0.085 Goal=   None    Shift=    0.000
 RMSDP=5.49D-09 MaxDP=9.03D-07 DE=-2.18D-11 OVMax= 5.38D-06

 SCF Done:  E(UB3LYP) =  -3809.93866614     A.U. after   35 cycles
            NFock= 35  Conv=0.55D-08     -V/T= 2.0025
 <Sx>= 0.0000 <Sy>= 0.0000 <Sz>= 2.0000 <S**2>= 6.0084 S= 2.0017
 <L.S>= 0.000000000000E+00
 KE= 3.800483497321D+03 PE=-1.967611091235D+04 EE= 6.717174452950D+03
 Annihilation of the first spin contaminant:
 S**2 before annihilation     6.0084,   after     6.0000
 Leave Link  502 at Sat Oct 20 05:09:37 2018, MaxMem=   838860800 cpu:     40372.5
 (Enter /soft/sl6.3/x86_64/gaussian/g09_d01/g09/l601.exe)
 Copying SCF densities to generalized density rwf, IOpCl= 1 IROHF=0.

 **********************************************************************

            Population analysis using the SCF density.

 **********************************************************************

 Orbital symmetries:
 Alpha Orbitals:
       Occupied  (A) (A) (A) (A) (A) (A) (A) (A) (A) (A) (A) (A)
                 (A) (A) (A) (A) (A) (A) (A) (A) (A) (A) (A) (A)
                 (A) (A) (A) (A) (A) (A) (A) (A) (A) (A) (A) (A)
                 (A) (A) (A) (A) (A) (A) (A) (A) (A) (A) (A) (A)
                 (A) (A) (A) (A) (A) (A) (A) (A) (A) (A) (A) (A)
                 (A) (A) (A) (A) (A) (A) (A) (A) (A) (A) (A) (A)
                 (A) (A) (A) (A) (A) (A) (A) (A) (A) (A) (A) (A)
                 (A) (A) (A) (A) (A) (A) (A) (A) (A) (A) (A) (A)
                 (A) (A) (A) (A) (A) (A) (A) (A) (A) (A) (A) (A)
                 (A) (A) (A) (A) (A) (A) (A) (A) (A) (A) (A) (A)
                 (A) (A) (A) (A) (A) (A) (A) (A) (A) (A) (A) (A)
                 (A) (A) (A) (A) (A) (A) (A) (A) (A) (A) (A) (A)
                 (A) (A) (A) (A) (A) (A) (A) (A) (A) (A) (A) (A)
                 (A) (A) (A) (A)
       Virtual   (A) (A) (A) (A) (A) (A) (A) (A) (A) (A) (A) (A)
                 (A) (A) (A) (A) (A) (A) (A) (A) (A) (A) (A) (A)
                 (A) (A) (A) (A) (A) (A) (A) (A) (A) (A) (A) (A)
                 (A) (A) (A) (A) (A) (A) (A) (A) (A) (A) (A) (A)
                 (A) (A) (A) (A) (A) (A) (A) (A) (A) (A) (A) (A)
                 (A) (A) (A) (A) (A) (A) (A) (A) (A) (A) (A) (A)
                 (A) (A) (A) (A) (A) (A) (A) (A) (A) (A) (A) (A)
                 (A) (A) (A) (A) (A) (A) (A) (A) (A) (A) (A) (A)
                 (A) (A) (A) (A) (A) (A) (A) (A) (A) (A) (A) (A)
                 (A) (A) (A) (A) (A) (A) (A) (A) (A) (A) (A) (A)
                 (A) (A) (A) (A) (A) (A) (A) (A) (A) (A) (A) (A)
                 (A) (A) (A) (A) (A) (A) (A) (A) (A) (A) (A) (A)
                 (A) (A) (A) (A) (A) (A) (A) (A) (A) (A) (A) (A)
                 (A) (A) (A) (A) (A) (A) (A) (A) (A) (A) (A) (A)
                 (A) (A) (A) (A) (A) (A) (A) (A) (A) (A) (A) (A)
                 (A) (A) (A) (A) (A) (A) (A) (A) (A) (A) (A) (A)
                 (A) (A) (A) (A) (A) (A) (A) (A) (A) (A) (A) (A)
                 (A) (A) (A) (A) (A) (A) (A) (A) (A) (A) (A) (A)
                 (A) (A) (A) (A) (A) (A) (A) (A) (A) (A) (A) (A)
                 (A) (A) (A) (A) (A) (A) (A) (A) (A) (A) (A) (A)
                 (A) (A) (A) (A) (A) (A) (A) (A) (A) (A) (A) (A)
                 (A) (A) (A) (A) (A) (A) (A) (A) (A) (A) (A) (A)
                 (A) (A) (A) (A) (A) (A) (A) (A) (A) (A) (A) (A)
                 (A) (A) (A) (A) (A) (A) (A) (A) (A) (A) (A) (A)
                 (A) (A) (A) (A) (A) (A) (A) (A) (A) (A) (A) (A)
                 (A) (A) (A) (A) (A) (A) (A) (A) (A) (A) (A) (A)
                 (A) (A) (A) (A) (A) (A) (A) (A) (A) (A) (A) (A)
                 (A) (A) (A) (A) (A) (A) (A) (A) (A) (A) (A) (A)
                 (A) (A) (A) (A) (A) (A) (A) (A) (A) (A) (A) (A)
                 (A) (A) (A) (A) (A) (A) (A) (A) (A) (A) (A) (A)
                 (A) (A) (A) (A) (A) (A) (A) (A) (A) (A) (A) (A)
                 (A) (A) (A) (A) (A) (A) (A) (A) (A) (A) (A) (A)
                 (A) (A) (A) (A) (A) (A) (A) (A) (A) (A) (A) (A)
                 (A) (A) (A) (A) (A) (A) (A) (A) (A) (A) (A) (A)
                 (A) (A) (A) (A) (A) (A) (A) (A) (A) (A) (A) (A)
                 (A) (A) (A) (A) (A) (A) (A) (A) (A) (A) (A) (A)
                 (A) (A) (A) (A) (A) (A) (A) (A) (A) (A) (A) (A)
                 (A) (A) (A) (A) (A) (A) (A) (A) (A) (A) (A) (A)
                 (A) (A) (A) (A) (A) (A) (A) (A) (A) (A) (A) (A)
                 (A) (A) (A) (A) (A) (A) (A) (A) (A) (A) (A) (A)
                 (A) (A) (A) (A) (A) (A) (A) (A) (A) (A) (A) (A)
                 (A) (A) (A) (A) (A) (A) (A) (A) (A) (A) (A) (A)
                 (A) (A) (A) (A) (A) (A) (A) (A) (A) (A) (A) (A)
                 (A) (A) (A) (A) (A) (A) (A) (A) (A) (A) (A) (A)
                 (A) (A) (A) (A) (A) (A) (A) (A) (A) (A) (A) (A)
                 (A) (A) (A) (A) (A) (A) (A) (A) (A) (A) (A) (A)
                 (A) (A) (A) (A) (A) (A) (A) (A) (A) (A) (A) (A)
                 (A) (A) (A) (A) (A) (A) (A) (A) (A) (A) (A) (A)
                 (A) (A) (A) (A) (A) (A) (A) (A) (A) (A) (A) (A)
                 (A) (A) (A) (A) (A) (A) (A) (A) (A) (A) (A) (A)
                 (A) (A) (A) (A) (A) (A) (A) (A) (A) (A) (A) (A)
                 (A) (A) (A) (A) (A) (A) (A) (A) (A) (A) (A) (A)
                 (A) (A) (A) (A) (A) (A) (A) (A) (A) (A) (A) (A)
                 (A) (A) (A) (A) (A) (A) (A) (A) (A) (A) (A) (A)
                 (A) (A) (A) (A) (A) (A) (A) (A) (A) (A) (A) (A)
                 (A) (A) (A) (A) (A) (A) (A) (A) (A) (A) (A) (A)
                 (A) (A) (A) (A) (A) (A) (A) (A) (A) (A) (A) (A)
                 (A) (A) (A) (A) (A) (A) (A) (A) (A) (A) (A) (A)
                 (A) (A) (A) (A) (A) (A) (A) (A) (A) (A) (A) (A)
                 (A) (A) (A) (A) (A) (A) (A) (A) (A) (A) (A) (A)
                 (A) (A) (A) (A) (A) (A) (A) (A) (A) (A)
 Beta  Orbitals:
       Occupied  (A) (A) (A) (A) (A) (A) (A) (A) (A) (A) (A) (A)
                 (A) (A) (A) (A) (A) (A) (A) (A) (A) (A) (A) (A)
                 (A) (A) (A) (A) (A) (A) (A) (A) (A) (A) (A) (A)
                 (A) (A) (A) (A) (A) (A) (A) (A) (A) (A) (A) (A)
                 (A) (A) (A) (A) (A) (A) (A) (A) (A) (A) (A) (A)
                 (A) (A) (A) (A) (A) (A) (A) (A) (A) (A) (A) (A)
                 (A) (A) (A) (A) (A) (A) (A) (A) (A) (A) (A) (A)
                 (A) (A) (A) (A) (A) (A) (A) (A) (A) (A) (A) (A)
                 (A) (A) (A) (A) (A) (A) (A) (A) (A) (A) (A) (A)
                 (A) (A) (A) (A) (A) (A) (A) (A) (A) (A) (A) (A)
                 (A) (A) (A) (A) (A) (A) (A) (A) (A) (A) (A) (A)
                 (A) (A) (A) (A) (A) (A) (A) (A) (A) (A) (A) (A)
                 (A) (A) (A) (A) (A) (A) (A) (A) (A) (A) (A) (A)
       Virtual   (A) (A) (A) (A) (A) (A) (A) (A) (A) (A) (A) (A)
                 (A) (A) (A) (A) (A) (A) (A) (A) (A) (A) (A) (A)
                 (A) (A) (A) (A) (A) (A) (A) (A) (A) (A) (A) (A)
                 (A) (A) (A) (A) (A) (A) (A) (A) (A) (A) (A) (A)
                 (A) (A) (A) (A) (A) (A) (A) (A) (A) (A) (A) (A)
                 (A) (A) (A) (A) (A) (A) (A) (A) (A) (A) (A) (A)
                 (A) (A) (A) (A) (A) (A) (A) (A) (A) (A) (A) (A)
                 (A) (A) (A) (A) (A) (A) (A) (A) (A) (A) (A) (A)
                 (A) (A) (A) (A) (A) (A) (A) (A) (A) (A) (A) (A)
                 (A) (A) (A) (A) (A) (A) (A) (A) (A) (A) (A) (A)
                 (A) (A) (A) (A) (A) (A) (A) (A) (A) (A) (A) (A)
                 (A) (A) (A) (A) (A) (A) (A) (A) (A) (A) (A) (A)
                 (A) (A) (A) (A) (A) (A) (A) (A) (A) (A) (A) (A)
                 (A) (A) (A) (A) (A) (A) (A) (A) (A) (A) (A) (A)
                 (A) (A) (A) (A) (A) (A) (A) (A) (A) (A) (A) (A)
                 (A) (A) (A) (A) (A) (A) (A) (A) (A) (A) (A) (A)
                 (A) (A) (A) (A) (A) (A) (A) (A) (A) (A) (A) (A)
                 (A) (A) (A) (A) (A) (A) (A) (A) (A) (A) (A) (A)
                 (A) (A) (A) (A) (A) (A) (A) (A) (A) (A) (A) (A)
                 (A) (A) (A) (A) (A) (A) (A) (A) (A) (A) (A) (A)
                 (A) (A) (A) (A) (A) (A) (A) (A) (A) (A) (A) (A)
                 (A) (A) (A) (A) (A) (A) (A) (A) (A) (A) (A) (A)
                 (A) (A) (A) (A) (A) (A) (A) (A) (A) (A) (A) (A)
                 (A) (A) (A) (A) (A) (A) (A) (A) (A) (A) (A) (A)
                 (A) (A) (A) (A) (A) (A) (A) (A) (A) (A) (A) (A)
                 (A) (A) (A) (A) (A) (A) (A) (A) (A) (A) (A) (A)
                 (A) (A) (A) (A) (A) (A) (A) (A) (A) (A) (A) (A)
                 (A) (A) (A) (A) (A) (A) (A) (A) (A) (A) (A) (A)
                 (A) (A) (A) (A) (A) (A) (A) (A) (A) (A) (A) (A)
                 (A) (A) (A) (A) (A) (A) (A) (A) (A) (A) (A) (A)
                 (A) (A) (A) (A) (A) (A) (A) (A) (A) (A) (A) (A)
                 (A) (A) (A) (A) (A) (A) (A) (A) (A) (A) (A) (A)
                 (A) (A) (A) (A) (A) (A) (A) (A) (A) (A) (A) (A)
                 (A) (A) (A) (A) (A) (A) (A) (A) (A) (A) (A) (A)
                 (A) (A) (A) (A) (A) (A) (A) (A) (A) (A) (A) (A)
                 (A) (A) (A) (A) (A) (A) (A) (A) (A) (A) (A) (A)
                 (A) (A) (A) (A) (A) (A) (A) (A) (A) (A) (A) (A)
                 (A) (A) (A) (A) (A) (A) (A) (A) (A) (A) (A) (A)
                 (A) (A) (A) (A) (A) (A) (A) (A) (A) (A) (A) (A)
                 (A) (A) (A) (A) (A) (A) (A) (A) (A) (A) (A) (A)
                 (A) (A) (A) (A) (A) (A) (A) (A) (A) (A) (A) (A)
                 (A) (A) (A) (A) (A) (A) (A) (A) (A) (A) (A) (A)
                 (A) (A) (A) (A) (A) (A) (A) (A) (A) (A) (A) (A)
                 (A) (A) (A) (A) (A) (A) (A) (A) (A) (A) (A) (A)
                 (A) (A) (A) (A) (A) (A) (A) (A) (A) (A) (A) (A)
                 (A) (A) (A) (A) (A) (A) (A) (A) (A) (A) (A) (A)
                 (A) (A) (A) (A) (A) (A) (A) (A) (A) (A) (A) (A)
                 (A) (A) (A) (A) (A) (A) (A) (A) (A) (A) (A) (A)
                 (A) (A) (A) (A) (A) (A) (A) (A) (A) (A) (A) (A)
                 (A) (A) (A) (A) (A) (A) (A) (A) (A) (A) (A) (A)
                 (A) (A) (A) (A) (A) (A) (A) (A) (A) (A) (A) (A)
                 (A) (A) (A) (A) (A) (A) (A) (A) (A) (A) (A) (A)
                 (A) (A) (A) (A) (A) (A) (A) (A) (A) (A) (A) (A)
                 (A) (A) (A) (A) (A) (A) (A) (A) (A) (A) (A) (A)
                 (A) (A) (A) (A) (A) (A) (A) (A) (A) (A) (A) (A)
                 (A) (A) (A) (A) (A) (A) (A) (A) (A) (A) (A) (A)
                 (A) (A) (A) (A) (A) (A) (A) (A) (A) (A) (A) (A)
                 (A) (A) (A) (A) (A) (A) (A) (A) (A) (A) (A) (A)
                 (A) (A) (A) (A) (A) (A) (A) (A) (A) (A) (A) (A)
                 (A) (A) (A) (A) (A) (A) (A) (A) (A) (A) (A) (A)
                 (A) (A) (A) (A) (A) (A) (A) (A) (A) (A) (A) (A)
                 (A) (A)
 The electronic state is 5-A.
 Alpha  occ. eigenvalues -- -256.01828-101.43055-101.42975 -29.98927 -25.87528
 Alpha  occ. eigenvalues --  -25.85221 -25.84534 -14.44924 -14.44863 -14.40506
 Alpha  occ. eigenvalues --  -14.40482 -14.37965 -14.37933 -14.34734 -14.34726
 Alpha  occ. eigenvalues --  -14.32650 -14.32517 -10.27377 -10.27369 -10.25508
 Alpha  occ. eigenvalues --  -10.25501 -10.25159 -10.25142 -10.24841 -10.24670
 Alpha  occ. eigenvalues --  -10.24095 -10.24080 -10.23289 -10.23279 -10.23000
 Alpha  occ. eigenvalues --  -10.22880 -10.22855 -10.22775 -10.22735 -10.22658
 Alpha  occ. eigenvalues --  -10.22422 -10.22300 -10.22230 -10.22093 -10.21673
 Alpha  occ. eigenvalues --  -10.21659 -10.21121 -10.21106 -10.20488 -10.20472
 Alpha  occ. eigenvalues --   -9.34494  -9.34416  -7.10502  -7.10425  -7.10249
 Alpha  occ. eigenvalues --   -7.10233  -7.10171  -7.10153  -3.50035  -2.31551
 Alpha  occ. eigenvalues --   -2.26852  -2.25282  -1.14556  -1.14526  -0.98665
 Alpha  occ. eigenvalues --   -0.98602  -0.97158  -0.97133  -0.93135  -0.93011
 Alpha  occ. eigenvalues --   -0.90348  -0.90248  -0.86164  -0.86127  -0.83562
 Alpha  occ. eigenvalues --   -0.83531  -0.81850  -0.81776  -0.80546  -0.80461
 Alpha  occ. eigenvalues --   -0.79015  -0.78960  -0.72136  -0.72074  -0.70216
 Alpha  occ. eigenvalues --   -0.69773  -0.69765  -0.69711  -0.66988  -0.66833
 Alpha  occ. eigenvalues --   -0.66424  -0.66298  -0.64030  -0.63862  -0.62930
 Alpha  occ. eigenvalues --   -0.62862  -0.59961  -0.59902  -0.58914  -0.58788
 Alpha  occ. eigenvalues --   -0.55356  -0.55078  -0.53209  -0.52986  -0.52464
 Alpha  occ. eigenvalues --   -0.52426  -0.50896  -0.50737  -0.50418  -0.50370
 Alpha  occ. eigenvalues --   -0.50078  -0.49881  -0.48654  -0.48512  -0.47639
 Alpha  occ. eigenvalues --   -0.47551  -0.46800  -0.46240  -0.44496  -0.44281
 Alpha  occ. eigenvalues --   -0.44207  -0.44176  -0.44053  -0.43864  -0.43198
 Alpha  occ. eigenvalues --   -0.43101  -0.40978  -0.40799  -0.40659  -0.40455
 Alpha  occ. eigenvalues --   -0.40113  -0.39416  -0.38854  -0.38521  -0.37908
 Alpha  occ. eigenvalues --   -0.37792  -0.35643  -0.35452  -0.35382  -0.35318
 Alpha  occ. eigenvalues --   -0.35179  -0.34345  -0.34212  -0.33305  -0.33155
 Alpha  occ. eigenvalues --   -0.33005  -0.32760  -0.32369  -0.32006  -0.31016
 Alpha  occ. eigenvalues --   -0.30863  -0.30731  -0.30641  -0.28881  -0.28690
 Alpha  occ. eigenvalues --   -0.26472  -0.26380  -0.26027  -0.25390  -0.22935
 Alpha  occ. eigenvalues --   -0.22795  -0.22747  -0.22160  -0.22078  -0.19919
 Alpha virt. eigenvalues --   -0.09313  -0.09288  -0.06958  -0.06835  -0.05865
 Alpha virt. eigenvalues --   -0.05703  -0.05139  -0.05048  -0.03255  -0.03096
 Alpha virt. eigenvalues --    0.00961   0.01210   0.01665   0.01794   0.02290
 Alpha virt. eigenvalues --    0.02888   0.03337   0.03563   0.03867   0.04464
 Alpha virt. eigenvalues --    0.04901   0.05527   0.05810   0.06136   0.06341
 Alpha virt. eigenvalues --    0.07714   0.07868   0.08883   0.09056   0.09710
 Alpha virt. eigenvalues --    0.10280   0.11006   0.12349   0.12707   0.12877
 Alpha virt. eigenvalues --    0.13130   0.13707   0.14217   0.14240   0.14389
 Alpha virt. eigenvalues --    0.14850   0.15045   0.15792   0.15884   0.16145
 Alpha virt. eigenvalues --    0.16853   0.18543   0.18649   0.20169   0.20224
 Alpha virt. eigenvalues --    0.21274   0.21919   0.22456   0.22650   0.23134
 Alpha virt. eigenvalues --    0.23394   0.23544   0.23932   0.24827   0.25494
 Alpha virt. eigenvalues --    0.25541   0.26108   0.26271   0.27035   0.27184
 Alpha virt. eigenvalues --    0.27546   0.28120   0.28700   0.29936   0.30292
 Alpha virt. eigenvalues --    0.30750   0.30968   0.31503   0.31830   0.32060
 Alpha virt. eigenvalues --    0.32595   0.32623   0.33291   0.33615   0.33699
 Alpha virt. eigenvalues --    0.34179   0.34426   0.34611   0.34886   0.35129
 Alpha virt. eigenvalues --    0.35190   0.35896   0.36487   0.36651   0.37079
 Alpha virt. eigenvalues --    0.37216   0.37402   0.37603   0.37640   0.37792
 Alpha virt. eigenvalues --    0.38232   0.38392   0.38878   0.39162   0.39327
 Alpha virt. eigenvalues --    0.39540   0.39739   0.39950   0.40195   0.40401
 Alpha virt. eigenvalues --    0.40432   0.40826   0.41352   0.41471   0.42519
 Alpha virt. eigenvalues --    0.42618   0.43151   0.43578   0.43897   0.44222
 Alpha virt. eigenvalues --    0.45028   0.45266   0.45660   0.46126   0.46556
 Alpha virt. eigenvalues --    0.46836   0.47155   0.47268   0.47818   0.48073
 Alpha virt. eigenvalues --    0.48619   0.48927   0.49315   0.49851   0.50422
 Alpha virt. eigenvalues --    0.50670   0.50832   0.51317   0.51859   0.52382
 Alpha virt. eigenvalues --    0.52661   0.53564   0.53758   0.54019   0.54456
 Alpha virt. eigenvalues --    0.54656   0.55013   0.55416   0.55519   0.56154
 Alpha virt. eigenvalues --    0.56396   0.56507   0.56755   0.56790   0.57587
 Alpha virt. eigenvalues --    0.58065   0.58440   0.58723   0.58772   0.59045
 Alpha virt. eigenvalues --    0.59135   0.59195   0.59750   0.59782   0.59867
 Alpha virt. eigenvalues --    0.59971   0.60234   0.60503   0.60680   0.61231
 Alpha virt. eigenvalues --    0.61843   0.62853   0.64138   0.64367   0.65398
 Alpha virt. eigenvalues --    0.65643   0.65806   0.65985   0.66348   0.66671
 Alpha virt. eigenvalues --    0.67344   0.67953   0.68202   0.68520   0.68728
 Alpha virt. eigenvalues --    0.70204   0.70554   0.71082   0.71274   0.71513
 Alpha virt. eigenvalues --    0.71928   0.72143   0.72687   0.73180   0.73810
 Alpha virt. eigenvalues --    0.73920   0.74138   0.74384   0.74608   0.74954
 Alpha virt. eigenvalues --    0.75320   0.75743   0.76082   0.76408   0.77757
 Alpha virt. eigenvalues --    0.77899   0.78078   0.78665   0.79434   0.79711
 Alpha virt. eigenvalues --    0.80119   0.80472   0.81300   0.81497   0.82629
 Alpha virt. eigenvalues --    0.83359   0.83605   0.84523   0.84892   0.85320
 Alpha virt. eigenvalues --    0.86190   0.86810   0.87169   0.87619   0.88513
 Alpha virt. eigenvalues --    0.88826   0.89604   0.90012   0.90411   0.90836
 Alpha virt. eigenvalues --    0.91371   0.91857   0.92682   0.93118   0.93556
 Alpha virt. eigenvalues --    0.94071   0.94549   0.94989   0.95420   0.95948
 Alpha virt. eigenvalues --    0.96340   0.96532   0.96869   0.97242   0.97620
 Alpha virt. eigenvalues --    0.97685   0.97966   0.98132   0.98686   0.98803
 Alpha virt. eigenvalues --    0.99320   0.99480   1.00199   1.00556   1.00958
 Alpha virt. eigenvalues --    1.01158   1.01621   1.01857   1.02285   1.02394
 Alpha virt. eigenvalues --    1.02882   1.03399   1.03671   1.04019   1.04602
 Alpha virt. eigenvalues --    1.04778   1.05513   1.06370   1.06667   1.07089
 Alpha virt. eigenvalues --    1.07697   1.08213   1.09507   1.10555   1.10771
 Alpha virt. eigenvalues --    1.11249   1.13440   1.13728   1.14464   1.14971
 Alpha virt. eigenvalues --    1.15829   1.15924   1.16472   1.17968   1.18162
 Alpha virt. eigenvalues --    1.19046   1.19363   1.21331   1.23234   1.24467
 Alpha virt. eigenvalues --    1.24923   1.25553   1.26266   1.26728   1.26821
 Alpha virt. eigenvalues --    1.27209   1.27592   1.27914   1.28414   1.29536
 Alpha virt. eigenvalues --    1.29615   1.29766   1.31527   1.32147   1.33258
 Alpha virt. eigenvalues --    1.34021   1.34564   1.35101   1.36402   1.36939
 Alpha virt. eigenvalues --    1.37713   1.38163   1.39398   1.39605   1.40220
 Alpha virt. eigenvalues --    1.41122   1.41206   1.42585   1.43517   1.43824
 Alpha virt. eigenvalues --    1.44276   1.44949   1.45992   1.46339   1.48390
 Alpha virt. eigenvalues --    1.48525   1.48678   1.49479   1.49878   1.50425
 Alpha virt. eigenvalues --    1.50754   1.50852   1.51043   1.51365   1.51583
 Alpha virt. eigenvalues --    1.52296   1.52308   1.53897   1.54047   1.54429
 Alpha virt. eigenvalues --    1.54657   1.55163   1.55360   1.55479   1.55630
 Alpha virt. eigenvalues --    1.56105   1.56669   1.58219   1.58387   1.59773
 Alpha virt. eigenvalues --    1.60221   1.60247   1.60660   1.61104   1.61579
 Alpha virt. eigenvalues --    1.62040   1.62377   1.63481   1.64084   1.65625
 Alpha virt. eigenvalues --    1.66310   1.67664   1.67935   1.68294   1.68458
 Alpha virt. eigenvalues --    1.69139   1.69333   1.69623   1.70034   1.71448
 Alpha virt. eigenvalues --    1.71983   1.72474   1.72533   1.73022   1.73259
 Alpha virt. eigenvalues --    1.73398   1.73834   1.74871   1.75771   1.76233
 Alpha virt. eigenvalues --    1.77117   1.77454   1.78044   1.78573   1.80627
 Alpha virt. eigenvalues --    1.81675   1.81855   1.82323   1.83279   1.84253
 Alpha virt. eigenvalues --    1.85425   1.85695   1.85759   1.86535   1.86995
 Alpha virt. eigenvalues --    1.87261   1.87518   1.87831   1.88593   1.89238
 Alpha virt. eigenvalues --    1.89444   1.89523   1.89759   1.90281   1.90758
 Alpha virt. eigenvalues --    1.91027   1.92694   1.93328   1.93579   1.93882
 Alpha virt. eigenvalues --    1.94114   1.94895   1.95313   1.97198   1.97716
 Alpha virt. eigenvalues --    1.97824   1.99037   1.99824   2.00803   2.01340
 Alpha virt. eigenvalues --    2.02032   2.03031   2.03223   2.03345   2.03470
 Alpha virt. eigenvalues --    2.04008   2.04412   2.05476   2.05687   2.07744
 Alpha virt. eigenvalues --    2.07850   2.09289   2.09514   2.10735   2.11286
 Alpha virt. eigenvalues --    2.12032   2.12930   2.14776   2.14999   2.16414
 Alpha virt. eigenvalues --    2.16876   2.16940   2.17254   2.17540   2.17843
 Alpha virt. eigenvalues --    2.21396   2.21819   2.23348   2.24353   2.24516
 Alpha virt. eigenvalues --    2.24917   2.25493   2.25679   2.26261   2.26644
 Alpha virt. eigenvalues --    2.26813   2.27651   2.28137   2.28492   2.28861
 Alpha virt. eigenvalues --    2.28996   2.29651   2.30938   2.31840   2.32457
 Alpha virt. eigenvalues --    2.33092   2.33412   2.33879   2.35622   2.35827
 Alpha virt. eigenvalues --    2.37004   2.37798   2.39132   2.40561   2.41062
 Alpha virt. eigenvalues --    2.42911   2.43342   2.45259   2.45755   2.47669
 Alpha virt. eigenvalues --    2.48525   2.48866   2.49081   2.49507   2.49656
 Alpha virt. eigenvalues --    2.52522   2.52846   2.54520   2.54749   2.55064
 Alpha virt. eigenvalues --    2.55768   2.56069   2.56324   2.56668   2.56698
 Alpha virt. eigenvalues --    2.57497   2.57704   2.57886   2.57982   2.58244
 Alpha virt. eigenvalues --    2.59178   2.59234   2.59517   2.59858   2.60094
 Alpha virt. eigenvalues --    2.60153   2.60644   2.61239   2.61572   2.62198
 Alpha virt. eigenvalues --    2.62325   2.62787   2.63431   2.63787   2.63882
 Alpha virt. eigenvalues --    2.64135   2.64350   2.65234   2.65336   2.66268
 Alpha virt. eigenvalues --    2.66567   2.66826   2.67167   2.67484   2.68555
 Alpha virt. eigenvalues --    2.69379   2.69768   2.70852   2.71882   2.72055
 Alpha virt. eigenvalues --    2.72689   2.73432   2.74112   2.74651   2.75374
 Alpha virt. eigenvalues --    2.75787   2.76102   2.76754   2.77468   2.77479
 Alpha virt. eigenvalues --    2.78040   2.79820   2.80246   2.81522   2.81999
 Alpha virt. eigenvalues --    2.82306   2.82418   2.83415   2.83445   2.83553
 Alpha virt. eigenvalues --    2.83832   2.86351   2.86661   2.87688   2.88068
 Alpha virt. eigenvalues --    2.88714   2.89603   2.89912   2.91182   2.91605
 Alpha virt. eigenvalues --    2.92148   2.92337   2.92419   2.94013   2.94344
 Alpha virt. eigenvalues --    2.94521   2.95540   2.95607   2.95896   2.96169
 Alpha virt. eigenvalues --    2.97710   2.99047   3.01244   3.01502   3.03150
 Alpha virt. eigenvalues --    3.03247   3.04015   3.04827   3.06196   3.07354
 Alpha virt. eigenvalues --    3.12102   3.12941   3.13060   3.13789   3.14048
 Alpha virt. eigenvalues --    3.14579   3.14811   3.15830   3.21642   3.22047
 Alpha virt. eigenvalues --    3.23396   3.26197   3.29136   3.29741   3.32440
 Alpha virt. eigenvalues --    3.32850   3.33216   3.33916   3.36149   3.37512
 Alpha virt. eigenvalues --    3.38823   3.40181   3.42540   3.43118   3.43165
 Alpha virt. eigenvalues --    3.43892   3.44072   3.44352   3.44825   3.47996
 Alpha virt. eigenvalues --    3.48276   3.54490   3.56743   3.57317   3.57822
 Alpha virt. eigenvalues --    3.58551   3.58556   3.61273   3.63633   3.68984
 Alpha virt. eigenvalues --    3.71295   3.74252   3.75302   3.80961   3.82330
 Alpha virt. eigenvalues --    3.82934   3.83394   3.85122   3.86165   3.86330
 Alpha virt. eigenvalues --    3.86457   3.87138   3.87799   3.89908   3.90033
 Alpha virt. eigenvalues --    3.93729   3.94125   3.94382   3.95336   3.95507
 Alpha virt. eigenvalues --    3.95699   3.98432   3.98640   4.00622   4.02350
 Alpha virt. eigenvalues --    4.03316   4.04413   4.07261   4.08035   4.10360
 Alpha virt. eigenvalues --    4.10571   4.15221   4.15863   4.25437   4.25690
 Alpha virt. eigenvalues --    4.39648   4.47670   4.48202   4.49938   4.50053
 Alpha virt. eigenvalues --    4.50127   4.59891   4.60244   4.78331   4.78692
 Alpha virt. eigenvalues --    4.78982   4.79117   5.07211   5.08102   5.21448
 Alpha virt. eigenvalues --    5.21969   5.58839   5.59695   5.60859   5.62292
 Alpha virt. eigenvalues --    5.78904   5.93251   6.02859   7.65718   7.99865
 Alpha virt. eigenvalues --    8.06346   9.54210   9.72406  23.43919  23.44379
 Alpha virt. eigenvalues --   23.59418  23.59524  23.74722  23.75358  23.84622
 Alpha virt. eigenvalues --   23.84732  23.85941  23.86067  23.88230  23.88382
 Alpha virt. eigenvalues --   23.96507  23.96610  23.98882  23.98909  24.05428
 Alpha virt. eigenvalues --   24.05609  24.06741  24.06990  24.10120  24.10380
 Alpha virt. eigenvalues --   24.12978  24.13104  24.13419  24.13631  24.39568
 Alpha virt. eigenvalues --   24.39751  25.59464  25.61485  25.65249  25.66195
 Alpha virt. eigenvalues --   25.73946  25.83907  26.40874  33.65903  33.88833
 Alpha virt. eigenvalues --   33.94415  35.34902  35.34998  35.46303  35.46769
 Alpha virt. eigenvalues --   35.58758  35.58961  35.62934  35.63810  35.81179
 Alpha virt. eigenvalues --   35.81307 147.20034 215.45671 215.69302 777.03368
  Beta  occ. eigenvalues -- -256.01852-101.42971-101.42891 -29.91267 -25.80308
  Beta  occ. eigenvalues --  -25.79223 -25.78974 -14.44910 -14.44849 -14.40499
  Beta  occ. eigenvalues --  -14.40475 -14.37850 -14.37817 -14.34614 -14.34606
  Beta  occ. eigenvalues --  -14.32649 -14.32517 -10.27376 -10.27368 -10.25509
  Beta  occ. eigenvalues --  -10.25502 -10.25164 -10.25146 -10.24841 -10.24670
  Beta  occ. eigenvalues --  -10.24093 -10.24078 -10.23294 -10.23284 -10.23000
  Beta  occ. eigenvalues --  -10.22879 -10.22854 -10.22776 -10.22735 -10.22658
  Beta  occ. eigenvalues --  -10.22422 -10.22300 -10.22230 -10.22093 -10.21676
  Beta  occ. eigenvalues --  -10.21661 -10.21117 -10.21102 -10.20484 -10.20467
  Beta  occ. eigenvalues --   -9.34413  -9.34335  -7.10354  -7.10277  -7.10141
  Beta  occ. eigenvalues --   -7.10136  -7.10063  -7.10058  -3.31737  -2.09110
  Beta  occ. eigenvalues --   -2.08490  -2.08179  -1.14505  -1.14475  -0.98577
  Beta  occ. eigenvalues --   -0.98514  -0.97088  -0.97062  -0.93132  -0.93009
  Beta  occ. eigenvalues --   -0.90337  -0.90237  -0.86146  -0.86109  -0.83527
  Beta  occ. eigenvalues --   -0.83496  -0.81833  -0.81759  -0.80543  -0.80458
  Beta  occ. eigenvalues --   -0.78999  -0.78944  -0.72098  -0.72041  -0.69866
  Beta  occ. eigenvalues --   -0.69710  -0.69505  -0.69255  -0.66956  -0.66805
  Beta  occ. eigenvalues --   -0.66413  -0.66286  -0.63999  -0.63832  -0.62887
  Beta  occ. eigenvalues --   -0.62814  -0.59945  -0.59891  -0.58890  -0.58769
  Beta  occ. eigenvalues --   -0.55308  -0.55035  -0.53182  -0.52954  -0.52434
  Beta  occ. eigenvalues --   -0.52394  -0.50875  -0.50712  -0.50370  -0.50322
  Beta  occ. eigenvalues --   -0.50057  -0.49856  -0.48635  -0.48493  -0.47633
  Beta  occ. eigenvalues --   -0.47545  -0.46781  -0.46225  -0.44371  -0.44194
  Beta  occ. eigenvalues --   -0.44162  -0.44098  -0.44014  -0.43656  -0.43152
  Beta  occ. eigenvalues --   -0.43066  -0.40867  -0.40711  -0.40533  -0.40101
  Beta  occ. eigenvalues --   -0.39711  -0.38865  -0.38730  -0.38114  -0.37907
  Beta  occ. eigenvalues --   -0.37792  -0.35478  -0.35358  -0.35069  -0.35000
  Beta  occ. eigenvalues --   -0.34465  -0.32959  -0.32887  -0.32790  -0.31896
  Beta  occ. eigenvalues --   -0.31803  -0.31595  -0.31428  -0.30729  -0.30631
  Beta  occ. eigenvalues --   -0.28953  -0.28752  -0.27165  -0.26449  -0.26358
  Beta  occ. eigenvalues --   -0.24713  -0.22966  -0.22946  -0.22435  -0.22296
  Beta  occ. eigenvalues --   -0.17852
  Beta virt. eigenvalues --   -0.09336  -0.09311  -0.07278  -0.06902  -0.05873
  Beta virt. eigenvalues --   -0.05720  -0.05188  -0.05111  -0.03529  -0.03368
  Beta virt. eigenvalues --   -0.00671  -0.00284   0.00333   0.01007   0.01201
  Beta virt. eigenvalues --    0.01664   0.01787   0.02419   0.02846   0.03390
  Beta virt. eigenvalues --    0.03682   0.04052   0.04093   0.04815   0.04920
  Beta virt. eigenvalues --    0.05548   0.05830   0.06173   0.06346   0.07724
  Beta virt. eigenvalues --    0.07875   0.09012   0.09096   0.09870   0.10314
  Beta virt. eigenvalues --    0.11071   0.12449   0.12805   0.12934   0.13186
  Beta virt. eigenvalues --    0.13744   0.14239   0.14291   0.14417   0.14947
  Beta virt. eigenvalues --    0.15081   0.15880   0.16181   0.16938   0.17084
  Beta virt. eigenvalues --    0.18583   0.18680   0.20326   0.20513   0.21950
  Beta virt. eigenvalues --    0.21961   0.22469   0.22654   0.23212   0.23407
  Beta virt. eigenvalues --    0.23572   0.23982   0.24975   0.25548   0.25587
  Beta virt. eigenvalues --    0.26171   0.26322   0.27083   0.27293   0.27602
  Beta virt. eigenvalues --    0.28203   0.28825   0.29971   0.30380   0.30903
  Beta virt. eigenvalues --    0.31054   0.31530   0.31898   0.32140   0.32672
  Beta virt. eigenvalues --    0.32848   0.33312   0.33637   0.33770   0.34234
  Beta virt. eigenvalues --    0.34498   0.34662   0.34965   0.35189   0.35261
  Beta virt. eigenvalues --    0.35968   0.36562   0.36736   0.37182   0.37262
  Beta virt. eigenvalues --    0.37429   0.37641   0.37693   0.37964   0.38291
  Beta virt. eigenvalues --    0.38450   0.38924   0.39196   0.39384   0.39591
  Beta virt. eigenvalues --    0.39786   0.39998   0.40236   0.40425   0.40466
  Beta virt. eigenvalues --    0.40863   0.41398   0.41518   0.42597   0.42704
  Beta virt. eigenvalues --    0.43215   0.43604   0.43945   0.44278   0.45067
  Beta virt. eigenvalues --    0.45315   0.45723   0.46240   0.46609   0.46856
  Beta virt. eigenvalues --    0.47212   0.47352   0.47925   0.48118   0.48708
  Beta virt. eigenvalues --    0.48997   0.49363   0.49944   0.50455   0.50711
  Beta virt. eigenvalues --    0.50896   0.51476   0.51922   0.52439   0.52725
  Beta virt. eigenvalues --    0.53582   0.53810   0.54243   0.54807   0.54930
  Beta virt. eigenvalues --    0.55136   0.55564   0.55806   0.56185   0.56425
  Beta virt. eigenvalues --    0.56522   0.56769   0.56809   0.57669   0.58099
  Beta virt. eigenvalues --    0.58480   0.58814   0.58890   0.59146   0.59245
  Beta virt. eigenvalues --    0.59355   0.59784   0.59863   0.59993   0.60044
  Beta virt. eigenvalues --    0.60254   0.60569   0.60744   0.61336   0.62049
  Beta virt. eigenvalues --    0.62933   0.64170   0.64424   0.65524   0.65782
  Beta virt. eigenvalues --    0.65932   0.66074   0.66448   0.66715   0.67442
  Beta virt. eigenvalues --    0.68015   0.68364   0.68639   0.68937   0.70466
  Beta virt. eigenvalues --    0.70723   0.71222   0.71365   0.71559   0.71986
  Beta virt. eigenvalues --    0.72267   0.72773   0.73344   0.73987   0.74107
  Beta virt. eigenvalues --    0.74234   0.74572   0.74906   0.75141   0.75451
  Beta virt. eigenvalues --    0.75809   0.76416   0.76619   0.77906   0.78050
  Beta virt. eigenvalues --    0.78178   0.78764   0.79615   0.79779   0.80230
  Beta virt. eigenvalues --    0.80552   0.81359   0.81635   0.82657   0.83483
  Beta virt. eigenvalues --    0.83835   0.84692   0.85138   0.85376   0.86227
  Beta virt. eigenvalues --    0.86850   0.87836   0.88253   0.89037   0.89709
  Beta virt. eigenvalues --    0.90048   0.90466   0.90804   0.91180   0.91860
  Beta virt. eigenvalues --    0.91980   0.93048   0.93435   0.93911   0.94226
  Beta virt. eigenvalues --    0.94806   0.95269   0.95556   0.96219   0.96653
  Beta virt. eigenvalues --    0.97043   0.97070   0.97313   0.97753   0.98082
  Beta virt. eigenvalues --    0.98099   0.98521   0.99099   0.99144   0.99429
  Beta virt. eigenvalues --    0.99679   1.00284   1.00647   1.01182   1.01214
  Beta virt. eigenvalues --    1.01788   1.02031   1.02338   1.02691   1.03034
  Beta virt. eigenvalues --    1.03416   1.03746   1.04114   1.04733   1.04932
  Beta virt. eigenvalues --    1.05536   1.06446   1.06717   1.07168   1.07764
  Beta virt. eigenvalues --    1.08250   1.09710   1.10637   1.10794   1.11486
  Beta virt. eigenvalues --    1.13750   1.13941   1.14590   1.15284   1.15957
  Beta virt. eigenvalues --    1.16507   1.17212   1.18117   1.18483   1.19128
  Beta virt. eigenvalues --    1.19566   1.22122   1.24344   1.24835   1.25025
  Beta virt. eigenvalues --    1.25775   1.26619   1.26773   1.26841   1.27240
  Beta virt. eigenvalues --    1.27783   1.28495   1.28900   1.29577   1.29628
  Beta virt. eigenvalues --    1.30011   1.31641   1.32644   1.33804   1.34848
  Beta virt. eigenvalues --    1.35718   1.36478   1.36971   1.37800   1.39320
  Beta virt. eigenvalues --    1.39539   1.40092   1.40685   1.41199   1.41912
  Beta virt. eigenvalues --    1.42620   1.43643   1.43841   1.44582   1.44924
  Beta virt. eigenvalues --    1.45181   1.46044   1.46393   1.48412   1.48562
  Beta virt. eigenvalues --    1.48958   1.49657   1.49950   1.50569   1.50829
  Beta virt. eigenvalues --    1.51024   1.51294   1.51683   1.51951   1.52417
  Beta virt. eigenvalues --    1.52865   1.54048   1.54143   1.54477   1.54680
  Beta virt. eigenvalues --    1.55246   1.55386   1.55501   1.55646   1.56176
  Beta virt. eigenvalues --    1.56696   1.58343   1.58562   1.59912   1.60373
  Beta virt. eigenvalues --    1.60440   1.60798   1.61145   1.61809   1.62178
  Beta virt. eigenvalues --    1.63333   1.64031   1.64167   1.65778   1.66430
  Beta virt. eigenvalues --    1.67749   1.67981   1.68559   1.68748   1.69206
  Beta virt. eigenvalues --    1.69398   1.69772   1.70178   1.72132   1.72320
  Beta virt. eigenvalues --    1.72596   1.72720   1.73062   1.73321   1.73657
  Beta virt. eigenvalues --    1.74223   1.74913   1.75966   1.76277   1.77253
  Beta virt. eigenvalues --    1.77719   1.78695   1.78955   1.80774   1.81906
  Beta virt. eigenvalues --    1.82286   1.82736   1.84195   1.85070   1.85591
  Beta virt. eigenvalues --    1.85819   1.86457   1.86635   1.87050   1.87339
  Beta virt. eigenvalues --    1.87537   1.87874   1.88716   1.89303   1.89476
  Beta virt. eigenvalues --    1.89605   1.89842   1.90386   1.90886   1.91952
  Beta virt. eigenvalues --    1.93536   1.93678   1.93907   1.94198   1.94916
  Beta virt. eigenvalues --    1.94995   1.95838   1.97350   1.97816   1.97923
  Beta virt. eigenvalues --    1.99164   2.00243   2.00844   2.01355   2.02849
  Beta virt. eigenvalues --    2.03179   2.03349   2.03432   2.03752   2.04144
  Beta virt. eigenvalues --    2.04612   2.05758   2.06839   2.07843   2.07865
  Beta virt. eigenvalues --    2.09293   2.09518   2.10769   2.11321   2.12151
  Beta virt. eigenvalues --    2.12985   2.14834   2.15046   2.16489   2.16908
  Beta virt. eigenvalues --    2.16996   2.17305   2.17651   2.17941   2.21604
  Beta virt. eigenvalues --    2.22311   2.23992   2.24554   2.24656   2.25066
  Beta virt. eigenvalues --    2.25586   2.25791   2.26445   2.26804   2.26915
  Beta virt. eigenvalues --    2.27778   2.28237   2.28552   2.28910   2.29138
  Beta virt. eigenvalues --    2.29756   2.31014   2.31877   2.32499   2.33128
  Beta virt. eigenvalues --    2.33447   2.33908   2.35712   2.35887   2.37526
  Beta virt. eigenvalues --    2.37888   2.39455   2.40682   2.41395   2.43310
  Beta virt. eigenvalues --    2.43540   2.45320   2.45818   2.47780   2.48551
  Beta virt. eigenvalues --    2.48883   2.49107   2.49510   2.49659   2.52571
  Beta virt. eigenvalues --    2.52876   2.54564   2.54810   2.55157   2.55815
  Beta virt. eigenvalues --    2.56121   2.56364   2.56713   2.56772   2.57519
  Beta virt. eigenvalues --    2.57725   2.57907   2.57992   2.58320   2.59244
  Beta virt. eigenvalues --    2.59272   2.59558   2.59890   2.60122   2.60171
  Beta virt. eigenvalues --    2.60809   2.61256   2.61599   2.62227   2.62410
  Beta virt. eigenvalues --    2.62850   2.63475   2.63809   2.63897   2.64195
  Beta virt. eigenvalues --    2.64395   2.65276   2.65498   2.66328   2.66610
  Beta virt. eigenvalues --    2.66894   2.67232   2.67579   2.68658   2.69459
  Beta virt. eigenvalues --    2.69811   2.70905   2.72031   2.72253   2.72764
  Beta virt. eigenvalues --    2.73754   2.74195   2.74729   2.75495   2.75894
  Beta virt. eigenvalues --    2.76170   2.76815   2.77488   2.77510   2.78120
  Beta virt. eigenvalues --    2.79891   2.80456   2.81603   2.82039   2.83521
  Beta virt. eigenvalues --    2.83717   2.86100   2.86960   2.87979   2.88167
  Beta virt. eigenvalues --    2.89603   2.89899   2.90845   2.91299   2.91623
  Beta virt. eigenvalues --    2.92159   2.92487   2.92621   2.92844   2.93320
  Beta virt. eigenvalues --    2.94318   2.94516   2.94832   2.95474   2.95565
  Beta virt. eigenvalues --    2.95847   2.96199   2.96422   2.98532   3.01117
  Beta virt. eigenvalues --    3.01204   3.01490   3.01968   3.03392   3.04555
  Beta virt. eigenvalues --    3.05855   3.06117   3.07502   3.07561   3.12392
  Beta virt. eigenvalues --    3.12980   3.13129   3.13848   3.14314   3.14592
  Beta virt. eigenvalues --    3.14833   3.16512   3.21865   3.22190   3.23601
  Beta virt. eigenvalues --    3.26264   3.29152   3.29779   3.32479   3.32862
  Beta virt. eigenvalues --    3.33346   3.34010   3.36779   3.37675   3.39735
  Beta virt. eigenvalues --    3.40231   3.42554   3.43178   3.43856   3.44077
  Beta virt. eigenvalues --    3.44323   3.44837   3.47966   3.48232   3.48534
  Beta virt. eigenvalues --    3.54563   3.56783   3.57369   3.58257   3.58565
  Beta virt. eigenvalues --    3.58719   3.61659   3.63711   3.69166   3.71398
  Beta virt. eigenvalues --    3.74505   3.75384   3.81020   3.82379   3.82989
  Beta virt. eigenvalues --    3.83458   3.85266   3.86272   3.86337   3.86457
  Beta virt. eigenvalues --    3.87194   3.87884   3.89909   3.90033   3.93732
  Beta virt. eigenvalues --    3.94144   3.94466   3.95346   3.95527   3.95777
  Beta virt. eigenvalues --    3.98453   3.98647   4.00723   4.02388   4.03345
  Beta virt. eigenvalues --    4.04492   4.07264   4.08039   4.10390   4.10605
  Beta virt. eigenvalues --    4.15285   4.15930   4.25462   4.25718   4.39887
  Beta virt. eigenvalues --    4.47743   4.48257   4.49939   4.50100   4.50500
  Beta virt. eigenvalues --    4.60027   4.60428   4.78362   4.78733   4.79009
  Beta virt. eigenvalues --    4.79142   5.07223   5.08116   5.21518   5.22040
  Beta virt. eigenvalues --    5.59646   5.60309   5.74507   5.75273   5.86654
  Beta virt. eigenvalues --    6.04525   6.16785   7.79601   8.10358   8.17660
  Beta virt. eigenvalues --    9.54427   9.72552  23.43920  23.44380  23.59419
  Beta virt. eigenvalues --   23.59524  23.74723  23.75359  23.84623  23.84732
  Beta virt. eigenvalues --   23.85940  23.86065  23.88230  23.88382  23.96506
  Beta virt. eigenvalues --   23.96608  23.98882  23.98910  24.05430  24.05611
  Beta virt. eigenvalues --   24.06742  24.06990  24.10121  24.10381  24.12980
  Beta virt. eigenvalues --   24.13105  24.13420  24.13632  24.39568  24.39751
  Beta virt. eigenvalues --   25.59596  25.61640  25.65375  25.66322  25.74130
  Beta virt. eigenvalues --   25.87631  26.48061  33.76054  33.96719  34.02831
  Beta virt. eigenvalues --   35.34938  35.35035  35.46319  35.46785  35.58862
  Beta virt. eigenvalues --   35.59065  35.63060  35.63935  35.81179  35.81307
  Beta virt. eigenvalues --  147.23986 215.45749 215.69380 777.04134
          Condensed to atoms (all electrons):
          Atomic-Atomic Spin Densities.
 Mulliken charges and spin densities:
               1          2
     1  Fe   1.369276   3.735637
     2  Cl  -0.754269   0.087743
     3  N   -0.505624   0.018202
     4  N   -0.386893   0.013710
     5  N    0.024765   0.002368
     6  N   -0.355870   0.003281
     7  C    0.161490  -0.003105
     8  H    0.116024   0.001518
     9  C   -0.179789   0.002060
    10  H    0.110120   0.000634
    11  C    0.004546  -0.002113
    12  H    0.110848   0.000052
    13  C   -0.094368   0.002111
    14  H    0.097148   0.000428
    15  C    0.238127   0.001945
    16  C    0.114862   0.002130
    17  C    0.142386  -0.000455
    18  H    0.136194   0.000048
    19  Cl  -0.755121   0.088170
    20  N   -0.506708   0.018256
    21  N   -0.384081   0.013829
    22  N    0.027522   0.002534
    23  N   -0.365995   0.003504
    24  C    0.159581  -0.003114
    25  H    0.118121   0.001526
    26  C   -0.179621   0.002032
    27  H    0.110306   0.000641
    28  C    0.004001  -0.002168
    29  H    0.110917   0.000056
    30  C   -0.093336   0.002103
    31  H    0.097645   0.000430
    32  C    0.241386   0.002006
    33  C    0.109837   0.002154
    34  C    0.147573  -0.000686
    35  H    0.133870   0.000088
    36  C    0.223199   0.000589
    37  C   -0.090780   0.000313
    38  C   -0.048517   0.000537
    39  C   -0.028873  -0.000110
    40  C   -0.029581  -0.000304
    41  C   -0.039361   0.000443
    42  H    0.122769  -0.000002
    43  H    0.149693  -0.000035
    44  H    0.121751   0.000019
    45  H    0.123432   0.000015
    46  C    0.248170   0.000761
    47  C   -0.098808   0.000155
    48  C   -0.057432  -0.000032
    49  C   -0.029300   0.000056
    50  C   -0.027337   0.000006
    51  C   -0.040088  -0.000041
    52  H    0.122424   0.000002
    53  H    0.146319   0.000002
    54  H    0.121224   0.000017
    55  H    0.122334  -0.000002
    56  C    0.039773   0.000004
    57  N   -0.208327  -0.000017
    58  C    0.040022  -0.000110
    59  N   -0.207574   0.000178
 Sum of Mulliken charges =   0.00000   4.00000
 Mulliken charges and spin densities with hydrogens summed into heavy atoms:
               1          2
     1  Fe   1.369276   3.735637
     2  Cl  -0.754269   0.087743
     3  N   -0.505624   0.018202
     4  N   -0.386893   0.013710
     5  N    0.024765   0.002368
     6  N   -0.355870   0.003281
     7  C    0.277514  -0.001586
     9  C   -0.069669   0.002694
    11  C    0.115393  -0.002061
    13  C    0.002780   0.002539
    15  C    0.238127   0.001945
    16  C    0.114862   0.002130
    17  C    0.278581  -0.000407
    19  Cl  -0.755121   0.088170
    20  N   -0.506708   0.018256
    21  N   -0.384081   0.013829
    22  N    0.027522   0.002534
    23  N   -0.365995   0.003504
    24  C    0.277702  -0.001587
    26  C   -0.069315   0.002673
    28  C    0.114918  -0.002112
    30  C    0.004308   0.002534
    32  C    0.241386   0.002006
    33  C    0.109837   0.002154
    34  C    0.281443  -0.000599
    36  C    0.223199   0.000589
    37  C    0.031988   0.000311
    38  C    0.101176   0.000502
    39  C    0.092878  -0.000090
    40  C    0.093851  -0.000289
    41  C   -0.039361   0.000443
    46  C    0.248170   0.000761
    47  C    0.023616   0.000157
    48  C    0.088887  -0.000030
    49  C    0.091924   0.000073
    50  C    0.094997   0.000004
    51  C   -0.040088  -0.000041
    56  C    0.039773   0.000004
    57  N   -0.208327  -0.000017
    58  C    0.040022  -0.000110
    59  N   -0.207574   0.000178
 Electronic spatial extent (au):  <R**2>=          29004.5639
 Charge=              0.0000 electrons
 Dipole moment (field-independent basis, Debye):
    X=             -6.7566    Y=             -0.2717    Z=             -0.2499  Tot=              6.7667
 Quadrupole moment (field-independent basis, Debye-Ang):
   XX=           -285.0004   YY=           -192.5770   ZZ=           -292.2123
   XY=             -5.1566   XZ=              0.4252   YZ=             25.5482
 Traceless Quadrupole moment (field-independent basis, Debye-Ang):
   XX=            -28.4038   YY=             64.0196   ZZ=            -35.6157
   XY=             -5.1566   XZ=              0.4252   YZ=             25.5482
 Octapole moment (field-independent basis, Debye-Ang**2):
  XXX=          -1038.9881  YYY=            -23.5281  ZZZ=              0.0200  XYY=           -445.1485
  XXY=            -17.3248  XXZ=             20.6736  XZZ=             47.2912  YZZ=             -3.6163
  YYZ=            -74.7440  XYZ=             -0.0292
 Hexadecapole moment (field-independent basis, Debye-Ang**3):
 XXXX=         -24300.2847 YYYY=         -17221.1734 ZZZZ=          -2038.7109 XXXY=             38.2976
 XXXZ=            -33.3157 YYYX=           -320.2612 YYYZ=            536.0033 ZZZX=             14.3646
 ZZZY=             43.3240 XXYY=          -8795.6326 XXZZ=          -3867.8063 YYZZ=          -3479.6889
 XXYZ=            852.4204 YYXZ=           -170.2622 ZZXY=            -23.0602
 N-N= 5.348514295940D+03 E-N=-1.967611091232D+04  KE= 3.800483497321D+03
                          Isotropic Fermi Contact Couplings
        Atom                 a.u.       MegaHertz       Gauss      10(-4) cm-1
     1  Fe(57)            -0.56104     -20.34321      -7.25896      -6.78576
     2  Cl(35)             0.05392       5.91069       2.10908       1.97159
     3  N(14)              0.07303       5.89883       2.10485       1.96764
     4  N(14)              0.08688       7.01823       2.50428       2.34103
     5  N(14)              0.01148       0.92733       0.33089       0.30932
     6  N(14)              0.00977       0.78895       0.28152       0.26317
     7  C(13)             -0.00206      -0.57873      -0.20650      -0.19304
     8  H(1)               0.00043       0.48054       0.17147       0.16029
     9  C(13)              0.00166       0.46630       0.16639       0.15554
    10  H(1)               0.00013       0.14082       0.05025       0.04697
    11  C(13)             -0.00001      -0.00271      -0.00097      -0.00090
    12  H(1)               0.00001       0.00986       0.00352       0.00329
    13  C(13)              0.00170       0.47661       0.17007       0.15898
    14  H(1)               0.00014       0.15550       0.05549       0.05187
    15  C(13)             -0.00186      -0.52328      -0.18672      -0.17455
    16  C(13)             -0.00057      -0.15914      -0.05678      -0.05308
    17  C(13)              0.00037       0.10423       0.03719       0.03477
    18  H(1)               0.00003       0.03065       0.01094       0.01022
    19  Cl(35)             0.05417       5.93810       2.11886       1.98074
    20  N(14)              0.07314       5.90803       2.10813       1.97071
    21  N(14)              0.08687       7.01677       2.50376       2.34054
    22  N(14)              0.01125       0.90906       0.32438       0.30323
    23  N(14)              0.00952       0.76898       0.27439       0.25651
    24  C(13)             -0.00211      -0.59256      -0.21144      -0.19766
    25  H(1)               0.00044       0.48905       0.17450       0.16313
    26  C(13)              0.00167       0.46853       0.16718       0.15629
    27  H(1)               0.00013       0.14234       0.05079       0.04748
    28  C(13)             -0.00001      -0.00156      -0.00056      -0.00052
    29  H(1)               0.00001       0.01072       0.00382       0.00358
    30  C(13)              0.00170       0.47819       0.17063       0.15951
    31  H(1)               0.00014       0.15859       0.05659       0.05290
    32  C(13)             -0.00185      -0.52131      -0.18602      -0.17389
    33  C(13)             -0.00057      -0.15963      -0.05696      -0.05325
    34  C(13)              0.00030       0.08324       0.02970       0.02776
    35  H(1)               0.00003       0.03313       0.01182       0.01105
    36  C(13)              0.00054       0.15088       0.05384       0.05033
    37  C(13)              0.00021       0.05916       0.02111       0.01973
    38  C(13)              0.00001       0.00287       0.00102       0.00096
    39  C(13)              0.00005       0.01435       0.00512       0.00479
    40  C(13)             -0.00003      -0.00860      -0.00307      -0.00287
    41  C(13)              0.00003       0.00844       0.00301       0.00282
    42  H(1)               0.00001       0.00665       0.00237       0.00222
    43  H(1)               0.00000      -0.00142      -0.00051      -0.00047
    44  H(1)               0.00001       0.00725       0.00259       0.00242
    45  H(1)               0.00000       0.00452       0.00161       0.00151
    46  C(13)              0.00052       0.14532       0.05186       0.04847
    47  C(13)              0.00038       0.10684       0.03812       0.03564
    48  C(13)             -0.00004      -0.01131      -0.00403      -0.00377
    49  C(13)              0.00013       0.03544       0.01265       0.01182
    50  C(13)              0.00000       0.00007       0.00003       0.00002
    51  C(13)             -0.00001      -0.00250      -0.00089      -0.00083
    52  H(1)               0.00001       0.01454       0.00519       0.00485
    53  H(1)               0.00001       0.01094       0.00390       0.00365
    54  H(1)               0.00001       0.00770       0.00275       0.00257
    55  H(1)               0.00000      -0.00031      -0.00011      -0.00010
    56  C(13)              0.00001       0.00149       0.00053       0.00050
    57  N(14)              0.00000      -0.00008      -0.00003      -0.00003
    58  C(13)             -0.00003      -0.00805      -0.00287      -0.00268
    59  N(14)              0.00001       0.00064       0.00023       0.00021
 --------------------------------------------------------
       Center         ----  Spin Dipole Couplings  ----
                      3XX-RR        3YY-RR        3ZZ-RR
 --------------------------------------------------------
     1   Atom       -1.654107     -0.566860      2.220966
     2   Atom       -0.133301     -0.081395      0.214696
     3   Atom       -0.020604      0.079451     -0.058847
     4   Atom       -0.009085      0.082880     -0.073795
     5   Atom        0.019930     -0.004735     -0.015196
     6   Atom       -0.000179      0.007419     -0.007240
     7   Atom        0.018479     -0.001287     -0.017191
     8   Atom        0.025433     -0.012075     -0.013357
     9   Atom        0.002248      0.002133     -0.004381
    10   Atom        0.003558     -0.000443     -0.003115
    11   Atom       -0.000076      0.005779     -0.005703
    12   Atom       -0.000536      0.002680     -0.002144
    13   Atom       -0.005627      0.010272     -0.004644
    14   Atom       -0.003828      0.007382     -0.003554
    15   Atom       -0.013247      0.033397     -0.020150
    16   Atom       -0.012837      0.031722     -0.018884
    17   Atom       -0.002275      0.011228     -0.008953
    18   Atom       -0.002377      0.006365     -0.003988
    19   Atom       -0.139952     -0.072127      0.212079
    20   Atom       -0.006257      0.067608     -0.061351
    21   Atom       -0.022083      0.095241     -0.073158
    22   Atom        0.016363     -0.002104     -0.014259
    23   Atom       -0.002402      0.008654     -0.006252
    24   Atom        0.020688     -0.003777     -0.016910
    25   Atom        0.025980     -0.013569     -0.012411
    26   Atom        0.003373      0.000947     -0.004320
    27   Atom        0.004085     -0.001045     -0.003041
    28   Atom        0.000666      0.005206     -0.005871
    29   Atom       -0.000119      0.002331     -0.002212
    30   Atom       -0.004800      0.009678     -0.004878
    31   Atom       -0.003608      0.007341     -0.003733
    32   Atom       -0.012410      0.033272     -0.020862
    33   Atom       -0.014402      0.033692     -0.019290
    34   Atom       -0.003264      0.012456     -0.009192
    35   Atom       -0.002861      0.006903     -0.004042
    36   Atom        0.004038      0.000014     -0.004052
    37   Atom        0.000936      0.000743     -0.001679
    38   Atom        0.003328     -0.000998     -0.002330
    39   Atom        0.000884      0.000321     -0.001205
    40   Atom        0.002101     -0.000585     -0.001517
    41   Atom        0.001006     -0.000177     -0.000829
    42   Atom        0.000147      0.001491     -0.001638
    43   Atom        0.005268     -0.002276     -0.002992
    44   Atom        0.000488      0.000333     -0.000821
    45   Atom        0.001825     -0.000782     -0.001044
    46   Atom        0.002774      0.001082     -0.003855
    47   Atom        0.000324      0.001684     -0.002008
    48   Atom        0.003324     -0.000572     -0.002752
    49   Atom        0.000631      0.000581     -0.001213
    50   Atom        0.001897     -0.000447     -0.001450
    51   Atom        0.001016      0.000049     -0.001065
    52   Atom       -0.000501      0.002311     -0.001810
    53   Atom        0.005526     -0.002051     -0.003475
    54   Atom        0.000196      0.000612     -0.000808
    55   Atom        0.001859     -0.000680     -0.001179
    56   Atom        0.000680     -0.000037     -0.000643
    57   Atom        0.000536     -0.000043     -0.000493
    58   Atom        0.000870     -0.000167     -0.000702
    59   Atom        0.000445     -0.000173     -0.000272
 --------------------------------------------------------
                        XY            XZ            YZ
 --------------------------------------------------------
     1   Atom       -0.048076      0.095556     -0.470557
     2   Atom       -0.034339      0.042400     -0.079579
     3   Atom        0.101008      0.024384      0.040647
     4   Atom       -0.102082     -0.005011     -0.001886
     5   Atom       -0.021055      0.000835     -0.002477
     6   Atom       -0.012637      0.000067     -0.002734
     7   Atom        0.020106      0.009316      0.006068
     8   Atom        0.011955      0.008995      0.002597
     9   Atom        0.009191      0.002728      0.002672
    10   Atom        0.004819      0.001999      0.001314
    11   Atom        0.005597      0.002041      0.002968
    12   Atom        0.003027      0.000832      0.001358
    13   Atom        0.005698      0.001156      0.003826
    14   Atom        0.001276      0.000272      0.002221
    15   Atom        0.006593      0.002369      0.011203
    16   Atom       -0.012575     -0.002998      0.006183
    17   Atom       -0.008468     -0.001203      0.001935
    18   Atom       -0.003826     -0.000284      0.000792
    19   Atom        0.027703     -0.023280     -0.081225
    20   Atom       -0.107972     -0.023419      0.035122
    21   Atom        0.095168      0.002080     -0.006584
    22   Atom        0.022439     -0.002393     -0.003099
    23   Atom        0.011956     -0.000751     -0.004829
    24   Atom       -0.018613     -0.010386      0.005685
    25   Atom       -0.009222     -0.011101      0.002477
    26   Atom       -0.009061     -0.002986      0.002825
    27   Atom       -0.004511     -0.002217      0.001271
    28   Atom       -0.006014     -0.002247      0.002478
    29   Atom       -0.003243     -0.000846      0.001180
    30   Atom       -0.006754     -0.001163      0.003443
    31   Atom       -0.002069     -0.000339      0.001719
    32   Atom       -0.009799     -0.003503      0.008771
    33   Atom        0.009640      0.002285      0.004293
    34   Atom        0.007512      0.000560      0.001033
    35   Atom        0.003198      0.000119      0.000435
    36   Atom       -0.005208     -0.000040      0.000331
    37   Atom       -0.002835     -0.000695      0.000289
    38   Atom       -0.003185      0.000851     -0.000889
    39   Atom       -0.001856      0.000067      0.000128
    40   Atom       -0.001838      0.000694     -0.000115
    41   Atom       -0.001303     -0.000028     -0.000425
    42   Atom       -0.002629     -0.000610      0.000846
    43   Atom       -0.003618      0.002566     -0.000997
    44   Atom       -0.001261     -0.000177      0.000174
    45   Atom       -0.001164      0.000724     -0.000273
    46   Atom        0.005535     -0.000464     -0.000392
    47   Atom        0.003026     -0.000387     -0.000540
    48   Atom        0.003440      0.000163      0.000079
    49   Atom        0.001829     -0.000241     -0.000273
    50   Atom        0.001838     -0.000037     -0.000026
    51   Atom        0.001490     -0.000169     -0.000159
    52   Atom        0.002453     -0.000430     -0.000776
    53   Atom        0.003650      0.000914      0.000346
    54   Atom        0.001253     -0.000238     -0.000289
    55   Atom        0.001233      0.000088      0.000033
    56   Atom        0.000908     -0.000118     -0.000081
    57   Atom        0.000645     -0.000085     -0.000080
    58   Atom       -0.000892      0.000136     -0.000038
    59   Atom       -0.000503     -0.000050     -0.000259
 --------------------------------------------------------


 ---------------------------------------------------------------------------------
              Anisotropic Spin Dipole Couplings in Principal Axis System
 ---------------------------------------------------------------------------------

       Atom             a.u.   MegaHertz   Gauss  10(-4) cm-1        Axes

              Baa    -1.6577   -28.700   -10.241    -9.573  0.9992  0.0353 -0.0203
     1 Fe(57) Bbb    -0.6431   -11.135    -3.973    -3.714 -0.0315  0.9861  0.1631
              Bcc     2.3009    39.835    14.214    13.287  0.0258 -0.1623  0.9864
 
              Baa    -0.1504    -7.872    -2.809    -2.626  0.8995  0.4369 -0.0092
     2 Cl(35) Bbb    -0.0909    -4.757    -1.697    -1.587 -0.4167  0.8639  0.2828
              Bcc     0.2413    12.629     4.506     4.213  0.1315 -0.2505  0.9591
 
              Baa    -0.0833    -3.214    -1.147    -1.072  0.8431 -0.5355  0.0493
     3 N(14)  Bbb    -0.0694    -2.678    -0.955    -0.893 -0.1579 -0.1589  0.9746
              Bcc     0.1528     5.891     2.102     1.965  0.5140  0.8295  0.2186
 
              Baa    -0.0797    -3.074    -1.097    -1.025  0.6302  0.4034  0.6634
     4 N(14)  Bbb    -0.0692    -2.667    -0.952    -0.890 -0.5551 -0.3634  0.7482
              Bcc     0.1489     5.741     2.049     1.915 -0.5429  0.8398  0.0051
 
              Baa    -0.0179    -0.692    -0.247    -0.231  0.3980  0.7374  0.5458
     5 N(14)  Bbb    -0.0141    -0.546    -0.195    -0.182 -0.3024 -0.4562  0.8369
              Bcc     0.0321     1.237     0.441     0.413  0.8661 -0.4981  0.0414
 
              Baa    -0.0104    -0.401    -0.143    -0.134  0.6862  0.5580  0.4668
     6 N(14)  Bbb    -0.0066    -0.255    -0.091    -0.085 -0.4258 -0.2121  0.8796
              Bcc     0.0170     0.657     0.234     0.219 -0.5898  0.8023 -0.0920
 
              Baa    -0.0196    -2.635    -0.940    -0.879 -0.1618 -0.1455  0.9760
     7 C(13)  Bbb    -0.0138    -1.852    -0.661    -0.618 -0.5360  0.8434  0.0368
              Bcc     0.0334     4.487     1.601     1.497  0.8286  0.5172  0.2144
 
              Baa    -0.0156    -8.304    -2.963    -2.770 -0.3001  0.9478  0.1080
     8 H(1)   Bbb    -0.0153    -8.182    -2.920    -2.729 -0.1666 -0.1635  0.9724
              Bcc     0.0309    16.487     5.883     5.499  0.9393  0.2738  0.2070
 
              Baa    -0.0070    -0.940    -0.335    -0.313  0.7071 -0.7070 -0.0153
     9 C(13)  Bbb    -0.0053    -0.705    -0.252    -0.235 -0.1476 -0.1688  0.9745
              Bcc     0.0123     1.645     0.587     0.549  0.6916  0.6868  0.2237
 
              Baa    -0.0037    -1.963    -0.700    -0.655 -0.5121  0.4712  0.7181
    10 H(1)   Bbb    -0.0036    -1.945    -0.694    -0.649 -0.2832  0.6967 -0.6591
              Bcc     0.0073     3.907     1.394     1.303  0.8109  0.5410  0.2233
 
              Baa    -0.0065    -0.878    -0.313    -0.293 -0.1718 -0.1563  0.9727
    11 C(13)  Bbb    -0.0035    -0.463    -0.165    -0.155  0.8442 -0.5323  0.0636
              Bcc     0.0100     1.341     0.478     0.447  0.5078  0.8320  0.2234
 
              Baa    -0.0025    -1.338    -0.477    -0.446 -0.1865 -0.1455  0.9716
    12 H(1)   Bbb    -0.0024    -1.256    -0.448    -0.419  0.8441 -0.5298  0.0827
              Bcc     0.0049     2.594     0.926     0.865  0.5027  0.8355  0.2216
 
              Baa    -0.0075    -1.001    -0.357    -0.334  0.9493 -0.3126  0.0349
    13 C(13)  Bbb    -0.0055    -0.744    -0.266    -0.248 -0.1014 -0.1992  0.9747
              Bcc     0.0130     1.746     0.623     0.582  0.2977  0.9288  0.2208
 
              Baa    -0.0040    -2.136    -0.762    -0.713 -0.5731 -0.0946  0.8140
    14 H(1)   Bbb    -0.0040    -2.111    -0.753    -0.704  0.8121 -0.1988  0.5486
              Bcc     0.0080     4.247     1.516     1.417  0.1100  0.9755  0.1908
 
              Baa    -0.0225    -3.022    -1.078    -1.008 -0.1204 -0.1813  0.9760
    15 C(13)  Bbb    -0.0141    -1.890    -0.674    -0.631  0.9831 -0.1582  0.0919
              Bcc     0.0366     4.913     1.753     1.639  0.1377  0.9706  0.1973
 
              Baa    -0.0201    -2.704    -0.965    -0.902  0.3316 -0.0320  0.9429
    16 C(13)  Bbb    -0.0157    -2.108    -0.752    -0.703  0.9082  0.2812 -0.3099
              Bcc     0.0359     4.812     1.717     1.605 -0.2552  0.9591  0.1223
 
              Baa    -0.0092    -1.232    -0.440    -0.411  0.1170 -0.0455  0.9921
    17 C(13)  Bbb    -0.0063    -0.850    -0.303    -0.283  0.8938  0.4404 -0.0852
              Bcc     0.0155     2.082     0.743     0.695 -0.4330  0.8967  0.0922
 
              Baa    -0.0040    -2.160    -0.771    -0.720 -0.0262 -0.0854  0.9960
    18 H(1)   Bbb    -0.0038    -2.035    -0.726    -0.679  0.9361  0.3476  0.0545
              Bcc     0.0079     4.195     1.497     1.399 -0.3509  0.9337  0.0708
 
              Baa    -0.1499    -7.847    -2.800    -2.617  0.9354 -0.3529 -0.0190
    19 Cl(35) Bbb    -0.0861    -4.504    -1.607    -1.503  0.3446  0.8986  0.2717
              Bcc     0.2360    12.351     4.407     4.120 -0.0788 -0.2607  0.9622
 
              Baa    -0.0836    -3.223    -1.150    -1.075  0.7996  0.5931 -0.0947
    20 N(14)  Bbb    -0.0695    -2.681    -0.957    -0.894  0.1902 -0.1004  0.9766
              Bcc     0.1531     5.904     2.107     1.969 -0.5697  0.7989  0.1931
 
              Baa    -0.0794    -3.061    -1.092    -1.021  0.6674 -0.3877 -0.6358
    21 N(14)  Bbb    -0.0691    -2.666    -0.951    -0.889  0.5635 -0.2954  0.7715
              Bcc     0.1485     5.726     2.043     1.910  0.4869  0.8732 -0.0214
 
              Baa    -0.0176    -0.680    -0.243    -0.227 -0.4928  0.7864  0.3726
    22 N(14)  Bbb    -0.0141    -0.542    -0.194    -0.181  0.2707 -0.2684  0.9245
              Bcc     0.0317     1.222     0.436     0.408  0.8270  0.5564 -0.0806
 
              Baa    -0.0110    -0.425    -0.152    -0.142  0.7162 -0.5431 -0.4383
    23 N(14)  Bbb    -0.0061    -0.237    -0.085    -0.079  0.4683 -0.0916  0.8788
              Bcc     0.0172     0.662     0.236     0.221  0.5174  0.8346 -0.1888
 
              Baa    -0.0197    -2.642    -0.943    -0.881  0.1955 -0.1191  0.9734
    24 C(13)  Bbb    -0.0138    -1.854    -0.662    -0.618  0.4774  0.8786  0.0116
              Bcc     0.0335     4.497     1.604     1.500  0.8566 -0.4625 -0.2286
 
              Baa    -0.0156    -8.331    -2.973    -2.779  0.1998  0.9778 -0.0636
    25 H(1)   Bbb    -0.0154    -8.211    -2.930    -2.739  0.2611  0.0094  0.9653
              Bcc     0.0310    16.543     5.903     5.518  0.9444 -0.2095 -0.2534
 
              Baa    -0.0070    -0.939    -0.335    -0.313  0.6404  0.7627 -0.0906
    26 C(13)  Bbb    -0.0053    -0.714    -0.255    -0.238  0.2409 -0.0875  0.9666
              Bcc     0.0123     1.653     0.590     0.551  0.7293 -0.6408 -0.2397
 
              Baa    -0.0037    -1.966    -0.702    -0.656  0.4973  0.5126  0.6999
    27 H(1)   Bbb    -0.0037    -1.950    -0.696    -0.650  0.2190  0.7065 -0.6730
              Bcc     0.0073     3.916     1.397     1.306  0.8395 -0.4880 -0.2391
 
              Baa    -0.0066    -0.888    -0.317    -0.296  0.2263 -0.0882  0.9700
    28 C(13)  Bbb    -0.0034    -0.461    -0.164    -0.154  0.7954  0.5915 -0.1318
              Bcc     0.0101     1.349     0.481     0.450 -0.5622  0.8015  0.2040
 
              Baa    -0.0025    -1.341    -0.479    -0.447  0.2416 -0.0740  0.9675
    29 H(1)   Bbb    -0.0024    -1.258    -0.449    -0.419  0.7942  0.5880 -0.1534
              Bcc     0.0049     2.599     0.927     0.867 -0.5576  0.8054  0.2008
 
              Baa    -0.0075    -1.004    -0.358    -0.335  0.9200  0.3808 -0.0926
    30 C(13)  Bbb    -0.0056    -0.751    -0.268    -0.250  0.1600 -0.1492  0.9758
              Bcc     0.0131     1.754     0.626     0.585 -0.3577  0.9125  0.1982
 
              Baa    -0.0040    -2.143    -0.765    -0.715  0.6435  0.0014  0.7654
    31 H(1)   Bbb    -0.0040    -2.116    -0.755    -0.706  0.7444  0.2315 -0.6263
              Bcc     0.0080     4.258     1.520     1.420 -0.1780  0.9728  0.1479
 
              Baa    -0.0227    -3.045    -1.086    -1.016  0.2225 -0.1128  0.9684
    32 C(13)  Bbb    -0.0141    -1.892    -0.675    -0.631  0.9534  0.2328 -0.1919
              Bcc     0.0368     4.936     1.761     1.647 -0.2038  0.9660  0.1594
 
              Baa    -0.0202    -2.710    -0.967    -0.904 -0.3491 -0.0122  0.9370
    33 C(13)  Bbb    -0.0157    -2.113    -0.754    -0.705  0.9174 -0.2083  0.3391
              Bcc     0.0359     4.823     1.721     1.609  0.1911  0.9780  0.0839
 
              Baa    -0.0093    -1.242    -0.443    -0.414 -0.0596 -0.0269  0.9979
    34 C(13)  Bbb    -0.0063    -0.841    -0.300    -0.281  0.9263 -0.3741  0.0453
              Bcc     0.0155     2.083     0.743     0.695  0.3721  0.9270  0.0472
 
              Baa    -0.0041    -2.166    -0.773    -0.722  0.0290 -0.0481  0.9984
    35 H(1)   Bbb    -0.0038    -2.035    -0.726    -0.679  0.9579 -0.2841 -0.0415
              Bcc     0.0079     4.201     1.499     1.401  0.2857  0.9576  0.0378
 
              Baa    -0.0042    -0.558    -0.199    -0.186 -0.2023 -0.3256  0.9236
    36 C(13)  Bbb    -0.0035    -0.463    -0.165    -0.155  0.5287  0.7576  0.3828
              Bcc     0.0076     1.022     0.365     0.341  0.8243 -0.5658 -0.0189
 
              Baa    -0.0022    -0.292    -0.104    -0.098  0.6259  0.5528  0.5502
    37 C(13)  Bbb    -0.0016    -0.213    -0.076    -0.071 -0.3061 -0.4747  0.8252
              Bcc     0.0038     0.505     0.180     0.169  0.7173 -0.6849 -0.1279
 
              Baa    -0.0030    -0.401    -0.143    -0.134  0.2865  0.7331  0.6168
    38 C(13)  Bbb    -0.0022    -0.296    -0.106    -0.099 -0.4021 -0.4924  0.7719
              Bcc     0.0052     0.697     0.249     0.233  0.8696 -0.4692  0.1537
 
              Baa    -0.0014    -0.186    -0.066    -0.062 -0.5098 -0.6008  0.6158
    39 C(13)  Bbb    -0.0011    -0.147    -0.052    -0.049  0.4069  0.4623  0.7879
              Bcc     0.0025     0.333     0.119     0.111  0.7580 -0.6522 -0.0088
 
              Baa    -0.0018    -0.239    -0.085    -0.080 -0.3784 -0.5068  0.7746
    40 C(13)  Bbb    -0.0014    -0.181    -0.065    -0.060  0.2700  0.7400  0.6161
              Bcc     0.0031     0.420     0.150     0.140  0.8854 -0.4423  0.1432
 
              Baa    -0.0013    -0.176    -0.063    -0.059  0.3897  0.6800  0.6211
    41 C(13)  Bbb    -0.0006    -0.074    -0.026    -0.025 -0.3937 -0.4867  0.7799
              Bcc     0.0019     0.250     0.089     0.083  0.8325 -0.5484  0.0780
 
              Baa    -0.0019    -1.021    -0.364    -0.340  0.6551  0.6151 -0.4388
    42 H(1)   Bbb    -0.0018    -0.972    -0.347    -0.324  0.4576  0.1391  0.8782
              Bcc     0.0037     1.993     0.711     0.665 -0.6012  0.7761  0.1904
 
              Baa    -0.0038    -2.004    -0.715    -0.669  0.4385  0.6639 -0.6058
    43 H(1)   Bbb    -0.0037    -1.970    -0.703    -0.657  0.0488  0.6554  0.7537
              Bcc     0.0074     3.974     1.418     1.326  0.8974 -0.3600  0.2550
 
              Baa    -0.0009    -0.456    -0.163    -0.152  0.5709  0.6741 -0.4687
    44 H(1)   Bbb    -0.0008    -0.449    -0.160    -0.150  0.3855  0.2839  0.8779
              Bcc     0.0017     0.906     0.323     0.302  0.7249 -0.6819 -0.0978
 
              Baa    -0.0012    -0.654    -0.233    -0.218  0.4000  0.8704 -0.2870
    45 H(1)   Bbb    -0.0012    -0.648    -0.231    -0.216 -0.0890  0.3486  0.9331
              Bcc     0.0024     1.302     0.465     0.434  0.9122 -0.3477  0.2169
 
              Baa    -0.0039    -0.522    -0.186    -0.174  0.0551  0.0173  0.9983
    46 C(13)  Bbb    -0.0037    -0.493    -0.176    -0.164 -0.6504  0.7593  0.0227
              Bcc     0.0076     1.014     0.362     0.338  0.7576  0.6506 -0.0531
 
              Baa    -0.0021    -0.285    -0.102    -0.095 -0.5783  0.5455  0.6067
    47 C(13)  Bbb    -0.0021    -0.275    -0.098    -0.092  0.5294 -0.3148  0.7878
              Bcc     0.0042     0.560     0.200     0.187  0.6207  0.7767 -0.1067
 
              Baa    -0.0028    -0.370    -0.132    -0.123 -0.0583  0.0558  0.9967
    48 C(13)  Bbb    -0.0026    -0.346    -0.123    -0.115 -0.5006  0.8622 -0.0776
              Bcc     0.0053     0.716     0.255     0.239  0.8637  0.5035  0.0223
 
              Baa    -0.0013    -0.170    -0.060    -0.057 -0.3025  0.4260  0.8526
    49 C(13)  Bbb    -0.0012    -0.162    -0.058    -0.054  0.6381 -0.5740  0.5132
              Bcc     0.0025     0.332     0.118     0.111  0.7081  0.6993 -0.0982
 
              Baa    -0.0015    -0.196    -0.070    -0.065 -0.3977  0.7370  0.5465
    50 C(13)  Bbb    -0.0014    -0.194    -0.069    -0.065  0.2703 -0.4751  0.8374
              Bcc     0.0029     0.390     0.139     0.130  0.8768  0.4807 -0.0103
 
              Baa    -0.0011    -0.147    -0.052    -0.049 -0.1983  0.3834  0.9021
    51 C(13)  Bbb    -0.0010    -0.137    -0.049    -0.046 -0.5571  0.7131 -0.4255
              Bcc     0.0021     0.284     0.101     0.095  0.8064  0.5869 -0.0722
 
              Baa    -0.0020    -1.044    -0.372    -0.348 -0.3016  0.3356  0.8924
    52 H(1)   Bbb    -0.0019    -1.021    -0.364    -0.341  0.8149 -0.3952  0.4240
              Bcc     0.0039     2.065     0.737     0.689  0.4950  0.8551 -0.1542
 
              Baa    -0.0036    -1.907    -0.680    -0.636 -0.2201  0.3178  0.9223
    53 H(1)   Bbb    -0.0035    -1.875    -0.669    -0.625 -0.3141  0.8720 -0.3754
              Bcc     0.0071     3.782     1.350     1.262  0.9235  0.3723  0.0921
 
              Baa    -0.0009    -0.464    -0.166    -0.155 -0.5526  0.5833  0.5953
    54 H(1)   Bbb    -0.0009    -0.459    -0.164    -0.153  0.5344 -0.3002  0.7901
              Bcc     0.0017     0.923     0.329     0.308  0.6396  0.7547 -0.1458
 
              Baa    -0.0012    -0.631    -0.225    -0.211 -0.2691  0.6107  0.7447
    55 H(1)   Bbb    -0.0012    -0.629    -0.224    -0.210 -0.2638  0.6969 -0.6669
              Bcc     0.0024     1.260     0.450     0.420  0.9263  0.3759  0.0265
 
              Baa    -0.0007    -0.088    -0.031    -0.029 -0.4961  0.7791  0.3833
    56 C(13)  Bbb    -0.0007    -0.088    -0.031    -0.029  0.2720 -0.2798  0.9207
              Bcc     0.0013     0.176     0.063     0.059  0.8246  0.5610 -0.0731
 
              Baa    -0.0005    -0.020    -0.007    -0.007 -0.1496  0.3640  0.9193
    57 N(14)  Bbb    -0.0005    -0.017    -0.006    -0.006 -0.5275  0.7570 -0.3856
              Bcc     0.0010     0.037     0.013     0.012  0.8363  0.5426 -0.0787
 
              Baa    -0.0007    -0.098    -0.035    -0.033 -0.3194 -0.4473  0.8354
    58 C(13)  Bbb    -0.0007    -0.088    -0.031    -0.029  0.3858  0.7438  0.5458
              Bcc     0.0014     0.187     0.067     0.062  0.8655 -0.4966  0.0650
 
              Baa    -0.0006    -0.024    -0.009    -0.008  0.3676  0.7294  0.5769
    59 N(14)  Bbb    -0.0001    -0.004    -0.001    -0.001 -0.3528 -0.4646  0.8122
              Bcc     0.0007     0.028     0.010     0.009  0.8605 -0.5021  0.0865
 

 ---------------------------------------------------------------------------------

 No NMR shielding tensors so no spin-rotation constants.
 Leave Link  601 at Sat Oct 20 05:09:41 2018, MaxMem=   838860800 cpu:        43.7
 (Enter /soft/sl6.3/x86_64/gaussian/g09_d01/g09/l701.exe)
 Compute integral first derivatives.
 ... and contract with generalized density number  0.
 Leave Link  701 at Sat Oct 20 05:09:42 2018, MaxMem=   838860800 cpu:        16.5
 (Enter /soft/sl6.3/x86_64/gaussian/g09_d01/g09/l702.exe)
 L702 exits ... SP integral derivatives will be done elsewhere.
 Leave Link  702 at Sat Oct 20 05:09:42 2018, MaxMem=   838860800 cpu:         0.4
 (Enter /soft/sl6.3/x86_64/gaussian/g09_d01/g09/l703.exe)
 Compute integral first derivatives, UseDBF=F ICtDFT=           0.
 Integral derivatives from FoFJK, PRISM(SPDF).
 Calling FoFJK, ICntrl=      2127 FMM=F ISym2X=0 I1Cent= 0 IOpClX= 1 NMat=1 NMatS=1 NMatT=0.
 FoFJK:  IHMeth= 1 ICntrl=    2127 DoSepK=F KAlg= 0 I1Cent=   0 FoldK=F
 IRaf=         0 NMat=   1 IRICut=       1 DoRegI=T DoRafI=F ISym2E= 0.
 FoFCou: FMM=F IPFlag=           0 FMFlag=      100000 FMFlg1=         800
         NFxFlg=           0 DoJE=F BraDBF=F KetDBF=F FulRan=T
         wScrn=  0.000000 ICntrl=    2127 IOpCl=  1 I1Cent=           0 NGrid=           0
         NMat0=    1 NMatS0=      1 NMatT0=    0 NMatD0=    1 NMtDS0=    0 NMtDT0=    0
 Symmetry not used in FoFCou.
 Leave Link  703 at Sat Oct 20 05:12:21 2018, MaxMem=   838860800 cpu:      2544.1
 (Enter /soft/sl6.3/x86_64/gaussian/g09_d01/g09/l716.exe)
 Dipole        =-2.65825858D+00-1.06903624D-01-9.83365141D-02
 ***** Axes restored to original set *****
 -------------------------------------------------------------------
 Center     Atomic                   Forces (Hartrees/Bohr)
 Number     Number              X              Y              Z
 -------------------------------------------------------------------
      1       26          -0.000003261    0.000001715    0.000000320
      2       17          -0.000001710   -0.000001339    0.000000463
      3        7          -0.000001981   -0.000004512    0.000000200
      4        7          -0.000000200    0.000001407   -0.000001060
      5        7           0.000003292   -0.000004719    0.000000681
      6        7           0.000000313    0.000004191    0.000002815
      7        6          -0.000001138    0.000003168   -0.000000393
      8        1           0.000000033    0.000001142    0.000001718
      9        6          -0.000001656    0.000002461    0.000001115
     10        1          -0.000000906    0.000000500    0.000002186
     11        6          -0.000000287    0.000000616    0.000001562
     12        1          -0.000001663    0.000001262    0.000001745
     13        6          -0.000001539   -0.000000119    0.000000804
     14        1          -0.000001759    0.000000604    0.000000452
     15        6          -0.000000275   -0.000000180   -0.000000670
     16        6          -0.000000230    0.000002474    0.000005765
     17        6          -0.000002978   -0.000002824   -0.000008077
     18        1          -0.000001229   -0.000000056    0.000003965
     19       17           0.000001251    0.000003715    0.000001273
     20        7           0.000000459    0.000003205    0.000008707
     21        7          -0.000002298   -0.000003411   -0.000003740
     22        7           0.000001877    0.000005045   -0.000000911
     23        7           0.000002677   -0.000001290   -0.000000798
     24        6          -0.000000411   -0.000000005   -0.000001009
     25        1           0.000001124    0.000000845    0.000002346
     26        6           0.000001296    0.000000880    0.000001618
     27        1           0.000000482    0.000002229    0.000001408
     28        6           0.000002329    0.000000566    0.000000878
     29        1           0.000001382    0.000001264    0.000001443
     30        6           0.000000742    0.000000990   -0.000000043
     31        1           0.000001015    0.000000794    0.000001275
     32        6           0.000000778    0.000002418    0.000000736
     33        6           0.000001420   -0.000003477   -0.000001062
     34        6           0.000000278    0.000000465    0.000005187
     35        1           0.000001647    0.000000570   -0.000001848
     36        6          -0.000002271    0.000000678   -0.000001039
     37        6          -0.000000443   -0.000001558   -0.000000123
     38        6           0.000000177   -0.000000621   -0.000001612
     39        6          -0.000000110   -0.000000989   -0.000000665
     40        6           0.000001320   -0.000001788   -0.000000912
     41        6          -0.000001585   -0.000000586   -0.000001234
     42        1          -0.000001637   -0.000000737   -0.000000654
     43        1          -0.000000020   -0.000000563   -0.000000649
     44        1          -0.000001967   -0.000001044   -0.000001148
     45        1          -0.000000502   -0.000000975   -0.000001514
     46        6           0.000000461    0.000000301   -0.000000881
     47        6           0.000001454   -0.000001692   -0.000000763
     48        6           0.000001759    0.000000429   -0.000000813
     49        6           0.000002632   -0.000000305   -0.000001557
     50        6           0.000002032   -0.000001239   -0.000001631
     51        6          -0.000000077   -0.000000991   -0.000001590
     52        1           0.000000990   -0.000000071   -0.000000692
     53        1           0.000000642   -0.000001064   -0.000000764
     54        1           0.000000922   -0.000000687   -0.000001329
     55        1           0.000000367   -0.000001078   -0.000001631
     56        6           0.000001336   -0.000001156   -0.000001811
     57        7          -0.000000724   -0.000002384   -0.000002148
     58        6          -0.000001614   -0.000001318   -0.000001785
     59        7          -0.000002011   -0.000001156   -0.000002104
 -------------------------------------------------------------------
 Cartesian Forces:  Max     0.000008707 RMS     0.000001954
 Leave Link  716 at Sat Oct 20 05:12:21 2018, MaxMem=   838860800 cpu:         0.6
 (Enter /soft/sl6.3/x86_64/gaussian/g09_d01/g09/l103.exe)

 GradGradGradGradGradGradGradGradGradGradGradGradGradGradGradGradGradGrad
 Berny optimization.
 FormGI is forming the generalized inverse of G from B-inverse, IUseBI=4.
 Internal  Forces:  Max     0.000003736 RMS     0.000000841
 Search for a local minimum.
 Step number   1 out of a maximum of  354
 All quantities printed in internal units (Hartrees-Bohrs-Radians)
 RMS Force = .84131D-06 SwitMx=.10000D-02 MixMth= 2
 Mixed Optimization -- En-DIIS/RFO-DIIS
 Second derivative matrix not updated -- first step.
 ITU=  0
     Eigenvalues ---    0.00622   0.00765   0.00884   0.01018   0.01081
     Eigenvalues ---    0.01295   0.01418   0.01419   0.01537   0.01601
     Eigenvalues ---    0.01795   0.01803   0.01815   0.01869   0.01893
     Eigenvalues ---    0.01896   0.01923   0.01928   0.02061   0.02064
     Eigenvalues ---    0.02074   0.02085   0.02099   0.02100   0.02142
     Eigenvalues ---    0.02147   0.02149   0.02156   0.02157   0.02180
     Eigenvalues ---    0.02183   0.02183   0.02184   0.02191   0.02192
     Eigenvalues ---    0.02197   0.02210   0.02211   0.02212   0.02212
     Eigenvalues ---    0.02213   0.02216   0.02219   0.02220   0.02224
     Eigenvalues ---    0.02225   0.02226   0.02227   0.02332   0.02334
     Eigenvalues ---    0.02617   0.02988   0.04318   0.04514   0.04933
     Eigenvalues ---    0.04933   0.04933   0.04933   0.06341   0.07652
     Eigenvalues ---    0.08690   0.08840   0.08996   0.09070   0.09088
     Eigenvalues ---    0.10038   0.10589   0.13657   0.14591   0.15962
     Eigenvalues ---    0.15992   0.15994   0.15994   0.15998   0.15998
     Eigenvalues ---    0.15998   0.15999   0.15999   0.15999   0.15999
     Eigenvalues ---    0.15999   0.16000   0.16000   0.16000   0.16000
     Eigenvalues ---    0.20520   0.20639   0.21853   0.21966   0.22000
     Eigenvalues ---    0.22000   0.22603   0.22819   0.22976   0.22978
     Eigenvalues ---    0.23238   0.23765   0.23792   0.23887   0.24000
     Eigenvalues ---    0.24000   0.24036   0.24543   0.24629   0.24734
     Eigenvalues ---    0.24993   0.25000   0.25000   0.25000   0.25000
     Eigenvalues ---    0.25000   0.33599   0.34991   0.35215   0.35403
     Eigenvalues ---    0.35554   0.35554   0.35628   0.35630   0.35683
     Eigenvalues ---    0.35687   0.35688   0.35696   0.35698   0.35708
     Eigenvalues ---    0.35709   0.35733   0.35846   0.35904   0.36596
     Eigenvalues ---    0.36647   0.40572   0.40953   0.40984   0.41034
     Eigenvalues ---    0.41868   0.41869   0.42351   0.42362   0.42413
     Eigenvalues ---    0.42497   0.42522   0.42528   0.43404   0.43733
     Eigenvalues ---    0.45730   0.45731   0.45858   0.45890   0.46674
     Eigenvalues ---    0.46679   0.46815   0.46818   0.46832   0.46886
     Eigenvalues ---    0.47328   0.47341   0.47871   0.47927   0.50134
     Eigenvalues ---    0.50434   0.51704   0.52220   0.53223   0.53298
     Eigenvalues ---    0.54597   0.56775   0.66749   0.66965   1.31132
     Eigenvalues ---    1.31162
 RFO step:  Lambda= 0.00000000D+00 EMin= 6.21658467D-03
 Linear search not attempted -- first point.
 Iteration  1 RMS(Cart)=  0.00005910 RMS(Int)=  0.00000000
 Iteration  2 RMS(Cart)=  0.00000000 RMS(Int)=  0.00000000
 ITry= 1 IFail=0 DXMaxC= 2.75D-04 DCOld= 1.00D+10 DXMaxT= 3.00D-01 DXLimC= 3.00D+00 Rises=F
 Variable       Old X    -DE/DX   Delta X   Delta X   Delta X     New X
                                 (Linear)    (Quad)   (Total)
    R1        4.50506   0.00000   0.00000   0.00000   0.00000   4.50506
    R2        4.40218   0.00000   0.00000   0.00003   0.00003   4.40221
    R3        4.21330   0.00000   0.00000   0.00003   0.00003   4.21333
    R4        4.49770   0.00000   0.00000   0.00000   0.00000   4.49770
    R5        4.39423   0.00000   0.00000   0.00001   0.00001   4.39424
    R6        4.22100   0.00000   0.00000   0.00000   0.00000   4.22101
    R7        2.51927   0.00000   0.00000   0.00000   0.00000   2.51927
    R8        2.54114   0.00000   0.00000   0.00000   0.00000   2.54114
    R9        2.43751   0.00000   0.00000   0.00000   0.00000   2.43751
   R10        2.58495   0.00000   0.00000   0.00000   0.00000   2.58496
   R11        2.55535   0.00000   0.00000  -0.00001  -0.00001   2.55534
   R12        2.57442   0.00000   0.00000   0.00000   0.00000   2.57442
   R13        2.68478   0.00000   0.00000   0.00000   0.00000   2.68478
   R14        2.04721   0.00000   0.00000   0.00000   0.00000   2.04721
   R15        2.62736   0.00000   0.00000   0.00000   0.00000   2.62736
   R16        4.30723   0.00000   0.00000   0.00004   0.00004   4.30728
   R17        2.04573   0.00000   0.00000   0.00000   0.00000   2.04572
   R18        2.62900   0.00000   0.00000   0.00000   0.00000   2.62900
   R19        2.04785   0.00000   0.00000   0.00000   0.00000   2.04785
   R20        2.62348   0.00000   0.00000   0.00000   0.00000   2.62348
   R21        2.04667   0.00000   0.00000   0.00000   0.00000   2.04667
   R22        2.63916   0.00000   0.00000   0.00000   0.00000   2.63916
   R23        2.76535   0.00000   0.00000   0.00000   0.00000   2.76536
   R24        2.59755   0.00000   0.00000   0.00000   0.00000   2.59755
   R25        2.03160   0.00000   0.00000   0.00000   0.00000   2.03160
   R26        2.51917   0.00000   0.00000   0.00000   0.00000   2.51917
   R27        2.54112   0.00000   0.00000   0.00000   0.00000   2.54112
   R28        2.43587   0.00000   0.00000   0.00001   0.00001   2.43587
   R29        2.58603   0.00000   0.00000   0.00000   0.00000   2.58603
   R30        2.55625   0.00000   0.00000   0.00000   0.00000   2.55625
   R31        2.57570   0.00000   0.00000   0.00000   0.00000   2.57570
   R32        2.68465   0.00000   0.00000   0.00000   0.00000   2.68465
   R33        2.04748   0.00000   0.00000   0.00000   0.00000   2.04748
   R34        2.62748   0.00000   0.00000   0.00000   0.00000   2.62748
   R35        2.04574   0.00000   0.00000   0.00000   0.00000   2.04574
   R36        2.62908   0.00000   0.00000   0.00000   0.00000   2.62908
   R37        2.04785   0.00000   0.00000   0.00000   0.00000   2.04785
   R38        2.62364   0.00000   0.00000   0.00000   0.00000   2.62364
   R39        2.04664   0.00000   0.00000   0.00000   0.00000   2.04664
   R40        2.63900   0.00000   0.00000   0.00000   0.00000   2.63900
   R41        2.76566   0.00000   0.00000   0.00000   0.00000   2.76566
   R42        2.59615   0.00000   0.00000   0.00000   0.00000   2.59615
   R43        2.03082   0.00000   0.00000   0.00000   0.00000   2.03082
   R44        2.63632   0.00000   0.00000   0.00000   0.00000   2.63632
   R45        2.63796   0.00000   0.00000   0.00000   0.00000   2.63796
   R46        2.62213   0.00000   0.00000   0.00000   0.00000   2.62213
   R47        2.04580   0.00000   0.00000   0.00000   0.00000   2.04580
   R48        2.61957   0.00000   0.00000   0.00000   0.00000   2.61957
   R49        2.04323   0.00000   0.00000   0.00000   0.00000   2.04323
   R50        2.64802   0.00000   0.00000   0.00000   0.00000   2.64801
   R51        2.04540   0.00000   0.00000   0.00000   0.00000   2.04540
   R52        2.65096   0.00000   0.00000   0.00000   0.00000   2.65096
   R53        2.04559   0.00000   0.00000   0.00000   0.00000   2.04559
   R54        2.70279   0.00000   0.00000   0.00000   0.00000   2.70278
   R55        2.63716   0.00000   0.00000   0.00000   0.00000   2.63716
   R56        2.63894   0.00000   0.00000   0.00000   0.00000   2.63894
   R57        2.62167   0.00000   0.00000   0.00000   0.00000   2.62167
   R58        2.04501   0.00000   0.00000   0.00000   0.00000   2.04501
   R59        2.61885   0.00000   0.00000   0.00000   0.00000   2.61885
   R60        2.04231   0.00000   0.00000   0.00000   0.00000   2.04231
   R61        2.64748   0.00000   0.00000   0.00000   0.00000   2.64748
   R62        2.04539   0.00000   0.00000   0.00000   0.00000   2.04539
   R63        2.65065   0.00000   0.00000   0.00000   0.00000   2.65065
   R64        2.04557   0.00000   0.00000   0.00000   0.00000   2.04556
   R65        2.70238   0.00000   0.00000   0.00000   0.00000   2.70238
   R66        2.18261   0.00000   0.00000   0.00000   0.00000   2.18260
   R67        2.18252   0.00000   0.00000   0.00000   0.00000   2.18252
    A1        1.49526   0.00000   0.00000  -0.00003  -0.00003   1.49524
    A2        1.69777   0.00000   0.00000   0.00001   0.00001   1.69779
    A3        1.55574   0.00000   0.00000   0.00002   0.00002   1.55576
    A4        1.51944   0.00000   0.00000   0.00001   0.00001   1.51945
    A5        1.28013   0.00000   0.00000   0.00000   0.00000   1.28013
    A6        1.57432   0.00000   0.00000   0.00003   0.00003   1.57436
    A7        1.92462   0.00000   0.00000   0.00001   0.00001   1.92463
    A8        1.52605   0.00000   0.00000   0.00000   0.00000   1.52605
    A9        1.81465   0.00000   0.00000   0.00000   0.00000   1.81465
   A10        1.50954   0.00000   0.00000  -0.00003  -0.00003   1.50951
   A11        1.70028   0.00000   0.00000  -0.00001  -0.00001   1.70026
   A12        1.27890   0.00000   0.00000   0.00000   0.00000   1.27890
   A13        2.19895   0.00000   0.00000  -0.00001  -0.00001   2.19894
   A14        2.01604   0.00000   0.00000   0.00000   0.00000   2.01604
   A15        2.06781   0.00000   0.00000   0.00001   0.00001   2.06782
   A16        2.32384   0.00000   0.00000   0.00001   0.00001   2.32385
   A17        2.01011   0.00000   0.00000  -0.00001  -0.00001   2.01010
   A18        1.93183   0.00000   0.00000   0.00000   0.00000   1.93182
   A19        1.86457   0.00000   0.00000   0.00000   0.00000   1.86457
   A20        1.93222   0.00000   0.00000   0.00000   0.00000   1.93223
   A21        2.09814   0.00000   0.00000   0.00000   0.00000   2.09814
   A22        2.25260   0.00000   0.00000   0.00000   0.00000   2.25259
   A23        2.02520   0.00000   0.00000   0.00000   0.00000   2.02519
   A24        2.14977   0.00000   0.00000  -0.00001  -0.00001   2.14976
   A25        2.10807   0.00000   0.00000   0.00001   0.00001   2.10808
   A26        2.31188   0.00000   0.00000   0.00000   0.00000   2.31187
   A27        2.09784   0.00000   0.00000   0.00001   0.00001   2.09784
   A28        2.06624   0.00000   0.00000   0.00000   0.00000   2.06624
   A29        2.11908   0.00000   0.00000   0.00000   0.00000   2.11908
   A30        2.10705   0.00000   0.00000   0.00000   0.00000   2.10705
   A31        2.07566   0.00000   0.00000   0.00000   0.00000   2.07566
   A32        2.10039   0.00000   0.00000   0.00000   0.00000   2.10039
   A33        2.10554   0.00000   0.00000   0.00000   0.00000   2.10554
   A34        2.07449   0.00000   0.00000   0.00000   0.00000   2.07449
   A35        2.10311   0.00000   0.00000   0.00000   0.00000   2.10311
   A36        2.13193   0.00000   0.00000   0.00000   0.00000   2.13193
   A37        2.01085   0.00000   0.00000   0.00000   0.00000   2.01085
   A38        2.14016   0.00000   0.00000   0.00001   0.00001   2.14016
   A39        2.09559   0.00000   0.00000   0.00001   0.00001   2.09559
   A40        1.87152   0.00000   0.00000   0.00000   0.00000   1.87153
   A41        2.31605   0.00000   0.00000  -0.00001  -0.00001   2.31604
   A42        1.82463   0.00000   0.00000   0.00000   0.00000   1.82463
   A43        2.13953   0.00000   0.00000   0.00000   0.00000   2.13952
   A44        2.31775   0.00000   0.00000   0.00000   0.00000   2.31776
   A45        2.19863   0.00000   0.00000  -0.00001  -0.00001   2.19862
   A46        2.01580   0.00000   0.00000   0.00000   0.00000   2.01580
   A47        2.06872   0.00000   0.00000   0.00001   0.00001   2.06873
   A48        2.32818   0.00000   0.00000   0.00002   0.00002   2.32820
   A49        2.00270   0.00000   0.00000   0.00000   0.00000   2.00271
   A50        1.93136   0.00000   0.00000  -0.00001  -0.00001   1.93135
   A51        1.86625   0.00000   0.00000   0.00001   0.00001   1.86626
   A52        1.92993   0.00000   0.00000  -0.00001  -0.00001   1.92992
   A53        2.09762   0.00000   0.00000   0.00000   0.00000   2.09763
   A54        2.25562   0.00000   0.00000   0.00000   0.00000   2.25562
   A55        2.02434   0.00000   0.00000   0.00000   0.00000   2.02434
   A56        2.14912   0.00000   0.00000   0.00000   0.00000   2.14912
   A57        2.10956   0.00000   0.00000   0.00001   0.00001   2.10957
   A58        2.26809   0.00000   0.00000   0.00000   0.00000   2.26809
   A59        2.09800   0.00000   0.00000   0.00001   0.00001   2.09800
   A60        2.06612   0.00000   0.00000   0.00000   0.00000   2.06612
   A61        2.11905   0.00000   0.00000   0.00000   0.00000   2.11904
   A62        2.10683   0.00000   0.00000   0.00000   0.00000   2.10682
   A63        2.07604   0.00000   0.00000   0.00000   0.00000   2.07605
   A64        2.10022   0.00000   0.00000   0.00000   0.00000   2.10022
   A65        2.10526   0.00000   0.00000   0.00000   0.00000   2.10525
   A66        2.07434   0.00000   0.00000   0.00000   0.00000   2.07434
   A67        2.10354   0.00000   0.00000   0.00000   0.00000   2.10355
   A68        2.13140   0.00000   0.00000   0.00000   0.00000   2.13140
   A69        2.00974   0.00000   0.00000   0.00000   0.00000   2.00974
   A70        2.14159   0.00000   0.00000   0.00000   0.00000   2.14159
   A71        2.09435   0.00000   0.00000   0.00001   0.00001   2.09436
   A72        1.87129   0.00000   0.00000   0.00000   0.00000   1.87129
   A73        2.31726   0.00000   0.00000  -0.00001  -0.00001   2.31725
   A74        1.82594   0.00000   0.00000   0.00000   0.00000   1.82595
   A75        2.14312   0.00000   0.00000  -0.00001  -0.00001   2.14311
   A76        2.31387   0.00000   0.00000   0.00000   0.00000   2.31387
   A77        2.09467   0.00000   0.00000   0.00000   0.00000   2.09467
   A78        2.07817   0.00000   0.00000   0.00000   0.00000   2.07817
   A79        2.11034   0.00000   0.00000   0.00000   0.00000   2.11034
   A80        2.08719   0.00000   0.00000   0.00000   0.00000   2.08719
   A81        2.10260   0.00000   0.00000   0.00000   0.00000   2.10260
   A82        2.09308   0.00000   0.00000   0.00000   0.00000   2.09308
   A83        2.08335   0.00000   0.00000   0.00000   0.00000   2.08335
   A84        2.08347   0.00000   0.00000   0.00000   0.00000   2.08347
   A85        2.11635   0.00000   0.00000   0.00000   0.00000   2.11635
   A86        2.09590   0.00000   0.00000   0.00000   0.00000   2.09590
   A87        2.09682   0.00000   0.00000   0.00000   0.00000   2.09682
   A88        2.09037   0.00000   0.00000   0.00000   0.00000   2.09037
   A89        2.09988   0.00000   0.00000   0.00000   0.00000   2.09988
   A90        2.09515   0.00000   0.00000   0.00000   0.00000   2.09515
   A91        2.08807   0.00000   0.00000   0.00000   0.00000   2.08808
   A92        2.08960   0.00000   0.00000   0.00000   0.00000   2.08960
   A93        2.09572   0.00000   0.00000   0.00000   0.00000   2.09571
   A94        2.09787   0.00000   0.00000   0.00000   0.00000   2.09787
   A95        2.09623   0.00000   0.00000   0.00000   0.00000   2.09623
   A96        2.07969   0.00000   0.00000   0.00000   0.00000   2.07969
   A97        2.10727   0.00000   0.00000   0.00000   0.00000   2.10726
   A98        2.08839   0.00000   0.00000   0.00000   0.00000   2.08839
   A99        2.10619   0.00000   0.00000   0.00000   0.00000   2.10619
   A100       2.08828   0.00000   0.00000   0.00000   0.00000   2.08828
   A101       2.08486   0.00000   0.00000   0.00000   0.00000   2.08487
   A102       2.08311   0.00000   0.00000   0.00000   0.00000   2.08311
   A103       2.11520   0.00000   0.00000   0.00000   0.00000   2.11519
   A104       2.09715   0.00000   0.00000   0.00000   0.00000   2.09715
   A105       2.09555   0.00000   0.00000   0.00000   0.00000   2.09555
   A106       2.09040   0.00000   0.00000   0.00000   0.00000   2.09040
   A107       2.10085   0.00000   0.00000   0.00000   0.00000   2.10085
   A108       2.09426   0.00000   0.00000   0.00000   0.00000   2.09426
   A109       2.08805   0.00000   0.00000   0.00000   0.00000   2.08805
   A110       2.08769   0.00000   0.00000   0.00000   0.00000   2.08769
   A111       2.09650   0.00000   0.00000   0.00000   0.00000   2.09649
   A112       2.09900   0.00000   0.00000   0.00000   0.00000   2.09899
   A113       3.06959   0.00000   0.00000   0.00001   0.00001   3.06959
   A114       3.01470   0.00000   0.00000  -0.00002  -0.00002   3.01468
   A115       3.25352   0.00000   0.00000   0.00003   0.00003   3.25355
   A116       3.14317   0.00000   0.00000   0.00000   0.00000   3.14316
   A117       3.14250   0.00000   0.00000   0.00000   0.00000   3.14249
   A118       3.24966   0.00000   0.00000   0.00001   0.00001   3.24967
   A119       3.20621   0.00000   0.00000   0.00001   0.00001   3.20623
   A120       3.19367   0.00000   0.00000   0.00000   0.00000   3.19367
   A121       3.14346   0.00000   0.00000   0.00000   0.00000   3.14345
   A122       3.14184   0.00000   0.00000   0.00000   0.00000   3.14183
    D1       -1.30629   0.00000   0.00000   0.00007   0.00007  -1.30622
    D2        1.80510   0.00000   0.00000   0.00001   0.00001   1.80512
    D3       -3.03291   0.00000   0.00000   0.00004   0.00004  -3.03287
    D4        0.07848   0.00000   0.00000  -0.00001  -0.00001   0.07847
    D5        1.72724   0.00000   0.00000   0.00006   0.00006   1.72730
    D6       -1.44455   0.00000   0.00000   0.00000   0.00000  -1.44455
    D7        0.22045   0.00000   0.00000   0.00007   0.00007   0.22052
    D8       -2.95135   0.00000   0.00000   0.00002   0.00002  -2.95133
    D9       -2.70461   0.00000   0.00000   0.00006   0.00006  -2.70456
   D10        0.10427   0.00000   0.00000   0.00013   0.00013   0.10440
   D11        0.32482   0.00000   0.00000  -0.00001  -0.00001   0.32481
   D12        3.13370   0.00000   0.00000   0.00007   0.00007   3.13377
   D13        1.78625   0.00000   0.00000   0.00006   0.00006   1.78631
   D14       -1.57753   0.00000   0.00000   0.00002   0.00002  -1.57752
   D15       -3.04400   0.00000   0.00000   0.00002   0.00002  -3.04398
   D16       -0.12460   0.00000   0.00000  -0.00002  -0.00002  -0.12462
   D17       -1.45613   0.00000   0.00000   0.00006   0.00006  -1.45607
   D18        1.46327   0.00000   0.00000   0.00002   0.00002   1.46329
   D19        0.23702   0.00000   0.00000   0.00005   0.00005   0.23707
   D20       -3.12677   0.00000   0.00000   0.00001   0.00001  -3.12676
   D21       -2.65956   0.00000   0.00000  -0.00001  -0.00001  -2.65956
   D22        0.41987   0.00000   0.00000   0.00003   0.00003   0.41991
   D23        0.18750   0.00000   0.00000  -0.00006  -0.00006   0.18744
   D24       -3.01625   0.00000   0.00000  -0.00002  -0.00002  -3.01627
   D25        1.74605   0.00000   0.00000  -0.00008  -0.00008   1.74597
   D26       -1.38717   0.00000   0.00000  -0.00003  -0.00003  -1.38720
   D27        0.26138   0.00000   0.00000  -0.00006  -0.00006   0.26132
   D28       -2.87185   0.00000   0.00000   0.00000   0.00000  -2.87185
   D29       -1.29053   0.00000   0.00000  -0.00008  -0.00008  -1.29061
   D30        1.85943   0.00000   0.00000  -0.00003  -0.00003   1.85940
   D31       -3.01544   0.00000   0.00000  -0.00008  -0.00008  -3.01552
   D32        0.13452   0.00000   0.00000  -0.00002  -0.00002   0.13450
   D33       -1.50383   0.00000   0.00000  -0.00003  -0.00003  -1.50386
   D34        1.39395   0.00000   0.00000   0.00006   0.00006   1.39402
   D35        0.18512   0.00000   0.00000  -0.00001  -0.00001   0.18511
   D36        3.08290   0.00000   0.00000   0.00008   0.00008   3.08298
   D37        1.74183   0.00000   0.00000  -0.00002  -0.00002   1.74181
   D38       -1.64357   0.00000   0.00000   0.00007   0.00007  -1.64350
   D39       -3.07433   0.00000   0.00000  -0.00004  -0.00004  -3.07437
   D40       -0.17655   0.00000   0.00000   0.00005   0.00005  -0.17650
   D41        0.01913   0.00000   0.00000  -0.00005  -0.00005   0.01908
   D42       -3.14108   0.00000   0.00000  -0.00004  -0.00004  -3.14113
   D43       -3.09145   0.00000   0.00000   0.00000   0.00000  -3.09145
   D44        0.03152   0.00000   0.00000   0.00001   0.00001   0.03153
   D45       -3.14090   0.00000   0.00000   0.00004   0.00004  -3.14086
   D46       -0.02280   0.00000   0.00000   0.00003   0.00003  -0.02276
   D47       -0.02711   0.00000   0.00000  -0.00001  -0.00001  -0.02712
   D48        3.09100   0.00000   0.00000  -0.00002  -0.00002   3.09098
   D49        2.92583   0.00000   0.00000  -0.00004  -0.00004   2.92580
   D50       -0.00092   0.00000   0.00000   0.00000   0.00000  -0.00092
   D51        0.16565   0.00000   0.00000   0.00004   0.00004   0.16569
   D52       -2.96914   0.00000   0.00000   0.00001   0.00001  -2.96913
   D53        3.13452   0.00000   0.00000   0.00001   0.00001   3.13453
   D54       -0.00027   0.00000   0.00000  -0.00002  -0.00002  -0.00029
   D55        0.00182   0.00000   0.00000   0.00001   0.00001   0.00183
   D56       -3.11880   0.00000   0.00000   0.00000   0.00000  -3.11880
   D57       -0.00194   0.00000   0.00000  -0.00002  -0.00002  -0.00196
   D58       -3.09565   0.00000   0.00000   0.00004   0.00004  -3.09560
   D59        3.11631   0.00000   0.00000  -0.00001  -0.00001   3.11631
   D60        0.02261   0.00000   0.00000   0.00006   0.00006   0.02267
   D61       -2.59786   0.00000   0.00000  -0.00004  -0.00004  -2.59790
   D62        0.54539   0.00000   0.00000  -0.00004  -0.00004   0.54535
   D63        0.56899   0.00000   0.00000  -0.00006  -0.00006   0.56894
   D64       -2.57094   0.00000   0.00000  -0.00005  -0.00005  -2.57099
   D65       -0.88902   0.00000   0.00000   0.00002   0.00002  -0.88900
   D66        2.27071   0.00000   0.00000   0.00001   0.00001   2.27073
   D67        3.13701   0.00000   0.00000  -0.00001  -0.00001   3.13700
   D68       -0.01204   0.00000   0.00000  -0.00001  -0.00001  -0.01204
   D69       -0.02405   0.00000   0.00000   0.00000   0.00000  -0.02405
   D70        3.11009   0.00000   0.00000   0.00000   0.00000   3.11008
   D71        1.92932   0.00000   0.00000   0.00002   0.00002   1.92934
   D72       -3.13983   0.00000   0.00000   0.00000   0.00000  -3.13982
   D73       -0.01216   0.00000   0.00000   0.00000   0.00000  -0.01216
   D74       -0.00579   0.00000   0.00000   0.00001   0.00001  -0.00578
   D75        3.12188   0.00000   0.00000   0.00000   0.00000   3.12189
   D76       -3.11493   0.00000   0.00000   0.00001   0.00001  -3.11492
   D77        0.01599   0.00000   0.00000   0.00000   0.00000   0.01600
   D78        0.01279   0.00000   0.00000   0.00001   0.00001   0.01281
   D79       -3.13947   0.00000   0.00000   0.00000   0.00000  -3.13947
   D80        0.00367   0.00000   0.00000   0.00000   0.00000   0.00367
   D81       -3.11269   0.00000   0.00000   0.00001   0.00001  -3.11268
   D82        3.13461   0.00000   0.00000  -0.00001  -0.00001   3.13460
   D83        0.01825   0.00000   0.00000   0.00000   0.00000   0.01825
   D84       -0.09453   0.00000   0.00000  -0.00005  -0.00005  -0.09458
   D85        3.03823   0.00000   0.00000  -0.00001  -0.00001   3.03821
   D86        3.02345   0.00000   0.00000  -0.00006  -0.00006   3.02339
   D87       -0.12698   0.00000   0.00000  -0.00002  -0.00002  -0.12700
   D88        0.00133   0.00000   0.00000   0.00002   0.00002   0.00135
   D89        3.08793   0.00000   0.00000  -0.00005  -0.00005   3.08787
   D90       -3.13226   0.00000   0.00000  -0.00001  -0.00001  -3.13227
   D91       -0.04566   0.00000   0.00000  -0.00009  -0.00009  -0.04575
   D92        0.06257   0.00000   0.00000   0.00004   0.00004   0.06261
   D93       -3.09821   0.00000   0.00000   0.00004   0.00004  -3.09817
   D94       -3.08762   0.00000   0.00000  -0.00002  -0.00002  -3.08763
   D95        0.03479   0.00000   0.00000  -0.00002  -0.00002   0.03477
   D96        3.10013   0.00000   0.00000  -0.00002  -0.00002   3.10011
   D97       -0.07325   0.00000   0.00000  -0.00001  -0.00001  -0.07325
   D98       -0.03376   0.00000   0.00000   0.00003   0.00003  -0.03373
   D99        3.07605   0.00000   0.00000   0.00005   0.00005   3.07610
   D100       2.90125   0.00000   0.00000   0.00009   0.00009   2.90134
   D101      -0.00385   0.00000   0.00000   0.00000   0.00000  -0.00384
   D102       0.21261   0.00000   0.00000  -0.00007  -0.00007   0.21253
   D103      -2.95161   0.00000   0.00000  -0.00008  -0.00008  -2.95169
   D104      -3.11756   0.00000   0.00000   0.00000   0.00000  -3.11756
   D105       0.00140   0.00000   0.00000   0.00000   0.00000   0.00140
   D106       0.00496   0.00000   0.00000   0.00000   0.00000   0.00496
   D107       3.14153   0.00000   0.00000  -0.00001  -0.00001   3.14152
   D108      -0.00401   0.00000   0.00000   0.00000   0.00000  -0.00401
   D109       3.11611   0.00000   0.00000   0.00002   0.00002   3.11614
   D110      -3.14000   0.00000   0.00000   0.00001   0.00001  -3.13999
   D111      -0.01988   0.00000   0.00000   0.00004   0.00004  -0.01984
   D112       2.72795   0.00000   0.00000  -0.00002  -0.00002   2.72793
   D113      -0.41290   0.00000   0.00000  -0.00003  -0.00003  -0.41293
   D114      -0.41971   0.00000   0.00000  -0.00004  -0.00004  -0.41974
   D115       2.72263   0.00000   0.00000  -0.00005  -0.00005   2.72259
   D116      -0.95855   0.00000   0.00000  -0.00002  -0.00002  -0.95857
   D117       2.20176   0.00000   0.00000  -0.00002  -0.00002   2.20175
   D118       3.13753   0.00000   0.00000  -0.00001  -0.00001   3.13752
   D119      -0.01009   0.00000   0.00000   0.00000   0.00000  -0.01009
   D120      -0.02416   0.00000   0.00000  -0.00001  -0.00001  -0.02417
   D121       3.11141   0.00000   0.00000   0.00000   0.00000   3.11140
   D122       3.14039   0.00000   0.00000   0.00000   0.00000   3.14039
   D123      -0.01595   0.00000   0.00000   0.00001   0.00001  -0.01594
   D124      -0.00731   0.00000   0.00000   0.00001   0.00001  -0.00730
   D125       3.11954   0.00000   0.00000   0.00002   0.00002   3.11955
   D126      -3.11463   0.00000   0.00000  -0.00001  -0.00001  -3.11464
   D127       0.01663   0.00000   0.00000   0.00000   0.00000   0.01663
   D128       0.01227   0.00000   0.00000   0.00000   0.00000   0.01227
   D129      -3.13965   0.00000   0.00000   0.00001   0.00001  -3.13965
   D130       0.00840   0.00000   0.00000  -0.00002  -0.00002   0.00838
   D131      -3.09900   0.00000   0.00000  -0.00004  -0.00004  -3.09904
   D132       3.13967   0.00000   0.00000  -0.00002  -0.00002   3.13966
   D133       0.03227   0.00000   0.00000  -0.00003  -0.00003   0.03224
   D134      -0.09143   0.00000   0.00000   0.00005   0.00005  -0.09138
   D135       3.07960   0.00000   0.00000   0.00006   0.00006   3.07966
   D136       3.01817   0.00000   0.00000   0.00007   0.00007   3.01824
   D137      -0.09398   0.00000   0.00000   0.00007   0.00007  -0.09390
   D138       0.00161   0.00000   0.00000   0.00000   0.00000   0.00162
   D139      -3.11547   0.00000   0.00000  -0.00003  -0.00003  -3.11550
   D140       3.11651   0.00000   0.00000   0.00000   0.00000   3.11651
   D141      -0.00057   0.00000   0.00000  -0.00003  -0.00003  -0.00060
   D142      -3.12708   0.00000   0.00000   0.00000   0.00000  -3.12708
   D143       0.04169   0.00000   0.00000   0.00000   0.00000   0.04169
   D144       0.01282   0.00000   0.00000   0.00000   0.00000   0.01282
   D145      -3.10160   0.00000   0.00000   0.00000   0.00000  -3.10159
   D146       3.13770   0.00000   0.00000   0.00000   0.00000   3.13769
   D147       0.00089   0.00000   0.00000   0.00000   0.00000   0.00089
   D148      -0.00222   0.00000   0.00000   0.00000   0.00000  -0.00222
   D149      -3.13903   0.00000   0.00000   0.00000   0.00000  -3.13903
   D150      -0.01207   0.00000   0.00000   0.00000   0.00000  -0.01207
   D151      -3.13893   0.00000   0.00000   0.00000   0.00000  -3.13893
   D152       3.10249   0.00000   0.00000   0.00000   0.00000   3.10249
   D153      -0.02437   0.00000   0.00000   0.00000   0.00000  -0.02437
   D154      -0.00905   0.00000   0.00000   0.00000   0.00000  -0.00905
   D155      -3.13658   0.00000   0.00000   0.00000   0.00000  -3.13658
   D156       3.12766   0.00000   0.00000   0.00000   0.00000   3.12766
   D157       0.00014   0.00000   0.00000   0.00000   0.00000   0.00014
   D158       0.00097   0.00000   0.00000   0.00000   0.00000   0.00097
   D159      -3.13860   0.00000   0.00000   0.00000   0.00000  -3.13860
   D160       3.12788   0.00000   0.00000   0.00000   0.00000   3.12788
   D161      -0.01169   0.00000   0.00000   0.00000   0.00000  -0.01169
   D162       0.00972   0.00000   0.00000   0.00000   0.00000   0.00972
   D163      -3.13390   0.00000   0.00000   0.00000   0.00000  -3.13390
   D164       3.13730   0.00000   0.00000   0.00000   0.00000   3.13730
   D165      -0.00632   0.00000   0.00000   0.00000   0.00000  -0.00632
   D166       3.12463   0.00000   0.00000  -0.00001  -0.00001   3.12462
   D167      -0.04451   0.00000   0.00000  -0.00001  -0.00001  -0.04451
   D168      -0.01772   0.00000   0.00000   0.00000   0.00000  -0.01772
   D169       3.09633   0.00000   0.00000   0.00001   0.00001   3.09633
   D170      -3.13490   0.00000   0.00000   0.00001   0.00001  -3.13489
   D171       0.01172   0.00000   0.00000   0.00001   0.00001   0.01173
   D172       0.00745   0.00000   0.00000   0.00000   0.00000   0.00744
   D173      -3.12912   0.00000   0.00000   0.00000   0.00000  -3.12912
   D174       0.01248   0.00000   0.00000   0.00000   0.00000   0.01248
   D175       3.13979   0.00000   0.00000   0.00000   0.00000   3.13979
   D176      -3.10186   0.00000   0.00000   0.00000   0.00000  -3.10186
   D177       0.02545   0.00000   0.00000   0.00000   0.00000   0.02545
   D178       0.00802   0.00000   0.00000   0.00000   0.00000   0.00802
   D179       3.14073   0.00000   0.00000   0.00000   0.00000   3.14072
   D180      -3.13870   0.00000   0.00000   0.00001   0.00001  -3.13869
   D181      -0.00599   0.00000   0.00000   0.00000   0.00000  -0.00599
   D182       0.00276   0.00000   0.00000   0.00000   0.00000   0.00276
   D183       3.14098   0.00000   0.00000   0.00000   0.00000   3.14099
   D184      -3.12459   0.00000   0.00000   0.00000   0.00000  -3.12460
   D185       0.01363   0.00000   0.00000   0.00000   0.00000   0.01363
   D186      -0.01311   0.00000   0.00000   0.00000   0.00000  -0.01312
   D187       3.13185   0.00000   0.00000  -0.00001  -0.00001   3.13184
   D188       3.13733   0.00000   0.00000   0.00000   0.00000   3.13733
   D189      -0.00089   0.00000   0.00000   0.00000   0.00000  -0.00089
         Item               Value     Threshold  Converged?
 Maximum Force            0.000004     0.000450     YES
 RMS     Force            0.000001     0.000300     YES
 Maximum Displacement     0.000275     0.001800     YES
 RMS     Displacement     0.000059     0.001200     YES
 Predicted change in Energy=-1.964046D-09
 Optimization completed.
    -- Stationary point found.
                           ----------------------------
                           !   Optimized Parameters   !
                           ! (Angstroms and Degrees)  !
 --------------------------                            --------------------------
 ! Name  Definition              Value          Derivative Info.                !
 --------------------------------------------------------------------------------
 ! R1    R(1,2)                  2.384          -DE/DX =    0.0                 !
 ! R2    R(1,3)                  2.3295         -DE/DX =    0.0                 !
 ! R3    R(1,4)                  2.2296         -DE/DX =    0.0                 !
 ! R4    R(1,19)                 2.3801         -DE/DX =    0.0                 !
 ! R5    R(1,20)                 2.3253         -DE/DX =    0.0                 !
 ! R6    R(1,21)                 2.2337         -DE/DX =    0.0                 !
 ! R7    R(3,7)                  1.3331         -DE/DX =    0.0                 !
 ! R8    R(3,15)                 1.3447         -DE/DX =    0.0                 !
 ! R9    R(4,5)                  1.2899         -DE/DX =    0.0                 !
 ! R10   R(4,16)                 1.3679         -DE/DX =    0.0                 !
 ! R11   R(5,6)                  1.3522         -DE/DX =    0.0                 !
 ! R12   R(6,17)                 1.3623         -DE/DX =    0.0                 !
 ! R13   R(6,36)                 1.4207         -DE/DX =    0.0                 !
 ! R14   R(7,8)                  1.0833         -DE/DX =    0.0                 !
 ! R15   R(7,9)                  1.3903         -DE/DX =    0.0                 !
 ! R16   R(8,25)                 2.2793         -DE/DX =    0.0                 !
 ! R17   R(9,10)                 1.0826         -DE/DX =    0.0                 !
 ! R18   R(9,11)                 1.3912         -DE/DX =    0.0                 !
 ! R19   R(11,12)                1.0837         -DE/DX =    0.0                 !
 ! R20   R(11,13)                1.3883         -DE/DX =    0.0                 !
 ! R21   R(13,14)                1.083          -DE/DX =    0.0                 !
 ! R22   R(13,15)                1.3966         -DE/DX =    0.0                 !
 ! R23   R(15,16)                1.4634         -DE/DX =    0.0                 !
 ! R24   R(16,17)                1.3746         -DE/DX =    0.0                 !
 ! R25   R(17,18)                1.0751         -DE/DX =    0.0                 !
 ! R26   R(20,24)                1.3331         -DE/DX =    0.0                 !
 ! R27   R(20,32)                1.3447         -DE/DX =    0.0                 !
 ! R28   R(21,22)                1.289          -DE/DX =    0.0                 !
 ! R29   R(21,33)                1.3685         -DE/DX =    0.0                 !
 ! R30   R(22,23)                1.3527         -DE/DX =    0.0                 !
 ! R31   R(23,34)                1.363          -DE/DX =    0.0                 !
 ! R32   R(23,46)                1.4207         -DE/DX =    0.0                 !
 ! R33   R(24,25)                1.0835         -DE/DX =    0.0                 !
 ! R34   R(24,26)                1.3904         -DE/DX =    0.0                 !
 ! R35   R(26,27)                1.0826         -DE/DX =    0.0                 !
 ! R36   R(26,28)                1.3913         -DE/DX =    0.0                 !
 ! R37   R(28,29)                1.0837         -DE/DX =    0.0                 !
 ! R38   R(28,30)                1.3884         -DE/DX =    0.0                 !
 ! R39   R(30,31)                1.083          -DE/DX =    0.0                 !
 ! R40   R(30,32)                1.3965         -DE/DX =    0.0                 !
 ! R41   R(32,33)                1.4635         -DE/DX =    0.0                 !
 ! R42   R(33,34)                1.3738         -DE/DX =    0.0                 !
 ! R43   R(34,35)                1.0747         -DE/DX =    0.0                 !
 ! R44   R(36,37)                1.3951         -DE/DX =    0.0                 !
 ! R45   R(36,38)                1.3959         -DE/DX =    0.0                 !
 ! R46   R(37,39)                1.3876         -DE/DX =    0.0                 !
 ! R47   R(37,42)                1.0826         -DE/DX =    0.0                 !
 ! R48   R(38,40)                1.3862         -DE/DX =    0.0                 !
 ! R49   R(38,43)                1.0812         -DE/DX =    0.0                 !
 ! R50   R(39,41)                1.4013         -DE/DX =    0.0                 !
 ! R51   R(39,44)                1.0824         -DE/DX =    0.0                 !
 ! R52   R(40,41)                1.4028         -DE/DX =    0.0                 !
 ! R53   R(40,45)                1.0825         -DE/DX =    0.0                 !
 ! R54   R(41,58)                1.4303         -DE/DX =    0.0                 !
 ! R55   R(46,47)                1.3955         -DE/DX =    0.0                 !
 ! R56   R(46,48)                1.3965         -DE/DX =    0.0                 !
 ! R57   R(47,49)                1.3873         -DE/DX =    0.0                 !
 ! R58   R(47,52)                1.0822         -DE/DX =    0.0                 !
 ! R59   R(48,50)                1.3858         -DE/DX =    0.0                 !
 ! R60   R(48,53)                1.0807         -DE/DX =    0.0                 !
 ! R61   R(49,51)                1.401          -DE/DX =    0.0                 !
 ! R62   R(49,54)                1.0824         -DE/DX =    0.0                 !
 ! R63   R(50,51)                1.4027         -DE/DX =    0.0                 !
 ! R64   R(50,55)                1.0825         -DE/DX =    0.0                 !
 ! R65   R(51,56)                1.43           -DE/DX =    0.0                 !
 ! R66   R(56,57)                1.155          -DE/DX =    0.0                 !
 ! R67   R(58,59)                1.1549         -DE/DX =    0.0                 !
 ! A1    A(2,1,3)               85.6723         -DE/DX =    0.0                 !
 ! A2    A(2,1,4)               97.2753         -DE/DX =    0.0                 !
 ! A3    A(2,1,20)              89.1374         -DE/DX =    0.0                 !
 ! A4    A(2,1,21)              87.0575         -DE/DX =    0.0                 !
 ! A5    A(3,1,4)               73.3462         -DE/DX =    0.0                 !
 ! A6    A(3,1,19)              90.202          -DE/DX =    0.0                 !
 ! A7    A(3,1,20)             110.2728         -DE/DX =    0.0                 !
 ! A8    A(4,1,19)              87.4363         -DE/DX =    0.0                 !
 ! A9    A(4,1,21)             103.9718         -DE/DX =    0.0                 !
 ! A10   A(19,1,20)             86.4901         -DE/DX =    0.0                 !
 ! A11   A(19,1,21)             97.4186         -DE/DX =    0.0                 !
 ! A12   A(20,1,21)             73.2755         -DE/DX =    0.0                 !
 ! A13   A(1,3,7)              125.9908         -DE/DX =    0.0                 !
 ! A14   A(1,3,15)             115.5107         -DE/DX =    0.0                 !
 ! A15   A(7,3,15)             118.4768         -DE/DX =    0.0                 !
 ! A16   A(1,4,5)              133.1463         -DE/DX =    0.0                 !
 ! A17   A(1,4,16)             115.1706         -DE/DX =    0.0                 !
 ! A18   A(5,4,16)             110.6856         -DE/DX =    0.0                 !
 ! A19   A(4,5,6)              106.832          -DE/DX =    0.0                 !
 ! A20   A(5,6,17)             110.7082         -DE/DX =    0.0                 !
 ! A21   A(5,6,36)             120.2144         -DE/DX =    0.0                 !
 ! A22   A(17,6,36)            129.0642         -DE/DX =    0.0                 !
 ! A23   A(3,7,8)              116.0352         -DE/DX =    0.0                 !
 ! A24   A(3,7,9)              123.1726         -DE/DX =    0.0                 !
 ! A25   A(8,7,9)              120.7836         -DE/DX =    0.0                 !
 ! A26   A(7,8,25)             132.4607         -DE/DX =    0.0                 !
 ! A27   A(7,9,10)             120.1973         -DE/DX =    0.0                 !
 ! A28   A(7,9,11)             118.3868         -DE/DX =    0.0                 !
 ! A29   A(10,9,11)            121.4145         -DE/DX =    0.0                 !
 ! A30   A(9,11,12)            120.7253         -DE/DX =    0.0                 !
 ! A31   A(9,11,13)            118.9266         -DE/DX =    0.0                 !
 ! A32   A(12,11,13)           120.3433         -DE/DX =    0.0                 !
 ! A33   A(11,13,14)           120.6384         -DE/DX =    0.0                 !
 ! A34   A(11,13,15)           118.8597         -DE/DX =    0.0                 !
 ! A35   A(14,13,15)           120.4991         -DE/DX =    0.0                 !
 ! A36   A(3,15,13)            122.1507         -DE/DX =    0.0                 !
 ! A37   A(3,15,16)            115.213          -DE/DX =    0.0                 !
 ! A38   A(13,15,16)           122.6219         -DE/DX =    0.0                 !
 ! A39   A(4,16,15)            120.0682         -DE/DX =    0.0                 !
 ! A40   A(4,16,17)            107.2304         -DE/DX =    0.0                 !
 ! A41   A(15,16,17)           132.6999         -DE/DX =    0.0                 !
 ! A42   A(6,17,16)            104.5437         -DE/DX =    0.0                 !
 ! A43   A(6,17,18)            122.5858         -DE/DX =    0.0                 !
 ! A44   A(16,17,18)           132.7975         -DE/DX =    0.0                 !
 ! A45   A(1,20,24)            125.9723         -DE/DX =    0.0                 !
 ! A46   A(1,20,32)            115.497          -DE/DX =    0.0                 !
 ! A47   A(24,20,32)           118.529          -DE/DX =    0.0                 !
 ! A48   A(1,21,22)            133.3951         -DE/DX =    0.0                 !
 ! A49   A(1,21,33)            114.7465         -DE/DX =    0.0                 !
 ! A50   A(22,21,33)           110.6585         -DE/DX =    0.0                 !
 ! A51   A(21,22,23)           106.9283         -DE/DX =    0.0                 !
 ! A52   A(22,23,34)           110.5766         -DE/DX =    0.0                 !
 ! A53   A(22,23,46)           120.185          -DE/DX =    0.0                 !
 ! A54   A(34,23,46)           129.2377         -DE/DX =    0.0                 !
 ! A55   A(20,24,25)           115.9862         -DE/DX =    0.0                 !
 ! A56   A(20,24,26)           123.1356         -DE/DX =    0.0                 !
 ! A57   A(25,24,26)           120.8689         -DE/DX =    0.0                 !
 ! A58   A(8,25,24)            129.9521         -DE/DX =    0.0                 !
 ! A59   A(24,26,27)           120.2065         -DE/DX =    0.0                 !
 ! A60   A(24,26,28)           118.3801         -DE/DX =    0.0                 !
 ! A61   A(27,26,28)           121.4125         -DE/DX =    0.0                 !
 ! A62   A(26,28,29)           120.7122         -DE/DX =    0.0                 !
 ! A63   A(26,28,30)           118.9485         -DE/DX =    0.0                 !
 ! A64   A(29,28,30)           120.3339         -DE/DX =    0.0                 !
 ! A65   A(28,30,31)           120.6223         -DE/DX =    0.0                 !
 ! A66   A(28,30,32)           118.8509         -DE/DX =    0.0                 !
 ! A67   A(31,30,32)           120.5241         -DE/DX =    0.0                 !
 ! A68   A(20,32,30)           122.1202         -DE/DX =    0.0                 !
 ! A69   A(20,32,33)           115.1496         -DE/DX =    0.0                 !
 ! A70   A(30,32,33)           122.7038         -DE/DX =    0.0                 !
 ! A71   A(21,33,32)           119.9974         -DE/DX =    0.0                 !
 ! A72   A(21,33,34)           107.2171         -DE/DX =    0.0                 !
 ! A73   A(32,33,34)           132.769          -DE/DX =    0.0                 !
 ! A74   A(23,34,33)           104.6188         -DE/DX =    0.0                 !
 ! A75   A(23,34,35)           122.7916         -DE/DX =    0.0                 !
 ! A76   A(33,34,35)           132.5751         -DE/DX =    0.0                 !
 ! A77   A(6,36,37)            120.0159         -DE/DX =    0.0                 !
 ! A78   A(6,36,38)            119.0702         -DE/DX =    0.0                 !
 ! A79   A(37,36,38)           120.9138         -DE/DX =    0.0                 !
 ! A80   A(36,37,39)           119.5871         -DE/DX =    0.0                 !
 ! A81   A(36,37,42)           120.4699         -DE/DX =    0.0                 !
 ! A82   A(39,37,42)           119.9247         -DE/DX =    0.0                 !
 ! A83   A(36,38,40)           119.3674         -DE/DX =    0.0                 !
 ! A84   A(36,38,43)           119.3743         -DE/DX =    0.0                 !
 ! A85   A(40,38,43)           121.2577         -DE/DX =    0.0                 !
 ! A86   A(37,39,41)           120.0864         -DE/DX =    0.0                 !
 ! A87   A(37,39,44)           120.1391         -DE/DX =    0.0                 !
 ! A88   A(41,39,44)           119.7692         -DE/DX =    0.0                 !
 ! A89   A(38,40,41)           120.3141         -DE/DX =    0.0                 !
 ! A90   A(38,40,45)           120.0432         -DE/DX =    0.0                 !
 ! A91   A(41,40,45)           119.6378         -DE/DX =    0.0                 !
 ! A92   A(39,41,40)           119.7252         -DE/DX =    0.0                 !
 ! A93   A(39,41,58)           120.0757         -DE/DX =    0.0                 !
 ! A94   A(40,41,58)           120.199          -DE/DX =    0.0                 !
 ! A95   A(23,46,47)           120.1052         -DE/DX =    0.0                 !
 ! A96   A(23,46,48)           119.1573         -DE/DX =    0.0                 !
 ! A97   A(47,46,48)           120.7375         -DE/DX =    0.0                 !
 ! A98   A(46,47,49)           119.6558         -DE/DX =    0.0                 !
 ! A99   A(46,47,52)           120.6758         -DE/DX =    0.0                 !
 ! A100  A(49,47,52)           119.6497         -DE/DX =    0.0                 !
 ! A101  A(46,48,50)           119.4539         -DE/DX =    0.0                 !
 ! A102  A(46,48,53)           119.3536         -DE/DX =    0.0                 !
 ! A103  A(50,48,53)           121.1918         -DE/DX =    0.0                 !
 ! A104  A(47,49,51)           120.1579         -DE/DX =    0.0                 !
 ! A105  A(47,49,54)           120.0662         -DE/DX =    0.0                 !
 ! A106  A(51,49,54)           119.7709         -DE/DX =    0.0                 !
 ! A107  A(48,50,51)           120.3698         -DE/DX =    0.0                 !
 ! A108  A(48,50,55)           119.992          -DE/DX =    0.0                 !
 ! A109  A(51,50,55)           119.6362         -DE/DX =    0.0                 !
 ! A110  A(49,51,50)           119.6158         -DE/DX =    0.0                 !
 ! A111  A(49,51,56)           120.1204         -DE/DX =    0.0                 !
 ! A112  A(50,51,56)           120.2636         -DE/DX =    0.0                 !
 ! A113  L(2,1,19,3,-1)        175.8743         -DE/DX =    0.0                 !
 ! A114  L(3,1,21,2,-1)        172.7299         -DE/DX =    0.0                 !
 ! A115  L(4,1,20,2,-1)        186.4127         -DE/DX =    0.0                 !
 ! A116  L(51,56,57,58,-1)     180.0902         -DE/DX =    0.0                 !
 ! A117  L(41,58,59,56,-1)     180.0518         -DE/DX =    0.0                 !
 ! A118  L(2,1,19,3,-2)        186.1918         -DE/DX =    0.0                 !
 ! A119  L(3,1,21,2,-2)        183.7025         -DE/DX =    0.0                 !
 ! A120  L(4,1,20,2,-2)        182.9837         -DE/DX =    0.0                 !
 ! A121  L(51,56,57,58,-2)     180.1068         -DE/DX =    0.0                 !
 ! A122  L(41,58,59,56,-2)     180.0139         -DE/DX =    0.0                 !
 ! D1    D(2,1,3,7)            -74.8446         -DE/DX =    0.0                 !
 ! D2    D(2,1,3,15)           103.4249         -DE/DX =    0.0                 !
 ! D3    D(4,1,3,7)           -173.7729         -DE/DX =    0.0                 !
 ! D4    D(4,1,3,15)             4.4966         -DE/DX =    0.0                 !
 ! D5    D(19,1,3,7)            98.9636         -DE/DX =    0.0                 !
 ! D6    D(19,1,3,15)          -82.7669         -DE/DX =    0.0                 !
 ! D7    D(20,1,3,7)            12.6308         -DE/DX =    0.0                 !
 ! D8    D(20,1,3,15)         -169.0997         -DE/DX =    0.0                 !
 ! D9    D(7,3,21,22)         -154.963          -DE/DX =    0.0                 !
 ! D10   D(7,3,21,33)            5.974          -DE/DX =    0.0                 !
 ! D11   D(15,3,21,22)          18.6108         -DE/DX =    0.0                 !
 ! D12   D(15,3,21,33)         179.5478         -DE/DX =    0.0                 !
 ! D13   D(2,1,4,5)            102.3448         -DE/DX =    0.0                 !
 ! D14   D(2,1,4,16)           -90.386          -DE/DX =    0.0                 !
 ! D15   D(3,1,4,5)           -174.4084         -DE/DX =    0.0                 !
 ! D16   D(3,1,4,16)            -7.1392         -DE/DX =    0.0                 !
 ! D17   D(19,1,4,5)           -83.4299         -DE/DX =    0.0                 !
 ! D18   D(19,1,4,16)           83.8393         -DE/DX =    0.0                 !
 ! D19   D(21,1,4,5)            13.5804         -DE/DX =    0.0                 !
 ! D20   D(21,1,4,16)         -179.1504         -DE/DX =    0.0                 !
 ! D21   D(5,4,20,24)         -152.3814         -DE/DX =    0.0                 !
 ! D22   D(5,4,20,32)           24.0569         -DE/DX =    0.0                 !
 ! D23   D(16,4,20,24)          10.7431         -DE/DX =    0.0                 !
 ! D24   D(16,4,20,32)        -172.8186         -DE/DX =    0.0                 !
 ! D25   D(2,1,20,24)          100.0415         -DE/DX =    0.0                 !
 ! D26   D(2,1,20,32)          -79.4791         -DE/DX =    0.0                 !
 ! D27   D(3,1,20,24)           14.9758         -DE/DX =    0.0                 !
 ! D28   D(3,1,20,32)         -164.5448         -DE/DX =    0.0                 !
 ! D29   D(19,1,20,24)         -73.9418         -DE/DX =    0.0                 !
 ! D30   D(19,1,20,32)         106.5376         -DE/DX =    0.0                 !
 ! D31   D(21,1,20,24)        -172.7719         -DE/DX =    0.0                 !
 ! D32   D(21,1,20,32)           7.7075         -DE/DX =    0.0                 !
 ! D33   D(2,1,21,22)          -86.1631         -DE/DX =    0.0                 !
 ! D34   D(2,1,21,33)           79.8675         -DE/DX =    0.0                 !
 ! D35   D(4,1,21,22)           10.6068         -DE/DX =    0.0                 !
 ! D36   D(4,1,21,33)          176.6374         -DE/DX =    0.0                 !
 ! D37   D(19,1,21,22)          99.7997         -DE/DX =    0.0                 !
 ! D38   D(19,1,21,33)         -94.1697         -DE/DX =    0.0                 !
 ! D39   D(20,1,21,22)        -176.1462         -DE/DX =    0.0                 !
 ! D40   D(20,1,21,33)         -10.1156         -DE/DX =    0.0                 !
 ! D41   D(1,3,7,8)              1.096          -DE/DX =    0.0                 !
 ! D42   D(1,3,7,9)           -179.9707         -DE/DX =    0.0                 !
 ! D43   D(15,3,7,8)          -177.1273         -DE/DX =    0.0                 !
 ! D44   D(15,3,7,9)             1.8061         -DE/DX =    0.0                 !
 ! D45   D(1,3,15,13)         -179.9605         -DE/DX =    0.0                 !
 ! D46   D(1,3,15,16)           -1.3062         -DE/DX =    0.0                 !
 ! D47   D(7,3,15,13)           -1.5534         -DE/DX =    0.0                 !
 ! D48   D(7,3,15,16)          177.101          -DE/DX =    0.0                 !
 ! D49   D(1,4,5,6)            167.6378         -DE/DX =    0.0                 !
 ! D50   D(16,4,5,6)            -0.0529         -DE/DX =    0.0                 !
 ! D51   D(1,4,16,15)            9.491          -DE/DX =    0.0                 !
 ! D52   D(1,4,16,17)         -170.1194         -DE/DX =    0.0                 !
 ! D53   D(5,4,16,15)          179.5948         -DE/DX =    0.0                 !
 ! D54   D(5,4,16,17)           -0.0156         -DE/DX =    0.0                 !
 ! D55   D(4,5,6,17)             0.1042         -DE/DX =    0.0                 !
 ! D56   D(4,5,6,36)          -178.6943         -DE/DX =    0.0                 !
 ! D57   D(5,6,17,16)           -0.1111         -DE/DX =    0.0                 !
 ! D58   D(5,6,17,18)         -177.3676         -DE/DX =    0.0                 !
 ! D59   D(36,6,17,16)         178.5516         -DE/DX =    0.0                 !
 ! D60   D(36,6,17,18)           1.2952         -DE/DX =    0.0                 !
 ! D61   D(5,6,36,37)         -148.8467         -DE/DX =    0.0                 !
 ! D62   D(5,6,36,38)           31.2486         -DE/DX =    0.0                 !
 ! D63   D(17,6,36,37)          32.6008         -DE/DX =    0.0                 !
 ! D64   D(17,6,36,38)        -147.304          -DE/DX =    0.0                 !
 ! D65   D(3,7,8,25)           -50.9369         -DE/DX =    0.0                 !
 ! D66   D(9,7,8,25)           130.1023         -DE/DX =    0.0                 !
 ! D67   D(3,7,9,10)           179.7376         -DE/DX =    0.0                 !
 ! D68   D(3,7,9,11)            -0.6896         -DE/DX =    0.0                 !
 ! D69   D(8,7,9,10)            -1.378          -DE/DX =    0.0                 !
 ! D70   D(8,7,9,11)           178.1948         -DE/DX =    0.0                 !
 ! D71   D(7,8,25,24)          110.5417         -DE/DX =    0.0                 !
 ! D72   D(7,9,11,12)         -179.899          -DE/DX =    0.0                 !
 ! D73   D(7,9,11,13)           -0.6967         -DE/DX =    0.0                 !
 ! D74   D(10,9,11,12)          -0.3316         -DE/DX =    0.0                 !
 ! D75   D(10,9,11,13)         178.8707         -DE/DX =    0.0                 !
 ! D76   D(9,11,13,14)        -178.4724         -DE/DX =    0.0                 !
 ! D77   D(9,11,13,15)           0.9163         -DE/DX =    0.0                 !
 ! D78   D(12,11,13,14)          0.7331         -DE/DX =    0.0                 !
 ! D79   D(12,11,13,15)       -179.8782         -DE/DX =    0.0                 !
 ! D80   D(11,13,15,3)           0.2105         -DE/DX =    0.0                 !
 ! D81   D(11,13,15,16)       -178.344          -DE/DX =    0.0                 !
 ! D82   D(14,13,15,3)         179.6001         -DE/DX =    0.0                 !
 ! D83   D(14,13,15,16)          1.0456         -DE/DX =    0.0                 !
 ! D84   D(3,15,16,4)           -5.4162         -DE/DX =    0.0                 !
 ! D85   D(3,15,16,17)         174.0775         -DE/DX =    0.0                 !
 ! D86   D(13,15,16,4)         173.2312         -DE/DX =    0.0                 !
 ! D87   D(13,15,16,17)         -7.2751         -DE/DX =    0.0                 !
 ! D88   D(4,16,17,6)            0.076          -DE/DX =    0.0                 !
 ! D89   D(4,16,17,18)         176.9251         -DE/DX =    0.0                 !
 ! D90   D(15,16,17,6)        -179.4653         -DE/DX =    0.0                 !
 ! D91   D(15,16,17,18)         -2.6161         -DE/DX =    0.0                 !
 ! D92   D(1,20,24,25)           3.5852         -DE/DX =    0.0                 !
 ! D93   D(1,20,24,26)        -177.5143         -DE/DX =    0.0                 !
 ! D94   D(32,20,24,25)       -176.9073         -DE/DX =    0.0                 !
 ! D95   D(32,20,24,26)          1.9932         -DE/DX =    0.0                 !
 ! D96   D(1,20,32,30)         177.6242         -DE/DX =    0.0                 !
 ! D97   D(1,20,32,33)          -4.1967         -DE/DX =    0.0                 !
 ! D98   D(24,20,32,30)         -1.9342         -DE/DX =    0.0                 !
 ! D99   D(24,20,32,33)        176.2449         -DE/DX =    0.0                 !
 ! D100  D(1,21,22,23)         166.2293         -DE/DX =    0.0                 !
 ! D101  D(33,21,22,23)         -0.2203         -DE/DX =    0.0                 !
 ! D102  D(1,21,33,32)          12.1816         -DE/DX =    0.0                 !
 ! D103  D(1,21,33,34)        -169.1148         -DE/DX =    0.0                 !
 ! D104  D(22,21,33,32)       -178.6233         -DE/DX =    0.0                 !
 ! D105  D(22,21,33,34)          0.0803         -DE/DX =    0.0                 !
 ! D106  D(21,22,23,34)          0.2841         -DE/DX =    0.0                 !
 ! D107  D(21,22,23,46)        179.9967         -DE/DX =    0.0                 !
 ! D108  D(22,23,34,33)         -0.2298         -DE/DX =    0.0                 !
 ! D109  D(22,23,34,35)        178.5402         -DE/DX =    0.0                 !
 ! D110  D(46,23,34,33)       -179.9089         -DE/DX =    0.0                 !
 ! D111  D(46,23,34,35)         -1.139          -DE/DX =    0.0                 !
 ! D112  D(22,23,46,47)        156.3001         -DE/DX =    0.0                 !
 ! D113  D(22,23,46,48)        -23.6572         -DE/DX =    0.0                 !
 ! D114  D(34,23,46,47)        -24.0474         -DE/DX =    0.0                 !
 ! D115  D(34,23,46,48)        155.9954         -DE/DX =    0.0                 !
 ! D116  D(20,24,25,8)         -54.9208         -DE/DX =    0.0                 !
 ! D117  D(26,24,25,8)         126.1518         -DE/DX =    0.0                 !
 ! D118  D(20,24,26,27)        179.7672         -DE/DX =    0.0                 !
 ! D119  D(20,24,26,28)         -0.5781         -DE/DX =    0.0                 !
 ! D120  D(25,24,26,27)         -1.3842         -DE/DX =    0.0                 !
 ! D121  D(25,24,26,28)        178.2704         -DE/DX =    0.0                 !
 ! D122  D(24,26,28,29)        179.9312         -DE/DX =    0.0                 !
 ! D123  D(24,26,28,30)         -0.914          -DE/DX =    0.0                 !
 ! D124  D(27,26,28,29)         -0.4186         -DE/DX =    0.0                 !
 ! D125  D(27,26,28,30)        178.7363         -DE/DX =    0.0                 !
 ! D126  D(26,28,30,31)       -178.4551         -DE/DX =    0.0                 !
 ! D127  D(26,28,30,32)          0.953          -DE/DX =    0.0                 !
 ! D128  D(29,28,30,31)          0.703          -DE/DX =    0.0                 !
 ! D129  D(29,28,30,32)       -179.8889         -DE/DX =    0.0                 !
 ! D130  D(28,30,32,20)          0.4814         -DE/DX =    0.0                 !
 ! D131  D(28,30,32,33)       -177.5598         -DE/DX =    0.0                 !
 ! D132  D(31,30,32,20)        179.89           -DE/DX =    0.0                 !
 ! D133  D(31,30,32,33)          1.8489         -DE/DX =    0.0                 !
 ! D134  D(20,32,33,21)         -5.2386         -DE/DX =    0.0                 !
 ! D135  D(20,32,33,34)        176.4483         -DE/DX =    0.0                 !
 ! D136  D(30,32,33,21)        172.9286         -DE/DX =    0.0                 !
 ! D137  D(30,32,33,34)         -5.3845         -DE/DX =    0.0                 !
 ! D138  D(21,33,34,23)          0.0925         -DE/DX =    0.0                 !
 ! D139  D(21,33,34,35)       -178.5033         -DE/DX =    0.0                 !
 ! D140  D(32,33,34,23)        178.563          -DE/DX =    0.0                 !
 ! D141  D(32,33,34,35)         -0.0328         -DE/DX =    0.0                 !
 ! D142  D(6,36,37,39)        -179.1687         -DE/DX =    0.0                 !
 ! D143  D(6,36,37,42)           2.3886         -DE/DX =    0.0                 !
 ! D144  D(38,36,37,39)          0.7343         -DE/DX =    0.0                 !
 ! D145  D(38,36,37,42)       -177.7083         -DE/DX =    0.0                 !
 ! D146  D(6,36,38,40)         179.7769         -DE/DX =    0.0                 !
 ! D147  D(6,36,38,43)           0.0509         -DE/DX =    0.0                 !
 ! D148  D(37,36,38,40)         -0.127          -DE/DX =    0.0                 !
 ! D149  D(37,36,38,43)       -179.853          -DE/DX =    0.0                 !
 ! D150  D(36,37,39,41)         -0.6917         -DE/DX =    0.0                 !
 ! D151  D(36,37,39,44)       -179.8474         -DE/DX =    0.0                 !
 ! D152  D(42,37,39,41)        177.7595         -DE/DX =    0.0                 !
 ! D153  D(42,37,39,44)         -1.3961         -DE/DX =    0.0                 !
 ! D154  D(36,38,40,41)         -0.5188         -DE/DX =    0.0                 !
 ! D155  D(36,38,40,45)       -179.7128         -DE/DX =    0.0                 !
 ! D156  D(43,38,40,41)        179.2019         -DE/DX =    0.0                 !
 ! D157  D(43,38,40,45)          0.0079         -DE/DX =    0.0                 !
 ! D158  D(37,39,41,40)          0.0554         -DE/DX =    0.0                 !
 ! D159  D(37,39,41,58)       -179.8287         -DE/DX =    0.0                 !
 ! D160  D(44,39,41,40)        179.2142         -DE/DX =    0.0                 !
 ! D161  D(44,39,41,58)         -0.6699         -DE/DX =    0.0                 !
 ! D162  D(38,40,41,39)          0.5567         -DE/DX =    0.0                 !
 ! D163  D(38,40,41,58)       -179.5593         -DE/DX =    0.0                 !
 ! D164  D(45,40,41,39)        179.754          -DE/DX =    0.0                 !
 ! D165  D(45,40,41,58)         -0.3621         -DE/DX =    0.0                 !
 ! D166  D(23,46,47,49)        179.028          -DE/DX =    0.0                 !
 ! D167  D(23,46,47,52)         -2.5501         -DE/DX =    0.0                 !
 ! D168  D(48,46,47,49)         -1.0154         -DE/DX =    0.0                 !
 ! D169  D(48,46,47,52)        177.4065         -DE/DX =    0.0                 !
 ! D170  D(23,46,48,50)       -179.6164         -DE/DX =    0.0                 !
 ! D171  D(23,46,48,53)          0.6717         -DE/DX =    0.0                 !
 ! D172  D(47,46,48,50)          0.4266         -DE/DX =    0.0                 !
 ! D173  D(47,46,48,53)       -179.2853         -DE/DX =    0.0                 !
 ! D174  D(46,47,49,51)          0.7149         -DE/DX =    0.0                 !
 ! D175  D(46,47,49,54)        179.8965         -DE/DX =    0.0                 !
 ! D176  D(52,47,49,51)       -177.7234         -DE/DX =    0.0                 !
 ! D177  D(52,47,49,54)          1.4582         -DE/DX =    0.0                 !
 ! D178  D(46,48,50,51)          0.4593         -DE/DX =    0.0                 !
 ! D179  D(46,48,50,55)        179.9504         -DE/DX =    0.0                 !
 ! D180  D(53,48,50,51)       -179.8343         -DE/DX =    0.0                 !
 ! D181  D(53,48,50,55)         -0.3432         -DE/DX =    0.0                 !
 ! D182  D(47,49,51,50)          0.158          -DE/DX =    0.0                 !
 ! D183  D(47,49,51,56)        179.9651         -DE/DX =    0.0                 !
 ! D184  D(54,49,51,50)       -179.026          -DE/DX =    0.0                 !
 ! D185  D(54,49,51,56)          0.7811         -DE/DX =    0.0                 !
 ! D186  D(48,50,51,49)         -0.7514         -DE/DX =    0.0                 !
 ! D187  D(48,50,51,56)        179.4417         -DE/DX =    0.0                 !
 ! D188  D(55,50,51,49)        179.7557         -DE/DX =    0.0                 !
 ! D189  D(55,50,51,56)         -0.0512         -DE/DX =    0.0                 !
 --------------------------------------------------------------------------------
 Lowest energy point so far.  Saving SCF results.
 GradGradGradGradGradGradGradGradGradGradGradGradGradGradGradGradGradGrad

 Largest change from initial coordinates is atom   14       0.000 Angstoms.
 Leave Link  103 at Sat Oct 20 05:12:22 2018, MaxMem=   838860800 cpu:         6.0
 (Enter /soft/sl6.3/x86_64/gaussian/g09_d01/g09/l202.exe)
 Stoichiometry    C28H18Cl2FeN10(5)
 Framework group  C1[X(C28H18Cl2FeN10)]
 Deg. of freedom   171
 Full point group                 C1      NOp   1
 RotChk:  IX=0 Diff= 1.57D-15
 Largest Abelian subgroup         C1      NOp   1
 Largest concise Abelian subgroup C1      NOp   1
                         Standard orientation:                         
 ---------------------------------------------------------------------
 Center     Atomic      Atomic             Coordinates (Angstroms)
 Number     Number       Type             X           Y           Z
 ---------------------------------------------------------------------
      1         26           0       -1.952938   -0.067362    0.034243
      2         17           0       -2.171788    0.496985   -2.271608
      3          7           0       -3.229183   -1.945458   -0.486026
      4          7           0       -0.524137   -1.759433   -0.223577
      5          7           0        0.748995   -1.873086   -0.050391
      6          7           0        1.033729   -3.194273   -0.094260
      7          6           0       -4.542057   -1.961039   -0.717079
      8          1           0       -5.044301   -1.002244   -0.671484
      9          6           0       -5.246939   -3.119724   -1.023083
     10          1           0       -6.314452   -3.077508   -1.197871
     11          6           0       -4.545470   -4.318296   -1.105665
     12          1           0       -5.056702   -5.243784   -1.343300
     13          6           0       -3.173300   -4.309169   -0.894931
     14          1           0       -2.596241   -5.222026   -0.976733
     15          6           0       -2.546486   -3.099489   -0.587968
     16          6           0       -1.101493   -2.988968   -0.384976
     17          6           0       -0.097398   -3.924151   -0.303440
     18          1           0       -0.096309   -4.998896   -0.330103
     19         17           0       -2.042963   -0.635557    2.343752
     20          7           0       -3.336085    1.724113    0.567781
     21          7           0       -0.635599    1.725877    0.229555
     22          7           0        0.625036    1.922824    0.046395
     23          7           0        0.814141    3.261901    0.015889
     24          6           0       -4.635698    1.651392    0.855606
     25          1           0       -5.058416    0.654507    0.893809
     26          6           0       -5.419668    2.769244    1.118314
     27          1           0       -6.472449    2.655472    1.343359
     28          6           0       -4.815349    4.022086    1.090649
     29          1           0       -5.390900    4.918686    1.288645
     30          6           0       -3.455794    4.106610    0.822240
     31          1           0       -2.952775    5.065736    0.818605
     32          6           0       -2.744591    2.931740    0.569090
     33          6           0       -1.301095    2.917552    0.328223
     34          6           0       -0.368155    3.916795    0.192118
     35          1           0       -0.440653    4.988520    0.224540
     36          6           0        2.367862   -3.644776    0.094410
     37          6           0        2.811044   -4.801744   -0.546886
     38          6           0        3.218473   -2.915901    0.927402
     39          6           0        4.110545   -5.243274   -0.342658
     40          6           0        4.520042   -3.352468    1.119545
     41          6           0        4.974720   -4.521584    0.491561
     42          1           0        2.156985   -5.340991   -1.220249
     43          1           0        2.848243   -2.024114    1.413931
     44          1           0        4.464493   -6.138406   -0.837636
     45          1           0        5.187570   -2.798245    1.766852
     46          6           0        2.117147    3.795128   -0.174118
     47          6           0        2.278612    5.081378   -0.690826
     48          6           0        3.226611    3.016265    0.161417
     49          6           0        3.554800    5.600535   -0.853609
     50          6           0        4.500362    3.533335   -0.013923
     51          6           0        4.675914    4.831619   -0.515026
     52          1           0        1.419820    5.668212   -0.989495
     53          1           0        3.075931    2.018723    0.548993
     54          1           0        3.687786    6.596758   -1.255337
     55          1           0        5.366473    2.937487    0.244052
     56          6           0        5.991049    5.367282   -0.683846
     57          7           0        7.052670    5.801852   -0.818385
     58          6           0        6.315276   -4.974902    0.699009
     59          7           0        7.397469   -5.341974    0.866357
 ---------------------------------------------------------------------
 Rotational constants (GHZ):      0.0663956      0.0611533      0.0343752
 Leave Link  202 at Sat Oct 20 05:12:22 2018, MaxMem=   838860800 cpu:         0.1
 (Enter /soft/sl6.3/x86_64/gaussian/g09_d01/g09/l9999.exe)
 1\1\GINC-NODE0404\FOpt\UB3LYP\6-311G(d,p)\C28H18Cl2Fe1N10(5)\CONRADJ\2
 0-Oct-2018\0\\#P b3lyp/6-311G(d,p) opt scf=(conver=8)\\Comment:\\0,5\F
 e,-1.952938,-0.067362,0.034243\Cl,-2.171788,0.496985,-2.271608\N,-3.22
 9183,-1.945458,-0.486026\N,-0.524137,-1.759433,-0.223577\N,0.748995,-1
 .873086,-0.050391\N,1.033729,-3.194273,-0.09426\C,-4.542057,-1.961039,
 -0.717079\H,-5.044301,-1.002244,-0.671484\C,-5.246939,-3.119724,-1.023
 083\H,-6.314452,-3.077508,-1.197871\C,-4.54547,-4.318296,-1.105665\H,-
 5.056702,-5.243784,-1.3433\C,-3.1733,-4.309169,-0.894931\H,-2.596241,-
 5.222026,-0.976733\C,-2.546486,-3.099489,-0.587968\C,-1.101493,-2.9889
 68,-0.384976\C,-0.097398,-3.924151,-0.30344\H,-0.096309,-4.998896,-0.3
 30103\Cl,-2.042963,-0.635557,2.343752\N,-3.336085,1.724113,0.567781\N,
 -0.635599,1.725877,0.229555\N,0.625036,1.922824,0.046395\N,0.814141,3.
 261901,0.015889\C,-4.635698,1.651392,0.855606\H,-5.058416,0.654507,0.8
 93809\C,-5.419668,2.769244,1.118314\H,-6.472449,2.655472,1.343359\C,-4
 .815349,4.022086,1.090649\H,-5.3909,4.918686,1.288645\C,-3.455794,4.10
 661,0.82224\H,-2.952775,5.065736,0.818605\C,-2.744591,2.93174,0.56909\
 C,-1.301095,2.917552,0.328223\C,-0.368155,3.916795,0.192118\H,-0.44065
 3,4.98852,0.22454\C,2.367862,-3.644776,0.09441\C,2.811044,-4.801744,-0
 .546886\C,3.218473,-2.915901,0.927402\C,4.110545,-5.243274,-0.342658\C
 ,4.520042,-3.352468,1.119545\C,4.97472,-4.521584,0.491561\H,2.156985,-
 5.340991,-1.220249\H,2.848243,-2.024114,1.413931\H,4.464493,-6.138406,
 -0.837636\H,5.18757,-2.798245,1.766852\C,2.117147,3.795128,-0.174118\C
 ,2.278612,5.081378,-0.690826\C,3.226611,3.016265,0.161417\C,3.5548,5.6
 00535,-0.853609\C,4.500362,3.533335,-0.013923\C,4.675914,4.831619,-0.5
 15026\H,1.41982,5.668212,-0.989495\H,3.075931,2.018723,0.548993\H,3.68
 7786,6.596758,-1.255337\H,5.366473,2.937487,0.244052\C,5.991049,5.3672
 82,-0.683846\N,7.05267,5.801852,-0.818385\C,6.315276,-4.974902,0.69900
 9\N,7.397469,-5.341974,0.866357\\Version=AS64L-G09RevD.01\State=5-A\HF
 =-3809.9386661\S2=6.008397\S2-1=0.\S2A=6.00002\RMSD=5.488e-09\RMSF=1.9
 54e-06\Dipole=-2.6582586,-0.1069035,-0.0983365\Quadrupole=-21.1175646,
 47.596984,-26.4794194,-3.8338181,0.3161188,18.9944361\PG=C01 [X(C28H18
 Cl2Fe1N10)]\\@


 SCIENCE IS A VERY HUMAN FORM OF KNOWLEDGE.
 WE ARE ALWAYS AT THE BRINK OF THE KNOWN,
 WE ALWAYS FEEL FORWARD FOR WHAT IS HOPED.
 EVERY JUDGEMENT IN SCIENCE STANDS ON THE EDGE OF ERROR, AND IS PERSONAL.
 SCIENCE IS A TRIBUTE TO WHAT WE CAN KNOW ALTHOUGH WE ARE FALLIBLE.

                     -- J. BRONOWSKI
 Job cpu time:       0 days 11 hours 59 minutes 12.7 seconds.
 File lengths (MBytes):  RWF=    732 Int=      0 D2E=      0 Chk=     65 Scr=      1
 Normal termination of Gaussian 09 at Sat Oct 20 05:12:22 2018.
