# Supplementary material for: DFT and CV data of 4-phenyl-substituted dichloro(bis{2-[1-(phenyl)-1H-1,2,3-triazol-4-yl-κN3]pyridine-κN})iron(II) coordination compounds
Source: Data Brief. 2018 Oct 27;21:1458–71. doi: 10.1016/j.dib.2018.10.085 (PMC6234228; doi:10.1016/j.dib.2018.10.085)
Supplement: Supplementary file 2 — Supplementary material. [file mmc2.zip › DIB_DFT_files_Fe/FeCl2L12_COOH_cis1.log]

 Entering Gaussian System, Link 0=g09
 Input=FeCl2L12_COOH_cis1.com
 Output=FeCl2L12_COOH_cis1.log
 Initial command:
 /soft/sl6.3/x86_64/gaussian/g09_d01/g09/l1.exe "/scratch/conradj/558842.ui.FeCl2L12_COOH_cis1/Gau-6274.inp" -scrdir="/scratch/conradj/558842.ui.FeCl2L12_COOH_cis1/"
 Default linda workers:  node0403-ib,node0404-ib
 Default is to use  16 SMP processors on each worker.
 Entering Link 1 = /soft/sl6.3/x86_64/gaussian/g09_d01/g09/l1.exe PID=      6275.
  
 Copyright (c) 1988,1990,1992,1993,1995,1998,2003,2009,2013,
            Gaussian, Inc.  All Rights Reserved.
  
 This is part of the Gaussian(R) 09 program.  It is based on
 the Gaussian(R) 03 system (copyright 2003, Gaussian, Inc.),
 the Gaussian(R) 98 system (copyright 1998, Gaussian, Inc.),
 the Gaussian(R) 94 system (copyright 1995, Gaussian, Inc.),
 the Gaussian 92(TM) system (copyright 1992, Gaussian, Inc.),
 the Gaussian 90(TM) system (copyright 1990, Gaussian, Inc.),
 the Gaussian 88(TM) system (copyright 1988, Gaussian, Inc.),
 the Gaussian 86(TM) system (copyright 1986, Carnegie Mellon
 University), and the Gaussian 82(TM) system (copyright 1983,
 Carnegie Mellon University). Gaussian is a federally registered
 trademark of Gaussian, Inc.
  
 This software contains proprietary and confidential information,
 including trade secrets, belonging to Gaussian, Inc.
  
 This software is provided under written license and may be
 used, copied, transmitted, or stored only in accord with that
 written license.
  
 The following legend is applicable only to US Government
 contracts under FAR:
  
                    RESTRICTED RIGHTS LEGEND
  
 Use, reproduction and disclosure by the US Government is
 subject to restrictions as set forth in subparagraphs (a)
 and (c) of the Commercial Computer Software - Restricted
 Rights clause in FAR 52.227-19.
  
 Gaussian, Inc.
 340 Quinnipiac St., Bldg. 40, Wallingford CT 06492
  
  
 ---------------------------------------------------------------
 Warning -- This program may not be used in any manner that
 competes with the business of Gaussian, Inc. or will provide
 assistance to any competitor of Gaussian, Inc.  The licensee
 of this program is prohibited from giving any competitor of
 Gaussian, Inc. access to this program.  By using this program,
 the user acknowledges that Gaussian, Inc. is engaged in the
 business of creating and licensing software in the field of
 computational chemistry and represents and warrants to the
 licensee that it is not a competitor of Gaussian, Inc. and that
 it will not use this program in any manner prohibited above.
 ---------------------------------------------------------------
  

 Cite this work as:
 Gaussian 09, Revision D.01,
 M. J. Frisch, G. W. Trucks, H. B. Schlegel, G. E. Scuseria, 
 M. A. Robb, J. R. Cheeseman, G. Scalmani, V. Barone, B. Mennucci, 
 G. A. Petersson, H. Nakatsuji, M. Caricato, X. Li, H. P. Hratchian, 
 A. F. Izmaylov, J. Bloino, G. Zheng, J. L. Sonnenberg, M. Hada, 
 M. Ehara, K. Toyota, R. Fukuda, J. Hasegawa, M. Ishida, T. Nakajima, 
 Y. Honda, O. Kitao, H. Nakai, T. Vreven, J. A. Montgomery, Jr., 
 J. E. Peralta, F. Ogliaro, M. Bearpark, J. J. Heyd, E. Brothers, 
 K. N. Kudin, V. N. Staroverov, T. Keith, R. Kobayashi, J. Normand, 
 K. Raghavachari, A. Rendell, J. C. Burant, S. S. Iyengar, J. Tomasi, 
 M. Cossi, N. Rega, J. M. Millam, M. Klene, J. E. Knox, J. B. Cross, 
 V. Bakken, C. Adamo, J. Jaramillo, R. Gomperts, R. E. Stratmann, 
 O. Yazyev, A. J. Austin, R. Cammi, C. Pomelli, J. W. Ochterski, 
 R. L. Martin, K. Morokuma, V. G. Zakrzewski, G. A. Voth, 
 P. Salvador, J. J. Dannenberg, S. Dapprich, A. D. Daniels, 
 O. Farkas, J. B. Foresman, J. V. Ortiz, J. Cioslowski, 
 and D. J. Fox, Gaussian, Inc., Wallingford CT, 2013.
 
 ******************************************
 Gaussian 09:  AS64L-G09RevD.01 24-Apr-2013
                20-Oct-2018 
 ******************************************
 %chk=FeCl2L12_COOH_cis1.chk
 SetLPE:  input flags="-opt 'Tsnet.Node.lindarsharg: ssh' "
 SetLPE:    new flags="-opt 'Tsnet.Node.lindarsharg: ssh'  -nodelist 'node0403-ib node0404-ib'"
 Will use up to    2 processors via Linda.
 ---------------------------------------
 #P b3lyp/6-311G(d,p) opt scf=(conver=8)
 ---------------------------------------
 1/14=-1,18=20,19=15,26=3,38=1/1,3;
 2/9=110,12=2,17=6,18=5,40=1/2;
 3/5=4,6=6,7=101,11=2,16=1,25=1,30=1,71=1,74=-5/1,2,3;
 4//1;
 5/5=2,6=8,38=5/2;
 6/7=2,8=2,9=2,10=2,28=1/1;
 7//1,2,3,16;
 1/14=-1,18=20,19=15,26=3/3(2);
 2/9=110/2;
 99//99;
 2/9=110/2;
 3/5=4,6=6,7=101,11=2,16=1,25=1,30=1,71=1,74=-5/1,2,3;
 4/5=5,16=3,69=1/1;
 5/5=2,6=8,38=5/2;
 7//1,2,3,16;
 1/14=-1,18=20,19=15,26=3/3(-5);
 2/9=110/2;
 6/7=2,8=2,9=2,10=2,19=2,28=1/1;
 99/9=1/99;
 Leave Link    1 at Sat Oct 20 04:24:26 2018, MaxMem=           0 cpu:         1.1
 (Enter /soft/sl6.3/x86_64/gaussian/g09_d01/g09/l101.exe)
 --------
 Comment:
 --------
 Symbolic Z-matrix:
 Charge =  0 Multiplicity = 5
 26                    0.02984   0.17416  -0.07027 
 17                    0.04957  -1.12931  -2.00188 
 7                    -0.36665   1.96668  -1.49776 
 7                    -2.20694   0.53779  -0.12919 
 7                    -3.19122  -0.16656   0.32557 
 7                    -4.26191   0.10846  -0.44659 
 6                     0.58965   2.67228  -2.10265 
 1                     1.60169   2.4822   -1.76413 
 6                     0.32943   3.5823   -3.12201 
 1                     1.14206   4.12486  -3.5881 
 6                    -0.98952   3.76522  -3.52571 
 1                    -1.23357   4.4644   -4.31696 
 6                    -1.99292   3.03377  -2.90286 
 1                    -3.02867   3.15418  -3.19581 
 6                    -1.64157   2.1354   -1.89397 
 6                    -2.61346   1.29312  -1.19666 
 6                    -3.94349   1.01879  -1.40954 
 1                    -4.64174   1.33675  -2.16241 
 17                    0.01042  -1.28615   1.8354 
 7                     0.33373   1.83493   1.56571 
 7                     2.19537   0.48526   0.17359 
 7                     3.19442  -0.17074  -0.32212 
 7                     4.25358   0.0584    0.48371 
 6                    -0.64082   2.49392   2.19519 
 1                    -1.63874   2.35372   1.79681 
 6                    -0.41801   3.294     3.31016 
 1                    -1.24572   3.80031   3.79026 
 6                     0.88277   3.41413   3.79079 
 1                     1.09733   4.02593   4.65919 
 6                     1.90434   2.73113   3.14473 
 1                     2.92621   2.80103   3.49671 
 6                     1.59086   1.94325   2.03571 
 6                     2.58049   1.16079   1.30192 
 6                     3.91137   0.88779   1.5082 
 1                     4.59643   1.15907   2.29076 
 6                    -5.49777  -0.55973  -0.21062 
 6                    -6.69926   0.04473  -0.58426 
 6                    -5.47972  -1.81671   0.39545 
 6                    -7.89319  -0.62513  -0.36131 
 6                    -6.6819   -2.472     0.62438 
 6                    -7.89337  -1.88509   0.24326 
 1                    -6.70665   1.03439  -1.02356 
 1                    -4.53385  -2.25945   0.67663 
 1                    -8.83993  -0.18051  -0.64014 
 1                    -6.68197  -3.44739   1.09161 
 6                     5.50042  -0.57187   0.21256 
 6                     6.68873   0.01297   0.65468 
 6                     5.50948  -1.77398  -0.49693 
 6                     7.89469  -0.62106   0.39558 
 6                     6.72352  -2.39299  -0.76065 
 6                     7.92145  -1.8256   -0.31269 
 1                     6.67661   0.96212   1.17559 
 1                     4.57389  -2.20362  -0.8279 
 1                     8.83093  -0.18966   0.72595 
 1                     6.74368  -3.32586  -1.30754 
 6                    -9.20631  -2.5521    0.46014 
 8                    -10.27442  -2.08282   0.14864 
 8                    -9.08763  -3.76211   1.05317 
 1                    -9.98573  -4.11125   1.14818 
 6                     9.24585  -2.45551  -0.56425 
 8                     10.30341  -2.00155  -0.19822 
 8                     9.15264  -3.61301  -1.25886 
 1                     10.057   -3.94115  -1.36798 
 
 Add virtual bond connecting atoms N20        and Fe1        Dist= 4.44D+00.
 Add virtual bond connecting atoms N21        and Fe1        Dist= 4.16D+00.
 Add virtual bond connecting atoms N3         and Fe1        Dist= 4.39D+00.
 Add virtual bond connecting atoms N4         and Fe1        Dist= 4.28D+00.
 NAtoms=     63 NQM=       63 NQMF=       0 NMMI=      0 NMMIF=      0
                NMic=       0 NMicF=      0.
                    Isotopes and Nuclear Properties:
 (Nuclear quadrupole moments (NQMom) in fm**2, nuclear magnetic moments (NMagM)
  in nuclear magnetons)

  Atom         1           2           3           4           5           6           7           8           9          10
 IAtWgt=          56          35          14          14          14          14          12           1          12           1
 AtmWgt=  55.9349393  34.9688527  14.0030740  14.0030740  14.0030740  14.0030740  12.0000000   1.0078250  12.0000000   1.0078250
 NucSpn=           0           3           2           2           2           2           0           1           0           1
 AtZEff=   0.0000000   0.0000000   0.0000000   0.0000000   0.0000000   0.0000000   0.0000000   0.0000000   0.0000000   0.0000000
 NQMom=    0.0000000  -8.1650000   2.0440000   2.0440000   2.0440000   2.0440000   0.0000000   0.0000000   0.0000000   0.0000000
 NMagM=    0.0000000   0.8218740   0.4037610   0.4037610   0.4037610   0.4037610   0.0000000   2.7928460   0.0000000   2.7928460
 AtZNuc=  26.0000000  17.0000000   7.0000000   7.0000000   7.0000000   7.0000000   6.0000000   1.0000000   6.0000000   1.0000000

  Atom        11          12          13          14          15          16          17          18          19          20
 IAtWgt=          12           1          12           1          12          12          12           1          35          14
 AtmWgt=  12.0000000   1.0078250  12.0000000   1.0078250  12.0000000  12.0000000  12.0000000   1.0078250  34.9688527  14.0030740
 NucSpn=           0           1           0           1           0           0           0           1           3           2
 AtZEff=   0.0000000   0.0000000   0.0000000   0.0000000   0.0000000   0.0000000   0.0000000   0.0000000   0.0000000   0.0000000
 NQMom=    0.0000000   0.0000000   0.0000000   0.0000000   0.0000000   0.0000000   0.0000000   0.0000000  -8.1650000   2.0440000
 NMagM=    0.0000000   2.7928460   0.0000000   2.7928460   0.0000000   0.0000000   0.0000000   2.7928460   0.8218740   0.4037610
 AtZNuc=   6.0000000   1.0000000   6.0000000   1.0000000   6.0000000   6.0000000   6.0000000   1.0000000  17.0000000   7.0000000

  Atom        21          22          23          24          25          26          27          28          29          30
 IAtWgt=          14          14          14          12           1          12           1          12           1          12
 AtmWgt=  14.0030740  14.0030740  14.0030740  12.0000000   1.0078250  12.0000000   1.0078250  12.0000000   1.0078250  12.0000000
 NucSpn=           2           2           2           0           1           0           1           0           1           0
 AtZEff=   0.0000000   0.0000000   0.0000000   0.0000000   0.0000000   0.0000000   0.0000000   0.0000000   0.0000000   0.0000000
 NQMom=    2.0440000   2.0440000   2.0440000   0.0000000   0.0000000   0.0000000   0.0000000   0.0000000   0.0000000   0.0000000
 NMagM=    0.4037610   0.4037610   0.4037610   0.0000000   2.7928460   0.0000000   2.7928460   0.0000000   2.7928460   0.0000000
 AtZNuc=   7.0000000   7.0000000   7.0000000   6.0000000   1.0000000   6.0000000   1.0000000   6.0000000   1.0000000   6.0000000

  Atom        31          32          33          34          35          36          37          38          39          40
 IAtWgt=           1          12          12          12           1          12          12          12          12          12
 AtmWgt=   1.0078250  12.0000000  12.0000000  12.0000000   1.0078250  12.0000000  12.0000000  12.0000000  12.0000000  12.0000000
 NucSpn=           1           0           0           0           1           0           0           0           0           0
 AtZEff=   0.0000000   0.0000000   0.0000000   0.0000000   0.0000000   0.0000000   0.0000000   0.0000000   0.0000000   0.0000000
 NQMom=    0.0000000   0.0000000   0.0000000   0.0000000   0.0000000   0.0000000   0.0000000   0.0000000   0.0000000   0.0000000
 NMagM=    2.7928460   0.0000000   0.0000000   0.0000000   2.7928460   0.0000000   0.0000000   0.0000000   0.0000000   0.0000000
 AtZNuc=   1.0000000   6.0000000   6.0000000   6.0000000   1.0000000   6.0000000   6.0000000   6.0000000   6.0000000   6.0000000

  Atom        41          42          43          44          45          46          47          48          49          50
 IAtWgt=          12           1           1           1           1          12          12          12          12          12
 AtmWgt=  12.0000000   1.0078250   1.0078250   1.0078250   1.0078250  12.0000000  12.0000000  12.0000000  12.0000000  12.0000000
 NucSpn=           0           1           1           1           1           0           0           0           0           0
 AtZEff=   0.0000000   0.0000000   0.0000000   0.0000000   0.0000000   0.0000000   0.0000000   0.0000000   0.0000000   0.0000000
 NQMom=    0.0000000   0.0000000   0.0000000   0.0000000   0.0000000   0.0000000   0.0000000   0.0000000   0.0000000   0.0000000
 NMagM=    0.0000000   2.7928460   2.7928460   2.7928460   2.7928460   0.0000000   0.0000000   0.0000000   0.0000000   0.0000000
 AtZNuc=   6.0000000   1.0000000   1.0000000   1.0000000   1.0000000   6.0000000   6.0000000   6.0000000   6.0000000   6.0000000

  Atom        51          52          53          54          55          56          57          58          59          60
 IAtWgt=          12           1           1           1           1          12          16          16           1          12
 AtmWgt=  12.0000000   1.0078250   1.0078250   1.0078250   1.0078250  12.0000000  15.9949146  15.9949146   1.0078250  12.0000000
 NucSpn=           0           1           1           1           1           0           0           0           1           0
 AtZEff=   0.0000000   0.0000000   0.0000000   0.0000000   0.0000000   0.0000000   0.0000000   0.0000000   0.0000000   0.0000000
 NQMom=    0.0000000   0.0000000   0.0000000   0.0000000   0.0000000   0.0000000   0.0000000   0.0000000   0.0000000   0.0000000
 NMagM=    0.0000000   2.7928460   2.7928460   2.7928460   2.7928460   0.0000000   0.0000000   0.0000000   2.7928460   0.0000000
 AtZNuc=   6.0000000   1.0000000   1.0000000   1.0000000   1.0000000   6.0000000   8.0000000   8.0000000   1.0000000   6.0000000

  Atom        61          62          63
 IAtWgt=          16          16           1
 AtmWgt=  15.9949146  15.9949146   1.0078250
 NucSpn=           0           0           1
 AtZEff=   0.0000000   0.0000000   0.0000000
 NQMom=    0.0000000   0.0000000   0.0000000
 NMagM=    0.0000000   0.0000000   2.7928460
 AtZNuc=   8.0000000   8.0000000   1.0000000
 Leave Link  101 at Sat Oct 20 04:24:26 2018, MaxMem=   838860800 cpu:         4.4
 (Enter /soft/sl6.3/x86_64/gaussian/g09_d01/g09/l103.exe)

 GradGradGradGradGradGradGradGradGradGradGradGradGradGradGradGradGradGrad
 Berny optimization.
 Initialization pass.
                           ----------------------------
                           !    Initial Parameters    !
                           ! (Angstroms and Degrees)  !
 --------------------------                            --------------------------
 ! Name  Definition              Value          Derivative Info.                !
 --------------------------------------------------------------------------------
 ! R1    R(1,2)                  2.3303         estimate D2E/DX2                !
 ! R2    R(1,3)                  2.3255         estimate D2E/DX2                !
 ! R3    R(1,4)                  2.2669         estimate D2E/DX2                !
 ! R4    R(1,19)                 2.4009         estimate D2E/DX2                !
 ! R5    R(1,20)                 2.3509         estimate D2E/DX2                !
 ! R6    R(1,21)                 2.2013         estimate D2E/DX2                !
 ! R7    R(3,7)                  1.3335         estimate D2E/DX2                !
 ! R8    R(3,15)                 1.3457         estimate D2E/DX2                !
 ! R9    R(4,5)                  1.293          estimate D2E/DX2                !
 ! R10   R(4,16)                 1.3694         estimate D2E/DX2                !
 ! R11   R(5,6)                  1.3484         estimate D2E/DX2                !
 ! R12   R(6,17)                 1.3628         estimate D2E/DX2                !
 ! R13   R(6,36)                 1.4246         estimate D2E/DX2                !
 ! R14   R(7,8)                  1.084          estimate D2E/DX2                !
 ! R15   R(7,9)                  1.391          estimate D2E/DX2                !
 ! R16   R(9,10)                 1.0826         estimate D2E/DX2                !
 ! R17   R(9,11)                 1.3914         estimate D2E/DX2                !
 ! R18   R(11,12)                1.0837         estimate D2E/DX2                !
 ! R19   R(11,13)                1.3892         estimate D2E/DX2                !
 ! R20   R(13,14)                1.0831         estimate D2E/DX2                !
 ! R21   R(13,15)                1.3958         estimate D2E/DX2                !
 ! R22   R(15,16)                1.463          estimate D2E/DX2                !
 ! R23   R(16,17)                1.3746         estimate D2E/DX2                !
 ! R24   R(17,18)                1.0749         estimate D2E/DX2                !
 ! R25   R(20,24)                1.3343         estimate D2E/DX2                !
 ! R26   R(20,32)                1.3465         estimate D2E/DX2                !
 ! R27   R(21,22)                1.2939         estimate D2E/DX2                !
 ! R28   R(21,33)                1.3703         estimate D2E/DX2                !
 ! R29   R(22,23)                1.3504         estimate D2E/DX2                !
 ! R30   R(23,34)                1.3618         estimate D2E/DX2                !
 ! R31   R(23,46)                1.4232         estimate D2E/DX2                !
 ! R32   R(24,25)                1.0836         estimate D2E/DX2                !
 ! R33   R(24,26)                1.3903         estimate D2E/DX2                !
 ! R34   R(26,27)                1.0826         estimate D2E/DX2                !
 ! R35   R(26,28)                1.3919         estimate D2E/DX2                !
 ! R36   R(28,29)                1.0837         estimate D2E/DX2                !
 ! R37   R(28,30)                1.3883         estimate D2E/DX2                !
 ! R38   R(30,31)                1.083          estimate D2E/DX2                !
 ! R39   R(30,32)                1.396          estimate D2E/DX2                !
 ! R40   R(32,33)                1.4595         estimate D2E/DX2                !
 ! R41   R(33,34)                1.3742         estimate D2E/DX2                !
 ! R42   R(34,35)                1.0748         estimate D2E/DX2                !
 ! R43   R(36,37)                1.3959         estimate D2E/DX2                !
 ! R44   R(36,38)                1.3956         estimate D2E/DX2                !
 ! R45   R(37,39)                1.387          estimate D2E/DX2                !
 ! R46   R(37,42)                1.0828         estimate D2E/DX2                !
 ! R47   R(38,40)                1.3882         estimate D2E/DX2                !
 ! R48   R(38,43)                1.0816         estimate D2E/DX2                !
 ! R49   R(39,41)                1.3975         estimate D2E/DX2                !
 ! R50   R(39,44)                1.0825         estimate D2E/DX2                !
 ! R51   R(40,41)                1.3991         estimate D2E/DX2                !
 ! R52   R(40,45)                1.0815         estimate D2E/DX2                !
 ! R53   R(41,56)                1.4885         estimate D2E/DX2                !
 ! R54   R(46,47)                1.3963         estimate D2E/DX2                !
 ! R55   R(46,48)                1.3959         estimate D2E/DX2                !
 ! R56   R(47,49)                1.3869         estimate D2E/DX2                !
 ! R57   R(47,52)                1.0828         estimate D2E/DX2                !
 ! R58   R(48,50)                1.388          estimate D2E/DX2                !
 ! R59   R(48,53)                1.0814         estimate D2E/DX2                !
 ! R60   R(49,51)                1.3976         estimate D2E/DX2                !
 ! R61   R(49,54)                1.0825         estimate D2E/DX2                !
 ! R62   R(50,51)                1.3992         estimate D2E/DX2                !
 ! R63   R(50,55)                1.0815         estimate D2E/DX2                !
 ! R64   R(51,60)                1.488          estimate D2E/DX2                !
 ! R65   R(56,57)                1.2075         estimate D2E/DX2                !
 ! R66   R(56,58)                1.3527         estimate D2E/DX2                !
 ! R67   R(58,59)                0.9683         estimate D2E/DX2                !
 ! R68   R(60,61)                1.2077         estimate D2E/DX2                !
 ! R69   R(60,62)                1.3531         estimate D2E/DX2                !
 ! R70   R(62,63)                0.9682         estimate D2E/DX2                !
 ! A1    A(2,1,3)               85.6291         estimate D2E/DX2                !
 ! A2    A(2,1,4)               94.3892         estimate D2E/DX2                !
 ! A3    A(2,1,19)             108.528          estimate D2E/DX2                !
 ! A4    A(2,1,21)              99.3548         estimate D2E/DX2                !
 ! A5    A(3,1,4)               72.0718         estimate D2E/DX2                !
 ! A6    A(3,1,19)             162.6803         estimate D2E/DX2                !
 ! A7    A(3,1,20)              84.5303         estimate D2E/DX2                !
 ! A8    A(3,1,21)              97.2841         estimate D2E/DX2                !
 ! A9    A(4,1,19)              96.3275         estimate D2E/DX2                !
 ! A10   A(4,1,20)              91.8517         estimate D2E/DX2                !
 ! A11   A(4,1,21)             161.9672         estimate D2E/DX2                !
 ! A12   A(19,1,20)             83.0141         estimate D2E/DX2                !
 ! A13   A(19,1,21)             90.3431         estimate D2E/DX2                !
 ! A14   A(20,1,21)             72.2969         estimate D2E/DX2                !
 ! A15   A(1,3,7)              124.3348         estimate D2E/DX2                !
 ! A16   A(1,3,15)             116.0339         estimate D2E/DX2                !
 ! A17   A(7,3,15)             118.6537         estimate D2E/DX2                !
 ! A18   A(1,4,5)              130.8908         estimate D2E/DX2                !
 ! A19   A(1,4,16)             113.6814         estimate D2E/DX2                !
 ! A20   A(5,4,16)             110.4055         estimate D2E/DX2                !
 ! A21   A(4,5,6)              106.9745         estimate D2E/DX2                !
 ! A22   A(5,6,17)             110.8134         estimate D2E/DX2                !
 ! A23   A(5,6,36)             119.8882         estimate D2E/DX2                !
 ! A24   A(17,6,36)            129.2735         estimate D2E/DX2                !
 ! A25   A(3,7,8)              115.7915         estimate D2E/DX2                !
 ! A26   A(3,7,9)              122.9849         estimate D2E/DX2                !
 ! A27   A(8,7,9)              121.2142         estimate D2E/DX2                !
 ! A28   A(7,9,10)             120.1957         estimate D2E/DX2                !
 ! A29   A(7,9,11)             118.4208         estimate D2E/DX2                !
 ! A30   A(10,9,11)            121.3821         estimate D2E/DX2                !
 ! A31   A(9,11,12)            120.6711         estimate D2E/DX2                !
 ! A32   A(9,11,13)            119.0369         estimate D2E/DX2                !
 ! A33   A(12,11,13)           120.2916         estimate D2E/DX2                !
 ! A34   A(11,13,14)           120.7254         estimate D2E/DX2                !
 ! A35   A(11,13,15)           118.7604         estimate D2E/DX2                !
 ! A36   A(14,13,15)           120.5138         estimate D2E/DX2                !
 ! A37   A(3,15,13)            122.139          estimate D2E/DX2                !
 ! A38   A(3,15,16)            114.6371         estimate D2E/DX2                !
 ! A39   A(13,15,16)           123.2192         estimate D2E/DX2                !
 ! A40   A(4,16,15)            119.4657         estimate D2E/DX2                !
 ! A41   A(4,16,17)            107.3298         estimate D2E/DX2                !
 ! A42   A(15,16,17)           133.1468         estimate D2E/DX2                !
 ! A43   A(6,17,16)            104.4746         estimate D2E/DX2                !
 ! A44   A(6,17,18)            122.7302         estimate D2E/DX2                !
 ! A45   A(16,17,18)           132.6834         estimate D2E/DX2                !
 ! A46   A(1,20,24)            125.6475         estimate D2E/DX2                !
 ! A47   A(1,20,32)            114.8609         estimate D2E/DX2                !
 ! A48   A(24,20,32)           118.5236         estimate D2E/DX2                !
 ! A49   A(1,21,22)            130.2018         estimate D2E/DX2                !
 ! A50   A(1,21,33)            115.9357         estimate D2E/DX2                !
 ! A51   A(22,21,33)           110.3889         estimate D2E/DX2                !
 ! A52   A(21,22,23)           106.9146         estimate D2E/DX2                !
 ! A53   A(22,23,34)           110.8028         estimate D2E/DX2                !
 ! A54   A(22,23,46)           119.8877         estimate D2E/DX2                !
 ! A55   A(34,23,46)           129.2873         estimate D2E/DX2                !
 ! A56   A(20,24,25)           115.8042         estimate D2E/DX2                !
 ! A57   A(20,24,26)           123.0603         estimate D2E/DX2                !
 ! A58   A(25,24,26)           121.1232         estimate D2E/DX2                !
 ! A59   A(24,26,27)           120.1504         estimate D2E/DX2                !
 ! A60   A(24,26,28)           118.4474         estimate D2E/DX2                !
 ! A61   A(27,26,28)           121.4002         estimate D2E/DX2                !
 ! A62   A(26,28,29)           120.6928         estimate D2E/DX2                !
 ! A63   A(26,28,30)           118.9792         estimate D2E/DX2                !
 ! A64   A(29,28,30)           120.327          estimate D2E/DX2                !
 ! A65   A(28,30,31)           120.7486         estimate D2E/DX2                !
 ! A66   A(28,30,32)           118.8219         estimate D2E/DX2                !
 ! A67   A(31,30,32)           120.4282         estimate D2E/DX2                !
 ! A68   A(20,32,30)           122.1638         estimate D2E/DX2                !
 ! A69   A(20,32,33)           114.4847         estimate D2E/DX2                !
 ! A70   A(30,32,33)           123.3474         estimate D2E/DX2                !
 ! A71   A(21,33,32)           119.1904         estimate D2E/DX2                !
 ! A72   A(21,33,34)           107.3292         estimate D2E/DX2                !
 ! A73   A(32,33,34)           133.4524         estimate D2E/DX2                !
 ! A74   A(23,34,33)           104.5627         estimate D2E/DX2                !
 ! A75   A(23,34,35)           122.7696         estimate D2E/DX2                !
 ! A76   A(33,34,35)           132.5657         estimate D2E/DX2                !
 ! A77   A(6,36,37)            119.9499         estimate D2E/DX2                !
 ! A78   A(6,36,38)            118.8923         estimate D2E/DX2                !
 ! A79   A(37,36,38)           121.1577         estimate D2E/DX2                !
 ! A80   A(36,37,39)           119.2577         estimate D2E/DX2                !
 ! A81   A(36,37,42)           120.68           estimate D2E/DX2                !
 ! A82   A(39,37,42)           120.0487         estimate D2E/DX2                !
 ! A83   A(36,38,40)           119.0507         estimate D2E/DX2                !
 ! A84   A(36,38,43)           119.5328         estimate D2E/DX2                !
 ! A85   A(40,38,43)           121.4165         estimate D2E/DX2                !
 ! A86   A(37,39,41)           120.3351         estimate D2E/DX2                !
 ! A87   A(37,39,44)           120.8684         estimate D2E/DX2                !
 ! A88   A(41,39,44)           118.7929         estimate D2E/DX2                !
 ! A89   A(38,40,41)           120.46           estimate D2E/DX2                !
 ! A90   A(38,40,45)           119.8032         estimate D2E/DX2                !
 ! A91   A(41,40,45)           119.7339         estimate D2E/DX2                !
 ! A92   A(39,41,40)           119.733          estimate D2E/DX2                !
 ! A93   A(39,41,56)           117.8489         estimate D2E/DX2                !
 ! A94   A(40,41,56)           122.4179         estimate D2E/DX2                !
 ! A95   A(23,46,47)           119.9859         estimate D2E/DX2                !
 ! A96   A(23,46,48)           118.9412         estimate D2E/DX2                !
 ! A97   A(47,46,48)           121.0729         estimate D2E/DX2                !
 ! A98   A(46,47,49)           119.3006         estimate D2E/DX2                !
 ! A99   A(46,47,52)           120.6629         estimate D2E/DX2                !
 ! A100  A(49,47,52)           120.0228         estimate D2E/DX2                !
 ! A101  A(46,48,50)           119.0978         estimate D2E/DX2                !
 ! A102  A(46,48,53)           119.4779         estimate D2E/DX2                !
 ! A103  A(50,48,53)           121.4243         estimate D2E/DX2                !
 ! A104  A(47,49,51)           120.3531         estimate D2E/DX2                !
 ! A105  A(47,49,54)           120.8547         estimate D2E/DX2                !
 ! A106  A(51,49,54)           118.7884         estimate D2E/DX2                !
 ! A107  A(48,50,51)           120.476          estimate D2E/DX2                !
 ! A108  A(48,50,55)           119.8039         estimate D2E/DX2                !
 ! A109  A(51,50,55)           119.7171         estimate D2E/DX2                !
 ! A110  A(49,51,50)           119.694          estimate D2E/DX2                !
 ! A111  A(49,51,60)           117.8765         estimate D2E/DX2                !
 ! A112  A(50,51,60)           122.4293         estimate D2E/DX2                !
 ! A113  A(41,56,57)           124.6433         estimate D2E/DX2                !
 ! A114  A(41,56,58)           112.7873         estimate D2E/DX2                !
 ! A115  A(57,56,58)           122.5694         estimate D2E/DX2                !
 ! A116  A(56,58,59)           106.5102         estimate D2E/DX2                !
 ! A117  A(51,60,61)           124.6848         estimate D2E/DX2                !
 ! A118  A(51,60,62)           112.8047         estimate D2E/DX2                !
 ! A119  A(61,60,62)           122.5105         estimate D2E/DX2                !
 ! A120  A(60,62,63)           106.4643         estimate D2E/DX2                !
 ! A121  L(2,1,20,3,-1)        170.1593         estimate D2E/DX2                !
 ! A122  L(2,1,20,3,-2)        189.7828         estimate D2E/DX2                !
 ! D1    D(2,1,3,7)            -86.9986         estimate D2E/DX2                !
 ! D2    D(2,1,3,15)            81.4984         estimate D2E/DX2                !
 ! D3    D(4,1,3,7)            176.951          estimate D2E/DX2                !
 ! D4    D(4,1,3,15)           -14.5519         estimate D2E/DX2                !
 ! D5    D(19,1,3,7)           127.372          estimate D2E/DX2                !
 ! D6    D(19,1,3,15)          -64.131          estimate D2E/DX2                !
 ! D7    D(20,1,3,7)            83.2186         estimate D2E/DX2                !
 ! D8    D(20,1,3,15)         -108.2844         estimate D2E/DX2                !
 ! D9    D(21,1,3,7)            11.8937         estimate D2E/DX2                !
 ! D10   D(21,1,3,15)         -179.6093         estimate D2E/DX2                !
 ! D11   D(2,1,4,5)             85.676          estimate D2E/DX2                !
 ! D12   D(2,1,4,16)           -66.3811         estimate D2E/DX2                !
 ! D13   D(3,1,4,5)            169.6389         estimate D2E/DX2                !
 ! D14   D(3,1,4,16)            17.5819         estimate D2E/DX2                !
 ! D15   D(19,1,4,5)           -23.5423         estimate D2E/DX2                !
 ! D16   D(19,1,4,16)         -175.5993         estimate D2E/DX2                !
 ! D17   D(20,1,4,5)          -106.7166         estimate D2E/DX2                !
 ! D18   D(20,1,4,16)          101.2264         estimate D2E/DX2                !
 ! D19   D(21,1,4,5)          -134.647          estimate D2E/DX2                !
 ! D20   D(21,1,4,16)           73.296          estimate D2E/DX2                !
 ! D21   D(3,1,20,24)           78.5862         estimate D2E/DX2                !
 ! D22   D(3,1,20,32)         -112.9036         estimate D2E/DX2                !
 ! D23   D(4,1,20,24)            6.7956         estimate D2E/DX2                !
 ! D24   D(4,1,20,32)          175.3058         estimate D2E/DX2                !
 ! D25   D(19,1,20,24)         -89.3544         estimate D2E/DX2                !
 ! D26   D(19,1,20,32)          79.1557         estimate D2E/DX2                !
 ! D27   D(21,1,20,24)         178.0409         estimate D2E/DX2                !
 ! D28   D(21,1,20,32)         -13.449          estimate D2E/DX2                !
 ! D29   D(2,1,21,22)          -18.9897         estimate D2E/DX2                !
 ! D30   D(2,1,21,33)         -175.6609         estimate D2E/DX2                !
 ! D31   D(3,1,21,22)         -105.7329         estimate D2E/DX2                !
 ! D32   D(3,1,21,33)           97.5959         estimate D2E/DX2                !
 ! D33   D(4,1,21,22)         -158.1539         estimate D2E/DX2                !
 ! D34   D(4,1,21,33)           45.1749         estimate D2E/DX2                !
 ! D35   D(19,1,21,22)          89.8574         estimate D2E/DX2                !
 ! D36   D(19,1,21,33)         -66.8138         estimate D2E/DX2                !
 ! D37   D(20,1,21,22)         172.4118         estimate D2E/DX2                !
 ! D38   D(20,1,21,33)          15.7406         estimate D2E/DX2                !
 ! D39   D(1,3,7,8)            -10.3242         estimate D2E/DX2                !
 ! D40   D(1,3,7,9)            168.5714         estimate D2E/DX2                !
 ! D41   D(15,3,7,8)          -178.542          estimate D2E/DX2                !
 ! D42   D(15,3,7,9)             0.3536         estimate D2E/DX2                !
 ! D43   D(1,3,15,13)         -169.96           estimate D2E/DX2                !
 ! D44   D(1,3,15,16)            9.2727         estimate D2E/DX2                !
 ! D45   D(7,3,15,13)           -0.7758         estimate D2E/DX2                !
 ! D46   D(7,3,15,16)          178.4569         estimate D2E/DX2                !
 ! D47   D(1,4,5,6)           -152.2662         estimate D2E/DX2                !
 ! D48   D(16,4,5,6)             0.4843         estimate D2E/DX2                !
 ! D49   D(1,4,16,15)          -20.1927         estimate D2E/DX2                !
 ! D50   D(1,4,16,17)          157.3983         estimate D2E/DX2                !
 ! D51   D(5,4,16,15)         -177.9857         estimate D2E/DX2                !
 ! D52   D(5,4,16,17)           -0.3947         estimate D2E/DX2                !
 ! D53   D(4,5,6,17)            -0.4012         estimate D2E/DX2                !
 ! D54   D(4,5,6,36)           177.9474         estimate D2E/DX2                !
 ! D55   D(5,6,17,16)            0.1564         estimate D2E/DX2                !
 ! D56   D(5,6,17,18)          176.7577         estimate D2E/DX2                !
 ! D57   D(36,6,17,16)        -177.9941         estimate D2E/DX2                !
 ! D58   D(36,6,17,18)          -1.3928         estimate D2E/DX2                !
 ! D59   D(5,6,36,37)          154.1864         estimate D2E/DX2                !
 ! D60   D(5,6,36,38)          -25.7979         estimate D2E/DX2                !
 ! D61   D(17,6,36,37)         -27.8077         estimate D2E/DX2                !
 ! D62   D(17,6,36,38)         152.208          estimate D2E/DX2                !
 ! D63   D(3,7,9,10)          -179.4461         estimate D2E/DX2                !
 ! D64   D(3,7,9,11)             0.1285         estimate D2E/DX2                !
 ! D65   D(8,7,9,10)            -0.6087         estimate D2E/DX2                !
 ! D66   D(8,7,9,11)           178.9658         estimate D2E/DX2                !
 ! D67   D(7,9,11,12)         -179.9518         estimate D2E/DX2                !
 ! D68   D(7,9,11,13)           -0.1969         estimate D2E/DX2                !
 ! D69   D(10,9,11,12)          -0.3825         estimate D2E/DX2                !
 ! D70   D(10,9,11,13)         179.3724         estimate D2E/DX2                !
 ! D71   D(9,11,13,14)        -179.9691         estimate D2E/DX2                !
 ! D72   D(9,11,13,15)          -0.1975         estimate D2E/DX2                !
 ! D73   D(12,11,13,14)         -0.2132         estimate D2E/DX2                !
 ! D74   D(12,11,13,15)        179.5583         estimate D2E/DX2                !
 ! D75   D(11,13,15,3)           0.7036         estimate D2E/DX2                !
 ! D76   D(11,13,15,16)       -178.4628         estimate D2E/DX2                !
 ! D77   D(14,13,15,3)        -179.5244         estimate D2E/DX2                !
 ! D78   D(14,13,15,16)          1.3093         estimate D2E/DX2                !
 ! D79   D(3,15,16,4)            7.3016         estimate D2E/DX2                !
 ! D80   D(3,15,16,17)        -169.5459         estimate D2E/DX2                !
 ! D81   D(13,15,16,4)        -173.475          estimate D2E/DX2                !
 ! D82   D(13,15,16,17)          9.6776         estimate D2E/DX2                !
 ! D83   D(4,16,17,6)            0.134          estimate D2E/DX2                !
 ! D84   D(4,16,17,18)        -175.976          estimate D2E/DX2                !
 ! D85   D(15,16,17,6)         177.2589         estimate D2E/DX2                !
 ! D86   D(15,16,17,18)          1.1489         estimate D2E/DX2                !
 ! D87   D(1,20,24,25)         -10.2292         estimate D2E/DX2                !
 ! D88   D(1,20,24,26)         168.5043         estimate D2E/DX2                !
 ! D89   D(32,20,24,25)       -178.3585         estimate D2E/DX2                !
 ! D90   D(32,20,24,26)          0.375          estimate D2E/DX2                !
 ! D91   D(1,20,32,30)        -170.1284         estimate D2E/DX2                !
 ! D92   D(1,20,32,33)           9.1627         estimate D2E/DX2                !
 ! D93   D(24,20,32,30)         -0.7447         estimate D2E/DX2                !
 ! D94   D(24,20,32,33)        178.5464         estimate D2E/DX2                !
 ! D95   D(1,21,22,23)        -157.2418         estimate D2E/DX2                !
 ! D96   D(33,21,22,23)          0.4291         estimate D2E/DX2                !
 ! D97   D(1,21,33,32)         -17.4631         estimate D2E/DX2                !
 ! D98   D(1,21,33,34)         160.8658         estimate D2E/DX2                !
 ! D99   D(22,21,33,32)       -178.6383         estimate D2E/DX2                !
 ! D100  D(22,21,33,34)         -0.3093         estimate D2E/DX2                !
 ! D101  D(21,22,23,34)         -0.3976         estimate D2E/DX2                !
 ! D102  D(21,22,23,46)        178.0449         estimate D2E/DX2                !
 ! D103  D(22,23,34,33)          0.2039         estimate D2E/DX2                !
 ! D104  D(22,23,34,35)        176.9527         estimate D2E/DX2                !
 ! D105  D(46,23,34,33)       -178.0513         estimate D2E/DX2                !
 ! D106  D(46,23,34,35)         -1.3026         estimate D2E/DX2                !
 ! D107  D(22,23,46,47)        154.6179         estimate D2E/DX2                !
 ! D108  D(22,23,46,48)        -25.3868         estimate D2E/DX2                !
 ! D109  D(34,23,46,47)        -27.2633         estimate D2E/DX2                !
 ! D110  D(34,23,46,48)        152.7319         estimate D2E/DX2                !
 ! D111  D(20,24,26,27)       -179.4109         estimate D2E/DX2                !
 ! D112  D(20,24,26,28)          0.0808         estimate D2E/DX2                !
 ! D113  D(25,24,26,27)         -0.7429         estimate D2E/DX2                !
 ! D114  D(25,24,26,28)        178.7487         estimate D2E/DX2                !
 ! D115  D(24,26,28,29)       -179.8211         estimate D2E/DX2                !
 ! D116  D(24,26,28,30)         -0.1756         estimate D2E/DX2                !
 ! D117  D(27,26,28,29)         -0.3361         estimate D2E/DX2                !
 ! D118  D(27,26,28,30)        179.3093         estimate D2E/DX2                !
 ! D119  D(26,28,30,31)       -179.7563         estimate D2E/DX2                !
 ! D120  D(26,28,30,32)         -0.1707         estimate D2E/DX2                !
 ! D121  D(29,28,30,31)         -0.1095         estimate D2E/DX2                !
 ! D122  D(29,28,30,32)        179.4761         estimate D2E/DX2                !
 ! D123  D(28,30,32,20)          0.6493         estimate D2E/DX2                !
 ! D124  D(28,30,32,33)       -178.5784         estimate D2E/DX2                !
 ! D125  D(31,30,32,20)       -179.7637         estimate D2E/DX2                !
 ! D126  D(31,30,32,33)          1.0086         estimate D2E/DX2                !
 ! D127  D(20,32,33,21)          4.892          estimate D2E/DX2                !
 ! D128  D(20,32,33,34)       -172.9104         estimate D2E/DX2                !
 ! D129  D(30,32,33,21)       -175.8264         estimate D2E/DX2                !
 ! D130  D(30,32,33,34)          6.3712         estimate D2E/DX2                !
 ! D131  D(21,33,34,23)          0.056          estimate D2E/DX2                !
 ! D132  D(21,33,34,35)       -176.2315         estimate D2E/DX2                !
 ! D133  D(32,33,34,23)        178.0464         estimate D2E/DX2                !
 ! D134  D(32,33,34,35)          1.7589         estimate D2E/DX2                !
 ! D135  D(6,36,37,39)         179.288          estimate D2E/DX2                !
 ! D136  D(6,36,37,42)          -2.0548         estimate D2E/DX2                !
 ! D137  D(38,36,37,39)         -0.7281         estimate D2E/DX2                !
 ! D138  D(38,36,37,42)        177.9292         estimate D2E/DX2                !
 ! D139  D(6,36,38,40)        -179.8655         estimate D2E/DX2                !
 ! D140  D(6,36,38,43)           0.1461         estimate D2E/DX2                !
 ! D141  D(37,36,38,40)          0.1505         estimate D2E/DX2                !
 ! D142  D(37,36,38,43)       -179.8379         estimate D2E/DX2                !
 ! D143  D(36,37,39,41)          0.6557         estimate D2E/DX2                !
 ! D144  D(36,37,39,44)        179.9567         estimate D2E/DX2                !
 ! D145  D(42,37,39,41)       -178.0102         estimate D2E/DX2                !
 ! D146  D(42,37,39,44)          1.2908         estimate D2E/DX2                !
 ! D147  D(36,38,40,41)          0.5006         estimate D2E/DX2                !
 ! D148  D(36,38,40,45)        179.8868         estimate D2E/DX2                !
 ! D149  D(43,38,40,41)       -179.5112         estimate D2E/DX2                !
 ! D150  D(43,38,40,45)         -0.1251         estimate D2E/DX2                !
 ! D151  D(37,39,41,40)         -0.018          estimate D2E/DX2                !
 ! D152  D(37,39,41,56)        179.7998         estimate D2E/DX2                !
 ! D153  D(44,39,41,40)       -179.3333         estimate D2E/DX2                !
 ! D154  D(44,39,41,56)          0.4845         estimate D2E/DX2                !
 ! D155  D(38,40,41,39)         -0.5694         estimate D2E/DX2                !
 ! D156  D(38,40,41,56)        179.6214         estimate D2E/DX2                !
 ! D157  D(45,40,41,39)       -179.956          estimate D2E/DX2                !
 ! D158  D(45,40,41,56)          0.2349         estimate D2E/DX2                !
 ! D159  D(39,41,56,57)          0.124          estimate D2E/DX2                !
 ! D160  D(39,41,56,58)       -179.8725         estimate D2E/DX2                !
 ! D161  D(40,41,56,57)        179.9365         estimate D2E/DX2                !
 ! D162  D(40,41,56,58)         -0.0599         estimate D2E/DX2                !
 ! D163  D(23,46,47,49)        179.2845         estimate D2E/DX2                !
 ! D164  D(23,46,47,52)         -2.0599         estimate D2E/DX2                !
 ! D165  D(48,46,47,49)         -0.7106         estimate D2E/DX2                !
 ! D166  D(48,46,47,52)        177.945          estimate D2E/DX2                !
 ! D167  D(23,46,48,50)       -179.8606         estimate D2E/DX2                !
 ! D168  D(23,46,48,53)          0.0614         estimate D2E/DX2                !
 ! D169  D(47,46,48,50)          0.1346         estimate D2E/DX2                !
 ! D170  D(47,46,48,53)       -179.9434         estimate D2E/DX2                !
 ! D171  D(46,47,49,51)          0.6612         estimate D2E/DX2                !
 ! D172  D(46,47,49,54)        179.9449         estimate D2E/DX2                !
 ! D173  D(52,47,49,51)       -178.0032         estimate D2E/DX2                !
 ! D174  D(52,47,49,54)          1.2805         estimate D2E/DX2                !
 ! D175  D(46,48,50,51)          0.4923         estimate D2E/DX2                !
 ! D176  D(46,48,50,55)        179.8641         estimate D2E/DX2                !
 ! D177  D(53,48,50,51)       -179.4281         estimate D2E/DX2                !
 ! D178  D(53,48,50,55)         -0.0563         estimate D2E/DX2                !
 ! D179  D(47,49,51,50)         -0.0467         estimate D2E/DX2                !
 ! D180  D(47,49,51,60)        179.7687         estimate D2E/DX2                !
 ! D181  D(54,49,51,50)       -179.3451         estimate D2E/DX2                !
 ! D182  D(54,49,51,60)          0.4703         estimate D2E/DX2                !
 ! D183  D(48,50,51,49)         -0.5389         estimate D2E/DX2                !
 ! D184  D(48,50,51,60)        179.6544         estimate D2E/DX2                !
 ! D185  D(55,50,51,49)       -179.9113         estimate D2E/DX2                !
 ! D186  D(55,50,51,60)          0.282          estimate D2E/DX2                !
 ! D187  D(49,51,60,61)          0.1128         estimate D2E/DX2                !
 ! D188  D(49,51,60,62)       -179.8733         estimate D2E/DX2                !
 ! D189  D(50,51,60,61)        179.9229         estimate D2E/DX2                !
 ! D190  D(50,51,60,62)         -0.0633         estimate D2E/DX2                !
 ! D191  D(41,56,58,59)       -179.9062         estimate D2E/DX2                !
 ! D192  D(57,56,58,59)          0.0973         estimate D2E/DX2                !
 ! D193  D(51,60,62,63)       -179.8834         estimate D2E/DX2                !
 ! D194  D(61,60,62,63)          0.1301         estimate D2E/DX2                !
 --------------------------------------------------------------------------------
 Trust Radius=3.00D-01 FncErr=1.00D-07 GrdErr=1.00D-06
 Number of steps in this run=    378 maximum allowed number of steps=    378.
 GradGradGradGradGradGradGradGradGradGradGradGradGradGradGradGradGradGrad

 Leave Link  103 at Sat Oct 20 04:24:26 2018, MaxMem=   838860800 cpu:         0.3
 (Enter /soft/sl6.3/x86_64/gaussian/g09_d01/g09/l202.exe)
 Stoichiometry    C28H20Cl2FeN8O4(5)
 Framework group  C1[X(C28H20Cl2FeN8O4)]
 Deg. of freedom   183
 Full point group                 C1      NOp   1
 Largest Abelian subgroup         C1      NOp   1
 Largest concise Abelian subgroup C1      NOp   1
                         Standard orientation:                         
 ---------------------------------------------------------------------
 Center     Atomic      Atomic             Coordinates (Angstroms)
 Number     Number       Type             X           Y           Z
 ---------------------------------------------------------------------
      1         26           0        0.029841    0.174161   -0.070272
      2         17           0        0.049565   -1.129312   -2.001877
      3          7           0       -0.366646    1.966682   -1.497761
      4          7           0       -2.206938    0.537793   -0.129192
      5          7           0       -3.191219   -0.166564    0.325568
      6          7           0       -4.261911    0.108464   -0.446594
      7          6           0        0.589646    2.672277   -2.102653
      8          1           0        1.601690    2.482197   -1.764130
      9          6           0        0.329429    3.582303   -3.122005
     10          1           0        1.142059    4.124858   -3.588101
     11          6           0       -0.989524    3.765223   -3.525709
     12          1           0       -1.233574    4.464399   -4.316963
     13          6           0       -1.992915    3.033768   -2.902863
     14          1           0       -3.028667    3.154177   -3.195806
     15          6           0       -1.641573    2.135404   -1.893973
     16          6           0       -2.613457    1.293120   -1.196664
     17          6           0       -3.943488    1.018789   -1.409541
     18          1           0       -4.641740    1.336747   -2.162414
     19         17           0        0.010415   -1.286149    1.835401
     20          7           0        0.333725    1.834928    1.565708
     21          7           0        2.195371    0.485261    0.173590
     22          7           0        3.194420   -0.170741   -0.322119
     23          7           0        4.253582    0.058403    0.483709
     24          6           0       -0.640823    2.493920    2.195190
     25          1           0       -1.638742    2.353722    1.796813
     26          6           0       -0.418009    3.294000    3.310159
     27          1           0       -1.245715    3.800314    3.790258
     28          6           0        0.882772    3.414127    3.790794
     29          1           0        1.097334    4.025930    4.659189
     30          6           0        1.904338    2.731127    3.144731
     31          1           0        2.926207    2.801026    3.496708
     32          6           0        1.590857    1.943249    2.035709
     33          6           0        2.580492    1.160790    1.301916
     34          6           0        3.911365    0.887788    1.508201
     35          1           0        4.596427    1.159065    2.290758
     36          6           0       -5.497772   -0.559730   -0.210620
     37          6           0       -6.699260    0.044728   -0.584263
     38          6           0       -5.479718   -1.816708    0.395453
     39          6           0       -7.893190   -0.625131   -0.361311
     40          6           0       -6.681902   -2.472001    0.624382
     41          6           0       -7.893366   -1.885087    0.243257
     42          1           0       -6.706650    1.034385   -1.023557
     43          1           0       -4.533846   -2.259455    0.676630
     44          1           0       -8.839930   -0.180507   -0.640140
     45          1           0       -6.681967   -3.447389    1.091608
     46          6           0        5.500425   -0.571873    0.212559
     47          6           0        6.688726    0.012965    0.654682
     48          6           0        5.509483   -1.773975   -0.496926
     49          6           0        7.894693   -0.621059    0.395583
     50          6           0        6.723524   -2.392990   -0.760650
     51          6           0        7.921450   -1.825600   -0.312690
     52          1           0        6.676614    0.962121    1.175587
     53          1           0        4.573893   -2.203622   -0.827900
     54          1           0        8.830931   -0.189662    0.725945
     55          1           0        6.743677   -3.325855   -1.307536
     56          6           0       -9.206308   -2.552101    0.460143
     57          8           0      -10.274422   -2.082823    0.148636
     58          8           0       -9.087628   -3.762106    1.053169
     59          1           0       -9.985731   -4.111253    1.148176
     60          6           0        9.245854   -2.455508   -0.564246
     61          8           0       10.303415   -2.001549   -0.198223
     62          8           0        9.152638   -3.613007   -1.258855
     63          1           0       10.056998   -3.941145   -1.367977
 ---------------------------------------------------------------------
 Rotational constants (GHZ):      0.1217936      0.0271518      0.0258766
 Leave Link  202 at Sat Oct 20 04:24:26 2018, MaxMem=   838860800 cpu:         0.1
 (Enter /soft/sl6.3/x86_64/gaussian/g09_d01/g09/l301.exe)
 Standard basis: 6-311G(d,p) (5D, 7F)
 Ernie: Thresh=  0.10000D-02 Tol=  0.10000D-05 Strict=F.
 There are   986 symmetry adapted cartesian basis functions of A   symmetry.
 There are   938 symmetry adapted basis functions of A   symmetry.
   938 basis functions,  1619 primitive gaussians,   986 cartesian basis functions
   170 alpha electrons      166 beta electrons
       nuclear repulsion energy      5784.0081481375 Hartrees.
 IExCor=  402 DFT=T Ex+Corr=B3LYP ExCW=0 ScaHFX=  0.200000
 ScaDFX=  0.800000  0.720000  1.000000  0.810000 ScalE2=  1.000000  1.000000
 IRadAn=      0 IRanWt=     -1 IRanGd=            0 ICorTp=0 IEmpDi=  4
 NAtoms=   63 NActive=   63 NUniq=   63 SFac= 1.00D+00 NAtFMM=   60 NAOKFM=T Big=T
 Integral buffers will be    131072 words long.
 Raffenetti 2 integral format.
 Two-electron integral symmetry is turned on.
 Leave Link  301 at Sat Oct 20 04:24:26 2018, MaxMem=   838860800 cpu:         1.1
 (Enter /soft/sl6.3/x86_64/gaussian/g09_d01/g09/l302.exe)
 NPDir=0 NMtPBC=     1 NCelOv=     1 NCel=       1 NClECP=     1 NCelD=      1
         NCelK=      1 NCelE2=     1 NClLst=     1 CellRange=     0.0.
 One-electron integrals computed using PRISM.
 NBasis=   938 RedAO= T EigKep=  1.63D-04  NBF=   938
 NBsUse=   938 1.00D-06 EigRej= -1.00D+00 NBFU=   938
 Precomputing XC quadrature grid using
 IXCGrd= 4 IRadAn=           0 IRanWt=          -1 IRanGd=           0 AccXCQ= 0.00D+00.
 Generated NRdTot=       0 NPtTot=           0 NUsed=           0 NTot=          32
 NSgBfM=   788   788   796   803   808 MxSgAt=    63 MxSgA2=    63.
 Leave Link  302 at Sat Oct 20 04:24:30 2018, MaxMem=   838860800 cpu:        58.4
 (Enter /soft/sl6.3/x86_64/gaussian/g09_d01/g09/l303.exe)
 DipDrv:  MaxL=1.
 Leave Link  303 at Sat Oct 20 04:24:31 2018, MaxMem=   838860800 cpu:         4.4
 (Enter /soft/sl6.3/x86_64/gaussian/g09_d01/g09/l401.exe)
 ExpMin= 4.19D-02 ExpMax= 2.58D+05 ExpMxC= 8.89D+03 IAcc=2 IRadAn=         4 AccDes= 0.00D+00
 Harris functional with IExCor=  402 and IRadAn=       4 diagonalized for initial guess.
 HarFok:  IExCor=  402 AccDes= 0.00D+00 IRadAn=         4 IDoV= 1 UseB2=F ITyADJ=14
 ICtDFT=  3500011 ScaDFX=  1.000000  1.000000  1.000000  1.000000
 FoFCou: FMM=F IPFlag=           0 FMFlag=      100000 FMFlg1=        2001
         NFxFlg=           0 DoJE=T BraDBF=F KetDBF=T FulRan=T
         wScrn=  0.000000 ICntrl=     500 IOpCl=  0 I1Cent=   200000004 NGrid=           0
         NMat0=    1 NMatS0=      1 NMatT0=    0 NMatD0=    1 NMtDS0=    0 NMtDT0=    0
 Petite list used in FoFCou.
 Harris En= -4002.36135934458    
 JPrj=0 DoOrth=F DoCkMO=F.
 Initial guess <Sx>= 0.0000 <Sy>= 0.0000 <Sz>= 2.0000 <S**2>= 6.0000 S= 2.0000
 Leave Link  401 at Sat Oct 20 04:24:37 2018, MaxMem=   838860800 cpu:       108.3
 (Enter /soft/sl6.3/x86_64/gaussian/g09_d01/g09/l502.exe)
 UHF open shell SCF:
 Using DIIS extrapolation, IDIIS=  1040.
 Integral symmetry usage will be decided dynamically.
 IVT=     2958216 IEndB=     2958216 NGot=   838860800 MDV=   836892407
 LenX=   836892407 LenY=   835919225
 Requested convergence on RMS density matrix=1.00D-08 within 128 cycles.
 Requested convergence on MAX density matrix=1.00D-06.
 Requested convergence on             energy=1.00D-06.
 No special actions if energy rises.
 Fock matrices will be formed incrementally for  20 cycles.

 Cycle   1  Pass 1  IDiag  1:
 FoFJK:  IHMeth= 1 ICntrl=       0 DoSepK=F KAlg= 0 I1Cent=   0 FoldK=F
 IRaf= 550000000 NMat=   1 IRICut=       1 DoRegI=T DoRafI=F ISym2E= 0.
 FoFCou: FMM=T IPFlag=           0 FMFlag=      100000 FMFlg1=        2001
         NFxFlg=           0 DoJE=F BraDBF=F KetDBF=F FulRan=T
         wScrn=  0.000000 ICntrl=       0 IOpCl=  1 I1Cent=           0 NGrid=           0
         NMat0=    1 NMatS0=      1 NMatT0=    0 NMatD0=    1 NMtDS0=    0 NMtDT0=    0
 Symmetry not used in FoFCou.
 FMM levels:  10  Number of levels for PrismC:   9
 E= -4000.99977853230    
 DIIS: error= 4.50D-02 at cycle   1 NSaved=   1.
 NSaved= 1 IEnMin= 1 EnMin= -4000.99977853230     IErMin= 1 ErrMin= 4.50D-02
 ErrMax= 4.50D-02  0.00D+00 EMaxC= 1.00D-01 BMatC= 8.93D+00 BMatP= 8.93D+00
 IDIUse=3 WtCom= 5.50D-01 WtEn= 4.50D-01
 Coeff-Com:  0.100D+01
 Coeff-En:   0.100D+01
 Coeff:      0.100D+01
 Gap=    -0.686 Goal=   None    Shift=    0.000
 Gap=     0.122 Goal=   None    Shift=    0.000
 GapD=   -0.686 DampG=0.250 DampE=0.250 DampFc=0.1250 IDamp=-1.
 Damping current iteration by 1.25D-01
 RMSDP=7.22D-03 MaxDP=3.75D+00              OVMax= 9.02D-01

 Cycle   2  Pass 1  IDiag  1:
 RMSU=  9.02D-04    CP:  1.00D+00
 E= -4001.37187675770     Delta-E=       -0.372098225402 Rises=F Damp=T
 DIIS: error= 2.34D-02 at cycle   2 NSaved=   2.
 NSaved= 2 IEnMin= 2 EnMin= -4001.37187675770     IErMin= 2 ErrMin= 2.34D-02
 ErrMax= 2.34D-02  0.00D+00 EMaxC= 1.00D-01 BMatC= 2.92D+00 BMatP= 8.93D+00
 IDIUse=3 WtCom= 7.66D-01 WtEn= 2.34D-01
 Coeff-Com: -0.408D+00 0.141D+01
 Coeff-En:   0.211D+00 0.789D+00
 Coeff:     -0.263D+00 0.126D+01
 Gap=    -0.075 Goal=   None    Shift=    0.000
 Gap=    -0.058 Goal=   None    Shift=    0.000
 RMSDP=2.02D-03 MaxDP=4.97D-01 DE=-3.72D-01 OVMax= 9.53D-01

 Cycle   3  Pass 1  IDiag  1:
 RMSU=  1.86D-03    CP:  9.80D-01  1.59D-01
 E= -3999.05260200235     Delta-E=        2.319274755348 Rises=F Damp=F
 DIIS: error= 7.64D-02 at cycle   3 NSaved=   3.
 NSaved= 3 IEnMin= 2 EnMin= -4001.37187675770     IErMin= 2 ErrMin= 2.34D-02
 ErrMax= 7.64D-02  0.00D+00 EMaxC= 1.00D-01 BMatC= 1.26D+01 BMatP= 2.92D+00
 IDIUse=2 WtCom= 0.00D+00 WtEn= 1.00D+00
 Coeff-En:   0.000D+00 0.834D+00 0.166D+00
 Coeff:      0.000D+00 0.834D+00 0.166D+00
 Gap=     0.117 Goal=   None    Shift=    0.000
 Gap=    -0.436 Goal=   None    Shift=    0.000
 RMSDP=2.51D-03 MaxDP=3.01D-01 DE= 2.32D+00 OVMax= 7.35D-01

 Cycle   4  Pass 1  IDiag  1:
 RMSU=  1.89D-03    CP:  9.87D-01  1.47D+00  3.84D-01
 E= -3992.22644407322     Delta-E=        6.826157929128 Rises=F Damp=F
 DIIS: error= 1.77D-01 at cycle   4 NSaved=   4.
 NSaved= 4 IEnMin= 2 EnMin= -4001.37187675770     IErMin= 2 ErrMin= 2.34D-02
 ErrMax= 1.77D-01  0.00D+00 EMaxC= 1.00D-01 BMatC= 5.37D+01 BMatP= 2.92D+00
 IDIUse=2 WtCom= 0.00D+00 WtEn= 1.00D+00
 EnCoef did   100 forward-backward iterations
 Coeff-En:   0.460D+00 0.372D-01 0.259D+00 0.244D+00
 Coeff:      0.460D+00 0.372D-01 0.259D+00 0.244D+00
 Gap=     0.126 Goal=   None    Shift=    0.000
 Gap=    -0.034 Goal=   None    Shift=    0.000
 RMSDP=1.90D-03 MaxDP=2.62D-01 DE= 6.83D+00 OVMax= 9.95D-01

 Cycle   5  Pass 1  IDiag  1:
 RMSU=  1.39D-03    CP:  9.94D-01  5.93D-01  3.90D-01  4.56D-01
 E= -4002.35029964273     Delta-E=      -10.123855569504 Rises=F Damp=F
 DIIS: error= 1.63D-02 at cycle   5 NSaved=   5.
 NSaved= 5 IEnMin= 5 EnMin= -4002.35029964273     IErMin= 5 ErrMin= 1.63D-02
 ErrMax= 1.63D-02  0.00D+00 EMaxC= 1.00D-01 BMatC= 1.22D+00 BMatP= 2.92D+00
 IDIUse=3 WtCom= 8.37D-01 WtEn= 1.63D-01
 EnCoef did     6 forward-backward iterations
 Coeff-Com: -0.210D+00 0.571D+00 0.174D+00 0.335D-01 0.432D+00
 Coeff-En:   0.852D-02 0.000D+00 0.504D-01 0.000D+00 0.941D+00
 Coeff:     -0.174D+00 0.478D+00 0.154D+00 0.281D-01 0.515D+00
 Gap=     0.358 Goal=   None    Shift=    0.000
 Gap=     0.323 Goal=   None    Shift=    0.000
 RMSDP=1.37D-03 MaxDP=1.05D-01 DE=-1.01D+01 OVMax= 2.16D-01

 Cycle   6  Pass 1  IDiag  1:
 RMSU=  9.28D-04    CP:  9.86D-01  2.87D-01  3.93D-01  3.28D-01  3.20D-01
 E= -4002.23050593550     Delta-E=        0.119793707230 Rises=F Damp=F
 DIIS: error= 2.92D-02 at cycle   6 NSaved=   6.
 NSaved= 6 IEnMin= 5 EnMin= -4002.35029964273     IErMin= 5 ErrMin= 1.63D-02
 ErrMax= 2.92D-02  0.00D+00 EMaxC= 1.00D-01 BMatC= 2.42D+00 BMatP= 1.22D+00
 IDIUse=2 WtCom= 0.00D+00 WtEn= 1.00D+00
 EnCoef did     1 forward-backward iterations
 Coeff-En:   0.000D+00 0.000D+00 0.233D-02 0.000D+00 0.569D+00 0.429D+00
 Coeff:      0.000D+00 0.000D+00 0.233D-02 0.000D+00 0.569D+00 0.429D+00
 Gap=     0.012 Goal=   None    Shift=    0.000
 Gap=     0.166 Goal=   None    Shift=    0.000
 RMSDP=1.52D-03 MaxDP=1.17D-01 DE= 1.20D-01 OVMax= 9.91D-01

 Cycle   7  Pass 1  IDiag  1:
 RMSU=  1.16D-03    CP:  9.85D-01  7.33D-02  5.34D-01  8.58D-02  3.79D-01
                    CP:  1.41D-01
 E= -3999.82287329518     Delta-E=        2.407632640319 Rises=F Damp=F
 DIIS: error= 9.38D-02 at cycle   7 NSaved=   7.
 NSaved= 7 IEnMin= 5 EnMin= -4002.35029964273     IErMin= 5 ErrMin= 1.63D-02
 ErrMax= 9.38D-02  0.00D+00 EMaxC= 1.00D-01 BMatC= 1.23D+01 BMatP= 1.22D+00
 IDIUse=2 WtCom= 0.00D+00 WtEn= 1.00D+00
 EnCoef did     3 forward-backward iterations
 Coeff-En:   0.000D+00 0.000D+00 0.000D+00 0.000D+00 0.526D+00 0.418D+00
 Coeff-En:   0.558D-01
 Coeff:      0.000D+00 0.000D+00 0.000D+00 0.000D+00 0.526D+00 0.418D+00
 Coeff:      0.558D-01
 Gap=     0.006 Goal=   None    Shift=    0.000
 Gap=    -0.005 Goal=   None    Shift=    0.000
 RMSDP=1.37D-03 MaxDP=1.02D-01 DE= 2.41D+00 OVMax= 9.89D-01

 Cycle   8  Pass 1  IDiag  1:
 RMSU=  4.52D-04    CP:  9.87D-01  2.54D-01  3.92D-01  3.19D-01  6.27D-01
                    CP:  5.52D-01  8.66D-02
 E= -4002.62602640780     Delta-E=       -2.803153112625 Rises=F Damp=F
 DIIS: error= 1.07D-02 at cycle   8 NSaved=   8.
 NSaved= 8 IEnMin= 8 EnMin= -4002.62602640780     IErMin= 8 ErrMin= 1.07D-02
 ErrMax= 1.07D-02  0.00D+00 EMaxC= 1.00D-01 BMatC= 2.18D-01 BMatP= 1.22D+00
 IDIUse=3 WtCom= 8.93D-01 WtEn= 1.07D-01
 Coeff-Com:  0.184D-02 0.169D-01 0.983D-02 0.756D-02 0.250D+00 0.202D+00
 Coeff-Com: -0.105D-01 0.522D+00
 Coeff-En:   0.000D+00 0.000D+00 0.000D+00 0.000D+00 0.000D+00 0.000D+00
 Coeff-En:   0.000D+00 0.100D+01
 Coeff:      0.164D-02 0.151D-01 0.878D-02 0.676D-02 0.223D+00 0.180D+00
 Coeff:     -0.936D-02 0.573D+00
 Gap=     0.118 Goal=   None    Shift=    0.000
 Gap=     0.084 Goal=   None    Shift=    0.000
 RMSDP=3.27D-04 MaxDP=3.76D-02 DE=-2.80D+00 OVMax= 1.45D-01

 Cycle   9  Pass 1  IDiag  1:
 RMSU=  2.11D-04    CP:  9.87D-01  3.58D-01  3.92D-01  3.80D-01  6.05D-01
                    CP:  5.59D-01  3.43D-02  5.78D-01
 E= -4002.65856126589     Delta-E=       -0.032534858092 Rises=F Damp=F
 DIIS: error= 3.01D-03 at cycle   9 NSaved=   9.
 NSaved= 9 IEnMin= 9 EnMin= -4002.65856126589     IErMin= 9 ErrMin= 3.01D-03
 ErrMax= 3.01D-03  0.00D+00 EMaxC= 1.00D-01 BMatC= 3.03D-02 BMatP= 2.18D-01
 IDIUse=3 WtCom= 9.70D-01 WtEn= 3.01D-02
 Coeff-Com: -0.779D-02 0.787D-02 0.351D-02 0.289D-02 0.429D-01 0.303D-01
 Coeff-Com: -0.515D-02 0.321D+00 0.605D+00
 Coeff-En:   0.000D+00 0.000D+00 0.000D+00 0.000D+00 0.000D+00 0.000D+00
 Coeff-En:   0.000D+00 0.130D+00 0.870D+00
 Coeff:     -0.756D-02 0.764D-02 0.340D-02 0.280D-02 0.416D-01 0.294D-01
 Coeff:     -0.499D-02 0.315D+00 0.613D+00
 Gap=     0.101 Goal=   None    Shift=    0.000
 Gap=     0.071 Goal=   None    Shift=    0.000
 RMSDP=9.72D-05 MaxDP=6.85D-03 DE=-3.25D-02 OVMax= 2.52D-02

 Cycle  10  Pass 1  IDiag  1:
 RMSU=  7.97D-05    CP:  9.87D-01  3.55D-01  3.96D-01  3.76D-01  6.06D-01
                    CP:  5.55D-01  4.39D-02  6.78D-01  8.65D-01
 E= -4002.66274318344     Delta-E=       -0.004181917546 Rises=F Damp=F
 DIIS: error= 1.49D-03 at cycle  10 NSaved=  10.
 NSaved=10 IEnMin=10 EnMin= -4002.66274318344     IErMin=10 ErrMin= 1.49D-03
 ErrMax= 1.49D-03  0.00D+00 EMaxC= 1.00D-01 BMatC= 6.18D-03 BMatP= 3.03D-02
 IDIUse=3 WtCom= 9.85D-01 WtEn= 1.49D-02
 Coeff-Com: -0.276D-02 0.160D-02 0.177D-02 0.776D-03-0.999D-02-0.170D-01
 Coeff-Com: -0.236D-02 0.926D-01 0.402D+00 0.533D+00
 Coeff-En:   0.000D+00 0.000D+00 0.000D+00 0.000D+00 0.000D+00 0.000D+00
 Coeff-En:   0.000D+00 0.000D+00 0.187D+00 0.813D+00
 Coeff:     -0.272D-02 0.157D-02 0.175D-02 0.765D-03-0.985D-02-0.167D-01
 Coeff:     -0.233D-02 0.912D-01 0.399D+00 0.538D+00
 Gap=     0.104 Goal=   None    Shift=    0.000
 Gap=     0.074 Goal=   None    Shift=    0.000
 RMSDP=5.62D-05 MaxDP=3.75D-03 DE=-4.18D-03 OVMax= 1.53D-02

 Cycle  11  Pass 1  IDiag  1:
 RMSU=  3.63D-05    CP:  9.87D-01  3.67D-01  3.92D-01  3.83D-01  5.98D-01
                    CP:  5.52D-01  3.95D-02  6.54D-01  9.86D-01  6.94D-01
 E= -4002.66390131673     Delta-E=       -0.001158133289 Rises=F Damp=F
 DIIS: error= 5.17D-04 at cycle  11 NSaved=  11.
 NSaved=11 IEnMin=11 EnMin= -4002.66390131673     IErMin=11 ErrMin= 5.17D-04
 ErrMax= 5.17D-04  0.00D+00 EMaxC= 1.00D-01 BMatC= 9.60D-04 BMatP= 6.18D-03
 IDIUse=3 WtCom= 9.95D-01 WtEn= 5.17D-03
 Coeff-Com: -0.413D-03-0.217D-03 0.939D-03-0.445D-04-0.116D-01-0.145D-01
 Coeff-Com: -0.209D-04 0.831D-02 0.136D+00 0.330D+00 0.552D+00
 Coeff-En:   0.000D+00 0.000D+00 0.000D+00 0.000D+00 0.000D+00 0.000D+00
 Coeff-En:   0.000D+00 0.000D+00 0.000D+00 0.121D+00 0.879D+00
 Coeff:     -0.411D-03-0.216D-03 0.934D-03-0.443D-04-0.115D-01-0.144D-01
 Coeff:     -0.208D-04 0.827D-02 0.136D+00 0.328D+00 0.553D+00
 Gap=     0.103 Goal=   None    Shift=    0.000
 Gap=     0.073 Goal=   None    Shift=    0.000
 RMSDP=1.91D-05 MaxDP=1.07D-03 DE=-1.16D-03 OVMax= 3.80D-03

 Cycle  12  Pass 1  IDiag  1:
 RMSU=  1.16D-05    CP:  9.87D-01  3.65D-01  3.94D-01  3.82D-01  5.99D-01
                    CP:  5.51D-01  4.12D-02  6.60D-01  1.00D+00  7.93D-01
                    CP:  6.93D-01
 E= -4002.66410292251     Delta-E=       -0.000201605779 Rises=F Damp=F
 DIIS: error= 3.09D-04 at cycle  12 NSaved=  12.
 NSaved=12 IEnMin=12 EnMin= -4002.66410292251     IErMin=12 ErrMin= 3.09D-04
 ErrMax= 3.09D-04  0.00D+00 EMaxC= 1.00D-01 BMatC= 1.82D-04 BMatP= 9.60D-04
 IDIUse=3 WtCom= 9.97D-01 WtEn= 3.09D-03
 Coeff-Com:  0.121D-02-0.178D-02 0.116D-03-0.167D-03-0.529D-02-0.655D-02
 Coeff-Com:  0.233D-03 0.475D-03 0.326D-01 0.130D+00 0.329D+00 0.521D+00
 Coeff-En:   0.000D+00 0.000D+00 0.000D+00 0.000D+00 0.000D+00 0.000D+00
 Coeff-En:   0.000D+00 0.000D+00 0.000D+00 0.000D+00 0.201D-01 0.980D+00
 Coeff:      0.120D-02-0.177D-02 0.116D-03-0.167D-03-0.528D-02-0.653D-02
 Coeff:      0.232D-03 0.473D-03 0.325D-01 0.129D+00 0.328D+00 0.522D+00
 Gap=     0.102 Goal=   None    Shift=    0.000
 Gap=     0.072 Goal=   None    Shift=    0.000
 RMSDP=7.34D-06 MaxDP=4.78D-04 DE=-2.02D-04 OVMax= 1.94D-03

 Cycle  13  Pass 1  IDiag  1:
 RMSU=  5.69D-06    CP:  9.87D-01  3.64D-01  3.94D-01  3.82D-01  6.00D-01
                    CP:  5.53D-01  4.19D-02  6.65D-01  1.00D+00  8.01D-01
                    CP:  7.54D-01  7.33D-01
 E= -4002.66414158977     Delta-E=       -0.000038667258 Rises=F Damp=F
 DIIS: error= 1.12D-04 at cycle  13 NSaved=  13.
 NSaved=13 IEnMin=13 EnMin= -4002.66414158977     IErMin=13 ErrMin= 1.12D-04
 ErrMax= 1.12D-04  0.00D+00 EMaxC= 1.00D-01 BMatC= 2.80D-05 BMatP= 1.82D-04
 IDIUse=3 WtCom= 9.99D-01 WtEn= 1.12D-03
 Coeff-Com:  0.827D-03-0.112D-02 0.396D-04-0.945D-04-0.148D-02-0.162D-02
 Coeff-Com:  0.568D-04 0.176D-02-0.363D-02 0.167D-01 0.832D-01 0.283D+00
 Coeff-Com:  0.623D+00
 Coeff-En:   0.000D+00 0.000D+00 0.000D+00 0.000D+00 0.000D+00 0.000D+00
 Coeff-En:   0.000D+00 0.000D+00 0.000D+00 0.000D+00 0.000D+00 0.000D+00
 Coeff-En:   0.100D+01
 Coeff:      0.826D-03-0.112D-02 0.396D-04-0.944D-04-0.148D-02-0.162D-02
 Coeff:      0.567D-04 0.176D-02-0.363D-02 0.167D-01 0.831D-01 0.282D+00
 Coeff:      0.623D+00
 Gap=     0.102 Goal=   None    Shift=    0.000
 Gap=     0.072 Goal=   None    Shift=    0.000
 RMSDP=3.90D-06 MaxDP=3.18D-04 DE=-3.87D-05 OVMax= 1.93D-03

 Cycle  14  Pass 1  IDiag  1:
 RMSU=  2.97D-06    CP:  9.87D-01  3.64D-01  3.94D-01  3.82D-01  6.00D-01
                    CP:  5.53D-01  4.24D-02  6.67D-01  1.00D+00  8.01D-01
                    CP:  7.64D-01  8.89D-01  9.99D-01
 E= -4002.66414987280     Delta-E=       -0.000008283037 Rises=F Damp=F
 DIIS: error= 7.44D-05 at cycle  14 NSaved=  14.
 NSaved=14 IEnMin=14 EnMin= -4002.66414987280     IErMin=14 ErrMin= 7.44D-05
 ErrMax= 7.44D-05  0.00D+00 EMaxC= 1.00D-01 BMatC= 7.69D-06 BMatP= 2.80D-05
 IDIUse=1 WtCom= 1.00D+00 WtEn= 0.00D+00
 Coeff-Com:  0.846D-04-0.150D-03-0.469D-06-0.128D-05-0.236D-03 0.237D-04
 Coeff-Com: -0.920D-05 0.191D-02-0.792D-02-0.148D-01-0.183D-01 0.583D-01
 Coeff-Com:  0.407D+00 0.575D+00
 Coeff:      0.846D-04-0.150D-03-0.469D-06-0.128D-05-0.236D-03 0.237D-04
 Coeff:     -0.920D-05 0.191D-02-0.792D-02-0.148D-01-0.183D-01 0.583D-01
 Coeff:      0.407D+00 0.575D+00
 Gap=     0.102 Goal=   None    Shift=    0.000
 Gap=     0.072 Goal=   None    Shift=    0.000
 RMSDP=2.36D-06 MaxDP=2.93D-04 DE=-8.28D-06 OVMax= 1.83D-03

 Cycle  15  Pass 1  IDiag  1:
 RMSU=  1.86D-06    CP:  9.87D-01  3.64D-01  3.94D-01  3.82D-01  5.99D-01
                    CP:  5.53D-01  4.25D-02  6.68D-01  1.00D+00  8.05D-01
                    CP:  7.72D-01  9.11D-01  1.22D+00  1.03D+00
 E= -4002.66415375268     Delta-E=       -0.000003879879 Rises=F Damp=F
 DIIS: error= 5.30D-05 at cycle  15 NSaved=  15.
 NSaved=15 IEnMin=15 EnMin= -4002.66415375268     IErMin=15 ErrMin= 5.30D-05
 ErrMax= 5.30D-05  0.00D+00 EMaxC= 1.00D-01 BMatC= 1.79D-06 BMatP= 7.69D-06
 IDIUse=1 WtCom= 1.00D+00 WtEn= 0.00D+00
 Coeff-Com: -0.208D-03 0.272D-03 0.292D-04 0.159D-04 0.124D-03 0.280D-03
 Coeff-Com: -0.458D-05 0.139D-03-0.331D-02-0.954D-02-0.219D-01-0.169D-01
 Coeff-Com:  0.822D-01 0.291D+00 0.678D+00
 Coeff:     -0.208D-03 0.272D-03 0.292D-04 0.159D-04 0.124D-03 0.280D-03
 Coeff:     -0.458D-05 0.139D-03-0.331D-02-0.954D-02-0.219D-01-0.169D-01
 Coeff:      0.822D-01 0.291D+00 0.678D+00
 Gap=     0.102 Goal=   None    Shift=    0.000
 Gap=     0.072 Goal=   None    Shift=    0.000
 RMSDP=1.86D-06 MaxDP=3.00D-04 DE=-3.88D-06 OVMax= 1.88D-03

 Cycle  16  Pass 1  IDiag  1:
 RMSU=  1.03D-06    CP:  9.87D-01  3.64D-01  3.94D-01  3.82D-01  5.99D-01
                    CP:  5.53D-01  4.25D-02  6.68D-01  1.01D+00  8.07D-01
                    CP:  7.77D-01  9.47D-01  1.32D+00  1.35D+00  1.48D+00
 E= -4002.66415601068     Delta-E=       -0.000002257995 Rises=F Damp=F
 DIIS: error= 5.20D-05 at cycle  16 NSaved=  16.
 NSaved=16 IEnMin=16 EnMin= -4002.66415601068     IErMin=16 ErrMin= 5.20D-05
 ErrMax= 5.20D-05  0.00D+00 EMaxC= 1.00D-01 BMatC= 9.70D-07 BMatP= 1.79D-06
 IDIUse=1 WtCom= 1.00D+00 WtEn= 0.00D+00
 Coeff-Com: -0.717D-04 0.130D-03-0.290D-04 0.807D-05 0.299D-03 0.247D-03
 Coeff-Com:  0.203D-04-0.110D-02 0.259D-03-0.434D-03-0.400D-02-0.237D-01
 Coeff-Com: -0.111D+00-0.799D-01 0.371D+00 0.848D+00
 Coeff:     -0.717D-04 0.130D-03-0.290D-04 0.807D-05 0.299D-03 0.247D-03
 Coeff:      0.203D-04-0.110D-02 0.259D-03-0.434D-03-0.400D-02-0.237D-01
 Coeff:     -0.111D+00-0.799D-01 0.371D+00 0.848D+00
 Gap=     0.102 Goal=   None    Shift=    0.000
 Gap=     0.072 Goal=   None    Shift=    0.000
 RMSDP=2.39D-06 MaxDP=4.32D-04 DE=-2.26D-06 OVMax= 2.59D-03

 Cycle  17  Pass 1  IDiag  1:
 RMSU=  8.88D-07    CP:  9.87D-01  3.64D-01  3.94D-01  3.82D-01  5.99D-01
                    CP:  5.53D-01  4.25D-02  6.68D-01  1.01D+00  8.09D-01
                    CP:  7.84D-01  9.88D-01  1.46D+00  1.69D+00  2.29D+00
                    CP:  1.83D+00
 E= -4002.66415850164     Delta-E=       -0.000002490960 Rises=F Damp=F
 DIIS: error= 5.07D-05 at cycle  17 NSaved=  17.
 NSaved=17 IEnMin=17 EnMin= -4002.66415850164     IErMin=17 ErrMin= 5.07D-05
 ErrMax= 5.07D-05  0.00D+00 EMaxC= 1.00D-01 BMatC= 6.13D-07 BMatP= 9.70D-07
 IDIUse=1 WtCom= 1.00D+00 WtEn= 0.00D+00
 Coeff-Com:  0.561D-04-0.455D-04-0.276D-04 0.129D-05 0.103D-03 0.145D-04
 Coeff-Com: -0.711D-05-0.795D-03 0.171D-02 0.387D-02 0.731D-02-0.548D-02
 Coeff-Com: -0.930D-01-0.175D+00-0.148D+00 0.481D+00 0.928D+00
 Coeff:      0.561D-04-0.455D-04-0.276D-04 0.129D-05 0.103D-03 0.145D-04
 Coeff:     -0.711D-05-0.795D-03 0.171D-02 0.387D-02 0.731D-02-0.548D-02
 Coeff:     -0.930D-01-0.175D+00-0.148D+00 0.481D+00 0.928D+00
 Gap=     0.102 Goal=   None    Shift=    0.000
 Gap=     0.072 Goal=   None    Shift=    0.000
 RMSDP=2.84D-06 MaxDP=5.44D-04 DE=-2.49D-06 OVMax= 3.16D-03

 Cycle  18  Pass 1  IDiag  1:
 RMSU=  7.29D-07    CP:  9.87D-01  3.64D-01  3.94D-01  3.82D-01  5.99D-01
                    CP:  5.53D-01  4.25D-02  6.68D-01  1.01D+00  8.10D-01
                    CP:  7.91D-01  1.02D+00  1.60D+00  2.11D+00  3.00D+00
                    CP:  3.00D+00  1.77D+00
 E= -4002.66416098482     Delta-E=       -0.000002483179 Rises=F Damp=F
 DIIS: error= 4.92D-05 at cycle  18 NSaved=  18.
 NSaved=18 IEnMin=18 EnMin= -4002.66416098482     IErMin=18 ErrMin= 4.92D-05
 ErrMax= 4.92D-05  0.00D+00 EMaxC= 1.00D-01 BMatC= 4.70D-07 BMatP= 6.13D-07
 IDIUse=1 WtCom= 1.00D+00 WtEn= 0.00D+00
 Coeff-Com:  0.414D-04-0.597D-04-0.142D-05-0.198D-06-0.151D-03-0.884D-04
 Coeff-Com: -0.144D-04-0.632D-04 0.108D-02 0.275D-02 0.733D-02 0.956D-02
 Coeff-Com: -0.430D-02-0.784D-01-0.296D+00-0.799D-01 0.600D+00 0.839D+00
 Coeff:      0.414D-04-0.597D-04-0.142D-05-0.198D-06-0.151D-03-0.884D-04
 Coeff:     -0.144D-04-0.632D-04 0.108D-02 0.275D-02 0.733D-02 0.956D-02
 Coeff:     -0.430D-02-0.784D-01-0.296D+00-0.799D-01 0.600D+00 0.839D+00
 Gap=     0.102 Goal=   None    Shift=    0.000
 Gap=     0.072 Goal=   None    Shift=    0.000
 RMSDP=2.83D-06 MaxDP=5.62D-04 DE=-2.48D-06 OVMax= 3.16D-03

 Cycle  19  Pass 1  IDiag  1:
 RMSU=  1.63D-06    CP:  9.87D-01  3.64D-01  3.94D-01  3.82D-01  5.99D-01
                    CP:  5.53D-01  4.26D-02  6.68D-01  1.01D+00  8.11D-01
                    CP:  7.96D-01  1.06D+00  1.72D+00  2.49D+00  3.00D+00
                    CP:  3.00D+00  2.77D+00  3.00D+00
 E= -4002.66416313913     Delta-E=       -0.000002154313 Rises=F Damp=F
 DIIS: error= 4.76D-05 at cycle  19 NSaved=  19.
 NSaved=19 IEnMin=19 EnMin= -4002.66416313913     IErMin=19 ErrMin= 4.76D-05
 ErrMax= 4.76D-05  0.00D+00 EMaxC= 1.00D-01 BMatC= 3.61D-07 BMatP= 4.70D-07
 IDIUse=1 WtCom= 1.00D+00 WtEn= 0.00D+00
 Coeff-Com:  0.821D-05-0.325D-04 0.412D-05 0.222D-05-0.215D-03-0.875D-04
 Coeff-Com: -0.507D-05 0.247D-03 0.146D-03 0.836D-03 0.407D-02 0.132D-01
 Coeff-Com:  0.405D-01 0.204D-01-0.132D+00-0.269D+00-0.544D-01 0.527D+00
 Coeff-Com:  0.849D+00
 Coeff:      0.821D-05-0.325D-04 0.412D-05 0.222D-05-0.215D-03-0.875D-04
 Coeff:     -0.507D-05 0.247D-03 0.146D-03 0.836D-03 0.407D-02 0.132D-01
 Coeff:      0.405D-01 0.204D-01-0.132D+00-0.269D+00-0.544D-01 0.527D+00
 Coeff:      0.849D+00
 Gap=     0.102 Goal=   None    Shift=    0.000
 Gap=     0.072 Goal=   None    Shift=    0.000
 RMSDP=2.76D-06 MaxDP=5.62D-04 DE=-2.15D-06 OVMax= 3.09D-03

 Cycle  20  Pass 1  IDiag  1:
 RMSU=  1.80D-06    CP:  9.87D-01  3.64D-01  3.94D-01  3.82D-01  5.99D-01
                    CP:  5.53D-01  4.26D-02  6.68D-01  1.01D+00  8.12D-01
                    CP:  8.01D-01  1.08D+00  1.83D+00  2.84D+00  3.00D+00
                    CP:  3.00D+00  3.00D+00  3.00D+00  1.95D+00
 E= -4002.66416504554     Delta-E=       -0.000001906414 Rises=F Damp=F
 DIIS: error= 4.61D-05 at cycle  20 NSaved=  20.
 NSaved=20 IEnMin=20 EnMin= -4002.66416504554     IErMin=20 ErrMin= 4.61D-05
 ErrMax= 4.61D-05  0.00D+00 EMaxC= 1.00D-01 BMatC= 3.06D-07 BMatP= 3.61D-07
 IDIUse=1 WtCom= 1.00D+00 WtEn= 0.00D+00
 Coeff-Com:  0.391D-05-0.122D-04-0.979D-06 0.375D-05-0.986D-04-0.338D-04
 Coeff-Com: -0.125D-06 0.113D-03-0.544D-03-0.347D-03 0.942D-03 0.921D-02
 Coeff-Com:  0.377D-01 0.601D-01 0.804D-01-0.162D+00-0.431D+00-0.168D+00
 Coeff-Com:  0.616D+00 0.958D+00
 Coeff:      0.391D-05-0.122D-04-0.979D-06 0.375D-05-0.986D-04-0.338D-04
 Coeff:     -0.125D-06 0.113D-03-0.544D-03-0.347D-03 0.942D-03 0.921D-02
 Coeff:      0.377D-01 0.601D-01 0.804D-01-0.162D+00-0.431D+00-0.168D+00
 Coeff:      0.616D+00 0.958D+00
 Gap=     0.102 Goal=   None    Shift=    0.000
 Gap=     0.072 Goal=   None    Shift=    0.000
 RMSDP=3.50D-06 MaxDP=7.15D-04 DE=-1.91D-06 OVMax= 3.88D-03

 Cycle  21  Pass 1  IDiag  1:
 Restarting incremental Fock formation.
 E= -4002.66416726367     Delta-E=       -0.000002218128 Rises=F Damp=F
 DIIS: error= 4.40D-05 at cycle  21 NSaved=  20.
 NSaved=20 IEnMin=20 EnMin= -4002.66416726367     IErMin=20 ErrMin= 4.40D-05
 ErrMax= 4.40D-05  0.00D+00 EMaxC= 1.00D-01 BMatC= 2.65D-07 BMatP= 3.06D-07
 IDIUse=1 WtCom= 1.00D+00 WtEn= 0.00D+00
 Coeff-Com:  0.112D-04 0.529D-05-0.635D-05 0.582D-04 0.840D-05-0.238D-05
 Coeff-Com: -0.239D-03-0.515D-03-0.279D-03-0.783D-03 0.162D-02 0.380D-02
 Coeff-Com:  0.292D-01 0.156D+00 0.835D-01-0.305D+00-0.582D+00-0.238D+00
 Coeff-Com:  0.804D+00 0.105D+01
 Coeff:      0.112D-04 0.529D-05-0.635D-05 0.582D-04 0.840D-05-0.238D-05
 Coeff:     -0.239D-03-0.515D-03-0.279D-03-0.783D-03 0.162D-02 0.380D-02
 Coeff:      0.292D-01 0.156D+00 0.835D-01-0.305D+00-0.582D+00-0.238D+00
 Coeff:      0.804D+00 0.105D+01
 Gap=     0.102 Goal=   None    Shift=    0.000
 Gap=     0.072 Goal=   None    Shift=    0.000
 RMSDP=4.77D-06 MaxDP=9.71D-04 DE=-2.22D-06 OVMax= 5.24D-03

 Cycle  22  Pass 1  IDiag  1:
 RMSU=  4.77D-06    CP:  1.00D+00
 E= -4002.66417001029     Delta-E=       -0.000002746616 Rises=F Damp=F
 DIIS: error= 4.10D-05 at cycle  22 NSaved=  20.
 NSaved=20 IEnMin=20 EnMin= -4002.66417001029     IErMin=20 ErrMin= 4.10D-05
 ErrMax= 4.10D-05  0.00D+00 EMaxC= 1.00D-01 BMatC= 2.15D-07 BMatP= 2.65D-07
 IDIUse=1 WtCom= 1.00D+00 WtEn= 0.00D+00
 Coeff-Com: -0.648D-05 0.209D-04 0.602D-04-0.121D-04-0.161D-06-0.182D-03
 Coeff-Com:  0.364D-03 0.375D-03-0.146D-02-0.591D-02-0.222D-01-0.251D-01
 Coeff-Com:  0.903D-02 0.170D+00 0.180D+00-0.186D+00-0.672D+00-0.355D+00
 Coeff-Com:  0.684D+00 0.122D+01
 Coeff:     -0.648D-05 0.209D-04 0.602D-04-0.121D-04-0.161D-06-0.182D-03
 Coeff:      0.364D-03 0.375D-03-0.146D-02-0.591D-02-0.222D-01-0.251D-01
 Coeff:      0.903D-02 0.170D+00 0.180D+00-0.186D+00-0.672D+00-0.355D+00
 Coeff:      0.684D+00 0.122D+01
 Gap=     0.102 Goal=   None    Shift=    0.000
 Gap=     0.072 Goal=   None    Shift=    0.000
 RMSDP=5.82D-06 MaxDP=1.18D-03 DE=-2.75D-06 OVMax= 6.36D-03

 Cycle  23  Pass 1  IDiag  1:
 RMSU=  4.92D-07    CP:  1.00D+00  2.22D+00
 E= -4002.66417301832     Delta-E=       -0.000003008032 Rises=F Damp=F
 DIIS: error= 3.74D-05 at cycle  23 NSaved=  20.
 NSaved=20 IEnMin=20 EnMin= -4002.66417301832     IErMin=20 ErrMin= 3.74D-05
 ErrMax= 3.74D-05  0.00D+00 EMaxC= 1.00D-01 BMatC= 1.91D-07 BMatP= 2.15D-07
 IDIUse=1 WtCom= 1.00D+00 WtEn= 0.00D+00
 Coeff-Com: -0.770D-05-0.686D-05-0.450D-04-0.625D-04 0.200D-03 0.119D-02
 Coeff-Com:  0.115D-02-0.251D-03-0.730D-02-0.235D-01-0.550D-01-0.166D+00
 Coeff-Com:  0.651D-01 0.513D+00 0.453D+00-0.394D+00-0.121D+01-0.462D+00
 Coeff-Com:  0.116D+01 0.112D+01
 Coeff:     -0.770D-05-0.686D-05-0.450D-04-0.625D-04 0.200D-03 0.119D-02
 Coeff:      0.115D-02-0.251D-03-0.730D-02-0.235D-01-0.550D-01-0.166D+00
 Coeff:      0.651D-01 0.513D+00 0.453D+00-0.394D+00-0.121D+01-0.462D+00
 Coeff:      0.116D+01 0.112D+01
 Gap=     0.102 Goal=   None    Shift=    0.000
 Gap=     0.072 Goal=   None    Shift=    0.000
 RMSDP=7.64D-06 MaxDP=1.54D-03 DE=-3.01D-06 OVMax= 8.30D-03

 Cycle  24  Pass 1  IDiag  1:
 RMSU=  3.87D-06    CP:  1.00D+00  3.00D+00  2.91D+00
 E= -4002.66417647400     Delta-E=       -0.000003455682 Rises=F Damp=F
 DIIS: error= 3.25D-05 at cycle  24 NSaved=  20.
 NSaved=20 IEnMin=20 EnMin= -4002.66417647400     IErMin=20 ErrMin= 3.25D-05
 ErrMax= 3.25D-05  0.00D+00 EMaxC= 1.00D-01 BMatC= 1.54D-07 BMatP= 1.91D-07
 IDIUse=1 WtCom= 1.00D+00 WtEn= 0.00D+00
 Coeff-Com: -0.174D-04-0.103D-03-0.609D-04 0.305D-03 0.896D-03 0.124D-02
 Coeff-Com:  0.185D-02-0.865D-03-0.338D-02-0.270D-01-0.130D+00-0.716D-01
 Coeff-Com:  0.275D+00 0.458D+00 0.149D+00-0.639D+00-0.809D+00 0.284D-01
 Coeff-Com:  0.815D+00 0.950D+00
 Coeff:     -0.174D-04-0.103D-03-0.609D-04 0.305D-03 0.896D-03 0.124D-02
 Coeff:      0.185D-02-0.865D-03-0.338D-02-0.270D-01-0.130D+00-0.716D-01
 Coeff:      0.275D+00 0.458D+00 0.149D+00-0.639D+00-0.809D+00 0.284D-01
 Coeff:      0.815D+00 0.950D+00
 Gap=     0.102 Goal=   None    Shift=    0.000
 Gap=     0.072 Goal=   None    Shift=    0.000
 RMSDP=6.28D-06 MaxDP=1.25D-03 DE=-3.46D-06 OVMax= 6.77D-03

 Cycle  25  Pass 1  IDiag  1:
 RMSU=  1.12D-06    CP:  1.00D+00  3.00D+00  3.00D+00  2.60D+00
 E= -4002.66417894513     Delta-E=       -0.000002471130 Rises=F Damp=F
 DIIS: error= 2.85D-05 at cycle  25 NSaved=  20.
 NSaved=20 IEnMin=20 EnMin= -4002.66417894513     IErMin=20 ErrMin= 2.85D-05
 ErrMax= 2.85D-05  0.00D+00 EMaxC= 1.00D-01 BMatC= 1.31D-07 BMatP= 1.54D-07
 IDIUse=1 WtCom= 1.00D+00 WtEn= 0.00D+00
 Coeff-Com: -0.101D-03-0.156D-04 0.958D-04-0.305D-03 0.438D-03 0.333D-02
 Coeff-Com:  0.956D-02 0.281D-01 0.378D-01 0.530D-01-0.178D+00-0.324D+00
 Coeff-Com: -0.253D-01 0.651D+00 0.803D+00-0.315D+00-0.141D+01-0.551D+00
 Coeff-Com:  0.985D+00 0.123D+01
 Coeff:     -0.101D-03-0.156D-04 0.958D-04-0.305D-03 0.438D-03 0.333D-02
 Coeff:      0.956D-02 0.281D-01 0.378D-01 0.530D-01-0.178D+00-0.324D+00
 Coeff:     -0.253D-01 0.651D+00 0.803D+00-0.315D+00-0.141D+01-0.551D+00
 Coeff:      0.985D+00 0.123D+01
 Gap=     0.102 Goal=   None    Shift=    0.000
 Gap=     0.072 Goal=   None    Shift=    0.000
 RMSDP=9.33D-06 MaxDP=1.83D-03 DE=-2.47D-06 OVMax= 1.00D-02

 Cycle  26  Pass 1  IDiag  1:
 RMSU=  7.56D-06    CP:  1.00D+00  3.00D+00  3.00D+00  3.00D+00  2.75D+00
 E= -4002.66418203609     Delta-E=       -0.000003090960 Rises=F Damp=F
 DIIS: error= 2.25D-05 at cycle  26 NSaved=  20.
 NSaved=20 IEnMin=20 EnMin= -4002.66418203609     IErMin=20 ErrMin= 2.25D-05
 ErrMax= 2.25D-05  0.00D+00 EMaxC= 1.00D-01 BMatC= 8.84D-08 BMatP= 1.31D-07
 IDIUse=1 WtCom= 1.00D+00 WtEn= 0.00D+00
 Coeff-Com:  0.294D-05-0.250D-03-0.873D-03-0.395D-03 0.123D-02 0.982D-02
 Coeff-Com:  0.250D-01 0.471D-01 0.135D+00-0.366D-01-0.449D+00-0.481D+00
 Coeff-Com:  0.177D+00 0.120D+01 0.758D+00-0.963D+00-0.131D+01-0.500D+00
 Coeff-Com:  0.877D+00 0.151D+01
 Coeff:      0.294D-05-0.250D-03-0.873D-03-0.395D-03 0.123D-02 0.982D-02
 Coeff:      0.250D-01 0.471D-01 0.135D+00-0.366D-01-0.449D+00-0.481D+00
 Coeff:      0.177D+00 0.120D+01 0.758D+00-0.963D+00-0.131D+01-0.500D+00
 Coeff:      0.877D+00 0.151D+01
 Gap=     0.102 Goal=   None    Shift=    0.000
 Gap=     0.072 Goal=   None    Shift=    0.000
 RMSDP=1.30D-05 MaxDP=2.53D-03 DE=-3.09D-06 OVMax= 1.39D-02

 Cycle  27  Pass 1  IDiag  1:
 RMSU=  2.80D-06    CP:  1.00D+00  3.00D+00  3.00D+00  3.00D+00  3.00D+00
                    CP:  2.67D+00
 E= -4002.66418512278     Delta-E=       -0.000003086690 Rises=F Damp=F
 DIIS: error= 1.40D-05 at cycle  27 NSaved=  20.
 NSaved=20 IEnMin=20 EnMin= -4002.66418512278     IErMin=20 ErrMin= 1.40D-05
 ErrMax= 1.40D-05  0.00D+00 EMaxC= 1.00D-01 BMatC= 6.64D-08 BMatP= 8.84D-08
 IDIUse=1 WtCom= 1.00D+00 WtEn= 0.00D+00
 Coeff-Com: -0.136D-03-0.888D-03-0.124D-02-0.173D-02 0.499D-02 0.231D-01
 Coeff-Com:  0.417D-01 0.774D-01-0.153D-01-0.271D+00-0.313D+00-0.380D-01
 Coeff-Com:  0.637D+00 0.704D+00-0.172D+00-0.798D+00-0.937D+00 0.250D-01
 Coeff-Com:  0.127D+01 0.770D+00
 Coeff:     -0.136D-03-0.888D-03-0.124D-02-0.173D-02 0.499D-02 0.231D-01
 Coeff:      0.417D-01 0.774D-01-0.153D-01-0.271D+00-0.313D+00-0.380D-01
 Coeff:      0.637D+00 0.704D+00-0.172D+00-0.798D+00-0.937D+00 0.250D-01
 Coeff:      0.127D+01 0.770D+00
 Gap=     0.102 Goal=   None    Shift=    0.000
 Gap=     0.072 Goal=   None    Shift=    0.000
 RMSDP=8.50D-06 MaxDP=1.64D-03 DE=-3.09D-06 OVMax= 9.08D-03

 Cycle  28  Pass 1  IDiag  1:
 RMSU=  5.72D-06    CP:  1.00D+00  3.00D+00  3.00D+00  3.00D+00  3.00D+00
                    CP:  3.00D+00  1.78D+00
 E= -4002.66418636966     Delta-E=       -0.000001246877 Rises=F Damp=F
 DIIS: error= 8.42D-06 at cycle  28 NSaved=  20.
 NSaved=20 IEnMin=20 EnMin= -4002.66418636966     IErMin=20 ErrMin= 8.42D-06
 ErrMax= 8.42D-06  0.00D+00 EMaxC= 1.00D-01 BMatC= 2.89D-08 BMatP= 6.64D-08
 IDIUse=1 WtCom= 1.00D+00 WtEn= 0.00D+00
 Coeff-Com:  0.161D-03-0.124D-03-0.214D-02-0.558D-02-0.108D-01-0.973D-02
 Coeff-Com: -0.114D-01 0.727D-01 0.130D+00 0.371D-03-0.313D+00-0.368D+00
 Coeff-Com:  0.165D+00 0.692D+00 0.283D+00-0.485D+00-0.622D+00 0.269D-01
 Coeff-Com:  0.477D+00 0.980D+00
 Coeff:      0.161D-03-0.124D-03-0.214D-02-0.558D-02-0.108D-01-0.973D-02
 Coeff:     -0.114D-01 0.727D-01 0.130D+00 0.371D-03-0.313D+00-0.368D+00
 Coeff:      0.165D+00 0.692D+00 0.283D+00-0.485D+00-0.622D+00 0.269D-01
 Coeff:      0.477D+00 0.980D+00
 Gap=     0.102 Goal=   None    Shift=    0.000
 Gap=     0.072 Goal=   None    Shift=    0.000
 RMSDP=5.86D-06 MaxDP=1.13D-03 DE=-1.25D-06 OVMax= 6.27D-03

 Cycle  29  Pass 1  IDiag  1:
 RMSU=  2.44D-07    CP:  1.00D+00  3.00D+00  3.00D+00  3.00D+00  3.00D+00
                    CP:  3.00D+00  2.34D+00  1.99D+00
 E= -4002.66418686506     Delta-E=       -0.000000495405 Rises=F Damp=F
 DIIS: error= 5.26D-06 at cycle  29 NSaved=  20.
 NSaved=20 IEnMin=20 EnMin= -4002.66418686506     IErMin=20 ErrMin= 5.26D-06
 ErrMax= 5.26D-06  0.00D+00 EMaxC= 1.00D-01 BMatC= 1.24D-08 BMatP= 2.89D-08
 IDIUse=1 WtCom= 1.00D+00 WtEn= 0.00D+00
 Coeff-Com:  0.805D-04-0.501D-03-0.192D-02-0.538D-02-0.583D-02-0.344D-03
 Coeff-Com:  0.492D-01 0.791D-01-0.273D-01-0.218D+00-0.247D+00 0.760D-01
 Coeff-Com:  0.423D+00 0.237D+00-0.131D+00-0.325D+00-0.167D+00 0.190D-01
 Coeff-Com:  0.436D+00 0.810D+00
 Coeff:      0.805D-04-0.501D-03-0.192D-02-0.538D-02-0.583D-02-0.344D-03
 Coeff:      0.492D-01 0.791D-01-0.273D-01-0.218D+00-0.247D+00 0.760D-01
 Coeff:      0.423D+00 0.237D+00-0.131D+00-0.325D+00-0.167D+00 0.190D-01
 Coeff:      0.436D+00 0.810D+00
 Gap=     0.102 Goal=   None    Shift=    0.000
 Gap=     0.072 Goal=   None    Shift=    0.000
 RMSDP=3.06D-06 MaxDP=5.95D-04 DE=-4.95D-07 OVMax= 3.29D-03

 Cycle  30  Pass 1  IDiag  1:
 RMSU=  1.56D-07    CP:  1.00D+00  3.00D+00  3.00D+00  3.00D+00  3.00D+00
                    CP:  3.00D+00  2.60D+00  2.51D+00  1.48D+00
 E= -4002.66418700030     Delta-E=       -0.000000135236 Rises=F Damp=F
 DIIS: error= 3.80D-06 at cycle  30 NSaved=  20.
 NSaved=20 IEnMin=20 EnMin= -4002.66418700030     IErMin=20 ErrMin= 3.80D-06
 ErrMax= 3.80D-06  0.00D+00 EMaxC= 1.00D-01 BMatC= 8.17D-09 BMatP= 1.24D-08
 IDIUse=1 WtCom= 1.00D+00 WtEn= 0.00D+00
 Coeff-Com:  0.348D-03 0.351D-03-0.293D-02-0.101D-01-0.215D-01 0.634D-02
 Coeff-Com:  0.592D-01 0.537D-01-0.135D-01-0.103D+00-0.988D-01 0.106D-01
 Coeff-Com:  0.995D-01 0.155D+00 0.369D-01-0.145D+00-0.222D+00-0.184D+00
 Coeff-Com:  0.594D+00 0.784D+00
 Coeff:      0.348D-03 0.351D-03-0.293D-02-0.101D-01-0.215D-01 0.634D-02
 Coeff:      0.592D-01 0.537D-01-0.135D-01-0.103D+00-0.988D-01 0.106D-01
 Coeff:      0.995D-01 0.155D+00 0.369D-01-0.145D+00-0.222D+00-0.184D+00
 Coeff:      0.594D+00 0.784D+00
 Gap=     0.102 Goal=   None    Shift=    0.000
 Gap=     0.072 Goal=   None    Shift=    0.000
 RMSDP=1.58D-06 MaxDP=3.08D-04 DE=-1.35D-07 OVMax= 1.70D-03

 Cycle  31  Pass 1  IDiag  1:
 RMSU=  1.12D-07    CP:  1.00D+00  3.00D+00  3.00D+00  3.00D+00  3.00D+00
                    CP:  3.00D+00  2.74D+00  2.77D+00  2.01D+00  1.38D+00
 E= -4002.66418704376     Delta-E=       -0.000000043457 Rises=F Damp=F
 DIIS: error= 3.29D-06 at cycle  31 NSaved=  20.
 NSaved=20 IEnMin=20 EnMin= -4002.66418704376     IErMin=20 ErrMin= 3.29D-06
 ErrMax= 3.29D-06  0.00D+00 EMaxC= 1.00D-01 BMatC= 3.30D-09 BMatP= 8.17D-09
 IDIUse=1 WtCom= 1.00D+00 WtEn= 0.00D+00
 Coeff-Com:  0.562D-03 0.148D-02 0.193D-02-0.137D-02-0.941D-02-0.105D-01
 Coeff-Com:  0.741D-02 0.324D-01 0.318D-01-0.343D-01-0.751D-01-0.181D-01
 Coeff-Com:  0.715D-01 0.767D-01-0.164D-01-0.105D+00-0.175D+00 0.173D+00
 Coeff-Com:  0.401D+00 0.648D+00
 Coeff:      0.562D-03 0.148D-02 0.193D-02-0.137D-02-0.941D-02-0.105D-01
 Coeff:      0.741D-02 0.324D-01 0.318D-01-0.343D-01-0.751D-01-0.181D-01
 Coeff:      0.715D-01 0.767D-01-0.164D-01-0.105D+00-0.175D+00 0.173D+00
 Coeff:      0.401D+00 0.648D+00
 Gap=     0.102 Goal=   None    Shift=    0.000
 Gap=     0.072 Goal=   None    Shift=    0.000
 RMSDP=4.70D-07 MaxDP=9.26D-05 DE=-4.35D-08 OVMax= 5.11D-04

 Cycle  32  Pass 1  IDiag  1:
 RMSU=  4.68D-08    CP:  1.00D+00  3.00D+00  3.00D+00  3.00D+00  3.00D+00
                    CP:  3.00D+00  2.78D+00  2.85D+00  2.24D+00  1.69D+00
                    CP:  1.41D+00
 E= -4002.66418705384     Delta-E=       -0.000000010081 Rises=F Damp=F
 DIIS: error= 3.12D-06 at cycle  32 NSaved=  20.
 NSaved=20 IEnMin=20 EnMin= -4002.66418705384     IErMin=20 ErrMin= 3.12D-06
 ErrMax= 3.12D-06  0.00D+00 EMaxC= 1.00D-01 BMatC= 2.53D-09 BMatP= 3.30D-09
 IDIUse=1 WtCom= 1.00D+00 WtEn= 0.00D+00
 Coeff-Com:  0.853D-03 0.112D-02-0.585D-02-0.861D-02 0.973D-03 0.198D-01
 Coeff-Com:  0.236D-01 0.948D-02-0.286D-01-0.333D-01-0.140D-01 0.546D-02
 Coeff-Com:  0.323D-01 0.314D-01 0.946D-02-0.736D-01-0.151D+00-0.248D-01
 Coeff-Com:  0.506D+00 0.699D+00
 Coeff:      0.853D-03 0.112D-02-0.585D-02-0.861D-02 0.973D-03 0.198D-01
 Coeff:      0.236D-01 0.948D-02-0.286D-01-0.333D-01-0.140D-01 0.546D-02
 Coeff:      0.323D-01 0.314D-01 0.946D-02-0.736D-01-0.151D+00-0.248D-01
 Coeff:      0.506D+00 0.699D+00
 Gap=     0.102 Goal=   None    Shift=    0.000
 Gap=     0.072 Goal=   None    Shift=    0.000
 RMSDP=3.95D-07 MaxDP=7.75D-05 DE=-1.01D-08 OVMax= 4.36D-04

 Cycle  33  Pass 1  IDiag  1:
 RMSU=  4.10D-08    CP:  1.00D+00  3.00D+00  3.00D+00  3.00D+00  3.00D+00
                    CP:  3.00D+00  2.82D+00  2.91D+00  2.51D+00  2.03D+00
                    CP:  2.14D+00  1.45D+00
 E= -4002.66418706267     Delta-E=       -0.000000008837 Rises=F Damp=F
 DIIS: error= 2.90D-06 at cycle  33 NSaved=  20.
 NSaved=20 IEnMin=20 EnMin= -4002.66418706267     IErMin=20 ErrMin= 2.90D-06
 ErrMax= 2.90D-06  0.00D+00 EMaxC= 1.00D-01 BMatC= 1.65D-09 BMatP= 2.53D-09
 IDIUse=1 WtCom= 1.00D+00 WtEn= 0.00D+00
 Coeff-Com:  0.279D-03 0.822D-03 0.322D-02-0.121D-02-0.571D-02-0.167D-01
 Coeff-Com: -0.108D-03 0.334D-01 0.492D-01-0.124D-01-0.818D-01-0.536D-01
 Coeff-Com:  0.498D-01 0.112D+00 0.113D+00-0.296D+00-0.363D+00 0.386D-02
 Coeff-Com:  0.582D+00 0.883D+00
 Coeff:      0.279D-03 0.822D-03 0.322D-02-0.121D-02-0.571D-02-0.167D-01
 Coeff:     -0.108D-03 0.334D-01 0.492D-01-0.124D-01-0.818D-01-0.536D-01
 Coeff:      0.498D-01 0.112D+00 0.113D+00-0.296D+00-0.363D+00 0.386D-02
 Coeff:      0.582D+00 0.883D+00
 Gap=     0.102 Goal=   None    Shift=    0.000
 Gap=     0.072 Goal=   None    Shift=    0.000
 RMSDP=2.54D-07 MaxDP=4.30D-05 DE=-8.84D-09 OVMax= 2.92D-04

 Cycle  34  Pass 1  IDiag  1:
 RMSU=  4.61D-08    CP:  1.00D+00  3.00D+00  3.00D+00  3.00D+00  3.00D+00
                    CP:  3.00D+00  2.84D+00  2.94D+00  2.82D+00  2.43D+00
                    CP:  3.00D+00  2.60D+00  1.64D+00
 E= -4002.66418707023     Delta-E=       -0.000000007556 Rises=F Damp=F
 DIIS: error= 2.52D-06 at cycle  34 NSaved=  20.
 NSaved=20 IEnMin=20 EnMin= -4002.66418707023     IErMin=20 ErrMin= 2.52D-06
 ErrMax= 2.52D-06  0.00D+00 EMaxC= 1.00D-01 BMatC= 1.27D-09 BMatP= 1.65D-09
 IDIUse=1 WtCom= 1.00D+00 WtEn= 0.00D+00
 Coeff-Com:  0.242D-02 0.799D-02 0.272D-02-0.181D-01-0.351D-01-0.817D-02
 Coeff-Com:  0.518D-01 0.709D-01 0.419D-05-0.799D-01-0.765D-01 0.242D-01
 Coeff-Com:  0.109D+00 0.168D+00-0.223D+00-0.358D+00-0.364D+00 0.122D+00
 Coeff-Com:  0.846D+00 0.758D+00
 Coeff:      0.242D-02 0.799D-02 0.272D-02-0.181D-01-0.351D-01-0.817D-02
 Coeff:      0.518D-01 0.709D-01 0.419D-05-0.799D-01-0.765D-01 0.242D-01
 Coeff:      0.109D+00 0.168D+00-0.223D+00-0.358D+00-0.364D+00 0.122D+00
 Coeff:      0.846D+00 0.758D+00
 Gap=     0.102 Goal=   None    Shift=    0.000
 Gap=     0.072 Goal=   None    Shift=    0.000
 RMSDP=2.38D-07 MaxDP=3.57D-05 DE=-7.56D-09 OVMax= 2.81D-04

 Cycle  35  Pass 1  IDiag  1:
 RMSU=  1.25D-07    CP:  1.00D+00  3.00D+00  3.00D+00  3.00D+00  3.00D+00
                    CP:  3.00D+00  2.86D+00  2.97D+00  3.00D+00  2.88D+00
                    CP:  3.00D+00  3.00D+00  2.82D+00  2.51D+00
 E= -4002.66418707671     Delta-E=       -0.000000006479 Rises=F Damp=F
 DIIS: error= 2.09D-06 at cycle  35 NSaved=  20.
 NSaved=20 IEnMin=20 EnMin= -4002.66418707671     IErMin=20 ErrMin= 2.09D-06
 ErrMax= 2.09D-06  0.00D+00 EMaxC= 1.00D-01 BMatC= 6.52D-10 BMatP= 1.27D-09
 IDIUse=1 WtCom= 1.00D+00 WtEn= 0.00D+00
 Coeff-Com:  0.299D-02 0.643D-02-0.353D-02-0.202D-01-0.296D-01 0.104D-01
 Coeff-Com:  0.519D-01 0.308D-01-0.150D-01-0.504D-01-0.259D-01 0.247D-01
 Coeff-Com:  0.909D-01 0.364D-02-0.615D-01-0.286D+00-0.245D+00 0.142D+00
 Coeff-Com:  0.461D+00 0.913D+00
 Coeff:      0.299D-02 0.643D-02-0.353D-02-0.202D-01-0.296D-01 0.104D-01
 Coeff:      0.519D-01 0.308D-01-0.150D-01-0.504D-01-0.259D-01 0.247D-01
 Coeff:      0.909D-01 0.364D-02-0.615D-01-0.286D+00-0.245D+00 0.142D+00
 Coeff:      0.461D+00 0.913D+00
 Gap=     0.102 Goal=   None    Shift=    0.000
 Gap=     0.072 Goal=   None    Shift=    0.000
 RMSDP=2.06D-07 MaxDP=3.20D-05 DE=-6.48D-09 OVMax= 2.41D-04

 Cycle  36  Pass 1  IDiag  1:
 RMSU=  8.87D-08    CP:  1.00D+00  3.00D+00  3.00D+00  3.00D+00  3.00D+00
                    CP:  3.00D+00  2.87D+00  2.99D+00  3.00D+00  3.00D+00
                    CP:  3.00D+00  3.00D+00  3.00D+00  3.00D+00  1.88D+00
 E= -4002.66418708096     Delta-E=       -0.000000004247 Rises=F Damp=F
 DIIS: error= 1.70D-06 at cycle  36 NSaved=  20.
 NSaved=20 IEnMin=20 EnMin= -4002.66418708096     IErMin=20 ErrMin= 1.70D-06
 ErrMax= 1.70D-06  0.00D+00 EMaxC= 1.00D-01 BMatC= 4.73D-10 BMatP= 6.52D-10
 IDIUse=1 WtCom= 1.00D+00 WtEn= 0.00D+00
 Coeff-Com: -0.276D-03 0.204D-02 0.806D-02-0.843D-02-0.174D-01-0.643D-02
 Coeff-Com:  0.192D-01 0.336D-01 0.155D-02-0.366D-01-0.351D-01-0.218D-02
 Coeff-Com:  0.106D+00 0.114D+00-0.985D-01-0.274D+00-0.249D+00 0.199D-01
 Coeff-Com:  0.703D+00 0.721D+00
 Coeff:     -0.276D-03 0.204D-02 0.806D-02-0.843D-02-0.174D-01-0.643D-02
 Coeff:      0.192D-01 0.336D-01 0.155D-02-0.366D-01-0.351D-01-0.218D-02
 Coeff:      0.106D+00 0.114D+00-0.985D-01-0.274D+00-0.249D+00 0.199D-01
 Coeff:      0.703D+00 0.721D+00
 Gap=     0.102 Goal=   None    Shift=    0.000
 Gap=     0.072 Goal=   None    Shift=    0.000
 RMSDP=1.36D-07 MaxDP=1.92D-05 DE=-4.25D-09 OVMax= 1.63D-04

 Cycle  37  Pass 1  IDiag  1:
 RMSU=  3.03D-08    CP:  1.00D+00  3.00D+00  3.00D+00  3.00D+00  3.00D+00
                    CP:  3.00D+00  2.88D+00  2.99D+00  3.00D+00  3.00D+00
                    CP:  3.00D+00  3.00D+00  3.00D+00  3.00D+00  2.63D+00
                    CP:  2.00D+00
 E= -4002.66418708369     Delta-E=       -0.000000002728 Rises=F Damp=F
 DIIS: error= 1.36D-06 at cycle  37 NSaved=  20.
 NSaved=20 IEnMin=20 EnMin= -4002.66418708369     IErMin=20 ErrMin= 1.36D-06
 ErrMax= 1.36D-06  0.00D+00 EMaxC= 1.00D-01 BMatC= 2.71D-10 BMatP= 4.73D-10
 IDIUse=1 WtCom= 1.00D+00 WtEn= 0.00D+00
 Coeff-Com:  0.491D-03 0.513D-02 0.134D-01 0.923D-03-0.228D-01-0.193D-01
 Coeff-Com: -0.731D-03 0.255D-01 0.185D-01-0.133D-01-0.486D-01 0.175D-01
 Coeff-Com:  0.382D-01 0.173D+00 0.681D-01-0.142D+00-0.285D+00-0.419D+00
 Coeff-Com:  0.202D+00 0.139D+01
 Coeff:      0.491D-03 0.513D-02 0.134D-01 0.923D-03-0.228D-01-0.193D-01
 Coeff:     -0.731D-03 0.255D-01 0.185D-01-0.133D-01-0.486D-01 0.175D-01
 Coeff:      0.382D-01 0.173D+00 0.681D-01-0.142D+00-0.285D+00-0.419D+00
 Coeff:      0.202D+00 0.139D+01
 Gap=     0.102 Goal=   None    Shift=    0.000
 Gap=     0.072 Goal=   None    Shift=    0.000
 RMSDP=1.50D-07 MaxDP=1.81D-05 DE=-2.73D-09 OVMax= 1.77D-04

 Cycle  38  Pass 1  IDiag  1:
 RMSU=  5.71D-08    CP:  1.00D+00  3.00D+00  3.00D+00  3.00D+00  3.00D+00
                    CP:  3.00D+00  2.88D+00  2.99D+00  3.00D+00  3.00D+00
                    CP:  3.00D+00  3.00D+00  3.00D+00  3.00D+00  3.00D+00
                    CP:  3.00D+00  2.32D+00
 E= -4002.66418708606     Delta-E=       -0.000000002377 Rises=F Damp=F
 DIIS: error= 9.92D-07 at cycle  38 NSaved=  20.
 NSaved=20 IEnMin=20 EnMin= -4002.66418708606     IErMin=20 ErrMin= 9.92D-07
 ErrMax= 9.92D-07  0.00D+00 EMaxC= 1.00D-01 BMatC= 2.63D-10 BMatP= 2.71D-10
 IDIUse=1 WtCom= 1.00D+00 WtEn= 0.00D+00
 Coeff-Com: -0.103D-01 0.367D-02 0.157D-01 0.108D-01-0.182D-01-0.399D-01
 Coeff-Com:  0.398D-02 0.460D-01 0.280D-01-0.276D-01-0.746D-01-0.739D-01
 Coeff-Com:  0.254D+00 0.302D+00 0.816D-01-0.317D+00-0.101D+01-0.416D+00
 Coeff-Com:  0.131D+01 0.933D+00
 Coeff:     -0.103D-01 0.367D-02 0.157D-01 0.108D-01-0.182D-01-0.399D-01
 Coeff:      0.398D-02 0.460D-01 0.280D-01-0.276D-01-0.746D-01-0.739D-01
 Coeff:      0.254D+00 0.302D+00 0.816D-01-0.317D+00-0.101D+01-0.416D+00
 Coeff:      0.131D+01 0.933D+00
 Gap=     0.102 Goal=   None    Shift=    0.000
 Gap=     0.072 Goal=   None    Shift=    0.000
 RMSDP=1.84D-07 MaxDP=2.36D-05 DE=-2.38D-09 OVMax= 2.12D-04

 Cycle  39  Pass 1  IDiag  1:
 RMSU=  1.02D-07    CP:  1.00D+00  3.00D+00  3.00D+00  3.00D+00  3.00D+00
                    CP:  3.00D+00  2.89D+00  3.00D+00  3.00D+00  3.00D+00
                    CP:  3.00D+00  3.00D+00  3.00D+00  3.00D+00  3.00D+00
                    CP:  3.00D+00  3.00D+00  3.00D+00
 E= -4002.66418708809     Delta-E=       -0.000000002026 Rises=F Damp=F
 DIIS: error= 6.14D-07 at cycle  39 NSaved=  20.
 NSaved=20 IEnMin=20 EnMin= -4002.66418708809     IErMin=20 ErrMin= 6.14D-07
 ErrMax= 6.14D-07  0.00D+00 EMaxC= 1.00D-01 BMatC= 1.11D-10 BMatP= 2.63D-10
 IDIUse=1 WtCom= 1.00D+00 WtEn= 0.00D+00
 Coeff-Com: -0.188D-02 0.239D-02 0.148D-01-0.208D-02-0.250D-01-0.117D-01
 Coeff-Com:  0.243D-01 0.317D-01 0.120D-01-0.114D+00-0.107D+00 0.337D-01
 Coeff-Com:  0.211D+00 0.226D+00 0.490D-01-0.390D+00-0.398D+00-0.152D+00
 Coeff-Com:  0.464D+00 0.113D+01
 Coeff:     -0.188D-02 0.239D-02 0.148D-01-0.208D-02-0.250D-01-0.117D-01
 Coeff:      0.243D-01 0.317D-01 0.120D-01-0.114D+00-0.107D+00 0.337D-01
 Coeff:      0.211D+00 0.226D+00 0.490D-01-0.390D+00-0.398D+00-0.152D+00
 Coeff:      0.464D+00 0.113D+01
 Gap=     0.102 Goal=   None    Shift=    0.000
 Gap=     0.072 Goal=   None    Shift=    0.000
 RMSDP=1.17D-07 MaxDP=1.13D-05 DE=-2.03D-09 OVMax= 1.34D-04

 Cycle  40  Pass 1  IDiag  1:
 RMSU=  9.39D-08    CP:  1.00D+00  3.00D+00  3.00D+00  3.00D+00  3.00D+00
                    CP:  3.00D+00  2.89D+00  3.00D+00  3.00D+00  3.00D+00
                    CP:  3.00D+00  3.00D+00  3.00D+00  3.00D+00  3.00D+00
                    CP:  3.00D+00  3.00D+00  3.00D+00  1.68D+00
 E= -4002.66418708898     Delta-E=       -0.000000000891 Rises=F Damp=F
 DIIS: error= 3.54D-07 at cycle  40 NSaved=  20.
 NSaved=20 IEnMin=20 EnMin= -4002.66418708898     IErMin=20 ErrMin= 3.54D-07
 ErrMax= 3.54D-07  0.00D+00 EMaxC= 1.00D-01 BMatC= 8.98D-11 BMatP= 1.11D-10
 IDIUse=1 WtCom= 1.00D+00 WtEn= 0.00D+00
 Coeff-Com:  0.186D-03 0.988D-02 0.204D-02-0.164D-01-0.137D-01 0.135D-01
 Coeff-Com:  0.255D-01 0.189D-01-0.758D-01-0.624D-01-0.341D-01 0.891D-01
 Coeff-Com:  0.146D+00 0.100D+00-0.347D-01-0.166D+00-0.501D+00-0.563D-01
 Coeff-Com:  0.901D+00 0.656D+00
 Coeff:      0.186D-03 0.988D-02 0.204D-02-0.164D-01-0.137D-01 0.135D-01
 Coeff:      0.255D-01 0.189D-01-0.758D-01-0.624D-01-0.341D-01 0.891D-01
 Coeff:      0.146D+00 0.100D+00-0.347D-01-0.166D+00-0.501D+00-0.563D-01
 Coeff:      0.901D+00 0.656D+00
 Gap=     0.102 Goal=   None    Shift=    0.000
 Gap=     0.072 Goal=   None    Shift=    0.000
 RMSDP=8.41D-08 MaxDP=9.11D-06 DE=-8.91D-10 OVMax= 9.53D-05

 Cycle  41  Pass 1  IDiag  1:
 Restarting incremental Fock formation.
 E= -4002.66418709030     Delta-E=       -0.000000001315 Rises=F Damp=F
 DIIS: error= 1.65D-07 at cycle  41 NSaved=  20.
 NSaved=20 IEnMin=20 EnMin= -4002.66418709030     IErMin=20 ErrMin= 1.65D-07
 ErrMax= 1.65D-07  0.00D+00 EMaxC= 1.00D-01 BMatC= 3.14D-11 BMatP= 8.98D-11
 IDIUse=1 WtCom= 1.00D+00 WtEn= 0.00D+00
 Coeff-Com:  0.288D-02 0.293D-02-0.439D-02-0.809D-02-0.886D-03 0.812D-02
 Coeff-Com:  0.136D-01 0.313D-03 0.971D-02-0.536D-01-0.538D-01-0.170D-01
 Coeff-Com:  0.518D-01 0.204D+00 0.132D+00-0.329D+00-0.389D+00 0.171D+00
 Coeff-Com:  0.468D+00 0.791D+00
 Coeff:      0.288D-02 0.293D-02-0.439D-02-0.809D-02-0.886D-03 0.812D-02
 Coeff:      0.136D-01 0.313D-03 0.971D-02-0.536D-01-0.538D-01-0.170D-01
 Coeff:      0.518D-01 0.204D+00 0.132D+00-0.329D+00-0.389D+00 0.171D+00
 Coeff:      0.468D+00 0.791D+00
 Gap=     0.102 Goal=   None    Shift=    0.000
 Gap=     0.072 Goal=   None    Shift=    0.000
 RMSDP=5.85D-08 MaxDP=6.39D-06 DE=-1.32D-09 OVMax= 6.58D-05

 Cycle  42  Pass 1  IDiag  1:
 RMSU=  5.85D-08    CP:  1.00D+00
 E= -4002.66418709035     Delta-E=       -0.000000000053 Rises=F Damp=F
 DIIS: error= 7.02D-08 at cycle  42 NSaved=  20.
 NSaved=20 IEnMin=20 EnMin= -4002.66418709035     IErMin=20 ErrMin= 7.02D-08
 ErrMax= 7.02D-08  0.00D+00 EMaxC= 1.00D-01 BMatC= 9.81D-12 BMatP= 3.14D-11
 IDIUse=1 WtCom= 1.00D+00 WtEn= 0.00D+00
 Coeff-Com:  0.109D-02-0.537D-03-0.182D-02-0.182D-02 0.124D-02 0.369D-02
 Coeff-Com:  0.993D-02 0.143D-01-0.209D-01-0.390D-01-0.332D-01 0.104D-01
 Coeff-Com:  0.114D+00 0.108D+00-0.107D+00-0.241D+00-0.561D-01 0.188D+00
 Coeff-Com:  0.519D+00 0.531D+00
 Coeff:      0.109D-02-0.537D-03-0.182D-02-0.182D-02 0.124D-02 0.369D-02
 Coeff:      0.993D-02 0.143D-01-0.209D-01-0.390D-01-0.332D-01 0.104D-01
 Coeff:      0.114D+00 0.108D+00-0.107D+00-0.241D+00-0.561D-01 0.188D+00
 Coeff:      0.519D+00 0.531D+00
 Gap=     0.102 Goal=   None    Shift=    0.000
 Gap=     0.072 Goal=   None    Shift=    0.000
 RMSDP=1.57D-08 MaxDP=1.89D-06 DE=-5.28D-11 OVMax= 1.77D-05

 Cycle  43  Pass 1  IDiag  1:
 RMSU=  5.42D-09    CP:  1.00D+00  1.25D+00
 E= -4002.66418709036     Delta-E=       -0.000000000015 Rises=F Damp=F
 DIIS: error= 3.34D-08 at cycle  43 NSaved=  20.
 NSaved=20 IEnMin=20 EnMin= -4002.66418709036     IErMin=20 ErrMin= 3.34D-08
 ErrMax= 3.34D-08  0.00D+00 EMaxC= 1.00D-01 BMatC= 2.17D-12 BMatP= 9.81D-12
 IDIUse=1 WtCom= 1.00D+00 WtEn= 0.00D+00
 Coeff-Com:  0.497D-03 0.455D-03-0.967D-03-0.489D-03-0.364D-03 0.139D-02
 Coeff-Com:  0.624D-03-0.115D-02-0.649D-02-0.582D-02 0.257D-03 0.103D-01
 Coeff-Com:  0.298D-01 0.327D-01-0.453D-01-0.101D+00-0.252D-01 0.750D-01
 Coeff-Com:  0.295D+00 0.741D+00
 Coeff:      0.497D-03 0.455D-03-0.967D-03-0.489D-03-0.364D-03 0.139D-02
 Coeff:      0.624D-03-0.115D-02-0.649D-02-0.582D-02 0.257D-03 0.103D-01
 Coeff:      0.298D-01 0.327D-01-0.453D-01-0.101D+00-0.252D-01 0.750D-01
 Coeff:      0.295D+00 0.741D+00
 Gap=     0.102 Goal=   None    Shift=    0.000
 Gap=     0.072 Goal=   None    Shift=    0.000
 RMSDP=7.60D-09 MaxDP=7.60D-07 DE=-1.46D-11 OVMax= 8.35D-06

 SCF Done:  E(UB3LYP) =  -4002.66418709     A.U. after   43 cycles
            NFock= 43  Conv=0.76D-08     -V/T= 2.0025
 <Sx>= 0.0000 <Sy>= 0.0000 <Sz>= 2.0000 <S**2>= 6.0247 S= 2.0049
 <L.S>= 0.000000000000E+00
 KE= 3.992856349337D+03 PE=-2.100780254903D+04 EE= 7.228273864467D+03
 Annihilation of the first spin contaminant:
 S**2 before annihilation     6.0247,   after     6.0001
 Leave Link  502 at Sat Oct 20 05:09:17 2018, MaxMem=   838860800 cpu:     42715.8
 (Enter /soft/sl6.3/x86_64/gaussian/g09_d01/g09/l601.exe)
 Copying SCF densities to generalized density rwf, IOpCl= 1 IROHF=0.

 **********************************************************************

            Population analysis using the SCF density.

 **********************************************************************

 Orbital symmetries:
 Alpha Orbitals:
       Occupied  (A) (A) (A) (A) (A) (A) (A) (A) (A) (A) (A) (A)
                 (A) (A) (A) (A) (A) (A) (A) (A) (A) (A) (A) (A)
                 (A) (A) (A) (A) (A) (A) (A) (A) (A) (A) (A) (A)
                 (A) (A) (A) (A) (A) (A) (A) (A) (A) (A) (A) (A)
                 (A) (A) (A) (A) (A) (A) (A) (A) (A) (A) (A) (A)
                 (A) (A) (A) (A) (A) (A) (A) (A) (A) (A) (A) (A)
                 (A) (A) (A) (A) (A) (A) (A) (A) (A) (A) (A) (A)
                 (A) (A) (A) (A) (A) (A) (A) (A) (A) (A) (A) (A)
                 (A) (A) (A) (A) (A) (A) (A) (A) (A) (A) (A) (A)
                 (A) (A) (A) (A) (A) (A) (A) (A) (A) (A) (A) (A)
                 (A) (A) (A) (A) (A) (A) (A) (A) (A) (A) (A) (A)
                 (A) (A) (A) (A) (A) (A) (A) (A) (A) (A) (A) (A)
                 (A) (A) (A) (A) (A) (A) (A) (A) (A) (A) (A) (A)
                 (A) (A) (A) (A) (A) (A) (A) (A) (A) (A) (A) (A)
                 (A) (A)
       Virtual   (A) (A) (A) (A) (A) (A) (A) (A) (A) (A) (A) (A)
                 (A) (A) (A) (A) (A) (A) (A) (A) (A) (A) (A) (A)
                 (A) (A) (A) (A) (A) (A) (A) (A) (A) (A) (A) (A)
                 (A) (A) (A) (A) (A) (A) (A) (A) (A) (A) (A) (A)
                 (A) (A) (A) (A) (A) (A) (A) (A) (A) (A) (A) (A)
                 (A) (A) (A) (A) (A) (A) (A) (A) (A) (A) (A) (A)
                 (A) (A) (A) (A) (A) (A) (A) (A) (A) (A) (A) (A)
                 (A) (A) (A) (A) (A) (A) (A) (A) (A) (A) (A) (A)
                 (A) (A) (A) (A) (A) (A) (A) (A) (A) (A) (A) (A)
                 (A) (A) (A) (A) (A) (A) (A) (A) (A) (A) (A) (A)
                 (A) (A) (A) (A) (A) (A) (A) (A) (A) (A) (A) (A)
                 (A) (A) (A) (A) (A) (A) (A) (A) (A) (A) (A) (A)
                 (A) (A) (A) (A) (A) (A) (A) (A) (A) (A) (A) (A)
                 (A) (A) (A) (A) (A) (A) (A) (A) (A) (A) (A) (A)
                 (A) (A) (A) (A) (A) (A) (A) (A) (A) (A) (A) (A)
                 (A) (A) (A) (A) (A) (A) (A) (A) (A) (A) (A) (A)
                 (A) (A) (A) (A) (A) (A) (A) (A) (A) (A) (A) (A)
                 (A) (A) (A) (A) (A) (A) (A) (A) (A) (A) (A) (A)
                 (A) (A) (A) (A) (A) (A) (A) (A) (A) (A) (A) (A)
                 (A) (A) (A) (A) (A) (A) (A) (A) (A) (A) (A) (A)
                 (A) (A) (A) (A) (A) (A) (A) (A) (A) (A) (A) (A)
                 (A) (A) (A) (A) (A) (A) (A) (A) (A) (A) (A) (A)
                 (A) (A) (A) (A) (A) (A) (A) (A) (A) (A) (A) (A)
                 (A) (A) (A) (A) (A) (A) (A) (A) (A) (A) (A) (A)
                 (A) (A) (A) (A) (A) (A) (A) (A) (A) (A) (A) (A)
                 (A) (A) (A) (A) (A) (A) (A) (A) (A) (A) (A) (A)
                 (A) (A) (A) (A) (A) (A) (A) (A) (A) (A) (A) (A)
                 (A) (A) (A) (A) (A) (A) (A) (A) (A) (A) (A) (A)
                 (A) (A) (A) (A) (A) (A) (A) (A) (A) (A) (A) (A)
                 (A) (A) (A) (A) (A) (A) (A) (A) (A) (A) (A) (A)
                 (A) (A) (A) (A) (A) (A) (A) (A) (A) (A) (A) (A)
                 (A) (A) (A) (A) (A) (A) (A) (A) (A) (A) (A) (A)
                 (A) (A) (A) (A) (A) (A) (A) (A) (A) (A) (A) (A)
                 (A) (A) (A) (A) (A) (A) (A) (A) (A) (A) (A) (A)
                 (A) (A) (A) (A) (A) (A) (A) (A) (A) (A) (A) (A)
                 (A) (A) (A) (A) (A) (A) (A) (A) (A) (A) (A) (A)
                 (A) (A) (A) (A) (A) (A) (A) (A) (A) (A) (A) (A)
                 (A) (A) (A) (A) (A) (A) (A) (A) (A) (A) (A) (A)
                 (A) (A) (A) (A) (A) (A) (A) (A) (A) (A) (A) (A)
                 (A) (A) (A) (A) (A) (A) (A) (A) (A) (A) (A) (A)
                 (A) (A) (A) (A) (A) (A) (A) (A) (A) (A) (A) (A)
                 (A) (A) (A) (A) (A) (A) (A) (A) (A) (A) (A) (A)
                 (A) (A) (A) (A) (A) (A) (A) (A) (A) (A) (A) (A)
                 (A) (A) (A) (A) (A) (A) (A) (A) (A) (A) (A) (A)
                 (A) (A) (A) (A) (A) (A) (A) (A) (A) (A) (A) (A)
                 (A) (A) (A) (A) (A) (A) (A) (A) (A) (A) (A) (A)
                 (A) (A) (A) (A) (A) (A) (A) (A) (A) (A) (A) (A)
                 (A) (A) (A) (A) (A) (A) (A) (A) (A) (A) (A) (A)
                 (A) (A) (A) (A) (A) (A) (A) (A) (A) (A) (A) (A)
                 (A) (A) (A) (A) (A) (A) (A) (A) (A) (A) (A) (A)
                 (A) (A) (A) (A) (A) (A) (A) (A) (A) (A) (A) (A)
                 (A) (A) (A) (A) (A) (A) (A) (A) (A) (A) (A) (A)
                 (A) (A) (A) (A) (A) (A) (A) (A) (A) (A) (A) (A)
                 (A) (A) (A) (A) (A) (A) (A) (A) (A) (A) (A) (A)
                 (A) (A) (A) (A) (A) (A) (A) (A) (A) (A) (A) (A)
                 (A) (A) (A) (A) (A) (A) (A) (A) (A) (A) (A) (A)
                 (A) (A) (A) (A) (A) (A) (A) (A) (A) (A) (A) (A)
                 (A) (A) (A) (A) (A) (A) (A) (A) (A) (A) (A) (A)
                 (A) (A) (A) (A) (A) (A) (A) (A) (A) (A) (A) (A)
                 (A) (A) (A) (A) (A) (A) (A) (A) (A) (A) (A) (A)
                 (A) (A) (A) (A) (A) (A) (A) (A) (A) (A) (A) (A)
                 (A) (A) (A) (A) (A) (A) (A) (A) (A) (A) (A) (A)
                 (A) (A) (A) (A) (A) (A) (A) (A) (A) (A) (A) (A)
                 (A) (A) (A) (A) (A) (A) (A) (A) (A) (A) (A) (A)
 Beta  Orbitals:
       Occupied  (A) (A) (A) (A) (A) (A) (A) (A) (A) (A) (A) (A)
                 (A) (A) (A) (A) (A) (A) (A) (A) (A) (A) (A) (A)
                 (A) (A) (A) (A) (A) (A) (A) (A) (A) (A) (A) (A)
                 (A) (A) (A) (A) (A) (A) (A) (A) (A) (A) (A) (A)
                 (A) (A) (A) (A) (A) (A) (A) (A) (A) (A) (A) (A)
                 (A) (A) (A) (A) (A) (A) (A) (A) (A) (A) (A) (A)
                 (A) (A) (A) (A) (A) (A) (A) (A) (A) (A) (A) (A)
                 (A) (A) (A) (A) (A) (A) (A) (A) (A) (A) (A) (A)
                 (A) (A) (A) (A) (A) (A) (A) (A) (A) (A) (A) (A)
                 (A) (A) (A) (A) (A) (A) (A) (A) (A) (A) (A) (A)
                 (A) (A) (A) (A) (A) (A) (A) (A) (A) (A) (A) (A)
                 (A) (A) (A) (A) (A) (A) (A) (A) (A) (A) (A) (A)
                 (A) (A) (A) (A) (A) (A) (A) (A) (A) (A) (A) (A)
                 (A) (A) (A) (A) (A) (A) (A) (A) (A) (A)
       Virtual   (A) (A) (A) (A) (A) (A) (A) (A) (A) (A) (A) (A)
                 (A) (A) (A) (A) (A) (A) (A) (A) (A) (A) (A) (A)
                 (A) (A) (A) (A) (A) (A) (A) (A) (A) (A) (A) (A)
                 (A) (A) (A) (A) (A) (A) (A) (A) (A) (A) (A) (A)
                 (A) (A) (A) (A) (A) (A) (A) (A) (A) (A) (A) (A)
                 (A) (A) (A) (A) (A) (A) (A) (A) (A) (A) (A) (A)
                 (A) (A) (A) (A) (A) (A) (A) (A) (A) (A) (A) (A)
                 (A) (A) (A) (A) (A) (A) (A) (A) (A) (A) (A) (A)
                 (A) (A) (A) (A) (A) (A) (A) (A) (A) (A) (A) (A)
                 (A) (A) (A) (A) (A) (A) (A) (A) (A) (A) (A) (A)
                 (A) (A) (A) (A) (A) (A) (A) (A) (A) (A) (A) (A)
                 (A) (A) (A) (A) (A) (A) (A) (A) (A) (A) (A) (A)
                 (A) (A) (A) (A) (A) (A) (A) (A) (A) (A) (A) (A)
                 (A) (A) (A) (A) (A) (A) (A) (A) (A) (A) (A) (A)
                 (A) (A) (A) (A) (A) (A) (A) (A) (A) (A) (A) (A)
                 (A) (A) (A) (A) (A) (A) (A) (A) (A) (A) (A) (A)
                 (A) (A) (A) (A) (A) (A) (A) (A) (A) (A) (A) (A)
                 (A) (A) (A) (A) (A) (A) (A) (A) (A) (A) (A) (A)
                 (A) (A) (A) (A) (A) (A) (A) (A) (A) (A) (A) (A)
                 (A) (A) (A) (A) (A) (A) (A) (A) (A) (A) (A) (A)
                 (A) (A) (A) (A) (A) (A) (A) (A) (A) (A) (A) (A)
                 (A) (A) (A) (A) (A) (A) (A) (A) (A) (A) (A) (A)
                 (A) (A) (A) (A) (A) (A) (A) (A) (A) (A) (A) (A)
                 (A) (A) (A) (A) (A) (A) (A) (A) (A) (A) (A) (A)
                 (A) (A) (A) (A) (A) (A) (A) (A) (A) (A) (A) (A)
                 (A) (A) (A) (A) (A) (A) (A) (A) (A) (A) (A) (A)
                 (A) (A) (A) (A) (A) (A) (A) (A) (A) (A) (A) (A)
                 (A) (A) (A) (A) (A) (A) (A) (A) (A) (A) (A) (A)
                 (A) (A) (A) (A) (A) (A) (A) (A) (A) (A) (A) (A)
                 (A) (A) (A) (A) (A) (A) (A) (A) (A) (A) (A) (A)
                 (A) (A) (A) (A) (A) (A) (A) (A) (A) (A) (A) (A)
                 (A) (A) (A) (A) (A) (A) (A) (A) (A) (A) (A) (A)
                 (A) (A) (A) (A) (A) (A) (A) (A) (A) (A) (A) (A)
                 (A) (A) (A) (A) (A) (A) (A) (A) (A) (A) (A) (A)
                 (A) (A) (A) (A) (A) (A) (A) (A) (A) (A) (A) (A)
                 (A) (A) (A) (A) (A) (A) (A) (A) (A) (A) (A) (A)
                 (A) (A) (A) (A) (A) (A) (A) (A) (A) (A) (A) (A)
                 (A) (A) (A) (A) (A) (A) (A) (A) (A) (A) (A) (A)
                 (A) (A) (A) (A) (A) (A) (A) (A) (A) (A) (A) (A)
                 (A) (A) (A) (A) (A) (A) (A) (A) (A) (A) (A) (A)
                 (A) (A) (A) (A) (A) (A) (A) (A) (A) (A) (A) (A)
                 (A) (A) (A) (A) (A) (A) (A) (A) (A) (A) (A) (A)
                 (A) (A) (A) (A) (A) (A) (A) (A) (A) (A) (A) (A)
                 (A) (A) (A) (A) (A) (A) (A) (A) (A) (A) (A) (A)
                 (A) (A) (A) (A) (A) (A) (A) (A) (A) (A) (A) (A)
                 (A) (A) (A) (A) (A) (A) (A) (A) (A) (A) (A) (A)
                 (A) (A) (A) (A) (A) (A) (A) (A) (A) (A) (A) (A)
                 (A) (A) (A) (A) (A) (A) (A) (A) (A) (A) (A) (A)
                 (A) (A) (A) (A) (A) (A) (A) (A) (A) (A) (A) (A)
                 (A) (A) (A) (A) (A) (A) (A) (A) (A) (A) (A) (A)
                 (A) (A) (A) (A) (A) (A) (A) (A) (A) (A) (A) (A)
                 (A) (A) (A) (A) (A) (A) (A) (A) (A) (A) (A) (A)
                 (A) (A) (A) (A) (A) (A) (A) (A) (A) (A) (A) (A)
                 (A) (A) (A) (A) (A) (A) (A) (A) (A) (A) (A) (A)
                 (A) (A) (A) (A) (A) (A) (A) (A) (A) (A) (A) (A)
                 (A) (A) (A) (A) (A) (A) (A) (A) (A) (A) (A) (A)
                 (A) (A) (A) (A) (A) (A) (A) (A) (A) (A) (A) (A)
                 (A) (A) (A) (A) (A) (A) (A) (A) (A) (A) (A) (A)
                 (A) (A) (A) (A) (A) (A) (A) (A) (A) (A) (A) (A)
                 (A) (A) (A) (A) (A) (A) (A) (A) (A) (A) (A) (A)
                 (A) (A) (A) (A) (A) (A) (A) (A) (A) (A) (A) (A)
                 (A) (A) (A) (A) (A) (A) (A) (A) (A) (A) (A) (A)
                 (A) (A) (A) (A) (A) (A) (A) (A) (A) (A) (A) (A)
                 (A) (A) (A) (A) (A) (A) (A) (A) (A) (A) (A) (A)
                 (A) (A) (A) (A)
 The electronic state is 5-A.
 Alpha  occ. eigenvalues -- -256.01744-101.42396-101.40589 -29.98939 -25.87639
 Alpha  occ. eigenvalues --  -25.85041 -25.84605 -19.17838 -19.17670 -19.12037
 Alpha  occ. eigenvalues --  -19.11861 -14.44465 -14.44052 -14.40046 -14.39517
 Alpha  occ. eigenvalues --  -14.37554 -14.37442 -14.34845 -14.34590 -10.31876
 Alpha  occ. eigenvalues --  -10.31698 -10.26066 -10.25825 -10.25307 -10.25218
 Alpha  occ. eigenvalues --  -10.24939 -10.24874 -10.23931 -10.23528 -10.23411
 Alpha  occ. eigenvalues --  -10.23107 -10.21892 -10.21534 -10.21370 -10.21326
 Alpha  occ. eigenvalues --  -10.21297 -10.21122 -10.21096 -10.20945 -10.20889
 Alpha  occ. eigenvalues --  -10.20695 -10.20678 -10.20675 -10.20489 -10.20440
 Alpha  occ. eigenvalues --  -10.20349 -10.20199  -9.33834  -9.32016  -7.09862
 Alpha  occ. eigenvalues --   -7.09588  -7.09557  -7.08050  -7.07772  -7.07716
 Alpha  occ. eigenvalues --   -3.50007  -2.31647  -2.26353  -2.25548  -1.14162
 Alpha  occ. eigenvalues --   -1.13718  -1.12420  -1.12245  -1.03379  -1.03197
 Alpha  occ. eigenvalues --   -0.98706  -0.98354  -0.96536  -0.96245  -0.89083
 Alpha  occ. eigenvalues --   -0.88846  -0.85922  -0.85562  -0.83713  -0.83382
 Alpha  occ. eigenvalues --   -0.80638  -0.80386  -0.79323  -0.79031  -0.78266
 Alpha  occ. eigenvalues --   -0.77997  -0.71611  -0.71391  -0.69547  -0.69432
 Alpha  occ. eigenvalues --   -0.69160  -0.67399  -0.67091  -0.66777  -0.65389
 Alpha  occ. eigenvalues --   -0.65113  -0.64314  -0.64079  -0.63251  -0.62959
 Alpha  occ. eigenvalues --   -0.60481  -0.60218  -0.58986  -0.58682  -0.55535
 Alpha  occ. eigenvalues --   -0.55224  -0.54349  -0.54122  -0.52562  -0.52255
 Alpha  occ. eigenvalues --   -0.51795  -0.51425  -0.50747  -0.50458  -0.50273
 Alpha  occ. eigenvalues --   -0.50013  -0.49554  -0.49215  -0.48290  -0.48026
 Alpha  occ. eigenvalues --   -0.47000  -0.46874  -0.46756  -0.46693  -0.46482
 Alpha  occ. eigenvalues --   -0.46116  -0.45791  -0.45572  -0.44449  -0.44240
 Alpha  occ. eigenvalues --   -0.43976  -0.43442  -0.43326  -0.43214  -0.41441
 Alpha  occ. eigenvalues --   -0.40841  -0.40822  -0.40578  -0.40317  -0.40076
 Alpha  occ. eigenvalues --   -0.39787  -0.38367  -0.38131  -0.37941  -0.35914
 Alpha  occ. eigenvalues --   -0.35608  -0.35547  -0.34881  -0.33829  -0.33652
 Alpha  occ. eigenvalues --   -0.33542  -0.33293  -0.32965  -0.32711  -0.32336
 Alpha  occ. eigenvalues --   -0.31525  -0.31096  -0.30925  -0.29768  -0.29598
 Alpha  occ. eigenvalues --   -0.29082  -0.29006  -0.28791  -0.28438  -0.28281
 Alpha  occ. eigenvalues --   -0.27266  -0.26509  -0.26275  -0.25712  -0.22010
 Alpha  occ. eigenvalues --   -0.21787  -0.21305  -0.19986  -0.19778  -0.18893
 Alpha virt. eigenvalues --   -0.08672  -0.08409  -0.07098  -0.06681  -0.05320
 Alpha virt. eigenvalues --   -0.04873  -0.04101  -0.03871  -0.03077  -0.02720
 Alpha virt. eigenvalues --    0.01571   0.01892   0.02937   0.03118   0.03395
 Alpha virt. eigenvalues --    0.03563   0.03728   0.03804   0.04230   0.04532
 Alpha virt. eigenvalues --    0.05628   0.05834   0.07045   0.07352   0.07687
 Alpha virt. eigenvalues --    0.07982   0.09308   0.09418   0.09820   0.10972
 Alpha virt. eigenvalues --    0.11797   0.12333   0.12566   0.12677   0.13146
 Alpha virt. eigenvalues --    0.13359   0.13622   0.14580   0.14869   0.15368
 Alpha virt. eigenvalues --    0.16169   0.16499   0.16746   0.17428   0.17670
 Alpha virt. eigenvalues --    0.18294   0.20742   0.20879   0.21197   0.21447
 Alpha virt. eigenvalues --    0.21793   0.22013   0.23009   0.23201   0.23615
 Alpha virt. eigenvalues --    0.24188   0.24788   0.25024   0.25166   0.25404
 Alpha virt. eigenvalues --    0.25541   0.25691   0.26358   0.26893   0.27194
 Alpha virt. eigenvalues --    0.27339   0.27547   0.28340   0.28546   0.29249
 Alpha virt. eigenvalues --    0.29862   0.30884   0.31847   0.32114   0.32819
 Alpha virt. eigenvalues --    0.33044   0.33201   0.33325   0.33742   0.34014
 Alpha virt. eigenvalues --    0.34571   0.34943   0.35082   0.35258   0.35407
 Alpha virt. eigenvalues --    0.35703   0.35879   0.36323   0.36483   0.36731
 Alpha virt. eigenvalues --    0.36777   0.36900   0.36989   0.37121   0.37582
 Alpha virt. eigenvalues --    0.38003   0.38372   0.38504   0.38813   0.39078
 Alpha virt. eigenvalues --    0.39220   0.39665   0.40270   0.40358   0.40511
 Alpha virt. eigenvalues --    0.40671   0.41164   0.41397   0.41587   0.41799
 Alpha virt. eigenvalues --    0.42021   0.42489   0.43043   0.43253   0.43475
 Alpha virt. eigenvalues --    0.43743   0.43777   0.44185   0.44952   0.45234
 Alpha virt. eigenvalues --    0.46391   0.47143   0.47518   0.47683   0.48165
 Alpha virt. eigenvalues --    0.48274   0.48484   0.48543   0.48829   0.49574
 Alpha virt. eigenvalues --    0.49781   0.49863   0.50419   0.51175   0.51488
 Alpha virt. eigenvalues --    0.52357   0.52527   0.52822   0.52981   0.53099
 Alpha virt. eigenvalues --    0.53291   0.53588   0.54591   0.54998   0.55236
 Alpha virt. eigenvalues --    0.55693   0.56024   0.56368   0.56681   0.56940
 Alpha virt. eigenvalues --    0.57227   0.57530   0.58316   0.58863   0.59332
 Alpha virt. eigenvalues --    0.59381   0.59581   0.59761   0.59828   0.60304
 Alpha virt. eigenvalues --    0.60519   0.60570   0.60751   0.61183   0.61422
 Alpha virt. eigenvalues --    0.61618   0.61940   0.62544   0.62783   0.63737
 Alpha virt. eigenvalues --    0.64360   0.64708   0.65051   0.65110   0.65894
 Alpha virt. eigenvalues --    0.66202   0.66740   0.67012   0.67688   0.67989
 Alpha virt. eigenvalues --    0.68453   0.69201   0.70115   0.70286   0.70490
 Alpha virt. eigenvalues --    0.70922   0.70974   0.71321   0.71514   0.72460
 Alpha virt. eigenvalues --    0.72922   0.73274   0.73732   0.74251   0.75143
 Alpha virt. eigenvalues --    0.75508   0.75744   0.76504   0.76765   0.77355
 Alpha virt. eigenvalues --    0.77809   0.78130   0.78323   0.78657   0.78936
 Alpha virt. eigenvalues --    0.79246   0.79798   0.80020   0.80104   0.80481
 Alpha virt. eigenvalues --    0.80998   0.81947   0.82313   0.82860   0.83313
 Alpha virt. eigenvalues --    0.83857   0.84176   0.84384   0.85078   0.85910
 Alpha virt. eigenvalues --    0.86188   0.86899   0.87725   0.87957   0.88466
 Alpha virt. eigenvalues --    0.88846   0.89131   0.89785   0.90054   0.91182
 Alpha virt. eigenvalues --    0.91724   0.92452   0.92629   0.93231   0.94095
 Alpha virt. eigenvalues --    0.94309   0.94621   0.94781   0.95171   0.96232
 Alpha virt. eigenvalues --    0.96792   0.97265   0.97424   0.97581   0.97731
 Alpha virt. eigenvalues --    0.98040   0.98652   0.98824   0.99105   0.99246
 Alpha virt. eigenvalues --    0.99754   1.00188   1.00332   1.00698   1.01234
 Alpha virt. eigenvalues --    1.01513   1.01899   1.02257   1.02341   1.02717
 Alpha virt. eigenvalues --    1.02914   1.03465   1.03515   1.03853   1.04295
 Alpha virt. eigenvalues --    1.04689   1.05208   1.05358   1.05706   1.06655
 Alpha virt. eigenvalues --    1.07113   1.07197   1.07834   1.08388   1.08589
 Alpha virt. eigenvalues --    1.09209   1.09416   1.09635   1.10132   1.10907
 Alpha virt. eigenvalues --    1.13874   1.14188   1.14823   1.14985   1.16221
 Alpha virt. eigenvalues --    1.17129   1.17499   1.18726   1.18826   1.19598
 Alpha virt. eigenvalues --    1.20717   1.21554   1.21966   1.22849   1.22997
 Alpha virt. eigenvalues --    1.25471   1.25635   1.25785   1.26523   1.27285
 Alpha virt. eigenvalues --    1.28768   1.29998   1.30339   1.30396   1.30665
 Alpha virt. eigenvalues --    1.31337   1.32433   1.33345   1.33790   1.35354
 Alpha virt. eigenvalues --    1.37427   1.37825   1.38688   1.40318   1.40455
 Alpha virt. eigenvalues --    1.40537   1.41210   1.41347   1.41606   1.42043
 Alpha virt. eigenvalues --    1.42228   1.43721   1.43920   1.44233   1.44990
 Alpha virt. eigenvalues --    1.45327   1.45636   1.46518   1.46955   1.47675
 Alpha virt. eigenvalues --    1.48297   1.48777   1.48904   1.49029   1.49457
 Alpha virt. eigenvalues --    1.49878   1.50244   1.50990   1.51185   1.51330
 Alpha virt. eigenvalues --    1.52557   1.52743   1.52959   1.53331   1.53849
 Alpha virt. eigenvalues --    1.54005   1.54129   1.54726   1.55705   1.56080
 Alpha virt. eigenvalues --    1.56287   1.56607   1.56941   1.57803   1.58002
 Alpha virt. eigenvalues --    1.59067   1.59635   1.60168   1.60405   1.61400
 Alpha virt. eigenvalues --    1.61726   1.62607   1.62999   1.63305   1.65084
 Alpha virt. eigenvalues --    1.65213   1.65533   1.66048   1.66533   1.67522
 Alpha virt. eigenvalues --    1.68279   1.68621   1.68869   1.69548   1.69959
 Alpha virt. eigenvalues --    1.70857   1.71433   1.72130   1.72397   1.72711
 Alpha virt. eigenvalues --    1.73080   1.73950   1.75070   1.75214   1.75314
 Alpha virt. eigenvalues --    1.75727   1.76922   1.77127   1.77636   1.78312
 Alpha virt. eigenvalues --    1.78620   1.79094   1.79357   1.79635   1.80934
 Alpha virt. eigenvalues --    1.81079   1.81544   1.81795   1.83548   1.83805
 Alpha virt. eigenvalues --    1.84683   1.85882   1.87088   1.87536   1.87750
 Alpha virt. eigenvalues --    1.87764   1.88249   1.88573   1.88777   1.89108
 Alpha virt. eigenvalues --    1.89231   1.89644   1.90054   1.90703   1.91912
 Alpha virt. eigenvalues --    1.92108   1.92454   1.92709   1.93205   1.93502
 Alpha virt. eigenvalues --    1.94415   1.95102   1.95591   1.95813   1.96094
 Alpha virt. eigenvalues --    1.96344   1.97395   1.98462   1.98834   1.99245
 Alpha virt. eigenvalues --    1.99504   1.99838   2.02911   2.03243   2.03387
 Alpha virt. eigenvalues --    2.03723   2.04812   2.05346   2.05977   2.06218
 Alpha virt. eigenvalues --    2.08531   2.08735   2.11238   2.12207   2.12443
 Alpha virt. eigenvalues --    2.12685   2.13985   2.14970   2.15634   2.16112
 Alpha virt. eigenvalues --    2.16915   2.17571   2.17887   2.18558   2.19198
 Alpha virt. eigenvalues --    2.19665   2.22118   2.22826   2.23804   2.25083
 Alpha virt. eigenvalues --    2.26236   2.26822   2.27147   2.27472   2.28005
 Alpha virt. eigenvalues --    2.28114   2.28389   2.28680   2.29074   2.29371
 Alpha virt. eigenvalues --    2.29582   2.29931   2.30525   2.32884   2.33804
 Alpha virt. eigenvalues --    2.33958   2.34229   2.35665   2.36350   2.37863
 Alpha virt. eigenvalues --    2.38324   2.38584   2.40909   2.41300   2.41821
 Alpha virt. eigenvalues --    2.42805   2.43388   2.43629   2.44945   2.45204
 Alpha virt. eigenvalues --    2.46392   2.46661   2.48280   2.48477   2.48688
 Alpha virt. eigenvalues --    2.49376   2.52989   2.53299   2.54709   2.55325
 Alpha virt. eigenvalues --    2.55613   2.56558   2.56604   2.57360   2.58245
 Alpha virt. eigenvalues --    2.58401   2.58762   2.59029   2.59503   2.59745
 Alpha virt. eigenvalues --    2.60050   2.60294   2.60499   2.61014   2.61492
 Alpha virt. eigenvalues --    2.61966   2.62371   2.62780   2.63108   2.63544
 Alpha virt. eigenvalues --    2.63900   2.64007   2.64286   2.64452   2.64657
 Alpha virt. eigenvalues --    2.64967   2.65151   2.65670   2.66100   2.66577
 Alpha virt. eigenvalues --    2.66910   2.67391   2.68369   2.68499   2.68968
 Alpha virt. eigenvalues --    2.69188   2.70503   2.70792   2.71563   2.72060
 Alpha virt. eigenvalues --    2.72152   2.72889   2.73374   2.73885   2.74561
 Alpha virt. eigenvalues --    2.74869   2.74960   2.75497   2.77126   2.77704
 Alpha virt. eigenvalues --    2.78346   2.78728   2.80752   2.81452   2.82794
 Alpha virt. eigenvalues --    2.83338   2.83545   2.84960   2.85250   2.85978
 Alpha virt. eigenvalues --    2.86432   2.87319   2.87684   2.88455   2.88665
 Alpha virt. eigenvalues --    2.88956   2.89110   2.89156   2.89335   2.90353
 Alpha virt. eigenvalues --    2.90681   2.90919   2.91134   2.92863   2.94555
 Alpha virt. eigenvalues --    2.94863   2.95141   2.95515   2.96360   2.96447
 Alpha virt. eigenvalues --    2.97371   2.99898   3.00198   3.02613   3.02896
 Alpha virt. eigenvalues --    3.03078   3.04451   3.05526   3.05700   3.06409
 Alpha virt. eigenvalues --    3.07469   3.10968   3.11366   3.13377   3.14000
 Alpha virt. eigenvalues --    3.14123   3.14148   3.14897   3.16384   3.16636
 Alpha virt. eigenvalues --    3.17323   3.21049   3.23009   3.24950   3.26282
 Alpha virt. eigenvalues --    3.27069   3.27253   3.32714   3.33161   3.33556
 Alpha virt. eigenvalues --    3.33983   3.34028   3.34173   3.34392   3.34688
 Alpha virt. eigenvalues --    3.35603   3.37463   3.37949   3.40281   3.40946
 Alpha virt. eigenvalues --    3.43165   3.43739   3.44322   3.45153   3.46050
 Alpha virt. eigenvalues --    3.46316   3.51529   3.51725   3.54214   3.54498
 Alpha virt. eigenvalues --    3.54689   3.57090   3.58824   3.59055   3.59688
 Alpha virt. eigenvalues --    3.60513   3.63169   3.64061   3.64930   3.65230
 Alpha virt. eigenvalues --    3.69552   3.70979   3.72698   3.73306   3.74525
 Alpha virt. eigenvalues --    3.74666   3.83564   3.83661   3.84287   3.84565
 Alpha virt. eigenvalues --    3.84975   3.88035   3.88567   3.90071   3.90165
 Alpha virt. eigenvalues --    3.90288   3.95917   3.97160   3.97541   3.97744
 Alpha virt. eigenvalues --    3.98861   3.99143   4.01423   4.01827   4.02539
 Alpha virt. eigenvalues --    4.04412   4.10095   4.10368   4.10914   4.11511
 Alpha virt. eigenvalues --    4.14715   4.16525   4.24528   4.24817   4.25654
 Alpha virt. eigenvalues --    4.26505   4.38668   4.46841   4.47254   4.50298
 Alpha virt. eigenvalues --    4.63690   4.64159   4.76893   4.77047   4.79181
 Alpha virt. eigenvalues --    4.79663   4.81381   4.81620   4.88772   4.88940
 Alpha virt. eigenvalues --    5.02568   5.02733   5.07525   5.08183   5.21429
 Alpha virt. eigenvalues --    5.21788   5.27841   5.28024   5.58337   5.58474
 Alpha virt. eigenvalues --    5.59612   5.60841   5.62005   5.68252   5.72663
 Alpha virt. eigenvalues --    5.75465   5.75597   5.89080   5.96849   7.85414
 Alpha virt. eigenvalues --    7.90214   8.02955   9.55303   9.77067  23.47456
 Alpha virt. eigenvalues --   23.47766  23.59314  23.59604  23.74911  23.75611
 Alpha virt. eigenvalues --   23.77358  23.77566  23.85672  23.86217  23.87674
 Alpha virt. eigenvalues --   23.87962  23.90524  23.90702  23.96411  23.96743
 Alpha virt. eigenvalues --   24.01599  24.01763  24.05228  24.05724  24.08822
 Alpha virt. eigenvalues --   24.09081  24.10449  24.11104  24.12810  24.13321
 Alpha virt. eigenvalues --   24.15548  24.15786  25.58955  25.62461  25.66651
 Alpha virt. eigenvalues --   25.67922  25.80174  25.89292  26.27346  33.78020
 Alpha virt. eigenvalues --   33.81990  33.91691  35.35082  35.35603  35.47034
 Alpha virt. eigenvalues --   35.47392  35.58428  35.59193  35.63192  35.63460
 Alpha virt. eigenvalues --   49.83473  49.83630  49.99098  49.99268 147.15704
 Alpha virt. eigenvalues --  215.47947 215.74095 776.98999
  Beta  occ. eigenvalues -- -256.01765-101.42303-101.40529 -29.91248 -25.80349
  Beta  occ. eigenvalues --  -25.79151 -25.78926 -19.17838 -19.17670 -19.12037
  Beta  occ. eigenvalues --  -19.11861 -14.44452 -14.44046 -14.40031 -14.39548
  Beta  occ. eigenvalues --  -14.37462 -14.37322 -14.34726 -14.34474 -10.31876
  Beta  occ. eigenvalues --  -10.31698 -10.26066 -10.25824 -10.25310 -10.25221
  Beta  occ. eigenvalues --  -10.24943 -10.24868 -10.23922 -10.23530 -10.23415
  Beta  occ. eigenvalues --  -10.23109 -10.21893 -10.21538 -10.21369 -10.21326
  Beta  occ. eigenvalues --  -10.21293 -10.21122 -10.21097 -10.20941 -10.20890
  Beta  occ. eigenvalues --  -10.20696 -10.20674 -10.20674 -10.20488 -10.20439
  Beta  occ. eigenvalues --  -10.20346 -10.20199  -9.33745  -9.31958  -7.09709
  Beta  occ. eigenvalues --   -7.09466  -7.09442  -7.07925  -7.07683  -7.07679
  Beta  occ. eigenvalues --   -3.31642  -2.09075  -2.08300  -2.08049  -1.14113
  Beta  occ. eigenvalues --   -1.13692  -1.12420  -1.12245  -1.03378  -1.03198
  Beta  occ. eigenvalues --   -0.98612  -0.98259  -0.96477  -0.96181  -0.89073
  Beta  occ. eigenvalues --   -0.88835  -0.85896  -0.85560  -0.83677  -0.83349
  Beta  occ. eigenvalues --   -0.80626  -0.80372  -0.79309  -0.79020  -0.78258
  Beta  occ. eigenvalues --   -0.77992  -0.71585  -0.71362  -0.69478  -0.69199
  Beta  occ. eigenvalues --   -0.68806  -0.67065  -0.67043  -0.66696  -0.65371
  Beta  occ. eigenvalues --   -0.65096  -0.64284  -0.64050  -0.63224  -0.62927
  Beta  occ. eigenvalues --   -0.60461  -0.60201  -0.58956  -0.58655  -0.55497
  Beta  occ. eigenvalues --   -0.55185  -0.54332  -0.54103  -0.52531  -0.52214
  Beta  occ. eigenvalues --   -0.51754  -0.51437  -0.50728  -0.50445  -0.50248
  Beta  occ. eigenvalues --   -0.49991  -0.49516  -0.49180  -0.48279  -0.48021
  Beta  occ. eigenvalues --   -0.46995  -0.46872  -0.46752  -0.46694  -0.46462
  Beta  occ. eigenvalues --   -0.46096  -0.45786  -0.45568  -0.44286  -0.44119
  Beta  occ. eigenvalues --   -0.43813  -0.43429  -0.43263  -0.43186  -0.41028
  Beta  occ. eigenvalues --   -0.40797  -0.40751  -0.40555  -0.40286  -0.40017
  Beta  occ. eigenvalues --   -0.38851  -0.38234  -0.37998  -0.37796  -0.35758
  Beta  occ. eigenvalues --   -0.35507  -0.34054  -0.33790  -0.33628  -0.32807
  Beta  occ. eigenvalues --   -0.32547  -0.32318  -0.32109  -0.31759  -0.31353
  Beta  occ. eigenvalues --   -0.30473  -0.29767  -0.29596  -0.29001  -0.28788
  Beta  occ. eigenvalues --   -0.28478  -0.28209  -0.26304  -0.25964  -0.25878
  Beta  occ. eigenvalues --   -0.23676  -0.22275  -0.22175  -0.21180  -0.19920
  Beta  occ. eigenvalues --   -0.15908
  Beta virt. eigenvalues --   -0.08691  -0.08444  -0.07325  -0.06696  -0.05356
  Beta virt. eigenvalues --   -0.04950  -0.04100  -0.03872  -0.03357  -0.02805
  Beta virt. eigenvalues --   -0.01374  -0.00553   0.00694   0.01558   0.01927
  Beta virt. eigenvalues --    0.02958   0.03006   0.03178   0.03580   0.03752
  Beta virt. eigenvalues --    0.03880   0.04187   0.04526   0.05176   0.05658
  Beta virt. eigenvalues --    0.05846   0.07071   0.07364   0.07714   0.07995
  Beta virt. eigenvalues --    0.09343   0.09552   0.09879   0.10995   0.11873
  Beta virt. eigenvalues --    0.12354   0.12598   0.12821   0.13221   0.13393
  Beta virt. eigenvalues --    0.14014   0.14632   0.14955   0.15409   0.16371
  Beta virt. eigenvalues --    0.16612   0.16799   0.17532   0.17833   0.18984
  Beta virt. eigenvalues --    0.20928   0.21296   0.21491   0.21646   0.21833
  Beta virt. eigenvalues --    0.22040   0.23030   0.23237   0.23642   0.24208
  Beta virt. eigenvalues --    0.24814   0.25038   0.25229   0.25476   0.25635
  Beta virt. eigenvalues --    0.25792   0.26429   0.26997   0.27327   0.27440
  Beta virt. eigenvalues --    0.27611   0.28447   0.28632   0.29479   0.29974
  Beta virt. eigenvalues --    0.30980   0.31909   0.32277   0.32946   0.33221
  Beta virt. eigenvalues --    0.33234   0.33372   0.33841   0.34068   0.34595
  Beta virt. eigenvalues --    0.35004   0.35152   0.35298   0.35449   0.35811
  Beta virt. eigenvalues --    0.36019   0.36353   0.36507   0.36790   0.36823
  Beta virt. eigenvalues --    0.36924   0.37015   0.37156   0.37652   0.38027
  Beta virt. eigenvalues --    0.38527   0.38632   0.38859   0.39142   0.39279
  Beta virt. eigenvalues --    0.39689   0.40304   0.40437   0.40549   0.40706
  Beta virt. eigenvalues --    0.41179   0.41453   0.41602   0.41846   0.42070
  Beta virt. eigenvalues --    0.42511   0.43108   0.43277   0.43552   0.43770
  Beta virt. eigenvalues --    0.43833   0.44226   0.44993   0.45253   0.46439
  Beta virt. eigenvalues --    0.47182   0.47631   0.47769   0.48257   0.48316
  Beta virt. eigenvalues --    0.48558   0.48627   0.48899   0.49608   0.49892
  Beta virt. eigenvalues --    0.49928   0.50581   0.51230   0.51605   0.52463
  Beta virt. eigenvalues --    0.52628   0.52947   0.53130   0.53316   0.53379
  Beta virt. eigenvalues --    0.53814   0.54952   0.55079   0.55320   0.55747
  Beta virt. eigenvalues --    0.56305   0.56467   0.56697   0.57069   0.57271
  Beta virt. eigenvalues --    0.57631   0.58364   0.58970   0.59390   0.59479
  Beta virt. eigenvalues --    0.59647   0.59803   0.60184   0.60335   0.60556
  Beta virt. eigenvalues --    0.60618   0.60782   0.61226   0.61442   0.61878
  Beta virt. eigenvalues --    0.61972   0.62595   0.62882   0.63876   0.64493
  Beta virt. eigenvalues --    0.64739   0.65128   0.65202   0.66013   0.66379
  Beta virt. eigenvalues --    0.66831   0.67094   0.67981   0.68277   0.68568
  Beta virt. eigenvalues --    0.69483   0.70367   0.70446   0.70610   0.70969
  Beta virt. eigenvalues --    0.71200   0.71397   0.71681   0.72608   0.73064
  Beta virt. eigenvalues --    0.73686   0.73845   0.74363   0.75220   0.75634
  Beta virt. eigenvalues --    0.75888   0.76581   0.76839   0.77444   0.77869
  Beta virt. eigenvalues --    0.78170   0.78392   0.78687   0.78970   0.79264
  Beta virt. eigenvalues --    0.79912   0.80112   0.80145   0.80588   0.81033
  Beta virt. eigenvalues --    0.82078   0.82387   0.82935   0.83382   0.84001
  Beta virt. eigenvalues --    0.84302   0.85036   0.85262   0.85977   0.86296
  Beta virt. eigenvalues --    0.87020   0.87788   0.88151   0.88581   0.88948
  Beta virt. eigenvalues --    0.89412   0.89931   0.90416   0.91307   0.92361
  Beta virt. eigenvalues --    0.93140   0.93513   0.94007   0.94213   0.94817
  Beta virt. eigenvalues --    0.95053   0.95321   0.95632   0.96649   0.97043
  Beta virt. eigenvalues --    0.97449   0.97610   0.97741   0.97972   0.98289
  Beta virt. eigenvalues --    0.98915   0.98939   0.99206   0.99505   0.99950
  Beta virt. eigenvalues --    1.00375   1.00481   1.00956   1.01362   1.01566
  Beta virt. eigenvalues --    1.02047   1.02326   1.02447   1.02792   1.02954
  Beta virt. eigenvalues --    1.03537   1.03613   1.03915   1.04389   1.04954
  Beta virt. eigenvalues --    1.05316   1.05414   1.05807   1.06695   1.07160
  Beta virt. eigenvalues --    1.07332   1.07934   1.08407   1.08612   1.09285
  Beta virt. eigenvalues --    1.09442   1.09663   1.10258   1.10982   1.14000
  Beta virt. eigenvalues --    1.14685   1.14976   1.15142   1.16249   1.17296
  Beta virt. eigenvalues --    1.17951   1.18815   1.19894   1.20644   1.21369
  Beta virt. eigenvalues --    1.21871   1.22212   1.23057   1.23903   1.25493
  Beta virt. eigenvalues --    1.25657   1.25825   1.26576   1.27496   1.28835
  Beta virt. eigenvalues --    1.30051   1.30382   1.30643   1.31074   1.31448
  Beta virt. eigenvalues --    1.32972   1.34216   1.34685   1.36956   1.37702
  Beta virt. eigenvalues --    1.39078   1.40280   1.40376   1.40489   1.41256
  Beta virt. eigenvalues --    1.41600   1.41627   1.42099   1.42144   1.42535
  Beta virt. eigenvalues --    1.43914   1.44282   1.44305   1.45172   1.45822
  Beta virt. eigenvalues --    1.46035   1.46685   1.47993   1.48603   1.48773
  Beta virt. eigenvalues --    1.48860   1.49032   1.49888   1.50071   1.50360
  Beta virt. eigenvalues --    1.50553   1.51080   1.51306   1.51677   1.52651
  Beta virt. eigenvalues --    1.53083   1.53261   1.53592   1.53936   1.54096
  Beta virt. eigenvalues --    1.54644   1.54955   1.55900   1.56198   1.56525
  Beta virt. eigenvalues --    1.56920   1.57692   1.58089   1.58132   1.59425
  Beta virt. eigenvalues --    1.59818   1.60321   1.60869   1.61455   1.61759
  Beta virt. eigenvalues --    1.62723   1.63150   1.63412   1.65245   1.65425
  Beta virt. eigenvalues --    1.65731   1.66137   1.66682   1.67713   1.68490
  Beta virt. eigenvalues --    1.68648   1.68895   1.70075   1.70178   1.71167
  Beta virt. eigenvalues --    1.71756   1.72178   1.72759   1.73108   1.73269
  Beta virt. eigenvalues --    1.74371   1.75087   1.75279   1.75352   1.75832
  Beta virt. eigenvalues --    1.76964   1.77186   1.78136   1.78439   1.78823
  Beta virt. eigenvalues --    1.79428   1.79878   1.80807   1.81098   1.81595
  Beta virt. eigenvalues --    1.82378   1.82738   1.83785   1.84223   1.85962
  Beta virt. eigenvalues --    1.86115   1.87239   1.87631   1.87816   1.87887
  Beta virt. eigenvalues --    1.88489   1.88644   1.88845   1.89282   1.89619
  Beta virt. eigenvalues --    1.89874   1.90300   1.91143   1.92147   1.92382
  Beta virt. eigenvalues --    1.92724   1.92902   1.93801   1.93975   1.94460
  Beta virt. eigenvalues --    1.95306   1.95692   1.96003   1.96234   1.96474
  Beta virt. eigenvalues --    1.97695   1.98529   1.98889   1.99307   1.99634
  Beta virt. eigenvalues --    2.00415   2.03040   2.03329   2.03503   2.04095
  Beta virt. eigenvalues --    2.04889   2.05405   2.06022   2.06279   2.08576
  Beta virt. eigenvalues --    2.08779   2.11266   2.12264   2.12459   2.12692
  Beta virt. eigenvalues --    2.14051   2.15034   2.15697   2.16174   2.16953
  Beta virt. eigenvalues --    2.17613   2.17923   2.18618   2.19224   2.19748
  Beta virt. eigenvalues --    2.22228   2.22957   2.23919   2.25304   2.26441
  Beta virt. eigenvalues --    2.26934   2.27195   2.27593   2.28074   2.28189
  Beta virt. eigenvalues --    2.28504   2.28826   2.29153   2.29685   2.29966
  Beta virt. eigenvalues --    2.30548   2.30765   2.32933   2.33981   2.34001
  Beta virt. eigenvalues --    2.34291   2.35737   2.36459   2.37936   2.38402
  Beta virt. eigenvalues --    2.39744   2.41237   2.41548   2.41951   2.42844
  Beta virt. eigenvalues --    2.43415   2.43670   2.44960   2.45222   2.46455
  Beta virt. eigenvalues --    2.46744   2.48302   2.48504   2.48702   2.49559
  Beta virt. eigenvalues --    2.53021   2.53315   2.54781   2.55430   2.55761
  Beta virt. eigenvalues --    2.56587   2.56642   2.57396   2.58283   2.58441
  Beta virt. eigenvalues --    2.58779   2.59076   2.59582   2.59811   2.60080
  Beta virt. eigenvalues --    2.60351   2.60579   2.61050   2.61570   2.62040
  Beta virt. eigenvalues --    2.62434   2.62824   2.63155   2.63571   2.63962
  Beta virt. eigenvalues --    2.64068   2.64318   2.64509   2.64696   2.65024
  Beta virt. eigenvalues --    2.65233   2.65762   2.66127   2.66592   2.66960
  Beta virt. eigenvalues --    2.67464   2.68464   2.68602   2.69002   2.69215
  Beta virt. eigenvalues --    2.70566   2.70863   2.71737   2.72103   2.72275
  Beta virt. eigenvalues --    2.73028   2.73499   2.73965   2.74659   2.75173
  Beta virt. eigenvalues --    2.75404   2.75670   2.77277   2.77810   2.78454
  Beta virt. eigenvalues --    2.78786   2.81087   2.81505   2.83354   2.83562
  Beta virt. eigenvalues --    2.86194   2.86404   2.87631   2.88734   2.88926
  Beta virt. eigenvalues --    2.89088   2.89178   2.89394   2.90618   2.90783
  Beta virt. eigenvalues --    2.91385   2.91516   2.91834   2.92206   2.93927
  Beta virt. eigenvalues --    2.94682   2.95011   2.95094   2.95116   2.95559
  Beta virt. eigenvalues --    2.96235   2.96855   2.97520   2.97806   3.00668
  Beta virt. eigenvalues --    3.02298   3.02713   3.02949   3.03283   3.04827
  Beta virt. eigenvalues --    3.05526   3.05698   3.05964   3.07299   3.09273
  Beta virt. eigenvalues --    3.11029   3.11471   3.13788   3.14006   3.14146
  Beta virt. eigenvalues --    3.14351   3.15261   3.16423   3.16658   3.17826
  Beta virt. eigenvalues --    3.21207   3.23095   3.25499   3.26394   3.27073
  Beta virt. eigenvalues --    3.27258   3.32766   3.33234   3.33598   3.34028
  Beta virt. eigenvalues --    3.34039   3.34172   3.34411   3.34700   3.37379
  Beta virt. eigenvalues --    3.37988   3.40127   3.40724   3.42948   3.43747
  Beta virt. eigenvalues --    3.43870   3.44366   3.45695   3.46058   3.46334
  Beta virt. eigenvalues --    3.51531   3.51727   3.54296   3.54516   3.54709
  Beta virt. eigenvalues --    3.57201   3.58836   3.59057   3.59715   3.60537
  Beta virt. eigenvalues --    3.63227   3.64125   3.64948   3.65273   3.69689
  Beta virt. eigenvalues --    3.71135   3.72834   3.73426   3.74527   3.74669
  Beta virt. eigenvalues --    3.83633   3.83763   3.84347   3.84615   3.85026
  Beta virt. eigenvalues --    3.88065   3.88598   3.90084   3.90229   3.90323
  Beta virt. eigenvalues --    3.95945   3.97168   3.97547   3.97768   3.98907
  Beta virt. eigenvalues --    3.99189   4.01507   4.01879   4.02578   4.04466
  Beta virt. eigenvalues --    4.10113   4.10373   4.10942   4.11523   4.14752
  Beta virt. eigenvalues --    4.16570   4.24532   4.24822   4.25675   4.26527
  Beta virt. eigenvalues --    4.38945   4.47092   4.47308   4.50415   4.63827
  Beta virt. eigenvalues --    4.64412   4.76893   4.77047   4.79240   4.79707
  Beta virt. eigenvalues --    4.81384   4.81621   4.88773   4.88938   5.02569
  Beta virt. eigenvalues --    5.02733   5.07538   5.08190   5.21501   5.21858
  Beta virt. eigenvalues --    5.27841   5.28024   5.58361   5.58486   5.60350
  Beta virt. eigenvalues --    5.60937   5.75027   5.75464   5.75595   5.79801
  Beta virt. eigenvalues --    5.82109   6.02045   6.10236   7.98722   8.01642
  Beta virt. eigenvalues --    8.13952   9.55461   9.77216  23.47456  23.47766
  Beta virt. eigenvalues --   23.59317  23.59604  23.74914  23.75612  23.77358
  Beta virt. eigenvalues --   23.77566  23.85671  23.86216  23.87675  23.87962
  Beta virt. eigenvalues --   23.90524  23.90702  23.96410  23.96741  24.01600
  Beta virt. eigenvalues --   24.01763  24.05230  24.05726  24.08822  24.09081
  Beta virt. eigenvalues --   24.10452  24.11107  24.12812  24.13322  24.15549
  Beta virt. eigenvalues --   24.15786  25.59165  25.62591  25.66796  25.67995
  Beta virt. eigenvalues --   25.82613  25.89672  26.35581  33.87897  33.90468
  Beta virt. eigenvalues --   33.99884  35.35117  35.35613  35.47050  35.47395
  Beta virt. eigenvalues --   35.58521  35.59290  35.63310  35.63584  49.83473
  Beta virt. eigenvalues --   49.83630  49.99098  49.99268 147.19673 215.48018
  Beta virt. eigenvalues --  215.74165 776.99770
          Condensed to atoms (all electrons):
          Atomic-Atomic Spin Densities.
 Mulliken charges and spin densities:
               1          2
     1  Fe   1.381551   3.754182
     2  Cl  -0.713807   0.100767
     3  N   -0.516045   0.019746
     4  N   -0.395836   0.010475
     5  N    0.046570   0.006620
     6  N   -0.351116   0.003459
     7  C    0.149436  -0.002708
     8  H    0.120054   0.001967
     9  C   -0.176059   0.001724
    10  H    0.110743   0.000665
    11  C    0.001565  -0.000891
    12  H    0.111624  -0.000024
    13  C   -0.091964   0.001581
    14  H    0.098781   0.000430
    15  C    0.222921   0.002015
    16  C    0.083691   0.005403
    17  C    0.143746  -0.001972
    18  H    0.136886   0.000140
    19  Cl  -0.755260   0.064066
    20  N   -0.524851   0.021544
    21  N   -0.411062   0.020206
    22  N    0.036492  -0.017427
    23  N   -0.352963   0.001243
    24  C    0.154340  -0.001551
    25  H    0.116707   0.001830
    26  C   -0.174547   0.001013
    27  H    0.108615   0.000670
    28  C   -0.000310  -0.003230
    29  H    0.110127   0.000132
    30  C   -0.087687   0.001910
    31  H    0.097673   0.000313
    32  C    0.225833   0.001637
    33  C    0.097184  -0.001309
    34  C    0.146242   0.004689
    35  H    0.135725  -0.000154
    36  C    0.229457   0.000144
    37  C   -0.098038   0.000516
    38  C   -0.050256   0.000729
    39  C   -0.028827  -0.000255
    40  C   -0.018538  -0.000444
    41  C   -0.223172   0.000604
    42  H    0.111170  -0.000014
    43  H    0.164044  -0.000021
    44  H    0.120251   0.000020
    45  H    0.125873   0.000021
    46  C    0.232761   0.000744
    47  C   -0.099424  -0.000379
    48  C   -0.051733  -0.000458
    49  C   -0.029176   0.000091
    50  C   -0.018847   0.000164
    51  C   -0.223495  -0.000520
    52  H    0.110553   0.000015
    53  H    0.162234   0.000055
    54  H    0.119545   0.000008
    55  H    0.124688  -0.000010
    56  C    0.432159  -0.000059
    57  O   -0.330955   0.000085
    58  O   -0.331215   0.000016
    59  H    0.259249  -0.000002
    60  C    0.431681  -0.000043
    61  O   -0.331792  -0.000144
    62  O   -0.331818  -0.000023
    63  H    0.258622   0.000002
 Sum of Mulliken charges =   0.00000   4.00000
 Mulliken charges and spin densities with hydrogens summed into heavy atoms:
               1          2
     1  Fe   1.381551   3.754182
     2  Cl  -0.713807   0.100767
     3  N   -0.516045   0.019746
     4  N   -0.395836   0.010475
     5  N    0.046570   0.006620
     6  N   -0.351116   0.003459
     7  C    0.269489  -0.000741
     9  C   -0.065317   0.002389
    11  C    0.113190  -0.000916
    13  C    0.006817   0.002011
    15  C    0.222921   0.002015
    16  C    0.083691   0.005403
    17  C    0.280632  -0.001832
    19  Cl  -0.755260   0.064066
    20  N   -0.524851   0.021544
    21  N   -0.411062   0.020206
    22  N    0.036492  -0.017427
    23  N   -0.352963   0.001243
    24  C    0.271047   0.000279
    26  C   -0.065932   0.001684
    28  C    0.109817  -0.003098
    30  C    0.009986   0.002223
    32  C    0.225833   0.001637
    33  C    0.097184  -0.001309
    34  C    0.281967   0.004535
    36  C    0.229457   0.000144
    37  C    0.013132   0.000502
    38  C    0.113788   0.000707
    39  C    0.091424  -0.000235
    40  C    0.107335  -0.000423
    41  C   -0.223172   0.000604
    46  C    0.232761   0.000744
    47  C    0.011129  -0.000364
    48  C    0.110501  -0.000402
    49  C    0.090369   0.000099
    50  C    0.105841   0.000154
    51  C   -0.223495  -0.000520
    56  C    0.432159  -0.000059
    57  O   -0.330955   0.000085
    58  O   -0.071966   0.000014
    60  C    0.431681  -0.000043
    61  O   -0.331792  -0.000144
    62  O   -0.073195  -0.000021
 Electronic spatial extent (au):  <R**2>=          39932.0242
 Charge=              0.0000 electrons
 Dipole moment (field-independent basis, Debye):
    X=             -0.5753    Y=             11.5570    Z=             -0.0623  Tot=             11.5715
 Quadrupole moment (field-independent basis, Debye-Ang):
   XX=           -226.1284   YY=           -233.7849   ZZ=           -258.4800
   XY=             -0.3476   XZ=              8.3276   YZ=              0.6656
 Traceless Quadrupole moment (field-independent basis, Debye-Ang):
   XX=             13.3360   YY=              5.6796   ZZ=            -19.0156
   XY=             -0.3476   XZ=              8.3276   YZ=              0.6656
 Octapole moment (field-independent basis, Debye-Ang**2):
  XXX=            -16.4946  YYY=            -47.4014  ZZZ=             12.7137  XYY=            -15.2959
  XXY=           -181.8312  XXZ=            -10.8644  XZZ=              8.2609  YZZ=            129.5245
  YYZ=            -15.9801  XYZ=            122.9865
 Hexadecapole moment (field-independent basis, Debye-Ang**3):
 XXXX=         -45229.8364 YYYY=          -6152.3966 ZZZZ=          -4301.3266 XXXY=             18.2729
 XXXZ=          -1325.1201 YYYX=             54.9996 YYYZ=            -55.9866 ZZZX=             15.5316
 ZZZY=             37.0911 XXYY=          -5965.8460 XXZZ=          -7254.5530 YYZZ=          -1424.5729
 XXYZ=             46.1270 YYXZ=           -304.1992 ZZXY=            -15.2977
 N-N= 5.784008148137D+03 E-N=-2.100780254178D+04  KE= 3.992856349337D+03
                          Isotropic Fermi Contact Couplings
        Atom                 a.u.       MegaHertz       Gauss      10(-4) cm-1
     1  Fe(57)            -0.54415     -19.73068      -7.04040      -6.58145
     2  Cl(35)             0.05510       6.03929       2.15497       2.01449
     3  N(14)              0.07198       5.81399       2.07458       1.93934
     4  N(14)              0.07344       5.93206       2.11671       1.97872
     5  N(14)              0.00732       0.59144       0.21104       0.19728
     6  N(14)              0.00764       0.61735       0.22028       0.20592
     7  C(13)             -0.00218      -0.61157      -0.21822      -0.20400
     8  H(1)               0.00037       0.41225       0.14710       0.13751
     9  C(13)              0.00156       0.43867       0.15653       0.14632
    10  H(1)               0.00014       0.15844       0.05654       0.05285
    11  C(13)              0.00006       0.01583       0.00565       0.00528
    12  H(1)              -0.00001      -0.01172      -0.00418      -0.00391
    13  C(13)              0.00157       0.44054       0.15720       0.14695
    14  H(1)               0.00013       0.14117       0.05037       0.04709
    15  C(13)             -0.00205      -0.57729      -0.20599      -0.19256
    16  C(13)             -0.00017      -0.04849      -0.01730      -0.01618
    17  C(13)              0.00023       0.06465       0.02307       0.02157
    18  H(1)               0.00010       0.10761       0.03840       0.03589
    19  Cl(35)             0.05074       5.56216       1.98472       1.85534
    20  N(14)              0.06987       5.64411       2.01396       1.88267
    21  N(14)              0.08664       6.99843       2.49721       2.33442
    22  N(14)              0.00968       0.78210       0.27907       0.26088
    23  N(14)              0.00900       0.72678       0.25933       0.24243
    24  C(13)              0.00007       0.01996       0.00712       0.00666
    25  H(1)               0.00040       0.45074       0.16083       0.15035
    26  C(13)              0.00191       0.53608       0.19129       0.17882
    27  H(1)               0.00017       0.19473       0.06949       0.06496
    28  C(13)             -0.00007      -0.02091      -0.00746      -0.00698
    29  H(1)               0.00003       0.03206       0.01144       0.01069
    30  C(13)              0.00170       0.47799       0.17056       0.15944
    31  H(1)               0.00014       0.15255       0.05443       0.05088
    32  C(13)             -0.00107      -0.30146      -0.10757      -0.10056
    33  C(13)             -0.00073      -0.20596      -0.07349      -0.06870
    34  C(13)              0.00084       0.23520       0.08393       0.07845
    35  H(1)               0.00005       0.05316       0.01897       0.01773
    36  C(13)              0.00028       0.07871       0.02809       0.02626
    37  C(13)              0.00016       0.04365       0.01558       0.01456
    38  C(13)              0.00004       0.01103       0.00394       0.00368
    39  C(13)              0.00001       0.00166       0.00059       0.00055
    40  C(13)             -0.00004      -0.01163      -0.00415      -0.00388
    41  C(13)              0.00004       0.01147       0.00409       0.00383
    42  H(1)               0.00000       0.00079       0.00028       0.00026
    43  H(1)              -0.00001      -0.00740      -0.00264      -0.00247
    44  H(1)               0.00001       0.00672       0.00240       0.00224
    45  H(1)               0.00001       0.00697       0.00249       0.00232
    46  C(13)              0.00068       0.18985       0.06774       0.06333
    47  C(13)              0.00004       0.01209       0.00431       0.00403
    48  C(13)             -0.00001      -0.00184      -0.00066      -0.00061
    49  C(13)              0.00007       0.01985       0.00708       0.00662
    50  C(13)              0.00005       0.01366       0.00487       0.00456
    51  C(13)             -0.00004      -0.01087      -0.00388      -0.00363
    52  H(1)               0.00001       0.01366       0.00488       0.00456
    53  H(1)               0.00001       0.01056       0.00377       0.00352
    54  H(1)               0.00000       0.00414       0.00148       0.00138
    55  H(1)               0.00000      -0.00326      -0.00116      -0.00109
    56  C(13)             -0.00003      -0.00711      -0.00254      -0.00237
    57  O(17)              0.00001      -0.00095      -0.00034      -0.00032
    58  O(17)              0.00000       0.00043       0.00015       0.00014
    59  H(1)               0.00000      -0.00059      -0.00021      -0.00020
    60  C(13)              0.00002       0.00524       0.00187       0.00175
    61  O(17)             -0.00001       0.00187       0.00067       0.00062
    62  O(17)              0.00000       0.00005       0.00002       0.00002
    63  H(1)               0.00000       0.00078       0.00028       0.00026
 --------------------------------------------------------
       Center         ----  Spin Dipole Couplings  ----
                      3XX-RR        3YY-RR        3ZZ-RR
 --------------------------------------------------------
     1   Atom       -0.949151      0.724963      0.224188
     2   Atom       -0.082579     -0.020034      0.102613
     3   Atom       -0.074235      0.035560      0.038675
     4   Atom        0.120955     -0.075954     -0.045000
     5   Atom        0.024072     -0.013333     -0.010739
     6   Atom        0.012086     -0.007857     -0.004229
     7   Atom       -0.011614      0.010031      0.001583
     8   Atom       -0.004582      0.007831     -0.003249
     9   Atom       -0.007008      0.004410      0.002598
    10   Atom       -0.003184      0.002250      0.000934
    11   Atom       -0.003700      0.001890      0.001810
    12   Atom       -0.002179      0.001107      0.001072
    13   Atom       -0.003671      0.003009      0.000662
    14   Atom        0.000136     -0.000213      0.000077
    15   Atom        0.000754      0.000201     -0.000955
    16   Atom        0.018387     -0.013504     -0.004883
    17   Atom        0.013395     -0.008284     -0.005111
    18   Atom        0.005554     -0.003456     -0.002098
    19   Atom       -0.260171      0.105264      0.154907
    20   Atom       -0.075080      0.008927      0.066153
    21   Atom        0.119962     -0.078701     -0.041261
    22   Atom        0.048962     -0.036583     -0.012380
    23   Atom        0.015390     -0.012780     -0.002610
    24   Atom       -0.010127      0.003582      0.006545
    25   Atom       -0.003303      0.004356     -0.001052
    26   Atom       -0.006391      0.002072      0.004318
    27   Atom       -0.002997      0.001173      0.001824
    28   Atom       -0.002525     -0.000750      0.003276
    29   Atom       -0.002054      0.000271      0.001783
    30   Atom       -0.004079      0.000938      0.003141
    31   Atom       -0.000249     -0.001096      0.001345
    32   Atom        0.000832     -0.005666      0.004833
    33   Atom        0.019998     -0.020671      0.000673
    34   Atom        0.010323     -0.005578     -0.004744
    35   Atom        0.005232     -0.003712     -0.001521
    36   Atom        0.007560     -0.003354     -0.004205
    37   Atom        0.003648     -0.002137     -0.001511
    38   Atom        0.004326     -0.002120     -0.002206
    39   Atom        0.002456     -0.001034     -0.001423
    40   Atom        0.002657     -0.000850     -0.001807
    41   Atom        0.001632     -0.001017     -0.000615
    42   Atom        0.003463     -0.001704     -0.001759
    43   Atom        0.005218     -0.001387     -0.003831
    44   Atom        0.001680     -0.000837     -0.000843
    45   Atom        0.001659     -0.000451     -0.001208
    46   Atom        0.007542     -0.003533     -0.004009
    47   Atom        0.004085     -0.001992     -0.002093
    48   Atom        0.005021     -0.001597     -0.003424
    49   Atom        0.002278     -0.001026     -0.001252
    50   Atom        0.002411     -0.000980     -0.001431
    51   Atom        0.002232     -0.000834     -0.001398
    52   Atom        0.003459     -0.001724     -0.001735
    53   Atom        0.005428     -0.001640     -0.003787
    54   Atom        0.001663     -0.000840     -0.000823
    55   Atom        0.001691     -0.000500     -0.001191
    56   Atom        0.001191     -0.000510     -0.000681
    57   Atom        0.000771     -0.000495     -0.000276
    58   Atom        0.000852     -0.000341     -0.000512
    59   Atom        0.000681     -0.000246     -0.000435
    60   Atom        0.001219     -0.000526     -0.000694
    61   Atom        0.001274     -0.000324     -0.000950
    62   Atom        0.000989     -0.000349     -0.000640
    63   Atom        0.000692     -0.000264     -0.000428
 --------------------------------------------------------
                        XY            XZ            YZ
 --------------------------------------------------------
     1   Atom       -0.494593     -0.757355      1.608255
     2   Atom        0.021978      0.020067      0.148735
     3   Atom       -0.031455      0.032106     -0.106648
     4   Atom       -0.009629      0.049079     -0.001688
     5   Atom        0.004663     -0.010063      0.010314
     6   Atom        0.002002      0.005147      0.005191
     7   Atom        0.007879     -0.008267     -0.024330
     8   Atom        0.016597     -0.012156     -0.017567
     9   Atom        0.000423     -0.000534     -0.009013
    10   Atom        0.001825     -0.001597     -0.005310
    11   Atom       -0.001850      0.001891     -0.007037
    12   Atom       -0.001039      0.001053     -0.003629
    13   Atom       -0.005920      0.005303     -0.007791
    14   Atom       -0.003917      0.004112     -0.003957
    15   Atom       -0.014771      0.018532     -0.019695
    16   Atom       -0.017038      0.015390     -0.006579
    17   Atom       -0.003458      0.006602     -0.003518
    18   Atom       -0.002321      0.004203     -0.001211
    19   Atom       -0.064488     -0.045558     -0.156337
    20   Atom        0.023810      0.030687      0.109680
    21   Atom        0.003531      0.069424     -0.008823
    22   Atom       -0.028316      0.005669      0.030210
    23   Atom       -0.008383      0.010345      0.000932
    24   Atom       -0.008409     -0.009937      0.025562
    25   Atom       -0.015654     -0.013508      0.017555
    26   Atom       -0.000810     -0.000802      0.010321
    27   Atom       -0.001759     -0.001829      0.005213
    28   Atom        0.000908      0.002121      0.008803
    29   Atom        0.000735      0.000975      0.003452
    30   Atom        0.004979      0.005831      0.008003
    31   Atom        0.003267      0.004460      0.003934
    32   Atom        0.011649      0.020740      0.022076
    33   Atom        0.011957      0.021860      0.013375
    34   Atom        0.004906      0.006456     -0.001176
    35   Atom        0.002095      0.004972      0.001013
    36   Atom        0.001781     -0.000211     -0.000639
    37   Atom       -0.000018      0.000195      0.000357
    38   Atom        0.002750     -0.000791      0.000083
    39   Atom        0.000452      0.000223     -0.000101
    40   Atom        0.001617     -0.000364     -0.000398
    41   Atom        0.000768     -0.000202      0.000355
    42   Atom       -0.000719      0.000762     -0.000112
    43   Atom        0.004951     -0.001507     -0.000840
    44   Atom        0.000108      0.000155      0.000002
    45   Atom        0.001574     -0.000508     -0.000273
    46   Atom       -0.001599     -0.000425      0.000505
    47   Atom        0.000216      0.000113      0.000266
    48   Atom       -0.002560     -0.000872      0.000244
    49   Atom       -0.000496      0.000425     -0.000131
    50   Atom       -0.001561     -0.000367      0.000093
    51   Atom       -0.000855      0.000070      0.000435
    52   Atom        0.000628      0.000972      0.000074
    53   Atom       -0.004876     -0.001384      0.000766
    54   Atom       -0.000098      0.000231     -0.000013
    55   Atom       -0.001531     -0.000528      0.000273
    56   Atom        0.000533     -0.000124     -0.000060
    57   Atom        0.000293     -0.000071      0.000210
    58   Atom        0.000642     -0.000194     -0.000045
    59   Atom        0.000485     -0.000141     -0.000061
    60   Atom       -0.000487     -0.000145      0.000116
    61   Atom       -0.000311      0.000001      0.000408
    62   Atom       -0.000615     -0.000185      0.000188
    63   Atom       -0.000460     -0.000142      0.000057
 --------------------------------------------------------


 ---------------------------------------------------------------------------------
              Anisotropic Spin Dipole Couplings in Principal Axis System
 ---------------------------------------------------------------------------------

       Atom             a.u.   MegaHertz   Gauss  10(-4) cm-1        Axes

              Baa    -1.4120   -24.445    -8.723    -8.154  0.7036 -0.3161  0.6364
     1 Fe(57) Bbb    -0.9212   -15.949    -5.691    -5.320  0.6625  0.6158 -0.4266
              Bcc     2.3332    40.394    14.414    13.474 -0.2570  0.7217  0.6427
 
              Baa    -0.1210    -6.333    -2.260    -2.112 -0.1944  0.8247 -0.5311
     2 Cl(35) Bbb    -0.0841    -4.400    -1.570    -1.468  0.9758  0.1074 -0.1904
              Bcc     0.2051    10.733     3.830     3.580  0.1000  0.5553  0.8256
 
              Baa    -0.0831    -3.207    -1.144    -1.070  0.9809  0.1296 -0.1451
     3 N(14)  Bbb    -0.0695    -2.682    -0.957    -0.895  0.0093  0.7136  0.7005
              Bcc     0.1527     5.889     2.101     1.964  0.1943 -0.6885  0.6988
 
              Baa    -0.0764    -2.948    -1.052    -0.984  0.0578  0.9977 -0.0366
     4 N(14)  Bbb    -0.0584    -2.252    -0.803    -0.751 -0.2611  0.0505  0.9640
              Bcc     0.1348     5.200     1.856     1.735  0.9636 -0.0461  0.2634
 
              Baa    -0.0246    -0.948    -0.338    -0.316 -0.2076  0.7062 -0.6768
     5 N(14)  Bbb    -0.0023    -0.088    -0.031    -0.029  0.1401  0.7062  0.6940
              Bcc     0.0269     1.036     0.370     0.346  0.9681  0.0493 -0.2456
 
              Baa    -0.0116    -0.448    -0.160    -0.150  0.0636  0.7956 -0.6024
     6 N(14)  Bbb    -0.0025    -0.096    -0.034    -0.032 -0.3404  0.5848  0.7363
              Bcc     0.0141     0.544     0.194     0.182  0.9381  0.1582  0.3080
 
              Baa    -0.0192    -2.577    -0.919    -0.859  0.2431  0.5810  0.7768
     7 C(13)  Bbb    -0.0142    -1.901    -0.678    -0.634  0.9386 -0.3430 -0.0372
              Bcc     0.0334     4.478     1.598     1.494  0.2448  0.7381 -0.6287
 
              Baa    -0.0161    -8.606    -3.071    -2.871 -0.1661  0.6553  0.7369
     8 H(1)   Bbb    -0.0161    -8.581    -3.062    -2.862  0.8569 -0.2739  0.4367
              Bcc     0.0322    17.188     6.133     5.733  0.4880  0.7040 -0.5160
 
              Baa    -0.0070    -0.945    -0.337    -0.315  0.9966  0.0250  0.0786
     9 C(13)  Bbb    -0.0055    -0.744    -0.266    -0.248 -0.0750  0.6710  0.7377
              Bcc     0.0126     1.689     0.603     0.563  0.0343  0.7410 -0.6706
 
              Baa    -0.0038    -2.008    -0.717    -0.670 -0.3647  0.6761  0.6403
    10 H(1)   Bbb    -0.0037    -1.990    -0.710    -0.664  0.9044  0.0936  0.4163
              Bcc     0.0075     3.998     1.427     1.334  0.2215  0.7309 -0.6456
 
              Baa    -0.0052    -0.696    -0.248    -0.232 -0.0366  0.6997  0.7135
    11 C(13)  Bbb    -0.0042    -0.568    -0.203    -0.189  0.9796  0.1663 -0.1128
              Bcc     0.0094     1.264     0.451     0.422 -0.1976  0.6948 -0.6915
 
              Baa    -0.0025    -1.356    -0.484    -0.452 -0.2100  0.6586  0.7226
    12 H(1)   Bbb    -0.0025    -1.323    -0.472    -0.441  0.9568  0.2906  0.0132
              Bcc     0.0050     2.680     0.956     0.894 -0.2013  0.6941 -0.6912
 
              Baa    -0.0074    -0.991    -0.354    -0.330  0.9017  0.2485 -0.3538
    13 C(13)  Bbb    -0.0060    -0.809    -0.289    -0.270  0.0948  0.6849  0.7225
              Bcc     0.0134     1.800     0.642     0.600 -0.4218  0.6850 -0.5940
 
              Baa    -0.0040    -2.155    -0.769    -0.719 -0.2965  0.5230  0.7991
    14 H(1)   Bbb    -0.0040    -2.111    -0.753    -0.704  0.7544  0.6414 -0.1399
              Bcc     0.0080     4.266     1.522     1.423  0.5857 -0.5613  0.5847
 
              Baa    -0.0212    -2.841    -1.014    -0.948 -0.3346  0.5030  0.7968
    15 C(13)  Bbb    -0.0142    -1.905    -0.680    -0.635  0.7554  0.6487 -0.0923
              Bcc     0.0354     4.746     1.693     1.583  0.5634 -0.5710  0.5971
 
              Baa    -0.0209    -2.804    -1.000    -0.935  0.4008  0.9161 -0.0089
    16 C(13)  Bbb    -0.0122    -1.644    -0.587    -0.548 -0.3658  0.1689  0.9152
              Bcc     0.0331     4.448     1.587     1.484  0.8399 -0.3636  0.4028
 
              Baa    -0.0106    -1.420    -0.507    -0.474 -0.0401  0.8178  0.5741
    17 C(13)  Bbb    -0.0057    -0.766    -0.273    -0.256 -0.3601 -0.5478  0.7551
              Bcc     0.0163     2.186     0.780     0.729  0.9320 -0.1765  0.3165
 
              Baa    -0.0042    -2.228    -0.795    -0.743 -0.0824  0.7794  0.6211
    18 H(1)   Bbb    -0.0038    -2.045    -0.730    -0.682 -0.4475 -0.5858  0.6757
              Bcc     0.0080     4.273     1.525     1.425  0.8905 -0.2222  0.3970
 
              Baa    -0.2844   -14.884    -5.311    -4.965  0.9559  0.2310  0.1813
    19 Cl(35) Bbb    -0.0041    -0.214    -0.076    -0.071 -0.2933  0.7224  0.6262
              Bcc     0.2885    15.098     5.387     5.036  0.0137 -0.6518  0.7583
 
              Baa    -0.0816    -3.146    -1.123    -1.049  0.9862 -0.1117 -0.1220
    20 N(14)  Bbb    -0.0758    -2.924    -1.043    -0.975  0.0136  0.7898 -0.6132
              Bcc     0.1574     6.070     2.166     2.025  0.1648  0.6031  0.7805
 
              Baa    -0.0840    -3.240    -1.156    -1.081 -0.1708  0.8727  0.4574
    21 N(14)  Bbb    -0.0617    -2.380    -0.849    -0.794 -0.3032 -0.4882  0.8183
              Bcc     0.1457     5.621     2.006     1.875  0.9375  0.0011  0.3480
 
              Baa    -0.0634    -2.446    -0.873    -0.816  0.2338  0.8252 -0.5142
    22 N(14)  Bbb     0.0058     0.223     0.079     0.074  0.2002  0.4767  0.8560
              Bcc     0.0577     2.224     0.794     0.742  0.9514 -0.3031 -0.0537
 
              Baa    -0.0163    -0.629    -0.224    -0.210  0.3376  0.8869 -0.3154
    23 N(14)  Bbb    -0.0054    -0.206    -0.074    -0.069 -0.2680  0.4118  0.8710
              Bcc     0.0217     0.835     0.298     0.279  0.9024 -0.2095  0.3767
 
              Baa    -0.0206    -2.766    -0.987    -0.923 -0.0975  0.7066 -0.7008
    24 C(13)  Bbb    -0.0138    -1.858    -0.663    -0.620  0.9551  0.2645  0.1338
              Bcc     0.0345     4.624     1.650     1.542 -0.2799  0.6563  0.7007
 
              Baa    -0.0161    -8.598    -3.068    -2.868  0.0782 -0.6138  0.7855
    25 H(1)   Bbb    -0.0155    -8.286    -2.957    -2.764  0.8571  0.4439  0.2615
              Bcc     0.0316    16.885     6.025     5.632 -0.5092  0.6528  0.5608
 
              Baa    -0.0072    -0.965    -0.344    -0.322  0.0915  0.7446 -0.6612
    26 C(13)  Bbb    -0.0064    -0.865    -0.309    -0.289  0.9942 -0.0305  0.1032
              Bcc     0.0136     1.831     0.653     0.611 -0.0567  0.6668  0.7431
 
              Baa    -0.0037    -1.991    -0.711    -0.664  0.2367  0.7462 -0.6223
    27 H(1)   Bbb    -0.0036    -1.927    -0.688    -0.643  0.9419 -0.0192  0.3353
              Bcc     0.0073     3.919     1.398     1.307 -0.2383  0.6655  0.7074
 
              Baa    -0.0078    -1.052    -0.376    -0.351  0.1205  0.7670 -0.6303
    28 C(13)  Bbb    -0.0028    -0.379    -0.135    -0.127  0.9787 -0.1983 -0.0542
              Bcc     0.0107     1.432     0.511     0.478  0.1665  0.6103  0.7745
 
              Baa    -0.0025    -1.341    -0.478    -0.447  0.1528  0.7531 -0.6399
    29 H(1)   Bbb    -0.0023    -1.209    -0.431    -0.403  0.9725 -0.2298 -0.0382
              Bcc     0.0048     2.550     0.910     0.851  0.1758  0.6165  0.7675
 
              Baa    -0.0074    -0.997    -0.356    -0.333  0.9152 -0.2239 -0.3352
    30 C(13)  Bbb    -0.0060    -0.810    -0.289    -0.270 -0.0465  0.7673 -0.6396
              Bcc     0.0135     1.807     0.645     0.603  0.4004  0.6010  0.6918
 
              Baa    -0.0040    -2.134    -0.762    -0.712 -0.3173 -0.6178  0.7195
    31 H(1)   Bbb    -0.0040    -2.116    -0.755    -0.706  0.7665 -0.6138 -0.1890
              Bcc     0.0080     4.250     1.516     1.418  0.5584  0.4915  0.6683
 
              Baa    -0.0242    -3.242    -1.157    -1.082 -0.2703 -0.6630  0.6981
    32 C(13)  Bbb    -0.0133    -1.783    -0.636    -0.595  0.7956 -0.5621 -0.2258
              Bcc     0.0374     5.025     1.793     1.676  0.5422  0.4944  0.6794
 
              Baa    -0.0272    -3.646    -1.301    -1.216 -0.0443  0.9136 -0.4041
    33 C(13)  Bbb    -0.0121    -1.625    -0.580    -0.542 -0.6104  0.2955  0.7349
              Bcc     0.0393     5.270     1.881     1.758  0.7908  0.2793  0.5446
 
              Baa    -0.0096    -1.286    -0.459    -0.429 -0.3745  0.6527  0.6586
    34 C(13)  Bbb    -0.0041    -0.545    -0.195    -0.182  0.0599  0.7259 -0.6852
              Bcc     0.0136     1.831     0.653     0.611  0.9253  0.2171  0.3110
 
              Baa    -0.0042    -2.263    -0.808    -0.755 -0.4441  0.7094  0.5473
    35 H(1)   Bbb    -0.0041    -2.174    -0.776    -0.725 -0.2213 -0.6787  0.7003
              Bcc     0.0083     4.437     1.583     1.480  0.8682  0.1899  0.4584
 
              Baa    -0.0046    -0.616    -0.220    -0.205 -0.0628  0.5285  0.8466
    36 C(13)  Bbb    -0.0033    -0.438    -0.156    -0.146 -0.1476  0.8340 -0.5316
              Bcc     0.0079     1.054     0.376     0.351  0.9871  0.1583 -0.0256
 
              Baa    -0.0023    -0.309    -0.110    -0.103  0.0164  0.9095 -0.4154
    37 C(13)  Bbb    -0.0014    -0.182    -0.065    -0.061 -0.0340  0.4158  0.9088
              Bcc     0.0037     0.491     0.175     0.164  0.9993 -0.0008  0.0377
 
              Baa    -0.0033    -0.437    -0.156    -0.146 -0.3519  0.8747 -0.3331
    38 C(13)  Bbb    -0.0021    -0.288    -0.103    -0.096 -0.0318  0.3445  0.9382
              Bcc     0.0054     0.726     0.259     0.242  0.9355  0.3408 -0.0935
 
              Baa    -0.0015    -0.198    -0.071    -0.066 -0.0892  0.3075  0.9474
    39 C(13)  Bbb    -0.0010    -0.141    -0.050    -0.047 -0.1017  0.9434 -0.3158
              Bcc     0.0025     0.339     0.121     0.113  0.9908  0.1245  0.0528
 
              Baa    -0.0020    -0.264    -0.094    -0.088 -0.0831  0.4389  0.8947
    40 C(13)  Bbb    -0.0014    -0.183    -0.065    -0.061 -0.3692  0.8203 -0.4367
              Bcc     0.0033     0.447     0.160     0.149  0.9256  0.3666 -0.0938
 
              Baa    -0.0014    -0.190    -0.068    -0.063 -0.2464  0.8622 -0.4426
    41 C(13)  Bbb    -0.0004    -0.057    -0.020    -0.019 -0.0758  0.4381  0.8957
              Bcc     0.0018     0.247     0.088     0.082  0.9662  0.2542 -0.0425
 
              Baa    -0.0019    -0.998    -0.356    -0.333 -0.1219  0.1371  0.9830
    42 H(1)   Bbb    -0.0018    -0.961    -0.343    -0.320  0.1511  0.9814 -0.1181
              Bcc     0.0037     1.958     0.699     0.653  0.9810 -0.1342  0.1404
 
              Baa    -0.0041    -2.185    -0.780    -0.729 -0.0988  0.4551  0.8849
    43 H(1)   Bbb    -0.0040    -2.146    -0.766    -0.716 -0.4785  0.7580 -0.4433
              Bcc     0.0081     4.330     1.545     1.444  0.8725  0.4672 -0.1429
 
              Baa    -0.0009    -0.456    -0.163    -0.152 -0.0721  0.3474  0.9349
    44 H(1)   Bbb    -0.0008    -0.448    -0.160    -0.149 -0.0186  0.9367 -0.3495
              Bcc     0.0017     0.904     0.323     0.302  0.9972  0.0426  0.0611
 
              Baa    -0.0013    -0.691    -0.247    -0.231  0.0049  0.2990  0.9542
    45 H(1)   Bbb    -0.0013    -0.688    -0.246    -0.230 -0.4891  0.8331 -0.2585
              Bcc     0.0026     1.380     0.492     0.460  0.8722  0.4654 -0.1503
 
              Baa    -0.0044    -0.584    -0.208    -0.195 -0.0511 -0.5932  0.8035
    46 C(13)  Bbb    -0.0034    -0.461    -0.164    -0.154  0.1385  0.7925  0.5939
              Bcc     0.0078     1.045     0.373     0.349  0.9891 -0.1416 -0.0417
 
              Baa    -0.0023    -0.310    -0.111    -0.104  0.0080 -0.6401  0.7683
    47 C(13)  Bbb    -0.0018    -0.239    -0.085    -0.080 -0.0406  0.7675  0.6398
              Bcc     0.0041     0.550     0.196     0.183  0.9991  0.0364  0.0199
 
              Baa    -0.0035    -0.472    -0.168    -0.157  0.1063  0.0157  0.9942
    48 C(13)  Bbb    -0.0025    -0.331    -0.118    -0.111  0.3180  0.9468 -0.0489
              Bcc     0.0060     0.803     0.286     0.268  0.9421 -0.3213 -0.0957
 
              Baa    -0.0013    -0.178    -0.063    -0.059 -0.0708  0.3002  0.9513
    49 C(13)  Bbb    -0.0011    -0.145    -0.052    -0.048  0.1752  0.9426 -0.2844
              Bcc     0.0024     0.323     0.115     0.108  0.9820 -0.1465  0.1193
 
              Baa    -0.0016    -0.215    -0.077    -0.072  0.3689  0.8751  0.3131
    50 C(13)  Bbb    -0.0014    -0.194    -0.069    -0.065 -0.0402 -0.3216  0.9460
              Bcc     0.0031     0.410     0.146     0.137  0.9286 -0.3615 -0.0834
 
              Baa    -0.0017    -0.228    -0.081    -0.076 -0.1339 -0.5480  0.8257
    51 C(13)  Bbb    -0.0008    -0.101    -0.036    -0.034  0.2148  0.7973  0.5640
              Bcc     0.0025     0.329     0.118     0.110  0.9674 -0.2529 -0.0109
 
              Baa    -0.0019    -1.026    -0.366    -0.342 -0.2029  0.2916  0.9348
    52 H(1)   Bbb    -0.0018    -0.953    -0.340    -0.318 -0.0565  0.9495 -0.3085
              Bcc     0.0037     1.979     0.706     0.660  0.9776  0.1154  0.1762
 
              Baa    -0.0041    -2.212    -0.789    -0.738  0.3907  0.8602 -0.3278
    53 H(1)   Bbb    -0.0040    -2.123    -0.758    -0.708  0.2610  0.2380  0.9355
              Bcc     0.0081     4.335     1.547     1.446  0.8827 -0.4511 -0.1316
 
              Baa    -0.0008    -0.452    -0.161    -0.151 -0.0458  0.6382  0.7685
    54 H(1)   Bbb    -0.0008    -0.448    -0.160    -0.150  0.0885  0.7689 -0.6333
              Bcc     0.0017     0.901     0.321     0.300  0.9950 -0.0390  0.0917
 
              Baa    -0.0013    -0.687    -0.245    -0.229  0.3353  0.8151 -0.4725
    55 H(1)   Bbb    -0.0013    -0.685    -0.245    -0.229  0.3407  0.3627  0.8674
              Bcc     0.0026     1.372     0.490     0.458  0.8784 -0.4518 -0.1561
 
              Baa    -0.0007    -0.094    -0.034    -0.032 -0.0832  0.4966  0.8640
    56 C(13)  Bbb    -0.0006    -0.087    -0.031    -0.029 -0.2719  0.8228 -0.4991
              Bcc     0.0014     0.182     0.065     0.061  0.9587  0.2765 -0.0665
 
              Baa    -0.0007     0.049     0.018     0.016 -0.1962  0.8557 -0.4788
    57 O(17)  Bbb    -0.0002     0.011     0.004     0.004 -0.0817  0.4723  0.8776
              Bcc     0.0008    -0.060    -0.022    -0.020  0.9772  0.2113 -0.0227
 
              Baa    -0.0006     0.046     0.016     0.015 -0.4101  0.8467 -0.3389
    58 O(17)  Bbb    -0.0005     0.038     0.013     0.013 -0.0350  0.3567  0.9336
              Bcc     0.0012    -0.084    -0.030    -0.028  0.9113  0.3948 -0.1166
 
              Baa    -0.0005    -0.242    -0.086    -0.081 -0.3208  0.8627  0.3909
    59 H(1)   Bbb    -0.0005    -0.241    -0.086    -0.081  0.2507 -0.3207  0.9134
              Bcc     0.0009     0.483     0.172     0.161  0.9134  0.3910 -0.1134
 
              Baa    -0.0008    -0.102    -0.036    -0.034 -0.0809 -0.5717  0.8165
    60 C(13)  Bbb    -0.0006    -0.080    -0.029    -0.027  0.2544  0.7802  0.5715
              Bcc     0.0014     0.182     0.065     0.061  0.9637 -0.2540 -0.0823
 
              Baa    -0.0012     0.084     0.030     0.028 -0.0585 -0.4558  0.8881
    61 O(17)  Bbb    -0.0002     0.013     0.005     0.004  0.1865  0.8690  0.4583
              Bcc     0.0013    -0.097    -0.034    -0.032  0.9807 -0.1924 -0.0341
 
              Baa    -0.0007     0.054     0.019     0.018 -0.1126 -0.5642  0.8180
    62 O(17)  Bbb    -0.0005     0.037     0.013     0.012  0.3715  0.7396  0.5612
              Bcc     0.0013    -0.091    -0.033    -0.030  0.9216 -0.3671 -0.1264
 
              Baa    -0.0004    -0.240    -0.086    -0.080  0.3618  0.9272 -0.0973
    63 H(1)   Bbb    -0.0004    -0.238    -0.085    -0.079  0.1425  0.0481  0.9886
              Bcc     0.0009     0.478     0.170     0.159  0.9213 -0.3715 -0.1147
 

 ---------------------------------------------------------------------------------

 No NMR shielding tensors so no spin-rotation constants.
 Leave Link  601 at Sat Oct 20 05:09:20 2018, MaxMem=   838860800 cpu:        47.7
 (Enter /soft/sl6.3/x86_64/gaussian/g09_d01/g09/l701.exe)
 Compute integral first derivatives.
 ... and contract with generalized density number  0.
 Leave Link  701 at Sat Oct 20 05:09:21 2018, MaxMem=   838860800 cpu:        17.5
 (Enter /soft/sl6.3/x86_64/gaussian/g09_d01/g09/l702.exe)
 L702 exits ... SP integral derivatives will be done elsewhere.
 Leave Link  702 at Sat Oct 20 05:09:21 2018, MaxMem=   838860800 cpu:         0.4
 (Enter /soft/sl6.3/x86_64/gaussian/g09_d01/g09/l703.exe)
 Compute integral first derivatives, UseDBF=F ICtDFT=           0.
 Integral derivatives from FoFJK, PRISM(SPDF).
 Calling FoFJK, ICntrl=      2127 FMM=T ISym2X=0 I1Cent= 0 IOpClX= 1 NMat=1 NMatS=1 NMatT=0.
 FoFJK:  IHMeth= 1 ICntrl=    2127 DoSepK=F KAlg= 0 I1Cent=   0 FoldK=F
 IRaf=         0 NMat=   1 IRICut=       1 DoRegI=T DoRafI=F ISym2E= 0.
 FoFCou: FMM=T IPFlag=           0 FMFlag=      100000 FMFlg1=        2001
         NFxFlg=           0 DoJE=F BraDBF=F KetDBF=F FulRan=T
         wScrn=  0.000000 ICntrl=    2127 IOpCl=  1 I1Cent=           0 NGrid=           0
         NMat0=    1 NMatS0=      1 NMatT0=    0 NMatD0=    1 NMtDS0=    0 NMtDT0=    0
 Symmetry not used in FoFCou.
 FMM levels:  10  Number of levels for PrismC:   9
 Leave Link  703 at Sat Oct 20 05:11:16 2018, MaxMem=   838860800 cpu:      1838.1
 (Enter /soft/sl6.3/x86_64/gaussian/g09_d01/g09/l716.exe)
 Dipole        =-2.26340212D-01 4.54687605D+00-2.45227571D-02
 ***** Axes restored to original set *****
 -------------------------------------------------------------------
 Center     Atomic                   Forces (Hartrees/Bohr)
 Number     Number              X              Y              Z
 -------------------------------------------------------------------
      1       26          -0.000002194    0.000066800    0.000070564
      2       17           0.000025846    0.000013129    0.000011304
      3        7          -0.000024047   -0.000094557   -0.000015228
      4        7          -0.000098965   -0.000019089   -0.000072192
      5        7           0.000095983    0.000003816    0.000005827
      6        7          -0.000007362    0.000000455    0.000018606
      7        6           0.000009699   -0.000011990   -0.000042723
      8        1           0.000008518    0.000035839    0.000007277
      9        6          -0.000026368   -0.000009495   -0.000025089
     10        1           0.000008697   -0.000005918   -0.000006386
     11        6           0.000013349    0.000012724    0.000025742
     12        1          -0.000001606    0.000000749   -0.000003156
     13        6           0.000016125   -0.000022534    0.000019435
     14        1          -0.000003979    0.000024416   -0.000033545
     15        6           0.000001830    0.000010141    0.000068055
     16        6          -0.000030465    0.000002530   -0.000011256
     17        6           0.000024882    0.000052428   -0.000015210
     18        1          -0.000019559   -0.000070319    0.000028232
     19       17          -0.000067422   -0.000010412   -0.000013085
     20        7           0.000144753   -0.000006733   -0.000080761
     21        7           0.000026542    0.000039869   -0.000001188
     22        7          -0.000046950   -0.000035237    0.000039447
     23        7           0.000005533    0.000007978    0.000003144
     24        6           0.000007701   -0.000025499    0.000021643
     25        1          -0.000003295    0.000043113    0.000005487
     26        6           0.000018608   -0.000001331   -0.000037411
     27        1          -0.000012021    0.000001660    0.000006710
     28        6          -0.000012619   -0.000005752    0.000005212
     29        1          -0.000005162    0.000011742    0.000001844
     30        6           0.000011769    0.000013786   -0.000010059
     31        1           0.000004697   -0.000009558   -0.000001855
     32        6          -0.000067278   -0.000054014    0.000055105
     33        6           0.000027720   -0.000001480   -0.000028129
     34        6          -0.000032098    0.000030095    0.000000771
     35        1           0.000019289   -0.000013076   -0.000014167
     36        6          -0.000006124    0.000021284   -0.000013633
     37        6           0.000000371   -0.000016813    0.000012328
     38        6           0.000028317    0.000000587    0.000024467
     39        6          -0.000033975   -0.000008467   -0.000009898
     40        6          -0.000004265    0.000027726   -0.000022167
     41        6           0.000011203   -0.000067905    0.000051984
     42        1          -0.000001975    0.000024924   -0.000002785
     43        1          -0.000039371    0.000001425   -0.000003700
     44        1           0.000006985    0.000015905   -0.000013684
     45        1           0.000028034   -0.000004050   -0.000007066
     46        6          -0.000001071    0.000054686   -0.000045458
     47        6           0.000023864    0.000003458   -0.000035614
     48        6           0.000000480   -0.000026933   -0.000021630
     49        6           0.000008212    0.000017642    0.000022082
     50        6          -0.000016194   -0.000001045    0.000033985
     51        6          -0.000023548   -0.000068773    0.000020031
     52        1          -0.000010604    0.000002624    0.000025290
     53        1           0.000026608   -0.000011497    0.000014796
     54        1           0.000000442    0.000006628    0.000006512
     55        1          -0.000008260    0.000016675   -0.000009024
     56        6           0.000017130    0.000030647   -0.000020316
     57        8           0.000010057   -0.000004656    0.000002191
     58        8          -0.000029360   -0.000004146   -0.000003659
     59        1          -0.000012542    0.000004905   -0.000007223
     60        6          -0.000009263    0.000019313   -0.000003581
     61        8          -0.000004043   -0.000001102    0.000013578
     62        8           0.000018468   -0.000012255    0.000005454
     63        1           0.000010271    0.000004935    0.000003774
 -------------------------------------------------------------------
 Cartesian Forces:  Max     0.000144753 RMS     0.000029886
 Leave Link  716 at Sat Oct 20 05:11:17 2018, MaxMem=   838860800 cpu:         0.5
 (Enter /soft/sl6.3/x86_64/gaussian/g09_d01/g09/l103.exe)

 GradGradGradGradGradGradGradGradGradGradGradGradGradGradGradGradGradGrad
 Berny optimization.
 FormGI is forming the generalized inverse of G from B-inverse, IUseBI=4.
 GSVD:  received Info=                   1 from GESDD.
 Internal  Forces:  Max     0.000143565 RMS     0.000026340
 Search for a local minimum.
 Step number   1 out of a maximum of  378
 All quantities printed in internal units (Hartrees-Bohrs-Radians)
 RMS Force = .26340D-04 SwitMx=.10000D-02 MixMth= 2
 Mixed Optimization -- En-DIIS/RFO-DIIS
 Second derivative matrix not updated -- first step.
 ITU=  0
     Eigenvalues ---    0.00753   0.00839   0.00849   0.00917   0.00925
     Eigenvalues ---    0.01023   0.01245   0.01348   0.01366   0.01369
     Eigenvalues ---    0.01372   0.01385   0.01398   0.01602   0.01745
     Eigenvalues ---    0.01746   0.01807   0.01818   0.01860   0.01887
     Eigenvalues ---    0.01904   0.01921   0.01923   0.01998   0.02087
     Eigenvalues ---    0.02091   0.02121   0.02123   0.02159   0.02161
     Eigenvalues ---    0.02165   0.02166   0.02183   0.02186   0.02190
     Eigenvalues ---    0.02190   0.02195   0.02195   0.02205   0.02206
     Eigenvalues ---    0.02206   0.02208   0.02208   0.02209   0.02215
     Eigenvalues ---    0.02215   0.02219   0.02223   0.02224   0.02230
     Eigenvalues ---    0.02312   0.02317   0.02332   0.02332   0.02334
     Eigenvalues ---    0.02341   0.02403   0.02405   0.04490   0.07135
     Eigenvalues ---    0.07720   0.08243   0.08681   0.09401   0.10021
     Eigenvalues ---    0.10098   0.10797   0.11940   0.15187   0.15942
     Eigenvalues ---    0.15947   0.15995   0.15996   0.15996   0.15997
     Eigenvalues ---    0.15999   0.15999   0.15999   0.15999   0.15999
     Eigenvalues ---    0.16000   0.16000   0.16000   0.16000   0.16000
     Eigenvalues ---    0.16000   0.16000   0.16000   0.16000   0.19961
     Eigenvalues ---    0.21062   0.21933   0.22000   0.22000   0.22000
     Eigenvalues ---    0.22000   0.22541   0.22545   0.22980   0.22981
     Eigenvalues ---    0.23016   0.23776   0.23853   0.24000   0.24000
     Eigenvalues ---    0.24126   0.24155   0.24474   0.24550   0.24988
     Eigenvalues ---    0.24989   0.25000   0.25000   0.25000   0.25000
     Eigenvalues ---    0.25000   0.25000   0.25000   0.25000   0.33610
     Eigenvalues ---    0.33671   0.34408   0.35208   0.35521   0.35546
     Eigenvalues ---    0.35549   0.35562   0.35623   0.35629   0.35658
     Eigenvalues ---    0.35662   0.35684   0.35686   0.35695   0.35697
     Eigenvalues ---    0.35807   0.35809   0.35811   0.35823   0.36614
     Eigenvalues ---    0.36624   0.41159   0.41320   0.41773   0.41988
     Eigenvalues ---    0.42122   0.42147   0.42584   0.42608   0.42643
     Eigenvalues ---    0.42651   0.44089   0.44124   0.45995   0.46029
     Eigenvalues ---    0.46161   0.46195   0.46689   0.46720   0.46752
     Eigenvalues ---    0.46789   0.46801   0.46837   0.47240   0.47308
     Eigenvalues ---    0.47742   0.47769   0.50458   0.50543   0.51859
     Eigenvalues ---    0.51928   0.53538   0.53735   0.53742   0.53849
     Eigenvalues ---    0.54360   0.54445   0.56931   0.57073   0.65667
     Eigenvalues ---    0.65858   1.01058   1.01129
 RFO step:  Lambda=-2.89825280D-06 EMin= 7.52683723D-03
 Linear search not attempted -- first point.
 Iteration  1 RMS(Cart)=  0.00382747 RMS(Int)=  0.00000220
 Iteration  2 RMS(Cart)=  0.00000735 RMS(Int)=  0.00000011
 Iteration  3 RMS(Cart)=  0.00000000 RMS(Int)=  0.00000011
 ITry= 1 IFail=0 DXMaxC= 2.49D-02 DCOld= 1.00D+10 DXMaxT= 3.00D-01 DXLimC= 3.00D+00 Rises=F
 Variable       Old X    -DE/DX   Delta X   Delta X   Delta X     New X
                                 (Linear)    (Quad)   (Total)
    R1        4.40372  -0.00002   0.00000  -0.00016  -0.00016   4.40356
    R2        4.39460  -0.00002   0.00000  -0.00003  -0.00003   4.39457
    R3        4.28384   0.00001   0.00000   0.00030   0.00030   4.28413
    R4        4.53710   0.00000   0.00000  -0.00004  -0.00004   4.53706
    R5        4.44263  -0.00001   0.00000  -0.00006  -0.00006   4.44258
    R6        4.15988   0.00004   0.00000   0.00059   0.00059   4.16046
    R7        2.51997   0.00005   0.00000   0.00009   0.00009   2.52006
    R8        2.54299   0.00004   0.00000   0.00007   0.00007   2.54306
    R9        2.44333  -0.00004   0.00000  -0.00006  -0.00006   2.44328
   R10        2.58780  -0.00002   0.00000  -0.00007  -0.00007   2.58773
   R11        2.54816   0.00002   0.00000   0.00003   0.00003   2.54819
   R12        2.57541  -0.00001   0.00000  -0.00003  -0.00003   2.57538
   R13        2.69213   0.00001   0.00000   0.00003   0.00003   2.69216
   R14        2.04838   0.00000   0.00000   0.00001   0.00001   2.04839
   R15        2.62865   0.00000   0.00000  -0.00001  -0.00001   2.62864
   R16        2.04578   0.00001   0.00000   0.00002   0.00002   2.04580
   R17        2.62942  -0.00003   0.00000  -0.00009  -0.00009   2.62933
   R18        2.04797   0.00000   0.00000   0.00001   0.00001   2.04798
   R19        2.62513  -0.00001   0.00000  -0.00003  -0.00003   2.62510
   R20        2.04675   0.00002   0.00000   0.00005   0.00005   2.04680
   R21        2.63775   0.00002   0.00000   0.00004   0.00004   2.63779
   R22        2.76459   0.00002   0.00000  -0.00001  -0.00001   2.76457
   R23        2.59764  -0.00001   0.00000  -0.00002  -0.00002   2.59762
   R24        2.03132  -0.00003   0.00000  -0.00008  -0.00008   2.03124
   R25        2.52139   0.00002   0.00000   0.00003   0.00003   2.52143
   R26        2.54448  -0.00005   0.00000  -0.00012  -0.00012   2.54437
   R27        2.44511   0.00002   0.00000   0.00005   0.00005   2.44516
   R28        2.58953  -0.00002   0.00000  -0.00004  -0.00004   2.58949
   R29        2.55196   0.00003   0.00000   0.00007   0.00007   2.55203
   R30        2.57348  -0.00004   0.00000  -0.00009  -0.00009   2.57340
   R31        2.68938   0.00001   0.00000   0.00002   0.00002   2.68941
   R32        2.04772  -0.00001   0.00000  -0.00001  -0.00001   2.04770
   R33        2.62728  -0.00002   0.00000  -0.00004  -0.00004   2.62725
   R34        2.04575   0.00001   0.00000   0.00004   0.00004   2.04579
   R35        2.63037  -0.00002   0.00000  -0.00004  -0.00004   2.63033
   R36        2.04793   0.00001   0.00000   0.00002   0.00002   2.04796
   R37        2.62358   0.00000   0.00000  -0.00001  -0.00001   2.62357
   R38        2.04666   0.00000   0.00000   0.00001   0.00001   2.04667
   R39        2.63815   0.00000   0.00000   0.00000   0.00000   2.63815
   R40        2.75801  -0.00004   0.00000  -0.00015  -0.00015   2.75786
   R41        2.59678  -0.00006   0.00000  -0.00013  -0.00013   2.59665
   R42        2.03117   0.00000   0.00000   0.00000   0.00000   2.03116
   R43        2.63788   0.00000   0.00000  -0.00001  -0.00001   2.63787
   R44        2.63726   0.00001   0.00000   0.00002   0.00002   2.63728
   R45        2.62113   0.00000   0.00000   0.00000   0.00000   2.62113
   R46        2.04619   0.00002   0.00000   0.00006   0.00006   2.04626
   R47        2.62329   0.00001   0.00000   0.00002   0.00002   2.62331
   R48        2.04384  -0.00004   0.00000  -0.00010  -0.00010   2.04374
   R49        2.64088   0.00002   0.00000   0.00004   0.00004   2.64092
   R50        2.04558   0.00000   0.00000   0.00001   0.00001   2.04559
   R51        2.64384   0.00001   0.00000   0.00003   0.00003   2.64387
   R52        2.04377   0.00000   0.00000   0.00000   0.00000   2.04378
   R53        2.81294   0.00000   0.00000  -0.00001  -0.00001   2.81293
   R54        2.63857   0.00000   0.00000   0.00000   0.00000   2.63857
   R55        2.63784   0.00003   0.00000   0.00007   0.00007   2.63792
   R56        2.62085  -0.00003   0.00000  -0.00007  -0.00007   2.62078
   R57        2.04613   0.00001   0.00000   0.00004   0.00004   2.04617
   R58        2.62300   0.00000   0.00000   0.00001   0.00001   2.62300
   R59        2.04359  -0.00002   0.00000  -0.00006  -0.00006   2.04352
   R60        2.64108   0.00001   0.00000   0.00003   0.00003   2.64111
   R61        2.04561   0.00000   0.00000   0.00001   0.00001   2.04562
   R62        2.64401   0.00001   0.00000   0.00003   0.00003   2.64405
   R63        2.04381  -0.00001   0.00000  -0.00003  -0.00003   2.04379
   R64        2.81189   0.00001   0.00000   0.00002   0.00002   2.81191
   R65        2.28190  -0.00001   0.00000  -0.00001  -0.00001   2.28189
   R66        2.55629  -0.00001   0.00000  -0.00001  -0.00001   2.55628
   R67        1.82974   0.00001   0.00000   0.00002   0.00002   1.82975
   R68        2.28218   0.00000   0.00000   0.00000   0.00000   2.28218
   R69        2.55705   0.00000   0.00000   0.00000   0.00000   2.55706
   R70        1.82967   0.00001   0.00000   0.00001   0.00001   1.82968
    A1        1.49451   0.00001   0.00000  -0.00015  -0.00015   1.49436
    A2        1.64740   0.00000   0.00000   0.00013   0.00013   1.64753
    A3        1.89417   0.00001   0.00000  -0.00003  -0.00003   1.89414
    A4        1.73407  -0.00002   0.00000  -0.00032  -0.00032   1.73374
    A5        1.25789   0.00001   0.00000   0.00002   0.00002   1.25791
    A6        2.83931  -0.00003   0.00000  -0.00019  -0.00019   2.83912
    A7        1.47533   0.00000   0.00000   0.00003   0.00003   1.47536
    A8        1.69793   0.00001   0.00000   0.00035   0.00035   1.69828
    A9        1.68123  -0.00003   0.00000  -0.00059  -0.00059   1.68064
   A10        1.60311   0.00006   0.00000   0.00044   0.00044   1.60356
   A11        2.82686   0.00003   0.00000   0.00036   0.00036   2.82722
   A12        1.44887  -0.00001   0.00000   0.00035   0.00035   1.44922
   A13        1.57678   0.00002   0.00000   0.00034   0.00034   1.57712
   A14        1.26182  -0.00003   0.00000  -0.00023  -0.00023   1.26159
   A15        2.17005   0.00003   0.00000   0.00005   0.00005   2.17010
   A16        2.02517  -0.00002   0.00000   0.00017   0.00017   2.02534
   A17        2.07090  -0.00002   0.00000  -0.00006  -0.00006   2.07084
   A18        2.28448  -0.00006   0.00000  -0.00034  -0.00034   2.28414
   A19        1.98411   0.00002   0.00000   0.00023   0.00023   1.98435
   A20        1.92694   0.00004   0.00000   0.00015   0.00015   1.92709
   A21        1.86706  -0.00003   0.00000  -0.00009  -0.00009   1.86697
   A22        1.93406   0.00000   0.00000  -0.00001  -0.00001   1.93405
   A23        2.09244   0.00010   0.00000   0.00039   0.00039   2.09283
   A24        2.25625  -0.00010   0.00000  -0.00041  -0.00041   2.25584
   A25        2.02094   0.00002   0.00000   0.00012   0.00012   2.02106
   A26        2.14649   0.00000   0.00000   0.00005   0.00005   2.14654
   A27        2.11559  -0.00002   0.00000  -0.00016  -0.00016   2.11543
   A28        2.09781  -0.00001   0.00000  -0.00002  -0.00002   2.09779
   A29        2.06683   0.00000   0.00000  -0.00001  -0.00001   2.06682
   A30        2.11852   0.00000   0.00000   0.00003   0.00003   2.11855
   A31        2.10611   0.00000   0.00000   0.00001   0.00001   2.10612
   A32        2.07759   0.00001   0.00000   0.00000   0.00000   2.07759
   A33        2.09948  -0.00001   0.00000  -0.00002  -0.00002   2.09947
   A34        2.10706  -0.00005   0.00000  -0.00027  -0.00027   2.10678
   A35        2.07276   0.00001   0.00000   0.00007   0.00007   2.07283
   A36        2.10336   0.00003   0.00000   0.00021   0.00021   2.10357
   A37        2.13173  -0.00002   0.00000  -0.00006  -0.00006   2.13167
   A38        2.00080   0.00002   0.00000   0.00015   0.00015   2.00095
   A39        2.15058  -0.00001   0.00000  -0.00010  -0.00010   2.15048
   A40        2.08507  -0.00003   0.00000  -0.00008  -0.00008   2.08499
   A41        1.87326  -0.00002   0.00000  -0.00011  -0.00011   1.87315
   A42        2.32385   0.00005   0.00000   0.00016   0.00016   2.32401
   A43        1.82343   0.00001   0.00000   0.00006   0.00006   1.82349
   A44        2.14205  -0.00007   0.00000  -0.00048  -0.00048   2.14156
   A45        2.31576   0.00006   0.00000   0.00035   0.00035   2.31611
   A46        2.19296   0.00000   0.00000  -0.00007  -0.00007   2.19290
   A47        2.00470   0.00003   0.00000   0.00016   0.00016   2.00486
   A48        2.06863  -0.00003   0.00000  -0.00017  -0.00017   2.06846
   A49        2.27245   0.00001   0.00000  -0.00003  -0.00003   2.27242
   A50        2.02346   0.00000   0.00000  -0.00001  -0.00001   2.02345
   A51        1.92665  -0.00001   0.00000  -0.00010  -0.00010   1.92655
   A52        1.86601  -0.00002   0.00000   0.00001   0.00001   1.86603
   A53        1.93387   0.00000   0.00000  -0.00002  -0.00002   1.93385
   A54        2.09244   0.00014   0.00000   0.00057   0.00057   2.09301
   A55        2.25649  -0.00014   0.00000  -0.00056  -0.00056   2.25593
   A56        2.02116   0.00003   0.00000   0.00018   0.00018   2.02134
   A57        2.14781   0.00001   0.00000   0.00006   0.00006   2.14787
   A58        2.11400  -0.00004   0.00000  -0.00023  -0.00023   2.11377
   A59        2.09702  -0.00001   0.00000  -0.00004  -0.00004   2.09698
   A60        2.06730   0.00001   0.00000   0.00006   0.00006   2.06735
   A61        2.11883   0.00000   0.00000  -0.00002  -0.00002   2.11881
   A62        2.10649   0.00000   0.00000   0.00000   0.00000   2.10648
   A63        2.07658  -0.00002   0.00000  -0.00008  -0.00008   2.07650
   A64        2.10010   0.00002   0.00000   0.00008   0.00008   2.10019
   A65        2.10746   0.00001   0.00000   0.00008   0.00008   2.10754
   A66        2.07383  -0.00001   0.00000  -0.00003  -0.00003   2.07380
   A67        2.10187  -0.00001   0.00000  -0.00004  -0.00004   2.10183
   A68        2.13216   0.00003   0.00000   0.00016   0.00016   2.13232
   A69        1.99814  -0.00001   0.00000  -0.00009  -0.00009   1.99804
   A70        2.15282  -0.00002   0.00000  -0.00006  -0.00006   2.15276
   A71        2.08026   0.00001   0.00000   0.00002   0.00002   2.08028
   A72        1.87325   0.00002   0.00000   0.00010   0.00010   1.87335
   A73        2.32918  -0.00003   0.00000  -0.00012  -0.00011   2.32907
   A74        1.82496   0.00001   0.00000   0.00001   0.00001   1.82497
   A75        2.14273  -0.00004   0.00000  -0.00019  -0.00019   2.14254
   A76        2.31371   0.00002   0.00000   0.00017   0.00017   2.31388
   A77        2.09352  -0.00003   0.00000  -0.00011  -0.00011   2.09341
   A78        2.07506   0.00004   0.00000   0.00017   0.00017   2.07524
   A79        2.11460  -0.00001   0.00000  -0.00007  -0.00007   2.11454
   A80        2.08144   0.00001   0.00000   0.00004   0.00004   2.08148
   A81        2.10626   0.00000   0.00000  -0.00001  -0.00001   2.10626
   A82        2.09524  -0.00001   0.00000  -0.00002  -0.00002   2.09522
   A83        2.07783   0.00001   0.00000   0.00003   0.00003   2.07786
   A84        2.08624   0.00001   0.00000   0.00009   0.00009   2.08633
   A85        2.11912  -0.00002   0.00000  -0.00012  -0.00012   2.11899
   A86        2.10024   0.00001   0.00000   0.00004   0.00004   2.10028
   A87        2.10955  -0.00002   0.00000  -0.00014  -0.00014   2.10941
   A88        2.07333   0.00002   0.00000   0.00011   0.00011   2.07344
   A89        2.10242   0.00001   0.00000   0.00003   0.00003   2.10246
   A90        2.09096  -0.00003   0.00000  -0.00020  -0.00020   2.09076
   A91        2.08975   0.00003   0.00000   0.00016   0.00016   2.08991
   A92        2.08974  -0.00002   0.00000  -0.00008  -0.00008   2.08965
   A93        2.05685  -0.00010   0.00000  -0.00040  -0.00040   2.05645
   A94        2.13659   0.00012   0.00000   0.00048   0.00048   2.13707
   A95        2.09415  -0.00010   0.00000  -0.00040  -0.00040   2.09375
   A96        2.07592   0.00011   0.00000   0.00043   0.00043   2.07635
   A97        2.11312  -0.00001   0.00000  -0.00003  -0.00003   2.11309
   A98        2.08219   0.00002   0.00000   0.00007   0.00007   2.08226
   A99        2.10596  -0.00002   0.00000  -0.00008  -0.00008   2.10588
   A100       2.09479   0.00000   0.00000   0.00003   0.00003   2.09483
   A101       2.07865  -0.00001   0.00000  -0.00004  -0.00004   2.07861
   A102       2.08528   0.00002   0.00000   0.00012   0.00012   2.08540
   A103       2.11925  -0.00001   0.00000  -0.00009  -0.00009   2.11917
   A104       2.10056   0.00000   0.00000  -0.00003  -0.00003   2.10053
   A105       2.10931  -0.00001   0.00000  -0.00003  -0.00003   2.10928
   A106       2.07325   0.00001   0.00000   0.00006   0.00006   2.07331
   A107       2.10270   0.00001   0.00000   0.00003   0.00003   2.10274
   A108       2.09097  -0.00001   0.00000  -0.00008  -0.00008   2.09090
   A109       2.08946   0.00001   0.00000   0.00004   0.00004   2.08950
   A110       2.08905   0.00000   0.00000  -0.00002  -0.00002   2.08904
   A111       2.05733  -0.00008   0.00000  -0.00032  -0.00032   2.05702
   A112       2.13679   0.00008   0.00000   0.00033   0.00033   2.13712
   A113       2.17544  -0.00004   0.00000  -0.00016  -0.00016   2.17528
   A114       1.96851   0.00008   0.00000   0.00033   0.00033   1.96884
   A115       2.13924  -0.00004   0.00000  -0.00017  -0.00017   2.13907
   A116       1.85895  -0.00002   0.00000  -0.00012  -0.00012   1.85884
   A117       2.17616  -0.00004   0.00000  -0.00016  -0.00016   2.17600
   A118       1.96881   0.00006   0.00000   0.00026   0.00026   1.96907
   A119       2.13821  -0.00003   0.00000  -0.00010  -0.00010   2.13811
   A120       1.85815  -0.00002   0.00000  -0.00010  -0.00010   1.85806
   A121       2.96984   0.00001   0.00000  -0.00011  -0.00011   2.96973
   A122       3.31233   0.00006   0.00000   0.00064   0.00064   3.31297
    D1       -1.51841   0.00001   0.00000   0.00062   0.00062  -1.51779
    D2        1.42242   0.00002   0.00000   0.00155   0.00155   1.42396
    D3        3.08838   0.00001   0.00000   0.00044   0.00044   3.08882
    D4       -0.25398   0.00002   0.00000   0.00136   0.00136  -0.25262
    D5        2.22306   0.00004   0.00000   0.00247   0.00247   2.22553
    D6       -1.11930   0.00004   0.00000   0.00339   0.00339  -1.11591
    D7        1.45244  -0.00005   0.00000  -0.00002  -0.00002   1.45242
    D8       -1.88992  -0.00004   0.00000   0.00091   0.00091  -1.88901
    D9        0.20758  -0.00001   0.00000   0.00026   0.00026   0.20784
   D10       -3.13477  -0.00001   0.00000   0.00118   0.00118  -3.13359
   D11        1.49533   0.00000   0.00000  -0.00061  -0.00061   1.49472
   D12       -1.15857  -0.00001   0.00000  -0.00079  -0.00079  -1.15936
   D13        2.96076   0.00001   0.00000  -0.00080  -0.00080   2.95996
   D14        0.30686   0.00000   0.00000  -0.00098  -0.00098   0.30588
   D15       -0.41089   0.00000   0.00000  -0.00052  -0.00052  -0.41141
   D16       -3.06479  -0.00002   0.00000  -0.00070  -0.00070  -3.06549
   D17       -1.86256   0.00000   0.00000  -0.00091  -0.00091  -1.86347
   D18        1.76673  -0.00002   0.00000  -0.00109  -0.00109   1.76564
   D19       -2.35003   0.00000   0.00000  -0.00021  -0.00021  -2.35024
   D20        1.27926  -0.00001   0.00000  -0.00039  -0.00039   1.27886
   D21        1.37159  -0.00002   0.00000  -0.00083  -0.00083   1.37076
   D22       -1.97054  -0.00003   0.00000  -0.00128  -0.00128  -1.97182
   D23        0.11861  -0.00001   0.00000  -0.00080  -0.00080   0.11780
   D24        3.05966  -0.00003   0.00000  -0.00125  -0.00125   3.05841
   D25       -1.55953   0.00002   0.00000  -0.00016  -0.00016  -1.55969
   D26        1.38153   0.00001   0.00000  -0.00061  -0.00061   1.38092
   D27        3.10740   0.00000   0.00000  -0.00044  -0.00044   3.10696
   D28       -0.23473  -0.00001   0.00000  -0.00089  -0.00089  -0.23562
   D29       -0.33143  -0.00001   0.00000  -0.00051  -0.00051  -0.33194
   D30       -3.06586  -0.00001   0.00000  -0.00003  -0.00003  -3.06589
   D31       -1.84539  -0.00002   0.00000  -0.00037  -0.00037  -1.84576
   D32        1.70337  -0.00001   0.00000   0.00010   0.00010   1.70347
   D33       -2.76031  -0.00001   0.00000  -0.00096  -0.00096  -2.76127
   D34        0.78845   0.00000   0.00000  -0.00049  -0.00049   0.78796
   D35        1.56831   0.00000   0.00000  -0.00050  -0.00050   1.56781
   D36       -1.16612   0.00001   0.00000  -0.00002  -0.00002  -1.16615
   D37        3.00915  -0.00001   0.00000  -0.00025  -0.00025   3.00890
   D38        0.27472  -0.00001   0.00000   0.00022   0.00022   0.27495
   D39       -0.18019  -0.00001   0.00000   0.00014   0.00014  -0.18005
   D40        2.94213   0.00001   0.00000   0.00080   0.00080   2.94293
   D41       -3.11615  -0.00001   0.00000  -0.00083  -0.00083  -3.11698
   D42        0.00617   0.00000   0.00000  -0.00017  -0.00017   0.00601
   D43       -2.96636  -0.00001   0.00000  -0.00085  -0.00085  -2.96721
   D44        0.16184  -0.00002   0.00000  -0.00143  -0.00143   0.16041
   D45       -0.01354   0.00000   0.00000   0.00003   0.00003  -0.01351
   D46        3.11466  -0.00001   0.00000  -0.00055  -0.00055   3.11411
   D47       -2.65755  -0.00001   0.00000  -0.00022  -0.00022  -2.65776
   D48        0.00845  -0.00001   0.00000  -0.00001  -0.00001   0.00844
   D49       -0.35243   0.00000   0.00000   0.00067   0.00067  -0.35176
   D50        2.74712  -0.00001   0.00000   0.00018   0.00018   2.74730
   D51       -3.10644   0.00002   0.00000   0.00067   0.00067  -3.10577
   D52       -0.00689   0.00001   0.00000   0.00018   0.00018  -0.00671
   D53       -0.00700   0.00000   0.00000  -0.00016  -0.00016  -0.00717
   D54        3.10577  -0.00002   0.00000  -0.00122  -0.00122   3.10454
   D55        0.00273   0.00001   0.00000   0.00027   0.00027   0.00300
   D56        3.08500  -0.00001   0.00000  -0.00082  -0.00082   3.08419
   D57       -3.10658   0.00003   0.00000   0.00144   0.00144  -3.10514
   D58       -0.02431   0.00000   0.00000   0.00035   0.00035  -0.02395
   D59        2.69106   0.00001   0.00000   0.00030   0.00030   2.69136
   D60       -0.45026  -0.00002   0.00000  -0.00107  -0.00107  -0.45132
   D61       -0.48534  -0.00001   0.00000  -0.00097  -0.00097  -0.48631
   D62        2.65653  -0.00004   0.00000  -0.00234  -0.00234   2.65420
   D63       -3.13192   0.00000   0.00000  -0.00003  -0.00003  -3.13196
   D64        0.00224   0.00001   0.00000   0.00040   0.00040   0.00264
   D65       -0.01062   0.00001   0.00000   0.00067   0.00067  -0.00995
   D66        3.12354   0.00002   0.00000   0.00110   0.00110   3.12465
   D67       -3.14075   0.00000   0.00000  -0.00023  -0.00023  -3.14098
   D68       -0.00344  -0.00001   0.00000  -0.00049  -0.00049  -0.00392
   D69       -0.00668   0.00000   0.00000   0.00021   0.00021  -0.00647
   D70        3.13064   0.00000   0.00000  -0.00005  -0.00005   3.13059
   D71       -3.14105   0.00001   0.00000   0.00036   0.00036  -3.14069
   D72       -0.00345   0.00001   0.00000   0.00036   0.00036  -0.00309
   D73       -0.00372   0.00000   0.00000   0.00010   0.00010  -0.00362
   D74        3.13388   0.00000   0.00000   0.00010   0.00010   3.13399
   D75        0.01228   0.00000   0.00000  -0.00013  -0.00013   0.01215
   D76       -3.11476   0.00001   0.00000   0.00050   0.00050  -3.11427
   D77       -3.13329   0.00000   0.00000  -0.00013  -0.00013  -3.13342
   D78        0.02285   0.00001   0.00000   0.00050   0.00050   0.02335
   D79        0.12744   0.00002   0.00000   0.00053   0.00053   0.12796
   D80       -2.95913   0.00002   0.00000   0.00117   0.00117  -2.95796
   D81       -3.02771   0.00000   0.00000  -0.00006  -0.00006  -3.02777
   D82        0.16891   0.00001   0.00000   0.00059   0.00059   0.16949
   D83        0.00234  -0.00001   0.00000  -0.00027  -0.00027   0.00207
   D84       -3.07136   0.00002   0.00000   0.00102   0.00102  -3.07034
   D85        3.09375  -0.00002   0.00000  -0.00086  -0.00086   3.09289
   D86        0.02005   0.00001   0.00000   0.00043   0.00043   0.02048
   D87       -0.17853  -0.00002   0.00000  -0.00085  -0.00085  -0.17938
   D88        2.94095   0.00000   0.00000  -0.00040  -0.00040   2.94055
   D89       -3.11294  -0.00001   0.00000  -0.00042  -0.00042  -3.11337
   D90        0.00654   0.00000   0.00000   0.00003   0.00003   0.00657
   D91       -2.96930   0.00001   0.00000   0.00037   0.00037  -2.96893
   D92        0.15992   0.00002   0.00000   0.00135   0.00135   0.16127
   D93       -0.01300   0.00000   0.00000  -0.00004  -0.00004  -0.01303
   D94        3.11622   0.00002   0.00000   0.00095   0.00095   3.11717
   D95       -2.74439  -0.00001   0.00000  -0.00055  -0.00055  -2.74493
   D96        0.00749  -0.00002   0.00000  -0.00098  -0.00098   0.00651
   D97       -0.30479   0.00001   0.00000   0.00039   0.00039  -0.30440
   D98        2.80764   0.00001   0.00000   0.00051   0.00051   2.80815
   D99       -3.11783   0.00001   0.00000   0.00076   0.00076  -3.11707
   D100      -0.00540   0.00001   0.00000   0.00089   0.00089  -0.00451
   D101      -0.00694   0.00001   0.00000   0.00073   0.00073  -0.00621
   D102       3.10747   0.00000   0.00000   0.00035   0.00035   3.10782
   D103       0.00356  -0.00001   0.00000  -0.00018  -0.00018   0.00338
   D104       3.08841   0.00000   0.00000  -0.00032  -0.00032   3.08808
   D105      -3.10758   0.00000   0.00000   0.00022   0.00022  -3.10736
   D106      -0.02273   0.00000   0.00000   0.00008   0.00008  -0.02265
   D107       2.69859   0.00002   0.00000   0.00132   0.00132   2.69991
   D108      -0.44308  -0.00001   0.00000  -0.00050  -0.00050  -0.44358
   D109      -0.47583   0.00002   0.00000   0.00087   0.00087  -0.47496
   D110       2.66567  -0.00002   0.00000  -0.00094  -0.00094   2.66473
   D111      -3.13131   0.00000   0.00000   0.00003   0.00003  -3.13128
   D112       0.00141   0.00000   0.00000  -0.00016  -0.00016   0.00125
   D113      -0.01297   0.00001   0.00000   0.00050   0.00050  -0.01246
   D114       3.11975   0.00001   0.00000   0.00032   0.00032   3.12008
   D115      -3.13847   0.00000   0.00000  -0.00002  -0.00002  -3.13849
   D116      -0.00307   0.00001   0.00000   0.00029   0.00029  -0.00278
   D117      -0.00587   0.00000   0.00000  -0.00021  -0.00021  -0.00607
   D118       3.12954   0.00000   0.00000   0.00010   0.00010   3.12964
   D119      -3.13734   0.00000   0.00000  -0.00024  -0.00024  -3.13758
   D120      -0.00298  -0.00001   0.00000  -0.00030  -0.00030  -0.00328
   D121      -0.00191   0.00000   0.00000   0.00007   0.00007  -0.00185
   D122       3.13245   0.00000   0.00000   0.00001   0.00001   3.13246
   D123       0.01133   0.00000   0.00000   0.00018   0.00018   0.01151
   D124      -3.11678  -0.00001   0.00000  -0.00090  -0.00090  -3.11768
   D125      -3.13747   0.00000   0.00000   0.00012   0.00012  -3.13735
   D126       0.01760  -0.00002   0.00000  -0.00095  -0.00095   0.01665
   D127       0.08538  -0.00002   0.00000  -0.00116  -0.00116   0.08422
   D128      -3.01786  -0.00002   0.00000  -0.00133  -0.00133  -3.01919
   D129      -3.06875   0.00000   0.00000  -0.00017  -0.00017  -3.06891
   D130       0.11120  -0.00001   0.00000  -0.00034  -0.00034   0.11086
   D131       0.00098   0.00000   0.00000  -0.00040  -0.00040   0.00058
   D132      -3.07582   0.00000   0.00000  -0.00022  -0.00022  -3.07604
   D133       3.10750   0.00000   0.00000  -0.00025  -0.00025   3.10725
   D134       0.03070   0.00000   0.00000  -0.00007  -0.00007   0.03063
   D135       3.12917  -0.00004   0.00000  -0.00193  -0.00193   3.12724
   D136      -0.03586  -0.00003   0.00000  -0.00138  -0.00138  -0.03724
   D137      -0.01271  -0.00001   0.00000  -0.00053  -0.00053  -0.01324
   D138       3.10545   0.00000   0.00000   0.00002   0.00002   3.10547
   D139      -3.13924   0.00004   0.00000   0.00212   0.00212  -3.13712
   D140       0.00255   0.00002   0.00000   0.00107   0.00107   0.00362
   D141       0.00263   0.00002   0.00000   0.00074   0.00074   0.00336
   D142      -3.13876  -0.00001   0.00000  -0.00031  -0.00031  -3.13908
   D143       0.01144   0.00000   0.00000  -0.00002  -0.00002   0.01143
   D144       3.14084   0.00001   0.00000   0.00055   0.00055   3.14138
   D145      -3.10686  -0.00001   0.00000  -0.00056  -0.00056  -3.10742
   D146       0.02253   0.00000   0.00000   0.00001   0.00001   0.02253
   D147       0.00874  -0.00001   0.00000  -0.00041  -0.00041   0.00833
   D148       3.13962  -0.00002   0.00000  -0.00093  -0.00093   3.13869
   D149      -3.13306   0.00001   0.00000   0.00066   0.00066  -3.13240
   D150      -0.00218   0.00000   0.00000   0.00014   0.00014  -0.00204
   D151      -0.00031   0.00001   0.00000   0.00034   0.00034   0.00002
   D152       3.13810   0.00002   0.00000   0.00097   0.00097   3.13907
   D153      -3.12996   0.00000   0.00000  -0.00021  -0.00021  -3.13017
   D154       0.00846   0.00001   0.00000   0.00042   0.00042   0.00888
   D155      -0.00994   0.00000   0.00000  -0.00012  -0.00012  -0.01006
   D156       3.13499  -0.00002   0.00000  -0.00078  -0.00078   3.13420
   D157      -3.14082   0.00001   0.00000   0.00040   0.00040  -3.14042
   D158       0.00410   0.00000   0.00000  -0.00026  -0.00026   0.00384
   D159       0.00216  -0.00001   0.00000  -0.00048  -0.00048   0.00168
   D160      -3.13937  -0.00002   0.00000  -0.00123  -0.00123  -3.14060
   D161       3.14048   0.00001   0.00000   0.00017   0.00017   3.14065
   D162      -0.00105   0.00000   0.00000  -0.00059  -0.00059  -0.00163
   D163       3.12910  -0.00005   0.00000  -0.00220  -0.00220   3.12691
   D164      -0.03595  -0.00002   0.00000  -0.00101  -0.00101  -0.03696
   D165      -0.01240  -0.00001   0.00000  -0.00034  -0.00034  -0.01275
   D166       3.10573   0.00002   0.00000   0.00084   0.00084   3.10657
   D167      -3.13916   0.00004   0.00000   0.00196   0.00196  -3.13720
   D168       0.00107   0.00003   0.00000   0.00132   0.00132   0.00239
   D169       0.00235   0.00000   0.00000   0.00012   0.00012   0.00247
   D170      -3.14061  -0.00001   0.00000  -0.00051  -0.00051  -3.14112
   D171       0.01154   0.00001   0.00000   0.00018   0.00018   0.01172
   D172       3.14063   0.00001   0.00000   0.00038   0.00038   3.14101
   D173      -3.10674  -0.00002   0.00000  -0.00100  -0.00100  -3.10774
   D174       0.02235  -0.00002   0.00000  -0.00080  -0.00080   0.02155
   D175       0.00859   0.00000   0.00000   0.00026   0.00026   0.00885
   D176       3.13922   0.00001   0.00000   0.00027   0.00027   3.13949
   D177      -3.13161   0.00002   0.00000   0.00091   0.00091  -3.13070
   D178      -0.00098   0.00002   0.00000   0.00092   0.00092  -0.00006
   D179      -0.00082   0.00000   0.00000   0.00019   0.00019  -0.00062
   D180       3.13756   0.00000   0.00000  -0.00025  -0.00025   3.13730
   D181      -3.13016   0.00000   0.00000   0.00000   0.00000  -3.13017
   D182       0.00821  -0.00001   0.00000  -0.00045  -0.00045   0.00776
   D183      -0.00941  -0.00001   0.00000  -0.00041  -0.00041  -0.00982
   D184       3.13556   0.00000   0.00000   0.00005   0.00005   3.13561
   D185      -3.14004  -0.00001   0.00000  -0.00043  -0.00043  -3.14047
   D186       0.00492   0.00000   0.00000   0.00004   0.00004   0.00496
   D187       0.00197   0.00001   0.00000   0.00077   0.00077   0.00273
   D188      -3.13938   0.00001   0.00000   0.00062   0.00062  -3.13876
   D189       3.14025   0.00000   0.00000   0.00031   0.00031   3.14055
   D190      -0.00110   0.00000   0.00000   0.00016   0.00016  -0.00094
   D191      -3.13996   0.00001   0.00000   0.00055   0.00055  -3.13940
   D192       0.00170   0.00000   0.00000  -0.00018  -0.00018   0.00152
   D193      -3.13956   0.00000   0.00000  -0.00014  -0.00014  -3.13969
   D194       0.00227  -0.00001   0.00000  -0.00028  -0.00028   0.00199
         Item               Value     Threshold  Converged?
 Maximum Force            0.000144     0.000450     YES
 RMS     Force            0.000026     0.000300     YES
 Maximum Displacement     0.024947     0.001800     NO 
 RMS     Displacement     0.003826     0.001200     NO 
 Predicted change in Energy=-1.449104D-06
 Lowest energy point so far.  Saving SCF results.
 GradGradGradGradGradGradGradGradGradGradGradGradGradGradGradGradGradGrad

 Leave Link  103 at Sat Oct 20 05:11:17 2018, MaxMem=   838860800 cpu:         9.4
 (Enter /soft/sl6.3/x86_64/gaussian/g09_d01/g09/l202.exe)
 Stoichiometry    C28H20Cl2FeN8O4(5)
 Framework group  C1[X(C28H20Cl2FeN8O4)]
 Deg. of freedom   183
 Full point group                 C1      NOp   1
 RotChk:  IX=0 Diff= 8.93D-04
 Largest Abelian subgroup         C1      NOp   1
 Largest concise Abelian subgroup C1      NOp   1
                         Standard orientation:                         
 ---------------------------------------------------------------------
 Center     Atomic      Atomic             Coordinates (Angstroms)
 Number     Number       Type             X           Y           Z
 ---------------------------------------------------------------------
      1         26           0        0.029260    0.175480   -0.069902
      2         17           0        0.046816   -1.129801   -2.000202
      3          7           0       -0.368559    1.966443   -1.498946
      4          7           0       -2.207677    0.539474   -0.126571
      5          7           0       -3.191281   -0.164851    0.329615
      6          7           0       -4.262971    0.110071   -0.441226
      7          6           0        0.587131    2.670920   -2.106189
      8          1           0        1.599678    2.480804   -1.769177
      9          6           0        0.325699    3.580518   -3.125605
     10          1           0        1.137894    4.122122   -3.593581
     11          6           0       -0.993891    3.764620   -3.526523
     12          1           0       -1.238937    4.463668   -4.317589
     13          6           0       -1.996654    3.034305   -2.901366
     14          1           0       -3.032817    3.155615   -3.192565
     15          6           0       -1.644166    2.136123   -1.892682
     16          6           0       -2.615474    1.294647   -1.193614
     17          6           0       -3.945823    1.020411   -1.404559
     18          1           0       -4.645142    1.337430   -2.156780
     19         17           0        0.010363   -1.283042    1.837118
     20          7           0        0.336443    1.838010    1.563625
     21          7           0        2.195546    0.485637    0.171241
     22          7           0        3.193654   -0.171756   -0.324590
     23          7           0        4.254049    0.058442    0.479374
     24          6           0       -0.636885    2.498808    2.193137
     25          1           0       -1.635253    2.359871    1.795466
     26          6           0       -0.412416    3.299738    3.307139
     27          1           0       -1.239263    3.807471    3.787262
     28          6           0        0.888745    3.418730    3.786970
     29          1           0        1.104526    4.031188    4.654615
     30          6           0        1.909096    2.734012    3.140811
     31          1           0        2.931325    2.803075    3.491925
     32          6           0        1.593897    1.945398    2.032801
     33          6           0        2.582307    1.162074    1.298438
     34          6           0        3.913355    0.889157    1.503236
     35          1           0        4.599627    1.161124    2.284489
     36          6           0       -5.498364   -0.558918   -0.204956
     37          6           0       -6.700304    0.045300   -0.577510
     38          6           0       -5.479443   -1.817039    0.398739
     39          6           0       -7.893702   -0.626139   -0.356481
     40          6           0       -6.681096   -2.474063    0.625551
     41          6           0       -7.892985   -1.887540    0.245116
     42          1           0       -6.708441    1.035805   -1.014960
     43          1           0       -4.533344   -2.259815    0.678904
     44          1           0       -8.840650   -0.181788   -0.635057
     45          1           0       -6.680182   -3.450706    1.090150
     46          6           0        5.500691   -0.572210    0.208112
     47          6           0        6.688972    0.013128    0.649627
     48          6           0        5.509722   -1.775924   -0.498711
     49          6           0        7.894818   -0.622075    0.393052
     50          6           0        6.723704   -2.396021   -0.760176
     51          6           0        7.921552   -1.828310   -0.312362
     52          1           0        6.676784    0.963089    1.169104
     53          1           0        4.574228   -2.206287   -0.828917
     54          1           0        8.830962   -0.190417    0.723363
     55          1           0        6.743806   -3.329968   -1.305187
     56          6           0       -9.205603   -2.556267    0.458637
     57          8           0      -10.273667   -2.086857    0.147183
     58          8           0       -9.086940   -3.768285    1.047526
     59          1           0       -9.984988   -4.118286    1.139962
     60          6           0        9.246091   -2.458962   -0.561389
     61          8           0       10.303268   -2.004482   -0.194903
     62          8           0        9.153695   -3.617752   -1.253954
     63          1           0       10.058234   -3.945948   -1.361473
 ---------------------------------------------------------------------
 Rotational constants (GHZ):      0.1217321      0.0271528      0.0258685
 Leave Link  202 at Sat Oct 20 05:11:18 2018, MaxMem=   838860800 cpu:         0.1
 (Enter /soft/sl6.3/x86_64/gaussian/g09_d01/g09/l301.exe)
 Standard basis: 6-311G(d,p) (5D, 7F)
 Ernie: Thresh=  0.10000D-02 Tol=  0.10000D-05 Strict=F.
 There are   986 symmetry adapted cartesian basis functions of A   symmetry.
 There are   938 symmetry adapted basis functions of A   symmetry.
   938 basis functions,  1619 primitive gaussians,   986 cartesian basis functions
   170 alpha electrons      166 beta electrons
       nuclear repulsion energy      5783.7627680926 Hartrees.
 IExCor=  402 DFT=T Ex+Corr=B3LYP ExCW=0 ScaHFX=  0.200000
 ScaDFX=  0.800000  0.720000  1.000000  0.810000 ScalE2=  1.000000  1.000000
 IRadAn=      0 IRanWt=     -1 IRanGd=            0 ICorTp=0 IEmpDi=  4
 NAtoms=   63 NActive=   63 NUniq=   63 SFac= 1.00D+00 NAtFMM=   60 NAOKFM=T Big=T
 Integral buffers will be    131072 words long.
 Raffenetti 2 integral format.
 Two-electron integral symmetry is turned on.
 Leave Link  301 at Sat Oct 20 05:11:18 2018, MaxMem=   838860800 cpu:         0.9
 (Enter /soft/sl6.3/x86_64/gaussian/g09_d01/g09/l302.exe)
 NPDir=0 NMtPBC=     1 NCelOv=     1 NCel=       1 NClECP=     1 NCelD=      1
         NCelK=      1 NCelE2=     1 NClLst=     1 CellRange=     0.0.
 One-electron integrals computed using PRISM.
 NBasis=   938 RedAO= T EigKep=  1.63D-04  NBF=   938
 NBsUse=   938 1.00D-06 EigRej= -1.00D+00 NBFU=   938
 Precomputing XC quadrature grid using
 IXCGrd= 4 IRadAn=           0 IRanWt=          -1 IRanGd=           0 AccXCQ= 0.00D+00.
 Generated NRdTot=       0 NPtTot=           0 NUsed=           0 NTot=          32
 NSgBfM=   788   788   796   803   808 MxSgAt=    63 MxSgA2=    63.
 Leave Link  302 at Sat Oct 20 05:11:22 2018, MaxMem=   838860800 cpu:        73.1
 (Enter /soft/sl6.3/x86_64/gaussian/g09_d01/g09/l303.exe)
 DipDrv:  MaxL=1.
 Leave Link  303 at Sat Oct 20 05:11:23 2018, MaxMem=   838860800 cpu:         4.4
 (Enter /soft/sl6.3/x86_64/gaussian/g09_d01/g09/l401.exe)
 Initial guess from the checkpoint file:  "FeCl2L12_COOH_cis1.chk"
 B after Tr=     0.000000    0.000000    0.000000
         Rot=    1.000000    0.000292   -0.000113    0.000003 Ang=   0.04 deg.
 Guess basis will be translated and rotated to current coordinates.
 JPrj=2 DoOrth=T DoCkMO=T.
 Initial guess <Sx>= 0.0000 <Sy>= 0.0000 <Sz>= 2.0000 <S**2>= 6.0247 S= 2.0049
 Generating alternative initial guess.
 ExpMin= 4.19D-02 ExpMax= 2.58D+05 ExpMxC= 8.89D+03 IAcc=2 IRadAn=         4 AccDes= 0.00D+00
 Harris functional with IExCor=  402 and IRadAn=       4 diagonalized for initial guess.
 HarFok:  IExCor=  402 AccDes= 0.00D+00 IRadAn=         4 IDoV= 1 UseB2=F ITyADJ=14
 ICtDFT=  3500011 ScaDFX=  1.000000  1.000000  1.000000  1.000000
 FoFCou: FMM=F IPFlag=           0 FMFlag=      100000 FMFlg1=        2001
         NFxFlg=           0 DoJE=T BraDBF=F KetDBF=T FulRan=T
         wScrn=  0.000000 ICntrl=     500 IOpCl=  0 I1Cent=   200000004 NGrid=           0
         NMat0=    1 NMatS0=      1 NMatT0=    0 NMatD0=    1 NMtDS0=    0 NMtDT0=    0
 Petite list used in FoFCou.
 Harris En= -4002.36137172256    
 Leave Link  401 at Sat Oct 20 05:11:41 2018, MaxMem=   838860800 cpu:       298.1
 (Enter /soft/sl6.3/x86_64/gaussian/g09_d01/g09/l502.exe)
 UHF open shell SCF:
 Using DIIS extrapolation, IDIIS=  1040.
 Integral symmetry usage will be decided dynamically.
 IVT=     2958216 IEndB=     2958216 NGot=   838860800 MDV=   836892407
 LenX=   836892407 LenY=   835919225
 Requested convergence on RMS density matrix=1.00D-08 within 128 cycles.
 Requested convergence on MAX density matrix=1.00D-06.
 Requested convergence on             energy=1.00D-06.
 No special actions if energy rises.
 Fock matrices will be formed incrementally for  20 cycles.

 Cycle   1  Pass 1  IDiag  1:
 FoFJK:  IHMeth= 1 ICntrl=       0 DoSepK=F KAlg= 0 I1Cent=   0 FoldK=F
 IRaf= 550000000 NMat=   1 IRICut=       1 DoRegI=T DoRafI=F ISym2E= 0.
 FoFCou: FMM=T IPFlag=           0 FMFlag=      100000 FMFlg1=        2001
         NFxFlg=           0 DoJE=F BraDBF=F KetDBF=F FulRan=T
         wScrn=  0.000000 ICntrl=       0 IOpCl=  1 I1Cent=           0 NGrid=           0
         NMat0=    1 NMatS0=      1 NMatT0=    0 NMatD0=    1 NMtDS0=    0 NMtDT0=    0
 Symmetry not used in FoFCou.
 FMM levels:  10  Number of levels for PrismC:   9
 E= -4002.66413508668    
 DIIS: error= 1.95D-04 at cycle   1 NSaved=   1.
 NSaved= 1 IEnMin= 1 EnMin= -4002.66413508668     IErMin= 1 ErrMin= 1.95D-04
 ErrMax= 1.95D-04  0.00D+00 EMaxC= 1.00D-01 BMatC= 1.14D-04 BMatP= 1.14D-04
 IDIUse=3 WtCom= 9.98D-01 WtEn= 1.95D-03
 Coeff-Com:  0.100D+01
 Coeff-En:   0.100D+01
 Coeff:      0.100D+01
 Gap=     0.762 Goal=   None    Shift=    0.000
 Gap=     0.732 Goal=   None    Shift=    0.000
 RMSDP=8.09D-06 MaxDP=4.26D-04              OVMax= 1.47D-03

 Cycle   2  Pass 1  IDiag  1:
 RMSU=  8.09D-06    CP:  1.00D+00
 E= -4002.66418796730     Delta-E=       -0.000052880623 Rises=F Damp=F
 DIIS: error= 2.17D-05 at cycle   2 NSaved=   2.
 NSaved= 2 IEnMin= 2 EnMin= -4002.66418796730     IErMin= 2 ErrMin= 2.17D-05
 ErrMax= 2.17D-05  0.00D+00 EMaxC= 1.00D-01 BMatC= 1.60D-06 BMatP= 1.14D-04
 IDIUse=1 WtCom= 1.00D+00 WtEn= 0.00D+00
 Coeff-Com: -0.651D-01 0.107D+01
 Coeff:     -0.651D-01 0.107D+01
 Gap=     0.102 Goal=   None    Shift=    0.000
 Gap=     0.072 Goal=   None    Shift=    0.000
 RMSDP=1.62D-06 MaxDP=8.23D-05 DE=-5.29D-05 OVMax= 3.90D-04

 Cycle   3  Pass 1  IDiag  1:
 RMSU=  1.54D-06    CP:  1.00D+00  1.06D+00
 E= -4002.66418822604     Delta-E=       -0.000000258740 Rises=F Damp=F
 DIIS: error= 3.47D-05 at cycle   3 NSaved=   3.
 NSaved= 3 IEnMin= 3 EnMin= -4002.66418822604     IErMin= 2 ErrMin= 2.17D-05
 ErrMax= 3.47D-05  0.00D+00 EMaxC= 1.00D-01 BMatC= 2.84D-06 BMatP= 1.60D-06
 IDIUse=1 WtCom= 1.00D+00 WtEn= 0.00D+00
 Coeff-Com: -0.478D-01 0.673D+00 0.375D+00
 Coeff:     -0.478D-01 0.673D+00 0.375D+00
 Gap=     0.102 Goal=   None    Shift=    0.000
 Gap=     0.072 Goal=   None    Shift=    0.000
 RMSDP=1.06D-06 MaxDP=8.76D-05 DE=-2.59D-07 OVMax= 3.44D-04

 Cycle   4  Pass 1  IDiag  1:
 RMSU=  6.13D-07    CP:  1.00D+00  1.08D+00  4.44D-01
 E= -4002.66418876838     Delta-E=       -0.000000542335 Rises=F Damp=F
 DIIS: error= 1.10D-05 at cycle   4 NSaved=   4.
 NSaved= 4 IEnMin= 4 EnMin= -4002.66418876838     IErMin= 4 ErrMin= 1.10D-05
 ErrMax= 1.10D-05  0.00D+00 EMaxC= 1.00D-01 BMatC= 2.97D-07 BMatP= 1.60D-06
 IDIUse=1 WtCom= 1.00D+00 WtEn= 0.00D+00
 Coeff-Com: -0.150D-01 0.185D+00 0.242D+00 0.588D+00
 Coeff:     -0.150D-01 0.185D+00 0.242D+00 0.588D+00
 Gap=     0.102 Goal=   None    Shift=    0.000
 Gap=     0.072 Goal=   None    Shift=    0.000
 RMSDP=3.81D-07 MaxDP=4.27D-05 DE=-5.42D-07 OVMax= 1.60D-04

 Cycle   5  Pass 1  IDiag  1:
 RMSU=  2.82D-07    CP:  1.00D+00  1.08D+00  5.44D-01  6.70D-01
 E= -4002.66418880481     Delta-E=       -0.000000036436 Rises=F Damp=F
 DIIS: error= 5.83D-06 at cycle   5 NSaved=   5.
 NSaved= 5 IEnMin= 5 EnMin= -4002.66418880481     IErMin= 5 ErrMin= 5.83D-06
 ErrMax= 5.83D-06  0.00D+00 EMaxC= 1.00D-01 BMatC= 9.50D-08 BMatP= 2.97D-07
 IDIUse=1 WtCom= 1.00D+00 WtEn= 0.00D+00
 Coeff-Com: -0.334D-02 0.279D-01 0.119D+00 0.424D+00 0.432D+00
 Coeff:     -0.334D-02 0.279D-01 0.119D+00 0.424D+00 0.432D+00
 Gap=     0.102 Goal=   None    Shift=    0.000
 Gap=     0.072 Goal=   None    Shift=    0.000
 RMSDP=2.04D-07 MaxDP=2.24D-05 DE=-3.64D-08 OVMax= 6.57D-05

 Cycle   6  Pass 1  IDiag  1:
 RMSU=  1.19D-07    CP:  1.00D+00  1.08D+00  5.49D-01  8.08D-01  4.97D-01
 E= -4002.66418882202     Delta-E=       -0.000000017206 Rises=F Damp=F
 DIIS: error= 1.69D-06 at cycle   6 NSaved=   6.
 NSaved= 6 IEnMin= 6 EnMin= -4002.66418882202     IErMin= 6 ErrMin= 1.69D-06
 ErrMax= 1.69D-06  0.00D+00 EMaxC= 1.00D-01 BMatC= 8.80D-09 BMatP= 9.50D-08
 IDIUse=1 WtCom= 1.00D+00 WtEn= 0.00D+00
 Coeff-Com:  0.550D-03-0.169D-01 0.295D-01 0.153D+00 0.271D+00 0.564D+00
 Coeff:      0.550D-03-0.169D-01 0.295D-01 0.153D+00 0.271D+00 0.564D+00
 Gap=     0.102 Goal=   None    Shift=    0.000
 Gap=     0.072 Goal=   None    Shift=    0.000
 RMSDP=8.41D-08 MaxDP=6.77D-06 DE=-1.72D-08 OVMax= 5.25D-05

 Cycle   7  Pass 1  IDiag  1:
 RMSU=  6.28D-08    CP:  1.00D+00  1.08D+00  5.64D-01  8.07D-01  6.43D-01
                    CP:  7.56D-01
 E= -4002.66418882486     Delta-E=       -0.000000002838 Rises=F Damp=F
 DIIS: error= 1.47D-06 at cycle   7 NSaved=   7.
 NSaved= 7 IEnMin= 7 EnMin= -4002.66418882486     IErMin= 7 ErrMin= 1.47D-06
 ErrMax= 1.47D-06  0.00D+00 EMaxC= 1.00D-01 BMatC= 2.06D-09 BMatP= 8.80D-09
 IDIUse=1 WtCom= 1.00D+00 WtEn= 0.00D+00
 Coeff-Com:  0.773D-03-0.146D-01 0.319D-02 0.461D-01 0.113D+00 0.370D+00
 Coeff-Com:  0.481D+00
 Coeff:      0.773D-03-0.146D-01 0.319D-02 0.461D-01 0.113D+00 0.370D+00
 Coeff:      0.481D+00
 Gap=     0.102 Goal=   None    Shift=    0.000
 Gap=     0.072 Goal=   None    Shift=    0.000
 RMSDP=3.94D-08 MaxDP=4.41D-06 DE=-2.84D-09 OVMax= 3.59D-05

 Cycle   8  Pass 1  IDiag  1:
 RMSU=  2.80D-08    CP:  1.00D+00  1.08D+00  5.66D-01  8.20D-01  6.63D-01
                    CP:  9.53D-01  1.16D+00
 E= -4002.66418882607     Delta-E=       -0.000000001211 Rises=F Damp=F
 DIIS: error= 1.36D-06 at cycle   8 NSaved=   8.
 NSaved= 8 IEnMin= 8 EnMin= -4002.66418882607     IErMin= 8 ErrMin= 1.36D-06
 ErrMax= 1.36D-06  0.00D+00 EMaxC= 1.00D-01 BMatC= 5.54D-10 BMatP= 2.06D-09
 IDIUse=1 WtCom= 1.00D+00 WtEn= 0.00D+00
 Coeff-Com:  0.188D-03-0.197D-02-0.745D-02-0.179D-01-0.239D-01 0.371D-01
 Coeff-Com:  0.220D+00 0.794D+00
 Coeff:      0.188D-03-0.197D-02-0.745D-02-0.179D-01-0.239D-01 0.371D-01
 Coeff:      0.220D+00 0.794D+00
 Gap=     0.102 Goal=   None    Shift=    0.000
 Gap=     0.072 Goal=   None    Shift=    0.000
 RMSDP=4.93D-08 MaxDP=6.84D-06 DE=-1.21D-09 OVMax= 5.51D-05

 Cycle   9  Pass 1  IDiag  1:
 RMSU=  1.55D-08    CP:  1.00D+00  1.08D+00  5.67D-01  8.31D-01  7.05D-01
                    CP:  1.17D+00  1.71D+00  1.46D+00
 E= -4002.66418882751     Delta-E=       -0.000000001444 Rises=F Damp=F
 DIIS: error= 1.22D-06 at cycle   9 NSaved=   9.
 NSaved= 9 IEnMin= 9 EnMin= -4002.66418882751     IErMin= 9 ErrMin= 1.22D-06
 ErrMax= 1.22D-06  0.00D+00 EMaxC= 1.00D-01 BMatC= 3.59D-10 BMatP= 5.54D-10
 IDIUse=1 WtCom= 1.00D+00 WtEn= 0.00D+00
 Coeff-Com: -0.580D-03 0.123D-01-0.804D-02-0.513D-01-0.118D+00-0.309D+00
 Coeff-Com: -0.333D+00 0.406D+00 0.140D+01
 Coeff:     -0.580D-03 0.123D-01-0.804D-02-0.513D-01-0.118D+00-0.309D+00
 Coeff:     -0.333D+00 0.406D+00 0.140D+01
 Gap=     0.102 Goal=   None    Shift=    0.000
 Gap=     0.072 Goal=   None    Shift=    0.000
 RMSDP=1.06D-07 MaxDP=1.52D-05 DE=-1.44D-09 OVMax= 1.21D-04

 Cycle  10  Pass 1  IDiag  1:
 RMSU=  1.44D-08    CP:  1.00D+00  1.08D+00  5.72D-01  8.49D-01  7.92D-01
                    CP:  1.61D+00  2.88D+00  2.94D+00  2.12D+00
 E= -4002.66418882956     Delta-E=       -0.000000002046 Rises=F Damp=F
 DIIS: error= 8.78D-07 at cycle  10 NSaved=  10.
 NSaved=10 IEnMin=10 EnMin= -4002.66418882956     IErMin=10 ErrMin= 8.78D-07
 ErrMax= 8.78D-07  0.00D+00 EMaxC= 1.00D-01 BMatC= 2.41D-10 BMatP= 3.59D-10
 IDIUse=1 WtCom= 1.00D+00 WtEn= 0.00D+00
 Coeff-Com: -0.611D-03 0.116D-01-0.122D-02-0.287D-01-0.780D-01-0.288D+00
 Coeff-Com: -0.459D+00-0.302D+00 0.119D+01 0.952D+00
 Coeff:     -0.611D-03 0.116D-01-0.122D-02-0.287D-01-0.780D-01-0.288D+00
 Coeff:     -0.459D+00-0.302D+00 0.119D+01 0.952D+00
 Gap=     0.102 Goal=   None    Shift=    0.000
 Gap=     0.072 Goal=   None    Shift=    0.000
 RMSDP=1.13D-07 MaxDP=1.64D-05 DE=-2.05D-09 OVMax= 1.29D-04

 Cycle  11  Pass 1  IDiag  1:
 RMSU=  8.56D-08    CP:  1.00D+00  1.08D+00  5.78D-01  8.65D-01  8.87D-01
                    CP:  2.05D+00  3.00D+00  3.00D+00  3.00D+00  1.63D+00
 E= -4002.66418883098     Delta-E=       -0.000000001424 Rises=F Damp=F
 DIIS: error= 5.16D-07 at cycle  11 NSaved=  11.
 NSaved=11 IEnMin=11 EnMin= -4002.66418883098     IErMin=11 ErrMin= 5.16D-07
 ErrMax= 5.16D-07  0.00D+00 EMaxC= 1.00D-01 BMatC= 1.08D-10 BMatP= 2.41D-10
 IDIUse=1 WtCom= 1.00D+00 WtEn= 0.00D+00
 Coeff-Com: -0.165D-03 0.229D-02 0.296D-02 0.466D-02 0.162D-02-0.560D-01
 Coeff-Com: -0.175D+00-0.429D+00 0.208D+00 0.694D+00 0.747D+00
 Coeff:     -0.165D-03 0.229D-02 0.296D-02 0.466D-02 0.162D-02-0.560D-01
 Coeff:     -0.175D+00-0.429D+00 0.208D+00 0.694D+00 0.747D+00
 Gap=     0.102 Goal=   None    Shift=    0.000
 Gap=     0.072 Goal=   None    Shift=    0.000
 RMSDP=6.46D-08 MaxDP=9.73D-06 DE=-1.42D-09 OVMax= 7.44D-05

 Cycle  12  Pass 1  IDiag  1:
 RMSU=  1.39D-08    CP:  1.00D+00  1.08D+00  5.81D-01  8.75D-01  9.38D-01
                    CP:  2.30D+00  3.00D+00  3.00D+00  3.00D+00  2.43D+00
                    CP:  1.61D+00
 E= -4002.66418883139     Delta-E=       -0.000000000409 Rises=F Damp=F
 DIIS: error= 3.83D-07 at cycle  12 NSaved=  12.
 NSaved=12 IEnMin=12 EnMin= -4002.66418883139     IErMin=12 ErrMin= 3.83D-07
 ErrMax= 3.83D-07  0.00D+00 EMaxC= 1.00D-01 BMatC= 4.84D-11 BMatP= 1.08D-10
 IDIUse=1 WtCom= 1.00D+00 WtEn= 0.00D+00
 Coeff-Com:  0.390D-04-0.140D-02 0.253D-02 0.108D-01 0.219D-01 0.349D-01
 Coeff-Com: -0.318D-02-0.226D+00-0.165D+00 0.243D+00 0.524D+00 0.559D+00
 Coeff:      0.390D-04-0.140D-02 0.253D-02 0.108D-01 0.219D-01 0.349D-01
 Coeff:     -0.318D-02-0.226D+00-0.165D+00 0.243D+00 0.524D+00 0.559D+00
 Gap=     0.102 Goal=   None    Shift=    0.000
 Gap=     0.072 Goal=   None    Shift=    0.000
 RMSDP=2.25D-08 MaxDP=3.50D-06 DE=-4.09D-10 OVMax= 2.63D-05

 Cycle  13  Pass 1  IDiag  1:
 RMSU=  6.99D-09    CP:  1.00D+00  1.08D+00  5.81D-01  8.77D-01  9.54D-01
                    CP:  2.38D+00  3.00D+00  3.00D+00  3.00D+00  2.81D+00
                    CP:  1.81D+00  1.34D+00
 E= -4002.66418883150     Delta-E=       -0.000000000104 Rises=F Damp=F
 DIIS: error= 3.37D-07 at cycle  13 NSaved=  13.
 NSaved=13 IEnMin=13 EnMin= -4002.66418883150     IErMin=13 ErrMin= 3.37D-07
 ErrMax= 3.37D-07  0.00D+00 EMaxC= 1.00D-01 BMatC= 2.12D-11 BMatP= 4.84D-11
 IDIUse=1 WtCom= 1.00D+00 WtEn= 0.00D+00
 Coeff-Com:  0.449D-04-0.953D-03 0.538D-03 0.274D-02 0.888D-02 0.221D-01
 Coeff-Com:  0.353D-01-0.616D-02-0.108D+00-0.362D-01 0.546D-01 0.251D+00
 Coeff-Com:  0.776D+00
 Coeff:      0.449D-04-0.953D-03 0.538D-03 0.274D-02 0.888D-02 0.221D-01
 Coeff:      0.353D-01-0.616D-02-0.108D+00-0.362D-01 0.546D-01 0.251D+00
 Coeff:      0.776D+00
 Gap=     0.102 Goal=   None    Shift=    0.000
 Gap=     0.072 Goal=   None    Shift=    0.000
 RMSDP=1.28D-08 MaxDP=1.70D-06 DE=-1.04D-10 OVMax= 1.51D-05

 Cycle  14  Pass 1  IDiag  1:
 RMSU=  5.54D-09    CP:  1.00D+00  1.08D+00  5.82D-01  8.77D-01  9.59D-01
                    CP:  2.40D+00  3.00D+00  3.00D+00  3.00D+00  3.00D+00
                    CP:  1.88D+00  1.67D+00  1.92D+00
 E= -4002.66418883156     Delta-E=       -0.000000000065 Rises=F Damp=F
 DIIS: error= 3.10D-07 at cycle  14 NSaved=  14.
 NSaved=14 IEnMin=14 EnMin= -4002.66418883156     IErMin=14 ErrMin= 3.10D-07
 ErrMax= 3.10D-07  0.00D+00 EMaxC= 1.00D-01 BMatC= 1.80D-11 BMatP= 2.12D-11
 IDIUse=1 WtCom= 1.00D+00 WtEn= 0.00D+00
 Coeff-Com: -0.877D-05 0.672D-03-0.164D-02-0.829D-02-0.122D-01-0.203D-01
 Coeff-Com:  0.273D-01 0.190D+00 0.698D-01-0.227D+00-0.419D+00-0.273D+00
 Coeff-Com:  0.539D+00 0.114D+01
 Coeff:     -0.877D-05 0.672D-03-0.164D-02-0.829D-02-0.122D-01-0.203D-01
 Coeff:      0.273D-01 0.190D+00 0.698D-01-0.227D+00-0.419D+00-0.273D+00
 Coeff:      0.539D+00 0.114D+01
 Gap=     0.102 Goal=   None    Shift=    0.000
 Gap=     0.072 Goal=   None    Shift=    0.000
 RMSDP=2.30D-08 MaxDP=2.99D-06 DE=-6.55D-11 OVMax= 2.71D-05

 Cycle  15  Pass 1  IDiag  1:
 RMSU=  8.33D-09    CP:  1.00D+00  1.08D+00  5.82D-01  8.77D-01  9.67D-01
                    CP:  2.42D+00  3.00D+00  3.00D+00  3.00D+00  3.00D+00
                    CP:  1.99D+00  2.28D+00  3.00D+00  3.00D+00
 E= -4002.66418883176     Delta-E=       -0.000000000196 Rises=F Damp=F
 DIIS: error= 2.63D-07 at cycle  15 NSaved=  15.
 NSaved=15 IEnMin=15 EnMin= -4002.66418883176     IErMin=15 ErrMin= 2.63D-07
 ErrMax= 2.63D-07  0.00D+00 EMaxC= 1.00D-01 BMatC= 1.44D-11 BMatP= 1.80D-11
 IDIUse=1 WtCom= 1.00D+00 WtEn= 0.00D+00
 Coeff-Com: -0.891D-04 0.237D-02-0.253D-02-0.139D-01-0.269D-01-0.617D-01
 Coeff-Com: -0.287D-01 0.212D+00 0.250D+00-0.177D+00-0.538D+00-0.674D+00
 Coeff-Com: -0.677D+00 0.121D+01 0.152D+01
 Coeff:     -0.891D-04 0.237D-02-0.253D-02-0.139D-01-0.269D-01-0.617D-01
 Coeff:     -0.287D-01 0.212D+00 0.250D+00-0.177D+00-0.538D+00-0.674D+00
 Coeff:     -0.677D+00 0.121D+01 0.152D+01
 Gap=     0.102 Goal=   None    Shift=    0.000
 Gap=     0.072 Goal=   None    Shift=    0.000
 RMSDP=5.10D-08 MaxDP=6.83D-06 DE=-1.96D-10 OVMax= 5.99D-05

 Cycle  16  Pass 1  IDiag  1:
 RMSU=  3.34D-08    CP:  1.00D+00  1.08D+00  5.83D-01  8.76D-01  9.85D-01
                    CP:  2.47D+00  3.00D+00  3.00D+00  3.00D+00  3.00D+00
                    CP:  2.21D+00  3.00D+00  3.00D+00  3.00D+00  3.00D+00
 E= -4002.66418883190     Delta-E=       -0.000000000146 Rises=F Damp=F
 DIIS: error= 1.82D-07 at cycle  16 NSaved=  16.
 NSaved=16 IEnMin=16 EnMin= -4002.66418883190     IErMin=16 ErrMin= 1.82D-07
 ErrMax= 1.82D-07  0.00D+00 EMaxC= 1.00D-01 BMatC= 9.16D-12 BMatP= 1.44D-11
 IDIUse=1 WtCom= 1.00D+00 WtEn= 0.00D+00
 Coeff-Com: -0.674D-04 0.142D-02-0.752D-03-0.475D-02-0.124D-01-0.354D-01
 Coeff-Com: -0.467D-01 0.198D-01 0.152D+00 0.372D-01-0.102D+00-0.327D+00
 Coeff-Com: -0.943D+00 0.927D-01 0.121D+01 0.955D+00
 Coeff:     -0.674D-04 0.142D-02-0.752D-03-0.475D-02-0.124D-01-0.354D-01
 Coeff:     -0.467D-01 0.198D-01 0.152D+00 0.372D-01-0.102D+00-0.327D+00
 Coeff:     -0.943D+00 0.927D-01 0.121D+01 0.955D+00
 Gap=     0.102 Goal=   None    Shift=    0.000
 Gap=     0.072 Goal=   None    Shift=    0.000
 RMSDP=4.43D-08 MaxDP=6.18D-06 DE=-1.46D-10 OVMax= 5.19D-05

 Cycle  17  Pass 1  IDiag  1:
 RMSU=  1.47D-08    CP:  1.00D+00  1.08D+00  5.84D-01  8.75D-01  1.00D+00
                    CP:  2.51D+00  3.00D+00  3.00D+00  3.00D+00  3.00D+00
                    CP:  2.39D+00  3.00D+00  3.00D+00  3.00D+00  3.00D+00
                    CP:  2.14D+00
 E= -4002.66418883210     Delta-E=       -0.000000000200 Rises=F Damp=F
 DIIS: error= 1.52D-07 at cycle  17 NSaved=  17.
 NSaved=17 IEnMin=17 EnMin= -4002.66418883210     IErMin=17 ErrMin= 1.52D-07
 ErrMax= 1.52D-07  0.00D+00 EMaxC= 1.00D-01 BMatC= 5.54D-12 BMatP= 9.16D-12
 IDIUse=1 WtCom= 1.00D+00 WtEn= 0.00D+00
 Coeff-Com:  0.422D-05-0.410D-03 0.106D-02 0.529D-02 0.768D-02 0.119D-01
 Coeff-Com: -0.189D-01-0.124D+00-0.412D-01 0.146D+00 0.271D+00 0.185D+00
 Coeff-Com: -0.267D+00-0.718D+00-0.744D-01 0.740D+00 0.876D+00
 Coeff:      0.422D-05-0.410D-03 0.106D-02 0.529D-02 0.768D-02 0.119D-01
 Coeff:     -0.189D-01-0.124D+00-0.412D-01 0.146D+00 0.271D+00 0.185D+00
 Coeff:     -0.267D+00-0.718D+00-0.744D-01 0.740D+00 0.876D+00
 Gap=     0.102 Goal=   None    Shift=    0.000
 Gap=     0.072 Goal=   None    Shift=    0.000
 RMSDP=3.21D-08 MaxDP=4.78D-06 DE=-2.00D-10 OVMax= 3.74D-05

 Cycle  18  Pass 1  IDiag  1:
 RMSU=  3.23D-09    CP:  1.00D+00  1.08D+00  5.85D-01  8.75D-01  1.01D+00
                    CP:  2.53D+00  3.00D+00  3.00D+00  3.00D+00  3.00D+00
                    CP:  2.52D+00  3.00D+00  3.00D+00  3.00D+00  3.00D+00
                    CP:  2.97D+00  1.70D+00
 E= -4002.66418883216     Delta-E=       -0.000000000053 Rises=F Damp=F
 DIIS: error= 1.28D-07 at cycle  18 NSaved=  18.
 NSaved=18 IEnMin=18 EnMin= -4002.66418883216     IErMin=18 ErrMin= 1.28D-07
 ErrMax= 1.28D-07  0.00D+00 EMaxC= 1.00D-01 BMatC= 3.19D-12 BMatP= 5.54D-12
 IDIUse=1 WtCom= 1.00D+00 WtEn= 0.00D+00
 Coeff-Com:  0.242D-04-0.720D-03 0.951D-03 0.485D-02 0.913D-02 0.189D-01
 Coeff-Com:  0.381D-02-0.868D-01-0.752D-01 0.803D-01 0.202D+00 0.230D+00
 Coeff-Com:  0.158D+00-0.481D+00-0.468D+00 0.147D+00 0.558D+00 0.699D+00
 Coeff:      0.242D-04-0.720D-03 0.951D-03 0.485D-02 0.913D-02 0.189D-01
 Coeff:      0.381D-02-0.868D-01-0.752D-01 0.803D-01 0.202D+00 0.230D+00
 Coeff:      0.158D+00-0.481D+00-0.468D+00 0.147D+00 0.558D+00 0.699D+00
 Gap=     0.102 Goal=   None    Shift=    0.000
 Gap=     0.072 Goal=   None    Shift=    0.000
 RMSDP=1.27D-08 MaxDP=2.11D-06 DE=-5.28D-11 OVMax= 1.45D-05

 Cycle  19  Pass 1  IDiag  1:
 RMSU=  9.69D-09    CP:  1.00D+00  1.08D+00  5.86D-01  8.75D-01  1.02D+00
                    CP:  2.55D+00  3.00D+00  3.00D+00  3.00D+00  3.00D+00
                    CP:  2.57D+00  3.00D+00  3.00D+00  3.00D+00  3.00D+00
                    CP:  3.00D+00  1.99D+00  1.86D+00
 E= -4002.66418883217     Delta-E=       -0.000000000009 Rises=F Damp=F
 DIIS: error= 1.18D-07 at cycle  19 NSaved=  19.
 NSaved=19 IEnMin=19 EnMin= -4002.66418883217     IErMin=19 ErrMin= 1.18D-07
 ErrMax= 1.18D-07  0.00D+00 EMaxC= 1.00D-01 BMatC= 2.27D-12 BMatP= 3.19D-12
 IDIUse=1 WtCom= 1.00D+00 WtEn= 0.00D+00
 Coeff-Com:  0.135D-04-0.255D-03 0.655D-04 0.214D-03 0.210D-02 0.599D-02
 Coeff-Com:  0.146D-01 0.122D-01-0.299D-01-0.297D-01-0.189D-01 0.586D-01
 Coeff-Com:  0.282D+00 0.852D-01-0.304D+00-0.335D+00-0.123D+00 0.470D+00
 Coeff-Com:  0.908D+00
 Coeff:      0.135D-04-0.255D-03 0.655D-04 0.214D-03 0.210D-02 0.599D-02
 Coeff:      0.146D-01 0.122D-01-0.299D-01-0.297D-01-0.189D-01 0.586D-01
 Coeff:      0.282D+00 0.852D-01-0.304D+00-0.335D+00-0.123D+00 0.470D+00
 Coeff:      0.908D+00
 Gap=     0.102 Goal=   None    Shift=    0.000
 Gap=     0.072 Goal=   None    Shift=    0.000
 RMSDP=1.05D-08 MaxDP=1.92D-06 DE=-9.09D-12 OVMax= 1.17D-05

 Cycle  20  Pass 1  IDiag  1:
 RMSU=  1.81D-09    CP:  1.00D+00  1.08D+00  5.86D-01  8.75D-01  1.02D+00
                    CP:  2.55D+00  3.00D+00  3.00D+00  3.00D+00  3.00D+00
                    CP:  2.61D+00  3.00D+00  3.00D+00  3.00D+00  3.00D+00
                    CP:  3.00D+00  2.22D+00  3.00D+00  1.82D+00
 E= -4002.66418883224     Delta-E=       -0.000000000073 Rises=F Damp=F
 DIIS: error= 1.11D-07 at cycle  20 NSaved=  20.
 NSaved=20 IEnMin=20 EnMin= -4002.66418883224     IErMin=20 ErrMin= 1.11D-07
 ErrMax= 1.11D-07  0.00D+00 EMaxC= 1.00D-01 BMatC= 1.79D-12 BMatP= 2.27D-12
 IDIUse=1 WtCom= 1.00D+00 WtEn= 0.00D+00
 Coeff-Com: -0.725D-05 0.307D-03-0.553D-03-0.311D-02-0.438D-02-0.885D-02
 Coeff-Com:  0.722D-02 0.643D-01 0.290D-01-0.713D-01-0.144D+00-0.104D+00
 Coeff-Com:  0.999D-01 0.365D+00 0.822D-01-0.326D+00-0.438D+00-0.137D+00
 Coeff-Com:  0.605D+00 0.985D+00
 Coeff:     -0.725D-05 0.307D-03-0.553D-03-0.311D-02-0.438D-02-0.885D-02
 Coeff:      0.722D-02 0.643D-01 0.290D-01-0.713D-01-0.144D+00-0.104D+00
 Coeff:      0.999D-01 0.365D+00 0.822D-01-0.326D+00-0.438D+00-0.137D+00
 Coeff:      0.605D+00 0.985D+00
 Gap=     0.102 Goal=   None    Shift=    0.000
 Gap=     0.072 Goal=   None    Shift=    0.000
 RMSDP=1.06D-08 MaxDP=2.00D-06 DE=-7.28D-11 OVMax= 1.16D-05

 Cycle  21  Pass 1  IDiag  1:
 Restarting incremental Fock formation.
 E= -4002.66418883209     Delta-E=        0.000000000147 Rises=F Damp=F
 DIIS: error= 1.03D-07 at cycle  21 NSaved=  20.
 NSaved=20 IEnMin=19 EnMin= -4002.66418883224     IErMin=20 ErrMin= 1.03D-07
 ErrMax= 1.03D-07  0.00D+00 EMaxC= 1.00D-01 BMatC= 1.49D-12 BMatP= 1.79D-12
 IDIUse=1 WtCom= 1.00D+00 WtEn= 0.00D+00
 Coeff-Com:  0.141D-03-0.242D-03-0.141D-02-0.209D-02-0.559D-02-0.750D-03
 Coeff-Com:  0.231D-01 0.188D-01-0.203D-01-0.519D-01-0.601D-01-0.724D-01
 Coeff-Com:  0.114D+00 0.159D+00 0.200D-01-0.142D+00-0.338D+00-0.230D+00
 Coeff-Com:  0.508D+00 0.108D+01
 Coeff:      0.141D-03-0.242D-03-0.141D-02-0.209D-02-0.559D-02-0.750D-03
 Coeff:      0.231D-01 0.188D-01-0.203D-01-0.519D-01-0.601D-01-0.724D-01
 Coeff:      0.114D+00 0.159D+00 0.200D-01-0.142D+00-0.338D+00-0.230D+00
 Coeff:      0.508D+00 0.108D+01
 Gap=     0.102 Goal=   None    Shift=    0.000
 Gap=     0.072 Goal=   None    Shift=    0.000
 RMSDP=1.05D-08 MaxDP=1.99D-06 DE= 1.47D-10 OVMax= 1.12D-05

 Cycle  22  Pass 1  IDiag  1:
 RMSU=  1.05D-08    CP:  1.00D+00
 E= -4002.66418883216     Delta-E=       -0.000000000071 Rises=F Damp=F
 DIIS: error= 9.60D-08 at cycle  22 NSaved=  20.
 NSaved=20 IEnMin=18 EnMin= -4002.66418883224     IErMin=20 ErrMin= 9.60D-08
 ErrMax= 9.60D-08  0.00D+00 EMaxC= 1.00D-01 BMatC= 1.34D-12 BMatP= 1.49D-12
 IDIUse=1 WtCom= 1.00D+00 WtEn= 0.00D+00
 Coeff-Com:  0.223D-03 0.839D-03 0.104D-02-0.430D-03-0.861D-02-0.299D-01
 Coeff-Com:  0.252D-02 0.408D-01 0.614D-01 0.187D-01-0.165D+00-0.182D+00
 Coeff-Com:  0.882D-01 0.302D+00 0.245D+00-0.189D+00-0.744D+00-0.415D+00
 Coeff-Com:  0.919D+00 0.106D+01
 Coeff:      0.223D-03 0.839D-03 0.104D-02-0.430D-03-0.861D-02-0.299D-01
 Coeff:      0.252D-02 0.408D-01 0.614D-01 0.187D-01-0.165D+00-0.182D+00
 Coeff:      0.882D-01 0.302D+00 0.245D+00-0.189D+00-0.744D+00-0.415D+00
 Coeff:      0.919D+00 0.106D+01
 Gap=     0.102 Goal=   None    Shift=    0.000
 Gap=     0.072 Goal=   None    Shift=    0.000
 RMSDP=1.36D-08 MaxDP=2.61D-06 DE=-7.09D-11 OVMax= 1.46D-05

 Cycle  23  Pass 1  IDiag  1:
 RMSU=  1.32D-09    CP:  1.00D+00  2.29D+00
 E= -4002.66418883220     Delta-E=       -0.000000000042 Rises=F Damp=F
 DIIS: error= 8.71D-08 at cycle  23 NSaved=  20.
 NSaved=20 IEnMin=17 EnMin= -4002.66418883224     IErMin=20 ErrMin= 8.71D-08
 ErrMax= 8.71D-08  0.00D+00 EMaxC= 1.00D-01 BMatC= 1.17D-12 BMatP= 1.34D-12
 IDIUse=1 WtCom= 1.00D+00 WtEn= 0.00D+00
 Coeff-Com:  0.562D-04-0.711D-04-0.944D-03-0.512D-02-0.164D-01 0.414D-02
 Coeff-Com:  0.230D-01 0.348D-01 0.146D-01-0.833D-01-0.129D+00 0.159D-01
 Coeff-Com:  0.200D+00 0.221D+00-0.166D-03-0.441D+00-0.572D+00 0.290D-01
 Coeff-Com:  0.892D+00 0.813D+00
 Coeff:      0.562D-04-0.711D-04-0.944D-03-0.512D-02-0.164D-01 0.414D-02
 Coeff:      0.230D-01 0.348D-01 0.146D-01-0.833D-01-0.129D+00 0.159D-01
 Coeff:      0.200D+00 0.221D+00-0.166D-03-0.441D+00-0.572D+00 0.290D-01
 Coeff:      0.892D+00 0.813D+00
 Gap=     0.102 Goal=   None    Shift=    0.000
 Gap=     0.072 Goal=   None    Shift=    0.000
 RMSDP=1.21D-08 MaxDP=2.33D-06 DE=-4.18D-11 OVMax= 1.30D-05

 Cycle  24  Pass 1  IDiag  1:
 RMSU=  4.59D-09    CP:  1.00D+00  3.00D+00  2.75D+00
 E= -4002.66418883224     Delta-E=       -0.000000000031 Rises=F Damp=F
 DIIS: error= 7.93D-08 at cycle  24 NSaved=  20.
 NSaved=20 IEnMin=16 EnMin= -4002.66418883224     IErMin=20 ErrMin= 7.93D-08
 ErrMax= 7.93D-08  0.00D+00 EMaxC= 1.00D-01 BMatC= 9.32D-13 BMatP= 1.17D-12
 IDIUse=1 WtCom= 1.00D+00 WtEn= 0.00D+00
 Coeff-Com:  0.776D-04 0.926D-03 0.136D-02-0.248D-03-0.270D-02-0.371D-02
 Coeff-Com: -0.402D-02 0.158D-01 0.925D-01 0.229D-01-0.102D+00-0.103D+00
 Coeff-Com: -0.202D-01 0.167D+00 0.266D+00-0.708D-01-0.602D+00-0.375D+00
 Coeff-Com:  0.413D+00 0.130D+01
 Coeff:      0.776D-04 0.926D-03 0.136D-02-0.248D-03-0.270D-02-0.371D-02
 Coeff:     -0.402D-02 0.158D-01 0.925D-01 0.229D-01-0.102D+00-0.103D+00
 Coeff:     -0.202D-01 0.167D+00 0.266D+00-0.708D-01-0.602D+00-0.375D+00
 Coeff:      0.413D+00 0.130D+01
 Gap=     0.102 Goal=   None    Shift=    0.000
 Gap=     0.072 Goal=   None    Shift=    0.000
 RMSDP=1.47D-08 MaxDP=2.79D-06 DE=-3.09D-11 OVMax= 1.57D-05

 Cycle  25  Pass 1  IDiag  1:
 RMSU=  6.54D-09    CP:  1.00D+00  3.00D+00  3.00D+00  3.00D+00
 E= -4002.66418883226     Delta-E=       -0.000000000027 Rises=F Damp=F
 DIIS: error= 6.99D-08 at cycle  25 NSaved=  20.
 NSaved=20 IEnMin=20 EnMin= -4002.66418883226     IErMin=20 ErrMin= 6.99D-08
 ErrMax= 6.99D-08  0.00D+00 EMaxC= 1.00D-01 BMatC= 8.08D-13 BMatP= 9.32D-13
 IDIUse=1 WtCom= 1.00D+00 WtEn= 0.00D+00
 Coeff-Com:  0.216D-02 0.572D-02 0.173D-01-0.522D-02-0.266D-01-0.345D-01
 Coeff-Com: -0.483D-02 0.134D+00 0.105D+00-0.839D-01-0.225D+00-0.178D+00
 Coeff-Com:  0.168D+00 0.663D+00 0.476D+00-0.549D+00-0.159D+01-0.796D+00
 Coeff-Com:  0.140D+01 0.152D+01
 Coeff:      0.216D-02 0.572D-02 0.173D-01-0.522D-02-0.266D-01-0.345D-01
 Coeff:     -0.483D-02 0.134D+00 0.105D+00-0.839D-01-0.225D+00-0.178D+00
 Coeff:      0.168D+00 0.663D+00 0.476D+00-0.549D+00-0.159D+01-0.796D+00
 Coeff:      0.140D+01 0.152D+01
 Gap=     0.102 Goal=   None    Shift=    0.000
 Gap=     0.072 Goal=   None    Shift=    0.000
 RMSDP=3.24D-08 MaxDP=6.23D-06 DE=-2.73D-11 OVMax= 3.48D-05

 Cycle  26  Pass 1  IDiag  1:
 RMSU=  2.14D-08    CP:  1.00D+00  3.00D+00  3.00D+00  3.00D+00  3.00D+00
 E= -4002.66418883228     Delta-E=       -0.000000000020 Rises=F Damp=F
 DIIS: error= 4.86D-08 at cycle  26 NSaved=  20.
 NSaved=20 IEnMin=20 EnMin= -4002.66418883228     IErMin=20 ErrMin= 4.86D-08
 ErrMax= 4.86D-08  0.00D+00 EMaxC= 1.00D-01 BMatC= 6.19D-13 BMatP= 8.08D-13
 IDIUse=1 WtCom= 1.00D+00 WtEn= 0.00D+00
 Coeff-Com:  0.267D-02 0.133D-01-0.472D-03-0.208D-01-0.330D-01-0.580D-02
 Coeff-Com:  0.132D+00 0.137D+00-0.671D-01-0.254D+00-0.243D+00 0.735D-01
 Coeff-Com:  0.593D+00 0.591D+00-0.198D+00-0.123D+01-0.996D+00 0.405D+00
 Coeff-Com:  0.127D+01 0.828D+00
 Coeff:      0.267D-02 0.133D-01-0.472D-03-0.208D-01-0.330D-01-0.580D-02
 Coeff:      0.132D+00 0.137D+00-0.671D-01-0.254D+00-0.243D+00 0.735D-01
 Coeff:      0.593D+00 0.591D+00-0.198D+00-0.123D+01-0.996D+00 0.405D+00
 Coeff:      0.127D+01 0.828D+00
 Gap=     0.102 Goal=   None    Shift=    0.000
 Gap=     0.072 Goal=   None    Shift=    0.000
 RMSDP=2.19D-08 MaxDP=4.15D-06 DE=-2.00D-11 OVMax= 2.34D-05

 Cycle  27  Pass 1  IDiag  1:
 RMSU=  6.83D-09    CP:  1.00D+00  3.00D+00  3.00D+00  3.00D+00  3.00D+00
                    CP:  1.97D+00
 E= -4002.66418883231     Delta-E=       -0.000000000027 Rises=F Damp=F
 DIIS: error= 3.48D-08 at cycle  27 NSaved=  20.
 NSaved=20 IEnMin=20 EnMin= -4002.66418883231     IErMin=20 ErrMin= 3.48D-08
 ErrMax= 3.48D-08  0.00D+00 EMaxC= 1.00D-01 BMatC= 3.16D-13 BMatP= 6.19D-13
 IDIUse=1 WtCom= 1.00D+00 WtEn= 0.00D+00
 Coeff-Com:  0.238D-02 0.689D-03-0.323D-02-0.338D-02 0.355D-03 0.706D-02
 Coeff-Com:  0.156D-02-0.785D-02-0.110D-01-0.162D-01 0.125D-01 0.102D+00
 Coeff-Com:  0.134D+00-0.249D+00-0.624D-01 0.245D-01-0.190D+00-0.189D+00
 Coeff-Com:  0.342D+00 0.111D+01
 Coeff:      0.238D-02 0.689D-03-0.323D-02-0.338D-02 0.355D-03 0.706D-02
 Coeff:      0.156D-02-0.785D-02-0.110D-01-0.162D-01 0.125D-01 0.102D+00
 Coeff:      0.134D+00-0.249D+00-0.624D-01 0.245D-01-0.190D+00-0.189D+00
 Coeff:      0.342D+00 0.111D+01
 Gap=     0.102 Goal=   None    Shift=    0.000
 Gap=     0.072 Goal=   None    Shift=    0.000
 RMSDP=2.18D-08 MaxDP=4.20D-06 DE=-2.73D-11 OVMax= 2.34D-05

 Cycle  28  Pass 1  IDiag  1:
 RMSU=  2.02D-09    CP:  1.00D+00  3.00D+00  3.00D+00  3.00D+00  3.00D+00
                    CP:  2.95D+00  1.86D+00
 E= -4002.66418883234     Delta-E=       -0.000000000031 Rises=F Damp=F
 DIIS: error= 2.03D-08 at cycle  28 NSaved=  20.
 NSaved=20 IEnMin=20 EnMin= -4002.66418883234     IErMin=20 ErrMin= 2.03D-08
 ErrMax= 2.03D-08  0.00D+00 EMaxC= 1.00D-01 BMatC= 2.89D-13 BMatP= 3.16D-13
 IDIUse=1 WtCom= 1.00D+00 WtEn= 0.00D+00
 Coeff-Com:  0.185D-03 0.163D-02 0.169D-02-0.389D-02-0.535D-01-0.222D-01
 Coeff-Com:  0.417D-01 0.839D-01 0.471D-01-0.810D-01-0.201D+00-0.866D-01
 Coeff-Com: -0.137D+00 0.788D+00 0.793D+00-0.576D+00-0.130D+01-0.234D+00
 Coeff-Com:  0.113D+01 0.811D+00
 Coeff:      0.185D-03 0.163D-02 0.169D-02-0.389D-02-0.535D-01-0.222D-01
 Coeff:      0.417D-01 0.839D-01 0.471D-01-0.810D-01-0.201D+00-0.866D-01
 Coeff:     -0.137D+00 0.788D+00 0.793D+00-0.576D+00-0.130D+01-0.234D+00
 Coeff:      0.113D+01 0.811D+00
 Gap=     0.102 Goal=   None    Shift=    0.000
 Gap=     0.072 Goal=   None    Shift=    0.000
 RMSDP=1.90D-08 MaxDP=3.61D-06 DE=-3.09D-11 OVMax= 2.04D-05

 Cycle  29  Pass 1  IDiag  1:
 RMSU=  1.69D-08    CP:  1.00D+00  3.00D+00  3.00D+00  3.00D+00  3.00D+00
                    CP:  3.00D+00  2.76D+00  1.59D+00
 E= -4002.66418883228     Delta-E=        0.000000000064 Rises=F Damp=F
 DIIS: error= 8.19D-09 at cycle  29 NSaved=  20.
 NSaved=20 IEnMin=19 EnMin= -4002.66418883234     IErMin=20 ErrMin= 8.19D-09
 ErrMax= 8.19D-09  0.00D+00 EMaxC= 1.00D-01 BMatC= 8.65D-14 BMatP= 2.89D-13
 IDIUse=1 WtCom= 1.00D+00 WtEn= 0.00D+00
 Coeff-Com:  0.556D-03 0.107D-03-0.193D-02-0.293D-01-0.712D-02 0.272D-01
 Coeff-Com:  0.454D-01 0.164D-01-0.709D-01-0.141D+00-0.333D-01 0.498D-01
 Coeff-Com:  0.422D+00 0.396D+00-0.298D+00-0.689D+00-0.243D+00 0.361D+00
 Coeff-Com:  0.531D+00 0.665D+00
 Coeff:      0.556D-03 0.107D-03-0.193D-02-0.293D-01-0.712D-02 0.272D-01
 Coeff:      0.454D-01 0.164D-01-0.709D-01-0.141D+00-0.333D-01 0.498D-01
 Coeff:      0.422D+00 0.396D+00-0.298D+00-0.689D+00-0.243D+00 0.361D+00
 Coeff:      0.531D+00 0.665D+00
 Gap=     0.102 Goal=   None    Shift=    0.000
 Gap=     0.072 Goal=   None    Shift=    0.000
 RMSDP=7.15D-09 MaxDP=1.35D-06 DE= 6.37D-11 OVMax= 7.65D-06

 Cycle  30  Pass 1  IDiag  1:
 RMSU=  9.70D-10    CP:  1.00D+00  3.00D+00  3.00D+00  3.00D+00  3.00D+00
                    CP:  3.00D+00  3.00D+00  1.62D+00  1.40D+00
 E= -4002.66418883234     Delta-E=       -0.000000000060 Rises=F Damp=F
 DIIS: error= 3.98D-09 at cycle  30 NSaved=  20.
 NSaved=20 IEnMin=18 EnMin= -4002.66418883234     IErMin=20 ErrMin= 3.98D-09
 ErrMax= 3.98D-09  0.00D+00 EMaxC= 1.00D-01 BMatC= 2.74D-14 BMatP= 8.65D-14
 IDIUse=1 WtCom= 1.00D+00 WtEn= 0.00D+00
 Coeff-Com:  0.950D-03 0.768D-05-0.113D-01-0.927D-02 0.824D-02 0.229D-01
 Coeff-Com:  0.172D-01-0.168D-01-0.608D-01-0.394D-01 0.140D+00 0.168D-02
 Coeff-Com: -0.708D-01-0.300D-01 0.107D+00-0.216D-02-0.220D+00-0.193D-01
 Coeff-Com:  0.333D+00 0.849D+00
 Coeff:      0.950D-03 0.768D-05-0.113D-01-0.927D-02 0.824D-02 0.229D-01
 Coeff:      0.172D-01-0.168D-01-0.608D-01-0.394D-01 0.140D+00 0.168D-02
 Coeff:     -0.708D-01-0.300D-01 0.107D+00-0.216D-02-0.220D+00-0.193D-01
 Coeff:      0.333D+00 0.849D+00
 Gap=     0.102 Goal=   None    Shift=    0.000
 Gap=     0.072 Goal=   None    Shift=    0.000
 RMSDP=3.43D-09 MaxDP=6.56D-07 DE=-6.00D-11 OVMax= 3.65D-06

 SCF Done:  E(UB3LYP) =  -4002.66418883     A.U. after   30 cycles
            NFock= 30  Conv=0.34D-08     -V/T= 2.0025
 <Sx>= 0.0000 <Sy>= 0.0000 <Sz>= 2.0000 <S**2>= 6.0247 S= 2.0049
 <L.S>= 0.000000000000E+00
 KE= 3.992856498334D+03 PE=-2.100731206845D+04 EE= 7.228028613192D+03
 Annihilation of the first spin contaminant:
 S**2 before annihilation     6.0247,   after     6.0001
 Leave Link  502 at Sat Oct 20 05:37:10 2018, MaxMem=   838860800 cpu:     24413.1
 (Enter /soft/sl6.3/x86_64/gaussian/g09_d01/g09/l701.exe)
 Compute integral first derivatives.
 ... and contract with generalized density number  0.
 Leave Link  701 at Sat Oct 20 05:37:11 2018, MaxMem=   838860800 cpu:        17.7
 (Enter /soft/sl6.3/x86_64/gaussian/g09_d01/g09/l702.exe)
 L702 exits ... SP integral derivatives will be done elsewhere.
 Leave Link  702 at Sat Oct 20 05:37:11 2018, MaxMem=   838860800 cpu:         0.4
 (Enter /soft/sl6.3/x86_64/gaussian/g09_d01/g09/l703.exe)
 Compute integral first derivatives, UseDBF=F ICtDFT=           0.
 Integral derivatives from FoFJK, PRISM(SPDF).
 Calling FoFJK, ICntrl=      2127 FMM=T ISym2X=0 I1Cent= 0 IOpClX= 1 NMat=1 NMatS=1 NMatT=0.
 FoFJK:  IHMeth= 1 ICntrl=    2127 DoSepK=F KAlg= 0 I1Cent=   0 FoldK=F
 IRaf=         0 NMat=   1 IRICut=       1 DoRegI=T DoRafI=F ISym2E= 0.
 FoFCou: FMM=T IPFlag=           0 FMFlag=      100000 FMFlg1=        2001
         NFxFlg=           0 DoJE=F BraDBF=F KetDBF=F FulRan=T
         wScrn=  0.000000 ICntrl=    2127 IOpCl=  1 I1Cent=           0 NGrid=           0
         NMat0=    1 NMatS0=      1 NMatT0=    0 NMatD0=    1 NMtDS0=    0 NMtDT0=    0
 Symmetry not used in FoFCou.
 FMM levels:  10  Number of levels for PrismC:   9
 Leave Link  703 at Sat Oct 20 05:39:06 2018, MaxMem=   838860800 cpu:      1838.7
 (Enter /soft/sl6.3/x86_64/gaussian/g09_d01/g09/l716.exe)
 Dipole        =-2.23130377D-01 4.54577483D+00-3.04188795D-02
 ***** Axes restored to original set *****
 -------------------------------------------------------------------
 Center     Atomic                   Forces (Hartrees/Bohr)
 Number     Number              X              Y              Z
 -------------------------------------------------------------------
      1       26           0.000003388    0.000060936    0.000060456
      2       17           0.000022915    0.000004823    0.000001769
      3        7          -0.000031757   -0.000040800   -0.000002299
      4        7          -0.000024137   -0.000019457   -0.000017983
      5        7           0.000043848   -0.000020443    0.000003595
      6        7          -0.000004996    0.000019448    0.000056823
      7        6          -0.000002251    0.000002318    0.000000714
      8        1           0.000001009   -0.000006431   -0.000007328
      9        6          -0.000000196    0.000010101    0.000008195
     10        1           0.000004993   -0.000009666   -0.000004582
     11        6           0.000002056   -0.000006990   -0.000014906
     12        1          -0.000001814   -0.000001092   -0.000001382
     13        6          -0.000006484    0.000000496    0.000015896
     14        1          -0.000000095    0.000008887   -0.000001409
     15        6           0.000010702    0.000000663   -0.000006827
     16        6          -0.000026528    0.000004804    0.000015682
     17        6           0.000008539    0.000000519   -0.000057919
     18        1          -0.000016617   -0.000019726    0.000001093
     19       17          -0.000051758    0.000007904   -0.000010427
     20        7           0.000058947    0.000004267   -0.000038188
     21        7           0.000036319   -0.000098882    0.000059605
     22        7           0.000031449    0.000032671   -0.000058814
     23        7          -0.000017267   -0.000031690   -0.000036108
     24        6          -0.000010741   -0.000001489    0.000007799
     25        1          -0.000004832    0.000010284   -0.000001166
     26        6          -0.000011199   -0.000007183   -0.000008741
     27        1          -0.000002701    0.000000717   -0.000003090
     28        6           0.000011502    0.000006588    0.000000392
     29        1          -0.000002770    0.000002823   -0.000002361
     30        6          -0.000001950    0.000000060    0.000013255
     31        1          -0.000002965   -0.000007651    0.000000260
     32        6          -0.000011940    0.000022769   -0.000007362
     33        6           0.000012224    0.000033651   -0.000026005
     34        6          -0.000003542    0.000018295    0.000030475
     35        1          -0.000001626   -0.000002621   -0.000005705
     36        6           0.000003087   -0.000006365   -0.000039470
     37        6          -0.000002682   -0.000000986   -0.000003677
     38        6           0.000010271    0.000013326   -0.000024142
     39        6          -0.000010185    0.000007483   -0.000011237
     40        6          -0.000031709    0.000020620   -0.000004719
     41        6           0.000010630   -0.000026508    0.000042402
     42        1           0.000001186    0.000006572    0.000010196
     43        1           0.000001653   -0.000000975    0.000012434
     44        1           0.000004947    0.000004516    0.000005258
     45        1           0.000005143   -0.000003864    0.000009721
     46        6          -0.000024895   -0.000020130    0.000043708
     47        6           0.000016621   -0.000004745    0.000011243
     48        6          -0.000004365    0.000025731    0.000004602
     49        6           0.000005749    0.000016603    0.000011178
     50        6           0.000016969    0.000011518    0.000017266
     51        6          -0.000008355   -0.000024786   -0.000029512
     52        1           0.000002044    0.000002033   -0.000012966
     53        1          -0.000004261   -0.000001893   -0.000002753
     54        1          -0.000002710   -0.000001168   -0.000001875
     55        1          -0.000000505   -0.000005383   -0.000001842
     56        6           0.000011741   -0.000043426   -0.000066927
     57        8          -0.000017481    0.000027793    0.000018882
     58        8           0.000019666    0.000021861    0.000018409
     59        1          -0.000003128    0.000004315   -0.000001622
     60        6          -0.000007768   -0.000020160    0.000017062
     61        8           0.000010925    0.000010380    0.000006080
     62        8          -0.000014531    0.000008781    0.000002189
     63        1           0.000002225   -0.000000049    0.000006703
 -------------------------------------------------------------------
 Cartesian Forces:  Max     0.000098882 RMS     0.000021168
 Leave Link  716 at Sat Oct 20 05:39:06 2018, MaxMem=   838860800 cpu:         0.5
 (Enter /soft/sl6.3/x86_64/gaussian/g09_d01/g09/l103.exe)

 GradGradGradGradGradGradGradGradGradGradGradGradGradGradGradGradGradGrad
 Berny optimization.
 Using GEDIIS/GDIIS optimizer.
 FormGI is forming the generalized inverse of G from B-inverse, IUseBI=4.
 GSVD:  received Info=                   1 from GESDD.
 Internal  Forces:  Max     0.000036096 RMS     0.000010511
 Search for a local minimum.
 Step number   2 out of a maximum of  378
 All quantities printed in internal units (Hartrees-Bohrs-Radians)
 RMS Force = .10511D-04 SwitMx=.10000D-02 MixMth= 2
 Mixed Optimization -- En-DIIS/RFO-DIIS
 Swapping is turned off.
 Update second derivatives using D2CorX and points    1    2
 DE= -1.74D-06 DEPred=-1.45D-06 R= 1.20D+00
 TightC=F SS=  1.41D+00  RLast= 1.11D-02 DXNew= 5.0454D-01 3.3253D-02
 Trust test= 1.20D+00 RLast= 1.11D-02 DXMaxT set to 3.00D-01
 ITU=  1  0
     Eigenvalues ---    0.00689   0.00789   0.00847   0.00915   0.00924
     Eigenvalues ---    0.01043   0.01164   0.01305   0.01351   0.01372
     Eigenvalues ---    0.01384   0.01388   0.01410   0.01586   0.01728
     Eigenvalues ---    0.01746   0.01753   0.01818   0.01850   0.01884
     Eigenvalues ---    0.01903   0.01921   0.01966   0.02002   0.02076
     Eigenvalues ---    0.02094   0.02115   0.02122   0.02156   0.02160
     Eigenvalues ---    0.02165   0.02166   0.02182   0.02185   0.02190
     Eigenvalues ---    0.02192   0.02195   0.02199   0.02203   0.02206
     Eigenvalues ---    0.02207   0.02207   0.02209   0.02211   0.02215
     Eigenvalues ---    0.02217   0.02219   0.02223   0.02229   0.02311
     Eigenvalues ---    0.02317   0.02323   0.02328   0.02333   0.02341
     Eigenvalues ---    0.02389   0.02395   0.02755   0.04449   0.07110
     Eigenvalues ---    0.07694   0.08198   0.08681   0.09397   0.09616
     Eigenvalues ---    0.10100   0.10721   0.11867   0.15085   0.15718
     Eigenvalues ---    0.15949   0.15983   0.15996   0.15996   0.15997
     Eigenvalues ---    0.15998   0.15999   0.15999   0.15999   0.15999
     Eigenvalues ---    0.15999   0.16000   0.16000   0.16000   0.16000
     Eigenvalues ---    0.16000   0.16000   0.16000   0.16023   0.19894
     Eigenvalues ---    0.21080   0.21753   0.21998   0.22000   0.22000
     Eigenvalues ---    0.22001   0.22529   0.22544   0.22979   0.22981
     Eigenvalues ---    0.23036   0.23722   0.23853   0.23998   0.24006
     Eigenvalues ---    0.24099   0.24154   0.24418   0.24532   0.24752
     Eigenvalues ---    0.24989   0.24996   0.25000   0.25000   0.25000
     Eigenvalues ---    0.25000   0.25000   0.25000   0.26916   0.33621
     Eigenvalues ---    0.33691   0.34398   0.35288   0.35521   0.35546
     Eigenvalues ---    0.35549   0.35564   0.35622   0.35630   0.35657
     Eigenvalues ---    0.35670   0.35684   0.35686   0.35696   0.35702
     Eigenvalues ---    0.35805   0.35810   0.35819   0.35888   0.36619
     Eigenvalues ---    0.36638   0.41134   0.41325   0.41798   0.42021
     Eigenvalues ---    0.42123   0.42151   0.42583   0.42608   0.42646
     Eigenvalues ---    0.42784   0.44096   0.44135   0.45996   0.46040
     Eigenvalues ---    0.46176   0.46201   0.46690   0.46720   0.46745
     Eigenvalues ---    0.46757   0.46798   0.46993   0.47242   0.47316
     Eigenvalues ---    0.47741   0.47771   0.50451   0.50564   0.51835
     Eigenvalues ---    0.52015   0.53570   0.53735   0.53742   0.53846
     Eigenvalues ---    0.54366   0.54447   0.56912   0.57094   0.65660
     Eigenvalues ---    0.65821   1.01064   1.01172
 En-DIIS/RFO-DIIS IScMMF=        0 using points:     2    1
 RFO step:  Lambda=-1.66666676D-07.
 NNeg= 0 NP= 2 Switch=  2.50D-03 Rises=F DC=  1.74D-06 SmlDif=  1.00D-05
 RMS Error=  0.5121360589D-04 NUsed= 2 EDIIS=F
 DidBck=F Rises=F RFO-DIIS coefs:    1.10735   -0.10735
 Iteration  1 RMS(Cart)=  0.00165817 RMS(Int)=  0.00000057
 Iteration  2 RMS(Cart)=  0.00000107 RMS(Int)=  0.00000014
 Iteration  3 RMS(Cart)=  0.00000000 RMS(Int)=  0.00000014
 ITry= 1 IFail=0 DXMaxC= 7.26D-03 DCOld= 1.00D+10 DXMaxT= 3.00D-01 DXLimC= 3.00D+00 Rises=F
 Variable       Old X    -DE/DX   Delta X   Delta X   Delta X     New X
                                 (Linear)    (Quad)   (Total)
    R1        4.40356   0.00000  -0.00002  -0.00008  -0.00010   4.40346
    R2        4.39457  -0.00001   0.00000  -0.00004  -0.00005   4.39452
    R3        4.28413  -0.00001   0.00003   0.00011   0.00015   4.28428
    R4        4.53706  -0.00001   0.00000  -0.00017  -0.00018   4.53688
    R5        4.44258  -0.00001  -0.00001  -0.00006  -0.00006   4.44251
    R6        4.16046   0.00004   0.00006   0.00050   0.00057   4.16103
    R7        2.52006   0.00000   0.00001   0.00002   0.00003   2.52009
    R8        2.54306   0.00002   0.00001   0.00004   0.00004   2.54311
    R9        2.44328  -0.00002  -0.00001  -0.00005  -0.00006   2.44321
   R10        2.58773   0.00000  -0.00001  -0.00002  -0.00003   2.58770
   R11        2.54819   0.00001   0.00000   0.00003   0.00003   2.54822
   R12        2.57538   0.00001   0.00000   0.00001   0.00001   2.57539
   R13        2.69216  -0.00002   0.00000  -0.00004  -0.00003   2.69213
   R14        2.04839   0.00000   0.00000   0.00000   0.00000   2.04839
   R15        2.62864   0.00000   0.00000   0.00000   0.00000   2.62863
   R16        2.04580   0.00000   0.00000   0.00000   0.00001   2.04580
   R17        2.62933   0.00000  -0.00001  -0.00001  -0.00002   2.62931
   R18        2.04798   0.00000   0.00000   0.00000   0.00000   2.04798
   R19        2.62510   0.00000   0.00000   0.00000  -0.00001   2.62509
   R20        2.04680   0.00000   0.00000   0.00002   0.00002   2.04682
   R21        2.63779   0.00000   0.00000   0.00001   0.00001   2.63781
   R22        2.76457   0.00001   0.00000  -0.00002  -0.00002   2.76455
   R23        2.59762   0.00000   0.00000   0.00001   0.00001   2.59763
   R24        2.03124   0.00000  -0.00001  -0.00001  -0.00002   2.03123
   R25        2.52143   0.00001   0.00000   0.00004   0.00004   2.52147
   R26        2.54437  -0.00001  -0.00001  -0.00002  -0.00004   2.54433
   R27        2.44516   0.00001   0.00001   0.00002   0.00002   2.44518
   R28        2.58949   0.00001   0.00000  -0.00004  -0.00004   2.58945
   R29        2.55203  -0.00001   0.00001   0.00000   0.00001   2.55204
   R30        2.57340   0.00002  -0.00001   0.00005   0.00004   2.57344
   R31        2.68941  -0.00002   0.00000  -0.00005  -0.00004   2.68936
   R32        2.04770   0.00000   0.00000   0.00001   0.00000   2.04771
   R33        2.62725  -0.00001   0.00000  -0.00003  -0.00003   2.62721
   R34        2.04579   0.00000   0.00000   0.00001   0.00001   2.04580
   R35        2.63033   0.00001   0.00000   0.00001   0.00001   2.63034
   R36        2.04796   0.00000   0.00000   0.00000   0.00001   2.04796
   R37        2.62357   0.00000   0.00000   0.00000   0.00000   2.62357
   R38        2.04667   0.00000   0.00000  -0.00001   0.00000   2.04667
   R39        2.63815   0.00001   0.00000   0.00001   0.00001   2.63816
   R40        2.75786   0.00001  -0.00002  -0.00001  -0.00003   2.75783
   R41        2.59665  -0.00001  -0.00001  -0.00005  -0.00006   2.59658
   R42        2.03116  -0.00001   0.00000  -0.00002  -0.00002   2.03114
   R43        2.63787   0.00000   0.00000   0.00000   0.00000   2.63787
   R44        2.63728  -0.00001   0.00000  -0.00003  -0.00003   2.63725
   R45        2.62113   0.00000   0.00000   0.00001   0.00001   2.62113
   R46        2.04626   0.00000   0.00001   0.00002   0.00003   2.04628
   R47        2.62331   0.00000   0.00000   0.00001   0.00001   2.62333
   R48        2.04374   0.00001  -0.00001  -0.00001  -0.00002   2.04373
   R49        2.64092   0.00001   0.00000   0.00004   0.00005   2.64097
   R50        2.04559   0.00000   0.00000  -0.00001  -0.00001   2.04558
   R51        2.64387  -0.00002   0.00000  -0.00005  -0.00005   2.64382
   R52        2.04378   0.00001   0.00000   0.00003   0.00003   2.04380
   R53        2.81293  -0.00002   0.00000  -0.00006  -0.00006   2.81287
   R54        2.63857   0.00002   0.00000   0.00004   0.00004   2.63861
   R55        2.63792  -0.00002   0.00001  -0.00003  -0.00002   2.63789
   R56        2.62078   0.00000  -0.00001  -0.00002  -0.00002   2.62076
   R57        2.04617  -0.00001   0.00000  -0.00001   0.00000   2.04617
   R58        2.62300   0.00000   0.00000   0.00000   0.00000   2.62301
   R59        2.04352   0.00001  -0.00001   0.00000   0.00000   2.04352
   R60        2.64111   0.00001   0.00000   0.00004   0.00004   2.64115
   R61        2.04562   0.00000   0.00000  -0.00001  -0.00001   2.04562
   R62        2.64405  -0.00002   0.00000  -0.00004  -0.00004   2.64401
   R63        2.04379   0.00001   0.00000   0.00001   0.00001   2.04380
   R64        2.81191  -0.00001   0.00000  -0.00004  -0.00003   2.81188
   R65        2.28189   0.00002   0.00000   0.00002   0.00002   2.28191
   R66        2.55628  -0.00001   0.00000  -0.00003  -0.00003   2.55625
   R67        1.82975   0.00000   0.00000   0.00001   0.00001   1.82976
   R68        2.28218   0.00001   0.00000   0.00002   0.00002   2.28220
   R69        2.55706  -0.00001   0.00000  -0.00002  -0.00002   2.55704
   R70        1.82968   0.00000   0.00000   0.00001   0.00001   1.82969
    A1        1.49436   0.00001  -0.00002  -0.00011  -0.00013   1.49423
    A2        1.64753   0.00001   0.00001   0.00015   0.00017   1.64770
    A3        1.89414   0.00002   0.00000   0.00001   0.00001   1.89415
    A4        1.73374  -0.00003  -0.00003  -0.00040  -0.00043   1.73331
    A5        1.25791   0.00000   0.00000  -0.00004  -0.00004   1.25787
    A6        2.83912  -0.00003  -0.00002  -0.00030  -0.00032   2.83880
    A7        1.47536  -0.00001   0.00000   0.00003   0.00004   1.47540
    A8        1.69828   0.00002   0.00004   0.00044   0.00048   1.69875
    A9        1.68064  -0.00002  -0.00006  -0.00063  -0.00069   1.67995
   A10        1.60356   0.00003   0.00005   0.00042   0.00047   1.60403
   A11        2.82722   0.00003   0.00004   0.00043   0.00047   2.82769
   A12        1.44922  -0.00001   0.00004   0.00029   0.00033   1.44955
   A13        1.57712   0.00001   0.00004   0.00034   0.00038   1.57750
   A14        1.26159   0.00000  -0.00002  -0.00014  -0.00017   1.26142
   A15        2.17010   0.00000   0.00000  -0.00001  -0.00001   2.17009
   A16        2.02534   0.00000   0.00002   0.00019   0.00021   2.02555
   A17        2.07084  -0.00001  -0.00001  -0.00005  -0.00006   2.07078
   A18        2.28414  -0.00003  -0.00004  -0.00027  -0.00031   2.28383
   A19        1.98435   0.00002   0.00003   0.00022   0.00025   1.98459
   A20        1.92709   0.00001   0.00002   0.00007   0.00009   1.92717
   A21        1.86697  -0.00001  -0.00001  -0.00008  -0.00009   1.86688
   A22        1.93405   0.00002   0.00000   0.00007   0.00007   1.93412
   A23        2.09283   0.00001   0.00004   0.00013   0.00017   2.09300
   A24        2.25584  -0.00003  -0.00004  -0.00023  -0.00028   2.25556
   A25        2.02106   0.00000   0.00001   0.00002   0.00003   2.02110
   A26        2.14654   0.00000   0.00001   0.00004   0.00004   2.14659
   A27        2.11543   0.00000  -0.00002  -0.00006  -0.00007   2.11535
   A28        2.09779  -0.00001   0.00000  -0.00004  -0.00004   2.09775
   A29        2.06682   0.00000   0.00000   0.00000   0.00000   2.06683
   A30        2.11855   0.00000   0.00000   0.00004   0.00004   2.11859
   A31        2.10612   0.00000   0.00000   0.00003   0.00003   2.10615
   A32        2.07759   0.00000   0.00000  -0.00001  -0.00001   2.07757
   A33        2.09947   0.00000   0.00000  -0.00002  -0.00002   2.09945
   A34        2.10678  -0.00001  -0.00003  -0.00011  -0.00014   2.10665
   A35        2.07283   0.00000   0.00001   0.00002   0.00002   2.07285
   A36        2.10357   0.00001   0.00002   0.00009   0.00011   2.10368
   A37        2.13167   0.00000  -0.00001   0.00001   0.00000   2.13167
   A38        2.00095   0.00000   0.00002   0.00004   0.00006   2.00101
   A39        2.15048  -0.00001  -0.00001  -0.00005  -0.00006   2.15042
   A40        2.08499  -0.00002  -0.00001  -0.00011  -0.00012   2.08487
   A41        1.87315   0.00000  -0.00001   0.00001  -0.00001   1.87315
   A42        2.32401   0.00002   0.00002   0.00009   0.00010   2.32411
   A43        1.82349  -0.00002   0.00001  -0.00007  -0.00006   1.82343
   A44        2.14156  -0.00001  -0.00005  -0.00024  -0.00029   2.14127
   A45        2.31611   0.00003   0.00004   0.00029   0.00033   2.31644
   A46        2.19290  -0.00001  -0.00001  -0.00018  -0.00019   2.19271
   A47        2.00486   0.00001   0.00002   0.00013   0.00015   2.00501
   A48        2.06846   0.00000  -0.00002  -0.00007  -0.00009   2.06837
   A49        2.27242   0.00000   0.00000   0.00020   0.00020   2.27261
   A50        2.02345  -0.00001   0.00000   0.00005   0.00005   2.02350
   A51        1.92655   0.00001  -0.00001   0.00013   0.00012   1.92667
   A52        1.86603  -0.00002   0.00000  -0.00015  -0.00015   1.86587
   A53        1.93385   0.00001   0.00000   0.00008   0.00008   1.93393
   A54        2.09301  -0.00001   0.00006   0.00009   0.00015   2.09316
   A55        2.25593  -0.00001  -0.00006  -0.00017  -0.00023   2.25569
   A56        2.02134   0.00001   0.00002   0.00009   0.00010   2.02144
   A57        2.14787   0.00000   0.00001   0.00003   0.00004   2.14791
   A58        2.11377  -0.00001  -0.00002  -0.00012  -0.00014   2.11363
   A59        2.09698   0.00000   0.00000  -0.00003  -0.00003   2.09695
   A60        2.06735   0.00000   0.00001   0.00002   0.00003   2.06738
   A61        2.11881   0.00000   0.00000   0.00001   0.00001   2.11882
   A62        2.10648   0.00000   0.00000  -0.00001  -0.00001   2.10648
   A63        2.07650   0.00000  -0.00001  -0.00003  -0.00004   2.07646
   A64        2.10019   0.00000   0.00001   0.00004   0.00005   2.10024
   A65        2.10754   0.00000   0.00001   0.00004   0.00005   2.10759
   A66        2.07380   0.00000   0.00000   0.00000  -0.00001   2.07379
   A67        2.10183   0.00000   0.00000  -0.00004  -0.00005   2.10178
   A68        2.13232   0.00000   0.00002   0.00005   0.00007   2.13240
   A69        1.99804   0.00000  -0.00001  -0.00003  -0.00004   1.99800
   A70        2.15276   0.00000  -0.00001  -0.00002  -0.00003   2.15273
   A71        2.08028   0.00000   0.00000  -0.00003  -0.00002   2.08026
   A72        1.87335   0.00000   0.00001  -0.00004  -0.00003   1.87332
   A73        2.32907   0.00000  -0.00001   0.00005   0.00004   2.32911
   A74        1.82497  -0.00001   0.00000  -0.00003  -0.00002   1.82495
   A75        2.14254   0.00000  -0.00002  -0.00005  -0.00007   2.14247
   A76        2.31388   0.00001   0.00002   0.00008   0.00010   2.31398
   A77        2.09341   0.00001  -0.00001   0.00003   0.00002   2.09343
   A78        2.07524  -0.00001   0.00002  -0.00002  -0.00001   2.07523
   A79        2.11454   0.00000  -0.00001  -0.00001  -0.00001   2.11452
   A80        2.08148   0.00000   0.00000   0.00000   0.00001   2.08149
   A81        2.10626   0.00000   0.00000  -0.00001  -0.00002   2.10624
   A82        2.09522   0.00000   0.00000   0.00001   0.00001   2.09523
   A83        2.07786   0.00000   0.00000   0.00000   0.00001   2.07787
   A84        2.08633   0.00000   0.00001   0.00006   0.00006   2.08640
   A85        2.11899  -0.00001  -0.00001  -0.00006  -0.00007   2.11892
   A86        2.10028   0.00000   0.00000   0.00000   0.00000   2.10028
   A87        2.10941   0.00000  -0.00002  -0.00005  -0.00007   2.10934
   A88        2.07344   0.00001   0.00001   0.00005   0.00007   2.07350
   A89        2.10246   0.00000   0.00000   0.00002   0.00002   2.10248
   A90        2.09076  -0.00001  -0.00002  -0.00010  -0.00012   2.09065
   A91        2.08991   0.00000   0.00002   0.00007   0.00009   2.09000
   A92        2.08965   0.00000  -0.00001  -0.00002  -0.00003   2.08963
   A93        2.05645   0.00000  -0.00004  -0.00009  -0.00014   2.05632
   A94        2.13707   0.00000   0.00005   0.00011   0.00016   2.13724
   A95        2.09375   0.00003  -0.00004   0.00003  -0.00001   2.09373
   A96        2.07635  -0.00003   0.00005  -0.00001   0.00004   2.07639
   A97        2.11309   0.00000   0.00000  -0.00002  -0.00002   2.11306
   A98        2.08226   0.00000   0.00001   0.00002   0.00003   2.08229
   A99        2.10588   0.00000  -0.00001  -0.00002  -0.00003   2.10586
   A100       2.09483   0.00000   0.00000  -0.00001   0.00000   2.09482
   A101       2.07861   0.00000   0.00000   0.00000   0.00000   2.07861
   A102       2.08540   0.00000   0.00001   0.00003   0.00004   2.08545
   A103       2.11917   0.00000  -0.00001  -0.00003  -0.00004   2.11913
   A104       2.10053  -0.00001   0.00000  -0.00002  -0.00003   2.10051
   A105       2.10928   0.00000   0.00000   0.00001   0.00001   2.10929
   A106       2.07331   0.00000   0.00001   0.00001   0.00002   2.07333
   A107       2.10274   0.00000   0.00000   0.00002   0.00003   2.10276
   A108       2.09090   0.00000  -0.00001  -0.00003  -0.00004   2.09086
   A109       2.08950   0.00000   0.00000   0.00001   0.00001   2.08951
   A110       2.08904   0.00000   0.00000   0.00000  -0.00001   2.08903
   A111       2.05702   0.00000  -0.00003  -0.00008  -0.00011   2.05690
   A112       2.13712   0.00000   0.00004   0.00008   0.00012   2.13724
   A113       2.17528   0.00000  -0.00002  -0.00002  -0.00003   2.17524
   A114       1.96884  -0.00003   0.00004  -0.00004   0.00000   1.96884
   A115       2.13907   0.00002  -0.00002   0.00005   0.00003   2.13910
   A116       1.85884  -0.00001  -0.00001  -0.00008  -0.00009   1.85875
   A117       2.17600   0.00000  -0.00002  -0.00003  -0.00004   2.17596
   A118       1.96907  -0.00002   0.00003  -0.00001   0.00002   1.96909
   A119       2.13811   0.00001  -0.00001   0.00003   0.00002   2.13813
   A120       1.85806  -0.00001  -0.00001  -0.00006  -0.00007   1.85798
   A121       2.96973   0.00000  -0.00001  -0.00008  -0.00009   2.96963
   A122       3.31297   0.00004   0.00007   0.00064   0.00071   3.31369
    D1       -1.51779   0.00001   0.00007   0.00040   0.00047  -1.51732
    D2        1.42396   0.00001   0.00017   0.00114   0.00131   1.42527
    D3        3.08882   0.00000   0.00005   0.00020   0.00025   3.08906
    D4       -0.25262   0.00001   0.00015   0.00094   0.00108  -0.25154
    D5        2.22553   0.00003   0.00026   0.00232   0.00259   2.22812
    D6       -1.11591   0.00003   0.00036   0.00306   0.00342  -1.11248
    D7        1.45242  -0.00003   0.00000  -0.00024  -0.00024   1.45218
    D8       -1.88901  -0.00002   0.00010   0.00050   0.00059  -1.88842
    D9        0.20784  -0.00002   0.00003  -0.00004  -0.00001   0.20783
   D10       -3.13359  -0.00002   0.00013   0.00070   0.00083  -3.13277
   D11        1.49472   0.00000  -0.00007  -0.00033  -0.00039   1.49433
   D12       -1.15936   0.00000  -0.00008  -0.00041  -0.00050  -1.15985
   D13        2.95996   0.00001  -0.00009  -0.00050  -0.00059   2.95937
   D14        0.30588   0.00000  -0.00011  -0.00059  -0.00070   0.30518
   D15       -0.41141  -0.00001  -0.00006  -0.00029  -0.00034  -0.41175
   D16       -3.06549  -0.00002  -0.00008  -0.00037  -0.00045  -3.06594
   D17       -1.86347  -0.00001  -0.00010  -0.00061  -0.00071  -1.86417
   D18        1.76564  -0.00001  -0.00012  -0.00070  -0.00082   1.76483
   D19       -2.35024   0.00000  -0.00002   0.00006   0.00004  -2.35021
   D20        1.27886  -0.00001  -0.00004  -0.00003  -0.00007   1.27879
   D21        1.37076  -0.00002  -0.00009  -0.00021  -0.00030   1.37045
   D22       -1.97182  -0.00002  -0.00014  -0.00091  -0.00105  -1.97286
   D23        0.11780  -0.00001  -0.00009  -0.00013  -0.00021   0.11759
   D24        3.05841  -0.00002  -0.00013  -0.00082  -0.00096   3.05746
   D25       -1.55969   0.00002  -0.00002   0.00055   0.00053  -1.55916
   D26        1.38092   0.00001  -0.00007  -0.00015  -0.00021   1.38071
   D27        3.10696   0.00001  -0.00005   0.00026   0.00021   3.10717
   D28       -0.23562   0.00000  -0.00010  -0.00043  -0.00053  -0.23614
   D29       -0.33194   0.00001  -0.00005   0.00100   0.00094  -0.33099
   D30       -3.06589  -0.00001   0.00000  -0.00027  -0.00028  -3.06617
   D31       -1.84576   0.00000  -0.00004   0.00109   0.00105  -1.84471
   D32        1.70347  -0.00002   0.00001  -0.00018  -0.00017   1.70331
   D33       -2.76127   0.00001  -0.00010   0.00054   0.00044  -2.76083
   D34        0.78796  -0.00001  -0.00005  -0.00073  -0.00078   0.78718
   D35        1.56781   0.00002  -0.00005   0.00105   0.00099   1.56880
   D36       -1.16615   0.00001   0.00000  -0.00022  -0.00023  -1.16637
   D37        3.00890   0.00001  -0.00003   0.00123   0.00121   3.01011
   D38        0.27495   0.00000   0.00002  -0.00004  -0.00001   0.27494
   D39       -0.18005   0.00001   0.00001   0.00069   0.00070  -0.17935
   D40        2.94293   0.00001   0.00009   0.00078   0.00087   2.94380
   D41       -3.11698   0.00001  -0.00009  -0.00009  -0.00018  -3.11716
   D42        0.00601   0.00000  -0.00002   0.00000  -0.00002   0.00599
   D43       -2.96721  -0.00001  -0.00009  -0.00094  -0.00104  -2.96825
   D44        0.16041  -0.00001  -0.00015  -0.00107  -0.00122   0.15919
   D45       -0.01351  -0.00001   0.00000  -0.00025  -0.00025  -0.01376
   D46        3.11411  -0.00001  -0.00006  -0.00038  -0.00043   3.11368
   D47       -2.65776  -0.00001  -0.00002  -0.00033  -0.00035  -2.65812
   D48        0.00844  -0.00001   0.00000  -0.00021  -0.00021   0.00823
   D49       -0.35176   0.00000   0.00007   0.00029   0.00036  -0.35140
   D50        2.74730  -0.00001   0.00002  -0.00015  -0.00013   2.74717
   D51       -3.10577   0.00000   0.00007   0.00033   0.00040  -3.10536
   D52       -0.00671   0.00000   0.00002  -0.00011  -0.00009  -0.00679
   D53       -0.00717   0.00001  -0.00002   0.00046   0.00044  -0.00673
   D54        3.10454   0.00000  -0.00013  -0.00044  -0.00057   3.10397
   D55        0.00300  -0.00001   0.00003  -0.00051  -0.00048   0.00252
   D56        3.08419  -0.00001  -0.00009  -0.00069  -0.00077   3.08341
   D57       -3.10514   0.00000   0.00015   0.00048   0.00064  -3.10450
   D58       -0.02395   0.00000   0.00004   0.00031   0.00035  -0.02361
   D59        2.69136  -0.00001   0.00003  -0.00053  -0.00050   2.69086
   D60       -0.45132   0.00000  -0.00011  -0.00042  -0.00053  -0.45186
   D61       -0.48631  -0.00002  -0.00010  -0.00161  -0.00171  -0.48802
   D62        2.65420  -0.00001  -0.00025  -0.00149  -0.00174   2.65245
   D63       -3.13196   0.00000   0.00000   0.00017   0.00017  -3.13179
   D64        0.00264   0.00000   0.00004   0.00019   0.00023   0.00288
   D65       -0.00995   0.00000   0.00007   0.00027   0.00034  -0.00961
   D66        3.12465   0.00000   0.00012   0.00029   0.00041   3.12505
   D67       -3.14098   0.00000  -0.00002  -0.00019  -0.00021  -3.14119
   D68       -0.00392   0.00000  -0.00005  -0.00014  -0.00019  -0.00411
   D69       -0.00647   0.00000   0.00002  -0.00017  -0.00015  -0.00662
   D70        3.13059   0.00000  -0.00001  -0.00012  -0.00012   3.13047
   D71       -3.14069   0.00000   0.00004  -0.00007  -0.00003  -3.14072
   D72       -0.00309   0.00000   0.00004  -0.00009  -0.00006  -0.00314
   D73       -0.00362   0.00000   0.00001  -0.00002  -0.00001  -0.00362
   D74        3.13399   0.00000   0.00001  -0.00004  -0.00003   3.13396
   D75        0.01215   0.00001  -0.00001   0.00030   0.00028   0.01243
   D76       -3.11427   0.00001   0.00005   0.00043   0.00049  -3.11378
   D77       -3.13342   0.00001  -0.00001   0.00027   0.00026  -3.13316
   D78        0.02335   0.00001   0.00005   0.00041   0.00046   0.02381
   D79        0.12796   0.00001   0.00006   0.00053   0.00058   0.12854
   D80       -2.95796   0.00001   0.00013   0.00110   0.00123  -2.95673
   D81       -3.02777   0.00001  -0.00001   0.00040   0.00039  -3.02738
   D82        0.16949   0.00001   0.00006   0.00098   0.00104   0.17053
   D83        0.00207   0.00001  -0.00003   0.00037   0.00034   0.00241
   D84       -3.07034   0.00001   0.00011   0.00060   0.00071  -3.06963
   D85        3.09289   0.00000  -0.00009  -0.00016  -0.00026   3.09264
   D86        0.02048   0.00000   0.00005   0.00007   0.00012   0.02059
   D87       -0.17938  -0.00001  -0.00009  -0.00079  -0.00088  -0.18026
   D88        2.94055  -0.00001  -0.00004  -0.00074  -0.00078   2.93977
   D89       -3.11337   0.00000  -0.00005  -0.00009  -0.00014  -3.11350
   D90        0.00657   0.00000   0.00000  -0.00004  -0.00004   0.00653
   D91       -2.96893   0.00001   0.00004   0.00084   0.00087  -2.96806
   D92        0.16127   0.00000   0.00015   0.00081   0.00096   0.16223
   D93       -0.01303   0.00000   0.00000   0.00018   0.00017  -0.01286
   D94        3.11717  -0.00001   0.00010   0.00016   0.00026   3.11743
   D95       -2.74493   0.00000  -0.00006  -0.00021  -0.00026  -2.74520
   D96        0.00651   0.00002  -0.00011   0.00099   0.00089   0.00740
   D97       -0.30440   0.00001   0.00004   0.00049   0.00053  -0.30387
   D98        2.80815   0.00000   0.00006   0.00013   0.00019   2.80834
   D99       -3.11707  -0.00001   0.00008  -0.00056  -0.00047  -3.11754
   D100      -0.00451  -0.00002   0.00010  -0.00092  -0.00082  -0.00533
   D101      -0.00621  -0.00001   0.00008  -0.00072  -0.00064  -0.00685
   D102       3.10782  -0.00001   0.00004  -0.00071  -0.00067   3.10715
   D103       0.00338   0.00000  -0.00002   0.00015   0.00013   0.00351
   D104       3.08808   0.00000  -0.00003   0.00021   0.00018   3.08826
   D105      -3.10736   0.00000   0.00002   0.00014   0.00016  -3.10720
   D106      -0.02265   0.00000   0.00001   0.00020   0.00021  -0.02245
   D107       2.69991  -0.00001   0.00014   0.00000   0.00014   2.70005
   D108      -0.44358   0.00001  -0.00005   0.00022   0.00017  -0.44341
   D109      -0.47496   0.00000   0.00009   0.00001   0.00011  -0.47485
   D110       2.66473   0.00001  -0.00010   0.00024   0.00014   2.66487
   D111      -3.13128   0.00000   0.00000   0.00007   0.00007  -3.13121
   D112       0.00125   0.00000  -0.00002  -0.00010  -0.00011   0.00114
   D113      -0.01246   0.00000   0.00005   0.00012   0.00018  -0.01228
   D114       3.12008   0.00000   0.00003  -0.00004  -0.00001   3.12007
   D115      -3.13849   0.00000   0.00000   0.00014   0.00013  -3.13836
   D116      -0.00278   0.00000   0.00003   0.00009   0.00012  -0.00265
   D117      -0.00607   0.00000  -0.00002  -0.00003  -0.00005  -0.00612
   D118       3.12964   0.00000   0.00001  -0.00007  -0.00006   3.12958
   D119      -3.13758   0.00001  -0.00003   0.00018   0.00016  -3.13742
   D120      -0.00328   0.00000  -0.00003   0.00004   0.00000  -0.00327
   D121      -0.00185   0.00000   0.00001   0.00014   0.00015  -0.00170
   D122       3.13246   0.00000   0.00000  -0.00001  -0.00001   3.13245
   D123       0.01151   0.00000   0.00002  -0.00018  -0.00016   0.01135
   D124      -3.11768   0.00001  -0.00010  -0.00015  -0.00025  -3.11792
   D125      -3.13735  -0.00001   0.00001  -0.00032  -0.00031  -3.13766
   D126       0.01665   0.00000  -0.00010  -0.00030  -0.00040   0.01625
   D127       0.08422   0.00000  -0.00012  -0.00086  -0.00099   0.08323
   D128      -3.01919   0.00001  -0.00014  -0.00039  -0.00053  -3.01972
   D129      -3.06891  -0.00001  -0.00002  -0.00088  -0.00090  -3.06982
   D130       0.11086   0.00000  -0.00004  -0.00041  -0.00044   0.11042
   D131       0.00058   0.00001  -0.00004   0.00044   0.00039   0.00097
   D132      -3.07604   0.00001  -0.00002   0.00038   0.00035  -3.07569
   D133       3.10725   0.00000  -0.00003   0.00000  -0.00003   3.10722
   D134       0.03063   0.00000  -0.00001  -0.00006  -0.00007   0.03056
   D135       3.12724   0.00000  -0.00021  -0.00019  -0.00040   3.12684
   D136      -0.03724   0.00000  -0.00015  -0.00042  -0.00057  -0.03781
   D137      -0.01324   0.00000  -0.00006  -0.00031  -0.00037  -0.01360
   D138       3.10547  -0.00001   0.00000  -0.00054  -0.00054   3.10493
   D139      -3.13712  -0.00001   0.00023   0.00018   0.00041  -3.13672
   D140       0.00362   0.00000   0.00012   0.00025   0.00036   0.00398
   D141       0.00336   0.00000   0.00008   0.00030   0.00038   0.00374
   D142      -3.13908   0.00001  -0.00003   0.00037   0.00033  -3.13874
   D143       0.01143   0.00000   0.00000   0.00004   0.00004   0.01147
   D144       3.14138   0.00000   0.00006  -0.00005   0.00001   3.14139
   D145      -3.10742   0.00001  -0.00006   0.00027   0.00021  -3.10721
   D146       0.02253   0.00000   0.00000   0.00018   0.00018   0.02271
   D147       0.00833   0.00000  -0.00004  -0.00002  -0.00006   0.00827
   D148       3.13869   0.00000  -0.00010  -0.00008  -0.00018   3.13851
   D149      -3.13240   0.00000   0.00007  -0.00008  -0.00001  -3.13241
   D150      -0.00204   0.00000   0.00002  -0.00014  -0.00013  -0.00217
   D151       0.00002   0.00000   0.00004   0.00024   0.00027   0.00029
   D152       3.13907   0.00000   0.00010   0.00034   0.00045   3.13952
   D153      -3.13017   0.00001  -0.00002   0.00033   0.00030  -3.12987
   D154       0.00888   0.00001   0.00004   0.00043   0.00048   0.00935
   D155      -0.01006   0.00000  -0.00001  -0.00025  -0.00026  -0.01032
   D156       3.13420   0.00000  -0.00008  -0.00036  -0.00045   3.13376
   D157      -3.14042  -0.00001   0.00004  -0.00019  -0.00014  -3.14057
   D158       0.00384   0.00000  -0.00003  -0.00030  -0.00033   0.00351
   D159       0.00168  -0.00002  -0.00005  -0.00170  -0.00175  -0.00008
   D160      -3.14060   0.00002  -0.00013   0.00107   0.00094  -3.13966
   D161       3.14065  -0.00002   0.00002  -0.00159  -0.00157   3.13908
   D162      -0.00163   0.00002  -0.00006   0.00118   0.00112  -0.00051
   D163       3.12691   0.00001  -0.00024  -0.00007  -0.00031   3.12660
   D164      -0.03696   0.00000  -0.00011  -0.00016  -0.00027  -0.03723
   D165      -0.01275   0.00000  -0.00004  -0.00030  -0.00034  -0.01308
   D166       3.10657  -0.00001   0.00009  -0.00039  -0.00030   3.10627
   D167      -3.13720  -0.00001   0.00021   0.00008   0.00029  -3.13691
   D168       0.00239  -0.00001   0.00014   0.00000   0.00014   0.00254
   D169       0.00247   0.00000   0.00001   0.00030   0.00032   0.00279
   D170      -3.14112   0.00001  -0.00006   0.00023   0.00017  -3.14095
   D171       0.01172   0.00000   0.00002   0.00007   0.00009   0.01181
   D172       3.14101   0.00000   0.00004   0.00000   0.00004   3.14106
   D173      -3.10774   0.00001  -0.00011   0.00016   0.00005  -3.10769
   D174       0.02155   0.00001  -0.00009   0.00009   0.00001   0.02156
   D175       0.00885   0.00000   0.00003  -0.00007  -0.00004   0.00880
   D176       3.13949   0.00000   0.00003   0.00005   0.00008   3.13957
   D177      -3.13070   0.00000   0.00010   0.00000   0.00010  -3.13060
   D178      -0.00006   0.00000   0.00010   0.00012   0.00022   0.00016
   D179      -0.00062   0.00000   0.00002   0.00016   0.00018  -0.00045
   D180       3.13730   0.00000  -0.00003   0.00010   0.00007   3.13738
   D181      -3.13017   0.00000   0.00000   0.00022   0.00022  -3.12995
   D182       0.00776   0.00000  -0.00005   0.00016   0.00012   0.00788
   D183      -0.00982   0.00000  -0.00004  -0.00016  -0.00020  -0.01002
   D184       3.13561   0.00000   0.00001  -0.00009  -0.00009   3.13552
   D185      -3.14047   0.00000  -0.00005  -0.00027  -0.00032  -3.14079
   D186       0.00496   0.00000   0.00000  -0.00021  -0.00021   0.00475
   D187       0.00273   0.00000   0.00008   0.00000   0.00008   0.00282
   D188      -3.13876   0.00000   0.00007   0.00060   0.00067  -3.13809
   D189       3.14055   0.00000   0.00003  -0.00006  -0.00003   3.14053
   D190      -0.00094   0.00001   0.00002   0.00054   0.00056  -0.00038
   D191      -3.13940  -0.00002   0.00006  -0.00127  -0.00121  -3.14062
   D192       0.00152   0.00002  -0.00002   0.00144   0.00142   0.00293
   D193      -3.13969   0.00000  -0.00001  -0.00033  -0.00035  -3.14004
   D194       0.00199   0.00000  -0.00003   0.00025   0.00022   0.00222
         Item               Value     Threshold  Converged?
 Maximum Force            0.000036     0.000450     YES
 RMS     Force            0.000011     0.000300     YES
 Maximum Displacement     0.007261     0.001800     NO 
 RMS     Displacement     0.001658     0.001200     NO 
 Predicted change in Energy=-5.060968D-07
 Lowest energy point so far.  Saving SCF results.
 GradGradGradGradGradGradGradGradGradGradGradGradGradGradGradGradGradGrad

 Leave Link  103 at Sat Oct 20 05:39:07 2018, MaxMem=   838860800 cpu:         8.1
 (Enter /soft/sl6.3/x86_64/gaussian/g09_d01/g09/l202.exe)
 Stoichiometry    C28H20Cl2FeN8O4(5)
 Framework group  C1[X(C28H20Cl2FeN8O4)]
 Deg. of freedom   183
 Full point group                 C1      NOp   1
 RotChk:  IX=0 Diff= 4.61D-04
 Largest Abelian subgroup         C1      NOp   1
 Largest concise Abelian subgroup C1      NOp   1
                         Standard orientation:                         
 ---------------------------------------------------------------------
 Center     Atomic      Atomic             Coordinates (Angstroms)
 Number     Number       Type             X           Y           Z
 ---------------------------------------------------------------------
      1         26           0        0.029039    0.176428   -0.069622
      2         17           0        0.046557   -1.130042   -1.999056
      3          7           0       -0.369369    1.966196   -1.499959
      4          7           0       -2.208010    0.540273   -0.125941
      5          7           0       -3.191194   -0.164274    0.330716
      6          7           0       -4.263301    0.110551   -0.439607
      7          6           0        0.586084    2.670097   -2.108277
      8          1           0        1.598860    2.479715   -1.772103
      9          6           0        0.324165    3.579605   -3.127645
     10          1           0        1.136244    4.120567   -3.596571
     11          6           0       -0.995721    3.764489   -3.527187
     12          1           0       -1.241202    4.463634   -4.318035
     13          6           0       -1.998262    3.034838   -2.900908
     14          1           0       -3.034633    3.156878   -3.191102
     15          6           0       -1.645273    2.136462   -1.892561
     16          6           0       -2.616362    1.295262   -1.192882
     17          6           0       -3.946697    1.020608   -1.403394
     18          1           0       -4.646456    1.336739   -2.155566
     19         17           0        0.009055   -1.280814    1.838247
     20          7           0        0.337724    1.840248    1.562258
     21          7           0        2.195815    0.485833    0.170824
     22          7           0        3.193690   -0.171606   -0.325450
     23          7           0        4.254303    0.058574    0.478240
     24          6           0       -0.635201    2.501913    2.191528
     25          1           0       -1.633676    2.363663    1.793881
     26          6           0       -0.410295    3.303052    3.305268
     27          1           0       -1.236884    3.811415    3.785184
     28          6           0        0.890880    3.421271    3.785265
     29          1           0        1.106941    4.033781    4.652807
     30          6           0        1.910820    2.735689    3.139379
     31          1           0        2.933050    2.803960    3.490638
     32          6           0        1.595182    1.947046    2.031505
     33          6           0        2.583185    1.163113    1.297277
     34          6           0        3.914177    0.889902    1.501822
     35          1           0        4.600833    1.162014    2.282673
     36          6           0       -5.498375   -0.559032   -0.203451
     37          6           0       -6.700678    0.045195   -0.574819
     38          6           0       -5.478798   -1.817764    0.398911
     39          6           0       -7.893738   -0.627034   -0.354351
     40          6           0       -6.680119   -2.475600    0.625172
     41          6           0       -7.892330   -1.889258    0.245577
     42          1           0       -6.709354    1.036369   -1.010776
     43          1           0       -4.532499   -2.260464    0.678487
     44          1           0       -8.840912   -0.182640   -0.632069
     45          1           0       -6.678551   -3.452811    1.088608
     46          6           0        5.500724   -0.572589    0.207273
     47          6           0        6.689194    0.012563    0.648592
     48          6           0        5.509429   -1.776568   -0.499076
     49          6           0        7.894828   -0.623276    0.392661
     50          6           0        6.723218   -2.397306   -0.759931
     51          6           0        7.921189   -1.829963   -0.312037
     52          1           0        6.677285    0.962863    1.167454
     53          1           0        4.573858   -2.206741   -0.829304
     54          1           0        8.831078   -0.191786    0.722876
     55          1           0        6.743034   -3.331439   -1.304644
     56          6           0       -9.204633   -2.558892    0.457955
     57          8           0      -10.272985   -2.088800    0.148486
     58          8           0       -9.085576   -3.771125    1.046287
     59          1           0       -9.983583   -4.121176    1.138976
     60          6           0        9.245561   -2.461244   -0.560252
     61          8           0       10.302762   -2.006928   -0.193607
     62          8           0        9.153057   -3.619992   -1.252855
     63          1           0       10.057565   -3.948389   -1.360055
 ---------------------------------------------------------------------
 Rotational constants (GHZ):      0.1216803      0.0271556      0.0258667
 Leave Link  202 at Sat Oct 20 05:39:07 2018, MaxMem=   838860800 cpu:         0.1
 (Enter /soft/sl6.3/x86_64/gaussian/g09_d01/g09/l301.exe)
 Standard basis: 6-311G(d,p) (5D, 7F)
 Ernie: Thresh=  0.10000D-02 Tol=  0.10000D-05 Strict=F.
 There are   986 symmetry adapted cartesian basis functions of A   symmetry.
 There are   938 symmetry adapted basis functions of A   symmetry.
   938 basis functions,  1619 primitive gaussians,   986 cartesian basis functions
   170 alpha electrons      166 beta electrons
       nuclear repulsion energy      5783.6637161863 Hartrees.
 IExCor=  402 DFT=T Ex+Corr=B3LYP ExCW=0 ScaHFX=  0.200000
 ScaDFX=  0.800000  0.720000  1.000000  0.810000 ScalE2=  1.000000  1.000000
 IRadAn=      0 IRanWt=     -1 IRanGd=            0 ICorTp=0 IEmpDi=  4
 NAtoms=   63 NActive=   63 NUniq=   63 SFac= 1.00D+00 NAtFMM=   60 NAOKFM=T Big=T
 Integral buffers will be    131072 words long.
 Raffenetti 2 integral format.
 Two-electron integral symmetry is turned on.
 Leave Link  301 at Sat Oct 20 05:39:07 2018, MaxMem=   838860800 cpu:         0.9
 (Enter /soft/sl6.3/x86_64/gaussian/g09_d01/g09/l302.exe)
 NPDir=0 NMtPBC=     1 NCelOv=     1 NCel=       1 NClECP=     1 NCelD=      1
         NCelK=      1 NCelE2=     1 NClLst=     1 CellRange=     0.0.
 One-electron integrals computed using PRISM.
 NBasis=   938 RedAO= T EigKep=  1.63D-04  NBF=   938
 NBsUse=   938 1.00D-06 EigRej= -1.00D+00 NBFU=   938
 Precomputing XC quadrature grid using
 IXCGrd= 4 IRadAn=           0 IRanWt=          -1 IRanGd=           0 AccXCQ= 0.00D+00.
 Generated NRdTot=       0 NPtTot=           0 NUsed=           0 NTot=          32
 NSgBfM=   788   788   796   803   808 MxSgAt=    63 MxSgA2=    63.
 Leave Link  302 at Sat Oct 20 05:39:12 2018, MaxMem=   838860800 cpu:        73.5
 (Enter /soft/sl6.3/x86_64/gaussian/g09_d01/g09/l303.exe)
 DipDrv:  MaxL=1.
 Leave Link  303 at Sat Oct 20 05:39:12 2018, MaxMem=   838860800 cpu:         4.5
 (Enter /soft/sl6.3/x86_64/gaussian/g09_d01/g09/l401.exe)
 Initial guess from the checkpoint file:  "FeCl2L12_COOH_cis1.chk"
 B after Tr=     0.000000    0.000000    0.000000
         Rot=    1.000000    0.000174   -0.000042    0.000000 Ang=   0.02 deg.
 Guess basis will be translated and rotated to current coordinates.
 JPrj=2 DoOrth=T DoCkMO=T.
 Initial guess <Sx>= 0.0000 <Sy>= 0.0000 <Sz>= 2.0000 <S**2>= 6.0247 S= 2.0049
 Leave Link  401 at Sat Oct 20 05:39:22 2018, MaxMem=   838860800 cpu:       159.3
 (Enter /soft/sl6.3/x86_64/gaussian/g09_d01/g09/l502.exe)
 UHF open shell SCF:
 Using DIIS extrapolation, IDIIS=  1040.
 Integral symmetry usage will be decided dynamically.
 IVT=     2958216 IEndB=     2958216 NGot=   838860800 MDV=   836892407
 LenX=   836892407 LenY=   835919225
 Requested convergence on RMS density matrix=1.00D-08 within 128 cycles.
 Requested convergence on MAX density matrix=1.00D-06.
 Requested convergence on             energy=1.00D-06.
 No special actions if energy rises.
 Fock matrices will be formed incrementally for  20 cycles.

 Cycle   1  Pass 1  IDiag  1:
 FoFJK:  IHMeth= 1 ICntrl=       0 DoSepK=F KAlg= 0 I1Cent=   0 FoldK=F
 IRaf= 550000000 NMat=   1 IRICut=       1 DoRegI=T DoRafI=F ISym2E= 0.
 FoFCou: FMM=T IPFlag=           0 FMFlag=      100000 FMFlg1=        2001
         NFxFlg=           0 DoJE=F BraDBF=F KetDBF=F FulRan=T
         wScrn=  0.000000 ICntrl=       0 IOpCl=  1 I1Cent=           0 NGrid=           0
         NMat0=    1 NMatS0=      1 NMatT0=    0 NMatD0=    1 NMtDS0=    0 NMtDT0=    0
 Symmetry not used in FoFCou.
 FMM levels:  10  Number of levels for PrismC:   9
 E= -4002.66417659195    
 DIIS: error= 6.57D-05 at cycle   1 NSaved=   1.
 NSaved= 1 IEnMin= 1 EnMin= -4002.66417659195     IErMin= 1 ErrMin= 6.57D-05
 ErrMax= 6.57D-05  0.00D+00 EMaxC= 1.00D-01 BMatC= 2.75D-05 BMatP= 2.75D-05
 IDIUse=1 WtCom= 1.00D+00 WtEn= 0.00D+00
 Coeff-Com:  0.100D+01
 Coeff:      0.100D+01
 Gap=     0.762 Goal=   None    Shift=    0.000
 Gap=     0.732 Goal=   None    Shift=    0.000
 RMSDP=4.99D-06 MaxDP=2.50D-04              OVMax= 6.30D-04

 Cycle   2  Pass 1  IDiag  1:
 RMSU=  4.99D-06    CP:  1.00D+00
 E= -4002.66418902529     Delta-E=       -0.000012433340 Rises=F Damp=F
 DIIS: error= 1.26D-05 at cycle   2 NSaved=   2.
 NSaved= 2 IEnMin= 2 EnMin= -4002.66418902529     IErMin= 2 ErrMin= 1.26D-05
 ErrMax= 1.26D-05  0.00D+00 EMaxC= 1.00D-01 BMatC= 4.26D-07 BMatP= 2.75D-05
 IDIUse=1 WtCom= 1.00D+00 WtEn= 0.00D+00
 Coeff-Com: -0.659D-01 0.107D+01
 Coeff:     -0.659D-01 0.107D+01
 Gap=     0.102 Goal=   None    Shift=    0.000
 Gap=     0.072 Goal=   None    Shift=    0.000
 RMSDP=7.56D-07 MaxDP=4.60D-05 DE=-1.24D-05 OVMax= 1.35D-04

 Cycle   3  Pass 1  IDiag  1:
 RMSU=  7.07D-07    CP:  1.00D+00  1.05D+00
 E= -4002.66418910198     Delta-E=       -0.000000076692 Rises=F Damp=F
 DIIS: error= 1.75D-05 at cycle   3 NSaved=   3.
 NSaved= 3 IEnMin= 3 EnMin= -4002.66418910198     IErMin= 2 ErrMin= 1.26D-05
 ErrMax= 1.75D-05  0.00D+00 EMaxC= 1.00D-01 BMatC= 5.34D-07 BMatP= 4.26D-07
 IDIUse=1 WtCom= 1.00D+00 WtEn= 0.00D+00
 Coeff-Com: -0.448D-01 0.619D+00 0.426D+00
 Coeff:     -0.448D-01 0.619D+00 0.426D+00
 Gap=     0.102 Goal=   None    Shift=    0.000
 Gap=     0.072 Goal=   None    Shift=    0.000
 RMSDP=4.73D-07 MaxDP=4.88D-05 DE=-7.67D-08 OVMax= 1.24D-04

 Cycle   4  Pass 1  IDiag  1:
 RMSU=  2.89D-07    CP:  1.00D+00  1.06D+00  4.75D-01
 E= -4002.66418920842     Delta-E=       -0.000000106445 Rises=F Damp=F
 DIIS: error= 7.54D-06 at cycle   4 NSaved=   4.
 NSaved= 4 IEnMin= 4 EnMin= -4002.66418920842     IErMin= 4 ErrMin= 7.54D-06
 ErrMax= 7.54D-06  0.00D+00 EMaxC= 1.00D-01 BMatC= 7.89D-08 BMatP= 4.26D-07
 IDIUse=1 WtCom= 1.00D+00 WtEn= 0.00D+00
 Coeff-Com: -0.120D-01 0.145D+00 0.277D+00 0.590D+00
 Coeff:     -0.120D-01 0.145D+00 0.277D+00 0.590D+00
 Gap=     0.102 Goal=   None    Shift=    0.000
 Gap=     0.072 Goal=   None    Shift=    0.000
 RMSDP=1.56D-07 MaxDP=1.51D-05 DE=-1.06D-07 OVMax= 4.22D-05

 Cycle   5  Pass 1  IDiag  1:
 RMSU=  9.61D-08    CP:  1.00D+00  1.06D+00  5.97D-01  7.03D-01
 E= -4002.66418922491     Delta-E=       -0.000000016489 Rises=F Damp=F
 DIIS: error= 1.67D-06 at cycle   5 NSaved=   5.
 NSaved= 5 IEnMin= 5 EnMin= -4002.66418922491     IErMin= 5 ErrMin= 1.67D-06
 ErrMax= 1.67D-06  0.00D+00 EMaxC= 1.00D-01 BMatC= 9.77D-09 BMatP= 7.89D-08
 IDIUse=1 WtCom= 1.00D+00 WtEn= 0.00D+00
 Coeff-Com: -0.360D-02 0.352D-01 0.136D+00 0.364D+00 0.469D+00
 Coeff:     -0.360D-02 0.352D-01 0.136D+00 0.364D+00 0.469D+00
 Gap=     0.102 Goal=   None    Shift=    0.000
 Gap=     0.072 Goal=   None    Shift=    0.000
 RMSDP=6.56D-08 MaxDP=5.71D-06 DE=-1.65D-08 OVMax= 1.77D-05

 Cycle   6  Pass 1  IDiag  1:
 RMSU=  4.68D-08    CP:  1.00D+00  1.06D+00  6.03D-01  7.70D-01  5.68D-01
 E= -4002.66418922661     Delta-E=       -0.000000001693 Rises=F Damp=F
 DIIS: error= 7.26D-07 at cycle   6 NSaved=   6.
 NSaved= 6 IEnMin= 6 EnMin= -4002.66418922661     IErMin= 6 ErrMin= 7.26D-07
 ErrMax= 7.26D-07  0.00D+00 EMaxC= 1.00D-01 BMatC= 2.02D-09 BMatP= 9.77D-09
 IDIUse=1 WtCom= 1.00D+00 WtEn= 0.00D+00
 Coeff-Com:  0.188D-03-0.105D-01 0.322D-01 0.123D+00 0.329D+00 0.527D+00
 Coeff:      0.188D-03-0.105D-01 0.322D-01 0.123D+00 0.329D+00 0.527D+00
 Gap=     0.102 Goal=   None    Shift=    0.000
 Gap=     0.072 Goal=   None    Shift=    0.000
 RMSDP=3.71D-08 MaxDP=4.09D-06 DE=-1.69D-09 OVMax= 1.67D-05

 Cycle   7  Pass 1  IDiag  1:
 RMSU=  2.36D-08    CP:  1.00D+00  1.06D+00  6.10D-01  7.83D-01  7.24D-01
                    CP:  4.94D-01
 E= -4002.66418922696     Delta-E=       -0.000000000355 Rises=F Damp=F
 DIIS: error= 4.17D-07 at cycle   7 NSaved=   7.
 NSaved= 7 IEnMin= 7 EnMin= -4002.66418922696     IErMin= 7 ErrMin= 4.17D-07
 ErrMax= 4.17D-07  0.00D+00 EMaxC= 1.00D-01 BMatC= 5.45D-10 BMatP= 2.02D-09
 IDIUse=1 WtCom= 1.00D+00 WtEn= 0.00D+00
 Coeff-Com:  0.661D-03-0.133D-01 0.452D-02 0.389D-01 0.173D+00 0.393D+00
 Coeff-Com:  0.403D+00
 Coeff:      0.661D-03-0.133D-01 0.452D-02 0.389D-01 0.173D+00 0.393D+00
 Coeff:      0.403D+00
 Gap=     0.102 Goal=   None    Shift=    0.000
 Gap=     0.072 Goal=   None    Shift=    0.000
 RMSDP=1.44D-08 MaxDP=1.49D-06 DE=-3.55D-10 OVMax= 8.63D-06

 Cycle   8  Pass 1  IDiag  1:
 RMSU=  1.07D-08    CP:  1.00D+00  1.06D+00  6.12D-01  7.88D-01  7.19D-01
                    CP:  6.75D-01  8.18D-01
 E= -4002.66418922710     Delta-E=       -0.000000000142 Rises=F Damp=F
 DIIS: error= 1.75D-07 at cycle   8 NSaved=   8.
 NSaved= 8 IEnMin= 8 EnMin= -4002.66418922710     IErMin= 8 ErrMin= 1.75D-07
 ErrMax= 1.75D-07  0.00D+00 EMaxC= 1.00D-01 BMatC= 4.65D-11 BMatP= 5.45D-10
 IDIUse=1 WtCom= 1.00D+00 WtEn= 0.00D+00
 Coeff-Com:  0.338D-03-0.594D-02-0.187D-02 0.482D-02 0.504D-01 0.153D+00
 Coeff-Com:  0.220D+00 0.580D+00
 Coeff:      0.338D-03-0.594D-02-0.187D-02 0.482D-02 0.504D-01 0.153D+00
 Coeff:      0.220D+00 0.580D+00
 Gap=     0.102 Goal=   None    Shift=    0.000
 Gap=     0.072 Goal=   None    Shift=    0.000
 RMSDP=8.83D-09 MaxDP=1.06D-06 DE=-1.42D-10 OVMax= 8.74D-06

 Cycle   9  Pass 1  IDiag  1:
 RMSU=  5.17D-09    CP:  1.00D+00  1.06D+00  6.12D-01  7.93D-01  7.43D-01
                    CP:  7.34D-01  1.05D+00  1.27D+00
 E= -4002.66418922717     Delta-E=       -0.000000000069 Rises=F Damp=F
 DIIS: error= 1.68D-07 at cycle   9 NSaved=   9.
 NSaved= 9 IEnMin= 9 EnMin= -4002.66418922717     IErMin= 9 ErrMin= 1.68D-07
 ErrMax= 1.68D-07  0.00D+00 EMaxC= 1.00D-01 BMatC= 2.29D-11 BMatP= 4.65D-11
 IDIUse=1 WtCom= 1.00D+00 WtEn= 0.00D+00
 Coeff-Com: -0.978D-04 0.258D-02-0.297D-02-0.144D-01-0.473D-01-0.874D-01
 Coeff-Com: -0.496D-01 0.325D+00 0.875D+00
 Coeff:     -0.978D-04 0.258D-02-0.297D-02-0.144D-01-0.473D-01-0.874D-01
 Coeff:     -0.496D-01 0.325D+00 0.875D+00
 Gap=     0.102 Goal=   None    Shift=    0.000
 Gap=     0.072 Goal=   None    Shift=    0.000
 RMSDP=1.31D-08 MaxDP=1.63D-06 DE=-6.91D-11 OVMax= 1.44D-05

 Cycle  10  Pass 1  IDiag  1:
 RMSU=  3.86D-09    CP:  1.00D+00  1.06D+00  6.12D-01  7.97D-01  7.72D-01
                    CP:  8.17D-01  1.37D+00  1.99D+00  1.67D+00
 E= -4002.66418922718     Delta-E=       -0.000000000011 Rises=F Damp=F
 DIIS: error= 1.65D-07 at cycle  10 NSaved=  10.
 NSaved=10 IEnMin=10 EnMin= -4002.66418922718     IErMin=10 ErrMin= 1.65D-07
 ErrMax= 1.65D-07  0.00D+00 EMaxC= 1.00D-01 BMatC= 1.62D-11 BMatP= 2.29D-11
 IDIUse=1 WtCom= 1.00D+00 WtEn= 0.00D+00
 Coeff-Com: -0.294D-03 0.590D-02-0.108D-02-0.141D-01-0.684D-01-0.170D+00
 Coeff-Com: -0.180D+00-0.165D+00 0.678D+00 0.916D+00
 Coeff:     -0.294D-03 0.590D-02-0.108D-02-0.141D-01-0.684D-01-0.170D+00
 Coeff:     -0.180D+00-0.165D+00 0.678D+00 0.916D+00
 Gap=     0.102 Goal=   None    Shift=    0.000
 Gap=     0.072 Goal=   None    Shift=    0.000
 RMSDP=1.75D-08 MaxDP=2.40D-06 DE=-1.09D-11 OVMax= 1.91D-05

 Cycle  11  Pass 1  IDiag  1:
 RMSU=  3.64D-09    CP:  1.00D+00  1.06D+00  6.14D-01  8.03D-01  8.06D-01
                    CP:  9.11D-01  1.82D+00  2.94D+00  2.84D+00  1.76D+00
 E= -4002.66418922731     Delta-E=       -0.000000000127 Rises=F Damp=F
 DIIS: error= 1.58D-07 at cycle  11 NSaved=  11.
 NSaved=11 IEnMin=11 EnMin= -4002.66418922731     IErMin=11 ErrMin= 1.58D-07
 ErrMax= 1.58D-07  0.00D+00 EMaxC= 1.00D-01 BMatC= 9.66D-12 BMatP= 1.62D-11
 IDIUse=1 WtCom= 1.00D+00 WtEn= 0.00D+00
 Coeff-Com: -0.156D-03 0.271D-02 0.929D-03-0.176D-02-0.210D-01-0.756D-01
 Coeff-Com: -0.979D-01-0.337D+00-0.178D-01 0.662D+00 0.886D+00
 Coeff:     -0.156D-03 0.271D-02 0.929D-03-0.176D-02-0.210D-01-0.756D-01
 Coeff:     -0.979D-01-0.337D+00-0.178D-01 0.662D+00 0.886D+00
 Gap=     0.102 Goal=   None    Shift=    0.000
 Gap=     0.072 Goal=   None    Shift=    0.000
 RMSDP=1.74D-08 MaxDP=2.58D-06 DE=-1.27D-10 OVMax= 1.92D-05

 Cycle  12  Pass 1  IDiag  1:
 RMSU=  1.10D-08    CP:  1.00D+00  1.06D+00  6.14D-01  8.08D-01  8.38D-01
                    CP:  9.97D-01  2.24D+00  3.00D+00  3.00D+00  3.00D+00
                    CP:  1.75D+00
 E= -4002.66418922741     Delta-E=       -0.000000000102 Rises=F Damp=F
 DIIS: error= 1.52D-07 at cycle  12 NSaved=  12.
 NSaved=12 IEnMin=12 EnMin= -4002.66418922741     IErMin=12 ErrMin= 1.52D-07
 ErrMax= 1.52D-07  0.00D+00 EMaxC= 1.00D-01 BMatC= 6.64D-12 BMatP= 9.66D-12
 IDIUse=1 WtCom= 1.00D+00 WtEn= 0.00D+00
 Coeff-Com:  0.316D-04-0.100D-02 0.130D-02 0.592D-02 0.198D-01 0.284D-01
 Coeff-Com:  0.225D-01-0.187D+00-0.342D+00 0.305D-01 0.675D+00 0.746D+00
 Coeff:      0.316D-04-0.100D-02 0.130D-02 0.592D-02 0.198D-01 0.284D-01
 Coeff:      0.225D-01-0.187D+00-0.342D+00 0.305D-01 0.675D+00 0.746D+00
 Gap=     0.102 Goal=   None    Shift=    0.000
 Gap=     0.072 Goal=   None    Shift=    0.000
 RMSDP=1.32D-08 MaxDP=2.17D-06 DE=-1.02D-10 OVMax= 1.45D-05

 Cycle  13  Pass 1  IDiag  1:
 RMSU=  4.61D-09    CP:  1.00D+00  1.06D+00  6.15D-01  8.11D-01  8.60D-01
                    CP:  1.06D+00  2.52D+00  3.00D+00  3.00D+00  3.00D+00
                    CP:  2.75D+00  1.83D+00
 E= -4002.66418922741     Delta-E=        0.000000000000 Rises=F Damp=F
 DIIS: error= 1.48D-07 at cycle  13 NSaved=  13.
 NSaved=13 IEnMin=12 EnMin= -4002.66418922741     IErMin=13 ErrMin= 1.48D-07
 ErrMax= 1.48D-07  0.00D+00 EMaxC= 1.00D-01 BMatC= 4.24D-12 BMatP= 6.64D-12
 IDIUse=1 WtCom= 1.00D+00 WtEn= 0.00D+00
 Coeff-Com:  0.628D-04-0.132D-02 0.407D-03 0.342D-02 0.169D-01 0.355D-01
 Coeff-Com:  0.481D-01-0.539D-02-0.152D+00-0.210D+00 0.832D-01 0.380D+00
 Coeff-Com:  0.802D+00
 Coeff:      0.628D-04-0.132D-02 0.407D-03 0.342D-02 0.169D-01 0.355D-01
 Coeff:      0.481D-01-0.539D-02-0.152D+00-0.210D+00 0.832D-01 0.380D+00
 Coeff:      0.802D+00
 Gap=     0.102 Goal=   None    Shift=    0.000
 Gap=     0.072 Goal=   None    Shift=    0.000
 RMSDP=8.78D-09 MaxDP=1.61D-06 DE= 0.00D+00 OVMax= 9.58D-06

 Cycle  14  Pass 1  IDiag  1:
 RMSU=  3.00D-09    CP:  1.00D+00  1.06D+00  6.15D-01  8.12D-01  8.71D-01
                    CP:  1.09D+00  2.68D+00  3.00D+00  3.00D+00  3.00D+00
                    CP:  3.00D+00  2.36D+00  1.79D+00
 E= -4002.66418922739     Delta-E=        0.000000000018 Rises=F Damp=F
 DIIS: error= 1.44D-07 at cycle  14 NSaved=  14.
 NSaved=14 IEnMin=12 EnMin= -4002.66418922741     IErMin=14 ErrMin= 1.44D-07
 ErrMax= 1.44D-07  0.00D+00 EMaxC= 1.00D-01 BMatC= 3.65D-12 BMatP= 4.24D-12
 IDIUse=1 WtCom= 1.00D+00 WtEn= 0.00D+00
 Coeff-Com:  0.177D-04-0.996D-04-0.701D-03-0.234D-02-0.332D-02 0.172D-03
 Coeff-Com:  0.221D-01 0.130D+00 0.176D+00-0.186D+00-0.460D+00-0.323D+00
 Coeff-Com:  0.557D+00 0.109D+01
 Coeff:      0.177D-04-0.996D-04-0.701D-03-0.234D-02-0.332D-02 0.172D-03
 Coeff:      0.221D-01 0.130D+00 0.176D+00-0.186D+00-0.460D+00-0.323D+00
 Coeff:      0.557D+00 0.109D+01
 Gap=     0.102 Goal=   None    Shift=    0.000
 Gap=     0.072 Goal=   None    Shift=    0.000
 RMSDP=1.29D-08 MaxDP=2.47D-06 DE= 1.82D-11 OVMax= 1.41D-05

 Cycle  15  Pass 1  IDiag  1:
 RMSU=  2.01D-09    CP:  1.00D+00  1.06D+00  6.15D-01  8.13D-01  8.83D-01
                    CP:  1.12D+00  2.88D+00  3.00D+00  3.00D+00  3.00D+00
                    CP:  3.00D+00  3.00D+00  3.00D+00  3.00D+00
 E= -4002.66418922744     Delta-E=       -0.000000000044 Rises=F Damp=F
 DIIS: error= 1.39D-07 at cycle  15 NSaved=  15.
 NSaved=15 IEnMin=15 EnMin= -4002.66418922744     IErMin=15 ErrMin= 1.39D-07
 ErrMax= 1.39D-07  0.00D+00 EMaxC= 1.00D-01 BMatC= 3.10D-12 BMatP= 3.65D-12
 IDIUse=1 WtCom= 1.00D+00 WtEn= 0.00D+00
 Coeff-Com: -0.494D-04 0.126D-02-0.986D-03-0.526D-02-0.193D-01-0.358D-01
 Coeff-Com: -0.295D-01 0.108D+00 0.293D+00 0.626D-01-0.449D+00-0.639D+00
 Coeff-Com: -0.381D+00 0.873D+00 0.122D+01
 Coeff:     -0.494D-04 0.126D-02-0.986D-03-0.526D-02-0.193D-01-0.358D-01
 Coeff:     -0.295D-01 0.108D+00 0.293D+00 0.626D-01-0.449D+00-0.639D+00
 Coeff:     -0.381D+00 0.873D+00 0.122D+01
 Gap=     0.102 Goal=   None    Shift=    0.000
 Gap=     0.072 Goal=   None    Shift=    0.000
 RMSDP=1.94D-08 MaxDP=3.78D-06 DE=-4.37D-11 OVMax= 2.11D-05

 Cycle  16  Pass 1  IDiag  1:
 RMSU=  1.66D-08    CP:  1.00D+00  1.06D+00  6.15D-01  8.15D-01  9.00D-01
                    CP:  1.17D+00  3.00D+00  3.00D+00  3.00D+00  3.00D+00
                    CP:  3.00D+00  3.00D+00  3.00D+00  3.00D+00  3.00D+00
 E= -4002.66418922745     Delta-E=       -0.000000000007 Rises=F Damp=F
 DIIS: error= 1.29D-07 at cycle  16 NSaved=  16.
 NSaved=16 IEnMin=16 EnMin= -4002.66418922745     IErMin=16 ErrMin= 1.29D-07
 ErrMax= 1.29D-07  0.00D+00 EMaxC= 1.00D-01 BMatC= 2.57D-12 BMatP= 3.10D-12
 IDIUse=1 WtCom= 1.00D+00 WtEn= 0.00D+00
 Coeff-Com: -0.528D-04 0.101D-02-0.125D-03-0.174D-02-0.112D-01-0.258D-01
 Coeff-Com: -0.442D-01-0.299D-01 0.496D-01 0.221D+00 0.723D-01-0.175D+00
 Coeff-Com: -0.786D+00-0.331D+00 0.900D+00 0.116D+01
 Coeff:     -0.528D-04 0.101D-02-0.125D-03-0.174D-02-0.112D-01-0.258D-01
 Coeff:     -0.442D-01-0.299D-01 0.496D-01 0.221D+00 0.723D-01-0.175D+00
 Coeff:     -0.786D+00-0.331D+00 0.900D+00 0.116D+01
 Gap=     0.102 Goal=   None    Shift=    0.000
 Gap=     0.072 Goal=   None    Shift=    0.000
 RMSDP=2.29D-08 MaxDP=4.49D-06 DE=-7.28D-12 OVMax= 2.47D-05

 Cycle  17  Pass 1  IDiag  1:
 RMSU=  5.66D-09    CP:  1.00D+00  1.06D+00  6.16D-01  8.16D-01  9.19D-01
                    CP:  1.23D+00  3.00D+00  3.00D+00  3.00D+00  3.00D+00
                    CP:  3.00D+00  3.00D+00  3.00D+00  3.00D+00  3.00D+00
                    CP:  2.32D+00
 E= -4002.66418922758     Delta-E=       -0.000000000138 Rises=F Damp=F
 DIIS: error= 1.16D-07 at cycle  17 NSaved=  17.
 NSaved=17 IEnMin=17 EnMin= -4002.66418922758     IErMin=17 ErrMin= 1.16D-07
 ErrMax= 1.16D-07  0.00D+00 EMaxC= 1.00D-01 BMatC= 2.12D-12 BMatP= 2.57D-12
 IDIUse=1 WtCom= 1.00D+00 WtEn= 0.00D+00
 Coeff-Com:  0.147D-04-0.756D-03 0.138D-02 0.613D-02 0.166D-01 0.257D-01
 Coeff-Com: -0.917D-02-0.202D+00-0.399D+00 0.179D+00 0.764D+00 0.778D+00
 Coeff-Com: -0.324D+00-0.168D+01-0.915D+00 0.130D+01 0.146D+01
 Coeff:      0.147D-04-0.756D-03 0.138D-02 0.613D-02 0.166D-01 0.257D-01
 Coeff:     -0.917D-02-0.202D+00-0.399D+00 0.179D+00 0.764D+00 0.778D+00
 Coeff:     -0.324D+00-0.168D+01-0.915D+00 0.130D+01 0.146D+01
 Gap=     0.102 Goal=   None    Shift=    0.000
 Gap=     0.072 Goal=   None    Shift=    0.000
 RMSDP=4.26D-08 MaxDP=8.40D-06 DE=-1.38D-10 OVMax= 4.59D-05

 Cycle  18  Pass 1  IDiag  1:
 RMSU=  2.97D-08    CP:  1.00D+00  1.06D+00  6.17D-01  8.18D-01  9.53D-01
                    CP:  1.32D+00  3.00D+00  3.00D+00  3.00D+00  3.00D+00
                    CP:  3.00D+00  3.00D+00  3.00D+00  3.00D+00  3.00D+00
                    CP:  3.00D+00  2.87D+00
 E= -4002.66418922764     Delta-E=       -0.000000000060 Rises=F Damp=F
 DIIS: error= 9.21D-08 at cycle  18 NSaved=  18.
 NSaved=18 IEnMin=18 EnMin= -4002.66418922764     IErMin=18 ErrMin= 9.21D-08
 ErrMax= 9.21D-08  0.00D+00 EMaxC= 1.00D-01 BMatC= 1.50D-12 BMatP= 2.12D-12
 IDIUse=1 WtCom= 1.00D+00 WtEn= 0.00D+00
 Coeff-Com:  0.322D-04-0.970D-03 0.110D-02 0.525D-02 0.170D-01 0.295D-01
 Coeff-Com:  0.123D-01-0.142D+00-0.315D+00 0.369D-01 0.536D+00 0.662D+00
 Coeff-Com:  0.112D+00-0.109D+01-0.109D+01 0.454D+00 0.108D+01 0.699D+00
 Coeff:      0.322D-04-0.970D-03 0.110D-02 0.525D-02 0.170D-01 0.295D-01
 Coeff:      0.123D-01-0.142D+00-0.315D+00 0.369D-01 0.536D+00 0.662D+00
 Coeff:      0.112D+00-0.109D+01-0.109D+01 0.454D+00 0.108D+01 0.699D+00
 Gap=     0.102 Goal=   None    Shift=    0.000
 Gap=     0.072 Goal=   None    Shift=    0.000
 RMSDP=2.04D-08 MaxDP=4.01D-06 DE=-6.00D-11 OVMax= 2.19D-05

 Cycle  19  Pass 1  IDiag  1:
 RMSU=  4.61D-09    CP:  1.00D+00  1.06D+00  6.17D-01  8.19D-01  9.70D-01
                    CP:  1.37D+00  3.00D+00  3.00D+00  3.00D+00  3.00D+00
                    CP:  3.00D+00  3.00D+00  3.00D+00  3.00D+00  3.00D+00
                    CP:  3.00D+00  3.00D+00  1.66D+00
 E= -4002.66418922761     Delta-E=        0.000000000031 Rises=F Damp=F
 DIIS: error= 8.02D-08 at cycle  19 NSaved=  19.
 NSaved=19 IEnMin=18 EnMin= -4002.66418922764     IErMin=19 ErrMin= 8.02D-08
 ErrMax= 8.02D-08  0.00D+00 EMaxC= 1.00D-01 BMatC= 1.06D-12 BMatP= 1.50D-12
 IDIUse=1 WtCom= 1.00D+00 WtEn= 0.00D+00
 Coeff-Com:  0.914D-05-0.759D-04-0.216D-03-0.846D-03-0.452D-03 0.632D-03
 Coeff-Com:  0.140D-01 0.409D-01 0.761D-01-0.934D-01-0.182D+00-0.119D+00
 Coeff-Com:  0.285D+00 0.474D+00-0.840D-01-0.593D+00-0.318D+00 0.468D+00
 Coeff-Com:  0.103D+01
 Coeff:      0.914D-05-0.759D-04-0.216D-03-0.846D-03-0.452D-03 0.632D-03
 Coeff:      0.140D-01 0.409D-01 0.761D-01-0.934D-01-0.182D+00-0.119D+00
 Coeff:      0.285D+00 0.474D+00-0.840D-01-0.593D+00-0.318D+00 0.468D+00
 Coeff:      0.103D+01
 Gap=     0.102 Goal=   None    Shift=    0.000
 Gap=     0.072 Goal=   None    Shift=    0.000
 RMSDP=1.70D-08 MaxDP=3.29D-06 DE= 3.09D-11 OVMax= 1.80D-05

 Cycle  20  Pass 1  IDiag  1:
 RMSU=  1.71D-09    CP:  1.00D+00  1.06D+00  6.17D-01  8.19D-01  9.83D-01
                    CP:  1.40D+00  3.00D+00  3.00D+00  3.00D+00  3.00D+00
                    CP:  3.00D+00  3.00D+00  3.00D+00  3.00D+00  3.00D+00
                    CP:  3.00D+00  3.00D+00  2.20D+00  2.04D+00
 E= -4002.66418922770     Delta-E=       -0.000000000091 Rises=F Damp=F
 DIIS: error= 7.05D-08 at cycle  20 NSaved=  20.
 NSaved=20 IEnMin=20 EnMin= -4002.66418922770     IErMin=20 ErrMin= 7.05D-08
 ErrMax= 7.05D-08  0.00D+00 EMaxC= 1.00D-01 BMatC= 8.10D-13 BMatP= 1.06D-12
 IDIUse=1 WtCom= 1.00D+00 WtEn= 0.00D+00
 Coeff-Com: -0.142D-04 0.572D-03-0.921D-03-0.404D-02-0.112D-01-0.198D-01
 Coeff-Com:  0.298D-02 0.115D+00 0.257D+00-0.898D-01-0.466D+00-0.507D+00
 Coeff-Com:  0.130D+00 0.105D+01 0.667D+00-0.688D+00-0.973D+00-0.218D+00
 Coeff-Com:  0.598D+00 0.116D+01
 Coeff:     -0.142D-04 0.572D-03-0.921D-03-0.404D-02-0.112D-01-0.198D-01
 Coeff:      0.298D-02 0.115D+00 0.257D+00-0.898D-01-0.466D+00-0.507D+00
 Coeff:      0.130D+00 0.105D+01 0.667D+00-0.688D+00-0.973D+00-0.218D+00
 Coeff:      0.598D+00 0.116D+01
 Gap=     0.102 Goal=   None    Shift=    0.000
 Gap=     0.072 Goal=   None    Shift=    0.000
 RMSDP=1.62D-08 MaxDP=3.05D-06 DE=-9.09D-11 OVMax= 1.72D-05

 Cycle  21  Pass 1  IDiag  1:
 Restarting incremental Fock formation.
 E= -4002.66418922753     Delta-E=        0.000000000169 Rises=F Damp=F
 DIIS: error= 6.05D-08 at cycle  21 NSaved=  20.
 NSaved=20 IEnMin=19 EnMin= -4002.66418922770     IErMin=20 ErrMin= 6.05D-08
 ErrMax= 6.05D-08  0.00D+00 EMaxC= 1.00D-01 BMatC= 6.82D-13 BMatP= 8.10D-13
 IDIUse=1 WtCom= 1.00D+00 WtEn= 0.00D+00
 Coeff-Com:  0.256D-03-0.612D-03-0.218D-02-0.592D-02-0.114D-01-0.955D-03
 Coeff-Com:  0.522D-01 0.123D+00-0.175D-01-0.203D+00-0.266D+00-0.706D-01
 Coeff-Com:  0.425D+00 0.495D+00-0.879D-01-0.480D+00-0.472D+00-0.366D+00
 Coeff-Com:  0.906D+00 0.983D+00
 Coeff:      0.256D-03-0.612D-03-0.218D-02-0.592D-02-0.114D-01-0.955D-03
 Coeff:      0.522D-01 0.123D+00-0.175D-01-0.203D+00-0.266D+00-0.706D-01
 Coeff:      0.425D+00 0.495D+00-0.879D-01-0.480D+00-0.472D+00-0.366D+00
 Coeff:      0.906D+00 0.983D+00
 Gap=     0.102 Goal=   None    Shift=    0.000
 Gap=     0.072 Goal=   None    Shift=    0.000
 RMSDP=1.46D-08 MaxDP=2.73D-06 DE= 1.69D-10 OVMax= 1.55D-05

 Cycle  22  Pass 1  IDiag  1:
 RMSU=  1.46D-08    CP:  1.00D+00
 E= -4002.66418922757     Delta-E=       -0.000000000038 Rises=F Damp=F
 DIIS: error= 5.15D-08 at cycle  22 NSaved=  20.
 NSaved=20 IEnMin=18 EnMin= -4002.66418922770     IErMin=20 ErrMin= 5.15D-08
 ErrMax= 5.15D-08  0.00D+00 EMaxC= 1.00D-01 BMatC= 5.13D-13 BMatP= 6.82D-13
 IDIUse=1 WtCom= 1.00D+00 WtEn= 0.00D+00
 Coeff-Com:  0.178D-03 0.771D-03 0.159D-02-0.611D-03-0.479D-02-0.496D-01
 Coeff-Com: -0.679D-01 0.580D-01 0.172D+00 0.141D+00-0.137D+00-0.387D+00
 Coeff-Com: -0.102D+00 0.398D+00 0.307D+00-0.181D+00-0.755D+00-0.163D+00
 Coeff-Com:  0.697D+00 0.107D+01
 Coeff:      0.178D-03 0.771D-03 0.159D-02-0.611D-03-0.479D-02-0.496D-01
 Coeff:     -0.679D-01 0.580D-01 0.172D+00 0.141D+00-0.137D+00-0.387D+00
 Coeff:     -0.102D+00 0.398D+00 0.307D+00-0.181D+00-0.755D+00-0.163D+00
 Coeff:      0.697D+00 0.107D+01
 Gap=     0.102 Goal=   None    Shift=    0.000
 Gap=     0.072 Goal=   None    Shift=    0.000
 RMSDP=1.50D-08 MaxDP=2.84D-06 DE=-3.82D-11 OVMax= 1.59D-05

 Cycle  23  Pass 1  IDiag  1:
 RMSU=  1.20D-09    CP:  1.00D+00  2.02D+00
 E= -4002.66418922752     Delta-E=        0.000000000049 Rises=F Damp=F
 DIIS: error= 4.18D-08 at cycle  23 NSaved=  20.
 NSaved=20 IEnMin=17 EnMin= -4002.66418922770     IErMin=20 ErrMin= 4.18D-08
 ErrMax= 4.18D-08  0.00D+00 EMaxC= 1.00D-01 BMatC= 4.19D-13 BMatP= 5.13D-13
 IDIUse=1 WtCom= 1.00D+00 WtEn= 0.00D+00
 Coeff-Com:  0.236D-04 0.187D-03-0.159D-02-0.466D-02-0.417D-01-0.510D-01
 Coeff-Com:  0.450D-01 0.139D+00 0.135D+00-0.581D-01-0.333D+00-0.233D+00
 Coeff-Com:  0.247D+00 0.380D+00 0.138D+00-0.326D+00-0.645D+00-0.131D+00
 Coeff-Com:  0.898D+00 0.842D+00
 Coeff:      0.236D-04 0.187D-03-0.159D-02-0.466D-02-0.417D-01-0.510D-01
 Coeff:      0.450D-01 0.139D+00 0.135D+00-0.581D-01-0.333D+00-0.233D+00
 Coeff:      0.247D+00 0.380D+00 0.138D+00-0.326D+00-0.645D+00-0.131D+00
 Coeff:      0.898D+00 0.842D+00
 Gap=     0.102 Goal=   None    Shift=    0.000
 Gap=     0.072 Goal=   None    Shift=    0.000
 RMSDP=1.22D-08 MaxDP=2.34D-06 DE= 4.91D-11 OVMax= 1.31D-05

 Cycle  24  Pass 1  IDiag  1:
 RMSU=  1.05D-09    CP:  1.00D+00  2.85D+00  2.30D+00
 E= -4002.66418922759     Delta-E=       -0.000000000069 Rises=F Damp=F
 DIIS: error= 3.35D-08 at cycle  24 NSaved=  20.
 NSaved=20 IEnMin=16 EnMin= -4002.66418922770     IErMin=20 ErrMin= 3.35D-08
 ErrMax= 3.35D-08  0.00D+00 EMaxC= 1.00D-01 BMatC= 2.64D-13 BMatP= 4.19D-13
 IDIUse=1 WtCom= 1.00D+00 WtEn= 0.00D+00
 Coeff-Com:  0.348D-03 0.179D-03 0.442D-03-0.142D-01-0.149D-01 0.385D-03
 Coeff-Com:  0.350D-01 0.525D-01 0.611D-01-0.539D-01-0.166D+00-0.595D-01
 Coeff-Com:  0.103D+00 0.235D+00 0.251D+00-0.316D+00-0.512D+00-0.214D+00
 Coeff-Com:  0.454D+00 0.116D+01
 Coeff:      0.348D-03 0.179D-03 0.442D-03-0.142D-01-0.149D-01 0.385D-03
 Coeff:      0.350D-01 0.525D-01 0.611D-01-0.539D-01-0.166D+00-0.595D-01
 Coeff:      0.103D+00 0.235D+00 0.251D+00-0.316D+00-0.512D+00-0.214D+00
 Coeff:      0.454D+00 0.116D+01
 Gap=     0.102 Goal=   None    Shift=    0.000
 Gap=     0.072 Goal=   None    Shift=    0.000
 RMSDP=1.07D-08 MaxDP=2.06D-06 DE=-6.91D-11 OVMax= 1.15D-05

 Cycle  25  Pass 1  IDiag  1:
 RMSU=  8.31D-09    CP:  1.00D+00  3.00D+00  3.00D+00  2.42D+00
 E= -4002.66418922760     Delta-E=       -0.000000000005 Rises=F Damp=F
 DIIS: error= 2.60D-08 at cycle  25 NSaved=  20.
 NSaved=20 IEnMin=15 EnMin= -4002.66418922770     IErMin=20 ErrMin= 2.60D-08
 ErrMax= 2.60D-08  0.00D+00 EMaxC= 1.00D-01 BMatC= 1.99D-13 BMatP= 2.64D-13
 IDIUse=1 WtCom= 1.00D+00 WtEn= 0.00D+00
 Coeff-Com:  0.131D-03 0.288D-02 0.967D-02 0.208D-01-0.254D-01-0.495D-01
 Coeff-Com: -0.363D-01 0.879D-01 0.143D+00-0.738D-02-0.188D+00-0.140D+00
 Coeff-Com:  0.121D+00 0.392D+00 0.168D+00-0.252D+00-0.858D+00-0.396D+00
 Coeff-Com:  0.925D+00 0.108D+01
 Coeff:      0.131D-03 0.288D-02 0.967D-02 0.208D-01-0.254D-01-0.495D-01
 Coeff:     -0.363D-01 0.879D-01 0.143D+00-0.738D-02-0.188D+00-0.140D+00
 Coeff:      0.121D+00 0.392D+00 0.168D+00-0.252D+00-0.858D+00-0.396D+00
 Coeff:      0.925D+00 0.108D+01
 Gap=     0.102 Goal=   None    Shift=    0.000
 Gap=     0.072 Goal=   None    Shift=    0.000
 RMSDP=1.14D-08 MaxDP=2.22D-06 DE=-5.46D-12 OVMax= 1.24D-05

 Cycle  26  Pass 1  IDiag  1:
 RMSU=  1.49D-09    CP:  1.00D+00  3.00D+00  3.00D+00  3.00D+00  2.35D+00
 E= -4002.66418922760     Delta-E=       -0.000000000004 Rises=F Damp=F
 DIIS: error= 1.85D-08 at cycle  26 NSaved=  20.
 NSaved=20 IEnMin=14 EnMin= -4002.66418922770     IErMin=20 ErrMin= 1.85D-08
 ErrMax= 1.85D-08  0.00D+00 EMaxC= 1.00D-01 BMatC= 1.35D-13 BMatP= 1.99D-13
 IDIUse=1 WtCom= 1.00D+00 WtEn= 0.00D+00
 Coeff-Com:  0.313D-02 0.895D-02 0.178D-01-0.217D-01-0.391D-01-0.349D-01
 Coeff-Com:  0.535D-01 0.110D+00 0.304D-01-0.115D+00-0.129D+00 0.219D-01
 Coeff-Com:  0.197D+00 0.224D+00-0.189D-01-0.535D+00-0.467D+00 0.228D+00
 Coeff-Com:  0.769D+00 0.696D+00
 Coeff:      0.313D-02 0.895D-02 0.178D-01-0.217D-01-0.391D-01-0.349D-01
 Coeff:      0.535D-01 0.110D+00 0.304D-01-0.115D+00-0.129D+00 0.219D-01
 Coeff:      0.197D+00 0.224D+00-0.189D-01-0.535D+00-0.467D+00 0.228D+00
 Coeff:      0.769D+00 0.696D+00
 Gap=     0.102 Goal=   None    Shift=    0.000
 Gap=     0.072 Goal=   None    Shift=    0.000
 RMSDP=5.82D-09 MaxDP=1.14D-06 DE=-3.64D-12 OVMax= 6.38D-06

 Cycle  27  Pass 1  IDiag  1:
 RMSU=  5.95D-10    CP:  1.00D+00  3.00D+00  3.00D+00  3.00D+00  3.00D+00
                    CP:  1.74D+00
 E= -4002.66418922763     Delta-E=       -0.000000000025 Rises=F Damp=F
 DIIS: error= 1.48D-08 at cycle  27 NSaved=  20.
 NSaved=20 IEnMin=13 EnMin= -4002.66418922770     IErMin=20 ErrMin= 1.48D-08
 ErrMax= 1.48D-08  0.00D+00 EMaxC= 1.00D-01 BMatC= 8.34D-14 BMatP= 1.35D-13
 IDIUse=1 WtCom= 1.00D+00 WtEn= 0.00D+00
 Coeff-Com: -0.797D-02-0.614D-02 0.514D-02 0.247D-01 0.177D-01-0.264D-01
 Coeff-Com: -0.583D-01-0.101D-01 0.583D-01 0.400D-01-0.935D-02-0.724D-01
 Coeff-Com:  0.162D-01-0.215D-01 0.178D+00 0.486D-01-0.290D+00-0.323D+00
 Coeff-Com:  0.298D+00 0.114D+01
 Coeff:     -0.797D-02-0.614D-02 0.514D-02 0.247D-01 0.177D-01-0.264D-01
 Coeff:     -0.583D-01-0.101D-01 0.583D-01 0.400D-01-0.935D-02-0.724D-01
 Coeff:      0.162D-01-0.215D-01 0.178D+00 0.486D-01-0.290D+00-0.323D+00
 Coeff:      0.298D+00 0.114D+01
 Gap=     0.102 Goal=   None    Shift=    0.000
 Gap=     0.072 Goal=   None    Shift=    0.000
 RMSDP=4.61D-09 MaxDP=8.95D-07 DE=-2.55D-11 OVMax= 5.10D-06

 SCF Done:  E(UB3LYP) =  -4002.66418923     A.U. after   27 cycles
            NFock= 27  Conv=0.46D-08     -V/T= 2.0025
 <Sx>= 0.0000 <Sy>= 0.0000 <Sz>= 2.0000 <S**2>= 6.0247 S= 2.0049
 <L.S>= 0.000000000000E+00
 KE= 3.992856772821D+03 PE=-2.100711563300D+04 EE= 7.227930954768D+03
 Annihilation of the first spin contaminant:
 S**2 before annihilation     6.0247,   after     6.0001
 Leave Link  502 at Sat Oct 20 06:02:00 2018, MaxMem=   838860800 cpu:     21697.9
 (Enter /soft/sl6.3/x86_64/gaussian/g09_d01/g09/l701.exe)
 Compute integral first derivatives.
 ... and contract with generalized density number  0.
 Leave Link  701 at Sat Oct 20 06:02:02 2018, MaxMem=   838860800 cpu:        17.5
 (Enter /soft/sl6.3/x86_64/gaussian/g09_d01/g09/l702.exe)
 L702 exits ... SP integral derivatives will be done elsewhere.
 Leave Link  702 at Sat Oct 20 06:02:02 2018, MaxMem=   838860800 cpu:         0.4
 (Enter /soft/sl6.3/x86_64/gaussian/g09_d01/g09/l703.exe)
 Compute integral first derivatives, UseDBF=F ICtDFT=           0.
 Integral derivatives from FoFJK, PRISM(SPDF).
 Calling FoFJK, ICntrl=      2127 FMM=T ISym2X=0 I1Cent= 0 IOpClX= 1 NMat=1 NMatS=1 NMatT=0.
 FoFJK:  IHMeth= 1 ICntrl=    2127 DoSepK=F KAlg= 0 I1Cent=   0 FoldK=F
 IRaf=         0 NMat=   1 IRICut=       1 DoRegI=T DoRafI=F ISym2E= 0.
 FoFCou: FMM=T IPFlag=           0 FMFlag=      100000 FMFlg1=        2001
         NFxFlg=           0 DoJE=F BraDBF=F KetDBF=F FulRan=T
         wScrn=  0.000000 ICntrl=    2127 IOpCl=  1 I1Cent=           0 NGrid=           0
         NMat0=    1 NMatS0=      1 NMatT0=    0 NMatD0=    1 NMtDS0=    0 NMtDT0=    0
 Symmetry not used in FoFCou.
 FMM levels:  10  Number of levels for PrismC:   9
 Leave Link  703 at Sat Oct 20 06:03:57 2018, MaxMem=   838860800 cpu:      1832.8
 (Enter /soft/sl6.3/x86_64/gaussian/g09_d01/g09/l716.exe)
 Dipole        =-2.21659705D-01 4.54451486D+00-3.41037066D-02
 ***** Axes restored to original set *****
 -------------------------------------------------------------------
 Center     Atomic                   Forces (Hartrees/Bohr)
 Number     Number              X              Y              Z
 -------------------------------------------------------------------
      1       26           0.000013271    0.000061281    0.000041160
      2       17           0.000021980   -0.000004541   -0.000006016
      3        7          -0.000038937   -0.000011685   -0.000004445
      4        7           0.000019227   -0.000010848    0.000000324
      5        7          -0.000013786    0.000014111    0.000018265
      6        7          -0.000000606   -0.000025421    0.000004697
      7        6          -0.000000129    0.000004079    0.000017203
      8        1          -0.000000731   -0.000018333   -0.000009082
      9        6           0.000007829    0.000008856    0.000010829
     10        1           0.000001121   -0.000005988   -0.000002251
     11        6           0.000000359   -0.000005127   -0.000016950
     12        1           0.000000817   -0.000002890   -0.000001789
     13        6          -0.000007629    0.000007116    0.000000687
     14        1           0.000001493   -0.000004574    0.000011609
     15        6           0.000009205    0.000002723   -0.000030135
     16        6          -0.000003620   -0.000009877    0.000002398
     17        6           0.000001362    0.000001547   -0.000012762
     18        1          -0.000007728    0.000012407   -0.000005041
     19       17          -0.000034679    0.000018507   -0.000002042
     20        7           0.000018084    0.000016723   -0.000015896
     21        7          -0.000006951   -0.000008877   -0.000061015
     22        7           0.000003769   -0.000022440    0.000064253
     23        7           0.000035011    0.000010401   -0.000036514
     24        6          -0.000017172    0.000001742   -0.000000860
     25        1          -0.000000780   -0.000005568   -0.000006693
     26        6          -0.000014932   -0.000005266    0.000005638
     27        1           0.000002826    0.000003397   -0.000007356
     28        6           0.000013707    0.000003917   -0.000002772
     29        1          -0.000000341   -0.000000107   -0.000004007
     30        6          -0.000008057   -0.000002246    0.000010756
     31        1          -0.000002607    0.000000805   -0.000000610
     32        6           0.000003984    0.000015724   -0.000010233
     33        6          -0.000014757   -0.000041381    0.000009722
     34        6           0.000018134   -0.000000290    0.000002719
     35        1          -0.000001453    0.000004197   -0.000000179
     36        6           0.000005723   -0.000017757   -0.000013509
     37        6          -0.000006355    0.000011391    0.000003706
     38        6          -0.000003645    0.000010529   -0.000015611
     39        6           0.000011982    0.000006287   -0.000011315
     40        6          -0.000016856   -0.000008067   -0.000001824
     41        6           0.000011963   -0.000028314   -0.000089853
     42        1           0.000005427   -0.000003430    0.000003181
     43        1           0.000012466   -0.000000537    0.000006936
     44        1          -0.000000355   -0.000003935    0.000002866
     45        1          -0.000006451    0.000002193    0.000004412
     46        6          -0.000008172   -0.000009076    0.000019862
     47        6           0.000007033   -0.000006683    0.000015377
     48        6          -0.000003284    0.000015452    0.000013990
     49        6          -0.000008400    0.000006081    0.000005662
     50        6           0.000018030    0.000000167    0.000000034
     51        6          -0.000000689   -0.000003166    0.000000731
     52        1           0.000003144    0.000000952   -0.000010308
     53        1          -0.000008240    0.000000969   -0.000002127
     54        1          -0.000001309   -0.000003919    0.000000709
     55        1           0.000001815   -0.000008054    0.000006443
     56        6          -0.000019963    0.000124059    0.000285885
     57        8          -0.000000385   -0.000049689   -0.000108106
     58        8           0.000011241   -0.000031973   -0.000086262
     59        1           0.000001076   -0.000003135    0.000004694
     60        6          -0.000000109    0.000023933   -0.000051149
     61        8           0.000003843   -0.000015354    0.000023838
     62        8          -0.000005008   -0.000003905    0.000023244
     63        1          -0.000001806   -0.000007091    0.000004884
 -------------------------------------------------------------------
 Cartesian Forces:  Max     0.000285885 RMS     0.000029861
 Leave Link  716 at Sat Oct 20 06:03:57 2018, MaxMem=   838860800 cpu:         0.5
 (Enter /soft/sl6.3/x86_64/gaussian/g09_d01/g09/l103.exe)

 GradGradGradGradGradGradGradGradGradGradGradGradGradGradGradGradGradGrad
 Berny optimization.
 Using GEDIIS/GDIIS optimizer.
 FormGI is forming the generalized inverse of G from B-inverse, IUseBI=4.
 GSVD:  received Info=                   1 from GESDD.
 Internal  Forces:  Max     0.000078352 RMS     0.000013750
 Search for a local minimum.
 Step number   3 out of a maximum of  378
 All quantities printed in internal units (Hartrees-Bohrs-Radians)
 RMS Force = .13750D-04 SwitMx=.10000D-02 MixMth= 2
 Mixed Optimization -- En-DIIS/RFO-DIIS
 Swapping is turned off.
 Update second derivatives using D2CorX and points    1    2    3
 DE= -3.95D-07 DEPred=-5.06D-07 R= 7.81D-01
 Trust test= 7.81D-01 RLast= 8.95D-03 DXMaxT set to 3.00D-01
 ITU=  0  1  0
     Eigenvalues ---    0.00341   0.00774   0.00847   0.00914   0.00923
     Eigenvalues ---    0.01016   0.01057   0.01303   0.01350   0.01372
     Eigenvalues ---    0.01385   0.01389   0.01552   0.01673   0.01746
     Eigenvalues ---    0.01749   0.01815   0.01826   0.01882   0.01901
     Eigenvalues ---    0.01921   0.01952   0.02002   0.02055   0.02083
     Eigenvalues ---    0.02115   0.02121   0.02154   0.02159   0.02163
     Eigenvalues ---    0.02166   0.02176   0.02182   0.02185   0.02190
     Eigenvalues ---    0.02192   0.02195   0.02203   0.02203   0.02206
     Eigenvalues ---    0.02207   0.02208   0.02209   0.02213   0.02215
     Eigenvalues ---    0.02219   0.02223   0.02229   0.02310   0.02316
     Eigenvalues ---    0.02320   0.02325   0.02332   0.02340   0.02378
     Eigenvalues ---    0.02392   0.02714   0.04213   0.05042   0.06988
     Eigenvalues ---    0.07666   0.08074   0.08658   0.09042   0.09415
     Eigenvalues ---    0.10111   0.10704   0.11788   0.15018   0.15835
     Eigenvalues ---    0.15949   0.15991   0.15996   0.15997   0.15997
     Eigenvalues ---    0.15998   0.15999   0.15999   0.15999   0.15999
     Eigenvalues ---    0.15999   0.16000   0.16000   0.16000   0.16000
     Eigenvalues ---    0.16000   0.16000   0.16010   0.16175   0.19777
     Eigenvalues ---    0.21145   0.21711   0.22000   0.22000   0.22000
     Eigenvalues ---    0.22008   0.22528   0.22553   0.22979   0.22980
     Eigenvalues ---    0.23087   0.23755   0.23895   0.23996   0.24007
     Eigenvalues ---    0.24108   0.24223   0.24486   0.24651   0.24852
     Eigenvalues ---    0.24989   0.24998   0.25000   0.25000   0.25000
     Eigenvalues ---    0.25000   0.25000   0.25162   0.28713   0.33624
     Eigenvalues ---    0.33690   0.34389   0.35400   0.35521   0.35546
     Eigenvalues ---    0.35551   0.35565   0.35626   0.35631   0.35659
     Eigenvalues ---    0.35674   0.35685   0.35690   0.35696   0.35709
     Eigenvalues ---    0.35809   0.35811   0.35819   0.36022   0.36624
     Eigenvalues ---    0.36689   0.41129   0.41330   0.41800   0.42018
     Eigenvalues ---    0.42123   0.42152   0.42589   0.42609   0.42647
     Eigenvalues ---    0.42805   0.44109   0.44170   0.45998   0.46029
     Eigenvalues ---    0.46177   0.46203   0.46690   0.46718   0.46737
     Eigenvalues ---    0.46765   0.46798   0.47238   0.47278   0.47476
     Eigenvalues ---    0.47740   0.47809   0.50489   0.50561   0.51817
     Eigenvalues ---    0.52048   0.53577   0.53734   0.53742   0.53845
     Eigenvalues ---    0.54365   0.54444   0.56903   0.57132   0.65648
     Eigenvalues ---    0.65837   1.01060   1.01165
 En-DIIS/RFO-DIIS IScMMF=        0 using points:     3    2    1
 RFO step:  Lambda=-2.59713999D-07.
 NNeg= 0 NP= 3 Switch=  2.50D-03 Rises=F DC=  1.74D-06 SmlDif=  1.00D-05
 RMS Error=  0.6255498447D-04 NUsed= 3 EDIIS=F
 DidBck=T Rises=F RFO-DIIS coefs:    0.61832    0.72621   -0.34454
 Iteration  1 RMS(Cart)=  0.00186278 RMS(Int)=  0.00000089
 Iteration  2 RMS(Cart)=  0.00000176 RMS(Int)=  0.00000016
 Iteration  3 RMS(Cart)=  0.00000000 RMS(Int)=  0.00000016
 ITry= 1 IFail=0 DXMaxC= 1.29D-02 DCOld= 1.00D+10 DXMaxT= 3.00D-01 DXLimC= 3.00D+00 Rises=F
 Variable       Old X    -DE/DX   Delta X   Delta X   Delta X     New X
                                 (Linear)    (Quad)   (Total)
    R1        4.40346   0.00001  -0.00002  -0.00004  -0.00006   4.40340
    R2        4.39452  -0.00001   0.00001  -0.00004  -0.00003   4.39449
    R3        4.28428  -0.00001   0.00005   0.00007   0.00012   4.28440
    R4        4.53688  -0.00001   0.00005  -0.00025  -0.00019   4.53669
    R5        4.44251  -0.00002   0.00000  -0.00016  -0.00016   4.44235
    R6        4.16103   0.00001  -0.00001   0.00054   0.00053   4.16156
    R7        2.52009  -0.00001   0.00002   0.00000   0.00002   2.52011
    R8        2.54311   0.00000   0.00001   0.00003   0.00004   2.54314
    R9        2.44321   0.00000   0.00000  -0.00005  -0.00005   2.44317
   R10        2.58770   0.00000  -0.00001  -0.00002  -0.00003   2.58767
   R11        2.54822   0.00000   0.00000   0.00002   0.00002   2.54824
   R12        2.57539   0.00002  -0.00001   0.00003   0.00002   2.57541
   R13        2.69213  -0.00001   0.00002  -0.00005  -0.00002   2.69210
   R14        2.04839   0.00000   0.00000   0.00000   0.00000   2.04839
   R15        2.62863   0.00000   0.00000   0.00000   0.00000   2.62863
   R16        2.04580   0.00000   0.00000   0.00000   0.00000   2.04581
   R17        2.62931   0.00001  -0.00002   0.00001  -0.00001   2.62930
   R18        2.04798   0.00000   0.00000   0.00000   0.00000   2.04799
   R19        2.62509   0.00001  -0.00001   0.00001   0.00000   2.62509
   R20        2.04682   0.00000   0.00001   0.00001   0.00002   2.04684
   R21        2.63781  -0.00001   0.00001   0.00000   0.00001   2.63782
   R22        2.76455   0.00001   0.00000  -0.00002  -0.00002   2.76453
   R23        2.59763   0.00001  -0.00001   0.00002   0.00001   2.59764
   R24        2.03123   0.00001  -0.00002   0.00001  -0.00001   2.03122
   R25        2.52147   0.00000   0.00000   0.00004   0.00004   2.52150
   R26        2.54433   0.00001  -0.00003  -0.00001  -0.00003   2.54430
   R27        2.44518   0.00000   0.00001   0.00002   0.00002   2.44521
   R28        2.58945   0.00000   0.00000  -0.00004  -0.00003   2.58942
   R29        2.55204  -0.00001   0.00002  -0.00001   0.00001   2.55205
   R30        2.57344   0.00001  -0.00004   0.00006   0.00002   2.57346
   R31        2.68936   0.00000   0.00002  -0.00006  -0.00003   2.68933
   R32        2.04771   0.00000  -0.00001   0.00001   0.00000   2.04771
   R33        2.62721   0.00000   0.00000  -0.00003  -0.00003   2.62718
   R34        2.04580   0.00000   0.00001   0.00000   0.00001   2.04581
   R35        2.63034   0.00001  -0.00002   0.00003   0.00001   2.63035
   R36        2.04796   0.00000   0.00001   0.00000   0.00000   2.04796
   R37        2.62357   0.00000   0.00000  -0.00001  -0.00001   2.62356
   R38        2.04667   0.00000   0.00001  -0.00001   0.00000   2.04666
   R39        2.63816   0.00000  -0.00001   0.00002   0.00001   2.63817
   R40        2.75783   0.00003  -0.00004   0.00002  -0.00002   2.75781
   R41        2.59658   0.00004  -0.00002   0.00000  -0.00003   2.59656
   R42        2.03114   0.00000   0.00001  -0.00002  -0.00001   2.03113
   R43        2.63787   0.00000   0.00000   0.00000   0.00000   2.63787
   R44        2.63725  -0.00001   0.00002  -0.00004  -0.00003   2.63723
   R45        2.62113   0.00000   0.00000   0.00001   0.00000   2.62114
   R46        2.04628  -0.00001   0.00001   0.00001   0.00002   2.04631
   R47        2.62333   0.00001   0.00000   0.00002   0.00002   2.62335
   R48        2.04373   0.00001  -0.00003   0.00002  -0.00001   2.04372
   R49        2.64097   0.00000   0.00000   0.00005   0.00004   2.64102
   R50        2.04558   0.00000   0.00001  -0.00002  -0.00001   2.04557
   R51        2.64382  -0.00001   0.00003  -0.00007  -0.00004   2.64378
   R52        2.04380   0.00000  -0.00001   0.00003   0.00002   2.04383
   R53        2.81287   0.00000   0.00002  -0.00006  -0.00004   2.81283
   R54        2.63861   0.00001  -0.00002   0.00005   0.00004   2.63864
   R55        2.63789  -0.00001   0.00003  -0.00005  -0.00002   2.63787
   R56        2.62076   0.00000  -0.00001  -0.00001  -0.00002   2.62074
   R57        2.04617   0.00000   0.00001  -0.00002   0.00000   2.04617
   R58        2.62301   0.00001   0.00000   0.00001   0.00001   2.62302
   R59        2.04352   0.00001  -0.00002   0.00002   0.00000   2.04352
   R60        2.64115   0.00001  -0.00001   0.00005   0.00004   2.64119
   R61        2.04562   0.00000   0.00001  -0.00001  -0.00001   2.04561
   R62        2.64401  -0.00001   0.00002  -0.00006  -0.00003   2.64398
   R63        2.04380   0.00000  -0.00001   0.00002   0.00001   2.04381
   R64        2.81188   0.00000   0.00002  -0.00004  -0.00002   2.81186
   R65        2.28191   0.00001  -0.00001   0.00003   0.00001   2.28192
   R66        2.55625   0.00000   0.00001  -0.00003  -0.00002   2.55623
   R67        1.82976   0.00000   0.00000   0.00001   0.00001   1.82977
   R68        2.28220   0.00000  -0.00001   0.00002   0.00001   2.28221
   R69        2.55704   0.00000   0.00001  -0.00002  -0.00001   2.55702
   R70        1.82969   0.00000   0.00000   0.00001   0.00001   1.82970
    A1        1.49423   0.00001   0.00000  -0.00010  -0.00010   1.49413
    A2        1.64770   0.00001  -0.00002   0.00020   0.00018   1.64788
    A3        1.89415   0.00002  -0.00001   0.00003   0.00002   1.89417
    A4        1.73331  -0.00003   0.00005  -0.00052  -0.00047   1.73284
    A5        1.25787   0.00000   0.00002  -0.00007  -0.00005   1.25782
    A6        2.83880  -0.00003   0.00006  -0.00041  -0.00036   2.83844
    A7        1.47540   0.00000   0.00000   0.00006   0.00005   1.47545
    A8        1.69875   0.00002  -0.00006   0.00054   0.00048   1.69923
    A9        1.67995  -0.00002   0.00006  -0.00075  -0.00069   1.67926
   A10        1.60403   0.00002  -0.00003   0.00050   0.00047   1.60450
   A11        2.82769   0.00003  -0.00005   0.00055   0.00049   2.82819
   A12        1.44955  -0.00002   0.00000   0.00028   0.00027   1.44982
   A13        1.57750   0.00000  -0.00003   0.00041   0.00038   1.57788
   A14        1.26142   0.00001  -0.00001  -0.00012  -0.00014   1.26129
   A15        2.17009  -0.00001   0.00002  -0.00004  -0.00002   2.17007
   A16        2.02555   0.00001  -0.00002   0.00024   0.00022   2.02577
   A17        2.07078   0.00000   0.00000  -0.00005  -0.00005   2.07074
   A18        2.28383  -0.00001   0.00000  -0.00029  -0.00029   2.28354
   A19        1.98459   0.00001  -0.00001   0.00025   0.00024   1.98484
   A20        1.92717   0.00000   0.00002   0.00005   0.00007   1.92724
   A21        1.86688   0.00000   0.00000  -0.00007  -0.00007   1.86680
   A22        1.93412   0.00000  -0.00003   0.00008   0.00005   1.93417
   A23        2.09300  -0.00001   0.00007   0.00009   0.00015   2.09316
   A24        2.25556   0.00001  -0.00004  -0.00019  -0.00023   2.25533
   A25        2.02110  -0.00001   0.00003   0.00000   0.00002   2.02112
   A26        2.14659   0.00000   0.00000   0.00003   0.00003   2.14662
   A27        2.11535   0.00001  -0.00003  -0.00003  -0.00005   2.11530
   A28        2.09775   0.00000   0.00001  -0.00005  -0.00004   2.09771
   A29        2.06683   0.00000   0.00000   0.00000   0.00000   2.06683
   A30        2.11859   0.00000   0.00000   0.00004   0.00004   2.11862
   A31        2.10615   0.00000  -0.00001   0.00004   0.00003   2.10618
   A32        2.07757   0.00000   0.00001  -0.00002  -0.00001   2.07756
   A33        2.09945   0.00000   0.00000  -0.00002  -0.00001   2.09944
   A34        2.10665   0.00001  -0.00004  -0.00006  -0.00010   2.10655
   A35        2.07285   0.00000   0.00001   0.00000   0.00002   2.07287
   A36        2.10368  -0.00001   0.00003   0.00005   0.00008   2.10377
   A37        2.13167   0.00001  -0.00002   0.00003   0.00000   2.13168
   A38        2.00101  -0.00001   0.00003   0.00001   0.00004   2.00104
   A39        2.15042   0.00000  -0.00001  -0.00003  -0.00004   2.15037
   A40        2.08487  -0.00001   0.00002  -0.00014  -0.00012   2.08475
   A41        1.87315   0.00000  -0.00003   0.00003  -0.00001   1.87314
   A42        2.32411   0.00000   0.00002   0.00009   0.00011   2.32422
   A43        1.82343  -0.00001   0.00004  -0.00009  -0.00005   1.82338
   A44        2.14127   0.00001  -0.00006  -0.00020  -0.00026   2.14101
   A45        2.31644   0.00000   0.00000   0.00028   0.00028   2.31672
   A46        2.19271  -0.00002   0.00005  -0.00025  -0.00020   2.19251
   A47        2.00501   0.00000   0.00000   0.00013   0.00013   2.00514
   A48        2.06837   0.00002  -0.00002  -0.00004  -0.00006   2.06831
   A49        2.27261   0.00002  -0.00009   0.00023   0.00015   2.27276
   A50        2.02350   0.00000  -0.00002   0.00004   0.00002   2.02352
   A51        1.92667  -0.00002  -0.00008   0.00010   0.00002   1.92669
   A52        1.86587   0.00004   0.00006  -0.00010  -0.00003   1.86584
   A53        1.93393  -0.00002  -0.00004   0.00005   0.00001   1.93394
   A54        2.09316  -0.00003   0.00014   0.00001   0.00015   2.09331
   A55        2.25569   0.00004  -0.00010  -0.00006  -0.00017   2.25553
   A56        2.02144   0.00000   0.00002   0.00006   0.00008   2.02152
   A57        2.14791  -0.00001   0.00001   0.00002   0.00003   2.14793
   A58        2.11363   0.00001  -0.00002  -0.00008  -0.00011   2.11352
   A59        2.09695   0.00000   0.00000  -0.00003  -0.00003   2.09692
   A60        2.06738   0.00000   0.00001   0.00001   0.00002   2.06740
   A61        2.11882   0.00000  -0.00001   0.00002   0.00001   2.11882
   A62        2.10648   0.00000   0.00000  -0.00001  -0.00001   2.10647
   A63        2.07646   0.00001  -0.00001  -0.00002  -0.00003   2.07642
   A64        2.10024   0.00000   0.00001   0.00003   0.00004   2.10028
   A65        2.10759   0.00000   0.00001   0.00004   0.00004   2.10763
   A66        2.07379   0.00000  -0.00001   0.00001   0.00000   2.07379
   A67        2.10178   0.00000   0.00000  -0.00005  -0.00004   2.10174
   A68        2.13240  -0.00001   0.00003   0.00003   0.00005   2.13245
   A69        1.99800   0.00001  -0.00001  -0.00002  -0.00003   1.99797
   A70        2.15273   0.00001  -0.00001  -0.00001  -0.00002   2.15271
   A71        2.08026  -0.00001   0.00001  -0.00005  -0.00004   2.08022
   A72        1.87332   0.00000   0.00005  -0.00003   0.00002   1.87334
   A73        2.32911   0.00001  -0.00006   0.00007   0.00002   2.32913
   A74        1.82495   0.00000   0.00001  -0.00003  -0.00001   1.82493
   A75        2.14247   0.00000  -0.00004  -0.00003  -0.00007   2.14240
   A76        2.31398   0.00000   0.00002   0.00007   0.00009   2.31407
   A77        2.09343   0.00000  -0.00004   0.00004   0.00000   2.09343
   A78        2.07523  -0.00001   0.00006  -0.00005   0.00001   2.07524
   A79        2.11452   0.00001  -0.00002   0.00001  -0.00001   2.11451
   A80        2.08149   0.00000   0.00001  -0.00001   0.00000   2.08149
   A81        2.10624   0.00000   0.00000  -0.00003  -0.00002   2.10622
   A82        2.09523   0.00001  -0.00001   0.00003   0.00002   2.09524
   A83        2.07787   0.00000   0.00001   0.00000   0.00001   2.07787
   A84        2.08640   0.00000   0.00001   0.00005   0.00005   2.08645
   A85        2.11892   0.00000  -0.00001  -0.00004  -0.00006   2.11886
   A86        2.10028   0.00000   0.00001  -0.00001   0.00000   2.10028
   A87        2.10934   0.00001  -0.00002  -0.00003  -0.00005   2.10929
   A88        2.07350   0.00000   0.00001   0.00003   0.00005   2.07355
   A89        2.10248   0.00000   0.00000   0.00002   0.00002   2.10250
   A90        2.09065   0.00001  -0.00002  -0.00007  -0.00009   2.09055
   A91        2.09000  -0.00001   0.00002   0.00005   0.00007   2.09008
   A92        2.08963   0.00000  -0.00002  -0.00001  -0.00002   2.08960
   A93        2.05632   0.00003  -0.00008  -0.00001  -0.00010   2.05622
   A94        2.13724  -0.00004   0.00010   0.00002   0.00012   2.13736
   A95        2.09373   0.00004  -0.00013   0.00013   0.00000   2.09373
   A96        2.07639  -0.00004   0.00014  -0.00011   0.00003   2.07641
   A97        2.11306   0.00000   0.00000  -0.00002  -0.00003   2.11304
   A98        2.08229   0.00000   0.00001   0.00001   0.00002   2.08231
   A99        2.10586   0.00000  -0.00002   0.00000  -0.00002   2.10584
   A100       2.09482   0.00000   0.00001  -0.00002   0.00000   2.09482
   A101       2.07861   0.00001  -0.00001   0.00001   0.00000   2.07861
   A102       2.08545  -0.00001   0.00003   0.00001   0.00003   2.08548
   A103       2.11913   0.00000  -0.00002  -0.00002  -0.00004   2.11909
   A104       2.10051   0.00000   0.00000  -0.00002  -0.00002   2.10049
   A105       2.10929   0.00000  -0.00001   0.00002   0.00000   2.10929
   A106       2.07333   0.00000   0.00001   0.00000   0.00001   2.07334
   A107       2.10276   0.00000   0.00000   0.00002   0.00002   2.10278
   A108       2.09086   0.00000  -0.00001  -0.00002  -0.00003   2.09082
   A109       2.08951   0.00000   0.00001   0.00000   0.00001   2.08953
   A110       2.08903   0.00000   0.00000  -0.00001  -0.00001   2.08902
   A111       2.05690   0.00003  -0.00007  -0.00002  -0.00008   2.05682
   A112       2.13724  -0.00002   0.00007   0.00002   0.00009   2.13733
   A113       2.17524   0.00002  -0.00004   0.00002  -0.00002   2.17523
   A114       1.96884  -0.00002   0.00011  -0.00010   0.00001   1.96885
   A115       2.13910   0.00001  -0.00007   0.00008   0.00001   2.13911
   A116       1.85875   0.00001  -0.00001  -0.00004  -0.00005   1.85870
   A117       2.17596   0.00001  -0.00004   0.00001  -0.00003   2.17593
   A118       1.96909  -0.00002   0.00008  -0.00006   0.00002   1.96911
   A119       2.13813   0.00000  -0.00004   0.00005   0.00001   2.13814
   A120       1.85798   0.00001  -0.00001  -0.00004  -0.00004   1.85794
   A121       2.96963   0.00001   0.00000  -0.00005  -0.00005   2.96958
   A122       3.31369   0.00003  -0.00005   0.00077   0.00071   3.31440
    D1       -1.51732   0.00001   0.00004   0.00036   0.00039  -1.51693
    D2        1.42527   0.00001   0.00003   0.00122   0.00126   1.42652
    D3        3.08906   0.00000   0.00006   0.00011   0.00016   3.08923
    D4       -0.25154   0.00000   0.00006   0.00097   0.00103  -0.25051
    D5        2.22812   0.00001  -0.00014   0.00258   0.00244   2.23056
    D6       -1.11248   0.00002  -0.00014   0.00345   0.00331  -1.10918
    D7        1.45218  -0.00002   0.00009  -0.00041  -0.00032   1.45186
    D8       -1.88842  -0.00001   0.00009   0.00046   0.00054  -1.88788
    D9        0.20783  -0.00002   0.00009  -0.00022  -0.00012   0.20771
   D10       -3.13277  -0.00002   0.00009   0.00065   0.00074  -3.13202
   D11        1.49433   0.00000  -0.00006  -0.00030  -0.00036   1.49397
   D12       -1.15985   0.00000  -0.00008  -0.00039  -0.00047  -1.16032
   D13        2.95937   0.00001  -0.00005  -0.00048  -0.00054   2.95883
   D14        0.30518   0.00000  -0.00007  -0.00057  -0.00064   0.30454
   D15       -0.41175  -0.00001  -0.00005  -0.00028  -0.00033  -0.41208
   D16       -3.06594  -0.00002  -0.00007  -0.00036  -0.00043  -3.06637
   D17       -1.86417   0.00000  -0.00004  -0.00059  -0.00064  -1.86481
   D18        1.76483   0.00000  -0.00007  -0.00068  -0.00075   1.76408
   D19       -2.35021   0.00000  -0.00009   0.00011   0.00002  -2.35019
   D20        1.27879   0.00000  -0.00011   0.00002  -0.00009   1.27870
   D21        1.37045  -0.00001  -0.00017  -0.00012  -0.00029   1.37017
   D22       -1.97286  -0.00002  -0.00004  -0.00103  -0.00107  -1.97393
   D23        0.11759  -0.00001  -0.00019   0.00000  -0.00019   0.11740
   D24        3.05746  -0.00001  -0.00007  -0.00091  -0.00097   3.05648
   D25       -1.55916   0.00002  -0.00026   0.00081   0.00055  -1.55861
   D26        1.38071   0.00001  -0.00013  -0.00010  -0.00023   1.38048
   D27        3.10717   0.00001  -0.00023   0.00046   0.00022   3.10740
   D28       -0.23614   0.00000  -0.00010  -0.00045  -0.00056  -0.23670
   D29       -0.33099   0.00000  -0.00053   0.00094   0.00041  -0.33059
   D30       -3.06617   0.00000   0.00009  -0.00026  -0.00017  -3.06633
   D31       -1.84471  -0.00001  -0.00053   0.00102   0.00049  -1.84421
   D32        1.70331   0.00000   0.00010  -0.00018  -0.00008   1.70322
   D33       -2.76083  -0.00001  -0.00050   0.00044  -0.00006  -2.76089
   D34        0.78718   0.00000   0.00013  -0.00076  -0.00064   0.78655
   D35        1.56880   0.00001  -0.00055   0.00101   0.00046   1.56927
   D36       -1.16637   0.00002   0.00008  -0.00019  -0.00011  -1.16648
   D37        3.01011  -0.00001  -0.00055   0.00117   0.00062   3.01073
   D38        0.27494   0.00000   0.00008  -0.00003   0.00005   0.27499
   D39       -0.17935   0.00001  -0.00022   0.00101   0.00079  -0.17856
   D40        2.94380   0.00001  -0.00005   0.00097   0.00092   2.94471
   D41       -3.11716   0.00001  -0.00022   0.00009  -0.00013  -3.11728
   D42        0.00599   0.00001  -0.00005   0.00005   0.00000   0.00599
   D43       -2.96825  -0.00001   0.00010  -0.00116  -0.00106  -2.96930
   D44        0.15919  -0.00001  -0.00002  -0.00116  -0.00119   0.15800
   D45       -0.01376  -0.00001   0.00010  -0.00034  -0.00024  -0.01400
   D46        3.11368   0.00000  -0.00002  -0.00035  -0.00037   3.11331
   D47       -2.65812   0.00000   0.00006  -0.00025  -0.00018  -2.65830
   D48        0.00823   0.00001   0.00007  -0.00011  -0.00004   0.00819
   D49       -0.35140   0.00000   0.00009   0.00021   0.00031  -0.35109
   D50        2.74717   0.00000   0.00011  -0.00017  -0.00005   2.74712
   D51       -3.10536   0.00000   0.00008   0.00026   0.00034  -3.10503
   D52       -0.00679   0.00000   0.00010  -0.00012  -0.00002  -0.00682
   D53       -0.00673  -0.00001  -0.00022   0.00031   0.00009  -0.00664
   D54        3.10397   0.00000  -0.00020  -0.00038  -0.00059   3.10339
   D55        0.00252   0.00001   0.00028  -0.00038  -0.00010   0.00242
   D56        3.08341   0.00001   0.00001  -0.00049  -0.00048   3.08294
   D57       -3.10450   0.00000   0.00025   0.00039   0.00065  -3.10386
   D58       -0.02361   0.00000  -0.00001   0.00028   0.00027  -0.02334
   D59        2.69086  -0.00002   0.00029  -0.00101  -0.00072   2.69014
   D60       -0.45186  -0.00001  -0.00016  -0.00056  -0.00072  -0.45258
   D61       -0.48802  -0.00001   0.00032  -0.00185  -0.00153  -0.48955
   D62        2.65245   0.00000  -0.00014  -0.00139  -0.00153   2.65092
   D63       -3.13179   0.00000  -0.00008   0.00022   0.00015  -3.13164
   D64        0.00288   0.00000   0.00005   0.00016   0.00021   0.00308
   D65       -0.00961   0.00000   0.00010   0.00018   0.00028  -0.00933
   D66        3.12505  -0.00001   0.00022   0.00012   0.00034   3.12539
   D67       -3.14119   0.00000   0.00000  -0.00020  -0.00020  -3.14139
   D68       -0.00411   0.00000  -0.00010  -0.00008  -0.00017  -0.00428
   D69       -0.00662   0.00000   0.00013  -0.00027  -0.00014  -0.00676
   D70        3.13047   0.00000   0.00003  -0.00015  -0.00012   3.13035
   D71       -3.14072   0.00000   0.00014  -0.00019  -0.00006  -3.14078
   D72       -0.00314   0.00000   0.00015  -0.00019  -0.00005  -0.00319
   D73       -0.00362   0.00000   0.00004  -0.00007  -0.00003  -0.00365
   D74        3.13396   0.00000   0.00005  -0.00007  -0.00002   3.13394
   D75        0.01243   0.00001  -0.00015   0.00042   0.00027   0.01270
   D76       -3.11378   0.00000  -0.00001   0.00042   0.00040  -3.11337
   D77       -3.13316   0.00001  -0.00014   0.00042   0.00027  -3.13289
   D78        0.02381   0.00000  -0.00001   0.00042   0.00041   0.02422
   D79        0.12854   0.00001  -0.00004   0.00063   0.00059   0.12914
   D80       -2.95673   0.00000  -0.00007   0.00113   0.00107  -2.95566
   D81       -3.02738   0.00001  -0.00017   0.00063   0.00046  -3.02692
   D82        0.17053   0.00000  -0.00019   0.00113   0.00094   0.17147
   D83        0.00241  -0.00001  -0.00022   0.00030   0.00008   0.00249
   D84       -3.06963  -0.00001   0.00008   0.00045   0.00053  -3.06910
   D85        3.09264   0.00000  -0.00020  -0.00016  -0.00036   3.09227
   D86        0.02059   0.00000   0.00010  -0.00001   0.00009   0.02069
   D87       -0.18026   0.00000   0.00004  -0.00091  -0.00086  -0.18112
   D88        2.93977  -0.00001   0.00016  -0.00094  -0.00079   2.93899
   D89       -3.11350   0.00000  -0.00009   0.00002  -0.00008  -3.11358
   D90        0.00653   0.00000   0.00002  -0.00002   0.00000   0.00654
   D91       -2.96806   0.00001  -0.00021   0.00104   0.00084  -2.96722
   D92        0.16223   0.00000   0.00010   0.00085   0.00095   0.16318
   D93       -0.01286   0.00000  -0.00008   0.00018   0.00010  -0.01276
   D94        3.11743  -0.00001   0.00023  -0.00002   0.00021   3.11763
   D95       -2.74520  -0.00001  -0.00009  -0.00041  -0.00050  -2.74570
   D96        0.00740  -0.00002  -0.00068   0.00072   0.00004   0.00744
   D97       -0.30387   0.00001  -0.00007   0.00051   0.00044  -0.30343
   D98        2.80834   0.00001   0.00011   0.00027   0.00038   2.80872
   D99       -3.11754   0.00000   0.00044  -0.00049  -0.00005  -3.11759
   D100      -0.00533   0.00001   0.00062  -0.00073  -0.00011  -0.00545
   D101      -0.00685   0.00002   0.00049  -0.00045   0.00004  -0.00681
   D102       3.10715   0.00001   0.00037  -0.00052  -0.00014   3.10701
   D103       0.00351  -0.00001  -0.00011   0.00001  -0.00011   0.00340
   D104       3.08826   0.00000  -0.00018   0.00015  -0.00003   3.08824
   D105      -3.10720   0.00000   0.00001   0.00008   0.00009  -3.10711
   D106      -0.02245   0.00000  -0.00005   0.00022   0.00017  -0.02228
   D107       2.70005   0.00000   0.00040  -0.00018   0.00022   2.70028
   D108      -0.44341   0.00001  -0.00024   0.00044   0.00021  -0.44321
   D109      -0.47485  -0.00001   0.00026  -0.00025   0.00001  -0.47484
   D110       2.66487   0.00000  -0.00038   0.00037  -0.00001   2.66486
   D111      -3.13121   0.00000  -0.00002   0.00005   0.00003  -3.13118
   D112       0.00114   0.00000  -0.00001  -0.00009  -0.00010   0.00104
   D113      -0.01228   0.00000   0.00011   0.00001   0.00012  -0.01217
   D114       3.12007   0.00000   0.00011  -0.00013  -0.00002   3.12005
   D115      -3.13836   0.00000  -0.00006   0.00016   0.00011  -3.13825
   D116      -0.00265   0.00000   0.00005   0.00005   0.00010  -0.00256
   D117      -0.00612   0.00000  -0.00005   0.00002  -0.00003  -0.00615
   D118       3.12958   0.00000   0.00006  -0.00010  -0.00004   3.12954
   D119      -3.13742   0.00000  -0.00014   0.00028   0.00013  -3.13729
   D120      -0.00327   0.00000  -0.00010   0.00010  -0.00001  -0.00328
   D121      -0.00170   0.00000  -0.00003   0.00016   0.00013  -0.00157
   D122       3.13245   0.00000   0.00001  -0.00002  -0.00001   3.13244
   D123       0.01135   0.00000   0.00012  -0.00022  -0.00009   0.01126
   D124      -3.11792   0.00001  -0.00021   0.00000  -0.00022  -3.11814
   D125      -3.13766   0.00000   0.00016  -0.00039  -0.00023  -3.13789
   D126       0.01625   0.00000  -0.00018  -0.00018  -0.00036   0.01590
   D127       0.08323   0.00000  -0.00002  -0.00090  -0.00092   0.08231
   D128      -3.01972  -0.00001  -0.00026  -0.00058  -0.00084  -3.02055
   D129      -3.06982  -0.00001   0.00029  -0.00109  -0.00081  -3.07062
   D130       0.11042  -0.00002   0.00005  -0.00077  -0.00072   0.10970
   D131       0.00097   0.00000  -0.00029   0.00042   0.00013   0.00110
   D132      -3.07569  -0.00001  -0.00021   0.00026   0.00005  -3.07564
   D133       3.10722   0.00001  -0.00008   0.00013   0.00005   3.10728
   D134       0.03056   0.00000   0.00000  -0.00003  -0.00003   0.03053
   D135       3.12684   0.00001  -0.00051   0.00021  -0.00030   3.12654
   D136      -0.03781   0.00001  -0.00026  -0.00019  -0.00045  -0.03826
   D137      -0.01360   0.00000  -0.00004  -0.00026  -0.00030  -0.01390
   D138       3.10493   0.00000   0.00021  -0.00066  -0.00045   3.10448
   D139      -3.13672  -0.00001   0.00058  -0.00026   0.00031  -3.13640
   D140       0.00398  -0.00001   0.00023   0.00005   0.00028   0.00427
   D141       0.00374   0.00000   0.00011   0.00020   0.00031   0.00405
   D142      -3.13874   0.00000  -0.00023   0.00051   0.00028  -3.13847
   D143       0.01147   0.00000  -0.00002   0.00010   0.00008   0.01154
   D144       3.14139  -0.00001   0.00019  -0.00021  -0.00002   3.14137
   D145      -3.10721   0.00001  -0.00027   0.00049   0.00022  -3.10699
   D146       0.02271   0.00000  -0.00007   0.00019   0.00013   0.02284
   D147       0.00827   0.00000  -0.00012   0.00003  -0.00009   0.00818
   D148       3.13851   0.00001  -0.00025   0.00014  -0.00011   3.13841
   D149      -3.13241  -0.00001   0.00023  -0.00030  -0.00006  -3.13247
   D150      -0.00217   0.00000   0.00010  -0.00018  -0.00008  -0.00225
   D151       0.00029  -0.00001   0.00001   0.00012   0.00013   0.00043
   D152       3.13952  -0.00001   0.00016   0.00004   0.00020   3.13972
   D153      -3.12987   0.00000  -0.00019   0.00042   0.00023  -3.12964
   D154       0.00935   0.00000  -0.00004   0.00034   0.00030   0.00965
   D155      -0.01032   0.00000   0.00006  -0.00018  -0.00013  -0.01045
   D156       3.13376   0.00001  -0.00010  -0.00010  -0.00020   3.13356
   D157      -3.14057   0.00000   0.00019  -0.00030  -0.00011  -3.14068
   D158       0.00351   0.00000   0.00004  -0.00022  -0.00018   0.00333
   D159      -0.00008   0.00008   0.00050   0.00079   0.00129   0.00121
   D160      -3.13966  -0.00007  -0.00078  -0.00107  -0.00185  -3.14152
   D161       3.13908   0.00007   0.00066   0.00070   0.00136   3.14044
   D162      -0.00051  -0.00008  -0.00063  -0.00115  -0.00178  -0.00229
   D163       3.12660   0.00001  -0.00064   0.00037  -0.00027   3.12633
   D164      -0.03723   0.00000  -0.00025   0.00000  -0.00024  -0.03748
   D165      -0.01308   0.00000   0.00001  -0.00026  -0.00025  -0.01333
   D166       3.10627  -0.00001   0.00041  -0.00063  -0.00022   3.10605
   D167      -3.13691  -0.00001   0.00057  -0.00033   0.00024  -3.13668
   D168       0.00254  -0.00001   0.00040  -0.00027   0.00013   0.00267
   D169       0.00279   0.00000  -0.00008   0.00030   0.00022   0.00301
   D170      -3.14095   0.00000  -0.00024   0.00036   0.00011  -3.14083
   D171       0.01181   0.00000   0.00003   0.00006   0.00009   0.01190
   D172       3.14106   0.00000   0.00011  -0.00008   0.00004   3.14110
   D173      -3.10769   0.00001  -0.00036   0.00042   0.00006  -3.10762
   D174       0.02156   0.00001  -0.00028   0.00029   0.00002   0.02158
   D175       0.00880   0.00000   0.00011  -0.00013  -0.00003   0.00878
   D176       3.13957   0.00000   0.00006   0.00000   0.00007   3.13964
   D177      -3.13060  -0.00001   0.00027  -0.00019   0.00008  -3.13052
   D178       0.00016  -0.00001   0.00023  -0.00006   0.00017   0.00034
   D179      -0.00045   0.00000   0.00000   0.00010   0.00010  -0.00034
   D180       3.13738   0.00000  -0.00011   0.00015   0.00004   3.13741
   D181      -3.12995   0.00000  -0.00009   0.00023   0.00015  -3.12980
   D182       0.00788   0.00000  -0.00020   0.00028   0.00008   0.00796
   D183      -0.01002   0.00000  -0.00007  -0.00007  -0.00013  -0.01015
   D184       3.13552   0.00000   0.00005  -0.00012  -0.00007   3.13546
   D185      -3.14079   0.00000  -0.00003  -0.00020  -0.00023  -3.14102
   D186       0.00475   0.00000   0.00009  -0.00025  -0.00016   0.00459
   D187       0.00282   0.00001   0.00023   0.00042   0.00065   0.00347
   D188      -3.13809  -0.00002  -0.00004   0.00001  -0.00003  -3.13813
   D189       3.14053   0.00002   0.00012   0.00047   0.00058   3.14111
   D190      -0.00038  -0.00001  -0.00016   0.00006  -0.00010  -0.00048
   D191      -3.14062   0.00007   0.00065   0.00096   0.00161  -3.13900
   D192       0.00293  -0.00007  -0.00060  -0.00085  -0.00146   0.00148
   D193      -3.14004   0.00002   0.00009   0.00021   0.00030  -3.13974
   D194       0.00222  -0.00001  -0.00018  -0.00018  -0.00036   0.00185
         Item               Value     Threshold  Converged?
 Maximum Force            0.000078     0.000450     YES
 RMS     Force            0.000014     0.000300     YES
 Maximum Displacement     0.012869     0.001800     NO 
 RMS     Displacement     0.001862     0.001200     NO 
 Predicted change in Energy=-6.628258D-07
 Lowest energy point so far.  Saving SCF results.
 GradGradGradGradGradGradGradGradGradGradGradGradGradGradGradGradGradGrad

 Leave Link  103 at Sat Oct 20 06:03:57 2018, MaxMem=   838860800 cpu:         8.0
 (Enter /soft/sl6.3/x86_64/gaussian/g09_d01/g09/l202.exe)
 Stoichiometry    C28H20Cl2FeN8O4(5)
 Framework group  C1[X(C28H20Cl2FeN8O4)]
 Deg. of freedom   183
 Full point group                 C1      NOp   1
 RotChk:  IX=0 Diff= 6.71D-04
 Largest Abelian subgroup         C1      NOp   1
 Largest concise Abelian subgroup C1      NOp   1
                         Standard orientation:                         
 ---------------------------------------------------------------------
 Center     Atomic      Atomic             Coordinates (Angstroms)
 Number     Number       Type             X           Y           Z
 ---------------------------------------------------------------------
      1         26           0        0.028750    0.177387   -0.069216
      2         17           0        0.046147   -1.130777   -1.997464
      3          7           0       -0.370168    1.965659   -1.501253
      4          7           0       -2.208373    0.541212   -0.125247
      5          7           0       -3.191197   -0.163348    0.332093
      6          7           0       -4.263662    0.111068   -0.437898
      7          6           0        0.585090    2.668833   -2.110741
      8          1           0        1.598078    2.478176   -1.775357
      9          6           0        0.322741    3.578074   -3.130235
     10          1           0        1.134727    4.118297   -3.600178
     11          6           0       -0.997423    3.763688   -3.528493
     12          1           0       -1.243290    4.462787   -4.319263
     13          6           0       -1.999783    3.034836   -2.900993
     14          1           0       -3.036357    3.157559   -3.190203
     15          6           0       -1.646345    2.136463   -1.892794
     16          6           0       -2.617243    1.295743   -1.192291
     17          6           0       -3.947611    1.020771   -1.402214
     18          1           0       -4.647812    1.336014   -2.154342
     19         17           0        0.007613   -1.278058    1.839883
     20          7           0        0.339051    1.842789    1.560623
     21          7           0        2.196028    0.485921    0.170382
     22          7           0        3.193554   -0.172139   -0.325802
     23          7           0        4.254585    0.058611    0.477183
     24          6           0       -0.633432    2.505493    2.189523
     25          1           0       -1.632019    2.367859    1.791934
     26          6           0       -0.408025    3.307057    3.302835
     27          1           0       -1.234311    3.816221    3.782436
     28          6           0        0.893186    3.424545    3.782931
     29          1           0        1.109587    4.037292    4.650222
     30          6           0        1.912665    2.737901    3.137453
     31          1           0        2.934908    2.805435    3.488812
     32          6           0        1.596527    1.948984    2.029909
     33          6           0        2.584062    1.164191    1.295989
     34          6           0        3.915068    0.890881    1.500215
     35          1           0        4.602184    1.163517    2.280467
     36          6           0       -5.498429   -0.559023   -0.201654
     37          6           0       -6.701079    0.045186   -0.571929
     38          6           0       -5.478229   -1.818223    0.399677
     39          6           0       -7.893830   -0.627684   -0.351731
     40          6           0       -6.679250   -2.476718    0.625677
     41          6           0       -7.891779   -1.890527    0.246945
     42          1           0       -6.710242    1.036886   -1.006704
     43          1           0       -4.531727   -2.260839    0.678676
     44          1           0       -8.841229   -0.183265   -0.628622
     45          1           0       -6.677087   -3.454355    1.088239
     46          6           0        5.500808   -0.573017    0.206473
     47          6           0        6.689507    0.012296    0.647018
     48          6           0        5.509152   -1.777610   -0.498814
     49          6           0        7.894942   -0.624124    0.391654
     50          6           0        6.722760   -2.398928   -0.759155
     51          6           0        7.920907   -1.831550   -0.311833
     52          1           0        6.677897    0.963152    1.164864
     53          1           0        4.573462   -2.207881   -0.828572
     54          1           0        8.831334   -0.192533    0.721326
     55          1           0        6.742265   -3.333515   -1.303108
     56          6           0       -9.203808   -2.560823    0.458788
     57          8           0      -10.272260   -2.091318    0.148744
     58          8           0       -9.084110   -3.774586    1.043799
     59          1           0       -9.981914   -4.125552    1.135038
     60          6           0        9.245121   -2.463388   -0.559405
     61          8           0       10.302367   -2.009241   -0.192655
     62          8           0        9.152374   -3.622836   -1.250787
     63          1           0       10.056807   -3.951645   -1.357388
 ---------------------------------------------------------------------
 Rotational constants (GHZ):      0.1216286      0.0271582      0.0258644
 Leave Link  202 at Sat Oct 20 06:03:57 2018, MaxMem=   838860800 cpu:         0.1
 (Enter /soft/sl6.3/x86_64/gaussian/g09_d01/g09/l301.exe)
 Standard basis: 6-311G(d,p) (5D, 7F)
 Ernie: Thresh=  0.10000D-02 Tol=  0.10000D-05 Strict=F.
 There are   986 symmetry adapted cartesian basis functions of A   symmetry.
 There are   938 symmetry adapted basis functions of A   symmetry.
   938 basis functions,  1619 primitive gaussians,   986 cartesian basis functions
   170 alpha electrons      166 beta electrons
       nuclear repulsion energy      5783.5595760459 Hartrees.
 IExCor=  402 DFT=T Ex+Corr=B3LYP ExCW=0 ScaHFX=  0.200000
 ScaDFX=  0.800000  0.720000  1.000000  0.810000 ScalE2=  1.000000  1.000000
 IRadAn=      0 IRanWt=     -1 IRanGd=            0 ICorTp=0 IEmpDi=  4
 NAtoms=   63 NActive=   63 NUniq=   63 SFac= 1.00D+00 NAtFMM=   60 NAOKFM=T Big=T
 Integral buffers will be    131072 words long.
 Raffenetti 2 integral format.
 Two-electron integral symmetry is turned on.
 Leave Link  301 at Sat Oct 20 06:03:58 2018, MaxMem=   838860800 cpu:         0.9
 (Enter /soft/sl6.3/x86_64/gaussian/g09_d01/g09/l302.exe)
 NPDir=0 NMtPBC=     1 NCelOv=     1 NCel=       1 NClECP=     1 NCelD=      1
         NCelK=      1 NCelE2=     1 NClLst=     1 CellRange=     0.0.
 One-electron integrals computed using PRISM.
 NBasis=   938 RedAO= T EigKep=  1.63D-04  NBF=   938
 NBsUse=   938 1.00D-06 EigRej= -1.00D+00 NBFU=   938
 Precomputing XC quadrature grid using
 IXCGrd= 4 IRadAn=           0 IRanWt=          -1 IRanGd=           0 AccXCQ= 0.00D+00.
 Generated NRdTot=       0 NPtTot=           0 NUsed=           0 NTot=          32
 NSgBfM=   788   788   796   803   808 MxSgAt=    63 MxSgA2=    63.
 Leave Link  302 at Sat Oct 20 06:04:02 2018, MaxMem=   838860800 cpu:        73.0
 (Enter /soft/sl6.3/x86_64/gaussian/g09_d01/g09/l303.exe)
 DipDrv:  MaxL=1.
 Leave Link  303 at Sat Oct 20 06:04:03 2018, MaxMem=   838860800 cpu:         4.4
 (Enter /soft/sl6.3/x86_64/gaussian/g09_d01/g09/l401.exe)
 Initial guess from the checkpoint file:  "FeCl2L12_COOH_cis1.chk"
 B after Tr=     0.000000    0.000000    0.000000
         Rot=    1.000000    0.000251   -0.000043    0.000003 Ang=   0.03 deg.
 Guess basis will be translated and rotated to current coordinates.
 JPrj=2 DoOrth=T DoCkMO=T.
 Initial guess <Sx>= 0.0000 <Sy>= 0.0000 <Sz>= 2.0000 <S**2>= 6.0247 S= 2.0049
 Leave Link  401 at Sat Oct 20 06:04:13 2018, MaxMem=   838860800 cpu:       160.2
 (Enter /soft/sl6.3/x86_64/gaussian/g09_d01/g09/l502.exe)
 UHF open shell SCF:
 Using DIIS extrapolation, IDIIS=  1040.
 Integral symmetry usage will be decided dynamically.
 IVT=     2958216 IEndB=     2958216 NGot=   838860800 MDV=   836892407
 LenX=   836892407 LenY=   835919225
 Requested convergence on RMS density matrix=1.00D-08 within 128 cycles.
 Requested convergence on MAX density matrix=1.00D-06.
 Requested convergence on             energy=1.00D-06.
 No special actions if energy rises.
 Fock matrices will be formed incrementally for  20 cycles.

 Cycle   1  Pass 1  IDiag  1:
 FoFJK:  IHMeth= 1 ICntrl=       0 DoSepK=F KAlg= 0 I1Cent=   0 FoldK=F
 IRaf= 550000000 NMat=   1 IRICut=       1 DoRegI=T DoRafI=F ISym2E= 0.
 FoFCou: FMM=T IPFlag=           0 FMFlag=      100000 FMFlg1=        2001
         NFxFlg=           0 DoJE=F BraDBF=F KetDBF=F FulRan=T
         wScrn=  0.000000 ICntrl=       0 IOpCl=  1 I1Cent=           0 NGrid=           0
         NMat0=    1 NMatS0=      1 NMatT0=    0 NMatD0=    1 NMtDS0=    0 NMtDT0=    0
 Symmetry not used in FoFCou.
 FMM levels:  10  Number of levels for PrismC:   9
 E= -4002.66417416728    
 DIIS: error= 9.46D-05 at cycle   1 NSaved=   1.
 NSaved= 1 IEnMin= 1 EnMin= -4002.66417416728     IErMin= 1 ErrMin= 9.46D-05
 ErrMax= 9.46D-05  0.00D+00 EMaxC= 1.00D-01 BMatC= 3.32D-05 BMatP= 3.32D-05
 IDIUse=1 WtCom= 1.00D+00 WtEn= 0.00D+00
 Coeff-Com:  0.100D+01
 Coeff:      0.100D+01
 Gap=     0.762 Goal=   None    Shift=    0.000
 Gap=     0.732 Goal=   None    Shift=    0.000
 RMSDP=4.84D-06 MaxDP=3.46D-04              OVMax= 9.77D-04

 Cycle   2  Pass 1  IDiag  1:
 RMSU=  4.84D-06    CP:  1.00D+00
 E= -4002.66418953681     Delta-E=       -0.000015369525 Rises=F Damp=F
 DIIS: error= 1.33D-05 at cycle   2 NSaved=   2.
 NSaved= 2 IEnMin= 2 EnMin= -4002.66418953681     IErMin= 2 ErrMin= 1.33D-05
 ErrMax= 1.33D-05  0.00D+00 EMaxC= 1.00D-01 BMatC= 4.85D-07 BMatP= 3.32D-05
 IDIUse=1 WtCom= 1.00D+00 WtEn= 0.00D+00
 Coeff-Com: -0.652D-01 0.107D+01
 Coeff:     -0.652D-01 0.107D+01
 Gap=     0.102 Goal=   None    Shift=    0.000
 Gap=     0.072 Goal=   None    Shift=    0.000
 RMSDP=8.42D-07 MaxDP=5.46D-05 DE=-1.54D-05 OVMax= 2.25D-04

 Cycle   3  Pass 1  IDiag  1:
 RMSU=  7.76D-07    CP:  1.00D+00  1.07D+00
 E= -4002.66418965652     Delta-E=       -0.000000119715 Rises=F Damp=F
 DIIS: error= 1.78D-05 at cycle   3 NSaved=   3.
 NSaved= 3 IEnMin= 3 EnMin= -4002.66418965652     IErMin= 2 ErrMin= 1.33D-05
 ErrMax= 1.78D-05  0.00D+00 EMaxC= 1.00D-01 BMatC= 5.71D-07 BMatP= 4.85D-07
 IDIUse=1 WtCom= 1.00D+00 WtEn= 0.00D+00
 Coeff-Com: -0.440D-01 0.611D+00 0.433D+00
 Coeff:     -0.440D-01 0.611D+00 0.433D+00
 Gap=     0.102 Goal=   None    Shift=    0.000
 Gap=     0.072 Goal=   None    Shift=    0.000
 RMSDP=5.06D-07 MaxDP=4.77D-05 DE=-1.20D-07 OVMax= 1.23D-04

 Cycle   4  Pass 1  IDiag  1:
 RMSU=  3.27D-07    CP:  1.00D+00  1.08D+00  5.09D-01
 E= -4002.66418976729     Delta-E=       -0.000000110767 Rises=F Damp=F
 DIIS: error= 8.21D-06 at cycle   4 NSaved=   4.
 NSaved= 4 IEnMin= 4 EnMin= -4002.66418976729     IErMin= 4 ErrMin= 8.21D-06
 ErrMax= 8.21D-06  0.00D+00 EMaxC= 1.00D-01 BMatC= 9.82D-08 BMatP= 4.85D-07
 IDIUse=1 WtCom= 1.00D+00 WtEn= 0.00D+00
 Coeff-Com: -0.125D-01 0.147D+00 0.290D+00 0.576D+00
 Coeff:     -0.125D-01 0.147D+00 0.290D+00 0.576D+00
 Gap=     0.102 Goal=   None    Shift=    0.000
 Gap=     0.072 Goal=   None    Shift=    0.000
 RMSDP=1.79D-07 MaxDP=1.49D-05 DE=-1.11D-07 OVMax= 4.35D-05

 Cycle   5  Pass 1  IDiag  1:
 RMSU=  1.17D-07    CP:  1.00D+00  1.08D+00  6.30D-01  7.03D-01
 E= -4002.66418978761     Delta-E=       -0.000000020320 Rises=F Damp=F
 DIIS: error= 1.70D-06 at cycle   5 NSaved=   5.
 NSaved= 5 IEnMin= 5 EnMin= -4002.66418978761     IErMin= 5 ErrMin= 1.70D-06
 ErrMax= 1.70D-06  0.00D+00 EMaxC= 1.00D-01 BMatC= 1.26D-08 BMatP= 9.82D-08
 IDIUse=1 WtCom= 1.00D+00 WtEn= 0.00D+00
 Coeff-Com: -0.363D-02 0.322D-01 0.139D+00 0.355D+00 0.478D+00
 Coeff:     -0.363D-02 0.322D-01 0.139D+00 0.355D+00 0.478D+00
 Gap=     0.102 Goal=   None    Shift=    0.000
 Gap=     0.072 Goal=   None    Shift=    0.000
 RMSDP=8.19D-08 MaxDP=8.37D-06 DE=-2.03D-08 OVMax= 2.63D-05

 Cycle   6  Pass 1  IDiag  1:
 RMSU=  5.96D-08    CP:  1.00D+00  1.08D+00  6.39D-01  7.78D-01  5.71D-01
 E= -4002.66418978965     Delta-E=       -0.000000002041 Rises=F Damp=F
 DIIS: error= 1.09D-06 at cycle   6 NSaved=   6.
 NSaved= 6 IEnMin= 6 EnMin= -4002.66418978965     IErMin= 6 ErrMin= 1.09D-06
 ErrMax= 1.09D-06  0.00D+00 EMaxC= 1.00D-01 BMatC= 3.52D-09 BMatP= 1.26D-08
 IDIUse=1 WtCom= 1.00D+00 WtEn= 0.00D+00
 Coeff-Com:  0.474D-03-0.148D-01 0.273D-01 0.114D+00 0.359D+00 0.515D+00
 Coeff:      0.474D-03-0.148D-01 0.273D-01 0.114D+00 0.359D+00 0.515D+00
 Gap=     0.102 Goal=   None    Shift=    0.000
 Gap=     0.072 Goal=   None    Shift=    0.000
 RMSDP=4.61D-08 MaxDP=5.19D-06 DE=-2.04D-09 OVMax= 2.04D-05

 Cycle   7  Pass 1  IDiag  1:
 RMSU=  2.72D-08    CP:  1.00D+00  1.08D+00  6.47D-01  7.90D-01  7.44D-01
                    CP:  4.93D-01
 E= -4002.66418979025     Delta-E=       -0.000000000597 Rises=F Damp=F
 DIIS: error= 4.07D-07 at cycle   7 NSaved=   7.
 NSaved= 7 IEnMin= 7 EnMin= -4002.66418979025     IErMin= 7 ErrMin= 4.07D-07
 ErrMax= 4.07D-07  0.00D+00 EMaxC= 1.00D-01 BMatC= 6.20D-10 BMatP= 3.52D-09
 IDIUse=1 WtCom= 1.00D+00 WtEn= 0.00D+00
 Coeff-Com:  0.748D-03-0.141D-01 0.234D-02 0.359D-01 0.188D+00 0.365D+00
 Coeff-Com:  0.422D+00
 Coeff:      0.748D-03-0.141D-01 0.234D-02 0.359D-01 0.188D+00 0.365D+00
 Coeff:      0.422D+00
 Gap=     0.102 Goal=   None    Shift=    0.000
 Gap=     0.072 Goal=   None    Shift=    0.000
 RMSDP=1.59D-08 MaxDP=1.45D-06 DE=-5.97D-10 OVMax= 1.01D-05

 Cycle   8  Pass 1  IDiag  1:
 RMSU=  1.24D-08    CP:  1.00D+00  1.08D+00  6.49D-01  7.96D-01  7.45D-01
                    CP:  6.45D-01  8.76D-01
 E= -4002.66418979039     Delta-E=       -0.000000000142 Rises=F Damp=F
 DIIS: error= 2.09D-07 at cycle   8 NSaved=   8.
 NSaved= 8 IEnMin= 8 EnMin= -4002.66418979039     IErMin= 8 ErrMin= 2.09D-07
 ErrMax= 2.09D-07  0.00D+00 EMaxC= 1.00D-01 BMatC= 6.36D-11 BMatP= 6.20D-10
 IDIUse=1 WtCom= 1.00D+00 WtEn= 0.00D+00
 Coeff-Com:  0.301D-03-0.470D-02-0.388D-02-0.188D-02 0.357D-01 0.109D+00
 Coeff-Com:  0.221D+00 0.645D+00
 Coeff:      0.301D-03-0.470D-02-0.388D-02-0.188D-02 0.357D-01 0.109D+00
 Coeff:      0.221D+00 0.645D+00
 Gap=     0.102 Goal=   None    Shift=    0.000
 Gap=     0.072 Goal=   None    Shift=    0.000
 RMSDP=1.17D-08 MaxDP=1.16D-06 DE=-1.42D-10 OVMax= 1.18D-05

 Cycle   9  Pass 1  IDiag  1:
 RMSU=  6.40D-09    CP:  1.00D+00  1.08D+00  6.50D-01  8.02D-01  7.70D-01
                    CP:  7.06D-01  1.15D+00  1.32D+00
 E= -4002.66418979046     Delta-E=       -0.000000000071 Rises=F Damp=F
 DIIS: error= 2.02D-07 at cycle   9 NSaved=   9.
 NSaved= 9 IEnMin= 9 EnMin= -4002.66418979046     IErMin= 9 ErrMin= 2.02D-07
 ErrMax= 2.02D-07  0.00D+00 EMaxC= 1.00D-01 BMatC= 3.37D-11 BMatP= 6.36D-11
 IDIUse=1 WtCom= 1.00D+00 WtEn= 0.00D+00
 Coeff-Com: -0.134D-03 0.328D-02-0.353D-02-0.173D-01-0.591D-01-0.947D-01
 Coeff-Com: -0.394D-01 0.387D+00 0.824D+00
 Coeff:     -0.134D-03 0.328D-02-0.353D-02-0.173D-01-0.591D-01-0.947D-01
 Coeff:     -0.394D-01 0.387D+00 0.824D+00
 Gap=     0.102 Goal=   None    Shift=    0.000
 Gap=     0.072 Goal=   None    Shift=    0.000
 RMSDP=1.53D-08 MaxDP=1.59D-06 DE=-7.09D-11 OVMax= 1.67D-05

 Cycle  10  Pass 1  IDiag  1:
 RMSU=  4.57D-09    CP:  1.00D+00  1.08D+00  6.50D-01  8.06D-01  8.00D-01
                    CP:  7.74D-01  1.50D+00  2.02D+00  1.62D+00
 E= -4002.66418979061     Delta-E=       -0.000000000147 Rises=F Damp=F
 DIIS: error= 1.97D-07 at cycle  10 NSaved=  10.
 NSaved=10 IEnMin=10 EnMin= -4002.66418979061     IErMin=10 ErrMin= 1.97D-07
 ErrMax= 1.97D-07  0.00D+00 EMaxC= 1.00D-01 BMatC= 2.14D-11 BMatP= 3.37D-11
 IDIUse=1 WtCom= 1.00D+00 WtEn= 0.00D+00
 Coeff-Com: -0.247D-03 0.469D-02 0.308D-04-0.969D-02-0.566D-01-0.127D+00
 Coeff-Com: -0.145D+00-0.136D+00 0.557D+00 0.913D+00
 Coeff:     -0.247D-03 0.469D-02 0.308D-04-0.969D-02-0.566D-01-0.127D+00
 Coeff:     -0.145D+00-0.136D+00 0.557D+00 0.913D+00
 Gap=     0.102 Goal=   None    Shift=    0.000
 Gap=     0.072 Goal=   None    Shift=    0.000
 RMSDP=1.87D-08 MaxDP=2.20D-06 DE=-1.47D-10 OVMax= 2.03D-05

 Cycle  11  Pass 1  IDiag  1:
 RMSU=  3.94D-09    CP:  1.00D+00  1.08D+00  6.52D-01  8.12D-01  8.30D-01
                    CP:  8.42D-01  1.93D+00  2.85D+00  2.69D+00  1.72D+00
 E= -4002.66418979066     Delta-E=       -0.000000000051 Rises=F Damp=F
 DIIS: error= 1.89D-07 at cycle  11 NSaved=  11.
 NSaved=11 IEnMin=11 EnMin= -4002.66418979066     IErMin=11 ErrMin= 1.89D-07
 ErrMax= 1.89D-07  0.00D+00 EMaxC= 1.00D-01 BMatC= 1.35D-11 BMatP= 2.14D-11
 IDIUse=1 WtCom= 1.00D+00 WtEn= 0.00D+00
 Coeff-Com: -0.100D-03 0.129D-02 0.281D-02 0.533D-02-0.749D-03-0.365D-01
 Coeff-Com: -0.846D-01-0.411D+00-0.149D+00 0.724D+00 0.948D+00
 Coeff:     -0.100D-03 0.129D-02 0.281D-02 0.533D-02-0.749D-03-0.365D-01
 Coeff:     -0.846D-01-0.411D+00-0.149D+00 0.724D+00 0.948D+00
 Gap=     0.102 Goal=   None    Shift=    0.000
 Gap=     0.072 Goal=   None    Shift=    0.000
 RMSDP=2.20D-08 MaxDP=2.84D-06 DE=-5.09D-11 OVMax= 2.42D-05

 Cycle  12  Pass 1  IDiag  1:
 RMSU=  1.25D-08    CP:  1.00D+00  1.08D+00  6.52D-01  8.17D-01  8.64D-01
                    CP:  9.19D-01  2.40D+00  3.00D+00  3.00D+00  3.00D+00
                    CP:  1.73D+00
 E= -4002.66418979080     Delta-E=       -0.000000000140 Rises=F Damp=F
 DIIS: error= 1.80D-07 at cycle  12 NSaved=  12.
 NSaved=12 IEnMin=12 EnMin= -4002.66418979080     IErMin=12 ErrMin= 1.80D-07
 ErrMax= 1.80D-07  0.00D+00 EMaxC= 1.00D-01 BMatC= 8.93D-12 BMatP= 1.35D-11
 IDIUse=1 WtCom= 1.00D+00 WtEn= 0.00D+00
 Coeff-Com:  0.332D-04-0.117D-02 0.226D-02 0.858D-02 0.261D-01 0.287D-01
 Coeff-Com:  0.498D-02-0.265D+00-0.363D+00 0.134D+00 0.738D+00 0.686D+00
 Coeff:      0.332D-04-0.117D-02 0.226D-02 0.858D-02 0.261D-01 0.287D-01
 Coeff:      0.498D-02-0.265D+00-0.363D+00 0.134D+00 0.738D+00 0.686D+00
 Gap=     0.102 Goal=   None    Shift=    0.000
 Gap=     0.072 Goal=   None    Shift=    0.000
 RMSDP=1.46D-08 MaxDP=2.16D-06 DE=-1.40D-10 OVMax= 1.60D-05

 Cycle  13  Pass 1  IDiag  1:
 RMSU=  4.87D-09    CP:  1.00D+00  1.08D+00  6.53D-01  8.20D-01  8.85D-01
                    CP:  9.71D-01  2.68D+00  3.00D+00  3.00D+00  3.00D+00
                    CP:  2.65D+00  1.81D+00
 E= -4002.66418979080     Delta-E=        0.000000000002 Rises=F Damp=F
 DIIS: error= 1.74D-07 at cycle  13 NSaved=  13.
 NSaved=13 IEnMin=12 EnMin= -4002.66418979080     IErMin=13 ErrMin= 1.74D-07
 ErrMax= 1.74D-07  0.00D+00 EMaxC= 1.00D-01 BMatC= 5.07D-12 BMatP= 8.93D-12
 IDIUse=1 WtCom= 1.00D+00 WtEn= 0.00D+00
 Coeff-Com:  0.390D-04-0.868D-03 0.462D-03 0.269D-02 0.136D-01 0.205D-01
 Coeff-Com:  0.290D-01-0.419D-01-0.135D+00-0.127D+00 0.150D+00 0.345D+00
 Coeff-Com:  0.743D+00
 Coeff:      0.390D-04-0.868D-03 0.462D-03 0.269D-02 0.136D-01 0.205D-01
 Coeff:      0.290D-01-0.419D-01-0.135D+00-0.127D+00 0.150D+00 0.345D+00
 Coeff:      0.743D+00
 Gap=     0.102 Goal=   None    Shift=    0.000
 Gap=     0.072 Goal=   None    Shift=    0.000
 RMSDP=8.18D-09 MaxDP=1.44D-06 DE= 1.82D-12 OVMax= 8.94D-06

 Cycle  14  Pass 1  IDiag  1:
 RMSU=  2.80D-09    CP:  1.00D+00  1.08D+00  6.53D-01  8.20D-01  8.93D-01
                    CP:  9.89D-01  2.81D+00  3.00D+00  3.00D+00  3.00D+00
                    CP:  3.00D+00  2.23D+00  1.67D+00
 E= -4002.66418979082     Delta-E=       -0.000000000022 Rises=F Damp=F
 DIIS: error= 1.70D-07 at cycle  14 NSaved=  14.
 NSaved=14 IEnMin=14 EnMin= -4002.66418979082     IErMin=14 ErrMin= 1.70D-07
 ErrMax= 1.70D-07  0.00D+00 EMaxC= 1.00D-01 BMatC= 4.37D-12 BMatP= 5.07D-12
 IDIUse=1 WtCom= 1.00D+00 WtEn= 0.00D+00
 Coeff-Com:  0.269D-05 0.221D-03-0.114D-02-0.396D-02-0.736D-02-0.774D-02
 Coeff-Com:  0.213D-01 0.134D+00 0.155D+00-0.180D+00-0.369D+00-0.222D+00
 Coeff-Com:  0.481D+00 0.999D+00
 Coeff:      0.269D-05 0.221D-03-0.114D-02-0.396D-02-0.736D-02-0.774D-02
 Coeff:      0.213D-01 0.134D+00 0.155D+00-0.180D+00-0.369D+00-0.222D+00
 Coeff:      0.481D+00 0.999D+00
 Gap=     0.102 Goal=   None    Shift=    0.000
 Gap=     0.072 Goal=   None    Shift=    0.000
 RMSDP=1.13D-08 MaxDP=2.10D-06 DE=-2.18D-11 OVMax= 1.24D-05

 Cycle  15  Pass 1  IDiag  1:
 RMSU=  2.21D-09    CP:  1.00D+00  1.08D+00  6.53D-01  8.21D-01  9.03D-01
                    CP:  1.01D+00  2.95D+00  3.00D+00  3.00D+00  3.00D+00
                    CP:  3.00D+00  2.77D+00  2.69D+00  3.00D+00
 E= -4002.66418979075     Delta-E=        0.000000000065 Rises=F Damp=F
 DIIS: error= 1.64D-07 at cycle  15 NSaved=  15.
 NSaved=15 IEnMin=14 EnMin= -4002.66418979082     IErMin=15 ErrMin= 1.64D-07
 ErrMax= 1.64D-07  0.00D+00 EMaxC= 1.00D-01 BMatC= 3.79D-12 BMatP= 4.37D-12
 IDIUse=1 WtCom= 1.00D+00 WtEn= 0.00D+00
 Coeff-Com: -0.439D-04 0.119D-02-0.142D-02-0.617D-02-0.208D-01-0.310D-01
 Coeff-Com: -0.138D-01 0.148D+00 0.279D+00-0.140D-02-0.454D+00-0.565D+00
 Coeff-Com: -0.464D+00 0.781D+00 0.135D+01
 Coeff:     -0.439D-04 0.119D-02-0.142D-02-0.617D-02-0.208D-01-0.310D-01
 Coeff:     -0.138D-01 0.148D+00 0.279D+00-0.140D-02-0.454D+00-0.565D+00
 Coeff:     -0.464D+00 0.781D+00 0.135D+01
 Gap=     0.102 Goal=   None    Shift=    0.000
 Gap=     0.072 Goal=   None    Shift=    0.000
 RMSDP=2.05D-08 MaxDP=3.88D-06 DE= 6.55D-11 OVMax= 2.23D-05

 Cycle  16  Pass 1  IDiag  1:
 RMSU=  1.70D-08    CP:  1.00D+00  1.08D+00  6.54D-01  8.22D-01  9.18D-01
                    CP:  1.04D+00  3.00D+00  3.00D+00  3.00D+00  3.00D+00
                    CP:  3.00D+00  3.00D+00  3.00D+00  3.00D+00  3.00D+00
 E= -4002.66418979090     Delta-E=       -0.000000000144 Rises=F Damp=F
 DIIS: error= 1.52D-07 at cycle  16 NSaved=  16.
 NSaved=16 IEnMin=16 EnMin= -4002.66418979090     IErMin=16 ErrMin= 1.52D-07
 ErrMax= 1.52D-07  0.00D+00 EMaxC= 1.00D-01 BMatC= 3.22D-12 BMatP= 3.79D-12
 IDIUse=1 WtCom= 1.00D+00 WtEn= 0.00D+00
 Coeff-Com: -0.387D-04 0.736D-03 0.517D-04-0.776D-03-0.910D-02-0.170D-01
 Coeff-Com: -0.344D-01-0.174D-01 0.586D-01 0.185D+00 0.148D-01-0.212D+00
 Coeff-Com: -0.853D+00-0.399D+00 0.105D+01 0.123D+01
 Coeff:     -0.387D-04 0.736D-03 0.517D-04-0.776D-03-0.910D-02-0.170D-01
 Coeff:     -0.344D-01-0.174D-01 0.586D-01 0.185D+00 0.148D-01-0.212D+00
 Coeff:     -0.853D+00-0.399D+00 0.105D+01 0.123D+01
 Gap=     0.102 Goal=   None    Shift=    0.000
 Gap=     0.072 Goal=   None    Shift=    0.000
 RMSDP=2.73D-08 MaxDP=5.22D-06 DE=-1.44D-10 OVMax= 2.96D-05

 Cycle  17  Pass 1  IDiag  1:
 RMSU=  6.74D-09    CP:  1.00D+00  1.08D+00  6.54D-01  8.23D-01  9.37D-01
                    CP:  1.08D+00  3.00D+00  3.00D+00  3.00D+00  3.00D+00
                    CP:  3.00D+00  3.00D+00  3.00D+00  3.00D+00  3.00D+00
                    CP:  2.54D+00
 E= -4002.66418979095     Delta-E=       -0.000000000056 Rises=F Damp=F
 DIIS: error= 1.35D-07 at cycle  17 NSaved=  17.
 NSaved=17 IEnMin=17 EnMin= -4002.66418979095     IErMin=17 ErrMin= 1.35D-07
 ErrMax= 1.35D-07  0.00D+00 EMaxC= 1.00D-01 BMatC= 2.68D-12 BMatP= 3.22D-12
 IDIUse=1 WtCom= 1.00D+00 WtEn= 0.00D+00
 Coeff-Com:  0.166D-04-0.787D-03 0.193D-02 0.731D-02 0.173D-01 0.227D-01
 Coeff-Com: -0.200D-01-0.211D+00-0.302D+00 0.204D+00 0.595D+00 0.517D+00
 Coeff-Com: -0.277D+00-0.138D+01-0.731D+00 0.124D+01 0.132D+01
 Coeff:      0.166D-04-0.787D-03 0.193D-02 0.731D-02 0.173D-01 0.227D-01
 Coeff:     -0.200D-01-0.211D+00-0.302D+00 0.204D+00 0.595D+00 0.517D+00
 Coeff:     -0.277D+00-0.138D+01-0.731D+00 0.124D+01 0.132D+01
 Gap=     0.102 Goal=   None    Shift=    0.000
 Gap=     0.072 Goal=   None    Shift=    0.000
 RMSDP=4.24D-08 MaxDP=8.15D-06 DE=-5.64D-11 OVMax= 4.58D-05

 Cycle  18  Pass 1  IDiag  1:
 RMSU=  3.30D-08    CP:  1.00D+00  1.08D+00  6.55D-01  8.25D-01  9.67D-01
                    CP:  1.14D+00  3.00D+00  3.00D+00  3.00D+00  3.00D+00
                    CP:  3.00D+00  3.00D+00  3.00D+00  3.00D+00  3.00D+00
                    CP:  3.00D+00  2.55D+00
 E= -4002.66418979103     Delta-E=       -0.000000000080 Rises=F Damp=F
 DIIS: error= 1.09D-07 at cycle  18 NSaved=  18.
 NSaved=18 IEnMin=18 EnMin= -4002.66418979103     IErMin=18 ErrMin= 1.09D-07
 ErrMax= 1.09D-07  0.00D+00 EMaxC= 1.00D-01 BMatC= 2.00D-12 BMatP= 2.68D-12
 IDIUse=1 WtCom= 1.00D+00 WtEn= 0.00D+00
 Coeff-Com:  0.358D-04-0.105D-02 0.144D-02 0.605D-02 0.189D-01 0.281D-01
 Coeff-Com:  0.648D-02-0.150D+00-0.269D+00 0.379D-01 0.441D+00 0.540D+00
 Coeff-Com:  0.336D+00-0.779D+00-0.124D+01 0.169D+00 0.998D+00 0.860D+00
 Coeff:      0.358D-04-0.105D-02 0.144D-02 0.605D-02 0.189D-01 0.281D-01
 Coeff:      0.648D-02-0.150D+00-0.269D+00 0.379D-01 0.441D+00 0.540D+00
 Coeff:      0.336D+00-0.779D+00-0.124D+01 0.169D+00 0.998D+00 0.860D+00
 Gap=     0.102 Goal=   None    Shift=    0.000
 Gap=     0.072 Goal=   None    Shift=    0.000
 RMSDP=2.87D-08 MaxDP=5.52D-06 DE=-8.00D-11 OVMax= 3.09D-05

 Cycle  19  Pass 1  IDiag  1:
 RMSU=  4.46D-09    CP:  1.00D+00  1.08D+00  6.55D-01  8.26D-01  9.87D-01
                    CP:  1.18D+00  3.00D+00  3.00D+00  3.00D+00  3.00D+00
                    CP:  3.00D+00  3.00D+00  3.00D+00  3.00D+00  3.00D+00
                    CP:  3.00D+00  3.00D+00  1.83D+00
 E= -4002.66418979107     Delta-E=       -0.000000000036 Rises=F Damp=F
 DIIS: error= 9.07D-08 at cycle  19 NSaved=  19.
 NSaved=19 IEnMin=19 EnMin= -4002.66418979107     IErMin=19 ErrMin= 9.07D-08
 ErrMax= 9.07D-08  0.00D+00 EMaxC= 1.00D-01 BMatC= 1.50D-12 BMatP= 2.00D-12
 IDIUse=1 WtCom= 1.00D+00 WtEn= 0.00D+00
 Coeff-Com:  0.128D-04-0.124D-03-0.554D-03-0.159D-02-0.204D-03 0.246D-02
 Coeff-Com:  0.220D-01 0.646D-01 0.533D-01-0.145D+00-0.181D+00-0.310D-01
 Coeff-Com:  0.508D+00 0.617D+00-0.374D+00-0.953D+00-0.356D+00 0.707D+00
 Coeff-Com:  0.107D+01
 Coeff:      0.128D-04-0.124D-03-0.554D-03-0.159D-02-0.204D-03 0.246D-02
 Coeff:      0.220D-01 0.646D-01 0.533D-01-0.145D+00-0.181D+00-0.310D-01
 Coeff:      0.508D+00 0.617D+00-0.374D+00-0.953D+00-0.356D+00 0.707D+00
 Coeff:      0.107D+01
 Gap=     0.102 Goal=   None    Shift=    0.000
 Gap=     0.072 Goal=   None    Shift=    0.000
 RMSDP=2.92D-08 MaxDP=5.58D-06 DE=-3.64D-11 OVMax= 3.12D-05

 Cycle  20  Pass 1  IDiag  1:
 RMSU=  1.68D-09    CP:  1.00D+00  1.08D+00  6.56D-01  8.27D-01  1.01D+00
                    CP:  1.21D+00  3.00D+00  3.00D+00  3.00D+00  3.00D+00
                    CP:  3.00D+00  3.00D+00  3.00D+00  3.00D+00  3.00D+00
                    CP:  3.00D+00  3.00D+00  2.68D+00  2.78D+00
 E= -4002.66418979115     Delta-E=       -0.000000000084 Rises=F Damp=F
 DIIS: error= 7.27D-08 at cycle  20 NSaved=  20.
 NSaved=20 IEnMin=20 EnMin= -4002.66418979115     IErMin=20 ErrMin= 7.27D-08
 ErrMax= 7.27D-08  0.00D+00 EMaxC= 1.00D-01 BMatC= 1.03D-12 BMatP= 1.50D-12
 IDIUse=1 WtCom= 1.00D+00 WtEn= 0.00D+00
 Coeff-Com: -0.161D-04 0.636D-03-0.136D-02-0.513D-02-0.127D-01-0.182D-01
 Coeff-Com:  0.100D-01 0.138D+00 0.212D+00-0.118D+00-0.403D+00-0.370D+00
 Coeff-Com:  0.116D+00 0.913D+00 0.578D+00-0.705D+00-0.913D+00-0.182D+00
 Coeff-Com:  0.615D+00 0.114D+01
 Coeff:     -0.161D-04 0.636D-03-0.136D-02-0.513D-02-0.127D-01-0.182D-01
 Coeff:      0.100D-01 0.138D+00 0.212D+00-0.118D+00-0.403D+00-0.370D+00
 Coeff:      0.116D+00 0.913D+00 0.578D+00-0.705D+00-0.913D+00-0.182D+00
 Coeff:      0.615D+00 0.114D+01
 Gap=     0.102 Goal=   None    Shift=    0.000
 Gap=     0.072 Goal=   None    Shift=    0.000
 RMSDP=2.46D-08 MaxDP=4.63D-06 DE=-8.37D-11 OVMax= 2.62D-05

 Cycle  21  Pass 1  IDiag  1:
 Restarting incremental Fock formation.
 E= -4002.66418979099     Delta-E=        0.000000000160 Rises=F Damp=F
 DIIS: error= 5.74D-08 at cycle  21 NSaved=  20.
 NSaved=20 IEnMin=19 EnMin= -4002.66418979115     IErMin=20 ErrMin= 5.74D-08
 ErrMax= 5.74D-08  0.00D+00 EMaxC= 1.00D-01 BMatC= 7.96D-13 BMatP= 1.03D-12
 IDIUse=1 WtCom= 1.00D+00 WtEn= 0.00D+00
 Coeff-Com:  0.314D-03-0.649D-03-0.228D-02-0.683D-02-0.123D-01-0.443D-02
 Coeff-Com:  0.442D-01 0.102D+00 0.171D-01-0.142D+00-0.230D+00-0.279D+00
 Coeff-Com:  0.175D+00 0.663D+00 0.236D+00-0.363D+00-0.688D+00-0.470D+00
 Coeff-Com:  0.892D+00 0.107D+01
 Coeff:      0.314D-03-0.649D-03-0.228D-02-0.683D-02-0.123D-01-0.443D-02
 Coeff:      0.442D-01 0.102D+00 0.171D-01-0.142D+00-0.230D+00-0.279D+00
 Coeff:      0.175D+00 0.663D+00 0.236D+00-0.363D+00-0.688D+00-0.470D+00
 Coeff:      0.892D+00 0.107D+01
 Gap=     0.102 Goal=   None    Shift=    0.000
 Gap=     0.072 Goal=   None    Shift=    0.000
 RMSDP=2.34D-08 MaxDP=4.39D-06 DE= 1.60D-10 OVMax= 2.49D-05

 Cycle  22  Pass 1  IDiag  1:
 RMSU=  2.34D-08    CP:  1.00D+00
 E= -4002.66418979101     Delta-E=       -0.000000000016 Rises=F Damp=F
 DIIS: error= 4.55D-08 at cycle  22 NSaved=  20.
 NSaved=20 IEnMin=18 EnMin= -4002.66418979115     IErMin=20 ErrMin= 4.55D-08
 ErrMax= 4.55D-08  0.00D+00 EMaxC= 1.00D-01 BMatC= 5.43D-13 BMatP= 7.96D-13
 IDIUse=1 WtCom= 1.00D+00 WtEn= 0.00D+00
 Coeff-Com:  0.394D-03 0.124D-02 0.159D-02-0.175D-02-0.109D-01-0.582D-01
 Coeff-Com: -0.426D-01 0.973D-01 0.142D+00 0.422D-01-0.306D+00-0.439D+00
 Coeff-Com:  0.172D+00 0.656D+00 0.301D+00-0.452D+00-0.854D+00-0.411D-01
 Coeff-Com:  0.855D+00 0.936D+00
 Coeff:      0.394D-03 0.124D-02 0.159D-02-0.175D-02-0.109D-01-0.582D-01
 Coeff:     -0.426D-01 0.973D-01 0.142D+00 0.422D-01-0.306D+00-0.439D+00
 Coeff:      0.172D+00 0.656D+00 0.301D+00-0.452D+00-0.854D+00-0.411D-01
 Coeff:      0.855D+00 0.936D+00
 Gap=     0.102 Goal=   None    Shift=    0.000
 Gap=     0.072 Goal=   None    Shift=    0.000
 RMSDP=2.05D-08 MaxDP=3.86D-06 DE=-1.64D-11 OVMax= 2.18D-05

 Cycle  23  Pass 1  IDiag  1:
 RMSU=  1.24D-09    CP:  1.00D+00  1.87D+00
 E= -4002.66418979105     Delta-E=       -0.000000000040 Rises=F Damp=F
 DIIS: error= 3.33D-08 at cycle  23 NSaved=  20.
 NSaved=20 IEnMin=17 EnMin= -4002.66418979115     IErMin=20 ErrMin= 3.33D-08
 ErrMax= 3.33D-08  0.00D+00 EMaxC= 1.00D-01 BMatC= 3.44D-13 BMatP= 5.43D-13
 IDIUse=1 WtCom= 1.00D+00 WtEn= 0.00D+00
 Coeff-Com: -0.215D-04-0.190D-03-0.148D-02-0.310D-02-0.185D-01-0.945D-02
 Coeff-Com:  0.318D-01 0.424D-01 0.196D-01-0.832D-01-0.168D+00-0.356D-01
 Coeff-Com:  0.225D+00 0.226D+00-0.177D-01-0.324D+00-0.358D+00 0.685D-01
 Coeff-Com:  0.648D+00 0.758D+00
 Coeff:     -0.215D-04-0.190D-03-0.148D-02-0.310D-02-0.185D-01-0.945D-02
 Coeff:      0.318D-01 0.424D-01 0.196D-01-0.832D-01-0.168D+00-0.356D-01
 Coeff:      0.225D+00 0.226D+00-0.177D-01-0.324D+00-0.358D+00 0.685D-01
 Coeff:      0.648D+00 0.758D+00
 Gap=     0.102 Goal=   None    Shift=    0.000
 Gap=     0.072 Goal=   None    Shift=    0.000
 RMSDP=1.09D-08 MaxDP=2.06D-06 DE=-4.00D-11 OVMax= 1.16D-05

 Cycle  24  Pass 1  IDiag  1:
 RMSU=  1.07D-09    CP:  1.00D+00  2.33D+00  1.90D+00
 E= -4002.66418979106     Delta-E=       -0.000000000013 Rises=F Damp=F
 DIIS: error= 3.12D-08 at cycle  24 NSaved=  20.
 NSaved=20 IEnMin=16 EnMin= -4002.66418979115     IErMin=20 ErrMin= 3.12D-08
 ErrMax= 3.12D-08  0.00D+00 EMaxC= 1.00D-01 BMatC= 1.99D-13 BMatP= 3.44D-13
 IDIUse=1 WtCom= 1.00D+00 WtEn= 0.00D+00
 Coeff-Com:  0.407D-03 0.682D-03 0.206D-02-0.151D-02-0.614D-02-0.139D-01
 Coeff-Com:  0.195D-02 0.300D-01 0.103D+00 0.443D-01-0.157D+00-0.149D+00
 Coeff-Com:  0.277D-01 0.216D+00 0.194D+00-0.190D+00-0.359D+00-0.113D+00
 Coeff-Com:  0.382D+00 0.988D+00
[truncated: 741,345 more chars]
