# Supplementary material for: DFT and CV data of 4-phenyl-substituted dichloro(bis{2-[1-(phenyl)-1H-1,2,3-triazol-4-yl-κN3]pyridine-κN})iron(II) coordination compounds
Source: Data Brief. 2018 Oct 27;21:1458–71. doi: 10.1016/j.dib.2018.10.085 (PMC6234228; doi:10.1016/j.dib.2018.10.085)
Supplement: Supplementary file 2 — Supplementary material. [file mmc2.zip › DIB_DFT_files_Fe/FeCl2L12_COOH_cis2.log]

 Entering Gaussian System, Link 0=g09
 Input=FeCl2L12_COOH_cis2.com
 Output=FeCl2L12_COOH_cis2.log
 Initial command:
 /soft/sl6.3/x86_64/gaussian/g09_d01/g09/l1.exe "/scratch/conradj/558843.ui.FeCl2L12_COOH_cis2/Gau-34310.inp" -scrdir="/scratch/conradj/558843.ui.FeCl2L12_COOH_cis2/"
 Default linda workers:  node0404-ib,node0405-ib
 Default is to use  16 SMP processors on each worker.
 Entering Link 1 = /soft/sl6.3/x86_64/gaussian/g09_d01/g09/l1.exe PID=     34311.
  
 Copyright (c) 1988,1990,1992,1993,1995,1998,2003,2009,2013,
            Gaussian, Inc.  All Rights Reserved.
  
 This is part of the Gaussian(R) 09 program.  It is based on
 the Gaussian(R) 03 system (copyright 2003, Gaussian, Inc.),
 the Gaussian(R) 98 system (copyright 1998, Gaussian, Inc.),
 the Gaussian(R) 94 system (copyright 1995, Gaussian, Inc.),
 the Gaussian 92(TM) system (copyright 1992, Gaussian, Inc.),
 the Gaussian 90(TM) system (copyright 1990, Gaussian, Inc.),
 the Gaussian 88(TM) system (copyright 1988, Gaussian, Inc.),
 the Gaussian 86(TM) system (copyright 1986, Carnegie Mellon
 University), and the Gaussian 82(TM) system (copyright 1983,
 Carnegie Mellon University). Gaussian is a federally registered
 trademark of Gaussian, Inc.
  
 This software contains proprietary and confidential information,
 including trade secrets, belonging to Gaussian, Inc.
  
 This software is provided under written license and may be
 used, copied, transmitted, or stored only in accord with that
 written license.
  
 The following legend is applicable only to US Government
 contracts under FAR:
  
                    RESTRICTED RIGHTS LEGEND
  
 Use, reproduction and disclosure by the US Government is
 subject to restrictions as set forth in subparagraphs (a)
 and (c) of the Commercial Computer Software - Restricted
 Rights clause in FAR 52.227-19.
  
 Gaussian, Inc.
 340 Quinnipiac St., Bldg. 40, Wallingford CT 06492
  
  
 ---------------------------------------------------------------
 Warning -- This program may not be used in any manner that
 competes with the business of Gaussian, Inc. or will provide
 assistance to any competitor of Gaussian, Inc.  The licensee
 of this program is prohibited from giving any competitor of
 Gaussian, Inc. access to this program.  By using this program,
 the user acknowledges that Gaussian, Inc. is engaged in the
 business of creating and licensing software in the field of
 computational chemistry and represents and warrants to the
 licensee that it is not a competitor of Gaussian, Inc. and that
 it will not use this program in any manner prohibited above.
 ---------------------------------------------------------------
  

 Cite this work as:
 Gaussian 09, Revision D.01,
 M. J. Frisch, G. W. Trucks, H. B. Schlegel, G. E. Scuseria, 
 M. A. Robb, J. R. Cheeseman, G. Scalmani, V. Barone, B. Mennucci, 
 G. A. Petersson, H. Nakatsuji, M. Caricato, X. Li, H. P. Hratchian, 
 A. F. Izmaylov, J. Bloino, G. Zheng, J. L. Sonnenberg, M. Hada, 
 M. Ehara, K. Toyota, R. Fukuda, J. Hasegawa, M. Ishida, T. Nakajima, 
 Y. Honda, O. Kitao, H. Nakai, T. Vreven, J. A. Montgomery, Jr., 
 J. E. Peralta, F. Ogliaro, M. Bearpark, J. J. Heyd, E. Brothers, 
 K. N. Kudin, V. N. Staroverov, T. Keith, R. Kobayashi, J. Normand, 
 K. Raghavachari, A. Rendell, J. C. Burant, S. S. Iyengar, J. Tomasi, 
 M. Cossi, N. Rega, J. M. Millam, M. Klene, J. E. Knox, J. B. Cross, 
 V. Bakken, C. Adamo, J. Jaramillo, R. Gomperts, R. E. Stratmann, 
 O. Yazyev, A. J. Austin, R. Cammi, C. Pomelli, J. W. Ochterski, 
 R. L. Martin, K. Morokuma, V. G. Zakrzewski, G. A. Voth, 
 P. Salvador, J. J. Dannenberg, S. Dapprich, A. D. Daniels, 
 O. Farkas, J. B. Foresman, J. V. Ortiz, J. Cioslowski, 
 and D. J. Fox, Gaussian, Inc., Wallingford CT, 2013.
 
 ******************************************
 Gaussian 09:  AS64L-G09RevD.01 24-Apr-2013
                20-Oct-2018 
 ******************************************
 %chk=FeCl2L12_COOH_cis2.chk
 SetLPE:  input flags="-opt 'Tsnet.Node.lindarsharg: ssh' "
 SetLPE:    new flags="-opt 'Tsnet.Node.lindarsharg: ssh'  -nodelist 'node0404-ib node0405-ib'"
 Will use up to    2 processors via Linda.
 ---------------------------------------
 #P b3lyp/6-311G(d,p) opt scf=(conver=8)
 ---------------------------------------
 1/14=-1,18=20,19=15,26=3,38=1/1,3;
 2/9=110,12=2,17=6,18=5,40=1/2;
 3/5=4,6=6,7=101,11=2,16=1,25=1,30=1,71=1,74=-5/1,2,3;
 4//1;
 5/5=2,6=8,38=5/2;
 6/7=2,8=2,9=2,10=2,28=1/1;
 7//1,2,3,16;
 1/14=-1,18=20,19=15,26=3/3(2);
 2/9=110/2;
 99//99;
 2/9=110/2;
 3/5=4,6=6,7=101,11=2,16=1,25=1,30=1,71=1,74=-5/1,2,3;
 4/5=5,16=3,69=1/1;
 5/5=2,6=8,38=5/2;
 7//1,2,3,16;
 1/14=-1,18=20,19=15,26=3/3(-5);
 2/9=110/2;
 6/7=2,8=2,9=2,10=2,19=2,28=1/1;
 99/9=1/99;
 Leave Link    1 at Sat Oct 20 04:50:20 2018, MaxMem=           0 cpu:         1.1
 (Enter /soft/sl6.3/x86_64/gaussian/g09_d01/g09/l101.exe)
 --------
 Comment:
 --------
 Symbolic Z-matrix:
 Charge =  0 Multiplicity = 5
 26                   -0.15561  -2.09916  -0.53832 
 17                   -0.11156  -1.32385  -2.73066 
 7                    -2.07166  -3.29626  -0.89489 
 7                    -1.92124  -0.67599  -0.2138 
 7                    -2.0262    0.58712   0.0305 
 7                    -3.2956    0.94382  -0.27087 
 6                    -2.05765  -4.5886   -1.23696 
 1                    -1.10021  -5.08493  -1.1103 
 6                    -3.18719  -5.24075  -1.72422 
 1                    -3.13126  -6.28749  -1.99464 
 6                    -4.36838  -4.51982  -1.86149 
 1                    -5.26526  -4.9953   -2.24162 
 6                    -4.38555  -3.17402  -1.51231 
 1                    -5.28949  -2.58666  -1.61752 
 6                    -3.21127  -2.59179  -1.03569 
 6                    -3.1113   -1.17807  -0.66566 
 6                    -4.00499  -0.13363  -0.70784 
 1                    -5.02461  -0.05859  -1.04001 
 17                    1.14691  -4.14321  -0.29346 
 7                    -0.24971  -2.23899   1.805 
 7                     1.49718  -0.91028   0.24439 
 7                     2.45118  -0.27724  -0.35338 
 7                     3.35318   0.06129   0.59455 
 6                    -1.15797  -2.91001   2.51531 
 1                    -1.97152  -3.34862   1.94875 
 6                    -1.07766  -3.06832   3.89383 
 1                    -1.83782  -3.6289    4.42292 
 6                     0.00242  -2.4994    4.56357 
 1                     0.10405  -2.60329   5.63752 
 6                     0.95394  -1.80044   3.83418 
 1                     1.80706  -1.35007   4.32639 
 6                     0.79714  -1.69207   2.45025 
 6                     1.74785  -0.9963    1.58865 
 6                     2.94959  -0.37099   1.82096 
 1                     3.54096  -0.23964   2.70874 
 6                    -3.71296   2.29713  -0.13464 
 6                    -5.04471   2.58818   0.16301 
 6                    -2.7743    3.31717  -0.3035 
 6                    -5.4447    3.91318   0.27936 
 6                    -3.18135   4.63584  -0.17146 
 6                    -4.51543   4.94424   0.11473 
 1                    -5.75851   1.79025   0.32507 
 1                    -1.7499    3.06371  -0.53887 
 1                    -6.47421   4.15076   0.51028 
 1                    -2.47576   5.44671  -0.30005 
 6                     4.54173   0.75222   0.22774 
 6                     5.22279   1.52156   1.1734 
 6                     5.00805   0.64679  -1.08394 
 6                     6.38824   2.17653   0.8045 
 6                     6.1691    1.31637  -1.44439 
 6                     6.86967   2.0794   -0.5039 
 1                     4.83833   1.62832   2.17983 
 1                     4.45822   0.04846  -1.79725 
 1                     6.93491   2.78016   1.51765 
 1                     6.54044   1.24112  -2.4574 
 6                     8.12204   2.80833  -0.84077 
 8                     8.75845   3.4779   -0.06277 
 8                     8.49147   2.64738  -2.13274 
 1                     9.30816   3.15417  -2.24939 
 6                    -4.89232   6.37901   0.23657 
 8                    -4.12672   7.30355   0.11569 
 8                    -6.20906   6.55404   0.50329 
 1                    -6.35089   7.5101    0.56241 
 
 Add virtual bond connecting atoms N21        and Fe1        Dist= 4.12D+00.
 Add virtual bond connecting atoms N3         and Fe1        Dist= 4.32D+00.
 Add virtual bond connecting atoms N4         and Fe1        Dist= 4.33D+00.
 NAtoms=     63 NQM=       63 NQMF=       0 NMMI=      0 NMMIF=      0
                NMic=       0 NMicF=      0.
                    Isotopes and Nuclear Properties:
 (Nuclear quadrupole moments (NQMom) in fm**2, nuclear magnetic moments (NMagM)
  in nuclear magnetons)

  Atom         1           2           3           4           5           6           7           8           9          10
 IAtWgt=          56          35          14          14          14          14          12           1          12           1
 AtmWgt=  55.9349393  34.9688527  14.0030740  14.0030740  14.0030740  14.0030740  12.0000000   1.0078250  12.0000000   1.0078250
 NucSpn=           0           3           2           2           2           2           0           1           0           1
 AtZEff=   0.0000000   0.0000000   0.0000000   0.0000000   0.0000000   0.0000000   0.0000000   0.0000000   0.0000000   0.0000000
 NQMom=    0.0000000  -8.1650000   2.0440000   2.0440000   2.0440000   2.0440000   0.0000000   0.0000000   0.0000000   0.0000000
 NMagM=    0.0000000   0.8218740   0.4037610   0.4037610   0.4037610   0.4037610   0.0000000   2.7928460   0.0000000   2.7928460
 AtZNuc=  26.0000000  17.0000000   7.0000000   7.0000000   7.0000000   7.0000000   6.0000000   1.0000000   6.0000000   1.0000000

  Atom        11          12          13          14          15          16          17          18          19          20
 IAtWgt=          12           1          12           1          12          12          12           1          35          14
 AtmWgt=  12.0000000   1.0078250  12.0000000   1.0078250  12.0000000  12.0000000  12.0000000   1.0078250  34.9688527  14.0030740
 NucSpn=           0           1           0           1           0           0           0           1           3           2
 AtZEff=   0.0000000   0.0000000   0.0000000   0.0000000   0.0000000   0.0000000   0.0000000   0.0000000   0.0000000   0.0000000
 NQMom=    0.0000000   0.0000000   0.0000000   0.0000000   0.0000000   0.0000000   0.0000000   0.0000000  -8.1650000   2.0440000
 NMagM=    0.0000000   2.7928460   0.0000000   2.7928460   0.0000000   0.0000000   0.0000000   2.7928460   0.8218740   0.4037610
 AtZNuc=   6.0000000   1.0000000   6.0000000   1.0000000   6.0000000   6.0000000   6.0000000   1.0000000  17.0000000   7.0000000

  Atom        21          22          23          24          25          26          27          28          29          30
 IAtWgt=          14          14          14          12           1          12           1          12           1          12
 AtmWgt=  14.0030740  14.0030740  14.0030740  12.0000000   1.0078250  12.0000000   1.0078250  12.0000000   1.0078250  12.0000000
 NucSpn=           2           2           2           0           1           0           1           0           1           0
 AtZEff=   0.0000000   0.0000000   0.0000000   0.0000000   0.0000000   0.0000000   0.0000000   0.0000000   0.0000000   0.0000000
 NQMom=    2.0440000   2.0440000   2.0440000   0.0000000   0.0000000   0.0000000   0.0000000   0.0000000   0.0000000   0.0000000
 NMagM=    0.4037610   0.4037610   0.4037610   0.0000000   2.7928460   0.0000000   2.7928460   0.0000000   2.7928460   0.0000000
 AtZNuc=   7.0000000   7.0000000   7.0000000   6.0000000   1.0000000   6.0000000   1.0000000   6.0000000   1.0000000   6.0000000

  Atom        31          32          33          34          35          36          37          38          39          40
 IAtWgt=           1          12          12          12           1          12          12          12          12          12
 AtmWgt=   1.0078250  12.0000000  12.0000000  12.0000000   1.0078250  12.0000000  12.0000000  12.0000000  12.0000000  12.0000000
 NucSpn=           1           0           0           0           1           0           0           0           0           0
 AtZEff=   0.0000000   0.0000000   0.0000000   0.0000000   0.0000000   0.0000000   0.0000000   0.0000000   0.0000000   0.0000000
 NQMom=    0.0000000   0.0000000   0.0000000   0.0000000   0.0000000   0.0000000   0.0000000   0.0000000   0.0000000   0.0000000
 NMagM=    2.7928460   0.0000000   0.0000000   0.0000000   2.7928460   0.0000000   0.0000000   0.0000000   0.0000000   0.0000000
 AtZNuc=   1.0000000   6.0000000   6.0000000   6.0000000   1.0000000   6.0000000   6.0000000   6.0000000   6.0000000   6.0000000

  Atom        41          42          43          44          45          46          47          48          49          50
 IAtWgt=          12           1           1           1           1          12          12          12          12          12
 AtmWgt=  12.0000000   1.0078250   1.0078250   1.0078250   1.0078250  12.0000000  12.0000000  12.0000000  12.0000000  12.0000000
 NucSpn=           0           1           1           1           1           0           0           0           0           0
 AtZEff=   0.0000000   0.0000000   0.0000000   0.0000000   0.0000000   0.0000000   0.0000000   0.0000000   0.0000000   0.0000000
 NQMom=    0.0000000   0.0000000   0.0000000   0.0000000   0.0000000   0.0000000   0.0000000   0.0000000   0.0000000   0.0000000
 NMagM=    0.0000000   2.7928460   2.7928460   2.7928460   2.7928460   0.0000000   0.0000000   0.0000000   0.0000000   0.0000000
 AtZNuc=   6.0000000   1.0000000   1.0000000   1.0000000   1.0000000   6.0000000   6.0000000   6.0000000   6.0000000   6.0000000

  Atom        51          52          53          54          55          56          57          58          59          60
 IAtWgt=          12           1           1           1           1          12          16          16           1          12
 AtmWgt=  12.0000000   1.0078250   1.0078250   1.0078250   1.0078250  12.0000000  15.9949146  15.9949146   1.0078250  12.0000000
 NucSpn=           0           1           1           1           1           0           0           0           1           0
 AtZEff=   0.0000000   0.0000000   0.0000000   0.0000000   0.0000000   0.0000000   0.0000000   0.0000000   0.0000000   0.0000000
 NQMom=    0.0000000   0.0000000   0.0000000   0.0000000   0.0000000   0.0000000   0.0000000   0.0000000   0.0000000   0.0000000
 NMagM=    0.0000000   2.7928460   2.7928460   2.7928460   2.7928460   0.0000000   0.0000000   0.0000000   2.7928460   0.0000000
 AtZNuc=   6.0000000   1.0000000   1.0000000   1.0000000   1.0000000   6.0000000   8.0000000   8.0000000   1.0000000   6.0000000

  Atom        61          62          63
 IAtWgt=          16          16           1
 AtmWgt=  15.9949146  15.9949146   1.0078250
 NucSpn=           0           0           1
 AtZEff=   0.0000000   0.0000000   0.0000000
 NQMom=    0.0000000   0.0000000   0.0000000
 NMagM=    0.0000000   0.0000000   2.7928460
 AtZNuc=   8.0000000   8.0000000   1.0000000
 Leave Link  101 at Sat Oct 20 04:50:20 2018, MaxMem=   838860800 cpu:         4.4
 (Enter /soft/sl6.3/x86_64/gaussian/g09_d01/g09/l103.exe)

 GradGradGradGradGradGradGradGradGradGradGradGradGradGradGradGradGradGrad
 Berny optimization.
 Initialization pass.
                           ----------------------------
                           !    Initial Parameters    !
                           ! (Angstroms and Degrees)  !
 --------------------------                            --------------------------
 ! Name  Definition              Value          Derivative Info.                !
 --------------------------------------------------------------------------------
 ! R1    R(1,2)                  2.3258         estimate D2E/DX2                !
 ! R2    R(1,3)                  2.2872         estimate D2E/DX2                !
 ! R3    R(1,4)                  2.2909         estimate D2E/DX2                !
 ! R4    R(1,19)                 2.4361         estimate D2E/DX2                !
 ! R5    R(1,21)                 2.1812         estimate D2E/DX2                !
 ! R6    R(3,7)                  1.3369         estimate D2E/DX2                !
 ! R7    R(3,15)                 1.3471         estimate D2E/DX2                !
 ! R8    R(4,5)                  1.2908         estimate D2E/DX2                !
 ! R9    R(4,16)                 1.3684         estimate D2E/DX2                !
 ! R10   R(5,6)                  1.3526         estimate D2E/DX2                !
 ! R11   R(6,17)                 1.362          estimate D2E/DX2                !
 ! R12   R(6,36)                 1.4227         estimate D2E/DX2                !
 ! R13   R(7,8)                  1.0859         estimate D2E/DX2                !
 ! R14   R(7,9)                  1.3923         estimate D2E/DX2                !
 ! R15   R(9,10)                 1.0825         estimate D2E/DX2                !
 ! R16   R(9,11)                 1.3906         estimate D2E/DX2                !
 ! R17   R(11,12)                1.084          estimate D2E/DX2                !
 ! R18   R(11,13)                1.3905         estimate D2E/DX2                !
 ! R19   R(13,14)                1.0831         estimate D2E/DX2                !
 ! R20   R(13,15)                1.3947         estimate D2E/DX2                !
 ! R21   R(15,16)                1.4648         estimate D2E/DX2                !
 ! R22   R(16,17)                1.3753         estimate D2E/DX2                !
 ! R23   R(17,18)                1.075          estimate D2E/DX2                !
 ! R24   R(20,24)                1.3341         estimate D2E/DX2                !
 ! R25   R(20,32)                1.3459         estimate D2E/DX2                !
 ! R26   R(21,22)                1.2916         estimate D2E/DX2                !
 ! R27   R(21,33)                1.3701         estimate D2E/DX2                !
 ! R28   R(22,23)                1.3516         estimate D2E/DX2                !
 ! R29   R(23,34)                1.3616         estimate D2E/DX2                !
 ! R30   R(23,46)                1.4229         estimate D2E/DX2                !
 ! R31   R(24,25)                1.0841         estimate D2E/DX2                !
 ! R32   R(24,26)                1.3899         estimate D2E/DX2                !
 ! R33   R(26,27)                1.0826         estimate D2E/DX2                !
 ! R34   R(26,28)                1.3924         estimate D2E/DX2                !
 ! R35   R(28,29)                1.0837         estimate D2E/DX2                !
 ! R36   R(28,30)                1.3878         estimate D2E/DX2                !
 ! R37   R(30,31)                1.083          estimate D2E/DX2                !
 ! R38   R(30,32)                1.397          estimate D2E/DX2                !
 ! R39   R(32,33)                1.4596         estimate D2E/DX2                !
 ! R40   R(33,34)                1.3745         estimate D2E/DX2                !
 ! R41   R(34,35)                1.0748         estimate D2E/DX2                !
 ! R42   R(36,37)                1.3953         estimate D2E/DX2                !
 ! R43   R(36,38)                1.3965         estimate D2E/DX2                !
 ! R44   R(37,39)                1.3889         estimate D2E/DX2                !
 ! R45   R(37,42)                1.0828         estimate D2E/DX2                !
 ! R46   R(38,40)                1.3864         estimate D2E/DX2                !
 ! R47   R(38,43)                1.0812         estimate D2E/DX2                !
 ! R48   R(39,41)                1.3978         estimate D2E/DX2                !
 ! R49   R(39,44)                1.0815         estimate D2E/DX2                !
 ! R50   R(40,41)                1.3988         estimate D2E/DX2                !
 ! R51   R(40,45)                1.0825         estimate D2E/DX2                !
 ! R52   R(41,60)                1.4884         estimate D2E/DX2                !
 ! R53   R(46,47)                1.3964         estimate D2E/DX2                !
 ! R54   R(46,48)                1.3961         estimate D2E/DX2                !
 ! R55   R(47,49)                1.3868         estimate D2E/DX2                !
 ! R56   R(47,52)                1.0826         estimate D2E/DX2                !
 ! R57   R(48,50)                1.3879         estimate D2E/DX2                !
 ! R58   R(48,53)                1.0813         estimate D2E/DX2                !
 ! R59   R(49,51)                1.3975         estimate D2E/DX2                !
 ! R60   R(49,54)                1.0825         estimate D2E/DX2                !
 ! R61   R(50,51)                1.3991         estimate D2E/DX2                !
 ! R62   R(50,55)                1.0816         estimate D2E/DX2                !
 ! R63   R(51,56)                1.4877         estimate D2E/DX2                !
 ! R64   R(56,57)                1.2077         estimate D2E/DX2                !
 ! R65   R(56,58)                1.3533         estimate D2E/DX2                !
 ! R66   R(58,59)                0.9682         estimate D2E/DX2                !
 ! R67   R(60,61)                1.2065         estimate D2E/DX2                !
 ! R68   R(60,62)                1.3548         estimate D2E/DX2                !
 ! R69   R(62,63)                0.9683         estimate D2E/DX2                !
 ! A1    A(2,1,3)               92.4865         estimate D2E/DX2                !
 ! A2    A(2,1,4)               86.6199         estimate D2E/DX2                !
 ! A3    A(2,1,19)             111.3658         estimate D2E/DX2                !
 ! A4    A(2,1,21)              98.1756         estimate D2E/DX2                !
 ! A5    A(3,1,4)               72.6374         estimate D2E/DX2                !
 ! A6    A(3,1,19)              91.3992         estimate D2E/DX2                !
 ! A7    A(4,1,19)             156.7934         estimate D2E/DX2                !
 ! A8    A(4,1,21)             101.2193         estimate D2E/DX2                !
 ! A9    A(19,1,21)             90.9241         estimate D2E/DX2                !
 ! A10   A(1,3,7)              122.4823         estimate D2E/DX2                !
 ! A11   A(1,3,15)             116.8243         estimate D2E/DX2                !
 ! A12   A(7,3,15)             119.1844         estimate D2E/DX2                !
 ! A13   A(1,4,5)              134.2179         estimate D2E/DX2                !
 ! A14   A(1,4,16)             113.3007         estimate D2E/DX2                !
 ! A15   A(5,4,16)             110.5378         estimate D2E/DX2                !
 ! A16   A(4,5,6)              106.9903         estimate D2E/DX2                !
 ! A17   A(5,6,17)             110.59           estimate D2E/DX2                !
 ! A18   A(5,6,36)             120.3196         estimate D2E/DX2                !
 ! A19   A(17,6,36)            129.0799         estimate D2E/DX2                !
 ! A20   A(3,7,8)              114.9131         estimate D2E/DX2                !
 ! A21   A(3,7,9)              122.2634         estimate D2E/DX2                !
 ! A22   A(8,7,9)              122.8228         estimate D2E/DX2                !
 ! A23   A(7,9,10)             119.8944         estimate D2E/DX2                !
 ! A24   A(7,9,11)             118.7379         estimate D2E/DX2                !
 ! A25   A(10,9,11)            121.366          estimate D2E/DX2                !
 ! A26   A(9,11,12)            120.6647         estimate D2E/DX2                !
 ! A27   A(9,11,13)            119.1748         estimate D2E/DX2                !
 ! A28   A(12,11,13)           120.1593         estimate D2E/DX2                !
 ! A29   A(11,13,14)           120.7155         estimate D2E/DX2                !
 ! A30   A(11,13,15)           118.6518         estimate D2E/DX2                !
 ! A31   A(14,13,15)           120.6298         estimate D2E/DX2                !
 ! A32   A(3,15,13)            121.9831         estimate D2E/DX2                !
 ! A33   A(3,15,16)            114.8706         estimate D2E/DX2                !
 ! A34   A(13,15,16)           123.1428         estimate D2E/DX2                !
 ! A35   A(4,16,15)            119.7957         estimate D2E/DX2                !
 ! A36   A(4,16,17)            107.2549         estimate D2E/DX2                !
 ! A37   A(15,16,17)           132.9128         estimate D2E/DX2                !
 ! A38   A(6,17,16)            104.6242         estimate D2E/DX2                !
 ! A39   A(6,17,18)            122.5427         estimate D2E/DX2                !
 ! A40   A(16,17,18)           132.7549         estimate D2E/DX2                !
 ! A41   A(24,20,32)           118.5998         estimate D2E/DX2                !
 ! A42   A(1,21,22)            131.3572         estimate D2E/DX2                !
 ! A43   A(1,21,33)            117.16           estimate D2E/DX2                !
 ! A44   A(22,21,33)           110.4694         estimate D2E/DX2                !
 ! A45   A(21,22,23)           106.924          estimate D2E/DX2                !
 ! A46   A(22,23,34)           110.7565         estimate D2E/DX2                !
 ! A47   A(22,23,46)           119.8864         estimate D2E/DX2                !
 ! A48   A(34,23,46)           129.3437         estimate D2E/DX2                !
 ! A49   A(20,24,25)           115.8595         estimate D2E/DX2                !
 ! A50   A(20,24,26)           123.0954         estimate D2E/DX2                !
 ! A51   A(25,24,26)           121.0382         estimate D2E/DX2                !
 ! A52   A(24,26,27)           120.2074         estimate D2E/DX2                !
 ! A53   A(24,26,28)           118.3811         estimate D2E/DX2                !
 ! A54   A(27,26,28)           121.4098         estimate D2E/DX2                !
 ! A55   A(26,28,29)           120.6788         estimate D2E/DX2                !
 ! A56   A(26,28,30)           119.0013         estimate D2E/DX2                !
 ! A57   A(29,28,30)           120.3192         estimate D2E/DX2                !
 ! A58   A(28,30,31)           120.7085         estimate D2E/DX2                !
 ! A59   A(28,30,32)           118.867          estimate D2E/DX2                !
 ! A60   A(31,30,32)           120.4238         estimate D2E/DX2                !
 ! A61   A(20,32,30)           122.0547         estimate D2E/DX2                !
 ! A62   A(20,32,33)           114.6677         estimate D2E/DX2                !
 ! A63   A(30,32,33)           123.2753         estimate D2E/DX2                !
 ! A64   A(21,33,32)           119.3354         estimate D2E/DX2                !
 ! A65   A(21,33,34)           107.2916         estimate D2E/DX2                !
 ! A66   A(32,33,34)           133.3624         estimate D2E/DX2                !
 ! A67   A(23,34,33)           104.558          estimate D2E/DX2                !
 ! A68   A(23,34,35)           122.8293         estimate D2E/DX2                !
 ! A69   A(33,34,35)           132.555          estimate D2E/DX2                !
 ! A70   A(6,36,37)            119.9219         estimate D2E/DX2                !
 ! A71   A(6,36,38)            119.0811         estimate D2E/DX2                !
 ! A72   A(37,36,38)           120.997          estimate D2E/DX2                !
 ! A73   A(36,37,39)           119.4537         estimate D2E/DX2                !
 ! A74   A(36,37,42)           120.4914         estimate D2E/DX2                !
 ! A75   A(39,37,42)           120.0402         estimate D2E/DX2                !
 ! A76   A(36,38,40)           119.0719         estimate D2E/DX2                !
 ! A77   A(36,38,43)           119.4678         estimate D2E/DX2                !
 ! A78   A(40,38,43)           121.4594         estimate D2E/DX2                !
 ! A79   A(37,39,41)           120.1569         estimate D2E/DX2                !
 ! A80   A(37,39,44)           120.1043         estimate D2E/DX2                !
 ! A81   A(41,39,44)           119.7342         estimate D2E/DX2                !
 ! A82   A(38,40,41)           120.6106         estimate D2E/DX2                !
 ! A83   A(38,40,45)           120.6489         estimate D2E/DX2                !
 ! A84   A(41,40,45)           118.7361         estimate D2E/DX2                !
 ! A85   A(39,41,40)           119.7038         estimate D2E/DX2                !
 ! A86   A(39,41,60)           122.2129         estimate D2E/DX2                !
 ! A87   A(40,41,60)           118.0831         estimate D2E/DX2                !
 ! A88   A(23,46,47)           120.0232         estimate D2E/DX2                !
 ! A89   A(23,46,48)           118.9825         estimate D2E/DX2                !
 ! A90   A(47,46,48)           120.9943         estimate D2E/DX2                !
 ! A91   A(46,47,49)           119.3352         estimate D2E/DX2                !
 ! A92   A(46,47,52)           120.7081         estimate D2E/DX2                !
 ! A93   A(49,47,52)           119.942          estimate D2E/DX2                !
 ! A94   A(46,48,50)           119.143          estimate D2E/DX2                !
 ! A95   A(46,48,53)           119.456          estimate D2E/DX2                !
 ! A96   A(50,48,53)           121.4009         estimate D2E/DX2                !
 ! A97   A(47,49,51)           120.3781         estimate D2E/DX2                !
 ! A98   A(47,49,54)           120.8305         estimate D2E/DX2                !
 ! A99   A(51,49,54)           118.7875         estimate D2E/DX2                !
 ! A100  A(48,50,51)           120.4912         estimate D2E/DX2                !
 ! A101  A(48,50,55)           119.7952         estimate D2E/DX2                !
 ! A102  A(51,50,55)           119.7114         estimate D2E/DX2                !
 ! A103  A(49,51,50)           119.6521         estimate D2E/DX2                !
 ! A104  A(49,51,56)           117.9008         estimate D2E/DX2                !
 ! A105  A(50,51,56)           122.4467         estimate D2E/DX2                !
 ! A106  A(51,56,57)           124.7053         estimate D2E/DX2                !
 ! A107  A(51,56,58)           112.811          estimate D2E/DX2                !
 ! A108  A(57,56,58)           122.4837         estimate D2E/DX2                !
 ! A109  A(56,58,59)           106.4411         estimate D2E/DX2                !
 ! A110  A(41,60,61)           124.7365         estimate D2E/DX2                !
 ! A111  A(41,60,62)           112.7517         estimate D2E/DX2                !
 ! A112  A(61,60,62)           122.5118         estimate D2E/DX2                !
 ! A113  A(60,62,63)           106.375          estimate D2E/DX2                !
 ! A114  L(3,1,21,2,-1)        190.6621         estimate D2E/DX2                !
 ! A115  L(3,1,21,2,-2)        173.2957         estimate D2E/DX2                !
 ! D1    D(2,1,3,7)             93.9157         estimate D2E/DX2                !
 ! D2    D(2,1,3,15)           -71.9397         estimate D2E/DX2                !
 ! D3    D(4,1,3,7)            179.5909         estimate D2E/DX2                !
 ! D4    D(4,1,3,15)            13.7355         estimate D2E/DX2                !
 ! D5    D(19,1,3,7)           -17.5432         estimate D2E/DX2                !
 ! D6    D(19,1,3,15)          176.6014         estimate D2E/DX2                !
 ! D7    D(7,3,21,22)           81.8803         estimate D2E/DX2                !
 ! D8    D(7,3,21,33)          -88.3463         estimate D2E/DX2                !
 ! D9    D(15,3,21,22)         -90.565          estimate D2E/DX2                !
 ! D10   D(15,3,21,33)          99.2084         estimate D2E/DX2                !
 ! D11   D(2,1,4,5)            -81.5496         estimate D2E/DX2                !
 ! D12   D(2,1,4,16)            80.6368         estimate D2E/DX2                !
 ! D13   D(3,1,4,5)           -175.2191         estimate D2E/DX2                !
 ! D14   D(3,1,4,16)           -13.0327         estimate D2E/DX2                !
 ! D15   D(19,1,4,5)           136.413          estimate D2E/DX2                !
 ! D16   D(19,1,4,16)          -61.4006         estimate D2E/DX2                !
 ! D17   D(21,1,4,5)            16.1232         estimate D2E/DX2                !
 ! D18   D(21,1,4,16)          178.3096         estimate D2E/DX2                !
 ! D19   D(2,1,21,22)          -17.7542         estimate D2E/DX2                !
 ! D20   D(2,1,21,33)          175.0141         estimate D2E/DX2                !
 ! D21   D(4,1,21,22)         -105.9073         estimate D2E/DX2                !
 ! D22   D(4,1,21,33)           86.861          estimate D2E/DX2                !
 ! D23   D(19,1,21,22)          93.9877         estimate D2E/DX2                !
 ! D24   D(19,1,21,33)         -73.244          estimate D2E/DX2                !
 ! D25   D(1,3,7,8)             13.5328         estimate D2E/DX2                !
 ! D26   D(1,3,7,9)           -166.1679         estimate D2E/DX2                !
 ! D27   D(15,3,7,8)           179.0681         estimate D2E/DX2                !
 ! D28   D(15,3,7,9)            -0.6327         estimate D2E/DX2                !
 ! D29   D(1,3,15,13)          167.1913         estimate D2E/DX2                !
 ! D30   D(1,3,15,16)          -12.1528         estimate D2E/DX2                !
 ! D31   D(7,3,15,13)            0.8487         estimate D2E/DX2                !
 ! D32   D(7,3,15,16)         -178.4955         estimate D2E/DX2                !
 ! D33   D(1,4,5,6)            161.9854         estimate D2E/DX2                !
 ! D34   D(16,4,5,6)            -0.5546         estimate D2E/DX2                !
 ! D35   D(1,4,16,15)           12.0997         estimate D2E/DX2                !
 ! D36   D(1,4,16,17)         -165.9752         estimate D2E/DX2                !
 ! D37   D(5,4,16,15)          178.5592         estimate D2E/DX2                !
 ! D38   D(5,4,16,17)            0.4843         estimate D2E/DX2                !
 ! D39   D(4,5,6,17)             0.4251         estimate D2E/DX2                !
 ! D40   D(4,5,6,36)          -178.4934         estimate D2E/DX2                !
 ! D41   D(5,6,17,16)           -0.1266         estimate D2E/DX2                !
 ! D42   D(5,6,17,18)         -177.2881         estimate D2E/DX2                !
 ! D43   D(36,6,17,16)         178.6708         estimate D2E/DX2                !
 ! D44   D(36,6,17,18)           1.5093         estimate D2E/DX2                !
 ! D45   D(5,6,36,37)         -150.5415         estimate D2E/DX2                !
 ! D46   D(5,6,36,38)           29.494          estimate D2E/DX2                !
 ! D47   D(17,6,36,37)          30.7628         estimate D2E/DX2                !
 ! D48   D(17,6,36,38)        -149.2017         estimate D2E/DX2                !
 ! D49   D(3,7,9,10)           179.6757         estimate D2E/DX2                !
 ! D50   D(3,7,9,11)             0.1437         estimate D2E/DX2                !
 ! D51   D(8,7,9,10)            -0.0014         estimate D2E/DX2                !
 ! D52   D(8,7,9,11)          -179.5334         estimate D2E/DX2                !
 ! D53   D(7,9,11,12)          179.7439         estimate D2E/DX2                !
 ! D54   D(7,9,11,13)            0.139          estimate D2E/DX2                !
 ! D55   D(10,9,11,12)           0.219          estimate D2E/DX2                !
 ! D56   D(10,9,11,13)        -179.3858         estimate D2E/DX2                !
 ! D57   D(9,11,13,14)         179.4515         estimate D2E/DX2                !
 ! D58   D(9,11,13,15)           0.0644         estimate D2E/DX2                !
 ! D59   D(12,11,13,14)         -0.1554         estimate D2E/DX2                !
 ! D60   D(12,11,13,15)       -179.5425         estimate D2E/DX2                !
 ! D61   D(11,13,15,3)          -0.5681         estimate D2E/DX2                !
 ! D62   D(11,13,15,16)        178.7213         estimate D2E/DX2                !
 ! D63   D(14,13,15,3)        -179.9557         estimate D2E/DX2                !
 ! D64   D(14,13,15,16)         -0.6663         estimate D2E/DX2                !
 ! D65   D(3,15,16,4)           -0.2168         estimate D2E/DX2                !
 ! D66   D(3,15,16,17)         177.2727         estimate D2E/DX2                !
 ! D67   D(13,15,16,4)        -179.5524         estimate D2E/DX2                !
 ! D68   D(13,15,16,17)         -2.063          estimate D2E/DX2                !
 ! D69   D(4,16,17,6)           -0.2026         estimate D2E/DX2                !
 ! D70   D(4,16,17,18)         176.5381         estimate D2E/DX2                !
 ! D71   D(15,16,17,6)        -177.9214         estimate D2E/DX2                !
 ! D72   D(15,16,17,18)         -1.1807         estimate D2E/DX2                !
 ! D73   D(32,20,24,25)       -178.8284         estimate D2E/DX2                !
 ! D74   D(32,20,24,26)          0.2228         estimate D2E/DX2                !
 ! D75   D(24,20,32,30)         -0.3628         estimate D2E/DX2                !
 ! D76   D(24,20,32,33)        179.0931         estimate D2E/DX2                !
 ! D77   D(1,21,22,23)        -167.6669         estimate D2E/DX2                !
 ! D78   D(33,21,22,23)          0.217          estimate D2E/DX2                !
 ! D79   D(1,21,33,32)          -9.4126         estimate D2E/DX2                !
 ! D80   D(1,21,33,34)         169.5555         estimate D2E/DX2                !
 ! D81   D(22,21,33,32)       -179.2134         estimate D2E/DX2                !
 ! D82   D(22,21,33,34)         -0.2453         estimate D2E/DX2                !
 ! D83   D(21,22,23,34)         -0.1094         estimate D2E/DX2                !
 ! D84   D(21,22,23,46)        178.6826         estimate D2E/DX2                !
 ! D85   D(22,23,34,33)         -0.0394         estimate D2E/DX2                !
 ! D86   D(22,23,34,35)        177.5127         estimate D2E/DX2                !
 ! D87   D(46,23,34,33)       -178.685          estimate D2E/DX2                !
 ! D88   D(46,23,34,35)         -1.133          estimate D2E/DX2                !
 ! D89   D(22,23,46,47)        156.6339         estimate D2E/DX2                !
 ! D90   D(22,23,46,48)        -23.3375         estimate D2E/DX2                !
 ! D91   D(34,23,46,47)        -24.8268         estimate D2E/DX2                !
 ! D92   D(34,23,46,48)        155.2019         estimate D2E/DX2                !
 ! D93   D(20,24,26,27)       -179.5433         estimate D2E/DX2                !
 ! D94   D(20,24,26,28)         -0.0151         estimate D2E/DX2                !
 ! D95   D(25,24,26,27)         -0.5397         estimate D2E/DX2                !
 ! D96   D(25,24,26,28)        178.9885         estimate D2E/DX2                !
 ! D97   D(24,26,28,29)       -179.752          estimate D2E/DX2                !
 ! D98   D(24,26,28,30)         -0.0568         estimate D2E/DX2                !
 ! D99   D(27,26,28,29)         -0.2297         estimate D2E/DX2                !
 ! D100  D(27,26,28,30)        179.4655         estimate D2E/DX2                !
 ! D101  D(26,28,30,31)       -179.7656         estimate D2E/DX2                !
 ! D102  D(26,28,30,32)         -0.0756         estimate D2E/DX2                !
 ! D103  D(29,28,30,31)         -0.0693         estimate D2E/DX2                !
 ! D104  D(29,28,30,32)        179.6208         estimate D2E/DX2                !
 ! D105  D(28,30,32,20)          0.293          estimate D2E/DX2                !
 ! D106  D(28,30,32,33)       -179.1156         estimate D2E/DX2                !
 ! D107  D(31,30,32,20)        179.984          estimate D2E/DX2                !
 ! D108  D(31,30,32,33)          0.5754         estimate D2E/DX2                !
 ! D109  D(20,32,33,21)          2.1731         estimate D2E/DX2                !
 ! D110  D(20,32,33,34)       -176.4716         estimate D2E/DX2                !
 ! D111  D(30,32,33,21)       -178.3784         estimate D2E/DX2                !
 ! D112  D(30,32,33,34)          2.9768         estimate D2E/DX2                !
 ! D113  D(21,33,34,23)          0.1651         estimate D2E/DX2                !
 ! D114  D(21,33,34,35)       -177.0422         estimate D2E/DX2                !
 ! D115  D(32,33,34,23)        178.9278         estimate D2E/DX2                !
 ! D116  D(32,33,34,35)          1.7204         estimate D2E/DX2                !
 ! D117  D(6,36,37,39)        -179.2981         estimate D2E/DX2                !
 ! D118  D(6,36,37,42)           2.0999         estimate D2E/DX2                !
 ! D119  D(38,36,37,39)          0.6657         estimate D2E/DX2                !
 ! D120  D(38,36,37,42)       -177.9362         estimate D2E/DX2                !
 ! D121  D(6,36,38,40)         179.9632         estimate D2E/DX2                !
 ! D122  D(6,36,38,43)           0.2876         estimate D2E/DX2                !
 ! D123  D(37,36,38,40)         -0.0009         estimate D2E/DX2                !
 ! D124  D(37,36,38,43)       -179.6765         estimate D2E/DX2                !
 ! D125  D(36,37,39,41)         -0.7491         estimate D2E/DX2                !
 ! D126  D(36,37,39,44)       -179.9668         estimate D2E/DX2                !
 ! D127  D(42,37,39,41)        177.8593         estimate D2E/DX2                !
 ! D128  D(42,37,39,44)         -1.3585         estimate D2E/DX2                !
 ! D129  D(36,38,40,41)         -0.5817         estimate D2E/DX2                !
 ! D130  D(36,38,40,45)       -179.812          estimate D2E/DX2                !
 ! D131  D(43,38,40,41)        179.0872         estimate D2E/DX2                !
 ! D132  D(43,38,40,45)         -0.1431         estimate D2E/DX2                !
 ! D133  D(37,39,41,40)          0.1776         estimate D2E/DX2                !
 ! D134  D(37,39,41,60)       -179.6697         estimate D2E/DX2                !
 ! D135  D(44,39,41,40)        179.3983         estimate D2E/DX2                !
 ! D136  D(44,39,41,60)         -0.4491         estimate D2E/DX2                !
 ! D137  D(38,40,41,39)          0.4973         estimate D2E/DX2                !
 ! D138  D(38,40,41,60)       -179.649          estimate D2E/DX2                !
 ! D139  D(45,40,41,39)        179.7421         estimate D2E/DX2                !
 ! D140  D(45,40,41,60)         -0.4042         estimate D2E/DX2                !
 ! D141  D(39,41,60,61)        179.2921         estimate D2E/DX2                !
 ! D142  D(39,41,60,62)         -0.6806         estimate D2E/DX2                !
 ! D143  D(40,41,60,61)         -0.5577         estimate D2E/DX2                !
 ! D144  D(40,41,60,62)        179.4697         estimate D2E/DX2                !
 ! D145  D(23,46,47,49)        179.2603         estimate D2E/DX2                !
 ! D146  D(23,46,47,52)         -2.1359         estimate D2E/DX2                !
 ! D147  D(48,46,47,49)         -0.7689         estimate D2E/DX2                !
 ! D148  D(48,46,47,52)        177.8349         estimate D2E/DX2                !
 ! D149  D(23,46,48,50)       -179.8236         estimate D2E/DX2                !
 ! D150  D(23,46,48,53)          0.2912         estimate D2E/DX2                !
 ! D151  D(47,46,48,50)          0.2053         estimate D2E/DX2                !
 ! D152  D(47,46,48,53)       -179.6799         estimate D2E/DX2                !
 ! D153  D(46,47,49,51)          0.6536         estimate D2E/DX2                !
 ! D154  D(46,47,49,54)        179.9314         estimate D2E/DX2                !
 ! D155  D(52,47,49,51)       -177.961          estimate D2E/DX2                !
 ! D156  D(52,47,49,54)          1.3167         estimate D2E/DX2                !
 ! D157  D(46,48,50,51)          0.475          estimate D2E/DX2                !
 ! D158  D(46,48,50,55)        179.931          estimate D2E/DX2                !
 ! D159  D(53,48,50,51)       -179.6421         estimate D2E/DX2                !
 ! D160  D(53,48,50,55)         -0.1861         estimate D2E/DX2                !
 ! D161  D(47,49,51,50)          0.0135         estimate D2E/DX2                !
 ! D162  D(47,49,51,56)        179.7835         estimate D2E/DX2                !
 ! D163  D(54,49,51,50)       -179.2788         estimate D2E/DX2                !
 ! D164  D(54,49,51,56)          0.4912         estimate D2E/DX2                !
 ! D165  D(48,50,51,49)         -0.5863         estimate D2E/DX2                !
 ! D166  D(48,50,51,56)        179.6546         estimate D2E/DX2                !
 ! D167  D(55,50,51,49)        179.9573         estimate D2E/DX2                !
 ! D168  D(55,50,51,56)          0.1982         estimate D2E/DX2                !
 ! D169  D(49,51,56,57)          0.2159         estimate D2E/DX2                !
 ! D170  D(49,51,56,58)       -179.7878         estimate D2E/DX2                !
 ! D171  D(50,51,56,57)        179.979          estimate D2E/DX2                !
 ! D172  D(50,51,56,58)         -0.0247         estimate D2E/DX2                !
 ! D173  D(51,56,58,59)       -179.9486         estimate D2E/DX2                !
 ! D174  D(57,56,58,59)          0.0478         estimate D2E/DX2                !
 ! D175  D(41,60,62,63)       -179.9759         estimate D2E/DX2                !
 ! D176  D(61,60,62,63)          0.0508         estimate D2E/DX2                !
 --------------------------------------------------------------------------------
 Trust Radius=3.00D-01 FncErr=1.00D-07 GrdErr=1.00D-06
 Number of steps in this run=    370 maximum allowed number of steps=    378.
 GradGradGradGradGradGradGradGradGradGradGradGradGradGradGradGradGradGrad

 Leave Link  103 at Sat Oct 20 04:50:20 2018, MaxMem=   838860800 cpu:         0.3
 (Enter /soft/sl6.3/x86_64/gaussian/g09_d01/g09/l202.exe)
 Stoichiometry    C28H20Cl2FeN8O4(5)
 Framework group  C1[X(C28H20Cl2FeN8O4)]
 Deg. of freedom   183
 Full point group                 C1      NOp   1
 Largest Abelian subgroup         C1      NOp   1
 Largest concise Abelian subgroup C1      NOp   1
                         Standard orientation:                         
 ---------------------------------------------------------------------
 Center     Atomic      Atomic             Coordinates (Angstroms)
 Number     Number       Type             X           Y           Z
 ---------------------------------------------------------------------
      1         26           0       -0.155605   -2.099156   -0.538323
      2         17           0       -0.111561   -1.323854   -2.730663
      3          7           0       -2.071664   -3.296258   -0.894891
      4          7           0       -1.921237   -0.675987   -0.213797
      5          7           0       -2.026198    0.587117    0.030503
      6          7           0       -3.295604    0.943818   -0.270870
      7          6           0       -2.057652   -4.588597   -1.236964
      8          1           0       -1.100205   -5.084935   -1.110299
      9          6           0       -3.187187   -5.240748   -1.724223
     10          1           0       -3.131261   -6.287486   -1.994640
     11          6           0       -4.368378   -4.519815   -1.861491
     12          1           0       -5.265263   -4.995296   -2.241618
     13          6           0       -4.385550   -3.174022   -1.512305
     14          1           0       -5.289493   -2.586655   -1.617519
     15          6           0       -3.211271   -2.591785   -1.035694
     16          6           0       -3.111295   -1.178072   -0.665660
     17          6           0       -4.004992   -0.133630   -0.707843
     18          1           0       -5.024610   -0.058589   -1.040015
     19         17           0        1.146909   -4.143213   -0.293458
     20          7           0       -0.249712   -2.238987    1.804998
     21          7           0        1.497176   -0.910283    0.244386
     22          7           0        2.451183   -0.277236   -0.353381
     23          7           0        3.353178    0.061294    0.594548
     24          6           0       -1.157965   -2.910010    2.515306
     25          1           0       -1.971517   -3.348615    1.948751
     26          6           0       -1.077664   -3.068320    3.893829
     27          1           0       -1.837819   -3.628903    4.422921
     28          6           0        0.002424   -2.499403    4.563572
     29          1           0        0.104050   -2.603287    5.637522
     30          6           0        0.953939   -1.800437    3.834180
     31          1           0        1.807061   -1.350072    4.326392
     32          6           0        0.797139   -1.692072    2.450246
     33          6           0        1.747852   -0.996298    1.588647
     34          6           0        2.949592   -0.370986    1.820963
     35          1           0        3.540959   -0.239644    2.708739
     36          6           0       -3.712959    2.297135   -0.134635
     37          6           0       -5.044709    2.588177    0.163006
     38          6           0       -2.774299    3.317174   -0.303495
     39          6           0       -5.444697    3.913183    0.279359
     40          6           0       -3.181354    4.635844   -0.171461
     41          6           0       -4.515427    4.944240    0.114730
     42          1           0       -5.758512    1.790247    0.325068
     43          1           0       -1.749903    3.063706   -0.538872
     44          1           0       -6.474212    4.150755    0.510280
     45          1           0       -2.475764    5.446709   -0.300048
     46          6           0        4.541730    0.752222    0.227743
     47          6           0        5.222794    1.521557    1.173398
     48          6           0        5.008046    0.646792   -1.083937
     49          6           0        6.388240    2.176528    0.804498
     50          6           0        6.169099    1.316374   -1.444389
     51          6           0        6.869674    2.079405   -0.503897
     52          1           0        4.838333    1.628323    2.179831
     53          1           0        4.458216    0.048462   -1.797249
     54          1           0        6.934908    2.780157    1.517645
     55          1           0        6.540441    1.241116   -2.457402
     56          6           0        8.122045    2.808330   -0.840773
     57          8           0        8.758447    3.477895   -0.062771
     58          8           0        8.491472    2.647381   -2.132735
     59          1           0        9.308159    3.154166   -2.249393
     60          6           0       -4.892322    6.379013    0.236569
     61          8           0       -4.126716    7.303549    0.115688
     62          8           0       -6.209058    6.554042    0.503291
     63          1           0       -6.350888    7.510095    0.562414
 ---------------------------------------------------------------------
 Rotational constants (GHZ):      0.0626939      0.0421933      0.0299920
 Leave Link  202 at Sat Oct 20 04:50:21 2018, MaxMem=   838860800 cpu:         0.1
 (Enter /soft/sl6.3/x86_64/gaussian/g09_d01/g09/l301.exe)
 Standard basis: 6-311G(d,p) (5D, 7F)
 Ernie: Thresh=  0.10000D-02 Tol=  0.10000D-05 Strict=F.
 There are   986 symmetry adapted cartesian basis functions of A   symmetry.
 There are   938 symmetry adapted basis functions of A   symmetry.
   938 basis functions,  1619 primitive gaussians,   986 cartesian basis functions
   170 alpha electrons      166 beta electrons
       nuclear repulsion energy      5835.2260945137 Hartrees.
 IExCor=  402 DFT=T Ex+Corr=B3LYP ExCW=0 ScaHFX=  0.200000
 ScaDFX=  0.800000  0.720000  1.000000  0.810000 ScalE2=  1.000000  1.000000
 IRadAn=      0 IRanWt=     -1 IRanGd=            0 ICorTp=0 IEmpDi=  4
 NAtoms=   63 NActive=   63 NUniq=   63 SFac= 1.00D+00 NAtFMM=   60 NAOKFM=T Big=T
 Integral buffers will be    131072 words long.
 Raffenetti 2 integral format.
 Two-electron integral symmetry is turned on.
 Leave Link  301 at Sat Oct 20 04:50:21 2018, MaxMem=   838860800 cpu:         0.9
 (Enter /soft/sl6.3/x86_64/gaussian/g09_d01/g09/l302.exe)
 NPDir=0 NMtPBC=     1 NCelOv=     1 NCel=       1 NClECP=     1 NCelD=      1
         NCelK=      1 NCelE2=     1 NClLst=     1 CellRange=     0.0.
 One-electron integrals computed using PRISM.
 NBasis=   938 RedAO= T EigKep=  1.63D-04  NBF=   938
 NBsUse=   938 1.00D-06 EigRej= -1.00D+00 NBFU=   938
 Precomputing XC quadrature grid using
 IXCGrd= 4 IRadAn=           0 IRanWt=          -1 IRanGd=           0 AccXCQ= 0.00D+00.
 Generated NRdTot=       0 NPtTot=           0 NUsed=           0 NTot=          32
 NSgBfM=   858   859   862   864   868 MxSgAt=    63 MxSgA2=    63.
 Leave Link  302 at Sat Oct 20 04:50:24 2018, MaxMem=   838860800 cpu:        56.2
 (Enter /soft/sl6.3/x86_64/gaussian/g09_d01/g09/l303.exe)
 DipDrv:  MaxL=1.
 Leave Link  303 at Sat Oct 20 04:50:25 2018, MaxMem=   838860800 cpu:         3.7
 (Enter /soft/sl6.3/x86_64/gaussian/g09_d01/g09/l401.exe)
 ExpMin= 4.19D-02 ExpMax= 2.58D+05 ExpMxC= 8.89D+03 IAcc=2 IRadAn=         4 AccDes= 0.00D+00
 Harris functional with IExCor=  402 and IRadAn=       4 diagonalized for initial guess.
 HarFok:  IExCor=  402 AccDes= 0.00D+00 IRadAn=         4 IDoV= 1 UseB2=F ITyADJ=14
 ICtDFT=  3500011 ScaDFX=  1.000000  1.000000  1.000000  1.000000
 FoFCou: FMM=F IPFlag=           0 FMFlag=      100000 FMFlg1=        2001
         NFxFlg=           0 DoJE=T BraDBF=F KetDBF=T FulRan=T
         wScrn=  0.000000 ICntrl=     500 IOpCl=  0 I1Cent=   200000004 NGrid=           0
         NMat0=    1 NMatS0=      1 NMatT0=    0 NMatD0=    1 NMtDS0=    0 NMtDT0=    0
 Petite list used in FoFCou.
 Harris En= -4002.36463069017    
 JPrj=0 DoOrth=F DoCkMO=F.
 Initial guess <Sx>= 0.0000 <Sy>= 0.0000 <Sz>= 2.0000 <S**2>= 6.0000 S= 2.0000
 Leave Link  401 at Sat Oct 20 04:50:31 2018, MaxMem=   838860800 cpu:       105.2
 (Enter /soft/sl6.3/x86_64/gaussian/g09_d01/g09/l502.exe)
 UHF open shell SCF:
 Using DIIS extrapolation, IDIIS=  1040.
 Integral symmetry usage will be decided dynamically.
 IVT=     2958216 IEndB=     2958216 NGot=   838860800 MDV=   836892407
 LenX=   836892407 LenY=   835919225
 Requested convergence on RMS density matrix=1.00D-08 within 128 cycles.
 Requested convergence on MAX density matrix=1.00D-06.
 Requested convergence on             energy=1.00D-06.
 No special actions if energy rises.
 Fock matrices will be formed incrementally for  20 cycles.

 Cycle   1  Pass 1  IDiag  1:
 FoFJK:  IHMeth= 1 ICntrl=       0 DoSepK=F KAlg= 0 I1Cent=   0 FoldK=F
 IRaf= 550000000 NMat=   1 IRICut=       1 DoRegI=T DoRafI=F ISym2E= 0.
 FoFCou: FMM=T IPFlag=           0 FMFlag=      100000 FMFlg1=        2001
         NFxFlg=           0 DoJE=F BraDBF=F KetDBF=F FulRan=T
         wScrn=  0.000000 ICntrl=       0 IOpCl=  1 I1Cent=           0 NGrid=           0
         NMat0=    1 NMatS0=      1 NMatT0=    0 NMatD0=    1 NMtDS0=    0 NMtDT0=    0
 Symmetry not used in FoFCou.
 FMM levels:  10  Number of levels for PrismC:   9
 E= -4000.95613492712    
 DIIS: error= 5.68D-02 at cycle   1 NSaved=   1.
 NSaved= 1 IEnMin= 1 EnMin= -4000.95613492712     IErMin= 1 ErrMin= 5.68D-02
 ErrMax= 5.68D-02  0.00D+00 EMaxC= 1.00D-01 BMatC= 9.19D+00 BMatP= 9.19D+00
 IDIUse=3 WtCom= 4.32D-01 WtEn= 5.68D-01
 Coeff-Com:  0.100D+01
 Coeff-En:   0.100D+01
 Coeff:      0.100D+01
 Gap=    -0.600 Goal=   None    Shift=    0.000
 Gap=     0.152 Goal=   None    Shift=    0.000
 GapD=   -0.600 DampG=0.250 DampE=0.250 DampFc=0.1250 IDamp=-1.
 Damping current iteration by 1.25D-01
 RMSDP=7.46D-03 MaxDP=3.85D+00              OVMax= 9.14D-01

 Cycle   2  Pass 1  IDiag  1:
 RMSU=  9.32D-04    CP:  1.00D+00
 E= -4001.35262556088     Delta-E=       -0.396490633764 Rises=F Damp=T
 DIIS: error= 2.55D-02 at cycle   2 NSaved=   2.
 NSaved= 2 IEnMin= 2 EnMin= -4001.35262556088     IErMin= 2 ErrMin= 2.55D-02
 ErrMax= 2.55D-02  0.00D+00 EMaxC= 1.00D-01 BMatC= 2.94D+00 BMatP= 9.19D+00
 IDIUse=3 WtCom= 7.45D-01 WtEn= 2.55D-01
 Coeff-Com: -0.411D+00 0.141D+01
 Coeff-En:   0.203D+00 0.797D+00
 Coeff:     -0.254D+00 0.125D+01
 Gap=    -0.144 Goal=   None    Shift=    0.000
 Gap=     0.134 Goal=   None    Shift=    0.000
 RMSDP=1.87D-03 MaxDP=4.98D-01 DE=-3.96D-01 OVMax= 9.61D-01

 Cycle   3  Pass 1  IDiag  1:
 RMSU=  1.68D-03    CP:  9.83D-01  1.22D-01
 E= -4000.74826445522     Delta-E=        0.604361105667 Rises=F Damp=F
 DIIS: error= 3.93D-02 at cycle   3 NSaved=   3.
 NSaved= 3 IEnMin= 2 EnMin= -4001.35262556088     IErMin= 2 ErrMin= 2.55D-02
 ErrMax= 3.93D-02  0.00D+00 EMaxC= 1.00D-01 BMatC= 6.07D+00 BMatP= 2.94D+00
 IDIUse=2 WtCom= 0.00D+00 WtEn= 1.00D+00
 Coeff-En:   0.000D+00 0.652D+00 0.348D+00
 Coeff:      0.000D+00 0.652D+00 0.348D+00
 Gap=    -0.409 Goal=   None    Shift=    0.000
 Gap=     0.589 Goal=   None    Shift=    0.000
 RMSDP=2.75D-03 MaxDP=3.51D-01 DE= 6.04D-01 OVMax= 5.41D-01

 Cycle   4  Pass 1  IDiag  1:
 RMSU=  2.01D-03    CP:  9.91D-01  1.65D+00  2.79D-01
 E= -3990.91866134294     Delta-E=        9.829603112274 Rises=F Damp=F
 DIIS: error= 1.75D-01 at cycle   4 NSaved=   4.
 NSaved= 4 IEnMin= 2 EnMin= -4001.35262556088     IErMin= 2 ErrMin= 2.55D-02
 ErrMax= 1.75D-01  0.00D+00 EMaxC= 1.00D-01 BMatC= 5.83D+01 BMatP= 2.94D+00
 IDIUse=2 WtCom= 0.00D+00 WtEn= 1.00D+00
 EnCoef did   100 forward-backward iterations
 Coeff-En:   0.340D+00 0.272D-01 0.429D+00 0.204D+00
 Coeff:      0.340D+00 0.272D-01 0.429D+00 0.204D+00
 Gap=     0.094 Goal=   None    Shift=    0.000
 Gap=    -0.011 Goal=   None    Shift=    0.000
 RMSDP=2.03D-03 MaxDP=3.15D-01 DE= 9.83D+00 OVMax= 1.00D+00

 Cycle   5  Pass 1  IDiag  1:
 RMSU=  1.23D-03    CP:  9.93D-01  5.20D-01  3.54D-01  3.95D-01
 E= -4002.43754574520     Delta-E=      -11.518884402254 Rises=F Damp=F
 DIIS: error= 1.82D-02 at cycle   5 NSaved=   5.
 NSaved= 5 IEnMin= 5 EnMin= -4002.43754574520     IErMin= 5 ErrMin= 1.82D-02
 ErrMax= 1.82D-02  0.00D+00 EMaxC= 1.00D-01 BMatC= 7.96D-01 BMatP= 2.94D+00
 IDIUse=3 WtCom= 8.18D-01 WtEn= 1.82D-01
 Coeff-Com: -0.205D+00 0.461D+00 0.268D+00 0.155D-01 0.461D+00
 Coeff-En:   0.000D+00 0.000D+00 0.108D+00 0.000D+00 0.892D+00
 Coeff:     -0.168D+00 0.377D+00 0.239D+00 0.126D-01 0.539D+00
 Gap=     0.133 Goal=   None    Shift=    0.000
 Gap=     0.226 Goal=   None    Shift=    0.000
 RMSDP=9.85D-04 MaxDP=7.51D-02 DE=-1.15D+01 OVMax= 1.93D-01

 Cycle   6  Pass 1  IDiag  1:
 RMSU=  7.37D-04    CP:  9.87D-01  2.43D-01  5.12D-01  2.71D-01  6.12D-01
 E= -4002.48534872944     Delta-E=       -0.047802984243 Rises=F Damp=F
 DIIS: error= 2.12D-02 at cycle   6 NSaved=   6.
 NSaved= 6 IEnMin= 6 EnMin= -4002.48534872944     IErMin= 5 ErrMin= 1.82D-02
 ErrMax= 2.12D-02  0.00D+00 EMaxC= 1.00D-01 BMatC= 1.01D+00 BMatP= 7.96D-01
 IDIUse=2 WtCom= 0.00D+00 WtEn= 1.00D+00
 Coeff-En:   0.000D+00 0.000D+00 0.000D+00 0.000D+00 0.443D+00 0.557D+00
 Coeff:      0.000D+00 0.000D+00 0.000D+00 0.000D+00 0.443D+00 0.557D+00
 Gap=     0.013 Goal=   None    Shift=    0.000
 Gap=     0.056 Goal=   None    Shift=    0.000
 RMSDP=1.58D-03 MaxDP=1.70D-01 DE=-4.78D-02 OVMax= 9.97D-01

 Cycle   7  Pass 1  IDiag  1:
 RMSU=  1.33D-03    CP:  9.82D-01  9.12D-02  5.78D-01  7.49D-02  4.51D-01
                    CP:  3.68D-02
 E= -3998.97541286498     Delta-E=        3.509935864458 Rises=F Damp=F
 DIIS: error= 9.79D-02 at cycle   7 NSaved=   7.
 NSaved= 7 IEnMin= 6 EnMin= -4002.48534872944     IErMin= 5 ErrMin= 1.82D-02
 ErrMax= 9.79D-02  0.00D+00 EMaxC= 1.00D-01 BMatC= 1.57D+01 BMatP= 7.96D-01
 IDIUse=2 WtCom= 0.00D+00 WtEn= 1.00D+00
 EnCoef did     1 forward-backward iterations
 Coeff-En:   0.000D+00 0.000D+00 0.000D+00 0.000D+00 0.421D+00 0.542D+00
 Coeff-En:   0.369D-01
 Coeff:      0.000D+00 0.000D+00 0.000D+00 0.000D+00 0.421D+00 0.542D+00
 Coeff:      0.369D-01
 Gap=     0.015 Goal=   None    Shift=    0.000
 Gap=    -0.002 Goal=   None    Shift=    0.000
 RMSDP=1.50D-03 MaxDP=1.53D-01 DE= 3.51D+00 OVMax= 9.80D-01

 Cycle   8  Pass 1  IDiag  1:
 RMSU=  6.47D-04    CP:  9.84D-01  2.22D-01  5.14D-01  2.39D-01  8.21D-01
                    CP:  4.86D-01  1.15D-01
 E= -4002.50081264414     Delta-E=       -3.525399779162 Rises=F Damp=F
 DIIS: error= 2.45D-02 at cycle   8 NSaved=   8.
 NSaved= 8 IEnMin= 8 EnMin= -4002.50081264414     IErMin= 5 ErrMin= 1.82D-02
 ErrMax= 2.45D-02  0.00D+00 EMaxC= 1.00D-01 BMatC= 1.04D+00 BMatP= 7.96D-01
 IDIUse=2 WtCom= 0.00D+00 WtEn= 1.00D+00
 EnCoef did     4 forward-backward iterations
 Coeff-En:   0.000D+00 0.000D+00 0.000D+00 0.000D+00 0.196D+00 0.410D+00
 Coeff-En:   0.000D+00 0.393D+00
 Coeff:      0.000D+00 0.000D+00 0.000D+00 0.000D+00 0.196D+00 0.410D+00
 Coeff:      0.000D+00 0.393D+00
 Gap=     0.181 Goal=   None    Shift=    0.000
 Gap=     0.074 Goal=   None    Shift=    0.000
 RMSDP=7.29D-04 MaxDP=7.04D-02 DE=-3.53D+00 OVMax= 4.79D-01

 Cycle   9  Pass 1  IDiag  1:
 RMSU=  2.91D-04    CP:  9.87D-01  3.95D-01  4.46D-01  3.52D-01  7.18D-01
                    CP:  5.22D-01 -2.10D-02  1.46D-01
 E= -4002.63131499131     Delta-E=       -0.130502347165 Rises=F Damp=F
 DIIS: error= 9.18D-03 at cycle   9 NSaved=   9.
 NSaved= 9 IEnMin= 9 EnMin= -4002.63131499131     IErMin= 9 ErrMin= 9.18D-03
 ErrMax= 9.18D-03  0.00D+00 EMaxC= 1.00D-01 BMatC= 2.08D-01 BMatP= 7.96D-01
 IDIUse=3 WtCom= 9.08D-01 WtEn= 9.18D-02
 EnCoef did     4 forward-backward iterations
 Coeff-Com:  0.104D-01 0.323D-02 0.265D-01-0.264D-02 0.124D+00 0.229D+00
 Coeff-Com: -0.183D-02 0.233D+00 0.378D+00
 Coeff-En:   0.000D+00 0.000D+00 0.000D+00 0.000D+00 0.000D+00 0.320D-01
 Coeff-En:   0.000D+00 0.240D+00 0.728D+00
 Coeff:      0.944D-02 0.294D-02 0.240D-01-0.239D-02 0.112D+00 0.211D+00
 Coeff:     -0.166D-02 0.234D+00 0.410D+00
 Gap=     0.116 Goal=   None    Shift=    0.000
 Gap=     0.081 Goal=   None    Shift=    0.000
 RMSDP=2.37D-04 MaxDP=2.38D-02 DE=-1.31D-01 OVMax= 4.32D-02

 Cycle  10  Pass 1  IDiag  1:
 RMSU=  1.33D-04    CP:  9.87D-01  3.11D-01  4.84D-01  3.12D-01  7.44D-01
                    CP:  6.23D-01  6.76D-03  2.53D-01  6.70D-01
 E= -4002.66729610203     Delta-E=       -0.035981110716 Rises=F Damp=F
 DIIS: error= 2.13D-03 at cycle  10 NSaved=  10.
 NSaved=10 IEnMin=10 EnMin= -4002.66729610203     IErMin=10 ErrMin= 2.13D-03
 ErrMax= 2.13D-03  0.00D+00 EMaxC= 1.00D-01 BMatC= 1.75D-02 BMatP= 2.08D-01
 IDIUse=3 WtCom= 9.79D-01 WtEn= 2.13D-02
 Coeff-Com:  0.331D-01-0.360D-01 0.329D-02-0.348D-02-0.306D-01-0.318D-01
 Coeff-Com: -0.377D-02 0.732D-01 0.274D+00 0.723D+00
 Coeff-En:   0.000D+00 0.000D+00 0.000D+00 0.000D+00 0.000D+00 0.000D+00
 Coeff-En:   0.000D+00 0.000D+00 0.000D+00 0.100D+01
 Coeff:      0.324D-01-0.352D-01 0.322D-02-0.340D-02-0.300D-01-0.312D-01
 Coeff:     -0.369D-02 0.716D-01 0.268D+00 0.728D+00
 Gap=     0.112 Goal=   None    Shift=    0.000
 Gap=     0.077 Goal=   None    Shift=    0.000
 RMSDP=8.55D-05 MaxDP=4.14D-03 DE=-3.60D-02 OVMax= 1.29D-02

 Cycle  11  Pass 1  IDiag  1:
 RMSU=  6.48D-05    CP:  9.86D-01  3.14D-01  4.77D-01  3.14D-01  7.36D-01
                    CP:  6.06D-01  3.37D-03  2.74D-01  8.25D-01  8.42D-01
 E= -4002.67016574222     Delta-E=       -0.002869640197 Rises=F Damp=F
 DIIS: error= 1.34D-03 at cycle  11 NSaved=  11.
 NSaved=11 IEnMin=11 EnMin= -4002.67016574222     IErMin=11 ErrMin= 1.34D-03
 ErrMax= 1.34D-03  0.00D+00 EMaxC= 1.00D-01 BMatC= 5.04D-03 BMatP= 1.75D-02
 IDIUse=3 WtCom= 9.87D-01 WtEn= 1.34D-02
 Coeff-Com:  0.118D-01-0.133D-01-0.107D-03-0.142D-02-0.381D-01-0.457D-01
 Coeff-Com: -0.667D-03 0.280D-01 0.747D-01 0.413D+00 0.572D+00
 Coeff-En:   0.000D+00 0.000D+00 0.000D+00 0.000D+00 0.000D+00 0.000D+00
 Coeff-En:   0.000D+00 0.000D+00 0.000D+00 0.869D-01 0.913D+00
 Coeff:      0.117D-01-0.131D-01-0.106D-03-0.141D-02-0.376D-01-0.451D-01
 Coeff:     -0.658D-03 0.276D-01 0.737D-01 0.409D+00 0.576D+00
 Gap=     0.106 Goal=   None    Shift=    0.000
 Gap=     0.071 Goal=   None    Shift=    0.000
 RMSDP=4.27D-05 MaxDP=2.56D-03 DE=-2.87D-03 OVMax= 7.30D-03

 Cycle  12  Pass 1  IDiag  1:
 RMSU=  3.11D-05    CP:  9.86D-01  3.05D-01  4.83D-01  3.09D-01  7.37D-01
                    CP:  6.16D-01  8.21D-03  2.97D-01  8.22D-01  9.47D-01
                    CP:  8.99D-01
 E= -4002.67117582433     Delta-E=       -0.001010082107 Rises=F Damp=F
 DIIS: error= 6.95D-04 at cycle  12 NSaved=  12.
 NSaved=12 IEnMin=12 EnMin= -4002.67117582433     IErMin=12 ErrMin= 6.95D-04
 ErrMax= 6.95D-04  0.00D+00 EMaxC= 1.00D-01 BMatC= 8.01D-04 BMatP= 5.04D-03
 IDIUse=3 WtCom= 9.93D-01 WtEn= 6.95D-03
 Coeff-Com: -0.675D-03 0.589D-03 0.684D-03-0.264D-03-0.136D-01-0.164D-01
 Coeff-Com:  0.306D-03 0.106D-01-0.136D-01 0.915D-01 0.343D+00 0.598D+00
 Coeff-En:   0.000D+00 0.000D+00 0.000D+00 0.000D+00 0.000D+00 0.000D+00
 Coeff-En:   0.000D+00 0.000D+00 0.000D+00 0.000D+00 0.000D+00 0.100D+01
 Coeff:     -0.671D-03 0.585D-03 0.679D-03-0.263D-03-0.135D-01-0.163D-01
 Coeff:      0.304D-03 0.105D-01-0.135D-01 0.909D-01 0.341D+00 0.601D+00
 Gap=     0.105 Goal=   None    Shift=    0.000
 Gap=     0.070 Goal=   None    Shift=    0.000
 RMSDP=1.57D-05 MaxDP=9.70D-04 DE=-1.01D-03 OVMax= 4.68D-03

 Cycle  13  Pass 1  IDiag  1:
 RMSU=  1.14D-05    CP:  9.86D-01  3.02D-01  4.84D-01  3.07D-01  7.37D-01
                    CP:  6.19D-01  9.27D-03  3.01D-01  8.19D-01  9.50D-01
                    CP:  1.02D+00  8.39D-01
 E= -4002.67134353712     Delta-E=       -0.000167712788 Rises=F Damp=F
 DIIS: error= 2.80D-04 at cycle  13 NSaved=  13.
 NSaved=13 IEnMin=13 EnMin= -4002.67134353712     IErMin=13 ErrMin= 2.80D-04
 ErrMax= 2.80D-04  0.00D+00 EMaxC= 1.00D-01 BMatC= 7.95D-05 BMatP= 8.01D-04
 IDIUse=3 WtCom= 9.97D-01 WtEn= 2.80D-03
 Coeff-Com: -0.139D-02 0.162D-02 0.865D-03-0.486D-05-0.697D-03-0.388D-02
 Coeff-Com:  0.745D-04 0.303D-02-0.161D-01 0.113D-01 0.103D+00 0.306D+00
 Coeff-Com:  0.596D+00
 Coeff-En:   0.000D+00 0.000D+00 0.000D+00 0.000D+00 0.000D+00 0.000D+00
 Coeff-En:   0.000D+00 0.000D+00 0.000D+00 0.000D+00 0.000D+00 0.000D+00
 Coeff-En:   0.100D+01
 Coeff:     -0.138D-02 0.162D-02 0.862D-03-0.485D-05-0.695D-03-0.387D-02
 Coeff:      0.743D-04 0.302D-02-0.161D-01 0.113D-01 0.103D+00 0.305D+00
 Coeff:      0.597D+00
 Gap=     0.105 Goal=   None    Shift=    0.000
 Gap=     0.071 Goal=   None    Shift=    0.000
 RMSDP=6.38D-06 MaxDP=3.57D-04 DE=-1.68D-04 OVMax= 2.58D-03

 Cycle  14  Pass 1  IDiag  1:
 RMSU=  4.92D-06    CP:  9.86D-01  3.02D-01  4.85D-01  3.07D-01  7.38D-01
                    CP:  6.17D-01  9.75D-03  3.02D-01  8.16D-01  9.58D-01
                    CP:  1.03D+00  9.32D-01  8.52D-01
 E= -4002.67136297774     Delta-E=       -0.000019440618 Rises=F Damp=F
 DIIS: error= 9.18D-05 at cycle  14 NSaved=  14.
 NSaved=14 IEnMin=14 EnMin= -4002.67136297774     IErMin=14 ErrMin= 9.18D-05
 ErrMax= 9.18D-05  0.00D+00 EMaxC= 1.00D-01 BMatC= 2.36D-05 BMatP= 7.95D-05
 IDIUse=1 WtCom= 1.00D+00 WtEn= 0.00D+00
 Coeff-Com: -0.443D-03 0.462D-03 0.984D-04 0.277D-04 0.151D-02-0.560D-03
 Coeff-Com:  0.633D-04 0.317D-03-0.721D-02-0.345D-02 0.613D-02 0.939D-01
 Coeff-Com:  0.396D+00 0.513D+00
 Coeff:     -0.443D-03 0.462D-03 0.984D-04 0.277D-04 0.151D-02-0.560D-03
 Coeff:      0.633D-04 0.317D-03-0.721D-02-0.345D-02 0.613D-02 0.939D-01
 Coeff:      0.396D+00 0.513D+00
 Gap=     0.105 Goal=   None    Shift=    0.000
 Gap=     0.071 Goal=   None    Shift=    0.000
 RMSDP=3.41D-06 MaxDP=2.47D-04 DE=-1.94D-05 OVMax= 2.26D-03

 Cycle  15  Pass 1  IDiag  1:
 RMSU=  2.90D-06    CP:  9.86D-01  3.03D-01  4.84D-01  3.07D-01  7.38D-01
                    CP:  6.17D-01  9.94D-03  3.01D-01  8.17D-01  9.61D-01
                    CP:  1.04D+00  9.39D-01  9.78D-01  9.58D-01
 E= -4002.67137086141     Delta-E=       -0.000007883673 Rises=F Damp=F
 DIIS: error= 5.33D-05 at cycle  15 NSaved=  15.
 NSaved=15 IEnMin=15 EnMin= -4002.67137086141     IErMin=15 ErrMin= 5.33D-05
 ErrMax= 5.33D-05  0.00D+00 EMaxC= 1.00D-01 BMatC= 3.44D-06 BMatP= 2.36D-05
 IDIUse=1 WtCom= 1.00D+00 WtEn= 0.00D+00
 Coeff-Com:  0.236D-04 0.141D-05-0.889D-04 0.737D-05 0.842D-03 0.240D-03
 Coeff-Com:  0.366D-04-0.550D-03-0.472D-03-0.321D-02-0.155D-01-0.977D-02
 Coeff-Com:  0.819D-01 0.264D+00 0.682D+00
 Coeff:      0.236D-04 0.141D-05-0.889D-04 0.737D-05 0.842D-03 0.240D-03
 Coeff:      0.366D-04-0.550D-03-0.472D-03-0.321D-02-0.155D-01-0.977D-02
 Coeff:      0.819D-01 0.264D+00 0.682D+00
 Gap=     0.105 Goal=   None    Shift=    0.000
 Gap=     0.071 Goal=   None    Shift=    0.000
 RMSDP=2.73D-06 MaxDP=3.24D-04 DE=-7.88D-06 OVMax= 2.62D-03

 Cycle  16  Pass 1  IDiag  1:
 RMSU=  1.64D-06    CP:  9.86D-01  3.03D-01  4.84D-01  3.07D-01  7.38D-01
                    CP:  6.17D-01  1.01D-02  3.00D-01  8.17D-01  9.63D-01
                    CP:  1.04D+00  9.51D-01  1.04D+00  1.27D+00  1.40D+00
 E= -4002.67137500013     Delta-E=       -0.000004138723 Rises=F Damp=F
 DIIS: error= 5.23D-05 at cycle  16 NSaved=  16.
 NSaved=16 IEnMin=16 EnMin= -4002.67137500013     IErMin=16 ErrMin= 5.23D-05
 ErrMax= 5.23D-05  0.00D+00 EMaxC= 1.00D-01 BMatC= 1.56D-06 BMatP= 3.44D-06
 IDIUse=1 WtCom= 1.00D+00 WtEn= 0.00D+00
 Coeff-Com:  0.488D-04-0.181D-04-0.851D-04-0.369D-05-0.229D-03 0.271D-03
 Coeff-Com:  0.204D-04-0.335D-03 0.178D-02-0.113D-02-0.743D-02-0.324D-01
 Coeff-Com: -0.961D-01-0.516D-01 0.297D+00 0.890D+00
 Coeff:      0.488D-04-0.181D-04-0.851D-04-0.369D-05-0.229D-03 0.271D-03
 Coeff:      0.204D-04-0.335D-03 0.178D-02-0.113D-02-0.743D-02-0.324D-01
 Coeff:     -0.961D-01-0.516D-01 0.297D+00 0.890D+00
 Gap=     0.105 Goal=   None    Shift=    0.000
 Gap=     0.071 Goal=   None    Shift=    0.000
 RMSDP=3.39D-06 MaxDP=4.04D-04 DE=-4.14D-06 OVMax= 3.53D-03

 Cycle  17  Pass 1  IDiag  1:
 RMSU=  1.07D-06    CP:  9.86D-01  3.03D-01  4.84D-01  3.08D-01  7.38D-01
                    CP:  6.17D-01  1.02D-02  3.00D-01  8.18D-01  9.63D-01
                    CP:  1.04D+00  9.64D-01  1.12D+00  1.62D+00  2.13D+00
                    CP:  1.81D+00
 E= -4002.67137931627     Delta-E=       -0.000004316138 Rises=F Damp=F
 DIIS: error= 4.99D-05 at cycle  17 NSaved=  17.
 NSaved=17 IEnMin=17 EnMin= -4002.67137931627     IErMin=17 ErrMin= 4.99D-05
 ErrMax= 4.99D-05  0.00D+00 EMaxC= 1.00D-01 BMatC= 1.09D-06 BMatP= 1.56D-06
 IDIUse=1 WtCom= 1.00D+00 WtEn= 0.00D+00
 Coeff-Com:  0.252D-04-0.204D-04 0.208D-05-0.407D-05-0.490D-03 0.718D-04
 Coeff-Com: -0.175D-04 0.217D-04 0.123D-02 0.569D-03 0.262D-02-0.170D-01
 Coeff-Com: -0.104D+00-0.163D+00-0.147D+00 0.555D+00 0.872D+00
 Coeff:      0.252D-04-0.204D-04 0.208D-05-0.407D-05-0.490D-03 0.718D-04
 Coeff:     -0.175D-04 0.217D-04 0.123D-02 0.569D-03 0.262D-02-0.170D-01
 Coeff:     -0.104D+00-0.163D+00-0.147D+00 0.555D+00 0.872D+00
 Gap=     0.105 Goal=   None    Shift=    0.000
 Gap=     0.071 Goal=   None    Shift=    0.000
 RMSDP=3.97D-06 MaxDP=4.53D-04 DE=-4.32D-06 OVMax= 4.26D-03

 Cycle  18  Pass 1  IDiag  1:
 RMSU=  8.26D-07    CP:  9.86D-01  3.03D-01  4.84D-01  3.08D-01  7.38D-01
                    CP:  6.17D-01  1.03D-02  3.00D-01  8.18D-01  9.63D-01
                    CP:  1.05D+00  9.76D-01  1.20D+00  2.01D+00  2.96D+00
                    CP:  2.96D+00  1.91D+00
 E= -4002.67138364561     Delta-E=       -0.000004329337 Rises=F Damp=F
 DIIS: error= 4.72D-05 at cycle  18 NSaved=  18.
 NSaved=18 IEnMin=18 EnMin= -4002.67138364561     IErMin=18 ErrMin= 4.72D-05
 ErrMax= 4.72D-05  0.00D+00 EMaxC= 1.00D-01 BMatC= 7.74D-07 BMatP= 1.09D-06
 IDIUse=1 WtCom= 1.00D+00 WtEn= 0.00D+00
 Coeff-Com:  0.960D-05-0.221D-04 0.401D-04-0.564D-05-0.268D-03-0.122D-03
 Coeff-Com: -0.163D-04 0.111D-03 0.376D-03 0.140D-02 0.450D-02 0.211D-02
 Coeff-Com: -0.222D-01-0.745D-01-0.204D+00-0.764D-01 0.515D+00 0.854D+00
 Coeff:      0.960D-05-0.221D-04 0.401D-04-0.564D-05-0.268D-03-0.122D-03
 Coeff:     -0.163D-04 0.111D-03 0.376D-03 0.140D-02 0.450D-02 0.211D-02
 Coeff:     -0.222D-01-0.745D-01-0.204D+00-0.764D-01 0.515D+00 0.854D+00
 Gap=     0.105 Goal=   None    Shift=    0.000
 Gap=     0.071 Goal=   None    Shift=    0.000
 RMSDP=3.83D-06 MaxDP=4.17D-04 DE=-4.33D-06 OVMax= 4.16D-03

 Cycle  19  Pass 1  IDiag  1:
 RMSU=  2.84D-06    CP:  9.86D-01  3.03D-01  4.84D-01  3.08D-01  7.38D-01
                    CP:  6.17D-01  1.04D-02  3.00D-01  8.18D-01  9.62D-01
                    CP:  1.05D+00  9.85D-01  1.27D+00  2.35D+00  3.00D+00
                    CP:  3.00D+00  3.00D+00  1.75D+00
 E= -4002.67138730945     Delta-E=       -0.000003663841 Rises=F Damp=F
 DIIS: error= 4.50D-05 at cycle  19 NSaved=  19.
 NSaved=19 IEnMin=19 EnMin= -4002.67138730945     IErMin=19 ErrMin= 4.50D-05
 ErrMax= 4.50D-05  0.00D+00 EMaxC= 1.00D-01 BMatC= 6.39D-07 BMatP= 7.74D-07
 IDIUse=1 WtCom= 1.00D+00 WtEn= 0.00D+00
 Coeff-Com:  0.955D-06-0.731D-05 0.250D-04-0.255D-05-0.835D-04-0.195D-03
 Coeff-Com: -0.841D-05 0.108D-03-0.656D-04 0.134D-02 0.263D-02 0.956D-02
 Coeff-Com:  0.339D-01 0.245D-01-0.756D-01-0.333D+00-0.627D-01 0.608D+00
 Coeff-Com:  0.792D+00
 Coeff:      0.955D-06-0.731D-05 0.250D-04-0.255D-05-0.835D-04-0.195D-03
 Coeff:     -0.841D-05 0.108D-03-0.656D-04 0.134D-02 0.263D-02 0.956D-02
 Coeff:      0.339D-01 0.245D-01-0.756D-01-0.333D+00-0.627D-01 0.608D+00
 Coeff:      0.792D+00
 Gap=     0.105 Goal=   None    Shift=    0.000
 Gap=     0.071 Goal=   None    Shift=    0.000
 RMSDP=3.79D-06 MaxDP=4.32D-04 DE=-3.66D-06 OVMax= 4.15D-03

 Cycle  20  Pass 1  IDiag  1:
 RMSU=  1.27D-06    CP:  9.86D-01  3.03D-01  4.84D-01  3.08D-01  7.38D-01
                    CP:  6.17D-01  1.05D-02  3.00D-01  8.19D-01  9.61D-01
                    CP:  1.05D+00  9.91D-01  1.34D+00  2.68D+00  3.00D+00
                    CP:  3.00D+00  3.00D+00  2.87D+00  2.04D+00
 E= -4002.67139064811     Delta-E=       -0.000003338666 Rises=F Damp=F
 DIIS: error= 4.23D-05 at cycle  20 NSaved=  20.
 NSaved=20 IEnMin=20 EnMin= -4002.67139064811     IErMin=20 ErrMin= 4.23D-05
 ErrMax= 4.23D-05  0.00D+00 EMaxC= 1.00D-01 BMatC= 5.32D-07 BMatP= 6.39D-07
 IDIUse=1 WtCom= 1.00D+00 WtEn= 0.00D+00
 Coeff-Com:  0.176D-04-0.152D-04-0.199D-04 0.294D-05-0.145D-04-0.901D-04
 Coeff-Com:  0.975D-06 0.133D-04 0.160D-04 0.479D-03-0.583D-03 0.374D-02
 Coeff-Com:  0.296D-01 0.563D-01 0.860D-01-0.131D+00-0.374D+00-0.226D+00
 Coeff-Com:  0.496D+00 0.106D+01
 Coeff:      0.176D-04-0.152D-04-0.199D-04 0.294D-05-0.145D-04-0.901D-04
 Coeff:      0.975D-06 0.133D-04 0.160D-04 0.479D-03-0.583D-03 0.374D-02
 Coeff:      0.296D-01 0.563D-01 0.860D-01-0.131D+00-0.374D+00-0.226D+00
 Coeff:      0.496D+00 0.106D+01
 Gap=     0.105 Goal=   None    Shift=    0.000
 Gap=     0.071 Goal=   None    Shift=    0.000
 RMSDP=4.89D-06 MaxDP=5.83D-04 DE=-3.34D-06 OVMax= 5.35D-03

 Cycle  21  Pass 1  IDiag  1:
 Restarting incremental Fock formation.
 E= -4002.67139464191     Delta-E=       -0.000003993797 Rises=F Damp=F
 DIIS: error= 3.93D-05 at cycle  21 NSaved=  20.
 NSaved=20 IEnMin=20 EnMin= -4002.67139464191     IErMin=20 ErrMin= 3.93D-05
 ErrMax= 3.93D-05  0.00D+00 EMaxC= 1.00D-01 BMatC= 4.81D-07 BMatP= 5.32D-07
 IDIUse=1 WtCom= 1.00D+00 WtEn= 0.00D+00
 Coeff-Com:  0.429D-04-0.360D-04-0.419D-04-0.419D-04 0.457D-04 0.470D-05
 Coeff-Com: -0.132D-03 0.425D-03-0.196D-03-0.224D-02-0.699D-02-0.172D-01
 Coeff-Com:  0.155D-01 0.161D+00 0.277D+00-0.275D+00-0.918D+00-0.412D+00
 Coeff-Com:  0.103D+01 0.115D+01
 Coeff:      0.429D-04-0.360D-04-0.419D-04-0.419D-04 0.457D-04 0.470D-05
 Coeff:     -0.132D-03 0.425D-03-0.196D-03-0.224D-02-0.699D-02-0.172D-01
 Coeff:      0.155D-01 0.161D+00 0.277D+00-0.275D+00-0.918D+00-0.412D+00
 Coeff:      0.103D+01 0.115D+01
 Gap=     0.105 Goal=   None    Shift=    0.000
 Gap=     0.071 Goal=   None    Shift=    0.000
 RMSDP=7.77D-06 MaxDP=9.56D-04 DE=-3.99D-06 OVMax= 8.49D-03

 Cycle  22  Pass 1  IDiag  1:
 RMSU=  7.77D-06    CP:  1.00D+00
 E= -4002.67140038513     Delta-E=       -0.000005743223 Rises=F Damp=F
 DIIS: error= 3.44D-05 at cycle  22 NSaved=  20.
 NSaved=20 IEnMin=20 EnMin= -4002.67140038513     IErMin=20 ErrMin= 3.44D-05
 ErrMax= 3.44D-05  0.00D+00 EMaxC= 1.00D-01 BMatC= 3.76D-07 BMatP= 4.81D-07
 IDIUse=1 WtCom= 1.00D+00 WtEn= 0.00D+00
 Coeff-Com:  0.172D-04-0.548D-05 0.537D-05-0.106D-03 0.555D-04-0.107D-03
 Coeff-Com:  0.467D-03-0.420D-03-0.106D-03-0.108D-01-0.634D-01-0.729D-01
 Coeff-Com:  0.216D-01 0.451D+00 0.283D+00-0.497D+00-0.105D+01-0.610D+00
 Coeff-Com:  0.101D+01 0.154D+01
 Coeff:      0.172D-04-0.548D-05 0.537D-05-0.106D-03 0.555D-04-0.107D-03
 Coeff:      0.467D-03-0.420D-03-0.106D-03-0.108D-01-0.634D-01-0.729D-01
 Coeff:      0.216D-01 0.451D+00 0.283D+00-0.497D+00-0.105D+01-0.610D+00
 Coeff:      0.101D+01 0.154D+01
 Gap=     0.105 Goal=   None    Shift=    0.000
 Gap=     0.071 Goal=   None    Shift=    0.000
 RMSDP=1.37D-05 MaxDP=1.74D-03 DE=-5.74D-06 OVMax= 1.49D-02

 Cycle  23  Pass 1  IDiag  1:
 RMSU=  9.30D-07    CP:  1.00D+00  2.76D+00
 E= -4002.67140879951     Delta-E=       -0.000008414381 Rises=F Damp=F
 DIIS: error= 2.59D-05 at cycle  23 NSaved=  20.
 NSaved=20 IEnMin=20 EnMin= -4002.67140879951     IErMin=20 ErrMin= 2.59D-05
 ErrMax= 2.59D-05  0.00D+00 EMaxC= 1.00D-01 BMatC= 3.39D-07 BMatP= 3.76D-07
 IDIUse=1 WtCom= 1.00D+00 WtEn= 0.00D+00
 Coeff-Com:  0.787D-05-0.840D-05-0.875D-04-0.280D-04 0.109D-04 0.193D-03
 Coeff-Com: -0.196D-03 0.332D-03-0.726D-02-0.465D-01-0.690D-01-0.469D-01
 Coeff-Com:  0.243D+00 0.360D+00 0.481D-01-0.653D+00-0.104D+01 0.235D+00
 Coeff-Com:  0.128D+01 0.700D+00
 Coeff:      0.787D-05-0.840D-05-0.875D-04-0.280D-04 0.109D-04 0.193D-03
 Coeff:     -0.196D-03 0.332D-03-0.726D-02-0.465D-01-0.690D-01-0.469D-01
 Coeff:      0.243D+00 0.360D+00 0.481D-01-0.653D+00-0.104D+01 0.235D+00
 Coeff:      0.128D+01 0.700D+00
 Gap=     0.105 Goal=   None    Shift=    0.000
 Gap=     0.071 Goal=   None    Shift=    0.000
 RMSDP=8.29D-06 MaxDP=1.10D-03 DE=-8.41D-06 OVMax= 9.03D-03

 Cycle  24  Pass 1  IDiag  1:
 RMSU=  6.39D-06    CP:  1.00D+00  3.00D+00  1.92D+00
 E= -4002.67141296233     Delta-E=       -0.000004162814 Rises=F Damp=F
 DIIS: error= 2.20D-05 at cycle  24 NSaved=  20.
 NSaved=20 IEnMin=20 EnMin= -4002.67141296233     IErMin=20 ErrMin= 2.20D-05
 ErrMax= 2.20D-05  0.00D+00 EMaxC= 1.00D-01 BMatC= 2.43D-07 BMatP= 3.39D-07
 IDIUse=1 WtCom= 1.00D+00 WtEn= 0.00D+00
 Coeff-Com:  0.786D-05-0.527D-05-0.688D-04 0.545D-04-0.109D-03 0.591D-04
 Coeff-Com: -0.224D-03-0.223D-02-0.725D-02-0.137D-01-0.119D-01-0.612D-02
 Coeff-Com:  0.820D-01 0.171D+00 0.168D-01-0.340D+00-0.261D+00 0.109D+00
 Coeff-Com:  0.417D+00 0.846D+00
 Coeff:      0.786D-05-0.527D-05-0.688D-04 0.545D-04-0.109D-03 0.591D-04
 Coeff:     -0.224D-03-0.223D-02-0.725D-02-0.137D-01-0.119D-01-0.612D-02
 Coeff:      0.820D-01 0.171D+00 0.168D-01-0.340D+00-0.261D+00 0.109D+00
 Coeff:      0.417D+00 0.846D+00
 Gap=     0.105 Goal=   None    Shift=    0.000
 Gap=     0.071 Goal=   None    Shift=    0.000
 RMSDP=5.36D-06 MaxDP=7.51D-04 DE=-4.16D-06 OVMax= 5.85D-03

 Cycle  25  Pass 1  IDiag  1:
 RMSU=  3.88D-07    CP:  1.00D+00  3.00D+00  2.92D+00  1.82D+00
 E= -4002.67141540763     Delta-E=       -0.000002445307 Rises=F Damp=F
 DIIS: error= 2.15D-05 at cycle  25 NSaved=  20.
 NSaved=20 IEnMin=20 EnMin= -4002.67141540763     IErMin=20 ErrMin= 2.15D-05
 ErrMax= 2.15D-05  0.00D+00 EMaxC= 1.00D-01 BMatC= 1.88D-07 BMatP= 2.43D-07
 IDIUse=1 WtCom= 1.00D+00 WtEn= 0.00D+00
 Coeff-Com: -0.248D-04-0.990D-04 0.349D-04-0.127D-03 0.702D-03 0.157D-03
 Coeff-Com:  0.455D-02 0.337D-01 0.523D-01 0.476D-01-0.204D+00-0.295D+00
 Coeff-Com:  0.131D-01 0.581D+00 0.796D+00-0.341D+00-0.115D+01-0.482D+00
 Coeff-Com:  0.570D+00 0.137D+01
 Coeff:     -0.248D-04-0.990D-04 0.349D-04-0.127D-03 0.702D-03 0.157D-03
 Coeff:      0.455D-02 0.337D-01 0.523D-01 0.476D-01-0.204D+00-0.295D+00
 Coeff:      0.131D-01 0.581D+00 0.796D+00-0.341D+00-0.115D+01-0.482D+00
 Coeff:      0.570D+00 0.137D+01
 Gap=     0.105 Goal=   None    Shift=    0.000
 Gap=     0.071 Goal=   None    Shift=    0.000
 RMSDP=8.24D-06 MaxDP=1.20D-03 DE=-2.45D-06 OVMax= 9.01D-03

 Cycle  26  Pass 1  IDiag  1:
 RMSU=  1.85D-06    CP:  1.00D+00  3.00D+00  3.00D+00  3.00D+00  2.92D+00
 E= -4002.67141877281     Delta-E=       -0.000003365170 Rises=F Damp=F
 DIIS: error= 2.16D-05 at cycle  26 NSaved=  20.
 NSaved=20 IEnMin=20 EnMin= -4002.67141877281     IErMin=19 ErrMin= 2.15D-05
 ErrMax= 2.16D-05  0.00D+00 EMaxC= 1.00D-01 BMatC= 1.77D-07 BMatP= 1.88D-07
 IDIUse=1 WtCom= 1.00D+00 WtEn= 0.00D+00
 Coeff-Com:  0.479D-04-0.583D-04 0.322D-03 0.661D-03-0.821D-03 0.371D-02
 Coeff-Com:  0.332D-01 0.619D-01 0.598D-01-0.157D+00-0.323D+00-0.151D+00
 Coeff-Com:  0.411D+00 0.918D+00-0.230D-01-0.997D+00-0.756D+00-0.321D+00
 Coeff-Com:  0.121D+01 0.103D+01
 Coeff:      0.479D-04-0.583D-04 0.322D-03 0.661D-03-0.821D-03 0.371D-02
 Coeff:      0.332D-01 0.619D-01 0.598D-01-0.157D+00-0.323D+00-0.151D+00
 Coeff:      0.411D+00 0.918D+00-0.230D-01-0.997D+00-0.756D+00-0.321D+00
 Coeff:      0.121D+01 0.103D+01
 Gap=     0.105 Goal=   None    Shift=    0.000
 Gap=     0.071 Goal=   None    Shift=    0.000
 RMSDP=9.53D-06 MaxDP=1.41D-03 DE=-3.37D-06 OVMax= 1.04D-02

 Cycle  27  Pass 1  IDiag  1:
 RMSU=  8.36D-06    CP:  1.00D+00  3.00D+00  3.00D+00  3.00D+00  3.00D+00
                    CP:  3.00D+00
 E= -4002.67142194796     Delta-E=       -0.000003175159 Rises=F Damp=F
 DIIS: error= 2.06D-05 at cycle  27 NSaved=  20.
 NSaved=20 IEnMin=20 EnMin= -4002.67142194796     IErMin=20 ErrMin= 2.06D-05
 ErrMax= 2.06D-05  0.00D+00 EMaxC= 1.00D-01 BMatC= 1.17D-07 BMatP= 1.77D-07
 IDIUse=1 WtCom= 1.00D+00 WtEn= 0.00D+00
 Coeff-Com: -0.119D-03 0.121D-03 0.238D-03 0.678D-03 0.468D-02 0.148D-01
 Coeff-Com:  0.228D-01 0.966D-02-0.431D-01-0.100D+00-0.767D-01 0.488D-01
 Coeff-Com:  0.280D+00 0.129D+00-0.133D+00-0.238D+00-0.521D+00-0.106D+00
 Coeff-Com:  0.525D+00 0.118D+01
 Coeff:     -0.119D-03 0.121D-03 0.238D-03 0.678D-03 0.468D-02 0.148D-01
 Coeff:      0.228D-01 0.966D-02-0.431D-01-0.100D+00-0.767D-01 0.488D-01
 Coeff:      0.280D+00 0.129D+00-0.133D+00-0.238D+00-0.521D+00-0.106D+00
 Coeff:      0.525D+00 0.118D+01
 Gap=     0.105 Goal=   None    Shift=    0.000
 Gap=     0.071 Goal=   None    Shift=    0.000
 RMSDP=8.10D-06 MaxDP=1.26D-03 DE=-3.18D-06 OVMax= 8.91D-03

 Cycle  28  Pass 1  IDiag  1:
 RMSU=  3.71D-06    CP:  1.00D+00  3.00D+00  3.00D+00  3.00D+00  3.00D+00
                    CP:  3.00D+00  1.86D+00
 E= -4002.67142417854     Delta-E=       -0.000002230579 Rises=F Damp=F
 DIIS: error= 1.80D-05 at cycle  28 NSaved=  20.
 NSaved=20 IEnMin=20 EnMin= -4002.67142417854     IErMin=20 ErrMin= 1.80D-05
 ErrMax= 1.80D-05  0.00D+00 EMaxC= 1.00D-01 BMatC= 9.48D-08 BMatP= 1.17D-07
 IDIUse=1 WtCom= 1.00D+00 WtEn= 0.00D+00
 Coeff-Com:  0.529D-04-0.541D-04 0.168D-02 0.265D-02-0.104D-01-0.267D-01
 Coeff-Com: -0.373D-01 0.814D-01 0.131D+00 0.160D-01-0.238D+00-0.336D+00
 Coeff-Com:  0.167D+00 0.559D+00 0.278D+00-0.265D+00-0.988D+00-0.369D+00
 Coeff-Com:  0.110D+01 0.936D+00
 Coeff:      0.529D-04-0.541D-04 0.168D-02 0.265D-02-0.104D-01-0.267D-01
 Coeff:     -0.373D-01 0.814D-01 0.131D+00 0.160D-01-0.238D+00-0.336D+00
 Coeff:      0.167D+00 0.559D+00 0.278D+00-0.265D+00-0.988D+00-0.369D+00
 Coeff:      0.110D+01 0.936D+00
 Gap=     0.105 Goal=   None    Shift=    0.000
 Gap=     0.071 Goal=   None    Shift=    0.000
 RMSDP=7.84D-06 MaxDP=1.26D-03 DE=-2.23D-06 OVMax= 8.68D-03

 Cycle  29  Pass 1  IDiag  1:
 RMSU=  4.35D-07    CP:  1.00D+00  3.00D+00  3.00D+00  3.00D+00  3.00D+00
                    CP:  3.00D+00  2.67D+00  2.07D+00
 E= -4002.67142586544     Delta-E=       -0.000001686893 Rises=F Damp=F
 DIIS: error= 1.48D-05 at cycle  29 NSaved=  20.
 NSaved=20 IEnMin=20 EnMin= -4002.67142586544     IErMin=20 ErrMin= 1.48D-05
 ErrMax= 1.48D-05  0.00D+00 EMaxC= 1.00D-01 BMatC= 5.14D-08 BMatP= 9.48D-08
 IDIUse=1 WtCom= 1.00D+00 WtEn= 0.00D+00
 Coeff-Com: -0.106D-03 0.257D-03-0.802D-03-0.105D-01-0.173D-01-0.423D-02
 Coeff-Com:  0.747D-01 0.661D-01-0.370D-01-0.158D+00-0.188D+00 0.103D+00
 Coeff-Com:  0.317D+00 0.151D+00-0.135D-01-0.380D+00-0.294D+00 0.714D-01
 Coeff-Com:  0.414D+00 0.908D+00
 Coeff:     -0.106D-03 0.257D-03-0.802D-03-0.105D-01-0.173D-01-0.423D-02
 Coeff:      0.747D-01 0.661D-01-0.370D-01-0.158D+00-0.188D+00 0.103D+00
 Coeff:      0.317D+00 0.151D+00-0.135D-01-0.380D+00-0.294D+00 0.714D-01
 Coeff:      0.414D+00 0.908D+00
 Gap=     0.105 Goal=   None    Shift=    0.000
 Gap=     0.071 Goal=   None    Shift=    0.000
 RMSDP=3.32D-06 MaxDP=5.62D-04 DE=-1.69D-06 OVMax= 3.72D-03

 Cycle  30  Pass 1  IDiag  1:
 RMSU=  2.76D-07    CP:  1.00D+00  3.00D+00  3.00D+00  3.00D+00  3.00D+00
                    CP:  3.00D+00  3.00D+00  2.56D+00  2.00D+00
 E= -4002.67142648045     Delta-E=       -0.000000615019 Rises=F Damp=F
 DIIS: error= 1.33D-05 at cycle  30 NSaved=  20.
 NSaved=20 IEnMin=20 EnMin= -4002.67142648045     IErMin=20 ErrMin= 1.33D-05
 ErrMax= 1.33D-05  0.00D+00 EMaxC= 1.00D-01 BMatC= 4.17D-08 BMatP= 5.14D-08
 IDIUse=1 WtCom= 1.00D+00 WtEn= 0.00D+00
 Coeff-Com: -0.151D-02-0.292D-02 0.313D-02 0.152D-01 0.365D-01-0.159D-01
 Coeff-Com: -0.803D-01-0.574D-01 0.644D-01 0.143D+00-0.402D-01-0.181D+00
 Coeff-Com: -0.135D+00 0.127D+00 0.547D+00 0.187D+00-0.862D+00-0.524D+00
 Coeff-Com:  0.622D+00 0.116D+01
 Coeff:     -0.151D-02-0.292D-02 0.313D-02 0.152D-01 0.365D-01-0.159D-01
 Coeff:     -0.803D-01-0.574D-01 0.644D-01 0.143D+00-0.402D-01-0.181D+00
 Coeff:     -0.135D+00 0.127D+00 0.547D+00 0.187D+00-0.862D+00-0.524D+00
 Coeff:      0.622D+00 0.116D+01
 Gap=     0.105 Goal=   None    Shift=    0.000
 Gap=     0.071 Goal=   None    Shift=    0.000
 RMSDP=3.46D-06 MaxDP=6.07D-04 DE=-6.15D-07 OVMax= 3.93D-03

 Cycle  31  Pass 1  IDiag  1:
 RMSU=  2.76D-06    CP:  1.00D+00  3.00D+00  3.00D+00  3.00D+00  3.00D+00
                    CP:  3.00D+00  3.00D+00  3.00D+00  3.00D+00  2.70D+00
 E= -4002.67142706769     Delta-E=       -0.000000587233 Rises=F Damp=F
 DIIS: error= 1.08D-05 at cycle  31 NSaved=  20.
 NSaved=20 IEnMin=20 EnMin= -4002.67142706769     IErMin=20 ErrMin= 1.08D-05
 ErrMax= 1.08D-05  0.00D+00 EMaxC= 1.00D-01 BMatC= 3.01D-08 BMatP= 4.17D-08
 IDIUse=1 WtCom= 1.00D+00 WtEn= 0.00D+00
 Coeff-Com:  0.109D-03 0.493D-02 0.122D-01 0.135D-02-0.478D-01-0.367D-01
 Coeff-Com:  0.166D-01 0.612D-01 0.150D+00-0.265D-01-0.254D+00-0.204D+00
 Coeff-Com: -0.320D-01 0.538D+00 0.427D+00-0.359D+00-0.676D+00-0.659D+00
 Coeff-Com:  0.530D+00 0.156D+01
 Coeff:      0.109D-03 0.493D-02 0.122D-01 0.135D-02-0.478D-01-0.367D-01
 Coeff:      0.166D-01 0.612D-01 0.150D+00-0.265D-01-0.254D+00-0.204D+00
 Coeff:     -0.320D-01 0.538D+00 0.427D+00-0.359D+00-0.676D+00-0.659D+00
 Coeff:      0.530D+00 0.156D+01
 Gap=     0.105 Goal=   None    Shift=    0.000
 Gap=     0.071 Goal=   None    Shift=    0.000
 RMSDP=4.39D-06 MaxDP=7.83D-04 DE=-5.87D-07 OVMax= 5.03D-03

 Cycle  32  Pass 1  IDiag  1:
 RMSU=  2.32D-06    CP:  1.00D+00  3.00D+00  3.00D+00  3.00D+00  3.00D+00
                    CP:  3.00D+00  3.00D+00  3.00D+00  3.00D+00  3.00D+00
                    CP:  2.34D+00
 E= -4002.67142765912     Delta-E=       -0.000000591433 Rises=F Damp=F
 DIIS: error= 7.22D-06 at cycle  32 NSaved=  20.
 NSaved=20 IEnMin=20 EnMin= -4002.67142765912     IErMin=20 ErrMin= 7.22D-06
 ErrMax= 7.22D-06  0.00D+00 EMaxC= 1.00D-01 BMatC= 2.27D-08 BMatP= 3.01D-08
 IDIUse=1 WtCom= 1.00D+00 WtEn= 0.00D+00
 Coeff-Com:  0.518D-02 0.120D-01 0.105D-02-0.519D-01-0.367D-01 0.315D-01
 Coeff-Com:  0.102D+00 0.152D+00-0.814D-01-0.282D+00-0.153D+00 0.376D-01
 Coeff-Com:  0.460D+00 0.311D+00-0.256D+00-0.512D+00-0.774D+00-0.858D-02
 Coeff-Com:  0.127D+01 0.777D+00
 Coeff:      0.518D-02 0.120D-01 0.105D-02-0.519D-01-0.367D-01 0.315D-01
 Coeff:      0.102D+00 0.152D+00-0.814D-01-0.282D+00-0.153D+00 0.376D-01
 Coeff:      0.460D+00 0.311D+00-0.256D+00-0.512D+00-0.774D+00-0.858D-02
 Coeff:      0.127D+01 0.777D+00
 Gap=     0.105 Goal=   None    Shift=    0.000
 Gap=     0.071 Goal=   None    Shift=    0.000
 RMSDP=3.81D-06 MaxDP=6.85D-04 DE=-5.91D-07 OVMax= 4.39D-03

 Cycle  33  Pass 1  IDiag  1:
 RMSU=  1.33D-06    CP:  1.00D+00  3.00D+00  3.00D+00  3.00D+00  3.00D+00
                    CP:  3.00D+00  3.00D+00  3.00D+00  3.00D+00  3.00D+00
                    CP:  3.00D+00  1.93D+00
 E= -4002.67142799467     Delta-E=       -0.000000335547 Rises=F Damp=F
 DIIS: error= 3.99D-06 at cycle  33 NSaved=  20.
 NSaved=20 IEnMin=20 EnMin= -4002.67142799467     IErMin=20 ErrMin= 3.99D-06
 ErrMax= 3.99D-06  0.00D+00 EMaxC= 1.00D-01 BMatC= 1.07D-08 BMatP= 2.27D-08
 IDIUse=1 WtCom= 1.00D+00 WtEn= 0.00D+00
 Coeff-Com:  0.387D-03 0.229D-02 0.820D-02 0.862D-02-0.966D-02-0.166D-01
 Coeff-Com: -0.193D-01 0.436D-02 0.425D-01 0.666D-01 0.909D-02-0.173D+00
 Coeff-Com: -0.108D+00 0.211D+00 0.154D+00-0.180D+00-0.435D+00-0.634D-01
 Coeff-Com:  0.561D+00 0.936D+00
 Coeff:      0.387D-03 0.229D-02 0.820D-02 0.862D-02-0.966D-02-0.166D-01
 Coeff:     -0.193D-01 0.436D-02 0.425D-01 0.666D-01 0.909D-02-0.173D+00
 Coeff:     -0.108D+00 0.211D+00 0.154D+00-0.180D+00-0.435D+00-0.634D-01
 Coeff:      0.561D+00 0.936D+00
 Gap=     0.105 Goal=   None    Shift=    0.000
 Gap=     0.071 Goal=   None    Shift=    0.000
 RMSDP=2.92D-06 MaxDP=5.26D-04 DE=-3.36D-07 OVMax= 3.36D-03

 Cycle  34  Pass 1  IDiag  1:
 RMSU=  2.85D-07    CP:  1.00D+00  3.00D+00  3.00D+00  3.00D+00  3.00D+00
                    CP:  3.00D+00  3.00D+00  3.00D+00  3.00D+00  3.00D+00
                    CP:  3.00D+00  2.64D+00  2.80D+00
 E= -4002.67142812748     Delta-E=       -0.000000132815 Rises=F Damp=F
 DIIS: error= 1.79D-06 at cycle  34 NSaved=  20.
 NSaved=20 IEnMin=20 EnMin= -4002.67142812748     IErMin=20 ErrMin= 1.79D-06
 ErrMax= 1.79D-06  0.00D+00 EMaxC= 1.00D-01 BMatC= 5.05D-09 BMatP= 1.07D-08
 IDIUse=1 WtCom= 1.00D+00 WtEn= 0.00D+00
 Coeff-Com:  0.281D-02 0.126D-01 0.287D-02-0.289D-01-0.232D-01-0.607D-03
 Coeff-Com:  0.302D-01 0.552D-01 0.413D-01-0.460D-01-0.184D+00-0.759D-01
 Coeff-Com:  0.232D+00 0.181D+00 0.282D-02-0.257D+00-0.255D+00 0.105D+00
 Coeff-Com:  0.505D+00 0.699D+00
 Coeff:      0.281D-02 0.126D-01 0.287D-02-0.289D-01-0.232D-01-0.607D-03
 Coeff:      0.302D-01 0.552D-01 0.413D-01-0.460D-01-0.184D+00-0.759D-01
 Coeff:      0.232D+00 0.181D+00 0.282D-02-0.257D+00-0.255D+00 0.105D+00
 Coeff:      0.505D+00 0.699D+00
 Gap=     0.105 Goal=   None    Shift=    0.000
 Gap=     0.071 Goal=   None    Shift=    0.000
 RMSDP=8.10D-07 MaxDP=1.48D-04 DE=-1.33D-07 OVMax= 9.34D-04

 Cycle  35  Pass 1  IDiag  1:
 RMSU=  4.19D-07    CP:  1.00D+00  3.00D+00  3.00D+00  3.00D+00  3.00D+00
                    CP:  3.00D+00  3.00D+00  3.00D+00  3.00D+00  3.00D+00
                    CP:  3.00D+00  2.83D+00  3.00D+00  1.22D+00
 E= -4002.67142814865     Delta-E=       -0.000000021169 Rises=F Damp=F
 DIIS: error= 1.32D-06 at cycle  35 NSaved=  20.
 NSaved=20 IEnMin=20 EnMin= -4002.67142814865     IErMin=20 ErrMin= 1.32D-06
 ErrMax= 1.32D-06  0.00D+00 EMaxC= 1.00D-01 BMatC= 1.84D-09 BMatP= 5.05D-09
 IDIUse=1 WtCom= 1.00D+00 WtEn= 0.00D+00
 Coeff-Com:  0.244D-02-0.307D-02-0.137D-01-0.531D-02 0.121D-01 0.155D-01
 Coeff-Com:  0.601D-02-0.191D-01-0.423D-01 0.171D-01 0.480D-01 0.254D-02
 Coeff-Com: -0.137D-01 0.378D-01 0.847D-01-0.406D-01-0.202D+00-0.204D+00
 Coeff-Com:  0.308D+00 0.101D+01
 Coeff:      0.244D-02-0.307D-02-0.137D-01-0.531D-02 0.121D-01 0.155D-01
 Coeff:      0.601D-02-0.191D-01-0.423D-01 0.171D-01 0.480D-01 0.254D-02
 Coeff:     -0.137D-01 0.378D-01 0.847D-01-0.406D-01-0.202D+00-0.204D+00
 Coeff:      0.308D+00 0.101D+01
 Gap=     0.105 Goal=   None    Shift=    0.000
 Gap=     0.071 Goal=   None    Shift=    0.000
 RMSDP=4.63D-07 MaxDP=8.57D-05 DE=-2.12D-08 OVMax= 5.38D-04

 Cycle  36  Pass 1  IDiag  1:
 RMSU=  7.78D-08    CP:  1.00D+00  3.00D+00  3.00D+00  3.00D+00  3.00D+00
                    CP:  3.00D+00  3.00D+00  3.00D+00  3.00D+00  3.00D+00
                    CP:  3.00D+00  2.94D+00  3.00D+00  1.31D+00  1.91D+00
 E= -4002.67142815861     Delta-E=       -0.000000009955 Rises=F Damp=F
 DIIS: error= 8.11D-07 at cycle  36 NSaved=  20.
 NSaved=20 IEnMin=20 EnMin= -4002.67142815861     IErMin=20 ErrMin= 8.11D-07
 ErrMax= 8.11D-07  0.00D+00 EMaxC= 1.00D-01 BMatC= 1.59D-09 BMatP= 1.84D-09
 IDIUse=1 WtCom= 1.00D+00 WtEn= 0.00D+00
 Coeff-Com: -0.591D-02-0.284D-02 0.271D-02 0.139D-01-0.156D-02-0.316D-01
 Coeff-Com: -0.394D-01 0.793D-02 0.141D+00 0.811D-01-0.159D+00-0.139D+00
 Coeff-Com: -0.106D-02 0.232D+00 0.161D+00-0.220D+00-0.494D+00-0.163D+00
 Coeff-Com:  0.873D+00 0.745D+00
 Coeff:     -0.591D-02-0.284D-02 0.271D-02 0.139D-01-0.156D-02-0.316D-01
 Coeff:     -0.394D-01 0.793D-02 0.141D+00 0.811D-01-0.159D+00-0.139D+00
 Coeff:     -0.106D-02 0.232D+00 0.161D+00-0.220D+00-0.494D+00-0.163D+00
 Coeff:      0.873D+00 0.745D+00
 Gap=     0.105 Goal=   None    Shift=    0.000
 Gap=     0.071 Goal=   None    Shift=    0.000
 RMSDP=4.29D-07 MaxDP=7.95D-05 DE=-9.96D-09 OVMax= 5.00D-04

 Cycle  37  Pass 1  IDiag  1:
 RMSU=  1.23D-07    CP:  1.00D+00  3.00D+00  3.00D+00  3.00D+00  3.00D+00
                    CP:  3.00D+00  3.00D+00  3.00D+00  3.00D+00  3.00D+00
                    CP:  3.00D+00  3.00D+00  3.00D+00  1.33D+00  2.70D+00
                    CP:  1.85D+00
 E= -4002.67142816437     Delta-E=       -0.000000005759 Rises=F Damp=F
 DIIS: error= 4.45D-07 at cycle  37 NSaved=  20.
 NSaved=20 IEnMin=20 EnMin= -4002.67142816437     IErMin=20 ErrMin= 4.45D-07
 ErrMax= 4.45D-07  0.00D+00 EMaxC= 1.00D-01 BMatC= 5.33D-10 BMatP= 1.59D-09
 IDIUse=1 WtCom= 1.00D+00 WtEn= 0.00D+00
 Coeff-Com:  0.352D-02 0.655D-05-0.453D-02-0.730D-02-0.114D-01-0.711D-02
 Coeff-Com:  0.263D-01 0.684D-01 0.160D-01-0.103D+00-0.665D-01 0.180D-01
 Coeff-Com:  0.118D+00 0.617D-01-0.773D-01-0.214D+00-0.170D+00 0.221D+00
 Coeff-Com:  0.406D+00 0.722D+00
 Coeff:      0.352D-02 0.655D-05-0.453D-02-0.730D-02-0.114D-01-0.711D-02
 Coeff:      0.263D-01 0.684D-01 0.160D-01-0.103D+00-0.665D-01 0.180D-01
 Coeff:      0.118D+00 0.617D-01-0.773D-01-0.214D+00-0.170D+00 0.221D+00
 Coeff:      0.406D+00 0.722D+00
 Gap=     0.105 Goal=   None    Shift=    0.000
 Gap=     0.071 Goal=   None    Shift=    0.000
 RMSDP=1.87D-07 MaxDP=3.44D-05 DE=-5.76D-09 OVMax= 2.15D-04

 Cycle  38  Pass 1  IDiag  1:
 RMSU=  3.97D-08    CP:  1.00D+00  3.00D+00  3.00D+00  3.00D+00  3.00D+00
                    CP:  3.00D+00  3.00D+00  3.00D+00  3.00D+00  3.00D+00
                    CP:  3.00D+00  3.00D+00  3.00D+00  1.37D+00  3.00D+00
                    CP:  2.29D+00  1.93D+00
 E= -4002.67142816581     Delta-E=       -0.000000001441 Rises=F Damp=F
 DIIS: error= 3.11D-07 at cycle  38 NSaved=  20.
 NSaved=20 IEnMin=20 EnMin= -4002.67142816581     IErMin=20 ErrMin= 3.11D-07
 ErrMax= 3.11D-07  0.00D+00 EMaxC= 1.00D-01 BMatC= 2.18D-10 BMatP= 5.33D-10
 IDIUse=1 WtCom= 1.00D+00 WtEn= 0.00D+00
 Coeff-Com:  0.498D-02 0.996D-03-0.652D-02-0.134D-02 0.159D-01 0.204D-01
 Coeff-Com: -0.343D-01-0.443D-01 0.215D-01 0.418D-01 0.196D-01-0.457D-01
 Coeff-Com: -0.411D-01 0.568D-01 0.918D-01-0.428D-01-0.289D+00-0.982D-01
 Coeff-Com:  0.450D+00 0.879D+00
 Coeff:      0.498D-02 0.996D-03-0.652D-02-0.134D-02 0.159D-01 0.204D-01
 Coeff:     -0.343D-01-0.443D-01 0.215D-01 0.418D-01 0.196D-01-0.457D-01
 Coeff:     -0.411D-01 0.568D-01 0.918D-01-0.428D-01-0.289D+00-0.982D-01
 Coeff:      0.450D+00 0.879D+00
 Gap=     0.105 Goal=   None    Shift=    0.000
 Gap=     0.071 Goal=   None    Shift=    0.000
 RMSDP=1.07D-07 MaxDP=1.86D-05 DE=-1.44D-09 OVMax= 1.21D-04

 Cycle  39  Pass 1  IDiag  1:
 RMSU=  7.50D-08    CP:  1.00D+00  3.00D+00  3.00D+00  3.00D+00  3.00D+00
                    CP:  3.00D+00  3.00D+00  3.00D+00  3.00D+00  3.00D+00
                    CP:  3.00D+00  3.00D+00  3.00D+00  1.42D+00  3.00D+00
                    CP:  2.65D+00  2.40D+00  1.97D+00
 E= -4002.67142816649     Delta-E=       -0.000000000680 Rises=F Damp=F
 DIIS: error= 1.92D-07 at cycle  39 NSaved=  20.
 NSaved=20 IEnMin=20 EnMin= -4002.67142816649     IErMin=20 ErrMin= 1.92D-07
 ErrMax= 1.92D-07  0.00D+00 EMaxC= 1.00D-01 BMatC= 1.16D-10 BMatP= 2.18D-10
 IDIUse=1 WtCom= 1.00D+00 WtEn= 0.00D+00
 Coeff-Com:  0.456D-02 0.213D-02-0.539D-03 0.500D-02-0.169D-02-0.346D-01
 Coeff-Com: -0.218D-01 0.477D-01 0.351D-01-0.147D-01-0.777D-01-0.155D-01
 Coeff-Com:  0.972D-01 0.162D+00 0.201D-02-0.353D+00-0.251D+00-0.448D-01
 Coeff-Com:  0.561D+00 0.899D+00
 Coeff:      0.456D-02 0.213D-02-0.539D-03 0.500D-02-0.169D-02-0.346D-01
 Coeff:     -0.218D-01 0.477D-01 0.351D-01-0.147D-01-0.777D-01-0.155D-01
 Coeff:      0.972D-01 0.162D+00 0.201D-02-0.353D+00-0.251D+00-0.448D-01
 Coeff:      0.561D+00 0.899D+00
 Gap=     0.105 Goal=   None    Shift=    0.000
 Gap=     0.071 Goal=   None    Shift=    0.000
 RMSDP=6.18D-08 MaxDP=7.20D-06 DE=-6.80D-10 OVMax= 6.76D-05

 Cycle  40  Pass 1  IDiag  1:
 RMSU=  2.82D-08    CP:  1.00D+00  3.00D+00  3.00D+00  3.00D+00  3.00D+00
                    CP:  3.00D+00  3.00D+00  3.00D+00  3.00D+00  3.00D+00
                    CP:  3.00D+00  3.00D+00  3.00D+00  1.47D+00  3.00D+00
                    CP:  2.99D+00  2.55D+00  2.40D+00  1.51D+00
 E= -4002.67142816685     Delta-E=       -0.000000000357 Rises=F Damp=F
 DIIS: error= 1.29D-07 at cycle  40 NSaved=  20.
 NSaved=20 IEnMin=20 EnMin= -4002.67142816685     IErMin=20 ErrMin= 1.29D-07
 ErrMax= 1.29D-07  0.00D+00 EMaxC= 1.00D-01 BMatC= 4.94D-11 BMatP= 1.16D-10
 IDIUse=1 WtCom= 1.00D+00 WtEn= 0.00D+00
 Coeff-Com:  0.327D-02 0.125D-02 0.359D-03-0.458D-02-0.144D-01-0.521D-02
 Coeff-Com:  0.238D-01 0.125D-01-0.179D-01-0.430D-01 0.488D-02 0.621D-01
 Coeff-Com:  0.920D-01-0.142D-01-0.205D+00-0.122D+00-0.467D-01 0.182D+00
 Coeff-Com:  0.506D+00 0.584D+00
 Coeff:      0.327D-02 0.125D-02 0.359D-03-0.458D-02-0.144D-01-0.521D-02
 Coeff:      0.238D-01 0.125D-01-0.179D-01-0.430D-01 0.488D-02 0.621D-01
 Coeff:      0.920D-01-0.142D-01-0.205D+00-0.122D+00-0.467D-01 0.182D+00
 Coeff:      0.506D+00 0.584D+00
 Gap=     0.105 Goal=   None    Shift=    0.000
 Gap=     0.071 Goal=   None    Shift=    0.000
 RMSDP=1.65D-08 MaxDP=1.80D-06 DE=-3.57D-10 OVMax= 1.72D-05

 Cycle  41  Pass 1  IDiag  1:
 Restarting incremental Fock formation.
 E= -4002.67142816667     Delta-E=        0.000000000175 Rises=F Damp=F
 DIIS: error= 1.16D-07 at cycle  41 NSaved=  20.
 NSaved=20 IEnMin=19 EnMin= -4002.67142816685     IErMin=20 ErrMin= 1.16D-07
 ErrMax= 1.16D-07  0.00D+00 EMaxC= 1.00D-01 BMatC= 2.49D-11 BMatP= 4.94D-11
 IDIUse=1 WtCom= 1.00D+00 WtEn= 0.00D+00
 Coeff-Com: -0.154D-02-0.377D-02-0.148D-02 0.117D-01 0.104D-01-0.957D-02
 Coeff-Com: -0.147D-01-0.170D-01 0.558D-02 0.297D-01 0.961D-02-0.913D-02
 Coeff-Com: -0.377D-01-0.138D-01 0.397D-01 0.239D-01-0.897D-01 0.262D-02
 Coeff-Com:  0.439D+00 0.627D+00
 Coeff:     -0.154D-02-0.377D-02-0.148D-02 0.117D-01 0.104D-01-0.957D-02
 Coeff:     -0.147D-01-0.170D-01 0.558D-02 0.297D-01 0.961D-02-0.913D-02
 Coeff:     -0.377D-01-0.138D-01 0.397D-01 0.239D-01-0.897D-01 0.262D-02
 Coeff:      0.439D+00 0.627D+00
 Gap=     0.105 Goal=   None    Shift=    0.000
 Gap=     0.071 Goal=   None    Shift=    0.000
 RMSDP=7.69D-09 MaxDP=1.12D-06 DE= 1.75D-10 OVMax= 7.22D-06

 Cycle  42  Pass 1  IDiag  1:
 RMSU=  7.69D-09    CP:  1.00D+00
 E= -4002.67142816666     Delta-E=        0.000000000015 Rises=F Damp=F
 DIIS: error= 7.21D-08 at cycle  42 NSaved=  20.
 NSaved=20 IEnMin=18 EnMin= -4002.67142816685     IErMin=20 ErrMin= 7.21D-08
 ErrMax= 7.21D-08  0.00D+00 EMaxC= 1.00D-01 BMatC= 8.37D-12 BMatP= 2.49D-11
 IDIUse=1 WtCom= 1.00D+00 WtEn= 0.00D+00
 Coeff-Com: -0.251D-02-0.138D-02 0.800D-02 0.704D-02-0.831D-02-0.979D-02
 Coeff-Com: -0.712D-02 0.955D-02 0.155D-01-0.616D-02-0.199D-01-0.170D-01
 Coeff-Com:  0.314D-01 0.454D-01 0.204D-01-0.101D+00-0.120D+00 0.184D+00
 Coeff-Com:  0.440D+00 0.533D+00
 Coeff:     -0.251D-02-0.138D-02 0.800D-02 0.704D-02-0.831D-02-0.979D-02
 Coeff:     -0.712D-02 0.955D-02 0.155D-01-0.616D-02-0.199D-01-0.170D-01
 Coeff:      0.314D-01 0.454D-01 0.204D-01-0.101D+00-0.120D+00 0.184D+00
 Coeff:      0.440D+00 0.533D+00
 Gap=     0.105 Goal=   None    Shift=    0.000
 Gap=     0.071 Goal=   None    Shift=    0.000
 RMSDP=2.45D-08 MaxDP=2.49D-06 DE= 1.46D-11 OVMax= 2.62D-05

 Cycle  43  Pass 1  IDiag  1:
 RMSU=  2.30D-08    CP:  1.00D+00  2.10D+00
 E= -4002.67142816662     Delta-E=        0.000000000038 Rises=F Damp=F
 DIIS: error= 4.27D-08 at cycle  43 NSaved=  20.
 NSaved=20 IEnMin=17 EnMin= -4002.67142816685     IErMin=20 ErrMin= 4.27D-08
 ErrMax= 4.27D-08  0.00D+00 EMaxC= 1.00D-01 BMatC= 2.53D-12 BMatP= 8.37D-12
 IDIUse=1 WtCom= 1.00D+00 WtEn= 0.00D+00
 Coeff-Com:  0.287D-03 0.620D-03 0.141D-03-0.100D-02-0.233D-03 0.117D-02
 Coeff-Com:  0.301D-02-0.142D-02-0.742D-02-0.895D-02 0.364D-02 0.305D-01
 Coeff-Com:  0.190D-01-0.226D-03-0.575D-01-0.902D-01 0.192D-01 0.142D+00
 Coeff-Com:  0.331D+00 0.616D+00
 Coeff:      0.287D-03 0.620D-03 0.141D-03-0.100D-02-0.233D-03 0.117D-02
 Coeff:      0.301D-02-0.142D-02-0.742D-02-0.895D-02 0.364D-02 0.305D-01
 Coeff:      0.190D-01-0.226D-03-0.575D-01-0.902D-01 0.192D-01 0.142D+00
 Coeff:      0.331D+00 0.616D+00
 Gap=     0.105 Goal=   None    Shift=    0.000
 Gap=     0.071 Goal=   None    Shift=    0.000
 RMSDP=3.51D-09 MaxDP=5.09D-07 DE= 3.82D-11 OVMax= 3.52D-06

 SCF Done:  E(UB3LYP) =  -4002.67142817     A.U. after   43 cycles
            NFock= 43  Conv=0.35D-08     -V/T= 2.0025
 <Sx>= 0.0000 <Sy>= 0.0000 <Sz>= 2.0000 <S**2>= 6.0226 S= 2.0045
 <L.S>= 0.000000000000E+00
 KE= 3.992862197667D+03 PE=-2.111004952413D+04 EE= 7.279289803788D+03
 Annihilation of the first spin contaminant:
 S**2 before annihilation     6.0226,   after     6.0001
 Leave Link  502 at Sat Oct 20 05:36:25 2018, MaxMem=   838860800 cpu:     43786.4
 (Enter /soft/sl6.3/x86_64/gaussian/g09_d01/g09/l601.exe)
 Copying SCF densities to generalized density rwf, IOpCl= 1 IROHF=0.

 **********************************************************************

            Population analysis using the SCF density.

 **********************************************************************

 Orbital symmetries:
 Alpha Orbitals:
       Occupied  (A) (A) (A) (A) (A) (A) (A) (A) (A) (A) (A) (A)
                 (A) (A) (A) (A) (A) (A) (A) (A) (A) (A) (A) (A)
                 (A) (A) (A) (A) (A) (A) (A) (A) (A) (A) (A) (A)
                 (A) (A) (A) (A) (A) (A) (A) (A) (A) (A) (A) (A)
                 (A) (A) (A) (A) (A) (A) (A) (A) (A) (A) (A) (A)
                 (A) (A) (A) (A) (A) (A) (A) (A) (A) (A) (A) (A)
                 (A) (A) (A) (A) (A) (A) (A) (A) (A) (A) (A) (A)
                 (A) (A) (A) (A) (A) (A) (A) (A) (A) (A) (A) (A)
                 (A) (A) (A) (A) (A) (A) (A) (A) (A) (A) (A) (A)
                 (A) (A) (A) (A) (A) (A) (A) (A) (A) (A) (A) (A)
                 (A) (A) (A) (A) (A) (A) (A) (A) (A) (A) (A) (A)
                 (A) (A) (A) (A) (A) (A) (A) (A) (A) (A) (A) (A)
                 (A) (A) (A) (A) (A) (A) (A) (A) (A) (A) (A) (A)
                 (A) (A) (A) (A) (A) (A) (A) (A) (A) (A) (A) (A)
                 (A) (A)
       Virtual   (A) (A) (A) (A) (A) (A) (A) (A) (A) (A) (A) (A)
                 (A) (A) (A) (A) (A) (A) (A) (A) (A) (A) (A) (A)
                 (A) (A) (A) (A) (A) (A) (A) (A) (A) (A) (A) (A)
                 (A) (A) (A) (A) (A) (A) (A) (A) (A) (A) (A) (A)
                 (A) (A) (A) (A) (A) (A) (A) (A) (A) (A) (A) (A)
                 (A) (A) (A) (A) (A) (A) (A) (A) (A) (A) (A) (A)
                 (A) (A) (A) (A) (A) (A) (A) (A) (A) (A) (A) (A)
                 (A) (A) (A) (A) (A) (A) (A) (A) (A) (A) (A) (A)
                 (A) (A) (A) (A) (A) (A) (A) (A) (A) (A) (A) (A)
                 (A) (A) (A) (A) (A) (A) (A) (A) (A) (A) (A) (A)
                 (A) (A) (A) (A) (A) (A) (A) (A) (A) (A) (A) (A)
                 (A) (A) (A) (A) (A) (A) (A) (A) (A) (A) (A) (A)
                 (A) (A) (A) (A) (A) (A) (A) (A) (A) (A) (A) (A)
                 (A) (A) (A) (A) (A) (A) (A) (A) (A) (A) (A) (A)
                 (A) (A) (A) (A) (A) (A) (A) (A) (A) (A) (A) (A)
                 (A) (A) (A) (A) (A) (A) (A) (A) (A) (A) (A) (A)
                 (A) (A) (A) (A) (A) (A) (A) (A) (A) (A) (A) (A)
                 (A) (A) (A) (A) (A) (A) (A) (A) (A) (A) (A) (A)
                 (A) (A) (A) (A) (A) (A) (A) (A) (A) (A) (A) (A)
                 (A) (A) (A) (A) (A) (A) (A) (A) (A) (A) (A) (A)
                 (A) (A) (A) (A) (A) (A) (A) (A) (A) (A) (A) (A)
                 (A) (A) (A) (A) (A) (A) (A) (A) (A) (A) (A) (A)
                 (A) (A) (A) (A) (A) (A) (A) (A) (A) (A) (A) (A)
                 (A) (A) (A) (A) (A) (A) (A) (A) (A) (A) (A) (A)
                 (A) (A) (A) (A) (A) (A) (A) (A) (A) (A) (A) (A)
                 (A) (A) (A) (A) (A) (A) (A) (A) (A) (A) (A) (A)
                 (A) (A) (A) (A) (A) (A) (A) (A) (A) (A) (A) (A)
                 (A) (A) (A) (A) (A) (A) (A) (A) (A) (A) (A) (A)
                 (A) (A) (A) (A) (A) (A) (A) (A) (A) (A) (A) (A)
                 (A) (A) (A) (A) (A) (A) (A) (A) (A) (A) (A) (A)
                 (A) (A) (A) (A) (A) (A) (A) (A) (A) (A) (A) (A)
                 (A) (A) (A) (A) (A) (A) (A) (A) (A) (A) (A) (A)
                 (A) (A) (A) (A) (A) (A) (A) (A) (A) (A) (A) (A)
                 (A) (A) (A) (A) (A) (A) (A) (A) (A) (A) (A) (A)
                 (A) (A) (A) (A) (A) (A) (A) (A) (A) (A) (A) (A)
                 (A) (A) (A) (A) (A) (A) (A) (A) (A) (A) (A) (A)
                 (A) (A) (A) (A) (A) (A) (A) (A) (A) (A) (A) (A)
                 (A) (A) (A) (A) (A) (A) (A) (A) (A) (A) (A) (A)
                 (A) (A) (A) (A) (A) (A) (A) (A) (A) (A) (A) (A)
                 (A) (A) (A) (A) (A) (A) (A) (A) (A) (A) (A) (A)
                 (A) (A) (A) (A) (A) (A) (A) (A) (A) (A) (A) (A)
                 (A) (A) (A) (A) (A) (A) (A) (A) (A) (A) (A) (A)
                 (A) (A) (A) (A) (A) (A) (A) (A) (A) (A) (A) (A)
                 (A) (A) (A) (A) (A) (A) (A) (A) (A) (A) (A) (A)
                 (A) (A) (A) (A) (A) (A) (A) (A) (A) (A) (A) (A)
                 (A) (A) (A) (A) (A) (A) (A) (A) (A) (A) (A) (A)
                 (A) (A) (A) (A) (A) (A) (A) (A) (A) (A) (A) (A)
                 (A) (A) (A) (A) (A) (A) (A) (A) (A) (A) (A) (A)
                 (A) (A) (A) (A) (A) (A) (A) (A) (A) (A) (A) (A)
                 (A) (A) (A) (A) (A) (A) (A) (A) (A) (A) (A) (A)
                 (A) (A) (A) (A) (A) (A) (A) (A) (A) (A) (A) (A)
                 (A) (A) (A) (A) (A) (A) (A) (A) (A) (A) (A) (A)
                 (A) (A) (A) (A) (A) (A) (A) (A) (A) (A) (A) (A)
                 (A) (A) (A) (A) (A) (A) (A) (A) (A) (A) (A) (A)
                 (A) (A) (A) (A) (A) (A) (A) (A) (A) (A) (A) (A)
                 (A) (A) (A) (A) (A) (A) (A) (A) (A) (A) (A) (A)
                 (A) (A) (A) (A) (A) (A) (A) (A) (A) (A) (A) (A)
                 (A) (A) (A) (A) (A) (A) (A) (A) (A) (A) (A) (A)
                 (A) (A) (A) (A) (A) (A) (A) (A) (A) (A) (A) (A)
                 (A) (A) (A) (A) (A) (A) (A) (A) (A) (A) (A) (A)
                 (A) (A) (A) (A) (A) (A) (A) (A) (A) (A) (A) (A)
                 (A) (A) (A) (A) (A) (A) (A) (A) (A) (A) (A) (A)
                 (A) (A) (A) (A) (A) (A) (A) (A) (A) (A) (A) (A)
                 (A) (A) (A) (A) (A) (A) (A) (A) (A) (A) (A) (A)
 Beta  Orbitals:
       Occupied  (A) (A) (A) (A) (A) (A) (A) (A) (A) (A) (A) (A)
                 (A) (A) (A) (A) (A) (A) (A) (A) (A) (A) (A) (A)
                 (A) (A) (A) (A) (A) (A) (A) (A) (A) (A) (A) (A)
                 (A) (A) (A) (A) (A) (A) (A) (A) (A) (A) (A) (A)
                 (A) (A) (A) (A) (A) (A) (A) (A) (A) (A) (A) (A)
                 (A) (A) (A) (A) (A) (A) (A) (A) (A) (A) (A) (A)
                 (A) (A) (A) (A) (A) (A) (A) (A) (A) (A) (A) (A)
                 (A) (A) (A) (A) (A) (A) (A) (A) (A) (A) (A) (A)
                 (A) (A) (A) (A) (A) (A) (A) (A) (A) (A) (A) (A)
                 (A) (A) (A) (A) (A) (A) (A) (A) (A) (A) (A) (A)
                 (A) (A) (A) (A) (A) (A) (A) (A) (A) (A) (A) (A)
                 (A) (A) (A) (A) (A) (A) (A) (A) (A) (A) (A) (A)
                 (A) (A) (A) (A) (A) (A) (A) (A) (A) (A) (A) (A)
                 (A) (A) (A) (A) (A) (A) (A) (A) (A) (A)
       Virtual   (A) (A) (A) (A) (A) (A) (A) (A) (A) (A) (A) (A)
                 (A) (A) (A) (A) (A) (A) (A) (A) (A) (A) (A) (A)
                 (A) (A) (A) (A) (A) (A) (A) (A) (A) (A) (A) (A)
                 (A) (A) (A) (A) (A) (A) (A) (A) (A) (A) (A) (A)
                 (A) (A) (A) (A) (A) (A) (A) (A) (A) (A) (A) (A)
                 (A) (A) (A) (A) (A) (A) (A) (A) (A) (A) (A) (A)
                 (A) (A) (A) (A) (A) (A) (A) (A) (A) (A) (A) (A)
                 (A) (A) (A) (A) (A) (A) (A) (A) (A) (A) (A) (A)
                 (A) (A) (A) (A) (A) (A) (A) (A) (A) (A) (A) (A)
                 (A) (A) (A) (A) (A) (A) (A) (A) (A) (A) (A) (A)
                 (A) (A) (A) (A) (A) (A) (A) (A) (A) (A) (A) (A)
                 (A) (A) (A) (A) (A) (A) (A) (A) (A) (A) (A) (A)
                 (A) (A) (A) (A) (A) (A) (A) (A) (A) (A) (A) (A)
                 (A) (A) (A) (A) (A) (A) (A) (A) (A) (A) (A) (A)
                 (A) (A) (A) (A) (A) (A) (A) (A) (A) (A) (A) (A)
                 (A) (A) (A) (A) (A) (A) (A) (A) (A) (A) (A) (A)
                 (A) (A) (A) (A) (A) (A) (A) (A) (A) (A) (A) (A)
                 (A) (A) (A) (A) (A) (A) (A) (A) (A) (A) (A) (A)
                 (A) (A) (A) (A) (A) (A) (A) (A) (A) (A) (A) (A)
                 (A) (A) (A) (A) (A) (A) (A) (A) (A) (A) (A) (A)
                 (A) (A) (A) (A) (A) (A) (A) (A) (A) (A) (A) (A)
                 (A) (A) (A) (A) (A) (A) (A) (A) (A) (A) (A) (A)
                 (A) (A) (A) (A) (A) (A) (A) (A) (A) (A) (A) (A)
                 (A) (A) (A) (A) (A) (A) (A) (A) (A) (A) (A) (A)
                 (A) (A) (A) (A) (A) (A) (A) (A) (A) (A) (A) (A)
                 (A) (A) (A) (A) (A) (A) (A) (A) (A) (A) (A) (A)
                 (A) (A) (A) (A) (A) (A) (A) (A) (A) (A) (A) (A)
                 (A) (A) (A) (A) (A) (A) (A) (A) (A) (A) (A) (A)
                 (A) (A) (A) (A) (A) (A) (A) (A) (A) (A) (A) (A)
                 (A) (A) (A) (A) (A) (A) (A) (A) (A) (A) (A) (A)
                 (A) (A) (A) (A) (A) (A) (A) (A) (A) (A) (A) (A)
                 (A) (A) (A) (A) (A) (A) (A) (A) (A) (A) (A) (A)
                 (A) (A) (A) (A) (A) (A) (A) (A) (A) (A) (A) (A)
                 (A) (A) (A) (A) (A) (A) (A) (A) (A) (A) (A) (A)
                 (A) (A) (A) (A) (A) (A) (A) (A) (A) (A) (A) (A)
                 (A) (A) (A) (A) (A) (A) (A) (A) (A) (A) (A) (A)
                 (A) (A) (A) (A) (A) (A) (A) (A) (A) (A) (A) (A)
                 (A) (A) (A) (A) (A) (A) (A) (A) (A) (A) (A) (A)
                 (A) (A) (A) (A) (A) (A) (A) (A) (A) (A) (A) (A)
                 (A) (A) (A) (A) (A) (A) (A) (A) (A) (A) (A) (A)
                 (A) (A) (A) (A) (A) (A) (A) (A) (A) (A) (A) (A)
                 (A) (A) (A) (A) (A) (A) (A) (A) (A) (A) (A) (A)
                 (A) (A) (A) (A) (A) (A) (A) (A) (A) (A) (A) (A)
                 (A) (A) (A) (A) (A) (A) (A) (A) (A) (A) (A) (A)
                 (A) (A) (A) (A) (A) (A) (A) (A) (A) (A) (A) (A)
                 (A) (A) (A) (A) (A) (A) (A) (A) (A) (A) (A) (A)
                 (A) (A) (A) (A) (A) (A) (A) (A) (A) (A) (A) (A)
                 (A) (A) (A) (A) (A) (A) (A) (A) (A) (A) (A) (A)
                 (A) (A) (A) (A) (A) (A) (A) (A) (A) (A) (A) (A)
                 (A) (A) (A) (A) (A) (A) (A) (A) (A) (A) (A) (A)
                 (A) (A) (A) (A) (A) (A) (A) (A) (A) (A) (A) (A)
                 (A) (A) (A) (A) (A) (A) (A) (A) (A) (A) (A) (A)
                 (A) (A) (A) (A) (A) (A) (A) (A) (A) (A) (A) (A)
                 (A) (A) (A) (A) (A) (A) (A) (A) (A) (A) (A) (A)
                 (A) (A) (A) (A) (A) (A) (A) (A) (A) (A) (A) (A)
                 (A) (A) (A) (A) (A) (A) (A) (A) (A) (A) (A) (A)
                 (A) (A) (A) (A) (A) (A) (A) (A) (A) (A) (A) (A)
                 (A) (A) (A) (A) (A) (A) (A) (A) (A) (A) (A) (A)
                 (A) (A) (A) (A) (A) (A) (A) (A) (A) (A) (A) (A)
                 (A) (A) (A) (A) (A) (A) (A) (A) (A) (A) (A) (A)
                 (A) (A) (A) (A) (A) (A) (A) (A) (A) (A) (A) (A)
                 (A) (A) (A) (A) (A) (A) (A) (A) (A) (A) (A) (A)
                 (A) (A) (A) (A) (A) (A) (A) (A) (A) (A) (A) (A)
                 (A) (A) (A) (A) (A) (A) (A) (A) (A) (A) (A) (A)
                 (A) (A) (A) (A)
 The electronic state is 5-A.
 Alpha  occ. eigenvalues -- -256.01616-101.42519-101.41447 -29.98803 -25.87481
 Alpha  occ. eigenvalues --  -25.84937 -25.84460 -19.18500 -19.17549 -19.12662
 Alpha  occ. eigenvalues --  -19.11735 -14.44658 -14.43831 -14.40315 -14.39261
 Alpha  occ. eigenvalues --  -14.37649 -14.37221 -14.34548 -14.34422 -10.32495
 Alpha  occ. eigenvalues --  -10.31572 -10.26689 -10.25699 -10.25372 -10.24994
 Alpha  occ. eigenvalues --  -10.24916 -10.24707 -10.23973 -10.23342 -10.23177
 Alpha  occ. eigenvalues --  -10.22098 -10.22012 -10.21999 -10.21741 -10.21540
 Alpha  occ. eigenvalues --  -10.21390 -10.21276 -10.21207 -10.20961 -10.20941
 Alpha  occ. eigenvalues --  -10.20922 -10.20853 -10.20531 -10.20378 -10.20355
 Alpha  occ. eigenvalues --  -10.20047 -10.19852  -9.33959  -9.32877  -7.09985
 Alpha  occ. eigenvalues --   -7.09712  -7.09687  -7.08888  -7.08625  -7.08603
 Alpha  occ. eigenvalues --   -3.49898  -2.31520  -2.26384  -2.25331  -1.14304
 Alpha  occ. eigenvalues --   -1.13507  -1.13041  -1.12120  -1.04022  -1.03070
 Alpha  occ. eigenvalues --   -0.98385  -0.98201  -0.96714  -0.96097  -0.89705
 Alpha  occ. eigenvalues --   -0.88694  -0.85899  -0.85403  -0.83386  -0.83130
 Alpha  occ. eigenvalues --   -0.81026  -0.80265  -0.79507  -0.78937  -0.78435
 Alpha  occ. eigenvalues --   -0.77871  -0.72028  -0.71248  -0.69626  -0.69267
 Alpha  occ. eigenvalues --   -0.69076  -0.68294  -0.66893  -0.66772  -0.65764
 Alpha  occ. eigenvalues --   -0.65024  -0.64388  -0.63968  -0.63012  -0.62806
 Alpha  occ. eigenvalues --   -0.61231  -0.60079  -0.59207  -0.58600  -0.55766
 Alpha  occ. eigenvalues --   -0.55176  -0.54006  -0.53987  -0.52580  -0.52197
 Alpha  occ. eigenvalues --   -0.51974  -0.51180  -0.50745  -0.50412  -0.49976
 Alpha  occ. eigenvalues --   -0.49966  -0.49545  -0.49146  -0.48805  -0.47908
 Alpha  occ. eigenvalues --   -0.47684  -0.47503  -0.46653  -0.46564  -0.46532
 Alpha  occ. eigenvalues --   -0.46150  -0.45810  -0.45443  -0.44189  -0.44077
 Alpha  occ. eigenvalues --   -0.43842  -0.43702  -0.43363  -0.43118  -0.41461
 Alpha  occ. eigenvalues --   -0.41258  -0.40850  -0.40486  -0.40046  -0.40037
 Alpha  occ. eigenvalues --   -0.39446  -0.38874  -0.38815  -0.37816  -0.36199
 Alpha  occ. eigenvalues --   -0.35593  -0.35443  -0.34472  -0.34282  -0.33587
 Alpha  occ. eigenvalues --   -0.33505  -0.33054  -0.32765  -0.32414  -0.32147
 Alpha  occ. eigenvalues --   -0.31803  -0.31217  -0.30678  -0.30377  -0.29704
 Alpha  occ. eigenvalues --   -0.29475  -0.29186  -0.28834  -0.28643  -0.28130
 Alpha  occ. eigenvalues --   -0.27398  -0.26328  -0.26118  -0.25462  -0.21854
 Alpha  occ. eigenvalues --   -0.21796  -0.21387  -0.20938  -0.20526  -0.19584
 Alpha virt. eigenvalues --   -0.09105  -0.08287  -0.06846  -0.06559  -0.05029
 Alpha virt. eigenvalues --   -0.04873  -0.04641  -0.03718  -0.03335  -0.02447
 Alpha virt. eigenvalues --    0.01441   0.01920   0.02424   0.03141   0.03206
 Alpha virt. eigenvalues --    0.03542   0.03811   0.03970   0.04310   0.04723
 Alpha virt. eigenvalues --    0.05649   0.05879   0.06824   0.07263   0.07858
 Alpha virt. eigenvalues --    0.08350   0.09416   0.09644   0.09765   0.11121
 Alpha virt. eigenvalues --    0.11494   0.12237   0.12803   0.13153   0.13405
 Alpha virt. eigenvalues --    0.13593   0.13863   0.15031   0.15331   0.15371
 Alpha virt. eigenvalues --    0.15993   0.16553   0.16794   0.17342   0.17628
 Alpha virt. eigenvalues --    0.18050   0.20740   0.20885   0.21023   0.21459
 Alpha virt. eigenvalues --    0.22106   0.22478   0.22884   0.23210   0.23370
 Alpha virt. eigenvalues --    0.23986   0.24236   0.25120   0.25406   0.25496
 Alpha virt. eigenvalues --    0.25668   0.25878   0.26569   0.26745   0.27348
 Alpha virt. eigenvalues --    0.27903   0.28065   0.28293   0.28749   0.29113
 Alpha virt. eigenvalues --    0.30183   0.30924   0.31528   0.32015   0.32116
 Alpha virt. eigenvalues --    0.33019   0.33217   0.33350   0.34097   0.34193
 Alpha virt. eigenvalues --    0.34625   0.34724   0.34976   0.35126   0.35463
 Alpha virt. eigenvalues --    0.35721   0.35843   0.35981   0.36158   0.36613
 Alpha virt. eigenvalues --    0.36800   0.37057   0.37199   0.37449   0.37620
 Alpha virt. eigenvalues --    0.38050   0.38347   0.38687   0.38753   0.38873
 Alpha virt. eigenvalues --    0.39272   0.39613   0.39830   0.40090   0.40417
 Alpha virt. eigenvalues --    0.40898   0.40956   0.41206   0.41432   0.41791
 Alpha virt. eigenvalues --    0.42360   0.42604   0.42979   0.43170   0.43672
 Alpha virt. eigenvalues --    0.43787   0.43947   0.44414   0.44811   0.45227
 Alpha virt. eigenvalues --    0.45588   0.46544   0.47083   0.47352   0.47851
 Alpha virt. eigenvalues --    0.48064   0.48443   0.48742   0.48871   0.49215
 Alpha virt. eigenvalues --    0.49698   0.49990   0.50311   0.51035   0.51641
 Alpha virt. eigenvalues --    0.51877   0.52338   0.52830   0.53189   0.53348
 Alpha virt. eigenvalues --    0.54053   0.54351   0.54732   0.54954   0.55557
 Alpha virt. eigenvalues --    0.55747   0.56155   0.56543   0.56781   0.57334
 Alpha virt. eigenvalues --    0.57484   0.57584   0.58276   0.58708   0.58982
 Alpha virt. eigenvalues --    0.59231   0.59276   0.59563   0.59734   0.59901
 Alpha virt. eigenvalues --    0.60102   0.60712   0.60792   0.60883   0.61171
 Alpha virt. eigenvalues --    0.61525   0.61830   0.62385   0.62860   0.63371
 Alpha virt. eigenvalues --    0.63461   0.64399   0.64821   0.65425   0.65549
 Alpha virt. eigenvalues --    0.66162   0.66881   0.67211   0.67424   0.67722
 Alpha virt. eigenvalues --    0.67988   0.69194   0.69839   0.70168   0.70392
 Alpha virt. eigenvalues --    0.70867   0.71412   0.71440   0.72129   0.72457
 Alpha virt. eigenvalues --    0.72675   0.73367   0.73785   0.74061   0.74971
 Alpha virt. eigenvalues --    0.75302   0.75828   0.76400   0.76948   0.77476
 Alpha virt. eigenvalues --    0.77549   0.77964   0.78116   0.78421   0.78821
 Alpha virt. eigenvalues --    0.79134   0.79330   0.79647   0.80075   0.80864
 Alpha virt. eigenvalues --    0.80892   0.81478   0.81772   0.82668   0.83015
 Alpha virt. eigenvalues --    0.83655   0.84058   0.84242   0.84865   0.85558
 Alpha virt. eigenvalues --    0.86367   0.87047   0.87112   0.88118   0.88467
 Alpha virt. eigenvalues --    0.88492   0.89125   0.89898   0.90131   0.90905
 Alpha virt. eigenvalues --    0.91786   0.92082   0.92740   0.93787   0.94044
 Alpha virt. eigenvalues --    0.94169   0.94557   0.94732   0.95718   0.95810
 Alpha virt. eigenvalues --    0.96343   0.97009   0.97482   0.97513   0.97719
 Alpha virt. eigenvalues --    0.97805   0.98435   0.98458   0.98786   0.99280
 Alpha virt. eigenvalues --    0.99363   0.99981   1.00243   1.00813   1.01215
 Alpha virt. eigenvalues --    1.01417   1.02012   1.02299   1.02536   1.02601
 Alpha virt. eigenvalues --    1.03061   1.03464   1.03641   1.04081   1.04440
 Alpha virt. eigenvalues --    1.04862   1.05126   1.05262   1.05723   1.06919
 Alpha virt. eigenvalues --    1.07159   1.07441   1.07622   1.08054   1.08745
 Alpha virt. eigenvalues --    1.09135   1.09846   1.10026   1.11157   1.11515
 Alpha virt. eigenvalues --    1.12796   1.13682   1.14725   1.15733   1.15852
 Alpha virt. eigenvalues --    1.16372   1.17118   1.17981   1.18733   1.19156
 Alpha virt. eigenvalues --    1.20245   1.20989   1.22159   1.22771   1.23728
 Alpha virt. eigenvalues --    1.24830   1.25752   1.26474   1.26688   1.27181
 Alpha virt. eigenvalues --    1.28048   1.28907   1.29476   1.30305   1.31235
 Alpha virt. eigenvalues --    1.31752   1.33471   1.33570   1.34279   1.35128
 Alpha virt. eigenvalues --    1.36839   1.37406   1.38973   1.39543   1.40576
 Alpha virt. eigenvalues --    1.40636   1.41175   1.41273   1.41748   1.42008
 Alpha virt. eigenvalues --    1.42483   1.43746   1.44088   1.44371   1.44905
 Alpha virt. eigenvalues --    1.45278   1.45777   1.46015   1.47033   1.47685
 Alpha virt. eigenvalues --    1.48175   1.48338   1.49001   1.49195   1.49664
 Alpha virt. eigenvalues --    1.50190   1.50768   1.51124   1.51367   1.52002
 Alpha virt. eigenvalues --    1.52292   1.52515   1.52884   1.53160   1.53458
 Alpha virt. eigenvalues --    1.54218   1.54780   1.55038   1.55741   1.56009
 Alpha virt. eigenvalues --    1.56366   1.56576   1.57697   1.58057   1.58984
 Alpha virt. eigenvalues --    1.59330   1.60196   1.60386   1.60866   1.61353
 Alpha virt. eigenvalues --    1.62077   1.62784   1.63330   1.63413   1.64158
 Alpha virt. eigenvalues --    1.65268   1.65414   1.66202   1.66597   1.66991
 Alpha virt. eigenvalues --    1.67941   1.68577   1.68972   1.70079   1.70622
 Alpha virt. eigenvalues --    1.71298   1.71425   1.71688   1.72624   1.72964
 Alpha virt. eigenvalues --    1.73366   1.74162   1.74311   1.75401   1.75551
 Alpha virt. eigenvalues --    1.76291   1.76525   1.77057   1.77248   1.77852
 Alpha virt. eigenvalues --    1.78648   1.78891   1.79326   1.80403   1.80886
 Alpha virt. eigenvalues --    1.81292   1.81577   1.82563   1.82849   1.83463
 Alpha virt. eigenvalues --    1.84626   1.86523   1.86978   1.87199   1.87381
 Alpha virt. eigenvalues --    1.87593   1.87795   1.88253   1.88885   1.88955
 Alpha virt. eigenvalues --    1.89465   1.89602   1.90328   1.90577   1.90954
 Alpha virt. eigenvalues --    1.91822   1.92544   1.92866   1.93586   1.94084
 Alpha virt. eigenvalues --    1.94342   1.94900   1.95382   1.95884   1.96083
 Alpha virt. eigenvalues --    1.96700   1.97546   1.98134   1.98776   1.98987
 Alpha virt. eigenvalues --    1.99710   2.00461   2.02431   2.03227   2.03749
 Alpha virt. eigenvalues --    2.04002   2.04538   2.05264   2.05894   2.06219
 Alpha virt. eigenvalues --    2.08324   2.08903   2.11500   2.11648   2.12227
 Alpha virt. eigenvalues --    2.12842   2.14302   2.15048   2.15780   2.16334
 Alpha virt. eigenvalues --    2.17252   2.17924   2.18024   2.18441   2.18921
 Alpha virt. eigenvalues --    2.19405   2.22357   2.22734   2.23941   2.25040
 Alpha virt. eigenvalues --    2.26109   2.26653   2.27074   2.27288   2.27747
 Alpha virt. eigenvalues --    2.27892   2.28576   2.28709   2.28979   2.29121
 Alpha virt. eigenvalues --    2.29592   2.30205   2.30692   2.32585   2.33299
 Alpha virt. eigenvalues --    2.33619   2.34407   2.35833   2.36407   2.37389
 Alpha virt. eigenvalues --    2.38498   2.38992   2.40729   2.41484   2.41572
 Alpha virt. eigenvalues --    2.43012   2.43335   2.43829   2.44306   2.45246
 Alpha virt. eigenvalues --    2.46357   2.46717   2.47943   2.48560   2.48838
 Alpha virt. eigenvalues --    2.48900   2.52753   2.53396   2.55065   2.55394
 Alpha virt. eigenvalues --    2.55586   2.56545   2.56973   2.57589   2.58097
 Alpha virt. eigenvalues --    2.58536   2.58595   2.59056   2.59274   2.59694
 Alpha virt. eigenvalues --    2.59949   2.60322   2.60546   2.60958   2.61556
 Alpha virt. eigenvalues --    2.61745   2.61966   2.62895   2.62991   2.63252
 Alpha virt. eigenvalues --    2.63534   2.63937   2.64156   2.64454   2.64860
 Alpha virt. eigenvalues --    2.64989   2.65335   2.65875   2.66142   2.66776
 Alpha virt. eigenvalues --    2.66961   2.67700   2.68008   2.68546   2.68646
 Alpha virt. eigenvalues --    2.69253   2.69901   2.70810   2.71348   2.72066
 Alpha virt. eigenvalues --    2.72505   2.72738   2.73628   2.73774   2.74349
 Alpha virt. eigenvalues --    2.75094   2.75369   2.76605   2.76838   2.78164
 Alpha virt. eigenvalues --    2.78571   2.79005   2.80529   2.81770   2.82548
 Alpha virt. eigenvalues --    2.82832   2.83530   2.84821   2.85159   2.86348
 Alpha virt. eigenvalues --    2.86709   2.87225   2.87521   2.88132   2.88282
 Alpha virt. eigenvalues --    2.88624   2.89094   2.89286   2.89446   2.89862
 Alpha virt. eigenvalues --    2.90524   2.91107   2.92125   2.93435   2.93815
 Alpha virt. eigenvalues --    2.94931   2.95286   2.95500   2.95983   2.96507
 Alpha virt. eigenvalues --    2.97729   2.99916   3.00640   3.02250   3.02764
 Alpha virt. eigenvalues --    3.03142   3.04495   3.04865   3.05823   3.06305
 Alpha virt. eigenvalues --    3.07567   3.10557   3.11583   3.12818   3.13175
 Alpha virt. eigenvalues --    3.14247   3.14462   3.14974   3.15763   3.16301
 Alpha virt. eigenvalues --    3.16632   3.21946   3.22920   3.24969   3.26168
 Alpha virt. eigenvalues --    3.26273   3.27344   3.32217   3.33228   3.33303
 Alpha virt. eigenvalues --    3.33493   3.34068   3.34287   3.34531   3.34773
 Alpha virt. eigenvalues --    3.35943   3.37297   3.38666   3.40985   3.41181
 Alpha virt. eigenvalues --    3.43289   3.43715   3.44681   3.45202   3.45359
 Alpha virt. eigenvalues --    3.46545   3.51032   3.51882   3.53732   3.54722
 Alpha virt. eigenvalues --    3.55542   3.56341   3.58041   3.58307   3.58841
 Alpha virt. eigenvalues --    3.59417   3.62305   3.64075   3.64364   3.65437
 Alpha virt. eigenvalues --    3.70127   3.70811   3.73496   3.73684   3.74251
 Alpha virt. eigenvalues --    3.74803   3.81919   3.82728   3.84166   3.85161
 Alpha virt. eigenvalues --    3.87071   3.87664   3.88434   3.89167   3.89579
 Alpha virt. eigenvalues --    3.90390   3.95320   3.96241   3.97636   3.97874
 Alpha virt. eigenvalues --    3.98785   3.99244   4.01005   4.02708   4.03136
 Alpha virt. eigenvalues --    4.04281   4.09357   4.10342   4.10673   4.11796
 Alpha virt. eigenvalues --    4.14957   4.16748   4.23857   4.24969   4.25890
 Alpha virt. eigenvalues --    4.25986   4.40690   4.46314   4.48002   4.49769
 Alpha virt. eigenvalues --    4.61397   4.64762   4.76170   4.77159   4.78509
 Alpha virt. eigenvalues --    4.80460   4.80656   4.81847   4.88203   4.89062
 Alpha virt. eigenvalues --    5.01968   5.02868   5.07298   5.08679   5.21734
 Alpha virt. eigenvalues --    5.22170   5.27131   5.28159   5.57621   5.58596
 Alpha virt. eigenvalues --    5.60093   5.60803   5.61828   5.68350   5.72814
 Alpha virt. eigenvalues --    5.74660   5.75706   5.88443   5.99433   7.84603
 Alpha virt. eigenvalues --    7.92050   8.06657   9.58226   9.74530  23.46782
 Alpha virt. eigenvalues --   23.47982  23.59453  23.59774  23.75162  23.75916
 Alpha virt. eigenvalues --   23.76810  23.77713  23.85900  23.86373  23.87041
 Alpha virt. eigenvalues --   23.88119  23.89809  23.90845  23.96618  23.97108
 Alpha virt. eigenvalues --   24.00897  24.01883  24.05653  24.05802  24.08067
 Alpha virt. eigenvalues --   24.09264  24.10112  24.11195  24.13308  24.13376
 Alpha virt. eigenvalues --   24.14868  24.15940  25.55463  25.63612  25.66815
 Alpha virt. eigenvalues --   25.72872  25.76848  25.91199  26.27442  33.77410
 Alpha virt. eigenvalues --   33.83516  33.94541  35.34988  35.35875  35.46564
 Alpha virt. eigenvalues --   35.47584  35.58770  35.59338  35.63539  35.63731
 Alpha virt. eigenvalues --   49.82758  49.83751  49.98518  49.99393 147.15951
 Alpha virt. eigenvalues --  215.51323 215.71026 776.99244
  Beta  occ. eigenvalues -- -256.01638-101.42422-101.41388 -29.91106 -25.80204
  Beta  occ. eigenvalues --  -25.79012 -25.78790 -19.18500 -19.17549 -19.12662
  Beta  occ. eigenvalues --  -19.11736 -14.44647 -14.43826 -14.40309 -14.39302
  Beta  occ. eigenvalues --  -14.37535 -14.37092 -14.34430 -14.34318 -10.32495
  Beta  occ. eigenvalues --  -10.31572 -10.26688 -10.25698 -10.25372 -10.24989
  Beta  occ. eigenvalues --  -10.24921 -10.24699 -10.23971 -10.23346 -10.23179
  Beta  occ. eigenvalues --  -10.22094 -10.22011 -10.21999 -10.21741 -10.21545
  Beta  occ. eigenvalues --  -10.21385 -10.21277 -10.21207 -10.20961 -10.20942
  Beta  occ. eigenvalues --  -10.20917 -10.20853 -10.20531 -10.20375 -10.20354
  Beta  occ. eigenvalues --  -10.20048 -10.19852  -9.33865  -9.32820  -7.09827
  Beta  occ. eigenvalues --   -7.09579  -7.09567  -7.08762  -7.08570  -7.08542
  Beta  occ. eigenvalues --   -3.31520  -2.08965  -2.08187  -2.07920  -1.14256
  Beta  occ. eigenvalues --   -1.13483  -1.13041  -1.12121  -1.04022  -1.03071
  Beta  occ. eigenvalues --   -0.98291  -0.98115  -0.96646  -0.96030  -0.89693
  Beta  occ. eigenvalues --   -0.88683  -0.85879  -0.85406  -0.83355  -0.83094
  Beta  occ. eigenvalues --   -0.81010  -0.80251  -0.79501  -0.78926  -0.78416
  Beta  occ. eigenvalues --   -0.77867  -0.71999  -0.71218  -0.69281  -0.69126
  Beta  occ. eigenvalues --   -0.68880  -0.67929  -0.66857  -0.66738  -0.65741
  Beta  occ. eigenvalues --   -0.65007  -0.64360  -0.63937  -0.62973  -0.62774
  Beta  occ. eigenvalues --   -0.61214  -0.60062  -0.59181  -0.58571  -0.55738
  Beta  occ. eigenvalues --   -0.55137  -0.53990  -0.53954  -0.52547  -0.52154
  Beta  occ. eigenvalues --   -0.51943  -0.51202  -0.50730  -0.50405  -0.49951
  Beta  occ. eigenvalues --   -0.49945  -0.49508  -0.49105  -0.48784  -0.47901
  Beta  occ. eigenvalues --   -0.47677  -0.47502  -0.46647  -0.46566  -0.46526
  Beta  occ. eigenvalues --   -0.46125  -0.45791  -0.45437  -0.44067  -0.43995
  Beta  occ. eigenvalues --   -0.43662  -0.43647  -0.43181  -0.43110  -0.41371
  Beta  occ. eigenvalues --   -0.41254  -0.40602  -0.40460  -0.39982  -0.39777
  Beta  occ. eigenvalues --   -0.38943  -0.38854  -0.37988  -0.37714  -0.35959
  Beta  occ. eigenvalues --   -0.35360  -0.34435  -0.34022  -0.33507  -0.32715
  Beta  occ. eigenvalues --   -0.32413  -0.32213  -0.31693  -0.31591  -0.31171
  Beta  occ. eigenvalues --   -0.30609  -0.30346  -0.29673  -0.29472  -0.28874
  Beta  occ. eigenvalues --   -0.28643  -0.28061  -0.26268  -0.25920  -0.25788
  Beta  occ. eigenvalues --   -0.24190  -0.22474  -0.22185  -0.21947  -0.20720
  Beta  occ. eigenvalues --   -0.16257
  Beta virt. eigenvalues --   -0.09123  -0.08317  -0.07151  -0.06507  -0.05111
  Beta virt. eigenvalues --   -0.04911  -0.04679  -0.03722  -0.03486  -0.02535
  Beta virt. eigenvalues --   -0.01185  -0.00333   0.00617   0.01444   0.01967
  Beta virt. eigenvalues --    0.02431   0.03180   0.03223   0.03584   0.03827
  Beta virt. eigenvalues --    0.03900   0.04194   0.04710   0.05047   0.05682
  Beta virt. eigenvalues --    0.05898   0.06828   0.07282   0.07896   0.08378
  Beta virt. eigenvalues --    0.09463   0.09705   0.09888   0.11143   0.11533
  Beta virt. eigenvalues --    0.12401   0.12842   0.13255   0.13492   0.13762
  Beta virt. eigenvalues --    0.13950   0.15068   0.15355   0.15468   0.16028
  Beta virt. eigenvalues --    0.16830   0.17072   0.17365   0.17941   0.18684
  Beta virt. eigenvalues --    0.20839   0.20930   0.21299   0.21591   0.22131
  Beta virt. eigenvalues --    0.22843   0.22958   0.23240   0.23488   0.24013
  Beta virt. eigenvalues --    0.24278   0.25136   0.25430   0.25626   0.25734
  Beta virt. eigenvalues --    0.25888   0.26665   0.26783   0.27414   0.28005
  Beta virt. eigenvalues --    0.28241   0.28404   0.28991   0.29244   0.30270
  Beta virt. eigenvalues --    0.30975   0.31647   0.32172   0.32263   0.33109
  Beta virt. eigenvalues --    0.33302   0.33423   0.34180   0.34239   0.34688
  Beta virt. eigenvalues --    0.34802   0.35039   0.35247   0.35513   0.35740
  Beta virt. eigenvalues --    0.35864   0.36032   0.36233   0.36705   0.36840
  Beta virt. eigenvalues --    0.37073   0.37231   0.37482   0.37673   0.38069
  Beta virt. eigenvalues --    0.38405   0.38783   0.38851   0.38959   0.39338
  Beta virt. eigenvalues --    0.39667   0.39880   0.40114   0.40478   0.40959
  Beta virt. eigenvalues --    0.40992   0.41256   0.41455   0.41828   0.42417
  Beta virt. eigenvalues --    0.42670   0.43009   0.43201   0.43782   0.43877
  Beta virt. eigenvalues --    0.43968   0.44461   0.44849   0.45284   0.45672
  Beta virt. eigenvalues --    0.46645   0.47144   0.47386   0.47900   0.48115
  Beta virt. eigenvalues --    0.48513   0.48779   0.48984   0.49233   0.49744
  Beta virt. eigenvalues --    0.50123   0.50353   0.51110   0.51684   0.52007
  Beta virt. eigenvalues --    0.52464   0.52879   0.53288   0.53488   0.54209
  Beta virt. eigenvalues --    0.54784   0.54976   0.55076   0.55638   0.55876
  Beta virt. eigenvalues --    0.56207   0.56764   0.56884   0.57427   0.57536
  Beta virt. eigenvalues --    0.57691   0.58372   0.58744   0.59026   0.59344
  Beta virt. eigenvalues --    0.59529   0.59677   0.59872   0.59920   0.60166
  Beta virt. eigenvalues --    0.60796   0.60840   0.60959   0.61204   0.61603
  Beta virt. eigenvalues --    0.61891   0.62394   0.63131   0.63455   0.63608
  Beta virt. eigenvalues --    0.64506   0.64941   0.65503   0.65634   0.66340
  Beta virt. eigenvalues --    0.67077   0.67381   0.67680   0.67859   0.68243
  Beta virt. eigenvalues --    0.69240   0.69989   0.70282   0.70464   0.70912
  Beta virt. eigenvalues --    0.71474   0.71656   0.72194   0.72547   0.72852
  Beta virt. eigenvalues --    0.73481   0.73869   0.74446   0.75035   0.75432
  Beta virt. eigenvalues --    0.76046   0.76510   0.77147   0.77537   0.77672
  Beta virt. eigenvalues --    0.78036   0.78190   0.78461   0.78883   0.79189
  Beta virt. eigenvalues --    0.79405   0.79685   0.80151   0.80943   0.81040
  Beta virt. eigenvalues --    0.81651   0.81822   0.82801   0.83118   0.83942
  Beta virt. eigenvalues --    0.84108   0.84328   0.84991   0.85874   0.86508
  Beta virt. eigenvalues --    0.87142   0.87552   0.88225   0.88524   0.88619
  Beta virt. eigenvalues --    0.89257   0.90021   0.90659   0.91503   0.92186
  Beta virt. eigenvalues --    0.92417   0.93181   0.94067   0.94547   0.94723
  Beta virt. eigenvalues --    0.95173   0.95725   0.96102   0.96176   0.96621
  Beta virt. eigenvalues --    0.97337   0.97626   0.97653   0.97827   0.98007
  Beta virt. eigenvalues --    0.98619   0.98841   0.98961   0.99438   0.99548
  Beta virt. eigenvalues --    1.00081   1.00373   1.01063   1.01410   1.01563
  Beta virt. eigenvalues --    1.02093   1.02473   1.02622   1.02862   1.03101
  Beta virt. eigenvalues --    1.03578   1.03734   1.04121   1.04476   1.05008
  Beta virt. eigenvalues --    1.05260   1.05511   1.05774   1.06940   1.07207
  Beta virt. eigenvalues --    1.07453   1.07677   1.08096   1.08768   1.09166
  Beta virt. eigenvalues --    1.09862   1.10088   1.11243   1.11641   1.12845
  Beta virt. eigenvalues --    1.13947   1.14858   1.15844   1.15977   1.16927
  Beta virt. eigenvalues --    1.17504   1.18241   1.19074   1.20121   1.20687
  Beta virt. eigenvalues --    1.21303   1.22391   1.23349   1.24837   1.25538
  Beta virt. eigenvalues --    1.25853   1.26538   1.26993   1.27399   1.28119
  Beta virt. eigenvalues --    1.28992   1.29669   1.30337   1.31377   1.31814
  Beta virt. eigenvalues --    1.34044   1.34235   1.35002   1.36452   1.37873
  Beta virt. eigenvalues --    1.39185   1.39547   1.40359   1.40581   1.40835
  Beta virt. eigenvalues --    1.41389   1.41440   1.42046   1.42120   1.42609
  Beta virt. eigenvalues --    1.43875   1.44261   1.44719   1.45482   1.45700
  Beta virt. eigenvalues --    1.45959   1.47010   1.47940   1.48226   1.48516
  Beta virt. eigenvalues --    1.48922   1.49159   1.49821   1.50275   1.50550
  Beta virt. eigenvalues --    1.50904   1.51361   1.51597   1.52136   1.52640
  Beta virt. eigenvalues --    1.52715   1.53271   1.53352   1.53866   1.54323
  Beta virt. eigenvalues --    1.54811   1.55279   1.55841   1.56096   1.56528
  Beta virt. eigenvalues --    1.56733   1.57738   1.58162   1.59134   1.59618
  Beta virt. eigenvalues --    1.60462   1.60631   1.61042   1.61629   1.62433
  Beta virt. eigenvalues --    1.63034   1.63467   1.63625   1.64360   1.65446
  Beta virt. eigenvalues --    1.65800   1.66346   1.66734   1.67149   1.68007
  Beta virt. eigenvalues --    1.68975   1.69194   1.70311   1.70694   1.71479
  Beta virt. eigenvalues --    1.71606   1.72048   1.72683   1.73124   1.73639
  Beta virt. eigenvalues --    1.74302   1.74733   1.75443   1.75845   1.76417
  Beta virt. eigenvalues --    1.76719   1.77293   1.77392   1.78347   1.78943
  Beta virt. eigenvalues --    1.79541   1.79665   1.80773   1.81275   1.81597
  Beta virt. eigenvalues --    1.82218   1.82763   1.83572   1.84377   1.85897
  Beta virt. eigenvalues --    1.86588   1.87035   1.87266   1.87712   1.87731
  Beta virt. eigenvalues --    1.88063   1.88335   1.88955   1.89035   1.89582
  Beta virt. eigenvalues --    1.89767   1.90635   1.90851   1.91741   1.91982
  Beta virt. eigenvalues --    1.92828   1.93038   1.94103   1.94383   1.94601
  Beta virt. eigenvalues --    1.94918   1.95503   1.95962   1.96825   1.96883
  Beta virt. eigenvalues --    1.97716   1.98171   1.98810   1.99261   1.99759
  Beta virt. eigenvalues --    2.01125   2.02668   2.03268   2.03775   2.04319
  Beta virt. eigenvalues --    2.04775   2.05391   2.06134   2.06277   2.08469
  Beta virt. eigenvalues --    2.08943   2.11527   2.11678   2.12248   2.12850
  Beta virt. eigenvalues --    2.14364   2.15108   2.15851   2.16408   2.17341
  Beta virt. eigenvalues --    2.17976   2.18088   2.18528   2.18966   2.19430
  Beta virt. eigenvalues --    2.22483   2.22841   2.24213   2.25197   2.26470
  Beta virt. eigenvalues --    2.26702   2.27236   2.27385   2.27847   2.28025
  Beta virt. eigenvalues --    2.28741   2.28905   2.29043   2.29615   2.29848
  Beta virt. eigenvalues --    2.30425   2.30895   2.32690   2.33344   2.33760
  Beta virt. eigenvalues --    2.34459   2.35925   2.36473   2.37550   2.38624
  Beta virt. eigenvalues --    2.40140   2.40841   2.41581   2.41780   2.43041
  Beta virt. eigenvalues --    2.43412   2.43870   2.44356   2.45277   2.46447
  Beta virt. eigenvalues --    2.46798   2.47967   2.48644   2.48896   2.48958
  Beta virt. eigenvalues --    2.52770   2.53408   2.55141   2.55435   2.55686
  Beta virt. eigenvalues --    2.56608   2.57063   2.57616   2.58139   2.58565
  Beta virt. eigenvalues --    2.58650   2.59134   2.59299   2.59750   2.60053
  Beta virt. eigenvalues --    2.60375   2.60640   2.60979   2.61605   2.61801
  Beta virt. eigenvalues --    2.62057   2.62950   2.63008   2.63298   2.63574
  Beta virt. eigenvalues --    2.63955   2.64187   2.64501   2.64891   2.65110
  Beta virt. eigenvalues --    2.65397   2.65975   2.66203   2.66838   2.66992
  Beta virt. eigenvalues --    2.67768   2.68066   2.68588   2.68703   2.69281
  Beta virt. eigenvalues --    2.69959   2.70861   2.71410   2.72218   2.72627
  Beta virt. eigenvalues --    2.72796   2.73774   2.74078   2.74377   2.75161
  Beta virt. eigenvalues --    2.75818   2.76863   2.77043   2.78294   2.78636
  Beta virt. eigenvalues --    2.79129   2.80729   2.81820   2.82851   2.83554
  Beta virt. eigenvalues --    2.86474   2.86794   2.87399   2.88177   2.88425
  Beta virt. eigenvalues --    2.88844   2.89233   2.89486   2.89790   2.90938
  Beta virt. eigenvalues --    2.91226   2.91658   2.92013   2.92690   2.93683
  Beta virt. eigenvalues --    2.94109   2.94500   2.95330   2.95362   2.95938
  Beta virt. eigenvalues --    2.96098   2.96978   2.97914   2.98880   3.00829
  Beta virt. eigenvalues --    3.02183   3.02222   3.02984   3.03255   3.04727
  Beta virt. eigenvalues --    3.04863   3.05822   3.06267   3.07901   3.08535
  Beta virt. eigenvalues --    3.10687   3.11695   3.12873   3.13177   3.14248
  Beta virt. eigenvalues --    3.14705   3.15343   3.16407   3.16525   3.16699
  Beta virt. eigenvalues --    3.22101   3.23088   3.25270   3.26175   3.26523
  Beta virt. eigenvalues --    3.27353   3.32242   3.33357   3.33493   3.33499
  Beta virt. eigenvalues --    3.34237   3.34286   3.34552   3.34790   3.37334
  Beta virt. eigenvalues --    3.37998   3.40379   3.41149   3.42902   3.43730
  Beta virt. eigenvalues --    3.44498   3.44773   3.45361   3.46078   3.46600
  Beta virt. eigenvalues --    3.51032   3.51883   3.53736   3.54723   3.55649
  Beta virt. eigenvalues --    3.56475   3.58051   3.58310   3.58867   3.59417
  Beta virt. eigenvalues --    3.62363   3.64116   3.64390   3.65482   3.70313
  Beta virt. eigenvalues --    3.70925   3.73624   3.73686   3.74344   3.74815
  Beta virt. eigenvalues --    3.81973   3.82771   3.84225   3.85209   3.87154
  Beta virt. eigenvalues --    3.87752   3.88488   3.89194   3.89606   3.90389
  Beta virt. eigenvalues --    3.95348   3.96248   3.97657   3.97924   3.98796
  Beta virt. eigenvalues --    3.99263   4.01077   4.02769   4.03181   4.04339
  Beta virt. eigenvalues --    4.09358   4.10380   4.10677   4.11813   4.15021
  Beta virt. eigenvalues --    4.16815   4.23859   4.24973   4.25914   4.26014
  Beta virt. eigenvalues --    4.40943   4.46609   4.48064   4.49853   4.61557
  Beta virt. eigenvalues --    4.64999   4.76171   4.77159   4.78572   4.80488
  Beta virt. eigenvalues --    4.80688   4.81850   4.88204   4.89060   5.01968
  Beta virt. eigenvalues --    5.02867   5.07310   5.08685   5.21807   5.22243
  Beta virt. eigenvalues --    5.27132   5.28159   5.57627   5.58601   5.60178
  Beta virt. eigenvalues --    5.61138   5.74654   5.75277   5.75706   5.80009
  Beta virt. eigenvalues --    5.82080   6.01520   6.12814   7.98146   8.03233
  Beta virt. eigenvalues --    8.17660   9.58395   9.74677  23.46782  23.47982
  Beta virt. eigenvalues --   23.59456  23.59774  23.75164  23.75917  23.76810
  Beta virt. eigenvalues --   23.77713  23.85903  23.86373  23.87042  23.88120
  Beta virt. eigenvalues --   23.89809  23.90845  23.96616  23.97113  24.00897
  Beta virt. eigenvalues --   24.01883  24.05655  24.05804  24.08067  24.09264
  Beta virt. eigenvalues --   24.10114  24.11197  24.13309  24.13378  24.14869
  Beta virt. eigenvalues --   24.15940  25.55633  25.63768  25.66978  25.72929
  Beta virt. eigenvalues --   25.79165  25.91556  26.35848  33.87442  33.91819
  Beta virt. eigenvalues --   34.02771  35.35022  35.35881  35.46578  35.47584
  Beta virt. eigenvalues --   35.58868  35.59440  35.63663  35.63848  49.82758
  Beta virt. eigenvalues --   49.83751  49.98518  49.99393 147.19923 215.51396
  Beta virt. eigenvalues --  215.71098 777.00015
          Condensed to atoms (all electrons):
          Atomic-Atomic Spin Densities.
 Mulliken charges and spin densities:
               1          2
     1  Fe   1.381584   3.756496
     2  Cl  -0.711181   0.106465
     3  N   -0.537049   0.014434
     4  N   -0.376168   0.015461
     5  N    0.009108   0.002720
     6  N   -0.354356   0.002570
     7  C    0.141577   0.002258
     8  H    0.183064   0.000321
     9  C   -0.180067  -0.001281
    10  H    0.115485   0.000668
    11  C    0.003288   0.003690
    12  H    0.110575  -0.000290
    13  C   -0.098201  -0.001182
    14  H    0.095818   0.000656
    15  C    0.218629   0.007579
    16  C    0.086228   0.000908
    17  C    0.150885  -0.000014
    18  H    0.135542   0.000043
    19  Cl  -0.760720   0.059783
    20  N   -0.521836   0.021838
    21  N   -0.410110   0.022120
    22  N    0.040892  -0.021735
    23  N   -0.357284   0.001021
    24  C    0.146145  -0.002143
    25  H    0.117246   0.001919
    26  C   -0.177443   0.001179
    27  H    0.107791   0.000670
    28  C   -0.000058  -0.004134
    29  H    0.109984   0.000184
    30  C   -0.086670   0.002190
    31  H    0.098221   0.000357
    32  C    0.226595   0.001163
    33  C    0.118077  -0.001862
    34  C    0.141635   0.005707
    35  H    0.133949  -0.000160
    36  C    0.226883   0.000577
    37  C   -0.095828   0.000235
    38  C   -0.050554   0.000464
    39  C   -0.019097  -0.000075
    40  C   -0.026555  -0.000296
    41  C   -0.223431   0.000372
    42  H    0.113895   0.000001
    43  H    0.146296  -0.000030
    44  H    0.118165   0.000013
    45  H    0.126833   0.000013
    46  C    0.240121   0.000955
    47  C   -0.101221  -0.000603
    48  C   -0.054528  -0.000817
    49  C   -0.029443   0.000200
    50  C   -0.018527   0.000372
    51  C   -0.223925  -0.000845
    52  H    0.110808   0.000031
    53  H    0.160150   0.000071
    54  H    0.119269   0.000005
    55  H    0.123930  -0.000019
    56  C    0.431529  -0.000027
    57  O   -0.332073  -0.000201
    58  O   -0.332188  -0.000034
    59  H    0.258320   0.000003
    60  C    0.432075  -0.000038
    61  O   -0.324888   0.000071
    62  O   -0.337191   0.000004
    63  H    0.260003  -0.000001
 Sum of Mulliken charges =   0.00000   4.00000
 Mulliken charges and spin densities with hydrogens summed into heavy atoms:
               1          2
     1  Fe   1.381584   3.756496
     2  Cl  -0.711181   0.106465
     3  N   -0.537049   0.014434
     4  N   -0.376168   0.015461
     5  N    0.009108   0.002720
     6  N   -0.354356   0.002570
     7  C    0.324641   0.002579
     9  C   -0.064582  -0.000613
    11  C    0.113863   0.003400
    13  C   -0.002383  -0.000526
    15  C    0.218629   0.007579
    16  C    0.086228   0.000908
    17  C    0.286426   0.000029
    19  Cl  -0.760720   0.059783
    20  N   -0.521836   0.021838
    21  N   -0.410110   0.022120
    22  N    0.040892  -0.021735
    23  N   -0.357284   0.001021
    24  C    0.263391  -0.000224
    26  C   -0.069651   0.001848
    28  C    0.109926  -0.003950
    30  C    0.011551   0.002546
    32  C    0.226595   0.001163
    33  C    0.118077  -0.001862
    34  C    0.275584   0.005546
    36  C    0.226883   0.000577
    37  C    0.018067   0.000237
    38  C    0.095743   0.000435
    39  C    0.099069  -0.000062
    40  C    0.100278  -0.000283
    41  C   -0.223431   0.000372
    46  C    0.240121   0.000955
    47  C    0.009587  -0.000572
    48  C    0.105621  -0.000746
    49  C    0.089826   0.000205
    50  C    0.105403   0.000353
    51  C   -0.223925  -0.000845
    56  C    0.431529  -0.000027
    57  O   -0.332073  -0.000201
    58  O   -0.073868  -0.000031
    60  C    0.432075  -0.000038
    61  O   -0.324888   0.000071
    62  O   -0.077188   0.000003
 Electronic spatial extent (au):  <R**2>=          34901.0005
 Charge=              0.0000 electrons
 Dipole moment (field-independent basis, Debye):
    X=             -9.1477    Y=              4.0351    Z=              8.6154  Tot=             13.1980
 Quadrupole moment (field-independent basis, Debye-Ang):
   XX=           -195.7282   YY=           -282.3475   ZZ=           -256.8794
   XY=             19.5709   XZ=              2.6350   YZ=            -13.3162
 Traceless Quadrupole moment (field-independent basis, Debye-Ang):
   XX=             49.2568   YY=            -37.3625   ZZ=            -11.8943
   XY=             19.5709   XZ=              2.6350   YZ=            -13.3162
 Octapole moment (field-independent basis, Debye-Ang**2):
  XXX=           -245.8533  YYY=              5.8322  ZZZ=            147.5493  XYY=           -283.4147
  XXY=             50.3186  XXZ=           -157.6096  XZZ=             64.6776  YZZ=            -21.4942
  YYZ=            -15.9477  XYZ=            -95.6886
 Hexadecapole moment (field-independent basis, Debye-Ang**3):
 XXXX=         -23297.7982 YYYY=         -16048.0601 ZZZZ=          -4096.0915 XXXY=           -825.5375
 XXXZ=          -1335.0402 YYYX=           -148.8750 YYYZ=            318.2175 ZZZX=            -88.6534
 ZZZY=           -334.9721 XXYY=          -5936.1369 XXZZ=          -4514.5116 YYZZ=          -3162.3202
 XXYZ=           -228.3649 YYXZ=           -185.1255 ZZXY=            232.9632
 N-N= 5.835226094514D+03 E-N=-2.111004952886D+04  KE= 3.992862197667D+03
                          Isotropic Fermi Contact Couplings
        Atom                 a.u.       MegaHertz       Gauss      10(-4) cm-1
     1  Fe(57)            -0.55909     -20.27243      -7.23371      -6.76215
     2  Cl(35)             0.05505       6.03480       2.15337       2.01299
     3  N(14)              0.06787       5.48203       1.95612       1.82861
     4  N(14)              0.08322       6.72222       2.39865       2.24229
     5  N(14)              0.00866       0.69935       0.24954       0.23328
     6  N(14)              0.00851       0.68737       0.24527       0.22928
     7  C(13)             -0.00083      -0.23441      -0.08364      -0.07819
     8  H(1)               0.00028       0.31440       0.11218       0.10487
     9  C(13)              0.00106       0.29878       0.10661       0.09966
    10  H(1)               0.00013       0.13993       0.04993       0.04668
    11  C(13)              0.00040       0.11380       0.04061       0.03796
    12  H(1)              -0.00007      -0.07683      -0.02741      -0.02563
    13  C(13)              0.00147       0.41279       0.14729       0.13769
    14  H(1)               0.00020       0.21796       0.07777       0.07270
    15  C(13)             -0.00104      -0.29102      -0.10384      -0.09707
    16  C(13)             -0.00073      -0.20523      -0.07323      -0.06846
    17  C(13)              0.00045       0.12763       0.04554       0.04257
    18  H(1)               0.00003       0.03486       0.01244       0.01163
    19  Cl(35)             0.05037       5.52159       1.97024       1.84180
    20  N(14)              0.07016       5.66726       2.02222       1.89039
    21  N(14)              0.08906       7.19420       2.56707       2.39973
    22  N(14)              0.00952       0.76915       0.27445       0.25656
    23  N(14)              0.00959       0.77468       0.27643       0.25841
    24  C(13)              0.00006       0.01779       0.00635       0.00593
    25  H(1)               0.00044       0.49571       0.17688       0.16535
    26  C(13)              0.00199       0.55827       0.19920       0.18622
    27  H(1)               0.00017       0.19041       0.06794       0.06351
    28  C(13)             -0.00011      -0.02998      -0.01070      -0.01000
    29  H(1)               0.00004       0.04685       0.01672       0.01563
    30  C(13)              0.00183       0.51530       0.18387       0.17189
    31  H(1)               0.00014       0.15863       0.05660       0.05291
    32  C(13)             -0.00100      -0.28231      -0.10074      -0.09417
    33  C(13)             -0.00052      -0.14650      -0.05227      -0.04887
    34  C(13)              0.00095       0.26749       0.09545       0.08923
    35  H(1)               0.00004       0.05026       0.01793       0.01676
    36  C(13)              0.00047       0.13312       0.04750       0.04440
    37  C(13)              0.00014       0.03978       0.01419       0.01327
    38  C(13)              0.00001       0.00370       0.00132       0.00123
    39  C(13)              0.00004       0.00993       0.00354       0.00331
    40  C(13)             -0.00002      -0.00629      -0.00224      -0.00210
    41  C(13)              0.00002       0.00673       0.00240       0.00225
    42  H(1)               0.00001       0.00614       0.00219       0.00205
    43  H(1)               0.00000      -0.00143      -0.00051      -0.00048
    44  H(1)               0.00000       0.00533       0.00190       0.00178
    45  H(1)               0.00000       0.00468       0.00167       0.00156
    46  C(13)              0.00074       0.20887       0.07453       0.06967
    47  C(13)              0.00009       0.02668       0.00952       0.00890
    48  C(13)             -0.00003      -0.00974      -0.00348      -0.00325
    49  C(13)              0.00011       0.03011       0.01074       0.01004
    50  C(13)              0.00007       0.02032       0.00725       0.00678
    51  C(13)             -0.00006      -0.01648      -0.00588      -0.00550
    52  H(1)               0.00002       0.01898       0.00677       0.00633
    53  H(1)               0.00002       0.01790       0.00639       0.00597
    54  H(1)               0.00000       0.00359       0.00128       0.00120
    55  H(1)              -0.00001      -0.00634      -0.00226      -0.00211
    56  C(13)              0.00003       0.00936       0.00334       0.00312
    57  O(17)             -0.00002       0.00253       0.00090       0.00084
    58  O(17)              0.00000      -0.00014      -0.00005      -0.00005
    59  H(1)               0.00000       0.00120       0.00043       0.00040
    60  C(13)             -0.00002      -0.00451      -0.00161      -0.00150
    61  O(17)              0.00001      -0.00087      -0.00031      -0.00029
    62  O(17)              0.00000       0.00038       0.00014       0.00013
    63  H(1)               0.00000      -0.00022      -0.00008      -0.00007
 --------------------------------------------------------
       Center         ----  Spin Dipole Couplings  ----
                      3XX-RR        3YY-RR        3ZZ-RR
 --------------------------------------------------------
     1   Atom       -0.774740     -0.866436      1.641176
     2   Atom       -0.075338     -0.104439      0.179776
     3   Atom        0.079630     -0.026152     -0.053479
     4   Atom        0.065763     -0.004204     -0.061559
     5   Atom       -0.006582      0.017046     -0.010464
     6   Atom        0.003807      0.002192     -0.005999
     7   Atom       -0.002113      0.012545     -0.010431
     8   Atom       -0.012193      0.028139     -0.015946
     9   Atom        0.004200      0.003428     -0.007628
    10   Atom       -0.000197      0.003298     -0.003101
    11   Atom        0.003470     -0.003167     -0.000304
    12   Atom        0.002911     -0.000976     -0.001935
    13   Atom        0.012346     -0.004456     -0.007890
    14   Atom        0.007484     -0.003843     -0.003641
    15   Atom        0.031553     -0.015774     -0.015779
    16   Atom        0.030461     -0.013110     -0.017351
    17   Atom        0.010418     -0.002797     -0.007622
    18   Atom        0.006041     -0.002158     -0.003883
    19   Atom       -0.071744      0.167474     -0.095730
    20   Atom       -0.080256     -0.076292      0.156548
    21   Atom        0.078685     -0.036953     -0.041732
    22   Atom        0.035307     -0.045131      0.009824
    23   Atom        0.015487     -0.011816     -0.003671
    24   Atom       -0.011100     -0.013646      0.024747
    25   Atom       -0.001399     -0.009010      0.010409
    26   Atom       -0.006163     -0.006298      0.012461
    27   Atom       -0.002560     -0.002822      0.005382
    28   Atom       -0.004103     -0.006844      0.010947
    29   Atom       -0.002264     -0.002371      0.004635
    30   Atom       -0.005943     -0.006325      0.012267
    31   Atom       -0.002248     -0.003716      0.005963
    32   Atom       -0.009035     -0.021286      0.030322
    33   Atom        0.001462     -0.018266      0.016804
    34   Atom        0.003427     -0.000234     -0.003193
    35   Atom        0.001929     -0.002549      0.000621
    36   Atom        0.000210      0.003646     -0.003856
    37   Atom        0.000835      0.000618     -0.001453
    38   Atom       -0.001457      0.003667     -0.002210
    39   Atom        0.000350      0.000897     -0.001247
    40   Atom       -0.000623      0.002345     -0.001723
    41   Atom       -0.000380      0.001010     -0.000631
    42   Atom        0.001821     -0.000081     -0.001740
    43   Atom       -0.002749      0.006422     -0.003673
    44   Atom        0.000405      0.000392     -0.000797
    45   Atom       -0.000892      0.002083     -0.001191
    46   Atom        0.003675     -0.000196     -0.003479
    47   Atom        0.001300      0.000067     -0.001367
    48   Atom        0.003673     -0.000908     -0.002765
    49   Atom        0.001523     -0.000341     -0.001182
    50   Atom        0.001966     -0.000423     -0.001543
    51   Atom        0.001426     -0.000807     -0.000619
    52   Atom        0.001171     -0.000140     -0.001031
    53   Atom        0.005327     -0.002032     -0.003294
    54   Atom        0.000775     -0.000070     -0.000705
    55   Atom        0.001587     -0.000556     -0.001032
    56   Atom        0.000729     -0.000140     -0.000590
    57   Atom        0.000620     -0.000448     -0.000171
    58   Atom        0.000722     -0.000271     -0.000451
    59   Atom        0.000547     -0.000136     -0.000411
    60   Atom       -0.000188      0.000835     -0.000647
    61   Atom       -0.000444      0.000697     -0.000253
    62   Atom       -0.000031      0.000491     -0.000459
    63   Atom       -0.000052      0.000432     -0.000380
 --------------------------------------------------------
                        XY            XZ            YZ
 --------------------------------------------------------
     1   Atom        0.205279     -0.484681     -1.356446
     2   Atom        0.018674      0.003987     -0.078382
     3   Atom        0.090919      0.057969      0.031680
     4   Atom       -0.101636      0.012014     -0.005099
     5   Atom       -0.020076     -0.003148      0.004401
     6   Atom       -0.012925      0.003356     -0.002195
     7   Atom        0.022436      0.004744      0.010559
     8   Atom        0.014030      0.002909      0.008964
     9   Atom        0.009524      0.003872      0.003980
    10   Atom        0.005031      0.001789      0.002486
    11   Atom        0.006111      0.001682      0.000375
    12   Atom        0.003284      0.001935      0.001069
    13   Atom        0.005637      0.004483      0.001693
    14   Atom        0.001108      0.002403      0.000255
    15   Atom        0.005189      0.009055     -0.001493
    16   Atom       -0.014594      0.004489      0.001851
    17   Atom       -0.009123      0.000794      0.000874
    18   Atom       -0.004139      0.001036     -0.000328
    19   Atom       -0.228993     -0.068672     -0.053900
    20   Atom       -0.003501      0.012693     -0.025017
    21   Atom        0.066910      0.086324      0.037789
    22   Atom        0.056780      0.003249     -0.012240
    23   Atom        0.011809      0.009759     -0.001384
    24   Atom        0.008725     -0.014463     -0.013675
    25   Atom        0.010086     -0.019360     -0.013237
    26   Atom        0.001011     -0.003329     -0.003455
    27   Atom        0.000999     -0.003088     -0.002782
    28   Atom        0.002836      0.000902     -0.001747
    29   Atom        0.000112      0.000339     -0.000581
    30   Atom       -0.000399      0.004285      0.001691
    31   Atom        0.000687      0.004126      0.001638
    32   Atom        0.007773      0.017532      0.006269
    33   Atom        0.017828      0.026285      0.009065
    34   Atom        0.004226      0.008496      0.005978
    35   Atom        0.002964      0.005456      0.002716
    36   Atom       -0.005004     -0.000833      0.001252
    37   Atom       -0.002810     -0.000586      0.000626
    38   Atom       -0.003087     -0.000056      0.000386
    39   Atom       -0.001729     -0.000228      0.000139
    40   Atom       -0.001635     -0.000169      0.000209
    41   Atom       -0.001378     -0.000005      0.000196
    42   Atom       -0.002505     -0.000615      0.000376
    43   Atom       -0.003047     -0.000040      0.000063
    44   Atom       -0.001228     -0.000216      0.000209
    45   Atom       -0.001006     -0.000044      0.000125
    46   Atom        0.005417      0.000579      0.000464
    47   Atom        0.003112      0.000914      0.001026
    48   Atom        0.003916     -0.001110      0.000182
    49   Atom        0.001386      0.000537      0.000370
    50   Atom        0.001672     -0.000412     -0.000363
    51   Atom        0.002004     -0.000124      0.000280
    52   Atom        0.002244      0.001601      0.001255
    53   Atom        0.004252     -0.002277     -0.001129
    54   Atom        0.001108      0.000479      0.000330
    55   Atom        0.001410     -0.000790     -0.000397
    56   Atom        0.000944     -0.000080     -0.000016
    57   Atom        0.001250     -0.000165      0.000356
    58   Atom        0.000870     -0.000266     -0.000072
    59   Atom        0.000548     -0.000167     -0.000095
    60   Atom       -0.000803     -0.000089      0.000168
    61   Atom       -0.000583      0.000032      0.000124
    62   Atom       -0.000694     -0.000107      0.000113
    63   Atom       -0.000529     -0.000064      0.000098
 --------------------------------------------------------


 ---------------------------------------------------------------------------------
              Anisotropic Spin Dipole Couplings in Principal Axis System
 ---------------------------------------------------------------------------------

       Atom             a.u.   MegaHertz   Gauss  10(-4) cm-1        Axes

              Baa    -1.4598   -25.274    -9.018    -8.431  0.0101  0.9156  0.4021
     1 Fe(57) Bbb    -0.8641   -14.960    -5.338    -4.990  0.9858 -0.0765  0.1493
              Bcc     2.3239    40.234    14.356    13.421 -0.1675 -0.3949  0.9034
 
              Baa    -0.1311    -6.864    -2.449    -2.290 -0.3235  0.9165  0.2352
     2 Cl(35) Bbb    -0.0688    -3.602    -1.285    -1.201  0.9462  0.3126  0.0834
              Bcc     0.2000    10.466     3.734     3.491 -0.0029 -0.2495  0.9684
 
              Baa    -0.0789    -3.042    -1.086    -1.015 -0.5539  0.7801  0.2910
     3 N(14)  Bbb    -0.0742    -2.860    -1.021    -0.954 -0.0999 -0.4092  0.9070
              Bcc     0.1530     5.903     2.106     1.969  0.8266  0.4732  0.3046
 
              Baa    -0.0772    -2.979    -1.063    -0.994  0.5795  0.7935 -0.1860
     4 N(14)  Bbb    -0.0618    -2.385    -0.851    -0.795  0.0573  0.1879  0.9805
              Bcc     0.1391     5.364     1.914     1.789  0.8129 -0.5789  0.0634
 
              Baa    -0.0181    -0.698    -0.249    -0.233  0.8699  0.4871  0.0779
     5 N(14)  Bbb    -0.0112    -0.430    -0.153    -0.143 -0.0015 -0.1552  0.9879
              Bcc     0.0293     1.128     0.403     0.376 -0.4933  0.8595  0.1343
 
              Baa    -0.0101    -0.389    -0.139    -0.130  0.6928  0.6940 -0.1958
     6 N(14)  Bbb    -0.0065    -0.253    -0.090    -0.084  0.0121  0.2603  0.9654
              Bcc     0.0166     0.642     0.229     0.214  0.7210 -0.6712  0.1720
 
              Baa    -0.0193    -2.588    -0.924    -0.863  0.7046 -0.6144  0.3551
     7 C(13)  Bbb    -0.0126    -1.688    -0.602    -0.563 -0.4395  0.0151  0.8981
              Bcc     0.0319     4.276     1.526     1.426  0.5571  0.7889  0.2594
 
              Baa    -0.0177    -9.455    -3.374    -3.154 -0.1318 -0.1512  0.9797
     8 H(1)   Bbb    -0.0166    -8.849    -3.158    -2.952  0.9465 -0.3128  0.0791
              Bcc     0.0343    18.304     6.531     6.106  0.2945  0.9377  0.1843
 
              Baa    -0.0090    -1.210    -0.432    -0.404 -0.1351 -0.2065  0.9691
     9 C(13)  Bbb    -0.0057    -0.766    -0.273    -0.255 -0.7028  0.7094  0.0532
              Bcc     0.0147     1.976     0.705     0.659  0.6985  0.6738  0.2410
 
              Baa    -0.0040    -2.117    -0.755    -0.706 -0.2244 -0.1728  0.9591
    10 H(1)   Bbb    -0.0038    -2.014    -0.719    -0.672  0.7988 -0.5963  0.0795
              Bcc     0.0077     4.131     1.474     1.378  0.5581  0.7840  0.2719
 
              Baa    -0.0068    -0.919    -0.328    -0.307 -0.5179  0.8513  0.0843
    11 C(13)  Bbb    -0.0006    -0.081    -0.029    -0.027 -0.1347 -0.1784  0.9747
              Bcc     0.0075     1.000     0.357     0.334  0.8448  0.4935  0.2071
 
              Baa    -0.0029    -1.522    -0.543    -0.508 -0.5191  0.8480  0.1069
    12 H(1)   Bbb    -0.0026    -1.384    -0.494    -0.462 -0.1927 -0.2380  0.9520
              Bcc     0.0054     2.906     1.037     0.969  0.8327  0.4736  0.2869
 
              Baa    -0.0089    -1.197    -0.427    -0.399 -0.1613 -0.1652  0.9730
    13 C(13)  Bbb    -0.0061    -0.824    -0.294    -0.275 -0.3139  0.9433  0.1081
              Bcc     0.0151     2.021     0.721     0.674  0.9357  0.2880  0.2040
 
              Baa    -0.0041    -2.210    -0.789    -0.737 -0.1886 -0.1322  0.9731
    14 H(1)   Bbb    -0.0039    -2.106    -0.752    -0.703 -0.1190  0.9867  0.1110
              Bcc     0.0081     4.316     1.540     1.440  0.9748  0.0949  0.2018
 
              Baa    -0.0193    -2.593    -0.925    -0.865 -0.1987  0.6123  0.7653
    15 C(13)  Bbb    -0.0144    -1.929    -0.688    -0.643  0.0334  0.7846 -0.6191
              Bcc     0.0337     4.522     1.614     1.508  0.9795  0.0974  0.1763
 
              Baa    -0.0207    -2.771    -0.989    -0.924 -0.2504 -0.6586  0.7096
    16 C(13)  Bbb    -0.0145    -1.948    -0.695    -0.650  0.1559  0.6960  0.7009
              Bcc     0.0352     4.719     1.684     1.574  0.9555 -0.2861  0.0716
 
              Baa    -0.0087    -1.165    -0.416    -0.389 -0.3176 -0.6012  0.7333
    17 C(13)  Bbb    -0.0064    -0.858    -0.306    -0.286  0.3247  0.6576  0.6798
              Bcc     0.0151     2.024     0.722     0.675  0.8909 -0.4540  0.0137
 
              Baa    -0.0040    -2.156    -0.769    -0.719 -0.2720 -0.4494  0.8509
    18 H(1)   Bbb    -0.0038    -2.041    -0.728    -0.681  0.2843  0.8073  0.5172
              Bcc     0.0079     4.198     1.498     1.400  0.9193 -0.3826  0.0918
 
              Baa    -0.2571   -13.455    -4.801    -4.488  0.7487  0.4639  0.4736
    19 Cl(35) Bbb    -0.0494    -2.586    -0.923    -0.863 -0.4186 -0.2232  0.8803
              Bcc     0.3065    16.041     5.724     5.351 -0.5141  0.8573 -0.0271
 
              Baa    -0.0823    -3.175    -1.133    -1.059  0.8430  0.5378  0.0115
    20 N(14)  Bbb    -0.0776    -2.993    -1.068    -0.998 -0.5352  0.8364  0.1184
              Bcc     0.1599     6.167     2.201     2.057  0.0540 -0.1060  0.9929
 
              Baa    -0.0871    -3.358    -1.198    -1.120 -0.4221 -0.1145  0.8993
    21 N(14)  Bbb    -0.0675    -2.602    -0.928    -0.868 -0.3844  0.9210 -0.0631
              Bcc     0.1545     5.960     2.127     1.988  0.8210  0.3723  0.4328
 
              Baa    -0.0763    -2.942    -1.050    -0.981 -0.4522  0.8805  0.1422
    22 N(14)  Bbb     0.0115     0.442     0.158     0.147  0.1105 -0.1030  0.9885
              Bcc     0.0648     2.499     0.892     0.834  0.8850  0.4627 -0.0507
 
              Baa    -0.0180    -0.694    -0.248    -0.232 -0.4011  0.8446  0.3546
    23 N(14)  Bbb    -0.0048    -0.184    -0.066    -0.061 -0.1632 -0.4468  0.8796
              Bcc     0.0228     0.879     0.314     0.293  0.9014  0.2949  0.3171
 
              Baa    -0.0212    -2.848    -1.016    -0.950 -0.6212  0.7828  0.0374
    24 C(13)  Bbb    -0.0138    -1.850    -0.660    -0.617  0.7073  0.5394  0.4569
              Bcc     0.0350     4.698     1.676     1.567 -0.3374 -0.3103  0.8887
 
              Baa    -0.0160    -8.537    -3.046    -2.848 -0.6760  0.7250 -0.1322
    25 H(1)   Bbb    -0.0156    -8.306    -2.964    -2.771  0.4881  0.5749  0.6567
              Bcc     0.0316    16.844     6.010     5.618 -0.5521 -0.3794  0.7425
 
              Baa    -0.0073    -0.973    -0.347    -0.325 -0.6307  0.7755  0.0294
    26 C(13)  Bbb    -0.0064    -0.863    -0.308    -0.288  0.7568  0.6062  0.2443
              Bcc     0.0137     1.836     0.655     0.612 -0.1716 -0.1763  0.9693
 
              Baa    -0.0037    -1.977    -0.705    -0.659 -0.4884  0.8669  0.0995
    27 H(1)   Bbb    -0.0036    -1.921    -0.685    -0.641  0.8147  0.4123  0.4078
              Bcc     0.0073     3.897     1.391     1.300 -0.3125 -0.2802  0.9077
 
              Baa    -0.0088    -1.183    -0.422    -0.395 -0.5268  0.8443  0.0986
    28 C(13)  Bbb    -0.0023    -0.312    -0.111    -0.104  0.8490  0.5283  0.0118
              Bcc     0.0111     1.495     0.534     0.499  0.0421 -0.0900  0.9951
 
              Baa    -0.0025    -1.337    -0.477    -0.446 -0.5260  0.8453  0.0938
    29 H(1)   Bbb    -0.0022    -1.170    -0.417    -0.390  0.8492  0.5281  0.0028
              Bcc     0.0047     2.507     0.894     0.836  0.0472 -0.0811  0.9956
 
              Baa    -0.0075    -1.002    -0.357    -0.334  0.7729  0.5956 -0.2189
    30 C(13)  Bbb    -0.0059    -0.790    -0.282    -0.263 -0.5972  0.7993  0.0665
              Bcc     0.0133     1.791     0.639     0.598  0.2146  0.0793  0.9735
 
              Baa    -0.0040    -2.127    -0.759    -0.710 -0.2548  0.9655 -0.0533
    31 H(1)   Bbb    -0.0040    -2.113    -0.754    -0.705  0.8894  0.2124 -0.4048
              Bcc     0.0079     4.241     1.513     1.415  0.3795  0.1505  0.9129
 
              Baa    -0.0252    -3.377    -1.205    -1.126 -0.4792  0.8761  0.0524
    32 C(13)  Bbb    -0.0131    -1.757    -0.627    -0.586  0.7983  0.4600 -0.3888
              Bcc     0.0383     5.134     1.832     1.712  0.3647  0.1445  0.9198
 
              Baa    -0.0298    -4.004    -1.429    -1.336 -0.6000  0.7778  0.1870
    33 C(13)  Bbb    -0.0121    -1.629    -0.581    -0.543 -0.5205 -0.5570  0.6471
              Bcc     0.0420     5.633     2.010     1.879  0.6075  0.2910  0.7391
 
              Baa    -0.0099    -1.329    -0.474    -0.443 -0.4302 -0.3312  0.8398
    34 C(13)  Bbb    -0.0030    -0.403    -0.144    -0.134 -0.5748  0.8178  0.0280
              Bcc     0.0129     1.731     0.618     0.578  0.6960  0.4707  0.5422
 
              Baa    -0.0042    -2.262    -0.807    -0.754 -0.5596 -0.2748  0.7819
    35 H(1)   Bbb    -0.0040    -2.148    -0.766    -0.716 -0.4437  0.8962 -0.0026
              Bcc     0.0083     4.410     1.573     1.471  0.6999  0.3484  0.6234
 
              Baa    -0.0041    -0.545    -0.194    -0.182  0.0195 -0.1479  0.9888
    36 C(13)  Bbb    -0.0034    -0.451    -0.161    -0.150  0.8176  0.5716  0.0694
              Bcc     0.0074     0.995     0.355     0.332 -0.5755  0.8071  0.1321
 
              Baa    -0.0021    -0.280    -0.100    -0.094  0.6810  0.7270 -0.0875
    37 C(13)  Bbb    -0.0016    -0.214    -0.076    -0.071  0.1796 -0.0500  0.9825
              Bcc     0.0037     0.494     0.176     0.165  0.7099 -0.6848 -0.1646
 
              Baa    -0.0029    -0.393    -0.140    -0.131  0.8902  0.4263 -0.1606
    38 C(13)  Bbb    -0.0022    -0.297    -0.106    -0.099  0.1669  0.0229  0.9857
              Bcc     0.0051     0.689     0.246     0.230 -0.4239  0.9043  0.0507
 
              Baa    -0.0013    -0.175    -0.062    -0.058  0.3635  0.2287  0.9031
    39 C(13)  Bbb    -0.0011    -0.146    -0.052    -0.049  0.6681  0.6116 -0.4238
              Bcc     0.0024     0.321     0.115     0.107 -0.6492  0.7574  0.0695
 
              Baa    -0.0017    -0.235    -0.084    -0.078  0.1777  0.0208  0.9839
    40 C(13)  Bbb    -0.0013    -0.179    -0.064    -0.060  0.8968  0.4082 -0.1706
              Bcc     0.0031     0.414     0.148     0.138 -0.4052  0.9127  0.0539
 
              Baa    -0.0012    -0.167    -0.060    -0.056  0.8358  0.5248 -0.1611
    41 C(13)  Bbb    -0.0006    -0.084    -0.030    -0.028  0.1726  0.0274  0.9846
              Bcc     0.0019     0.251     0.090     0.084 -0.5211  0.8508  0.0677
 
              Baa    -0.0019    -0.995    -0.355    -0.332  0.4185  0.4177  0.8065
    42 H(1)   Bbb    -0.0018    -0.950    -0.339    -0.317  0.3980  0.7138 -0.5762
              Bcc     0.0036     1.945     0.694     0.649  0.8164 -0.5621 -0.1325
 
              Baa    -0.0037    -1.969    -0.703    -0.657  0.6388  0.1878  0.7461
    43 H(1)   Bbb    -0.0037    -1.948    -0.695    -0.650  0.7130  0.2198 -0.6658
              Bcc     0.0073     3.918     1.398     1.307 -0.2891  0.9573  0.0065
 
              Baa    -0.0008    -0.446    -0.159    -0.149  0.4647  0.3245  0.8238
    44 H(1)   Bbb    -0.0008    -0.441    -0.157    -0.147  0.5372  0.6363 -0.5537
              Bcc     0.0017     0.888     0.317     0.296  0.7038 -0.6999 -0.1214
 
              Baa    -0.0012    -0.642    -0.229    -0.214  0.8042  0.2251  0.5501
    45 H(1)   Bbb    -0.0012    -0.636    -0.227    -0.212 -0.5172 -0.1908  0.8343
              Bcc     0.0024     1.279     0.456     0.426 -0.2928  0.9555  0.0370
 
              Baa    -0.0040    -0.539    -0.192    -0.180 -0.5686  0.8174 -0.0928
    46 C(13)  Bbb    -0.0035    -0.473    -0.169    -0.158 -0.1082  0.0376  0.9934
              Bcc     0.0075     1.012     0.361     0.338  0.8155  0.5749  0.0671
 
              Baa    -0.0025    -0.341    -0.122    -0.114 -0.5782  0.7819 -0.2332
    47 C(13)  Bbb    -0.0016    -0.221    -0.079    -0.074 -0.3309  0.0366  0.9429
              Bcc     0.0042     0.562     0.201     0.187  0.7458  0.6224  0.2376
 
              Baa    -0.0037    -0.500    -0.178    -0.167 -0.4361  0.6466 -0.6259
    48 C(13)  Bbb    -0.0023    -0.306    -0.109    -0.102 -0.2413  0.5860  0.7735
              Bcc     0.0060     0.806     0.288     0.269  0.8669  0.4884 -0.0996
 
              Baa    -0.0013    -0.177    -0.063    -0.059 -0.0156 -0.3333  0.9427
    49 C(13)  Bbb    -0.0011    -0.142    -0.051    -0.047 -0.4989  0.8197  0.2815
              Bcc     0.0024     0.319     0.114     0.107  0.8665  0.4659  0.1791
 
              Baa    -0.0017    -0.222    -0.079    -0.074 -0.0562  0.3519  0.9344
    50 C(13)  Bbb    -0.0012    -0.166    -0.059    -0.055 -0.4697  0.8165 -0.3357
              Bcc     0.0029     0.388     0.138     0.129  0.8810  0.4577 -0.1194
 
              Baa    -0.0020    -0.275    -0.098    -0.092 -0.4942  0.8441 -0.2080
    51 C(13)  Bbb    -0.0006    -0.074    -0.027    -0.025 -0.1147  0.1739  0.9781
              Bcc     0.0026     0.349     0.125     0.117  0.8617  0.5072  0.0109
 
              Baa    -0.0019    -1.024    -0.365    -0.341 -0.0554 -0.5281  0.8473
    52 H(1)   Bbb    -0.0018    -0.963    -0.344    -0.321  0.6772 -0.6435 -0.3568
              Bcc     0.0037     1.987     0.709     0.663  0.7337  0.5540  0.3933
 
              Baa    -0.0040    -2.144    -0.765    -0.715 -0.2705  0.8433  0.4644
    53 H(1)   Bbb    -0.0038    -2.044    -0.729    -0.682  0.3763 -0.3514  0.8573
              Bcc     0.0078     4.188     1.494     1.397  0.8861  0.4067 -0.2222
 
              Baa    -0.0008    -0.452    -0.161    -0.151 -0.1987 -0.1291  0.9715
    54 H(1)   Bbb    -0.0008    -0.445    -0.159    -0.148 -0.5660  0.8244 -0.0062
              Bcc     0.0017     0.896     0.320     0.299  0.8001  0.5511  0.2369
 
              Baa    -0.0013    -0.672    -0.240    -0.224 -0.2155  0.7709  0.5994
    55 H(1)   Bbb    -0.0012    -0.666    -0.238    -0.222  0.4454 -0.4686  0.7629
              Bcc     0.0025     1.338     0.477     0.446  0.8690  0.4314 -0.2424
 
              Baa    -0.0007    -0.101    -0.036    -0.034 -0.5356  0.8239 -0.1855
    56 C(13)  Bbb    -0.0006    -0.079    -0.028    -0.026 -0.0674  0.1773  0.9819
              Bcc     0.0013     0.179     0.064     0.060  0.8418  0.5384 -0.0394
 
              Baa    -0.0014     0.101     0.036     0.034 -0.5200  0.7989 -0.3024
    57 O(17)  Bbb    -0.0001     0.004     0.001     0.001 -0.1977  0.2318  0.9525
              Bcc     0.0014    -0.105    -0.037    -0.035  0.8310  0.5551  0.0374
 
              Baa    -0.0008     0.057     0.020     0.019 -0.5148  0.8272 -0.2252
    58 O(17)  Bbb    -0.0005     0.034     0.012     0.011  0.0159  0.2718  0.9622
              Bcc     0.0013    -0.092    -0.033    -0.031  0.8572  0.4918 -0.1530
 
              Baa    -0.0004    -0.236    -0.084    -0.079 -0.2656  0.6857  0.6777
    59 H(1)   Bbb    -0.0004    -0.234    -0.083    -0.078  0.4266 -0.5467  0.7205
              Bcc     0.0009     0.469     0.168     0.157  0.8645  0.4805 -0.1473
 
              Baa    -0.0007    -0.089    -0.032    -0.030 -0.0039 -0.1131  0.9936
    60 C(13)  Bbb    -0.0006    -0.084    -0.030    -0.028  0.8781  0.4750  0.0575
              Bcc     0.0013     0.174     0.062     0.058 -0.4784  0.8727  0.0975
 
              Baa    -0.0007     0.051     0.018     0.017  0.9039  0.3917 -0.1717
    61 O(17)  Bbb    -0.0002     0.018     0.006     0.006  0.1910 -0.0104  0.9815
              Bcc     0.0010    -0.069    -0.025    -0.023 -0.3827  0.9200  0.0842
 
              Baa    -0.0005     0.038     0.014     0.013  0.7640  0.4743  0.4374
    62 O(17)  Bbb    -0.0005     0.034     0.012     0.011 -0.3070 -0.3291  0.8930
              Bcc     0.0010    -0.071    -0.026    -0.024 -0.5675  0.8165  0.1058
 
              Baa    -0.0004    -0.209    -0.075    -0.070  0.7506  0.4210  0.5093
    63 H(1)   Bbb    -0.0004    -0.209    -0.074    -0.070 -0.3842 -0.3491  0.8547
              Bcc     0.0008     0.418     0.149     0.139 -0.5376  0.8372  0.1003
 

 ---------------------------------------------------------------------------------

 No NMR shielding tensors so no spin-rotation constants.
 Leave Link  601 at Sat Oct 20 05:36:28 2018, MaxMem=   838860800 cpu:        47.7
 (Enter /soft/sl6.3/x86_64/gaussian/g09_d01/g09/l701.exe)
 Compute integral first derivatives.
 ... and contract with generalized density number  0.
 Leave Link  701 at Sat Oct 20 05:36:29 2018, MaxMem=   838860800 cpu:        17.4
 (Enter /soft/sl6.3/x86_64/gaussian/g09_d01/g09/l702.exe)
 L702 exits ... SP integral derivatives will be done elsewhere.
 Leave Link  702 at Sat Oct 20 05:36:30 2018, MaxMem=   838860800 cpu:         0.4
 (Enter /soft/sl6.3/x86_64/gaussian/g09_d01/g09/l703.exe)
 Compute integral first derivatives, UseDBF=F ICtDFT=           0.
 Integral derivatives from FoFJK, PRISM(SPDF).
 Calling FoFJK, ICntrl=      2127 FMM=T ISym2X=0 I1Cent= 0 IOpClX= 1 NMat=1 NMatS=1 NMatT=0.
 FoFJK:  IHMeth= 1 ICntrl=    2127 DoSepK=F KAlg= 0 I1Cent=   0 FoldK=F
 IRaf=         0 NMat=   1 IRICut=       1 DoRegI=T DoRafI=F ISym2E= 0.
 FoFCou: FMM=T IPFlag=           0 FMFlag=      100000 FMFlg1=        2001
         NFxFlg=           0 DoJE=F BraDBF=F KetDBF=F FulRan=T
         wScrn=  0.000000 ICntrl=    2127 IOpCl=  1 I1Cent=           0 NGrid=           0
         NMat0=    1 NMatS0=      1 NMatT0=    0 NMatD0=    1 NMtDS0=    0 NMtDT0=    0
 Symmetry not used in FoFCou.
 FMM levels:  10  Number of levels for PrismC:   9
 Leave Link  703 at Sat Oct 20 05:38:27 2018, MaxMem=   838860800 cpu:      1874.7
 (Enter /soft/sl6.3/x86_64/gaussian/g09_d01/g09/l716.exe)
 Dipole        =-3.59898218D+00 1.58754659D+00 3.38957207D+00
 ***** Axes restored to original set *****
 -------------------------------------------------------------------
 Center     Atomic                   Forces (Hartrees/Bohr)
 Number     Number              X              Y              Z
 -------------------------------------------------------------------
      1       26          -0.000072658   -0.000120242   -0.000043899
      2       17           0.000100797    0.000060386    0.000036776
      3        7           0.000012427    0.000041578    0.000071493
      4        7          -0.000016024   -0.000067698    0.000036979
      5        7          -0.000071383    0.000041155    0.000043163
      6        7          -0.000009640   -0.000005278   -0.000035548
      7        6           0.000011199   -0.000001522    0.000005960
      8        1          -0.000046774    0.000005695    0.000029763
      9        6          -0.000013160    0.000019073    0.000005130
     10        1           0.000000199   -0.000005060   -0.000009367
     11        6           0.000037205    0.000001816    0.000008890
     12        1          -0.000002303   -0.000005832   -0.000006805
     13        6          -0.000018987   -0.000003818   -0.000019642
     14        1           0.000003474    0.000004391    0.000000395
     15        6           0.000047801   -0.000008846   -0.000079034
     16        6          -0.000008915    0.000002198   -0.000090032
     17        6           0.000022926   -0.000007824    0.000024583
     18        1          -0.000000874   -0.000014680   -0.000007472
     19       17           0.000027839   -0.000023079   -0.000044875
     20        7           0.000050876    0.000067696    0.000025358
     21        7           0.000020098    0.000028666    0.000052901
     22        7          -0.000066132   -0.000015459   -0.000013819
     23        7           0.000016482    0.000035142    0.000010170
     24        6          -0.000004795    0.000029304   -0.000007813
     25        1          -0.000064777   -0.000019855    0.000027321
     26        6           0.000000208   -0.000007158    0.000010779
     27        1          -0.000001876   -0.000003478    0.000008433
     28        6          -0.000000996    0.000014758   -0.000030626
     29        1           0.000000790    0.000002818    0.000009608
     30        6           0.000017606   -0.000018770   -0.000004252
     31        1           0.000007994   -0.000007429    0.000012950
     32        6           0.000039369   -0.000003299   -0.000043870
     33        6          -0.000030015   -0.000029224   -0.000010170
     34        6           0.000006865    0.000001514    0.000004595
     35        1           0.000010912   -0.000000465    0.000003811
     36        6          -0.000007736    0.000042076    0.000001548
     37        6           0.000044738   -0.000036311    0.000009066
     38        6           0.000014612   -0.000020258    0.000006070
     39        6          -0.000019525    0.000024899   -0.000005471
     40        6          -0.000042110    0.000016295   -0.000014421
     41        6           0.000031596   -0.000045486    0.000012469
     42        1           0.000022202    0.000014775    0.000020779
     43        1           0.000006378    0.000015116   -0.000002424
     44        1          -0.000028799   -0.000001690    0.000001048
     45        1          -0.000010550    0.000011712   -0.000008979
     46        6          -0.000023889   -0.000011881    0.000002651
     47        6           0.000007812    0.000006856   -0.000013586
     48        6           0.000018897   -0.000018036   -0.000020234
     49        6          -0.000008291    0.000020229    0.000013872
     50        6          -0.000020386   -0.000014607    0.000020057
     51        6          -0.000003903    0.000009575    0.000009387
     52        1           0.000003524   -0.000000778    0.000007806
     53        1           0.000004799   -0.000022243   -0.000001997
     54        1          -0.000008765    0.000010569    0.000024088
     55        1           0.000011536    0.000008294    0.000005959
     56        6           0.000009086    0.000010905    0.000010672
     57        8           0.000014107   -0.000007702   -0.000037806
     58        8          -0.000009365   -0.000014163   -0.000025610
     59        1          -0.000007239    0.000003983   -0.000002372
     60        6          -0.000026765    0.000022764    0.000006117
     61        8          -0.000002715   -0.000008811    0.000011998
     62        8           0.000025464   -0.000012288   -0.000014911
     63        1          -0.000000473    0.000009033    0.000002390
 -------------------------------------------------------------------
 Cartesian Forces:  Max     0.000120242 RMS     0.000027861
 Leave Link  716 at Sat Oct 20 05:38:27 2018, MaxMem=   838860800 cpu:         0.6
 (Enter /soft/sl6.3/x86_64/gaussian/g09_d01/g09/l103.exe)

 GradGradGradGradGradGradGradGradGradGradGradGradGradGradGradGradGradGrad
 Berny optimization.
 FormGI is forming the generalized inverse of G from B-inverse, IUseBI=4.
 Internal  Forces:  Max     0.000489698 RMS     0.000058717
 Search for a local minimum.
 Step number   1 out of a maximum of  370
 All quantities printed in internal units (Hartrees-Bohrs-Radians)
 RMS Force = .58717D-04 SwitMx=.10000D-02 MixMth= 2
 Mixed Optimization -- En-DIIS/RFO-DIIS
 Second derivative matrix not updated -- first step.
 ITU=  0
     Eigenvalues ---    0.00230   0.00863   0.00919   0.00929   0.00940
     Eigenvalues ---    0.01001   0.01301   0.01302   0.01360   0.01373
     Eigenvalues ---    0.01389   0.01391   0.01539   0.01745   0.01747
     Eigenvalues ---    0.01800   0.01826   0.01884   0.01897   0.01923
     Eigenvalues ---    0.01926   0.01957   0.02080   0.02103   0.02121
     Eigenvalues ---    0.02122   0.02158   0.02160   0.02166   0.02167
     Eigenvalues ---    0.02175   0.02185   0.02189   0.02190   0.02192
     Eigenvalues ---    0.02195   0.02200   0.02201   0.02203   0.02204
     Eigenvalues ---    0.02205   0.02206   0.02208   0.02214   0.02215
     Eigenvalues ---    0.02218   0.02221   0.02225   0.02233   0.02279
     Eigenvalues ---    0.02289   0.02308   0.02309   0.02326   0.02331
     Eigenvalues ---    0.02341   0.02371   0.02427   0.03819   0.08026
     Eigenvalues ---    0.08073   0.08667   0.09323   0.09400   0.10199
     Eigenvalues ---    0.12782   0.14262   0.15958   0.15970   0.15995
     Eigenvalues ---    0.15995   0.15999   0.15999   0.15999   0.15999
     Eigenvalues ---    0.15999   0.15999   0.15999   0.15999   0.16000
     Eigenvalues ---    0.16000   0.16000   0.16000   0.16000   0.16000
     Eigenvalues ---    0.16000   0.16000   0.16692   0.22000   0.22000
     Eigenvalues ---    0.22000   0.22000   0.22423   0.22468   0.22979
     Eigenvalues ---    0.22980   0.23405   0.23789   0.23830   0.24000
     Eigenvalues ---    0.24000   0.24040   0.24332   0.24423   0.24445
     Eigenvalues ---    0.24773   0.24892   0.24992   0.24993   0.24995
     Eigenvalues ---    0.24999   0.25000   0.25000   0.25000   0.25000
     Eigenvalues ---    0.25000   0.25000   0.25000   0.25000   0.33620
     Eigenvalues ---    0.33703   0.35111   0.35295   0.35506   0.35519
     Eigenvalues ---    0.35546   0.35618   0.35633   0.35657   0.35677
     Eigenvalues ---    0.35682   0.35688   0.35689   0.35695   0.35807
     Eigenvalues ---    0.35812   0.35842   0.35847   0.36607   0.36635
     Eigenvalues ---    0.37020   0.41710   0.42030   0.42049   0.42119
     Eigenvalues ---    0.42149   0.42626   0.42640   0.42671   0.42722
     Eigenvalues ---    0.44040   0.44852   0.45343   0.45986   0.46085
     Eigenvalues ---    0.46110   0.46151   0.46671   0.46696   0.46713
     Eigenvalues ---    0.46776   0.46787   0.46946   0.47146   0.47362
     Eigenvalues ---    0.47758   0.47782   0.50600   0.51711   0.51934
     Eigenvalues ---    0.53206   0.53409   0.53721   0.53746   0.54006
     Eigenvalues ---    0.54315   0.54374   0.56382   0.57161   0.66366
     Eigenvalues ---    0.66500   1.01033   1.01646
 RFO step:  Lambda=-1.45767537D-05 EMin= 2.30000000D-03
 Linear search not attempted -- first point.
 Iteration  1 RMS(Cart)=  0.02005317 RMS(Int)=  0.00002371
 Iteration  2 RMS(Cart)=  0.00009434 RMS(Int)=  0.00000134
 Iteration  3 RMS(Cart)=  0.00000000 RMS(Int)=  0.00000134
 ITry= 1 IFail=0 DXMaxC= 9.14D-02 DCOld= 1.00D+10 DXMaxT= 3.00D-01 DXLimC= 3.00D+00 Rises=F
 Variable       Old X    -DE/DX   Delta X   Delta X   Delta X     New X
                                 (Linear)    (Quad)   (Total)
    R1        4.39514  -0.00001   0.00000  -0.00012  -0.00012   4.39502
    R2        4.32226  -0.00003   0.00000  -0.00048  -0.00048   4.32178
    R3        4.32916   0.00008   0.00000   0.00084   0.00084   4.32999
    R4        4.60360   0.00003   0.00000   0.00037   0.00037   4.60396
    R5        4.12192   0.00003   0.00000   0.00034   0.00034   4.12226
    R6        2.52641  -0.00001   0.00000  -0.00002  -0.00002   2.52639
    R7        2.54574  -0.00005   0.00000  -0.00007  -0.00007   2.54567
    R8        2.43923   0.00009   0.00000   0.00014   0.00014   2.43937
    R9        2.58589   0.00001   0.00000   0.00002   0.00002   2.58591
   R10        2.55599   0.00000   0.00000   0.00004   0.00004   2.55603
   R11        2.57383  -0.00001   0.00000   0.00000   0.00000   2.57382
   R12        2.68860   0.00004   0.00000   0.00009   0.00009   2.68869
   R13        2.05199  -0.00004   0.00000  -0.00012  -0.00012   2.05187
   R14        2.63111  -0.00001   0.00000  -0.00001  -0.00001   2.63110
   R15        2.04572   0.00001   0.00000   0.00002   0.00002   2.04574
   R16        2.62787  -0.00003   0.00000  -0.00006  -0.00006   2.62782
   R17        2.04840   0.00001   0.00000   0.00002   0.00002   2.04842
   R18        2.62759  -0.00002   0.00000  -0.00003  -0.00003   2.62757
   R19        2.04683   0.00000   0.00000   0.00000   0.00000   2.04683
   R20        2.63553   0.00001   0.00000   0.00001   0.00001   2.63554
   R21        2.76798  -0.00005   0.00000  -0.00006  -0.00006   2.76792
   R22        2.59886  -0.00003   0.00000  -0.00009  -0.00009   2.59877
   R23        2.03143   0.00000   0.00000   0.00001   0.00001   2.03143
   R24        2.52102   0.00007   0.00000   0.00013   0.00013   2.52115
   R25        2.54332  -0.00002   0.00000  -0.00004  -0.00004   2.54328
   R26        2.44075  -0.00010   0.00000  -0.00014  -0.00014   2.44061
   R27        2.58918   0.00006   0.00000   0.00015   0.00015   2.58933
   R28        2.55411  -0.00009   0.00000  -0.00019  -0.00019   2.55392
   R29        2.57297   0.00000   0.00000  -0.00002  -0.00002   2.57295
   R30        2.68885  -0.00002   0.00000  -0.00005  -0.00005   2.68880
   R31        2.04861   0.00004   0.00000   0.00012   0.00012   2.04873
   R32        2.62654   0.00001   0.00000   0.00002   0.00002   2.62656
   R33        2.04582   0.00001   0.00000   0.00002   0.00002   2.04584
   R34        2.63128  -0.00002   0.00000  -0.00004  -0.00004   2.63123
   R35        2.04797   0.00001   0.00000   0.00003   0.00003   2.04799
   R36        2.62253  -0.00002   0.00000  -0.00006  -0.00006   2.62247
   R37        2.04660   0.00001   0.00000   0.00003   0.00003   2.04662
   R38        2.63994   0.00001   0.00000   0.00001   0.00001   2.63995
   R39        2.75816  -0.00005   0.00000  -0.00013  -0.00013   2.75803
   R40        2.59737   0.00011   0.00000   0.00024   0.00024   2.59761
   R41        2.03100   0.00001   0.00000   0.00002   0.00002   2.03103
   R42        2.63673  -0.00003   0.00000  -0.00006  -0.00006   2.63667
   R43        2.63891   0.00001   0.00000   0.00003   0.00003   2.63894
   R44        2.62473   0.00000   0.00000   0.00000   0.00000   2.62473
   R45        2.04621  -0.00002   0.00000  -0.00006  -0.00006   2.04614
   R46        2.61986   0.00004   0.00000   0.00008   0.00008   2.61993
   R47        2.04321   0.00000   0.00000   0.00001   0.00001   2.04322
   R48        2.64138  -0.00002   0.00000  -0.00004  -0.00004   2.64134
   R49        2.04376   0.00003   0.00000   0.00008   0.00008   2.04384
   R50        2.64343  -0.00002   0.00000  -0.00004  -0.00004   2.64340
   R51        2.04571   0.00000   0.00000   0.00001   0.00001   2.04571
   R52        2.81275   0.00001   0.00000   0.00004   0.00004   2.81279
   R53        2.63885   0.00003   0.00000   0.00008   0.00008   2.63893
   R54        2.63823  -0.00001   0.00000  -0.00002  -0.00002   2.63821
   R55        2.62076   0.00005   0.00000   0.00012   0.00012   2.62088
   R56        2.04590   0.00001   0.00000   0.00002   0.00002   2.04591
   R57        2.62278  -0.00006   0.00000  -0.00015  -0.00015   2.62264
   R58        2.04329   0.00001   0.00000   0.00003   0.00003   2.04332
   R59        2.64096   0.00006   0.00000   0.00014   0.00014   2.64110
   R60        2.04562   0.00002   0.00000   0.00005   0.00005   2.04566
   R61        2.64396  -0.00003   0.00000  -0.00007  -0.00007   2.64389
   R62        2.04384   0.00000   0.00000   0.00000   0.00000   2.04383
   R63        2.81134   0.00001   0.00000   0.00004   0.00004   2.81139
   R64        2.28228  -0.00002   0.00000  -0.00002  -0.00002   2.28226
   R65        2.55745   0.00003   0.00000   0.00005   0.00005   2.55750
   R66        1.82964   0.00000   0.00000  -0.00001  -0.00001   1.82963
   R67        2.27987  -0.00001   0.00000  -0.00001  -0.00001   2.27986
   R68        2.56026  -0.00003   0.00000  -0.00005  -0.00005   2.56021
   R69        1.82986   0.00001   0.00000   0.00002   0.00002   1.82988
    A1        1.61419   0.00010   0.00000  -0.00080  -0.00080   1.61340
    A2        1.51180   0.00004   0.00000  -0.00013  -0.00013   1.51167
    A3        1.94370  -0.00003   0.00000  -0.00057  -0.00057   1.94313
    A4        1.71349  -0.00026   0.00000  -0.00305  -0.00305   1.71044
    A5        1.26776  -0.00002   0.00000  -0.00025  -0.00025   1.26751
    A6        1.59522   0.00001   0.00000   0.00002   0.00001   1.59523
    A7        2.73656   0.00000   0.00000   0.00021   0.00021   2.73677
    A8        1.76661   0.00012   0.00000   0.00153   0.00154   1.76815
    A9        1.58692  -0.00005   0.00000   0.00021   0.00020   1.58713
   A10        2.13772   0.00000   0.00000   0.00002   0.00002   2.13774
   A11        2.03897   0.00003   0.00000  -0.00021  -0.00022   2.03875
   A12        2.08016  -0.00002   0.00000  -0.00010  -0.00010   2.08006
   A13        2.34254   0.00008   0.00000   0.00052   0.00052   2.34306
   A14        1.97747  -0.00003   0.00000  -0.00052  -0.00052   1.97695
   A15        1.92925  -0.00005   0.00000  -0.00011  -0.00011   1.92914
   A16        1.86733   0.00001   0.00000   0.00006   0.00006   1.86739
   A17        1.93016  -0.00002   0.00000  -0.00006  -0.00006   1.93010
   A18        2.09997   0.00007   0.00000   0.00029   0.00029   2.10026
   A19        2.25287  -0.00005   0.00000  -0.00020  -0.00020   2.25267
   A20        2.00561   0.00000   0.00000   0.00001   0.00001   2.00562
   A21        2.13390   0.00001   0.00000   0.00003   0.00003   2.13393
   A22        2.14366  -0.00001   0.00000  -0.00004  -0.00004   2.14362
   A23        2.09255   0.00000   0.00000   0.00001   0.00001   2.09256
   A24        2.07237   0.00000   0.00000   0.00002   0.00002   2.07239
   A25        2.11824   0.00000   0.00000  -0.00003  -0.00003   2.11821
   A26        2.10600   0.00000   0.00000  -0.00002  -0.00002   2.10597
   A27        2.07999   0.00000   0.00000   0.00000   0.00000   2.08000
   A28        2.09718   0.00001   0.00000   0.00002   0.00002   2.09720
   A29        2.10688   0.00001   0.00000   0.00008   0.00008   2.10696
   A30        2.07086  -0.00001   0.00000  -0.00007  -0.00007   2.07079
   A31        2.10539   0.00000   0.00000   0.00000   0.00000   2.10539
   A32        2.12901   0.00002   0.00000   0.00012   0.00012   2.12913
   A33        2.00487   0.00000   0.00000  -0.00016  -0.00016   2.00471
   A34        2.14925  -0.00002   0.00000   0.00006   0.00006   2.14931
   A35        2.09083   0.00002   0.00000  -0.00009  -0.00009   2.09074
   A36        1.87195   0.00002   0.00000   0.00007   0.00007   1.87202
   A37        2.31977  -0.00004   0.00000   0.00009   0.00009   2.31985
   A38        1.82604   0.00003   0.00000   0.00005   0.00005   1.82609
   A39        2.13877   0.00000   0.00000   0.00010   0.00010   2.13887
   A40        2.31701  -0.00003   0.00000  -0.00009  -0.00009   2.31692
   A41        2.06996  -0.00001   0.00000  -0.00002  -0.00002   2.06994
   A42        2.29262  -0.00047   0.00000  -0.00209  -0.00210   2.29052
   A43        2.04483   0.00049   0.00000   0.00183   0.00183   2.04666
   A44        1.92805  -0.00003   0.00000  -0.00019  -0.00019   1.92787
   A45        1.86618   0.00010   0.00000   0.00035   0.00035   1.86653
   A46        1.93307  -0.00003   0.00000  -0.00016  -0.00016   1.93290
   A47        2.09241  -0.00018   0.00000  -0.00071  -0.00071   2.09171
   A48        2.25747   0.00021   0.00000   0.00085   0.00085   2.25833
   A49        2.02213   0.00006   0.00000   0.00037   0.00037   2.02250
   A50        2.14842  -0.00001   0.00000  -0.00001  -0.00001   2.14841
   A51        2.11252  -0.00005   0.00000  -0.00035  -0.00035   2.11217
   A52        2.09802   0.00001   0.00000   0.00005   0.00005   2.09806
   A53        2.06614   0.00000   0.00000  -0.00001  -0.00001   2.06613
   A54        2.11900   0.00000   0.00000  -0.00003  -0.00003   2.11897
   A55        2.10624   0.00000   0.00000   0.00000   0.00000   2.10624
   A56        2.07696   0.00001   0.00000   0.00003   0.00003   2.07699
   A57        2.09997  -0.00001   0.00000  -0.00002  -0.00002   2.09994
   A58        2.10676  -0.00002   0.00000  -0.00009  -0.00009   2.10667
   A59        2.07462   0.00001   0.00000   0.00003   0.00003   2.07465
   A60        2.10179   0.00000   0.00000   0.00006   0.00006   2.10185
   A61        2.13026   0.00000   0.00000  -0.00001  -0.00001   2.13024
   A62        2.00133   0.00010   0.00000   0.00041   0.00041   2.00173
   A63        2.15156  -0.00010   0.00000  -0.00037  -0.00037   2.15119
   A64        2.08279   0.00017   0.00000   0.00064   0.00064   2.08343
   A65        1.87259  -0.00005   0.00000  -0.00007  -0.00007   1.87252
   A66        2.32761  -0.00013   0.00000  -0.00056  -0.00056   2.32706
   A67        1.82488   0.00000   0.00000   0.00006   0.00006   1.82494
   A68        2.14378   0.00000   0.00000  -0.00005  -0.00005   2.14373
   A69        2.31352   0.00000   0.00000   0.00001   0.00001   2.31353
   A70        2.09303  -0.00012   0.00000  -0.00048  -0.00048   2.09255
   A71        2.07836   0.00012   0.00000   0.00049   0.00049   2.07884
   A72        2.11180   0.00000   0.00000  -0.00001  -0.00001   2.11179
   A73        2.08486   0.00004   0.00000   0.00017   0.00017   2.08503
   A74        2.10297  -0.00002   0.00000  -0.00010  -0.00010   2.10287
   A75        2.09510  -0.00002   0.00000  -0.00008  -0.00008   2.09502
   A76        2.07820  -0.00003   0.00000  -0.00014  -0.00014   2.07806
   A77        2.08511   0.00003   0.00000   0.00017   0.00017   2.08528
   A78        2.11987   0.00000   0.00000  -0.00004  -0.00004   2.11983
   A79        2.09713  -0.00003   0.00000  -0.00017  -0.00017   2.09697
   A80        2.09622   0.00001   0.00000   0.00004   0.00004   2.09625
   A81        2.08976   0.00002   0.00000   0.00013   0.00013   2.08988
   A82        2.10505   0.00002   0.00000   0.00009   0.00009   2.10515
   A83        2.10572   0.00001   0.00000   0.00004   0.00004   2.10576
   A84        2.07234  -0.00002   0.00000  -0.00013  -0.00013   2.07220
   A85        2.08923   0.00001   0.00000   0.00006   0.00006   2.08928
   A86        2.13302   0.00000   0.00000   0.00000   0.00000   2.13302
   A87        2.06094  -0.00001   0.00000  -0.00006  -0.00006   2.06088
   A88        2.09480   0.00016   0.00000   0.00066   0.00066   2.09546
   A89        2.07664  -0.00017   0.00000  -0.00067  -0.00067   2.07596
   A90        2.11175   0.00000   0.00000   0.00001   0.00001   2.11176
   A91        2.08279  -0.00001   0.00000   0.00000   0.00000   2.08280
   A92        2.10675   0.00001   0.00000   0.00002   0.00002   2.10677
   A93        2.09338   0.00000   0.00000  -0.00003  -0.00003   2.09335
   A94        2.07944   0.00001   0.00000  -0.00002  -0.00002   2.07942
   A95        2.08490   0.00000   0.00000   0.00001   0.00001   2.08491
   A96        2.11884   0.00000   0.00000   0.00001   0.00001   2.11886
   A97        2.10099  -0.00003   0.00000  -0.00010  -0.00010   2.10090
   A98        2.10889   0.00000   0.00000  -0.00008  -0.00008   2.10881
   A99        2.07323   0.00004   0.00000   0.00018   0.00018   2.07341
   A100       2.10297   0.00003   0.00000   0.00011   0.00011   2.10308
   A101       2.09082   0.00000   0.00000   0.00004   0.00004   2.09086
   A102       2.08936  -0.00003   0.00000  -0.00015  -0.00015   2.08921
   A103       2.08832   0.00000   0.00000   0.00000   0.00000   2.08832
   A104       2.05776   0.00016   0.00000   0.00062   0.00062   2.05838
   A105       2.13710  -0.00016   0.00000  -0.00062  -0.00062   2.13648
   A106       2.17652   0.00008   0.00000   0.00031   0.00031   2.17682
   A107       1.96892  -0.00007   0.00000  -0.00029  -0.00029   1.96864
   A108       2.13774   0.00000   0.00000  -0.00002  -0.00002   2.13772
   A109       1.85775   0.00000   0.00000   0.00002   0.00002   1.85777
   A110       2.17706  -0.00001   0.00000  -0.00002  -0.00002   2.17704
   A111       1.96789   0.00001   0.00000   0.00002   0.00002   1.96791
   A112       2.13823   0.00000   0.00000   0.00000   0.00000   2.13823
   A113       1.85659   0.00000   0.00000  -0.00002  -0.00002   1.85658
   A114       3.32768  -0.00016   0.00000  -0.00385  -0.00385   3.32383
   A115       3.02458   0.00011   0.00000   0.00143   0.00144   3.02602
    D1        1.63914   0.00003   0.00000   0.00219   0.00219   1.64132
    D2       -1.25558   0.00002   0.00000   0.00356   0.00356  -1.25203
    D3        3.13445   0.00004   0.00000   0.00229   0.00228   3.13674
    D4        0.23973   0.00004   0.00000   0.00366   0.00366   0.24339
    D5       -0.30619   0.00005   0.00000   0.00279   0.00279  -0.30340
    D6        3.08228   0.00005   0.00000   0.00417   0.00416   3.08644
    D7        1.42908  -0.00010   0.00000  -0.00731  -0.00730   1.42178
    D8       -1.54193  -0.00005   0.00000  -0.00319  -0.00319  -1.54512
    D9       -1.58066  -0.00001   0.00000  -0.00373  -0.00372  -1.58438
   D10        1.73151   0.00005   0.00000   0.00039   0.00039   1.73190
   D11       -1.42331   0.00009   0.00000  -0.00289  -0.00289  -1.42620
   D12        1.40738   0.00008   0.00000  -0.00346  -0.00346   1.40392
   D13       -3.05815   0.00000   0.00000  -0.00211  -0.00211  -3.06026
   D14       -0.22746  -0.00001   0.00000  -0.00268  -0.00268  -0.23014
   D15        2.38086   0.00002   0.00000  -0.00080  -0.00080   2.38005
   D16       -1.07164   0.00001   0.00000  -0.00138  -0.00138  -1.07302
   D17        0.28140  -0.00017   0.00000  -0.00607  -0.00608   0.27533
   D18        3.11209  -0.00018   0.00000  -0.00665  -0.00665   3.10544
   D19       -0.30987   0.00002   0.00000  -0.00688  -0.00689  -0.31676
   D20        3.05457   0.00003   0.00000  -0.00415  -0.00415   3.05042
   D21       -1.84843   0.00001   0.00000  -0.00636  -0.00637  -1.85480
   D22        1.51601   0.00001   0.00000  -0.00363  -0.00363   1.51238
   D23        1.64039  -0.00003   0.00000  -0.00765  -0.00766   1.63274
   D24       -1.27835  -0.00003   0.00000  -0.00492  -0.00492  -1.28327
   D25        0.23619   0.00002   0.00000   0.00196   0.00196   0.23815
   D26       -2.90018   0.00002   0.00000   0.00196   0.00196  -2.89821
   D27        3.12533   0.00003   0.00000   0.00054   0.00054   3.12586
   D28       -0.01104   0.00003   0.00000   0.00054   0.00054  -0.01050
   D29        2.91804  -0.00002   0.00000  -0.00176  -0.00176   2.91628
   D30       -0.21211  -0.00005   0.00000  -0.00397  -0.00397  -0.21607
   D31        0.01481  -0.00002   0.00000  -0.00046  -0.00046   0.01436
   D32       -3.11533  -0.00005   0.00000  -0.00266  -0.00266  -3.11799
   D33        2.82718   0.00000   0.00000   0.00010   0.00010   2.82728
   D34       -0.00968   0.00002   0.00000   0.00072   0.00072  -0.00896
   D35        0.21118   0.00000   0.00000   0.00171   0.00171   0.21289
   D36       -2.89681  -0.00002   0.00000  -0.00019  -0.00019  -2.89701
   D37        3.11645   0.00002   0.00000   0.00142   0.00142   3.11786
   D38        0.00845  -0.00001   0.00000  -0.00049  -0.00049   0.00796
   D39        0.00742  -0.00002   0.00000  -0.00070  -0.00070   0.00672
   D40       -3.11530  -0.00005   0.00000  -0.00237  -0.00237  -3.11767
   D41       -0.00221   0.00001   0.00000   0.00039   0.00039  -0.00182
   D42       -3.09426  -0.00001   0.00000  -0.00065  -0.00065  -3.09491
   D43        3.11839   0.00005   0.00000   0.00226   0.00226   3.12065
   D44        0.02634   0.00002   0.00000   0.00122   0.00122   0.02756
   D45       -2.62744   0.00006   0.00000   0.00389   0.00389  -2.62356
   D46        0.51477   0.00005   0.00000   0.00353   0.00353   0.51830
   D47        0.53691   0.00002   0.00000   0.00186   0.00186   0.53877
   D48       -2.60406   0.00002   0.00000   0.00151   0.00151  -2.60255
   D49        3.13593  -0.00001   0.00000  -0.00030  -0.00030   3.13563
   D50        0.00251  -0.00001   0.00000  -0.00008  -0.00008   0.00242
   D51       -0.00002  -0.00001   0.00000  -0.00029  -0.00029  -0.00032
   D52       -3.13345  -0.00001   0.00000  -0.00008  -0.00008  -3.13352
   D53        3.13712   0.00000   0.00000   0.00000   0.00000   3.13712
   D54        0.00243  -0.00001   0.00000  -0.00046  -0.00046   0.00197
   D55        0.00382   0.00000   0.00000   0.00022   0.00022   0.00404
   D56       -3.13087  -0.00001   0.00000  -0.00024  -0.00024  -3.13112
   D57        3.13202   0.00002   0.00000   0.00090   0.00090   3.13292
   D58        0.00112   0.00001   0.00000   0.00054   0.00054   0.00166
   D59       -0.00271   0.00001   0.00000   0.00044   0.00044  -0.00227
   D60       -3.13361   0.00000   0.00000   0.00008   0.00008  -3.13353
   D61       -0.00991   0.00000   0.00000  -0.00009  -0.00009  -0.01000
   D62        3.11928   0.00003   0.00000   0.00230   0.00230   3.12158
   D63       -3.14082   0.00000   0.00000  -0.00045  -0.00045  -3.14127
   D64       -0.01163   0.00003   0.00000   0.00194   0.00194  -0.00969
   D65       -0.00378   0.00002   0.00000   0.00140   0.00140  -0.00238
   D66        3.09399   0.00005   0.00000   0.00389   0.00389   3.09788
   D67       -3.13378  -0.00001   0.00000  -0.00083  -0.00083  -3.13461
   D68       -0.03601   0.00003   0.00000   0.00166   0.00166  -0.03435
   D69       -0.00354   0.00000   0.00000   0.00005   0.00005  -0.00349
   D70        3.08117   0.00002   0.00000   0.00125   0.00125   3.08242
   D71       -3.10531  -0.00004   0.00000  -0.00221  -0.00221  -3.10752
   D72       -0.02061  -0.00001   0.00000  -0.00101  -0.00101  -0.02162
   D73       -3.12114  -0.00002   0.00000  -0.00068  -0.00068  -3.12183
   D74        0.00389  -0.00001   0.00000  -0.00041  -0.00041   0.00347
   D75       -0.00633   0.00001   0.00000   0.00007   0.00007  -0.00627
   D76        3.12576   0.00006   0.00000   0.00274   0.00275   3.12851
   D77       -2.92634  -0.00001   0.00000   0.00326   0.00326  -2.92308
   D78        0.00379   0.00004   0.00000   0.00089   0.00089   0.00467
   D79       -0.16428  -0.00011   0.00000  -0.00411  -0.00411  -0.16840
   D80        2.95930  -0.00011   0.00000  -0.00349  -0.00350   2.95580
   D81       -3.12786  -0.00004   0.00000  -0.00162  -0.00162  -3.12948
   D82       -0.00428  -0.00003   0.00000  -0.00100  -0.00100  -0.00528
   D83       -0.00191  -0.00003   0.00000  -0.00045  -0.00045  -0.00236
   D84        3.11860  -0.00003   0.00000  -0.00109  -0.00108   3.11752
   D85       -0.00069   0.00001   0.00000  -0.00016  -0.00016  -0.00084
   D86        3.09818   0.00001   0.00000   0.00022   0.00022   3.09840
   D87       -3.11864   0.00002   0.00000   0.00058   0.00058  -3.11806
   D88       -0.01977   0.00002   0.00000   0.00096   0.00096  -0.01882
   D89        2.73378  -0.00005   0.00000  -0.00298  -0.00298   2.73080
   D90       -0.40732  -0.00004   0.00000  -0.00249  -0.00249  -0.40980
   D91       -0.43331  -0.00005   0.00000  -0.00377  -0.00377  -0.43708
   D92        2.70878  -0.00004   0.00000  -0.00327  -0.00327   2.70551
   D93       -3.13362   0.00000   0.00000   0.00004   0.00004  -3.13358
   D94       -0.00026   0.00001   0.00000   0.00034   0.00034   0.00008
   D95       -0.00942   0.00001   0.00000   0.00033   0.00033  -0.00909
   D96        3.12394   0.00001   0.00000   0.00063   0.00063   3.12457
   D97       -3.13726  -0.00001   0.00000  -0.00037  -0.00037  -3.13763
   D98       -0.00099   0.00000   0.00000   0.00008   0.00008  -0.00091
   D99       -0.00401   0.00000   0.00000  -0.00006  -0.00006  -0.00407
   D100       3.13226   0.00001   0.00000   0.00039   0.00039   3.13265
   D101      -3.13750  -0.00001   0.00000  -0.00067  -0.00067  -3.13818
   D102      -0.00132  -0.00001   0.00000  -0.00040  -0.00040  -0.00172
   D103      -0.00121   0.00000   0.00000  -0.00022  -0.00022  -0.00143
   D104       3.13497   0.00000   0.00000   0.00005   0.00005   3.13502
   D105       0.00511   0.00000   0.00000   0.00034   0.00034   0.00545
   D106      -3.12616  -0.00005   0.00000  -0.00258  -0.00258  -3.12873
   D107       3.14131   0.00001   0.00000   0.00061   0.00061  -3.14126
   D108       0.01004  -0.00005   0.00000  -0.00231  -0.00231   0.00774
   D109       0.03793  -0.00010   0.00000  -0.00661  -0.00661   0.03132
   D110      -3.08001  -0.00010   0.00000  -0.00743  -0.00743  -3.08744
   D111      -3.11329  -0.00005   0.00000  -0.00389  -0.00389  -3.11719
   D112       0.05195  -0.00005   0.00000  -0.00472  -0.00472   0.04724
   D113       0.00288   0.00001   0.00000   0.00067   0.00067   0.00355
   D114      -3.08997   0.00001   0.00000   0.00025   0.00025  -3.08972
   D115       3.12288   0.00002   0.00000   0.00143   0.00143   3.12431
   D116       0.03003   0.00002   0.00000   0.00100   0.00100   0.03103
   D117      -3.12934   0.00000   0.00000  -0.00011  -0.00011  -3.12945
   D118       0.03665   0.00001   0.00000   0.00033   0.00033   0.03698
   D119       0.01162   0.00001   0.00000   0.00025   0.00025   0.01187
   D120      -3.10557   0.00001   0.00000   0.00069   0.00069  -3.10488
   D121       3.14095   0.00000   0.00000  -0.00001  -0.00001   3.14094
   D122       0.00502   0.00001   0.00000   0.00030   0.00031   0.00532
   D123      -0.00002  -0.00001   0.00000  -0.00037  -0.00037  -0.00038
   D124      -3.13595   0.00000   0.00000  -0.00005  -0.00005  -3.13600
   D125      -0.01307   0.00000   0.00000  -0.00021  -0.00021  -0.01329
   D126      -3.14101   0.00000   0.00000   0.00008   0.00008  -3.14094
   D127       3.10423  -0.00001   0.00000  -0.00066  -0.00066   3.10357
   D128      -0.02371  -0.00001   0.00000  -0.00037  -0.00037  -0.02408
   D129      -0.01015   0.00001   0.00000   0.00045   0.00045  -0.00970
   D130      -3.13831   0.00001   0.00000   0.00031   0.00031  -3.13800
   D131       3.12566   0.00000   0.00000   0.00013   0.00013   3.12579
   D132      -0.00250   0.00000   0.00000  -0.00001  -0.00001  -0.00250
   D133       0.00310   0.00001   0.00000   0.00030   0.00030   0.00340
   D134      -3.13583   0.00001   0.00000   0.00034   0.00034  -3.13549
   D135       3.13109   0.00000   0.00000   0.00001   0.00001   3.13110
   D136      -0.00784   0.00000   0.00000   0.00005   0.00005  -0.00778
   D137       0.00868  -0.00001   0.00000  -0.00042  -0.00042   0.00826
   D138      -3.13547  -0.00001   0.00000  -0.00046  -0.00046  -3.13593
   D139       3.13709  -0.00001   0.00000  -0.00028  -0.00028   3.13681
   D140      -0.00705  -0.00001   0.00000  -0.00032  -0.00032  -0.00738
   D141       3.12924  -0.00001   0.00000  -0.00118  -0.00118   3.12805
   D142      -0.01188  -0.00001   0.00000  -0.00090  -0.00090  -0.01278
   D143      -0.00973  -0.00001   0.00000  -0.00114  -0.00114  -0.01087
   D144       3.13234  -0.00001   0.00000  -0.00086  -0.00086   3.13148
   D145       3.12868   0.00003   0.00000   0.00126   0.00126   3.12994
   D146      -0.03728   0.00001   0.00000   0.00060   0.00060  -0.03667
   D147      -0.01342   0.00002   0.00000   0.00076   0.00076  -0.01266
   D148       3.10380   0.00000   0.00000   0.00010   0.00010   3.10391
   D149      -3.13851  -0.00002   0.00000  -0.00095  -0.00095  -3.13947
   D150       0.00508  -0.00002   0.00000  -0.00103  -0.00103   0.00405
   D151       0.00358  -0.00001   0.00000  -0.00046  -0.00046   0.00313
   D152      -3.13601  -0.00001   0.00000  -0.00053  -0.00053  -3.13654
   D153       0.01141  -0.00001   0.00000  -0.00046  -0.00046   0.01094
   D154       3.14039  -0.00001   0.00000  -0.00057  -0.00057   3.13982
   D155      -3.10601   0.00000   0.00000   0.00018   0.00018  -3.10582
   D156       0.02298   0.00000   0.00000   0.00008   0.00008   0.02306
   D157       0.00829   0.00000   0.00000  -0.00013  -0.00013   0.00816
   D158       3.14039   0.00000   0.00000   0.00009   0.00009   3.14048
   D159      -3.13535   0.00000   0.00000  -0.00006  -0.00006  -3.13540
   D160      -0.00325   0.00000   0.00000   0.00016   0.00016  -0.00308
   D161       0.00024   0.00000   0.00000  -0.00011  -0.00011   0.00012
   D162       3.13781   0.00000   0.00000  -0.00012  -0.00012   3.13769
   D163      -3.12901   0.00000   0.00000  -0.00001  -0.00001  -3.12901
   D164       0.00857   0.00000   0.00000  -0.00001  -0.00001   0.00856
   D165      -0.01023   0.00001   0.00000   0.00042   0.00042  -0.00982
   D166       3.13556   0.00001   0.00000   0.00042   0.00042   3.13599
   D167       3.14085   0.00000   0.00000   0.00020   0.00020   3.14104
   D168       0.00346   0.00000   0.00000   0.00020   0.00020   0.00366
   D169       0.00377   0.00000   0.00000   0.00042   0.00042   0.00419
   D170      -3.13789   0.00001   0.00000   0.00082   0.00082  -3.13707
   D171       3.14123   0.00000   0.00000   0.00042   0.00042  -3.14154
   D172      -0.00043   0.00001   0.00000   0.00081   0.00081   0.00038
   D173      -3.14070  -0.00001   0.00000  -0.00045  -0.00045  -3.14115
   D174       0.00083   0.00000   0.00000  -0.00007  -0.00007   0.00076
   D175      -3.14117   0.00000   0.00000  -0.00023  -0.00023  -3.14140
   D176       0.00089   0.00000   0.00000   0.00004   0.00004   0.00093
         Item               Value     Threshold  Converged?
 Maximum Force            0.000490     0.000450     NO 
 RMS     Force            0.000059     0.000300     YES
 Maximum Displacement     0.091354     0.001800     NO 
 RMS     Displacement     0.020083     0.001200     NO 
 Predicted change in Energy=-7.293298D-06
 Lowest energy point so far.  Saving SCF results.
 GradGradGradGradGradGradGradGradGradGradGradGradGradGradGradGradGradGrad

 Leave Link  103 at Sat Oct 20 05:38:27 2018, MaxMem=   838860800 cpu:         6.5
 (Enter /soft/sl6.3/x86_64/gaussian/g09_d01/g09/l202.exe)
 Stoichiometry    C28H20Cl2FeN8O4(5)
 Framework group  C1[X(C28H20Cl2FeN8O4)]
 Deg. of freedom   183
 Full point group                 C1      NOp   1
 RotChk:  IX=0 Diff= 1.01D-02
 Largest Abelian subgroup         C1      NOp   1
 Largest concise Abelian subgroup C1      NOp   1
                         Standard orientation:                         
 ---------------------------------------------------------------------
 Center     Atomic      Atomic             Coordinates (Angstroms)
 Number     Number       Type             X           Y           Z
 ---------------------------------------------------------------------
      1         26           0       -0.140438   -2.099356   -0.528319
      2         17           0       -0.089970   -1.328636   -2.722066
      3          7           0       -2.046157   -3.309622   -0.894106
      4          7           0       -1.918064   -0.687553   -0.216755
      5          7           0       -2.033789    0.574856    0.026661
      6          7           0       -3.303475    0.922579   -0.283968
      7          6           0       -2.021635   -4.603056   -1.231367
      8          1           0       -1.062591   -5.093379   -1.094311
      9          6           0       -3.142932   -5.263487   -1.726421
     10          1           0       -3.078456   -6.310779   -1.992800
     11          6           0       -4.326992   -4.549982   -1.876848
     12          1           0       -5.217633   -5.032060   -2.263324
     13          6           0       -4.355293   -3.203247   -1.532102
     14          1           0       -5.261853   -2.621695   -1.646691
     15          6           0       -3.188679   -2.612533   -1.047156
     16          6           0       -3.101015   -1.197786   -0.678079
     17          6           0       -4.001723   -0.159735   -0.726815
     18          1           0       -5.019546   -0.092116   -1.066020
     19         17           0        1.174497   -4.134444   -0.273415
     20          7           0       -0.251797   -2.206320    1.823760
     21          7           0        1.502975   -0.896883    0.253843
     22          7           0        2.457438   -0.266714   -0.346070
     23          7           0        3.355960    0.081644    0.601453
     24          6           0       -1.163085   -2.868271    2.538810
     25          1           0       -1.978790   -3.307408    1.975652
     26          6           0       -1.083639   -3.016896    3.918470
     27          1           0       -1.846238   -3.570356    4.451551
     28          6           0       -0.001415   -2.447440    4.584249
     29          1           0        0.099457   -2.543636    5.659000
     30          6           0        0.952928   -1.757503    3.850031
     31          1           0        1.807405   -1.306473    4.339304
     32          6           0        0.797042   -1.658858    2.465262
     33          6           0        1.749326   -0.970300    1.599731
     34          6           0        2.949417   -0.340898    1.830270
     35          1           0        3.537776   -0.200682    2.718703
     36          6           0       -3.732560    2.272324   -0.148268
     37          6           0       -5.068020    2.551440    0.143976
     38          6           0       -2.802021    3.300680   -0.311665
     39          6           0       -5.480216    3.872718    0.260141
     40          6           0       -3.221314    4.615590   -0.180000
     41          6           0       -4.559206    4.911973    0.100911
     42          1           0       -5.775360    1.747108    0.302464
     43          1           0       -1.774404    3.056581   -0.542890
     44          1           0       -6.512788    4.100943    0.486990
     45          1           0       -2.522413    5.432841   -0.304679
     46          6           0        4.544351    0.770909    0.231109
     47          6           0        5.220609    1.553215    1.169609
     48          6           0        5.014987    0.650930   -1.077762
     49          6           0        6.385162    2.207365    0.796224
     50          6           0        6.175158    1.319426   -1.442746
     51          6           0        6.870634    2.095972   -0.509619
     52          1           0        4.832815    1.671004    2.173539
     53          1           0        4.469098    0.042336   -1.785422
     54          1           0        6.927785    2.821274    1.503700
     55          1           0        6.549824    1.233066   -2.453644
     56          6           0        8.121612    2.824461   -0.852653
     57          8           0        8.754646    3.505295   -0.081733
     58          8           0        8.493688    2.649182   -2.142013
     59          1           0        9.308949    3.157129   -2.263457
     60          6           0       -4.948990    6.343284    0.223180
     61          8           0       -4.190651    7.274507    0.107999
     62          8           0       -6.268486    6.506626    0.483453
     63          1           0       -6.418717    7.461339    0.543625
 ---------------------------------------------------------------------
 Rotational constants (GHZ):      0.0628863      0.0420334      0.0299931
 Leave Link  202 at Sat Oct 20 05:38:28 2018, MaxMem=   838860800 cpu:         0.1
 (Enter /soft/sl6.3/x86_64/gaussian/g09_d01/g09/l301.exe)
 Standard basis: 6-311G(d,p) (5D, 7F)
 Ernie: Thresh=  0.10000D-02 Tol=  0.10000D-05 Strict=F.
 There are   986 symmetry adapted cartesian basis functions of A   symmetry.
 There are   938 symmetry adapted basis functions of A   symmetry.
   938 basis functions,  1619 primitive gaussians,   986 cartesian basis functions
   170 alpha electrons      166 beta electrons
       nuclear repulsion energy      5834.1761937982 Hartrees.
 IExCor=  402 DFT=T Ex+Corr=B3LYP ExCW=0 ScaHFX=  0.200000
 ScaDFX=  0.800000  0.720000  1.000000  0.810000 ScalE2=  1.000000  1.000000
 IRadAn=      0 IRanWt=     -1 IRanGd=            0 ICorTp=0 IEmpDi=  4
 NAtoms=   63 NActive=   63 NUniq=   63 SFac= 1.00D+00 NAtFMM=   60 NAOKFM=T Big=T
 Integral buffers will be    131072 words long.
 Raffenetti 2 integral format.
 Two-electron integral symmetry is turned on.
 Leave Link  301 at Sat Oct 20 05:38:28 2018, MaxMem=   838860800 cpu:         0.9
 (Enter /soft/sl6.3/x86_64/gaussian/g09_d01/g09/l302.exe)
 NPDir=0 NMtPBC=     1 NCelOv=     1 NCel=       1 NClECP=     1 NCelD=      1
         NCelK=      1 NCelE2=     1 NClLst=     1 CellRange=     0.0.
 One-electron integrals computed using PRISM.
 NBasis=   938 RedAO= T EigKep=  1.63D-04  NBF=   938
 NBsUse=   938 1.00D-06 EigRej= -1.00D+00 NBFU=   938
 Precomputing XC quadrature grid using
 IXCGrd= 4 IRadAn=           0 IRanWt=          -1 IRanGd=           0 AccXCQ= 0.00D+00.
 Generated NRdTot=       0 NPtTot=           0 NUsed=           0 NTot=          32
 NSgBfM=   858   859   863   864   868 MxSgAt=    63 MxSgA2=    63.
 Leave Link  302 at Sat Oct 20 05:38:32 2018, MaxMem=   838860800 cpu:        73.0
 (Enter /soft/sl6.3/x86_64/gaussian/g09_d01/g09/l303.exe)
 DipDrv:  MaxL=1.
 Leave Link  303 at Sat Oct 20 05:38:33 2018, MaxMem=   838860800 cpu:         4.5
 (Enter /soft/sl6.3/x86_64/gaussian/g09_d01/g09/l401.exe)
 Initial guess from the checkpoint file:  "FeCl2L12_COOH_cis2.chk"
 B after Tr=     0.000000    0.000000    0.000000
         Rot=    0.999994    0.002048    0.000721   -0.002676 Ang=   0.39 deg.
 Guess basis will be translated and rotated to current coordinates.
 JPrj=2 DoOrth=T DoCkMO=T.
 Initial guess <Sx>= 0.0000 <Sy>= 0.0000 <Sz>= 2.0000 <S**2>= 6.0226 S= 2.0045
 Generating alternative initial guess.
 ExpMin= 4.19D-02 ExpMax= 2.58D+05 ExpMxC= 8.89D+03 IAcc=2 IRadAn=         4 AccDes= 0.00D+00
 Harris functional with IExCor=  402 and IRadAn=       4 diagonalized for initial guess.
 HarFok:  IExCor=  402 AccDes= 0.00D+00 IRadAn=         4 IDoV= 1 UseB2=F ITyADJ=14
 ICtDFT=  3500011 ScaDFX=  1.000000  1.000000  1.000000  1.000000
 FoFCou: FMM=F IPFlag=           0 FMFlag=      100000 FMFlg1=        2001
         NFxFlg=           0 DoJE=T BraDBF=F KetDBF=T FulRan=T
         wScrn=  0.000000 ICntrl=     500 IOpCl=  0 I1Cent=   200000004 NGrid=           0
         NMat0=    1 NMatS0=      1 NMatT0=    0 NMatD0=    1 NMtDS0=    0 NMtDT0=    0
 Petite list used in FoFCou.
 Harris En= -4002.36429476575    
 Leave Link  401 at Sat Oct 20 05:38:52 2018, MaxMem=   838860800 cpu:       297.8
 (Enter /soft/sl6.3/x86_64/gaussian/g09_d01/g09/l502.exe)
 UHF open shell SCF:
 Using DIIS extrapolation, IDIIS=  1040.
 Integral symmetry usage will be decided dynamically.
 IVT=     2958216 IEndB=     2958216 NGot=   838860800 MDV=   836892407
 LenX=   836892407 LenY=   835919225
 Requested convergence on RMS density matrix=1.00D-08 within 128 cycles.
 Requested convergence on MAX density matrix=1.00D-06.
 Requested convergence on             energy=1.00D-06.
 No special actions if energy rises.
 Fock matrices will be formed incrementally for  20 cycles.

 Cycle   1  Pass 1  IDiag  1:
 FoFJK:  IHMeth= 1 ICntrl=       0 DoSepK=F KAlg= 0 I1Cent=   0 FoldK=F
 IRaf= 550000000 NMat=   1 IRICut=       1 DoRegI=T DoRafI=F ISym2E= 0.
 FoFCou: FMM=T IPFlag=           0 FMFlag=      100000 FMFlg1=        2001
         NFxFlg=           0 DoJE=F BraDBF=F KetDBF=F FulRan=T
         wScrn=  0.000000 ICntrl=       0 IOpCl=  1 I1Cent=           0 NGrid=           0
         NMat0=    1 NMatS0=      1 NMatT0=    0 NMatD0=    1 NMtDS0=    0 NMtDT0=    0
 Symmetry not used in FoFCou.
 FMM levels:  10  Number of levels for PrismC:   9
 E= -4002.67060920387    
 DIIS: error= 6.03D-04 at cycle   1 NSaved=   1.
 NSaved= 1 IEnMin= 1 EnMin= -4002.67060920387     IErMin= 1 ErrMin= 6.03D-04
 ErrMax= 6.03D-04  0.00D+00 EMaxC= 1.00D-01 BMatC= 1.80D-03 BMatP= 1.80D-03
 IDIUse=3 WtCom= 9.94D-01 WtEn= 6.03D-03
 Coeff-Com:  0.100D+01
 Coeff-En:   0.100D+01
 Coeff:      0.100D+01
 Gap=     0.769 Goal=   None    Shift=    0.000
 Gap=     0.735 Goal=   None    Shift=    0.000
 RMSDP=3.53D-05 MaxDP=2.18D-03              OVMax= 3.89D-03

 Cycle   2  Pass 1  IDiag  1:
 RMSU=  3.53D-05    CP:  1.00D+00
 E= -4002.67140290887     Delta-E=       -0.000793705000 Rises=F Damp=F
 DIIS: error= 7.78D-05 at cycle   2 NSaved=   2.
 NSaved= 2 IEnMin= 2 EnMin= -4002.67140290887     IErMin= 2 ErrMin= 7.78D-05
 ErrMax= 7.78D-05  0.00D+00 EMaxC= 1.00D-01 BMatC= 3.05D-05 BMatP= 1.80D-03
 IDIUse=1 WtCom= 1.00D+00 WtEn= 0.00D+00
 Coeff-Com: -0.578D-01 0.106D+01
 Coeff:     -0.578D-01 0.106D+01
 Gap=     0.105 Goal=   None    Shift=    0.000
 Gap=     0.072 Goal=   None    Shift=    0.000
 RMSDP=7.69D-06 MaxDP=3.67D-04 DE=-7.94D-04 OVMax= 9.30D-04

 Cycle   3  Pass 1  IDiag  1:
 RMSU=  7.58D-06    CP:  1.00D+00  1.04D+00
 E= -4002.67140740573     Delta-E=       -0.000004496858 Rises=F Damp=F
 DIIS: error= 1.07D-04 at cycle   3 NSaved=   3.
 NSaved= 3 IEnMin= 3 EnMin= -4002.67140740573     IErMin= 2 ErrMin= 7.78D-05
 ErrMax= 1.07D-04  0.00D+00 EMaxC= 1.00D-01 BMatC= 3.94D-05 BMatP= 3.05D-05
 IDIUse=3 WtCom= 4.91D-01 WtEn= 5.09D-01
 Coeff-Com: -0.421D-01 0.603D+00 0.439D+00
 Coeff-En:   0.000D+00 0.304D+00 0.696D+00
 Coeff:     -0.207D-01 0.451D+00 0.570D+00
 Gap=     0.105 Goal=   None    Shift=    0.000
 Gap=     0.071 Goal=   None    Shift=    0.000
 RMSDP=5.92D-06 MaxDP=3.59D-04 DE=-4.50D-06 OVMax= 9.73D-04

 Cycle   4  Pass 1  IDiag  1:
 RMSU=  3.33D-06    CP:  1.00D+00  1.06D+00  3.68D-01
 E= -4002.67141107215     Delta-E=       -0.000003666424 Rises=F Damp=F
 DIIS: error= 9.68D-05 at cycle   4 NSaved=   4.
 NSaved= 4 IEnMin= 4 EnMin= -4002.67141107215     IErMin= 2 ErrMin= 7.78D-05
 ErrMax= 9.68D-05  0.00D+00 EMaxC= 1.00D-01 BMatC= 2.35D-05 BMatP= 3.05D-05
 IDIUse=1 WtCom= 1.00D+00 WtEn= 0.00D+00
 Coeff-Com: -0.160D-01 0.198D+00 0.412D+00 0.406D+00
 Coeff:     -0.160D-01 0.198D+00 0.412D+00 0.406D+00
 Gap=     0.105 Goal=   None    Shift=    0.000
 Gap=     0.072 Goal=   None    Shift=    0.000
 RMSDP=2.53D-06 MaxDP=1.79D-04 DE=-3.67D-06 OVMax= 4.61D-04

 Cycle   5  Pass 1  IDiag  1:
 RMSU=  1.10D-06    CP:  1.00D+00  1.06D+00  5.69D-01  4.96D-01
 E= -4002.67141617819     Delta-E=       -0.000005106038 Rises=F Damp=F
 DIIS: error= 1.57D-05 at cycle   5 NSaved=   5.
 NSaved= 5 IEnMin= 5 EnMin= -4002.67141617819     IErMin= 5 ErrMin= 1.57D-05
 ErrMax= 1.57D-05  0.00D+00 EMaxC= 1.00D-01 BMatC= 7.51D-07 BMatP= 2.35D-05
 IDIUse=1 WtCom= 1.00D+00 WtEn= 0.00D+00
 Coeff-Com: -0.338D-02 0.282D-01 0.186D+00 0.248D+00 0.542D+00
 Coeff:     -0.338D-02 0.282D-01 0.186D+00 0.248D+00 0.542D+00
 Gap=     0.105 Goal=   None    Shift=    0.000
 Gap=     0.071 Goal=   None    Shift=    0.000
 RMSDP=6.65D-07 MaxDP=3.39D-05 DE=-5.11D-06 OVMax= 2.80D-04

 Cycle   6  Pass 1  IDiag  1:
 RMSU=  4.93D-07    CP:  1.00D+00  1.06D+00  5.91D-01  5.80D-01  7.25D-01
 E= -4002.67141634963     Delta-E=       -0.000000171443 Rises=F Damp=F
 DIIS: error= 6.62D-06 at cycle   6 NSaved=   6.
 NSaved= 6 IEnMin= 6 EnMin= -4002.67141634963     IErMin= 6 ErrMin= 6.62D-06
 ErrMax= 6.62D-06  0.00D+00 EMaxC= 1.00D-01 BMatC= 1.80D-07 BMatP= 7.51D-07
 IDIUse=1 WtCom= 1.00D+00 WtEn= 0.00D+00
 Coeff-Com:  0.159D-03-0.126D-01 0.645D-01 0.108D+00 0.369D+00 0.470D+00
 Coeff:      0.159D-03-0.126D-01 0.645D-01 0.108D+00 0.369D+00 0.470D+00
 Gap=     0.105 Goal=   None    Shift=    0.000
 Gap=     0.071 Goal=   None    Shift=    0.000
 RMSDP=3.40D-07 MaxDP=2.74D-05 DE=-1.71D-07 OVMax= 2.28D-04

 Cycle   7  Pass 1  IDiag  1:
 RMSU=  2.82D-07    CP:  1.00D+00  1.06D+00  6.02D-01  5.93D-01  8.44D-01
                    CP:  8.06D-01
 E= -4002.67141640929     Delta-E=       -0.000000059652 Rises=F Damp=F
 DIIS: error= 5.06D-06 at cycle   7 NSaved=   7.
 NSaved= 7 IEnMin= 7 EnMin= -4002.67141640929     IErMin= 7 ErrMin= 5.06D-06
 ErrMax= 5.06D-06  0.00D+00 EMaxC= 1.00D-01 BMatC= 4.24D-08 BMatP= 1.80D-07
 IDIUse=1 WtCom= 1.00D+00 WtEn= 0.00D+00
 Coeff-Com:  0.759D-03-0.150D-01 0.978D-02 0.290D-01 0.155D+00 0.328D+00
 Coeff-Com:  0.493D+00
 Coeff:      0.759D-03-0.150D-01 0.978D-02 0.290D-01 0.155D+00 0.328D+00
 Coeff:      0.493D+00
 Gap=     0.105 Goal=   None    Shift=    0.000
 Gap=     0.071 Goal=   None    Shift=    0.000
 RMSDP=2.18D-07 MaxDP=2.37D-05 DE=-5.97D-08 OVMax= 2.01D-04

 Cycle   8  Pass 1  IDiag  1:
 RMSU=  1.38D-07    CP:  1.00D+00  1.06D+00  6.04D-01  6.09D-01  8.96D-01
                    CP:  1.10D+00  1.10D+00
 E= -4002.67141643749     Delta-E=       -0.000000028203 Rises=F Damp=F
 DIIS: error= 4.65D-06 at cycle   8 NSaved=   8.
 NSaved= 8 IEnMin= 8 EnMin= -4002.67141643749     IErMin= 8 ErrMin= 4.65D-06
 ErrMax= 4.65D-06  0.00D+00 EMaxC= 1.00D-01 BMatC= 1.51D-08 BMatP= 4.24D-08
 IDIUse=1 WtCom= 1.00D+00 WtEn= 0.00D+00
 Coeff-Com:  0.431D-03-0.535D-02-0.160D-01-0.186D-01-0.266D-01 0.580D-01
 Coeff-Com:  0.316D+00 0.692D+00
 Coeff:      0.431D-03-0.535D-02-0.160D-01-0.186D-01-0.266D-01 0.580D-01
 Coeff:      0.316D+00 0.692D+00
 Gap=     0.105 Goal=   None    Shift=    0.000
 Gap=     0.071 Goal=   None    Shift=    0.000
 RMSDP=2.36D-07 MaxDP=3.11D-05 DE=-2.82D-08 OVMax= 2.63D-04

 Cycle   9  Pass 1  IDiag  1:
 RMSU=  8.05D-08    CP:  1.00D+00  1.06D+00  6.07D-01  6.22D-01  9.78D-01
                    CP:  1.36D+00  1.60D+00  1.37D+00
 E= -4002.67141646558     Delta-E=       -0.000000028094 Rises=F Damp=F
 DIIS: error= 3.79D-06 at cycle   9 NSaved=   9.
 NSaved= 9 IEnMin= 9 EnMin= -4002.67141646558     IErMin= 9 ErrMin= 3.79D-06
 ErrMax= 3.79D-06  0.00D+00 EMaxC= 1.00D-01 BMatC= 8.74D-09 BMatP= 1.51D-08
 IDIUse=1 WtCom= 1.00D+00 WtEn= 0.00D+00
 Coeff-Com: -0.507D-03 0.130D-01-0.224D-01-0.454D-01-0.186D+00-0.319D+00
 Coeff-Com: -0.285D+00 0.478D+00 0.137D+01
 Coeff:     -0.507D-03 0.130D-01-0.224D-01-0.454D-01-0.186D+00-0.319D+00
 Coeff:     -0.285D+00 0.478D+00 0.137D+01
 Gap=     0.105 Goal=   None    Shift=    0.000
 Gap=     0.071 Goal=   None    Shift=    0.000
 RMSDP=5.40D-07 MaxDP=7.34D-05 DE=-2.81D-08 OVMax= 6.10D-04

 Cycle  10  Pass 1  IDiag  1:
 RMSU=  7.56D-08    CP:  1.00D+00  1.06D+00  6.13D-01  6.52D-01  1.14D+00
                    CP:  2.00D+00  2.72D+00  2.79D+00  1.70D+00
 E= -4002.67141651150     Delta-E=       -0.000000045919 Rises=F Damp=F
 DIIS: error= 2.23D-06 at cycle  10 NSaved=  10.
 NSaved=10 IEnMin=10 EnMin= -4002.67141651150     IErMin=10 ErrMin= 2.23D-06
 ErrMax= 2.23D-06  0.00D+00 EMaxC= 1.00D-01 BMatC= 5.59D-09 BMatP= 8.74D-09
 IDIUse=1 WtCom= 1.00D+00 WtEn= 0.00D+00
 Coeff-Com: -0.675D-03 0.141D-01-0.902D-02-0.259D-01-0.133D+00-0.303D+00
 Coeff-Com: -0.432D+00-0.107D+00 0.116D+01 0.832D+00
 Coeff:     -0.675D-03 0.141D-01-0.902D-02-0.259D-01-0.133D+00-0.303D+00
 Coeff:     -0.432D+00-0.107D+00 0.116D+01 0.832D+00
 Gap=     0.105 Goal=   None    Shift=    0.000
 Gap=     0.071 Goal=   None    Shift=    0.000
 RMSDP=4.58D-07 MaxDP=6.31D-05 DE=-4.59D-08 OVMax= 5.22D-04

 Cycle  11  Pass 1  IDiag  1:
 RMSU=  2.38D-07    CP:  1.00D+00  1.06D+00  6.20D-01  6.77D-01  1.28D+00
                    CP:  2.53D+00  3.00D+00  3.00D+00  2.78D+00  1.38D+00
 E= -4002.67141653212     Delta-E=       -0.000000020616 Rises=F Damp=F
 DIIS: error= 1.50D-06 at cycle  11 NSaved=  11.
 NSaved=11 IEnMin=11 EnMin= -4002.67141653212     IErMin=11 ErrMin= 1.50D-06
 ErrMax= 1.50D-06  0.00D+00 EMaxC= 1.00D-01 BMatC= 1.65D-09 BMatP= 5.59D-09
 IDIUse=1 WtCom= 1.00D+00 WtEn= 0.00D+00
 Coeff-Com: -0.277D-03 0.504D-02 0.157D-03-0.379D-02-0.292D-01-0.994D-01
 Coeff-Com: -0.181D+00-0.220D+00 0.359D+00 0.517D+00 0.653D+00
 Coeff:     -0.277D-03 0.504D-02 0.157D-03-0.379D-02-0.292D-01-0.994D-01
 Coeff:     -0.181D+00-0.220D+00 0.359D+00 0.517D+00 0.653D+00
 Gap=     0.105 Goal=   None    Shift=    0.000
 Gap=     0.071 Goal=   None    Shift=    0.000
 RMSDP=1.60D-07 MaxDP=2.19D-05 DE=-2.06D-08 OVMax= 1.82D-04

 Cycle  12  Pass 1  IDiag  1:
 RMSU=  3.79D-08    CP:  1.00D+00  1.06D+00  6.21D-01  6.85D-01  1.32D+00
                    CP:  2.70D+00  3.00D+00  3.00D+00  3.00D+00  1.80D+00
                    CP:  1.45D+00
 E= -4002.67141653566     Delta-E=       -0.000000003540 Rises=F Damp=F
 DIIS: error= 1.25D-06 at cycle  12 NSaved=  12.
 NSaved=12 IEnMin=12 EnMin= -4002.67141653566     IErMin=12 ErrMin= 1.25D-06
 ErrMax= 1.25D-06  0.00D+00 EMaxC= 1.00D-01 BMatC= 7.54D-10 BMatP= 1.65D-09
 IDIUse=1 WtCom= 1.00D+00 WtEn= 0.00D+00
 Coeff-Com:  0.219D-04-0.103D-02 0.286D-02 0.564D-02 0.227D-01 0.270D-01
 Coeff-Com:  0.124D-01-0.129D+00-0.113D+00 0.106D+00 0.452D+00 0.615D+00
 Coeff:      0.219D-04-0.103D-02 0.286D-02 0.564D-02 0.227D-01 0.270D-01
 Coeff:      0.124D-01-0.129D+00-0.113D+00 0.106D+00 0.452D+00 0.615D+00
 Gap=     0.105 Goal=   None    Shift=    0.000
 Gap=     0.071 Goal=   None    Shift=    0.000
 RMSDP=7.05D-08 MaxDP=8.68D-06 DE=-3.54D-09 OVMax= 8.15D-05

 Cycle  13  Pass 1  IDiag  1:
 RMSU=  3.13D-08    CP:  1.00D+00  1.06D+00  6.21D-01  6.87D-01  1.34D+00
                    CP:  2.76D+00  3.00D+00  3.00D+00  3.00D+00  2.09D+00
                    CP:  1.64D+00  1.35D+00
 E= -4002.67141653708     Delta-E=       -0.000000001419 Rises=F Damp=F
 DIIS: error= 1.12D-06 at cycle  13 NSaved=  13.
 NSaved=13 IEnMin=13 EnMin= -4002.67141653708     IErMin=13 ErrMin= 1.12D-06
 ErrMax= 1.12D-06  0.00D+00 EMaxC= 1.00D-01 BMatC= 3.46D-10 BMatP= 7.54D-10
 IDIUse=1 WtCom= 1.00D+00 WtEn= 0.00D+00
 Coeff-Com:  0.985D-04-0.216D-02 0.158D-02 0.441D-02 0.218D-01 0.461D-01
 Coeff-Com:  0.627D-01-0.569D-02-0.173D+00-0.101D+00 0.568D-01 0.349D+00
 Coeff-Com:  0.739D+00
 Coeff:      0.985D-04-0.216D-02 0.158D-02 0.441D-02 0.218D-01 0.461D-01
 Coeff:      0.627D-01-0.569D-02-0.173D+00-0.101D+00 0.568D-01 0.349D+00
 Coeff:      0.739D+00
 Gap=     0.105 Goal=   None    Shift=    0.000
 Gap=     0.071 Goal=   None    Shift=    0.000
 RMSDP=5.05D-08 MaxDP=6.94D-06 DE=-1.42D-09 OVMax= 5.98D-05

 Cycle  14  Pass 1  IDiag  1:
 RMSU=  1.88D-08    CP:  1.00D+00  1.06D+00  6.21D-01  6.89D-01  1.35D+00
                    CP:  2.79D+00  3.00D+00  3.00D+00  3.00D+00  2.36D+00
                    CP:  1.73D+00  1.84D+00  1.81D+00
 E= -4002.67141653805     Delta-E=       -0.000000000977 Rises=F Damp=F
 DIIS: error= 1.02D-06 at cycle  14 NSaved=  14.
 NSaved=14 IEnMin=14 EnMin= -4002.67141653805     IErMin=14 ErrMin= 1.02D-06
 ErrMax= 1.02D-06  0.00D+00 EMaxC= 1.00D-01 BMatC= 2.48D-10 BMatP= 3.46D-10
 IDIUse=1 WtCom= 1.00D+00 WtEn= 0.00D+00
 Coeff-Com:  0.345D-04-0.211D-03-0.157D-02-0.253D-02-0.906D-02 0.555D-03
 Coeff-Com:  0.201D-01 0.119D+00 0.871D-02-0.155D+00-0.383D+00-0.380D+00
 Coeff-Com:  0.410D+00 0.137D+01
 Coeff:      0.345D-04-0.211D-03-0.157D-02-0.253D-02-0.906D-02 0.555D-03
 Coeff:      0.201D-01 0.119D+00 0.871D-02-0.155D+00-0.383D+00-0.380D+00
 Coeff:      0.410D+00 0.137D+01
 Gap=     0.105 Goal=   None    Shift=    0.000
 Gap=     0.071 Goal=   None    Shift=    0.000
 RMSDP=1.01D-07 MaxDP=1.52D-05 DE=-9.77D-10 OVMax= 1.21D-04

 Cycle  15  Pass 1  IDiag  1:
 RMSU=  3.04D-08    CP:  1.00D+00  1.06D+00  6.22D-01  6.91D-01  1.35D+00
                    CP:  2.83D+00  3.00D+00  3.00D+00  3.00D+00  2.84D+00
                    CP:  1.89D+00  2.83D+00  3.00D+00  2.95D+00
 E= -4002.67141653989     Delta-E=       -0.000000001835 Rises=F Damp=F
 DIIS: error= 8.34D-07 at cycle  15 NSaved=  15.
 NSaved=15 IEnMin=15 EnMin= -4002.67141653989     IErMin=15 ErrMin= 8.34D-07
 ErrMax= 8.34D-07  0.00D+00 EMaxC= 1.00D-01 BMatC= 1.86D-10 BMatP= 2.48D-10
 IDIUse=1 WtCom= 1.00D+00 WtEn= 0.00D+00
 Coeff-Com: -0.360D-04 0.120D-02-0.211D-02-0.459D-02-0.204D-01-0.275D-01
 Coeff-Com: -0.302D-01 0.972D-01 0.111D+00-0.459D-01-0.314D+00-0.501D+00
 Coeff-Com: -0.210D+00 0.959D+00 0.988D+00
 Coeff:     -0.360D-04 0.120D-02-0.211D-02-0.459D-02-0.204D-01-0.275D-01
 Coeff:     -0.302D-01 0.972D-01 0.111D+00-0.459D-01-0.314D+00-0.501D+00
 Coeff:     -0.210D+00 0.959D+00 0.988D+00
 Gap=     0.105 Goal=   None    Shift=    0.000
 Gap=     0.071 Goal=   None    Shift=    0.000
 RMSDP=1.04D-07 MaxDP=1.65D-05 DE=-1.84D-09 OVMax= 1.25D-04

 Cycle  16  Pass 1  IDiag  1:
 RMSU=  6.27D-08    CP:  1.00D+00  1.06D+00  6.22D-01  6.93D-01  1.36D+00
                    CP:  2.87D+00  3.00D+00  3.00D+00  3.00D+00  3.00D+00
                    CP:  2.03D+00  3.00D+00  3.00D+00  3.00D+00  3.00D+00
 E= -4002.67141654139     Delta-E=       -0.000000001506 Rises=F Damp=F
 DIIS: error= 6.85D-07 at cycle  16 NSaved=  16.
 NSaved=16 IEnMin=16 EnMin= -4002.67141654139     IErMin=16 ErrMin= 6.85D-07
 ErrMax= 6.85D-07  0.00D+00 EMaxC= 1.00D-01 BMatC= 1.45D-10 BMatP= 1.86D-10
 IDIUse=1 WtCom= 1.00D+00 WtEn= 0.00D+00
 Coeff-Com: -0.401D-04 0.904D-03-0.673D-03-0.190D-02-0.965D-02-0.173D-01
 Coeff-Com: -0.336D-01 0.181D-01 0.654D-01 0.417D-01-0.418D-01-0.167D+00
 Coeff-Com: -0.348D+00 0.187D-02 0.716D+00 0.775D+00
 Coeff:     -0.401D-04 0.904D-03-0.673D-03-0.190D-02-0.965D-02-0.173D-01
 Coeff:     -0.336D-01 0.181D-01 0.654D-01 0.417D-01-0.418D-01-0.167D+00
 Coeff:     -0.348D+00 0.187D-02 0.716D+00 0.775D+00
 Gap=     0.105 Goal=   None    Shift=    0.000
 Gap=     0.071 Goal=   None    Shift=    0.000
 RMSDP=7.58D-08 MaxDP=1.27D-05 DE=-1.51D-09 OVMax= 9.01D-05

 Cycle  17  Pass 1  IDiag  1:
 RMSU=  4.75D-08    CP:  1.00D+00  1.06D+00  6.23D-01  6.95D-01  1.37D+00
                    CP:  2.90D+00  3.00D+00  3.00D+00  3.00D+00  3.00D+00
                    CP:  2.12D+00  3.00D+00  3.00D+00  3.00D+00  3.00D+00
                    CP:  1.83D+00
 E= -4002.67141654250     Delta-E=       -0.000000001104 Rises=F Damp=F
 DIIS: error= 5.94D-07 at cycle  17 NSaved=  17.
 NSaved=17 IEnMin=17 EnMin= -4002.67141654250     IErMin=17 ErrMin= 5.94D-07
 ErrMax= 5.94D-07  0.00D+00 EMaxC= 1.00D-01 BMatC= 1.09D-10 BMatP= 1.45D-10
 IDIUse=1 WtCom= 1.00D+00 WtEn= 0.00D+00
 Coeff-Com:  0.516D-05-0.387D-03 0.111D-02 0.220D-02 0.896D-02 0.130D-01
 Coeff-Com: -0.209D-02-0.445D-01-0.533D-01 0.547D-01 0.179D+00 0.252D+00
 Coeff-Com: -0.600D-01-0.653D+00-0.269D+00 0.420D+00 0.115D+01
 Coeff:      0.516D-05-0.387D-03 0.111D-02 0.220D-02 0.896D-02 0.130D-01
 Coeff:     -0.209D-02-0.445D-01-0.533D-01 0.547D-01 0.179D+00 0.252D+00
 Coeff:     -0.600D-01-0.653D+00-0.269D+00 0.420D+00 0.115D+01
 Gap=     0.105 Goal=   None    Shift=    0.000
 Gap=     0.071 Goal=   None    Shift=    0.000
 RMSDP=8.96D-08 MaxDP=1.58D-05 DE=-1.10D-09 OVMax= 1.06D-04

 Cycle  18  Pass 1  IDiag  1:
 RMSU=  1.37D-08    CP:  1.00D+00  1.06D+00  6.23D-01  6.97D-01  1.38D+00
                    CP:  2.93D+00  3.00D+00  3.00D+00  3.00D+00  3.00D+00
                    CP:  2.22D+00  3.00D+00  3.00D+00  3.00D+00  3.00D+00
                    CP:  2.78D+00  2.20D+00
 E= -4002.67141654352     Delta-E=       -0.000000001024 Rises=F Damp=F
 DIIS: error= 5.00D-07 at cycle  18 NSaved=  18.
 NSaved=18 IEnMin=18 EnMin= -4002.67141654352     IErMin=18 ErrMin= 5.00D-07
 ErrMax= 5.00D-07  0.00D+00 EMaxC= 1.00D-01 BMatC= 9.24D-11 BMatP= 1.09D-10
 IDIUse=1 WtCom= 1.00D+00 WtEn= 0.00D+00
 Coeff-Com:  0.298D-04-0.865D-03 0.122D-02 0.275D-02 0.125D-01 0.219D-01
 Coeff-Com:  0.188D-01-0.356D-01-0.866D-01 0.976D-02 0.143D+00 0.287D+00
 Coeff-Com:  0.194D+00-0.457D+00-0.656D+00-0.259D+00 0.852D+00 0.952D+00
 Coeff:      0.298D-04-0.865D-03 0.122D-02 0.275D-02 0.125D-01 0.219D-01
 Coeff:      0.188D-01-0.356D-01-0.866D-01 0.976D-02 0.143D+00 0.287D+00
 Coeff:      0.194D+00-0.457D+00-0.656D+00-0.259D+00 0.852D+00 0.952D+00
 Gap=     0.105 Goal=   None    Shift=    0.000
 Gap=     0.071 Goal=   None    Shift=    0.000
 RMSDP=8.57D-08 MaxDP=1.55D-05 DE=-1.02D-09 OVMax= 1.00D-04

 Cycle  19  Pass 1  IDiag  1:
 RMSU=  4.60D-08    CP:  1.00D+00  1.06D+00  6.24D-01  6.99D-01  1.38D+00
                    CP:  2.96D+00  3.00D+00  3.00D+00  3.00D+00  3.00D+00
                    CP:  2.32D+00  3.00D+00  3.00D+00  3.00D+00  3.00D+00
                    CP:  3.00D+00  3.00D+00  2.38D+00
 E= -4002.67141654437     Delta-E=       -0.000000000848 Rises=F Damp=F
 DIIS: error= 4.36D-07 at cycle  19 NSaved=  19.
 NSaved=19 IEnMin=19 EnMin= -4002.67141654437     IErMin=19 ErrMin= 4.36D-07
 ErrMax= 4.36D-07  0.00D+00 EMaxC= 1.00D-01 BMatC= 7.28D-11 BMatP= 9.24D-11
 IDIUse=1 WtCom= 1.00D+00 WtEn= 0.00D+00
 Coeff-Com:  0.139D-04-0.126D-03-0.478D-03-0.747D-03-0.195D-02 0.104D-02
 Coeff-Com:  0.147D-01 0.356D-01-0.626D-03-0.630D-01-0.127D+00-0.115D+00
 Coeff-Com:  0.198D+00 0.468D+00-0.111D+00-0.673D+00-0.717D+00 0.706D+00
 Coeff-Com:  0.139D+01
 Coeff:      0.139D-04-0.126D-03-0.478D-03-0.747D-03-0.195D-02 0.104D-02
 Coeff:      0.147D-01 0.356D-01-0.626D-03-0.630D-01-0.127D+00-0.115D+00
 Coeff:      0.198D+00 0.468D+00-0.111D+00-0.673D+00-0.717D+00 0.706D+00
 Coeff:      0.139D+01
 Gap=     0.105 Goal=   None    Shift=    0.000
 Gap=     0.071 Goal=   None    Shift=    0.000
 RMSDP=1.27D-07 MaxDP=2.33D-05 DE=-8.48D-10 OVMax= 1.47D-04

 Cycle  20  Pass 1  IDiag  1:
 RMSU=  5.47D-08    CP:  1.00D+00  1.06D+00  6.24D-01  7.02D-01  1.39D+00
                    CP:  3.00D+00  3.00D+00  3.00D+00  3.00D+00  3.00D+00
                    CP:  2.44D+00  3.00D+00  3.00D+00  3.00D+00  3.00D+00
                    CP:  3.00D+00  3.00D+00  3.00D+00  3.00D+00
 E= -4002.67141654552     Delta-E=       -0.000000001151 Rises=F Damp=F
 DIIS: error= 4.02D-07 at cycle  20 NSaved=  20.
 NSaved=20 IEnMin=20 EnMin= -4002.67141654552     IErMin=20 ErrMin= 4.02D-07
 ErrMax= 4.02D-07  0.00D+00 EMaxC= 1.00D-01 BMatC= 6.20D-11 BMatP= 7.28D-11
 IDIUse=1 WtCom= 1.00D+00 WtEn= 0.00D+00
 Coeff-Com: -0.205D-04 0.869D-03-0.192D-02-0.397D-02-0.165D-01-0.240D-01
 Coeff-Com: -0.436D-02 0.807D-01 0.979D-01-0.831D-01-0.305D+00-0.448D+00
 Coeff-Com: -0.114D-01 0.102D+01 0.622D+00-0.409D+00-0.168D+01-0.296D+00
 Coeff-Com:  0.142D+01 0.104D+01
 Coeff:     -0.205D-04 0.869D-03-0.192D-02-0.397D-02-0.165D-01-0.240D-01
 Coeff:     -0.436D-02 0.807D-01 0.979D-01-0.831D-01-0.305D+00-0.448D+00
 Coeff:     -0.114D-01 0.102D+01 0.622D+00-0.409D+00-0.168D+01-0.296D+00
 Coeff:      0.142D+01 0.104D+01
 Gap=     0.105 Goal=   None    Shift=    0.000
 Gap=     0.071 Goal=   None    Shift=    0.000
 RMSDP=1.53D-07 MaxDP=2.82D-05 DE=-1.15D-09 OVMax= 1.76D-04

 Cycle  21  Pass 1  IDiag  1:
 Restarting incremental Fock formation.
 E= -4002.67141654697     Delta-E=       -0.000000001450 Rises=F Damp=F
 DIIS: error= 3.48D-07 at cycle  21 NSaved=  20.
 NSaved=20 IEnMin=20 EnMin= -4002.67141654697     IErMin=20 ErrMin= 3.48D-07
 ErrMax= 3.48D-07  0.00D+00 EMaxC= 1.00D-01 BMatC= 4.12D-11 BMatP= 6.20D-11
 IDIUse=1 WtCom= 1.00D+00 WtEn= 0.00D+00
 Coeff-Com:  0.411D-03-0.115D-02-0.221D-02-0.916D-02-0.138D-01-0.619D-02
 Coeff-Com:  0.394D-01 0.572D-01-0.326D-01-0.147D+00-0.241D+00-0.114D+00
 Coeff-Com:  0.443D+00 0.493D+00 0.130D+00-0.726D+00-0.640D+00 0.160D+00
 Coeff-Com:  0.714D+00 0.895D+00
 Coeff:      0.411D-03-0.115D-02-0.221D-02-0.916D-02-0.138D-01-0.619D-02
 Coeff:      0.394D-01 0.572D-01-0.326D-01-0.147D+00-0.241D+00-0.114D+00
 Coeff:      0.443D+00 0.493D+00 0.130D+00-0.726D+00-0.640D+00 0.160D+00
 Coeff:      0.714D+00 0.895D+00
 Gap=     0.105 Goal=   None    Shift=    0.000
 Gap=     0.071 Goal=   None    Shift=    0.000
 RMSDP=9.80D-08 MaxDP=1.79D-05 DE=-1.45D-09 OVMax= 1.12D-04

 Cycle  22  Pass 1  IDiag  1:
 RMSU=  9.80D-08    CP:  1.00D+00
 E= -4002.67141654756     Delta-E=       -0.000000000593 Rises=F Damp=F
 DIIS: error= 3.07D-07 at cycle  22 NSaved=  20.
 NSaved=20 IEnMin=20 EnMin= -4002.67141654756     IErMin=20 ErrMin= 3.07D-07
 ErrMax= 3.07D-07  0.00D+00 EMaxC= 1.00D-01 BMatC= 3.14D-11 BMatP= 4.12D-11
 IDIUse=1 WtCom= 1.00D+00 WtEn= 0.00D+00
 Coeff-Com:  0.111D-03 0.219D-03 0.530D-03 0.435D-03-0.543D-02-0.836D-02
 Coeff-Com: -0.262D-02 0.190D-01 0.395D-01 0.429D-01-0.779D-01-0.174D+00
 Coeff-Com:  0.471D-01 0.286D+00 0.326D+00-0.305D+00-0.573D+00-0.555D-01
 Coeff-Com:  0.569D+00 0.872D+00
 Coeff:      0.111D-03 0.219D-03 0.530D-03 0.435D-03-0.543D-02-0.836D-02
 Coeff:     -0.262D-02 0.190D-01 0.395D-01 0.429D-01-0.779D-01-0.174D+00
 Coeff:      0.471D-01 0.286D+00 0.326D+00-0.305D+00-0.573D+00-0.555D-01
 Coeff:      0.569D+00 0.872D+00
 Gap=     0.105 Goal=   None    Shift=    0.000
 Gap=     0.071 Goal=   None    Shift=    0.000
 RMSDP=6.66D-08 MaxDP=1.18D-05 DE=-5.93D-10 OVMax= 7.52D-05

 Cycle  23  Pass 1  IDiag  1:
 RMSU=  8.12D-09    CP:  1.00D+00  1.67D+00
 E= -4002.67141654791     Delta-E=       -0.000000000347 Rises=F Damp=F
 DIIS: error= 2.77D-07 at cycle  23 NSaved=  20.
 NSaved=20 IEnMin=20 EnMin= -4002.67141654791     IErMin=20 ErrMin= 2.77D-07
 ErrMax= 2.77D-07  0.00D+00 EMaxC= 1.00D-01 BMatC= 2.66D-11 BMatP= 3.14D-11
 IDIUse=1 WtCom= 1.00D+00 WtEn= 0.00D+00
 Coeff-Com:  0.392D-04 0.420D-03 0.144D-02-0.568D-02-0.673D-02-0.898D-02
 Coeff-Com:  0.203D-01 0.458D-01 0.701D-01-0.130D-01-0.189D+00-0.108D+00
 Coeff-Com:  0.103D+00 0.438D+00 0.779D-01-0.372D+00-0.402D+00-0.147D+00
 Coeff-Com:  0.602D+00 0.895D+00
 Coeff:      0.392D-04 0.420D-03 0.144D-02-0.568D-02-0.673D-02-0.898D-02
 Coeff:      0.203D-01 0.458D-01 0.701D-01-0.130D-01-0.189D+00-0.108D+00
 Coeff:      0.103D+00 0.438D+00 0.779D-01-0.372D+00-0.402D+00-0.147D+00
 Coeff:      0.602D+00 0.895D+00
 Gap=     0.105 Goal=   None    Shift=    0.000
 Gap=     0.071 Goal=   None    Shift=    0.000
 RMSDP=5.81D-08 MaxDP=9.85D-06 DE=-3.47D-10 OVMax= 6.50D-05

 Cycle  24  Pass 1  IDiag  1:
 RMSU=  4.51D-09    CP:  1.00D+00  2.25D+00  2.45D+00
 E= -4002.67141654814     Delta-E=       -0.000000000227 Rises=F Damp=F
 DIIS: error= 2.49D-07 at cycle  24 NSaved=  20.
 NSaved=20 IEnMin=20 EnMin= -4002.67141654814     IErMin=20 ErrMin= 2.49D-07
 ErrMax= 2.49D-07  0.00D+00 EMaxC= 1.00D-01 BMatC= 2.22D-11 BMatP= 2.66D-11
 IDIUse=1 WtCom= 1.00D+00 WtEn= 0.00D+00
 Coeff-Com:  0.679D-03 0.285D-02 0.255D-02 0.687D-02-0.109D-01-0.984D-02
 Coeff-Com: -0.159D-01 0.380D-02 0.917D-01 0.698D-01-0.138D+00-0.281D+00
 Coeff-Com: -0.581D-01 0.402D+00 0.438D+00-0.234D+00-0.784D+00-0.641D+00
 Coeff-Com:  0.652D+00 0.150D+01
 Coeff:      0.679D-03 0.285D-02 0.255D-02 0.687D-02-0.109D-01-0.984D-02
 Coeff:     -0.159D-01 0.380D-02 0.917D-01 0.698D-01-0.138D+00-0.281D+00
 Coeff:     -0.581D-01 0.402D+00 0.438D+00-0.234D+00-0.784D+00-0.641D+00
 Coeff:      0.652D+00 0.150D+01
 Gap=     0.105 Goal=   None    Shift=    0.000
 Gap=     0.071 Goal=   None    Shift=    0.000
 RMSDP=9.31D-08 MaxDP=1.49D-05 DE=-2.27D-10 OVMax= 1.03D-04

 Cycle  25  Pass 1  IDiag  1:
 RMSU=  2.81D-08    CP:  1.00D+00  3.00D+00  3.00D+00  3.00D+00
 E= -4002.67141654856     Delta-E=       -0.000000000418 Rises=F Damp=F
 DIIS: error= 2.18D-07 at cycle  25 NSaved=  20.
 NSaved=20 IEnMin=20 EnMin= -4002.67141654856     IErMin=20 ErrMin= 2.18D-07
 ErrMax= 2.18D-07  0.00D+00 EMaxC= 1.00D-01 BMatC= 1.79D-11 BMatP= 2.22D-11
 IDIUse=1 WtCom= 1.00D+00 WtEn= 0.00D+00
 Coeff-Com:  0.128D-02 0.584D-02 0.159D-01-0.281D-03-0.285D-01-0.664D-01
 Coeff-Com: -0.749D-01 0.762D-01 0.254D+00 0.183D-01-0.300D+00-0.457D+00
 Coeff-Com:  0.210D+00 0.694D+00 0.173D+00-0.480D+00-0.105D+01-0.263D+00
 Coeff-Com:  0.116D+01 0.112D+01
 Coeff:      0.128D-02 0.584D-02 0.159D-01-0.281D-03-0.285D-01-0.664D-01
 Coeff:     -0.749D-01 0.762D-01 0.254D+00 0.183D-01-0.300D+00-0.457D+00
 Coeff:      0.210D+00 0.694D+00 0.173D+00-0.480D+00-0.105D+01-0.263D+00
 Coeff:      0.116D+01 0.112D+01
 Gap=     0.105 Goal=   None    Shift=    0.000
 Gap=     0.071 Goal=   None    Shift=    0.000
 RMSDP=9.49D-08 MaxDP=1.45D-05 DE=-4.18D-10 OVMax= 1.04D-04

 Cycle  26  Pass 1  IDiag  1:
 RMSU=  6.02D-08    CP:  1.00D+00  3.00D+00  3.00D+00  3.00D+00  3.00D+00
 E= -4002.67141654903     Delta-E=       -0.000000000477 Rises=F Damp=F
 DIIS: error= 1.80D-07 at cycle  26 NSaved=  20.
 NSaved=20 IEnMin=20 EnMin= -4002.67141654903     IErMin=20 ErrMin= 1.80D-07
 ErrMax= 1.80D-07  0.00D+00 EMaxC= 1.00D-01 BMatC= 1.36D-11 BMatP= 1.79D-11
 IDIUse=1 WtCom= 1.00D+00 WtEn= 0.00D+00
 Coeff-Com:  0.409D-02 0.582D-02 0.462D-02-0.155D-01-0.354D-01-0.501D-01
 Coeff-Com: -0.335D-02 0.137D+00 0.996D-01-0.346D-01-0.322D+00-0.128D+00
 Coeff-Com:  0.249D+00 0.319D+00 0.219D+00-0.343D+00-0.767D+00-0.357D+00
 Coeff-Com:  0.926D+00 0.109D+01
 Coeff:      0.409D-02 0.582D-02 0.462D-02-0.155D-01-0.354D-01-0.501D-01
 Coeff:     -0.335D-02 0.137D+00 0.996D-01-0.346D-01-0.322D+00-0.128D+00
 Coeff:      0.249D+00 0.319D+00 0.219D+00-0.343D+00-0.767D+00-0.357D+00
 Coeff:      0.926D+00 0.109D+01
 Gap=     0.105 Goal=   None    Shift=    0.000
 Gap=     0.071 Goal=   None    Shift=    0.000
 RMSDP=1.03D-07 MaxDP=1.51D-05 DE=-4.77D-10 OVMax= 1.13D-04

 Cycle  27  Pass 1  IDiag  1:
 RMSU=  6.11D-08    CP:  1.00D+00  3.00D+00  3.00D+00  3.00D+00  3.00D+00
                    CP:  2.37D+00
 E= -4002.67141654927     Delta-E=       -0.000000000233 Rises=F Damp=F
 DIIS: error= 1.33D-07 at cycle  27 NSaved=  20.
 NSaved=20 IEnMin=20 EnMin= -4002.67141654927     IErMin=20 ErrMin= 1.33D-07
 ErrMax= 1.33D-07  0.00D+00 EMaxC= 1.00D-01 BMatC= 1.03D-11 BMatP= 1.36D-11
 IDIUse=1 WtCom= 1.00D+00 WtEn= 0.00D+00
 Coeff-Com: -0.637D-02 0.110D-02 0.717D-02 0.237D-01 0.206D-01-0.894D-01
 Coeff-Com: -0.125D+00 0.102D+00 0.339D+00 0.206D+00-0.407D+00-0.580D+00
 Coeff-Com:  0.133D+00 0.794D+00 0.868D+00-0.530D+00-0.172D+01-0.256D+00
 Coeff-Com:  0.115D+01 0.106D+01
 Coeff:     -0.637D-02 0.110D-02 0.717D-02 0.237D-01 0.206D-01-0.894D-01
 Coeff:     -0.125D+00 0.102D+00 0.339D+00 0.206D+00-0.407D+00-0.580D+00
 Coeff:      0.133D+00 0.794D+00 0.868D+00-0.530D+00-0.172D+01-0.256D+00
 Coeff:      0.115D+01 0.106D+01
 Gap=     0.105 Goal=   None    Shift=    0.000
 Gap=     0.071 Goal=   None    Shift=    0.000
 RMSDP=1.18D-07 MaxDP=1.67D-05 DE=-2.33D-10 OVMax= 1.29D-04

 Cycle  28  Pass 1  IDiag  1:
 RMSU=  5.43D-08    CP:  1.00D+00  3.00D+00  3.00D+00  3.00D+00  3.00D+00
                    CP:  3.00D+00  2.21D+00
 E= -4002.67141654954     Delta-E=       -0.000000000273 Rises=F Damp=F
 DIIS: error= 7.17D-08 at cycle  28 NSaved=  20.
 NSaved=20 IEnMin=20 EnMin= -4002.67141654954     IErMin=20 ErrMin= 7.17D-08
 ErrMax= 7.17D-08  0.00D+00 EMaxC= 1.00D-01 BMatC= 5.65D-12 BMatP= 1.03D-11
 IDIUse=1 WtCom= 1.00D+00 WtEn= 0.00D+00
 Coeff-Com:  0.239D-03-0.633D-03 0.773D-02 0.708D-02-0.386D-01-0.537D-01
 Coeff-Com:  0.536D-01 0.170D+00 0.100D+00-0.214D+00-0.349D+00 0.410D-01
 Coeff-Com:  0.437D+00 0.711D+00-0.174D-01-0.104D+01-0.764D+00 0.266D+00
 Coeff-Com:  0.859D+00 0.823D+00
 Coeff:      0.239D-03-0.633D-03 0.773D-02 0.708D-02-0.386D-01-0.537D-01
 Coeff:      0.536D-01 0.170D+00 0.100D+00-0.214D+00-0.349D+00 0.410D-01
 Coeff:      0.437D+00 0.711D+00-0.174D-01-0.104D+01-0.764D+00 0.266D+00
 Coeff:      0.859D+00 0.823D+00
 Gap=     0.105 Goal=   None    Shift=    0.000
 Gap=     0.071 Goal=   None    Shift=    0.000
 RMSDP=8.94D-08 MaxDP=1.28D-05 DE=-2.73D-10 OVMax= 9.76D-05

 Cycle  29  Pass 1  IDiag  1:
 RMSU=  8.32D-09    CP:  1.00D+00  3.00D+00  3.00D+00  3.00D+00  3.00D+00
                    CP:  3.00D+00  3.00D+00  2.30D+00
 E= -4002.67141654965     Delta-E=       -0.000000000111 Rises=F Damp=F
 DIIS: error= 3.04D-08 at cycle  29 NSaved=  20.
 NSaved=20 IEnMin=20 EnMin= -4002.67141654965     IErMin=20 ErrMin= 3.04D-08
 ErrMax= 3.04D-08  0.00D+00 EMaxC= 1.00D-01 BMatC= 2.56D-12 BMatP= 5.65D-12
 IDIUse=1 WtCom= 1.00D+00 WtEn= 0.00D+00
 Coeff-Com: -0.418D-03 0.322D-02 0.496D-02-0.669D-02-0.270D-01 0.335D-02
 Coeff-Com:  0.530D-01 0.729D-01-0.437D-01-0.149D+00-0.389D-01 0.866D-01
 Coeff-Com:  0.293D+00 0.178D+00-0.213D+00-0.490D+00-0.240D+00 0.268D+00
 Coeff-Com:  0.618D+00 0.628D+00
 Coeff:     -0.418D-03 0.322D-02 0.496D-02-0.669D-02-0.270D-01 0.335D-02
 Coeff:      0.530D-01 0.729D-01-0.437D-01-0.149D+00-0.389D-01 0.866D-01
 Coeff:      0.293D+00 0.178D+00-0.213D+00-0.490D+00-0.240D+00 0.268D+00
 Coeff:      0.618D+00 0.628D+00
 Gap=     0.105 Goal=   None    Shift=    0.000
 Gap=     0.071 Goal=   None    Shift=    0.000
 RMSDP=3.54D-08 MaxDP=4.93D-06 DE=-1.11D-10 OVMax= 3.86D-05

 Cycle  30  Pass 1  IDiag  1:
 RMSU=  1.28D-08    CP:  1.00D+00  3.00D+00  3.00D+00  3.00D+00  3.00D+00
                    CP:  3.00D+00  3.00D+00  2.80D+00  3.00D+00
 E= -4002.67141654965     Delta-E=       -0.000000000004 Rises=F Damp=F
 DIIS: error= 1.61D-08 at cycle  30 NSaved=  20.
 NSaved=20 IEnMin=20 EnMin= -4002.67141654965     IErMin=20 ErrMin= 1.61D-08
 ErrMax= 1.61D-08  0.00D+00 EMaxC= 1.00D-01 BMatC= 6.10D-13 BMatP= 2.56D-12
 IDIUse=1 WtCom= 1.00D+00 WtEn= 0.00D+00
 Coeff-Com: -0.758D-03 0.667D-03 0.901D-02-0.246D-02-0.200D-01-0.250D-01
 Coeff-Com:  0.274D-01 0.641D-01 0.215D-01-0.631D-01-0.136D+00-0.587D-01
 Coeff-Com:  0.171D+00 0.270D+00-0.101D+00-0.277D+00-0.113D+00 0.154D+00
 Coeff-Com:  0.400D+00 0.679D+00
 Coeff:     -0.758D-03 0.667D-03 0.901D-02-0.246D-02-0.200D-01-0.250D-01
 Coeff:      0.274D-01 0.641D-01 0.215D-01-0.631D-01-0.136D+00-0.587D-01
 Coeff:      0.171D+00 0.270D+00-0.101D+00-0.277D+00-0.113D+00 0.154D+00
 Coeff:      0.400D+00 0.679D+00
 Gap=     0.105 Goal=   None    Shift=    0.000
 Gap=     0.071 Goal=   None    Shift=    0.000
 RMSDP=1.10D-08 MaxDP=1.48D-06 DE=-3.64D-12 OVMax= 1.19D-05

 Cycle  31  Pass 1  IDiag  1:
 RMSU=  5.36D-09    CP:  1.00D+00  3.00D+00  3.00D+00  3.00D+00  3.00D+00
                    CP:  3.00D+00  3.00D+00  2.95D+00  3.00D+00  1.38D+00
 E= -4002.67141654966     Delta-E=       -0.000000000005 Rises=F Damp=F
 DIIS: error= 7.45D-09 at cycle  31 NSaved=  20.
 NSaved=20 IEnMin=20 EnMin= -4002.67141654966     IErMin=20 ErrMin= 7.45D-09
 ErrMax= 7.45D-09  0.00D+00 EMaxC= 1.00D-01 BMatC= 1.47D-13 BMatP= 6.10D-13
 IDIUse=1 WtCom= 1.00D+00 WtEn= 0.00D+00
 Coeff-Com:  0.529D-03 0.599D-02 0.344D-02-0.108D-01-0.225D-01-0.634D-02
 Coeff-Com:  0.347D-01 0.408D-01-0.154D-01-0.731D-01-0.828D-01 0.385D-01
 Coeff-Com:  0.162D+00 0.453D-01-0.871D-01-0.106D+00-0.452D-01 0.882D-01
 Coeff-Com:  0.389D+00 0.641D+00
 Coeff:      0.529D-03 0.599D-02 0.344D-02-0.108D-01-0.225D-01-0.634D-02
 Coeff:      0.347D-01 0.408D-01-0.154D-01-0.731D-01-0.828D-01 0.385D-01
 Coeff:      0.162D+00 0.453D-01-0.871D-01-0.106D+00-0.452D-01 0.882D-01
 Coeff:      0.389D+00 0.641D+00
 Gap=     0.105 Goal=   None    Shift=    0.000
 Gap=     0.071 Goal=   None    Shift=    0.000
 RMSDP=4.77D-09 MaxDP=6.94D-07 DE=-5.46D-12 OVMax= 5.20D-06

 SCF Done:  E(UB3LYP) =  -4002.67141655     A.U. after   31 cycles
            NFock= 31  Conv=0.48D-08     -V/T= 2.0025
 <Sx>= 0.0000 <Sy>= 0.0000 <Sz>= 2.0000 <S**2>= 6.0224 S= 2.0045
 <L.S>= 0.000000000000E+00
 KE= 3.992858658464D+03 PE=-2.110794868365D+04 EE= 7.278242414842D+03
 Annihilation of the first spin contaminant:
 S**2 before annihilation     6.0224,   after     6.0001
 Leave Link  502 at Sat Oct 20 06:06:43 2018, MaxMem=   838860800 cpu:     26711.3
 (Enter /soft/sl6.3/x86_64/gaussian/g09_d01/g09/l701.exe)
 Compute integral first derivatives.
 ... and contract with generalized density number  0.
 Leave Link  701 at Sat Oct 20 06:06:45 2018, MaxMem=   838860800 cpu:        17.4
 (Enter /soft/sl6.3/x86_64/gaussian/g09_d01/g09/l702.exe)
 L702 exits ... SP integral derivatives will be done elsewhere.
 Leave Link  702 at Sat Oct 20 06:06:45 2018, MaxMem=   838860800 cpu:         0.4
 (Enter /soft/sl6.3/x86_64/gaussian/g09_d01/g09/l703.exe)
 Compute integral first derivatives, UseDBF=F ICtDFT=           0.
 Integral derivatives from FoFJK, PRISM(SPDF).
 Calling FoFJK, ICntrl=      2127 FMM=T ISym2X=0 I1Cent= 0 IOpClX= 1 NMat=1 NMatS=1 NMatT=0.
 FoFJK:  IHMeth= 1 ICntrl=    2127 DoSepK=F KAlg= 0 I1Cent=   0 FoldK=F
 IRaf=         0 NMat=   1 IRICut=       1 DoRegI=T DoRafI=F ISym2E= 0.
 FoFCou: FMM=T IPFlag=           0 FMFlag=      100000 FMFlg1=        2001
         NFxFlg=           0 DoJE=F BraDBF=F KetDBF=F FulRan=T
         wScrn=  0.000000 ICntrl=    2127 IOpCl=  1 I1Cent=           0 NGrid=           0
         NMat0=    1 NMatS0=      1 NMatT0=    0 NMatD0=    1 NMtDS0=    0 NMtDT0=    0
 Symmetry not used in FoFCou.
 FMM levels:  10  Number of levels for PrismC:   9
 Leave Link  703 at Sat Oct 20 06:08:42 2018, MaxMem=   838860800 cpu:      1874.1
 (Enter /soft/sl6.3/x86_64/gaussian/g09_d01/g09/l716.exe)
 Dipole        =-3.61854313D+00 1.58027135D+00 3.36280466D+00
 ***** Axes restored to original set *****
 -------------------------------------------------------------------
 Center     Atomic                   Forces (Hartrees/Bohr)
 Number     Number              X              Y              Z
 -------------------------------------------------------------------
      1       26          -0.000200533    0.000070732    0.000104514
      2       17           0.000064199    0.000040999    0.000001164
      3        7           0.000056124    0.000029848    0.000131630
      4        7          -0.000075563    0.000149844   -0.000262724
      5        7          -0.000046849    0.000015962    0.000108766
      6        7           0.000022433   -0.000009864   -0.000046869
      7        6          -0.000004517   -0.000002505    0.000007850
      8        1          -0.000019288   -0.000010826   -0.000001987
      9        6           0.000006628    0.000013886   -0.000011578
     10        1           0.000001973    0.000000075    0.000003746
     11        6          -0.000001562   -0.000007872    0.000006764
     12        1           0.000002848    0.000000486   -0.000008260
     13        6           0.000014952    0.000009462   -0.000019269
     14        1           0.000009501    0.000006994   -0.000018586
     15        6          -0.000011463   -0.000025111    0.000059481
     16        6          -0.000003142    0.000003179   -0.000051877
     17        6          -0.000034120   -0.000012941    0.000060489
     18        1           0.000003435    0.000005904   -0.000017893
     19       17          -0.000222985    0.000371662    0.000335058
     20        7           0.000471291   -0.000699427   -0.000343393
     21        7           0.000017037    0.000090455    0.000231673
     22        7          -0.000038373   -0.000118721   -0.000164136
     23        7          -0.000084771   -0.000018504    0.000070239
     24        6           0.000109508    0.000053546   -0.000095361
     25        1          -0.000033369   -0.000040664   -0.000019441
     26        6          -0.000089832    0.000020050    0.000042995
     27        1           0.000000588   -0.000001457    0.000007142
     28        6           0.000009897    0.000022056   -0.000026072
     29        1           0.000006072   -0.000012140   -0.000002298
     30        6           0.000014008    0.000031404    0.000058292
     31        1           0.000008907   -0.000027907    0.000004826
     32        6          -0.000148084    0.000137487   -0.000017984
     33        6           0.000190516   -0.000107141   -0.000112754
     34        6          -0.000007803    0.000027338    0.000017660
     35        1           0.000016187    0.000021619    0.000005131
     36        6           0.000013919    0.000015914    0.000002631
     37        6           0.000003149   -0.000006722    0.000021322
     38        6          -0.000022756   -0.000037224   -0.000029000
     39        6          -0.000018771    0.000013338    0.000011763
     40        6          -0.000003034    0.000012015    0.000006740
     41        6           0.000007086   -0.000017622   -0.000021942
     42        1           0.000005035   -0.000012678   -0.000000455
     43        1           0.000008725   -0.000001714    0.000002980
     44        1           0.000001688   -0.000001173   -0.000006165
     45        1          -0.000000625    0.000001541    0.000002889
     46        6           0.000035026    0.000037523   -0.000008643
     47        6          -0.000043183    0.000006829   -0.000028071
     48        6           0.000023072   -0.000036414   -0.000019827
     49        6           0.000024348   -0.000007017   -0.000027091
     50        6          -0.000015466   -0.000000535   -0.000025669
     51        6          -0.000002604    0.000003404    0.000049247
     52        1          -0.000011474   -0.000014404    0.000016548
     53        1           0.000001136    0.000001321    0.000003976
     54        1          -0.000002082   -0.000003333    0.000007664
     55        1           0.000001480   -0.000002563    0.000007145
     56        6          -0.000025090    0.000047521    0.000011526
     57        8          -0.000000871   -0.000027069   -0.000003101
     58        8           0.000021995   -0.000004052   -0.000017916
     59        1          -0.000002346    0.000000353    0.000001082
     60        6          -0.000006001    0.000007635    0.000027185
     61        8          -0.000001244    0.000002279   -0.000006188
     62        8           0.000005891   -0.000004970   -0.000018278
     63        1          -0.000000848   -0.000000092    0.000002709
 -------------------------------------------------------------------
 Cartesian Forces:  Max     0.000699427 RMS     0.000092907
 Leave Link  716 at Sat Oct 20 06:08:42 2018, MaxMem=   838860800 cpu:         0.4
 (Enter /soft/sl6.3/x86_64/gaussian/g09_d01/g09/l103.exe)

 GradGradGradGradGradGradGradGradGradGradGradGradGradGradGradGradGradGrad
 Berny optimization.
 Using GEDIIS/GDIIS optimizer.
 FormGI is forming the generalized inverse of G from B-inverse, IUseBI=4.
 Internal  Forces:  Max     0.000848522 RMS     0.000145338
 Search for a local minimum.
 Step number   2 out of a maximum of  370
 All quantities printed in internal units (Hartrees-Bohrs-Radians)
 RMS Force = .14534D-03 SwitMx=.10000D-02 MixMth= 2
 Mixed Optimization -- En-DIIS/RFO-DIIS
 Swapping is turned off.
 Update second derivatives using D2CorX and points    1    2
 DE=  1.16D-05 DEPred=-7.29D-06 R=-1.59D+00
 Trust test=-1.59D+00 RLast= 2.98D-02 DXMaxT set to 1.50D-01
 ITU= -1  0
     Eigenvalues ---    0.00290   0.00748   0.00917   0.00928   0.00947
     Eigenvalues ---    0.00976   0.01249   0.01318   0.01360   0.01373
     Eigenvalues ---    0.01390   0.01520   0.01588   0.01745   0.01747
     Eigenvalues ---    0.01770   0.01826   0.01881   0.01921   0.01926
     Eigenvalues ---    0.01938   0.01988   0.02076   0.02096   0.02104
     Eigenvalues ---    0.02122   0.02142   0.02160   0.02166   0.02166
     Eigenvalues ---    0.02171   0.02182   0.02185   0.02190   0.02191
     Eigenvalues ---    0.02195   0.02196   0.02201   0.02203   0.02204
     Eigenvalues ---    0.02205   0.02207   0.02209   0.02214   0.02215
     Eigenvalues ---    0.02218   0.02225   0.02226   0.02232   0.02289
     Eigenvalues ---    0.02308   0.02309   0.02326   0.02330   0.02336
     Eigenvalues ---    0.02360   0.02412   0.03379   0.06492   0.08021
     Eigenvalues ---    0.08572   0.08684   0.09273   0.09498   0.10200
     Eigenvalues ---    0.12137   0.14217   0.15950   0.15964   0.15976
     Eigenvalues ---    0.15995   0.15996   0.15999   0.15999   0.15999
     Eigenvalues ---    0.15999   0.15999   0.15999   0.16000   0.16000
     Eigenvalues ---    0.16000   0.16000   0.16000   0.16000   0.16000
     Eigenvalues ---    0.16000   0.16002   0.16782   0.21919   0.22000
     Eigenvalues ---    0.22000   0.22002   0.22405   0.22465   0.22960
     Eigenvalues ---    0.22979   0.23099   0.23445   0.23827   0.23856
     Eigenvalues ---    0.24000   0.24004   0.24044   0.24428   0.24475
     Eigenvalues ---    0.24697   0.24792   0.24907   0.24995   0.24996
     Eigenvalues ---    0.24998   0.25000   0.25000   0.25000   0.25000
     Eigenvalues ---    0.25000   0.25000   0.25000   0.33434   0.33623
     Eigenvalues ---    0.33702   0.35185   0.35288   0.35516   0.35521
     Eigenvalues ---    0.35546   0.35618   0.35633   0.35657   0.35680
     Eigenvalues ---    0.35682   0.35688   0.35689   0.35694   0.35808
     Eigenvalues ---    0.35811   0.35842   0.35848   0.36607   0.36635
     Eigenvalues ---    0.37332   0.41698   0.42029   0.42049   0.42121
     Eigenvalues ---    0.42150   0.42603   0.42627   0.42670   0.42735
     Eigenvalues ---    0.44037   0.44858   0.45985   0.46081   0.46105
     Eigenvalues ---    0.46144   0.46459   0.46677   0.46703   0.46753
     Eigenvalues ---    0.46777   0.46853   0.46899   0.47146   0.47366
     Eigenvalues ---    0.47755   0.47782   0.50591   0.51899   0.51931
     Eigenvalues ---    0.53206   0.53404   0.53721   0.53746   0.54002
     Eigenvalues ---    0.54312   0.54376   0.56383   0.57195   0.66309
     Eigenvalues ---    0.66470   1.01030   1.01646
 En-DIIS/RFO-DIIS IScMMF=        0 using points:     2    1
 RFO step:  Lambda=-1.69208416D-05.
 NNeg= 0 NP= 2 Switch=  2.50D-03 Rises=F DC= -1.16D-05 SmlDif=  1.00D-05
 RMS Error=  0.3933803611D-03 NUsed= 2 EDIIS=F
 DidBck=T Rises=F RFO-DIIS coefs:    0.26252    0.73748
 Iteration  1 RMS(Cart)=  0.02513911 RMS(Int)=  0.00005980
 Iteration  2 RMS(Cart)=  0.00018619 RMS(Int)=  0.00000592
 Iteration  3 RMS(Cart)=  0.00000001 RMS(Int)=  0.00000592
 ITry= 1 IFail=0 DXMaxC= 9.62D-02 DCOld= 1.00D+10 DXMaxT= 1.50D-01 DXLimC= 3.00D+00 Rises=F
 Variable       Old X    -DE/DX   Delta X   Delta X   Delta X     New X
                                 (Linear)    (Quad)   (Total)
    R1        4.39502   0.00001   0.00009  -0.00027  -0.00018   4.39484
    R2        4.32178  -0.00006   0.00036  -0.00141  -0.00105   4.32073
    R3        4.32999   0.00020  -0.00062   0.00247   0.00185   4.33185
    R4        4.60396  -0.00040  -0.00027  -0.00038  -0.00065   4.60331
    R5        4.12226  -0.00014  -0.00025   0.00045   0.00020   4.12246
    R6        2.52639   0.00002   0.00002  -0.00004  -0.00002   2.52636
    R7        2.54567  -0.00001   0.00005  -0.00012  -0.00007   2.54560
    R8        2.43937   0.00004  -0.00010   0.00035   0.00025   2.43962
    R9        2.58591   0.00000  -0.00001   0.00003   0.00002   2.58593
   R10        2.55603   0.00001  -0.00003   0.00009   0.00007   2.55610
   R11        2.57382  -0.00003   0.00000  -0.00002  -0.00001   2.57381
   R12        2.68869  -0.00002  -0.00006   0.00020   0.00013   2.68882
   R13        2.05187  -0.00001   0.00009  -0.00030  -0.00021   2.05166
   R14        2.63110  -0.00001   0.00001  -0.00004  -0.00003   2.63107
   R15        2.04574   0.00000  -0.00001   0.00005   0.00003   2.04577
   R16        2.62782  -0.00002   0.00004  -0.00017  -0.00013   2.62769
   R17        2.04842   0.00000  -0.00001   0.00005   0.00004   2.04845
   R18        2.62757  -0.00001   0.00002  -0.00008  -0.00006   2.62751
   R19        2.04683   0.00000   0.00000   0.00000   0.00000   2.04683
   R20        2.63554  -0.00001  -0.00001   0.00003   0.00002   2.63556
   R21        2.76792  -0.00005   0.00004  -0.00014  -0.00010   2.76783
   R22        2.59877  -0.00003   0.00007  -0.00024  -0.00017   2.59860
   R23        2.03143   0.00000   0.00000   0.00002   0.00001   2.03144
   R24        2.52115  -0.00008  -0.00010   0.00029   0.00020   2.52135
   R25        2.54328   0.00003   0.00003  -0.00008  -0.00006   2.54323
   R26        2.44061  -0.00006   0.00010  -0.00038  -0.00028   2.44033
   R27        2.58933  -0.00046  -0.00011   0.00012   0.00001   2.58935
   R28        2.55392   0.00011   0.00014  -0.00041  -0.00027   2.55366
   R29        2.57295   0.00006   0.00002  -0.00001   0.00001   2.57296
   R30        2.68880   0.00001   0.00003  -0.00011  -0.00007   2.68873
   R31        2.04873   0.00005  -0.00009   0.00034   0.00025   2.04898
   R32        2.62656   0.00007  -0.00001   0.00009   0.00007   2.62663
   R33        2.04584   0.00000  -0.00002   0.00005   0.00004   2.04588
   R34        2.63123   0.00008   0.00003  -0.00007  -0.00003   2.63120
   R35        2.04799   0.00000  -0.00002   0.00007   0.00005   2.04804
   R36        2.62247   0.00001   0.00004  -0.00014  -0.00009   2.62238
   R37        2.04662   0.00000  -0.00002   0.00006   0.00004   2.04667
   R38        2.63995   0.00000  -0.00001   0.00002   0.00002   2.63997
   R39        2.75803  -0.00021   0.00010  -0.00049  -0.00039   2.75764
   R40        2.59761  -0.00008  -0.00018   0.00055   0.00037   2.59798
   R41        2.03103   0.00002  -0.00002   0.00007   0.00005   2.03108
   R42        2.63667   0.00000   0.00004  -0.00015  -0.00011   2.63656
   R43        2.63894  -0.00003  -0.00002   0.00005   0.00003   2.63897
   R44        2.62473   0.00001   0.00000   0.00002   0.00001   2.62474
   R45        2.04614   0.00001   0.00005  -0.00016  -0.00011   2.04604
   R46        2.61993   0.00001  -0.00006   0.00020   0.00014   2.62008
   R47        2.04322   0.00001  -0.00001   0.00003   0.00002   2.04324
   R48        2.64134   0.00000   0.00003  -0.00010  -0.00007   2.64127
   R49        2.04384   0.00000  -0.00006   0.00019   0.00013   2.04397
   R50        2.64340   0.00000   0.00003  -0.00009  -0.00006   2.64333
   R51        2.04571   0.00000  -0.00001   0.00003   0.00002   2.04573
   R52        2.81279   0.00001  -0.00003   0.00011   0.00008   2.81287
   R53        2.63893  -0.00005  -0.00006   0.00018   0.00012   2.63905
   R54        2.63821   0.00002   0.00002  -0.00004  -0.00003   2.63818
   R55        2.62088   0.00000  -0.00009   0.00029   0.00020   2.62108
   R56        2.04591   0.00002  -0.00001   0.00005   0.00004   2.04595
   R57        2.62264   0.00000   0.00011  -0.00036  -0.00025   2.62238
   R58        2.04332   0.00000  -0.00002   0.00008   0.00006   2.04338
   R59        2.64110  -0.00002  -0.00010   0.00034   0.00023   2.64134
   R60        2.04566   0.00000  -0.00003   0.00012   0.00008   2.04575
   R61        2.64389   0.00003   0.00006  -0.00017  -0.00011   2.64377
   R62        2.04383  -0.00001   0.00000  -0.00002  -0.00001   2.04382
   R63        2.81139   0.00000  -0.00003   0.00011   0.00008   2.81146
   R64        2.28226  -0.00002   0.00002  -0.00006  -0.00004   2.28221
   R65        2.55750   0.00002  -0.00003   0.00013   0.00009   2.55759
   R66        1.82963   0.00000   0.00001  -0.00002  -0.00001   1.82962
   R67        2.27986   0.00000   0.00001  -0.00002  -0.00001   2.27984
   R68        2.56021  -0.00001   0.00004  -0.00014  -0.00010   2.56011
   R69        1.82988   0.00000  -0.00001   0.00005   0.00003   1.82991
    A1        1.61340   0.00006   0.00059  -0.00181  -0.00122   1.61218
    A2        1.51167  -0.00008   0.00010  -0.00019  -0.00009   1.51158
    A3        1.94313   0.00022   0.00042  -0.00073  -0.00031   1.94282
    A4        1.71044  -0.00003   0.00225  -0.00766  -0.00541   1.70502
    A5        1.26751  -0.00004   0.00018  -0.00046  -0.00028   1.26723
    A6        1.59523  -0.00002  -0.00001   0.00006   0.00006   1.59530
    A7        2.73677  -0.00011  -0.00015   0.00007  -0.00008   2.73669
    A8        1.76815   0.00036  -0.00113   0.00424   0.00309   1.77123
    A9        1.58713  -0.00032  -0.00015  -0.00027  -0.00040   1.58672
   A10        2.13774  -0.00003  -0.00001  -0.00010  -0.00011   2.13762
   A11        2.03875   0.00006   0.00016  -0.00044  -0.00028   2.03847
   A12        2.08006  -0.00003   0.00007  -0.00032  -0.00025   2.07982
   A13        2.34306   0.00005  -0.00038   0.00150   0.00112   2.34418
   A14        1.97695  -0.00001   0.00038  -0.00132  -0.00093   1.97602
   A15        1.92914  -0.00002   0.00008  -0.00023  -0.00015   1.92899
   A16        1.86739  -0.00002  -0.00004   0.00008   0.00004   1.86743
   A17        1.93010   0.00002   0.00004  -0.00012  -0.00008   1.93002
   A18        2.10026   0.00004  -0.00021   0.00075   0.00054   2.10080
   A19        2.25267  -0.00006   0.00014  -0.00056  -0.00041   2.25226
   A20        2.00562   0.00001  -0.00001   0.00002   0.00001   2.00563
   A21        2.13393   0.00002  -0.00002   0.00015   0.00013   2.13406
   A22        2.14362  -0.00003   0.00003  -0.00017  -0.00014   2.14349
   A23        2.09256  -0.00001  -0.00001   0.00002   0.00002   2.09258
   A24        2.07239   0.00001  -0.00001   0.00004   0.00003   2.07241
   A25        2.11821   0.00000   0.00002  -0.00006  -0.00004   2.11816
   A26        2.10597   0.00001   0.00002  -0.00005  -0.00003   2.10595
   A27        2.08000  -0.00001   0.00000  -0.00002  -0.00002   2.07997
   A28        2.09720   0.00001  -0.00002   0.00007   0.00006   2.09725
   A29        2.10696   0.00000  -0.00006   0.00017   0.00011   2.10707
   A30        2.07079   0.00001   0.00005  -0.00013  -0.00008   2.07071
   A31        2.10539  -0.00001   0.00000  -0.00003  -0.00003   2.10536
   A32        2.12913   0.00002  -0.00009   0.00029   0.00020   2.12933
   A33        2.00471   0.00002   0.00012  -0.00021  -0.00010   2.00461
   A34        2.14931  -0.00004  -0.00005  -0.00004  -0.00009   2.14922
   A35        2.09074  -0.00001   0.00007  -0.00013  -0.00007   2.09067
   A36        1.87202   0.00003  -0.00005   0.00015   0.00010   1.87212
   A37        2.31985  -0.00002  -0.00006   0.00013   0.00007   2.31992
   A38        1.82609  -0.00001  -0.00004   0.00013   0.00009   1.82618
   A39        2.13887   0.00000  -0.00007   0.00023   0.00015   2.13903
   A40        2.31692   0.00001   0.00007  -0.00024  -0.00017   2.31674
   A41        2.06994  -0.00005   0.00001  -0.00009  -0.00008   2.06986
   A42        2.29052   0.00058   0.00155  -0.00458  -0.00303   2.28749
   A43        2.04666  -0.00067  -0.00135   0.00384   0.00249   2.04915
   A44        1.92787   0.00010   0.00014  -0.00041  -0.00027   1.92759
   A45        1.86653  -0.00016  -0.00026   0.00075   0.00048   1.86701
   A46        1.93290   0.00005   0.00012  -0.00028  -0.00016   1.93274
   A47        2.09171  -0.00001   0.00052  -0.00180  -0.00128   2.09042
   A48        2.25833  -0.00005  -0.00063   0.00204   0.00141   2.25974
   A49        2.02250   0.00002  -0.00027   0.00094   0.00067   2.02316
   A50        2.14841  -0.00001   0.00001  -0.00005  -0.00004   2.14837
   A51        2.11217  -0.00001   0.00026  -0.00088  -0.00062   2.11154
   A52        2.09806   0.00000  -0.00003   0.00011   0.00008   2.09814
   A53        2.06613   0.00001   0.00001  -0.00002  -0.00001   2.06612
   A54        2.11897  -0.00001   0.00002  -0.00010  -0.00007   2.11890
   A55        2.10624  -0.00001   0.00000  -0.00002  -0.00002   2.10622
   A56        2.07699   0.00002  -0.00002   0.00010   0.00009   2.07708
   A57        2.09994  -0.00001   0.00002  -0.00008  -0.00006   2.09988
   A58        2.10667   0.00005   0.00006  -0.00017  -0.00011   2.10657
   A59        2.07465  -0.00012  -0.00002  -0.00005  -0.00007   2.07458
   A60        2.10185   0.00007  -0.00004   0.00022   0.00018   2.10203
   A61        2.13024   0.00015   0.00001   0.00012   0.00013   2.13037
   A62        2.00173  -0.00057  -0.00030   0.00040   0.00010   2.00184
   A63        2.15119   0.00042   0.00027  -0.00050  -0.00023   2.15096
   A64        2.08343  -0.00085  -0.00047   0.00070   0.00023   2.08367
   A65        1.87252   0.00020   0.00005   0.00001   0.00006   1.87258
   A66        2.32706   0.00065   0.00041  -0.00071  -0.00029   2.32676
   A67        1.82494  -0.00019  -0.00004  -0.00005  -0.00010   1.82484
   A68        2.14373   0.00006   0.00004  -0.00014  -0.00010   2.14362
   A69        2.31353   0.00011  -0.00001   0.00009   0.00008   2.31361
   A70        2.09255  -0.00002   0.00035  -0.00121  -0.00086   2.09170
   A71        2.07884   0.00000  -0.00036   0.00121   0.00085   2.07970
   A72        2.11179   0.00002   0.00001   0.00000   0.00000   2.11179
   A73        2.08503   0.00000  -0.00012   0.00041   0.00029   2.08531
   A74        2.10287  -0.00001   0.00007  -0.00027  -0.00019   2.10268
   A75        2.09502   0.00001   0.00006  -0.00016  -0.00011   2.09491
   A76        2.07806  -0.00001   0.00010  -0.00036  -0.00026   2.07780
   A77        2.08528   0.00000  -0.00013   0.00044   0.00031   2.08559
   A78        2.11983   0.00000   0.00003  -0.00008  -0.00006   2.11977
   A79        2.09697  -0.00001   0.00012  -0.00043  -0.00031   2.09666
   A80        2.09625   0.00001  -0.00003   0.00010   0.00007   2.09632
   A81        2.08988   0.00001  -0.00009   0.00032   0.00023   2.09011
   A82        2.10515   0.00000  -0.00007   0.00023   0.00016   2.10531
   A83        2.10576   0.00000  -0.00003   0.00011   0.00008   2.10584
   A84        2.07220   0.00000   0.00010  -0.00033  -0.00024   2.07197
   A85        2.08928   0.00001  -0.00004   0.00015   0.00011   2.08939
   A86        2.13302  -0.00001   0.00000  -0.00001  -0.00001   2.13301
   A87        2.06088   0.00000   0.00004  -0.00014  -0.00010   2.06078
   A88        2.09546  -0.00007  -0.00048   0.00156   0.00107   2.09653
   A89        2.07596   0.00005   0.00050  -0.00162  -0.00112   2.07484
   A90        2.11176   0.00002  -0.00001   0.00006   0.00005   2.11181
   A91        2.08280   0.00000   0.00000   0.00001   0.00000   2.08280
   A92        2.10677  -0.00001  -0.00001   0.00002   0.00001   2.10678
   A93        2.09335   0.00001   0.00003  -0.00006  -0.00004   2.09331
   A94        2.07942  -0.00002   0.00001  -0.00007  -0.00005   2.07936
   A95        2.08491   0.00001  -0.00001   0.00002   0.00002   2.08493
   A96        2.11886   0.00001  -0.00001   0.00004   0.00003   2.11889
   A97        2.10090   0.00000   0.00007  -0.00025  -0.00018   2.10072
   A98        2.10881  -0.00001   0.00006  -0.00021  -0.00015   2.10866
   A99        2.07341   0.00001  -0.00013   0.00046   0.00032   2.07373
   A100       2.10308  -0.00001  -0.00008   0.00027   0.00019   2.10326
   A101       2.09086   0.00000  -0.00003   0.00010   0.00007   2.09093
   A102       2.08921   0.00000   0.00011  -0.00036  -0.00026   2.08896
   A103       2.08832   0.00001   0.00000   0.00001   0.00001   2.08833
   A104       2.05838  -0.00001  -0.00046   0.00153   0.00107   2.05945
   A105       2.13648   0.00001   0.00046  -0.00154  -0.00108   2.13540
   A106       2.17682  -0.00001  -0.00023   0.00075   0.00052   2.17734
   A107       1.96864   0.00002   0.00021  -0.00069  -0.00048   1.96816
   A108       2.13772  -0.00001   0.00001  -0.00005  -0.00004   2.13769
   A109       1.85777   0.00000  -0.00002   0.00005   0.00004   1.85781
   A110       2.17704   0.00000   0.00002  -0.00005  -0.00003   2.17701
   A111       1.96791  -0.00001  -0.00002   0.00005   0.00003   1.96795
   A112       2.13823   0.00000   0.00000  -0.00001   0.00000   2.13823
   A113       1.85658   0.00000   0.00001  -0.00004  -0.00003   1.85655
   A114       3.32383   0.00003   0.00284  -0.00947  -0.00663   3.31720
   A115       3.02602   0.00031  -0.00106   0.00418   0.00309   3.02911
    D1        1.64132   0.00003  -0.00161   0.00336   0.00175   1.64307
    D2       -1.25203   0.00007  -0.00262   0.00732   0.00470  -1.24732
    D3        3.13674  -0.00008  -0.00168   0.00371   0.00202   3.13876
    D4        0.24339  -0.00004  -0.00270   0.00767   0.00498   0.24836
    D5       -0.30340  -0.00018  -0.00206   0.00417   0.00211  -0.30128
    D6        3.08644  -0.00015  -0.00307   0.00813   0.00506   3.09150
    D7        1.42178   0.00013   0.00538   0.01192   0.01725   1.43904
    D8       -1.54512   0.00028   0.00235   0.01812   0.02051  -1.52462
    D9       -1.58438   0.00018   0.00274   0.02147   0.02416  -1.56022
   D10        1.73190   0.00032  -0.00029   0.02767   0.02741   1.75931
   D11       -1.42620   0.00009   0.00213  -0.00684  -0.00471  -1.43091
   D12        1.40392   0.00013   0.00255  -0.00720  -0.00465   1.39927
   D13       -3.06026   0.00000   0.00156  -0.00504  -0.00348  -3.06374
   D14       -0.23014   0.00004   0.00198  -0.00539  -0.00342  -0.23356
   D15        2.38005  -0.00010   0.00059  -0.00354  -0.00295   2.37711
   D16       -1.07302  -0.00006   0.00101  -0.00390  -0.00288  -1.07590
   D17        0.27533   0.00003   0.00448  -0.01484  -0.01036   0.26497
   D18        3.10544   0.00007   0.00490  -0.01520  -0.01030   3.09515
   D19       -0.31676   0.00024   0.00508   0.01218   0.01728  -0.29948
   D20        3.05042   0.00018   0.00306   0.01909   0.02214   3.07256
   D21       -1.85480   0.00028   0.00470   0.01330   0.01803  -1.83677
   D22        1.51238   0.00022   0.00268   0.02021   0.02289   1.53527
   D23        1.63274   0.00040   0.00565   0.01084   0.01651   1.64925
   D24       -1.28327   0.00034   0.00363   0.01775   0.02137  -1.26190
   D25        0.23815   0.00002  -0.00144   0.00514   0.00370   0.24185
   D26       -2.89821   0.00001  -0.00145   0.00491   0.00346  -2.89475
   D27        3.12586  -0.00001  -0.00040   0.00107   0.00068   3.12654
   D28       -0.01050  -0.00002  -0.00040   0.00084   0.00044  -0.01006
   D29        2.91628  -0.00002   0.00130  -0.00453  -0.00323   2.91305
   D30       -0.21607   0.00004   0.00293  -0.00855  -0.00563  -0.22171
   D31        0.01436   0.00001   0.00034  -0.00074  -0.00040   0.01395
   D32       -3.11799   0.00007   0.00196  -0.00476  -0.00280  -3.12080
   D33        2.82728   0.00000  -0.00008   0.00084   0.00076   2.82805
   D34       -0.00896  -0.00004  -0.00053   0.00134   0.00081  -0.00814
   D35        0.21289  -0.00002  -0.00126   0.00315   0.00188   0.21478
   D36       -2.89701  -0.00002   0.00014  -0.00110  -0.00096  -2.89797
   D37        3.11786   0.00002  -0.00105   0.00325   0.00221   3.12007
   D38        0.00796   0.00002   0.00036  -0.00100  -0.00064   0.00732
   D39        0.00672   0.00004   0.00051  -0.00121  -0.00070   0.00603
   D40       -3.11767   0.00004   0.00175  -0.00536  -0.00361  -3.12128
   D41       -0.00182  -0.00003  -0.00029   0.00059   0.00030  -0.00152
   D42       -3.09491  -0.00001   0.00048  -0.00156  -0.00108  -3.09599
   D43        3.12065  -0.00003  -0.00167   0.00521   0.00355   3.12420
   D44        0.02756  -0.00001  -0.00090   0.00307   0.00217   0.02973
   D45       -2.62356   0.00001  -0.00287   0.00982   0.00695  -2.61661
   D46        0.51830   0.00002  -0.00261   0.00916   0.00655   0.52485
   D47        0.53877   0.00001  -0.00137   0.00481   0.00344   0.54221
   D48       -2.60255   0.00002  -0.00111   0.00415   0.00304  -2.59952
   D49        3.13563   0.00001   0.00022  -0.00055  -0.00033   3.13530
   D50        0.00242   0.00001   0.00006   0.00001   0.00007   0.00250
   D51       -0.00032   0.00000   0.00022  -0.00081  -0.00059  -0.00091
   D52       -3.13352   0.00000   0.00006  -0.00024  -0.00018  -3.13371
   D53        3.13712  -0.00001   0.00000  -0.00021  -0.00022   3.13691
   D54        0.00197   0.00001   0.00034  -0.00096  -0.00062   0.00135
   D55        0.00404  -0.00001  -0.00016   0.00036   0.00020   0.00424
   D56       -3.13112   0.00001   0.00018  -0.00038  -0.00021  -3.13132
   D57        3.13292  -0.00003  -0.00067   0.00150   0.00084   3.13376
   D58        0.00166  -0.00001  -0.00040   0.00105   0.00065   0.00232
   D59       -0.00227  -0.00002  -0.00033   0.00076   0.00043  -0.00183
   D60       -3.13353   0.00001  -0.00006   0.00031   0.00025  -3.13328
   D61       -0.01000   0.00000   0.00006  -0.00021  -0.00015  -0.01015
   D62        3.12158  -0.00006  -0.00170   0.00415   0.00246   3.12403
   D63       -3.14127   0.00003   0.00033  -0.00066  -0.00033   3.14158
   D64       -0.00969  -0.00004  -0.00143   0.00370   0.00227  -0.00742
   D65       -0.00238  -0.00002  -0.00103   0.00335   0.00231  -0.00007
   D66        3.09788  -0.00003  -0.00287   0.00889   0.00602   3.10390
   D67       -3.13461   0.00004   0.00061  -0.00073  -0.00012  -3.13473
   D68       -0.03435   0.00004  -0.00122   0.00481   0.00359  -0.03076
   D69       -0.00349   0.00000  -0.00004   0.00022   0.00018  -0.00330
   D70        3.08242  -0.00002  -0.00092   0.00270   0.00178   3.08420
   D71       -3.10752   0.00001   0.00163  -0.00481  -0.00318  -3.11071
   D72       -0.02162  -0.00002   0.00074  -0.00233  -0.00159  -0.02320
   D73       -3.12183  -0.00004   0.00050  -0.00226  -0.00176  -3.12359
   D74        0.00347  -0.00005   0.00031  -0.00170  -0.00139   0.00208
   D75       -0.00627   0.00017  -0.00005   0.00250   0.00245  -0.00381
   D76        3.12851  -0.00014  -0.00202   0.00475   0.00273   3.13124
   D77       -2.92308  -0.00032  -0.00241   0.00405   0.00162  -2.92146
   D78        0.00467  -0.00035  -0.00065  -0.00202  -0.00267   0.00201
   D79       -0.16840   0.00063   0.00303  -0.00376  -0.00072  -0.16912
   D80        2.95580   0.00057   0.00258  -0.00337  -0.00078   2.95502
   D81       -3.12948   0.00050   0.00119   0.00243   0.00362  -3.12586
   D82       -0.00528   0.00044   0.00074   0.00283   0.00355  -0.00173
   D83       -0.00236   0.00014   0.00033   0.00047   0.00079  -0.00157
   D84        3.11752   0.00011   0.00080  -0.00138  -0.00059   3.11693
   D85       -0.00084   0.00013   0.00012   0.00122   0.00134   0.00050
   D86        3.09840  -0.00012  -0.00016  -0.00096  -0.00112   3.09728
   D87       -3.11806   0.00015  -0.00043   0.00337   0.00294  -3.11512
   D88       -0.01882  -0.00009  -0.00070   0.00118   0.00048  -0.01834
   D89        2.73080   0.00000   0.00220  -0.00753  -0.00533   2.72547
   D90       -0.40980  -0.00001   0.00183  -0.00638  -0.00455  -0.41435
   D91       -0.43708  -0.00003   0.00278  -0.00982  -0.00704  -0.44411
   D92        2.70551  -0.00003   0.00241  -0.00867  -0.00625   2.69926
   D93       -3.13358   0.00000  -0.00003   0.00012   0.00009  -3.13349
   D94        0.00008  -0.00006  -0.00025   0.00005  -0.00020  -0.00012
   D95       -0.00909  -0.00001  -0.00024   0.00073   0.00049  -0.00861
   D96        3.12457  -0.00007  -0.00046   0.00066   0.00020   3.12476
   D97       -3.13763   0.00007   0.00027   0.00007   0.00034  -3.13730
   D98       -0.00091   0.00005  -0.00006   0.00082   0.00075  -0.00015
   D99       -0.00407   0.00001   0.00005   0.00000   0.00005  -0.00403
   D100       3.13265  -0.00002  -0.00029   0.00075   0.00046   3.13311
   D101      -3.13818   0.00005   0.00050  -0.00102  -0.00052  -3.13870
   D102      -0.00172   0.00007   0.00030  -0.00005   0.00024  -0.00148
   D103      -0.00143   0.00002   0.00016  -0.00027  -0.00011  -0.00154
   D104       3.13502   0.00004  -0.00004   0.00070   0.00066   3.13568
   D105       0.00545  -0.00019  -0.00025  -0.00165  -0.00190   0.00355
   D106      -3.12873   0.00016   0.00190  -0.00410  -0.00220  -3.13093
   D107      -3.14126  -0.00016  -0.00045  -0.00069  -0.00114   3.14078
   D108       0.00774   0.00019   0.00170  -0.00314  -0.00144   0.00630
   D109       0.03132   0.00063   0.00488  -0.00461   0.00026   0.03158
   D110      -3.08744   0.00072   0.00548  -0.00514   0.00034  -3.08710
   D111      -3.11719   0.00030   0.00287  -0.00233   0.00054  -3.11664
   D112       0.04724   0.00040   0.00348  -0.00286   0.00062   0.04786
   D113       0.00355  -0.00033  -0.00050  -0.00237  -0.00286   0.00070
   D114      -3.08972  -0.00005  -0.00018   0.00014  -0.00004  -3.08976
   D115       3.12431  -0.00043  -0.00105  -0.00187  -0.00292   3.12138
   D116       0.03103  -0.00015  -0.00074   0.00063  -0.00011   0.03092
   D117      -3.12945   0.00002   0.00008   0.00002   0.00011  -3.12935
   D118       0.03698   0.00001  -0.00025   0.00100   0.00076   0.03774
   D119       0.01187   0.00001  -0.00018   0.00070   0.00051   0.01238
   D120      -3.10488   0.00000  -0.00051   0.00167   0.00116  -3.10372
   D121       3.14094  -0.00002   0.00001  -0.00026  -0.00025   3.14069
   D122       0.00532  -0.00002  -0.00022   0.00054   0.00032   0.00564
   D123      -0.00038   0.00000   0.00027  -0.00093  -0.00066  -0.00104
   D124      -3.13600   0.00000   0.00004  -0.00013  -0.00009  -3.13609
   D125      -0.01329   0.00000   0.00016  -0.00058  -0.00042  -0.01370
   D126      -3.14094  -0.00001  -0.00006   0.00008   0.00002  -3.14092
   D127       3.10357   0.00001   0.00048  -0.00155  -0.00107   3.10251
   D128      -0.02408   0.00000   0.00027  -0.00090  -0.00063  -0.02471
   D129      -0.00970  -0.00001  -0.00033   0.00105   0.00071  -0.00899
   D130      -3.13800   0.00000  -0.00023   0.00079   0.00056  -3.13744
   D131       3.12579  -0.00001  -0.00010   0.00023   0.00013   3.12593
   D132      -0.00250   0.00000   0.00001  -0.00003  -0.00002  -0.00253
   D133       0.00340   0.00000  -0.00022   0.00070   0.00048   0.00388
   D134      -3.13549   0.00000  -0.00025   0.00080   0.00054  -3.13494
   D135       3.13110   0.00000  -0.00001   0.00005   0.00004   3.13114
   D136      -0.00778   0.00000  -0.00004   0.00015   0.00011  -0.00768
   D137       0.00826   0.00001   0.00031  -0.00094  -0.00063   0.00763
   D138      -3.13593   0.00001   0.00034  -0.00104  -0.00069  -3.13663
   D139       3.13681   0.00000   0.00021  -0.00068  -0.00047   3.13634
   D140      -0.00738   0.00000   0.00024  -0.00078  -0.00054  -0.00792
   D141       3.12805   0.00000   0.00087  -0.00295  -0.00208   3.12597
   D142      -0.01278  -0.00001   0.00067  -0.00257  -0.00191  -0.01469
   D143      -0.01087   0.00000   0.00084  -0.00286  -0.00202  -0.01289
   D144       3.13148  -0.00001   0.00063  -0.00247  -0.00184   3.12964
   D145       3.12994  -0.00001  -0.00093   0.00306   0.00213   3.13207
   D146      -0.03667   0.00000  -0.00045   0.00154   0.00109  -0.03558
   D147      -0.01266   0.00000  -0.00056   0.00188   0.00133  -0.01134
   D148       3.10391   0.00001  -0.00007   0.00036   0.00029   3.10419
   D149      -3.13947   0.00000   0.00070  -0.00238  -0.00168  -3.14115
   D150       0.00405   0.00000   0.00076  -0.00253  -0.00177   0.00228
   D151       0.00313  -0.00001   0.00034  -0.00122  -0.00089   0.00224
   D152      -3.13654   0.00000   0.00039  -0.00137  -0.00098  -3.13751
   D153       0.01094   0.00001   0.00034  -0.00108  -0.00073   0.01021
   D154       3.13982   0.00001   0.00042  -0.00137  -0.00094   3.13888
   D155      -3.10582   0.00000  -0.00014   0.00043   0.00030  -3.10553
   D156       0.02306   0.00000  -0.00006   0.00014   0.00008   0.02314
   D157       0.00816   0.00001   0.00010  -0.00024  -0.00014   0.00801
   D158       3.14048   0.00000  -0.00006   0.00023   0.00017   3.14064
   D159      -3.13540   0.00000   0.00004  -0.00010  -0.00005  -3.13546
   D160      -0.00308   0.00000  -0.00012   0.00038   0.00026  -0.00283
   D161       0.00012  -0.00001   0.00008  -0.00036  -0.00028  -0.00016
   D162       3.13769   0.00000   0.00009  -0.00035  -0.00026   3.13743
   D163      -3.12901   0.00000   0.00000  -0.00007  -0.00007  -3.12908
   D164       0.00856   0.00000   0.00001  -0.00006  -0.00005   0.00851
   D165      -0.00982   0.00000  -0.00031   0.00103   0.00072  -0.00909
   D166       3.13599   0.00000  -0.00031   0.00101   0.00070   3.13669
   D167       3.14104   0.00001  -0.00014   0.00056   0.00041   3.14145
   D168       0.00366   0.00000  -0.00015   0.00054   0.00039   0.00405
   D169       0.00419   0.00001  -0.00031   0.00135   0.00104   0.00523
   D170      -3.13707  -0.00001  -0.00060   0.00189   0.00129  -3.13578
   D171      -3.14154   0.00002  -0.00031   0.00137   0.00106  -3.14048
   D172       0.00038  -0.00001  -0.00060   0.00191   0.00131   0.00169
   D173      -3.14115   0.00001   0.00033  -0.00092  -0.00058   3.14145
   D174       0.00076  -0.00001   0.00005  -0.00039  -0.00034   0.00043
   D175      -3.14140   0.00001   0.00017  -0.00044  -0.00027   3.14151
   D176       0.00093  -0.00001  -0.00003  -0.00007  -0.00010   0.00083
         Item               Value     Threshold  Converged?
 Maximum Force            0.000849     0.000450     NO 
 RMS     Force            0.000145     0.000300     YES
 Maximum Displacement     0.096227     0.001800     NO 
 RMS     Displacement     0.025119     0.001200     NO 
 Predicted change in Energy=-2.787244D-05
 GradGradGradGradGradGradGradGradGradGradGradGradGradGradGradGradGradGrad

 Leave Link  103 at Sat Oct 20 06:08:43 2018, MaxMem=   838860800 cpu:         4.9
 (Enter /soft/sl6.3/x86_64/gaussian/g09_d01/g09/l202.exe)
 Stoichiometry    C28H20Cl2FeN8O4(5)
 Framework group  C1[X(C28H20Cl2FeN8O4)]
 Deg. of freedom   183
 Full point group                 C1      NOp   1
 RotChk:  IX=0 Diff= 1.20D-02
 Largest Abelian subgroup         C1      NOp   1
 Largest concise Abelian subgroup C1      NOp   1
                         Standard orientation:                         
 ---------------------------------------------------------------------
 Center     Atomic      Atomic             Coordinates (Angstroms)
 Number     Number       Type             X           Y           Z
 ---------------------------------------------------------------------
      1         26           0       -0.138346   -2.095707   -0.523423
      2         17           0       -0.071007   -1.314898   -2.713043
      3          7           0       -2.039742   -3.304469   -0.912472
      4          7           0       -1.920481   -0.686286   -0.219722
      5          7           0       -2.040709    0.574056    0.032759
      6          7           0       -3.307642    0.922499   -0.288287
      7          6           0       -2.011571   -4.596590   -1.254398
      8          1           0       -1.054897   -5.088107   -1.106384
      9          6           0       -3.126530   -5.254480   -1.766798
     10          1           0       -3.058991   -6.300713   -2.036627
     11          6           0       -4.308063   -4.539780   -1.930241
     12          1           0       -5.193678   -5.019880   -2.330536
     13          6           0       -4.340431   -3.194559   -1.580109
     14          1           0       -5.245245   -2.612143   -1.703744
     15          6           0       -3.179968   -2.606441   -1.077540
     16          6           0       -3.097551   -1.194070   -0.698491
     17          6           0       -3.999240   -0.157028   -0.748026
     18          1           0       -5.013845   -0.088455   -1.096574
     19         17           0        1.175261   -4.131227   -0.268406
     20          7           0       -0.224082   -2.242410    1.833484
     21          7           0        1.503852   -0.895554    0.265125
     22          7           0        2.449498   -0.253041   -0.335340
     23          7           0        3.356018    0.086688    0.607486
     24          6           0       -1.124292   -2.919335    2.548741
     25          1           0       -1.944539   -3.354363    1.988749
     26          6           0       -1.028932   -3.087589    3.925174
     27          1           0       -1.782827   -3.652647    4.458510
     28          6           0        0.057878   -2.522617    4.587255
     29          1           0        0.171206   -2.634188    5.659300
     30          6           0        1.000358   -1.816708    3.852992
     31          1           0        1.857745   -1.368315    4.339642
     32          6           0        0.828130   -1.697720    2.471754
     33          6           0        1.765715   -0.988937    1.606847
     34          6           0        2.964266   -0.355081    1.834349
     35          1           0        3.561590   -0.225127    2.718383
     36          6           0       -3.742163    2.269491   -0.142184
     37          6           0       -5.080190    2.540049    0.146066
     38          6           0       -2.815219    3.303347   -0.290792
     39          6           0       -5.499115    3.858262    0.272609
     40          6           0       -3.241301    4.615100   -0.149023
     41          6           0       -4.581816    4.902890    0.128125
     42          1           0       -5.784442    1.731108    0.294105
     43          1           0       -1.785324    3.066210   -0.519163
     44          1           0       -6.533884    4.079651    0.496532
     45          1           0       -2.545661    5.436750   -0.262614
     46          6           0        4.537241    0.785629    0.232526
     47          6           0        5.218167    1.564699    1.170434
     48          6           0        4.995539    0.678563   -1.081817
     49          6           0        6.374310    2.229991    0.790259
     50          6           0        6.147379    1.357571   -1.453221
     51          6           0        6.846931    2.132026   -0.521494
     52          1           0        4.839786    1.672183    2.179124
     53          1           0        4.446736    0.071466   -1.788553
     54          1           0        6.919694    2.842344    1.497028
     55          1           0        6.512493    1.281466   -2.468422
     56          6           0        8.088929    2.871629   -0.873435
     57          8           0        8.726888    3.550749   -0.105104
     58          8           0        8.446215    2.708879   -2.168658
     59          1           0        9.256315    3.223516   -2.296257
     60          6           0       -4.978332    6.331302    0.262535
     61          8           0       -4.223037    7.266703    0.162257
     62          8           0       -6.300151    6.486620    0.515568
     63          1           0       -6.454624    7.440058    0.584816
 ---------------------------------------------------------------------
 Rotational constants (GHZ):      0.0626032      0.0420626      0.0299953
 Leave Link  202 at Sat Oct 20 06:08:43 2018, MaxMem=   838860800 cpu:         0.1
 (Enter /soft/sl6.3/x86_64/gaussian/g09_d01/g09/l301.exe)
 Standard basis: 6-311G(d,p) (5D, 7F)
 Ernie: Thresh=  0.10000D-02 Tol=  0.10000D-05 Strict=F.
 There are   986 symmetry adapted cartesian basis functions of A   symmetry.
 There are   938 symmetry adapted basis functions of A   symmetry.
   938 basis functions,  1619 primitive gaussians,   986 cartesian basis functions
   170 alpha electrons      166 beta electrons
       nuclear repulsion energy      5831.4542604858 Hartrees.
 IExCor=  402 DFT=T Ex+Corr=B3LYP ExCW=0 ScaHFX=  0.200000
 ScaDFX=  0.800000  0.720000  1.000000  0.810000 ScalE2=  1.000000  1.000000
 IRadAn=      0 IRanWt=     -1 IRanGd=            0 ICorTp=0 IEmpDi=  4
 NAtoms=   63 NActive=   63 NUniq=   63 SFac= 1.00D+00 NAtFMM=   60 NAOKFM=T Big=T
 Integral buffers will be    131072 words long.
 Raffenetti 2 integral format.
 Two-electron integral symmetry is turned on.
 Leave Link  301 at Sat Oct 20 06:08:43 2018, MaxMem=   838860800 cpu:         0.9
 (Enter /soft/sl6.3/x86_64/gaussian/g09_d01/g09/l302.exe)
 NPDir=0 NMtPBC=     1 NCelOv=     1 NCel=       1 NClECP=     1 NCelD=      1
         NCelK=      1 NCelE2=     1 NClLst=     1 CellRange=     0.0.
 One-electron integrals computed using PRISM.
 NBasis=   938 RedAO= T EigKep=  1.63D-04  NBF=   938
 NBsUse=   938 1.00D-06 EigRej= -1.00D+00 NBFU=   938
 Precomputing XC quadrature grid using
 IXCGrd= 4 IRadAn=           0 IRanWt=          -1 IRanGd=           0 AccXCQ= 0.00D+00.
 Generated NRdTot=       0 NPtTot=           0 NUsed=           0 NTot=          32
 NSgBfM=   857   858   858   864   864 MxSgAt=    63 MxSgA2=    63.
 Leave Link  302 at Sat Oct 20 06:08:47 2018, MaxMem=   838860800 cpu:        72.9
 (Enter /soft/sl6.3/x86_64/gaussian/g09_d01/g09/l303.exe)
 DipDrv:  MaxL=1.
 Leave Link  303 at Sat Oct 20 06:08:48 2018, MaxMem=   838860800 cpu:         4.4
 (Enter /soft/sl6.3/x86_64/gaussian/g09_d01/g09/l401.exe)
 Initial guess from the checkpoint file:  "FeCl2L12_COOH_cis2.chk"
 B after Tr=     0.000000    0.000000    0.000000
         Rot=    0.999993   -0.002852   -0.001024   -0.002076 Ang=  -0.42 deg.
 Guess basis will be translated and rotated to current coordinates.
 JPrj=2 DoOrth=T DoCkMO=T.
 Initial guess <Sx>= 0.0000 <Sy>= 0.0000 <Sz>= 2.0000 <S**2>= 6.0224 S= 2.0045
 Generating alternative initial guess.
 ExpMin= 4.19D-02 ExpMax= 2.58D+05 ExpMxC= 8.89D+03 IAcc=2 IRadAn=         4 AccDes= 0.00D+00
 Harris functional with IExCor=  402 and IRadAn=       4 diagonalized for initial guess.
 HarFok:  IExCor=  402 AccDes= 0.00D+00 IRadAn=         4 IDoV= 1 UseB2=F ITyADJ=14
 ICtDFT=  3500011 ScaDFX=  1.000000  1.000000  1.000000  1.000000
 FoFCou: FMM=F IPFlag=           0 FMFlag=      100000 FMFlg1=        2001
         NFxFlg=           0 DoJE=T BraDBF=F KetDBF=T FulRan=T
         wScrn=  0.000000 ICntrl=     500 IOpCl=  0 I1Cent=   200000004 NGrid=           0
         NMat0=    1 NMatS0=      1 NMatT0=    0 NMatD0=    1 NMtDS0=    0 NMtDT0=    0
 Petite list used in FoFCou.
 Harris En= -4002.36409867100    
 Leave Link  401 at Sat Oct 20 06:09:06 2018, MaxMem=   838860800 cpu:       297.0
 (Enter /soft/sl6.3/x86_64/gaussian/g09_d01/g09/l502.exe)
 UHF open shell SCF:
 Using DIIS extrapolation, IDIIS=  1040.
 Integral symmetry usage will be decided dynamically.
 IVT=     2958216 IEndB=     2958216 NGot=   838860800 MDV=   836892407
 LenX=   836892407 LenY=   835919225
 Requested convergence on RMS density matrix=1.00D-08 within 128 cycles.
 Requested convergence on MAX density matrix=1.00D-06.
 Requested convergence on             energy=1.00D-06.
 No special actions if energy rises.
 Fock matrices will be formed incrementally for  20 cycles.

 Cycle   1  Pass 1  IDiag  1:
 FoFJK:  IHMeth= 1 ICntrl=       0 DoSepK=F KAlg= 0 I1Cent=   0 FoldK=F
 IRaf= 550000000 NMat=   1 IRICut=       1 DoRegI=T DoRafI=F ISym2E= 0.
 FoFCou: FMM=T IPFlag=           0 FMFlag=      100000 FMFlg1=        2001
         NFxFlg=           0 DoJE=F BraDBF=F KetDBF=F FulRan=T
         wScrn=  0.000000 ICntrl=       0 IOpCl=  1 I1Cent=           0 NGrid=           0
         NMat0=    1 NMatS0=      1 NMatT0=    0 NMatD0=    1 NMtDS0=    0 NMtDT0=    0
 Symmetry not used in FoFCou.
 FMM levels:  10  Number of levels for PrismC:   9
 E= -4002.66961721617    
 DIIS: error= 6.58D-04 at cycle   1 NSaved=   1.
 NSaved= 1 IEnMin= 1 EnMin= -4002.66961721617     IErMin= 1 ErrMin= 6.58D-04
 ErrMax= 6.58D-04  0.00D+00 EMaxC= 1.00D-01 BMatC= 3.72D-03 BMatP= 3.72D-03
 IDIUse=3 WtCom= 9.93D-01 WtEn= 6.58D-03
 Coeff-Com:  0.100D+01
 Coeff-En:   0.100D+01
 Coeff:      0.100D+01
 Gap=     0.768 Goal=   None    Shift=    0.000
 Gap=     0.735 Goal=   None    Shift=    0.000
 RMSDP=5.33D-05 MaxDP=1.97D-03              OVMax= 6.72D-03

 Cycle   2  Pass 1  IDiag  1:
 RMSU=  5.33D-05    CP:  1.00D+00
 E= -4002.67137077809     Delta-E=       -0.001753561919 Rises=F Damp=F
 DIIS: error= 1.03D-04 at cycle   2 NSaved=   2.
 NSaved= 2 IEnMin= 2 EnMin= -4002.67137077809     IErMin= 2 ErrMin= 1.03D-04
 ErrMax= 1.03D-04  0.00D+00 EMaxC= 1.00D-01 BMatC= 8.57D-05 BMatP= 3.72D-03
 IDIUse=3 WtCom= 9.99D-01 WtEn= 1.03D-03
 Coeff-Com: -0.553D-01 0.106D+01
 Coeff-En:   0.000D+00 0.100D+01
 Coeff:     -0.552D-01 0.106D+01
 Gap=     0.106 Goal=   None    Shift=    0.000
 Gap=     0.072 Goal=   None    Shift=    0.000
 RMSDP=1.34D-05 MaxDP=8.58D-04 DE=-1.75D-03 OVMax= 1.36D-03

 Cycle   3  Pass 1  IDiag  1:
 RMSU=  1.34D-05    CP:  1.00D+00  1.01D+00
 E= -4002.67138696952     Delta-E=       -0.000016191429 Rises=F Damp=F
 DIIS: error= 1.94D-04 at cycle   3 NSaved=   3.
 NSaved= 3 IEnMin= 3 EnMin= -4002.67138696952     IErMin= 2 ErrMin= 1.03D-04
 ErrMax= 1.94D-04  0.00D+00 EMaxC= 1.00D-01 BMatC= 8.06D-05 BMatP= 8.57D-05
 IDIUse=3 WtCom= 9.98D-01 WtEn= 1.94D-03
 Coeff-Com: -0.404D-01 0.546D+00 0.495D+00
 Coeff-En:   0.000D+00 0.159D+00 0.841D+00
 Coeff:     -0.404D-01 0.545D+00 0.495D+00
 Gap=     0.105 Goal=   None    Shift=    0.000
 Gap=     0.072 Goal=   None    Shift=    0.000
 RMSDP=7.06D-06 MaxDP=4.63D-04 DE=-1.62D-05 OVMax= 1.11D-03

 Cycle   4  Pass 1  IDiag  1:
 RMSU=  3.99D-06    CP:  1.00D+00  1.04D+00  5.81D-01
 E= -4002.67140112862     Delta-E=       -0.000014159104 Rises=F Damp=F
 DIIS: error= 1.04D-04 at cycle   4 NSaved=   4.
 NSaved= 4 IEnMin= 4 EnMin= -4002.67140112862     IErMin= 2 ErrMin= 1.03D-04
 ErrMax= 1.04D-04  0.00D+00 EMaxC= 1.00D-01 BMatC= 1.71D-05 BMatP= 8.06D-05
 IDIUse=3 WtCom= 9.99D-01 WtEn= 1.04D-03
 Coeff-Com: -0.174D-01 0.211D+00 0.327D+00 0.480D+00
 Coeff-En:   0.000D+00 0.000D+00 0.170D+00 0.830D+00
 Coeff:     -0.174D-01 0.211D+00 0.326D+00 0.480D+00
 Gap=     0.105 Goal=   None    Shift=    0.000
 Gap=     0.072 Goal=   None    Shift=    0.000
 RMSDP=2.38D-06 MaxDP=1.99D-04 DE=-1.42D-05 OVMax= 5.01D-04

 Cycle   5  Pass 1  IDiag  1:
 RMSU=  1.80D-06    CP:  1.00D+00  1.05D+00  6.12D-01  6.30D-01
 E= -4002.67140452990     Delta-E=       -0.000003401277 Rises=F Damp=F
 DIIS: error= 2.37D-05 at cycle   5 NSaved=   5.
 NSaved= 5 IEnMin= 5 EnMin= -4002.67140452990     IErMin= 5 ErrMin= 2.37D-05
 ErrMax= 2.37D-05  0.00D+00 EMaxC= 1.00D-01 BMatC= 1.66D-06 BMatP= 1.71D-05
 IDIUse=1 WtCom= 1.00D+00 WtEn= 0.00D+00
 Coeff-Com: -0.403D-02 0.386D-01 0.122D+00 0.287D+00 0.557D+00
 Coeff:     -0.403D-02 0.386D-01 0.122D+00 0.287D+00 0.557D+00
 Gap=     0.105 Goal=   None    Shift=    0.000
 Gap=     0.072 Goal=   None    Shift=    0.000
 RMSDP=1.12D-06 MaxDP=7.97D-05 DE=-3.40D-06 OVMax= 4.67D-04

 Cycle   6  Pass 1  IDiag  1:
 RMSU=  7.99D-07    CP:  1.00D+00  1.05D+00  6.34D-01  7.08D-01  6.38D-01
 E= -4002.67140483550     Delta-E=       -0.000000305599 Rises=F Damp=F
 DIIS: error= 1.27D-05 at cycle   6 NSaved=   6.
 NSaved= 6 IEnMin= 6 EnMin= -4002.67140483550     IErMin= 6 ErrMin= 1.27D-05
 ErrMax= 1.27D-05  0.00D+00 EMaxC= 1.00D-01 BMatC= 5.66D-07 BMatP= 1.66D-06
 IDIUse=1 WtCom= 1.00D+00 WtEn= 0.00D+00
 Coeff-Com:  0.100D-03-0.108D-01 0.339D-01 0.130D+00 0.409D+00 0.438D+00
 Coeff:      0.100D-03-0.108D-01 0.339D-01 0.130D+00 0.409D+00 0.438D+00
 Gap=     0.105 Goal=   None    Shift=    0.000
 Gap=     0.072 Goal=   None    Shift=    0.000
 RMSDP=5.28D-07 MaxDP=5.01D-05 DE=-3.06D-07 OVMax= 3.04D-04

 Cycle   7  Pass 1  IDiag  1:
 RMSU=  3.98D-07    CP:  1.00D+00  1.05D+00  6.45D-01  7.24D-01  7.58D-01
                    CP:  7.25D-01
 E= -4002.67140498095     Delta-E=       -0.000000145454 Rises=F Damp=F
 DIIS: error= 1.08D-05 at cycle   7 NSaved=   7.
 NSaved= 7 IEnMin= 7 EnMin= -4002.67140498095     IErMin= 7 ErrMin= 1.08D-05
 ErrMax= 1.08D-05  0.00D+00 EMaxC= 1.00D-01 BMatC= 6.95D-08 BMatP= 5.66D-07
 IDIUse=1 WtCom= 1.00D+00 WtEn= 0.00D+00
 Coeff-Com:  0.687D-03-0.136D-01 0.240D-02 0.368D-01 0.170D+00 0.272D+00
 Coeff-Com:  0.531D+00
 Coeff:      0.687D-03-0.136D-01 0.240D-02 0.368D-01 0.170D+00 0.272D+00
 Coeff:      0.531D+00
 Gap=     0.105 Goal=   None    Shift=    0.000
 Gap=     0.072 Goal=   None    Shift=    0.000
 RMSDP=2.97D-07 MaxDP=3.11D-05 DE=-1.45D-07 OVMax= 3.00D-04

 Cycle   8  Pass 1  IDiag  1:
 RMSU=  2.14D-07    CP:  1.00D+00  1.05D+00  6.46D-01  7.40D-01  7.91D-01
                    CP:  9.41D-01  1.17D+00
 E= -4002.67140503723     Delta-E=       -0.000000056281 Rises=F Damp=F
 DIIS: error= 1.02D-05 at cycle   8 NSaved=   8.
 NSaved= 8 IEnMin= 8 EnMin= -4002.67140503723     IErMin= 8 ErrMin= 1.02D-05
 ErrMax= 1.02D-05  0.00D+00 EMaxC= 1.00D-01 BMatC= 2.98D-08 BMatP= 6.95D-08
 IDIUse=1 WtCom= 1.00D+00 WtEn= 0.00D+00
 Coeff-Com:  0.394D-03-0.627D-02-0.507D-02-0.286D-02 0.235D-01 0.767D-01
 Coeff-Com:  0.340D+00 0.573D+00
 Coeff:      0.394D-03-0.627D-02-0.507D-02-0.286D-02 0.235D-01 0.767D-01
 Coeff:      0.340D+00 0.573D+00
 Gap=     0.105 Goal=   None    Shift=    0.000
 Gap=     0.072 Goal=   None    Shift=    0.000
 RMSDP=2.71D-07 MaxDP=4.15D-05 DE=-5.63D-08 OVMax= 3.18D-04

 Cycle   9  Pass 1  IDiag  1:
 RMSU=  1.07D-07    CP:  1.00D+00  1.05D+00  6.47D-01  7.50D-01  8.30D-01
                    CP:  1.09D+00  1.64D+00  1.37D+00
 E= -4002.67140508762     Delta-E=       -0.000000050390 Rises=F Damp=F
 DIIS: error= 9.69D-06 at cycle   9 NSaved=   9.
 NSaved= 9 IEnMin= 9 EnMin= -4002.67140508762     IErMin= 9 ErrMin= 9.69D-06
 ErrMax= 9.69D-06  0.00D+00 EMaxC= 1.00D-01 BMatC= 1.94D-08 BMatP= 2.98D-08
 IDIUse=1 WtCom= 1.00D+00 WtEn= 0.00D+00
 Coeff-Com: -0.373D-03 0.870D-02-0.499D-02-0.338D-01-0.136D+00-0.193D+00
 Coeff-Com: -0.256D+00 0.337D+00 0.128D+01
 Coeff:     -0.373D-03 0.870D-02-0.499D-02-0.338D-01-0.136D+00-0.193D+00
 Coeff:     -0.256D+00 0.337D+00 0.128D+01
 Gap=     0.105 Goal=   None    Shift=    0.000
 Gap=     0.072 Goal=   None    Shift=    0.000
 RMSDP=6.72D-07 MaxDP=1.02D-04 DE=-5.04D-08 OVMax= 8.15D-04

 Cycle  10  Pass 1  IDiag  1:
 RMSU=  9.73D-08    CP:  1.00D+00  1.05D+00  6.51D-01  7.71D-01  9.03D-01
                    CP:  1.51D+00  2.75D+00  2.78D+00  2.02D+00
 E= -4002.67140519800     Delta-E=       -0.000000110380 Rises=F Damp=F
 DIIS: error= 8.27D-06 at cycle  10 NSaved=  10.
 NSaved=10 IEnMin=10 EnMin= -4002.67140519800     IErMin=10 ErrMin= 8.27D-06
 ErrMax= 8.27D-06  0.00D+00 EMaxC= 1.00D-01 BMatC= 1.61D-08 BMatP= 1.94D-08
 IDIUse=1 WtCom= 1.00D+00 WtEn= 0.00D+00
 Coeff-Com: -0.854D-03 0.167D-01-0.579D-03-0.339D-01-0.175D+00-0.289D+00
 Coeff-Com: -0.682D+00-0.278D+00 0.133D+01 0.111D+01
 Coeff:     -0.854D-03 0.167D-01-0.579D-03-0.339D-01-0.175D+00-0.289D+00
 Coeff:     -0.682D+00-0.278D+00 0.133D+01 0.111D+01
 Gap=     0.105 Goal=   None    Shift=    0.000
 Gap=     0.072 Goal=   None    Shift=    0.000
 RMSDP=1.11D-06 MaxDP=1.73D-04 DE=-1.10D-07 OVMax= 1.35D-03

 Cycle  11  Pass 1  IDiag  1:
 RMSU=  7.91D-07    CP:  1.00D+00  1.04D+00  6.55D-01  8.05D-01  1.02D+00
                    CP:  2.20D+00  3.00D+00  3.00D+00  3.00D+00  2.12D+00
 E= -4002.67140533872     Delta-E=       -0.000000140713 Rises=F Damp=F
 DIIS: error= 6.35D-06 at cycle  11 NSaved=  11.
 NSaved=11 IEnMin=11 EnMin= -4002.67140533872     IErMin=11 ErrMin= 6.35D-06
 ErrMax= 6.35D-06  0.00D+00 EMaxC= 1.00D-01 BMatC= 9.67D-09 BMatP= 1.61D-08
 IDIUse=1 WtCom= 1.00D+00 WtEn= 0.00D+00
 Coeff-Com: -0.400D-03 0.657D-02 0.208D-02-0.190D-02-0.349D-01-0.733D-01
 Coeff-Com: -0.357D+00-0.472D+00 0.766D-01 0.904D+00 0.949D+00
 Coeff:     -0.400D-03 0.657D-02 0.208D-02-0.190D-02-0.349D-01-0.733D-01
 Coeff:     -0.357D+00-0.472D+00 0.766D-01 0.904D+00 0.949D+00
 Gap=     0.105 Goal=   None    Shift=    0.000
 Gap=     0.072 Goal=   None    Shift=    0.000
 RMSDP=1.02D-06 MaxDP=1.61D-04 DE=-1.41D-07 OVMax= 1.25D-03

 Cycle  12  Pass 1  IDiag  1:
 RMSU=  1.54D-07    CP:  1.00D+00  1.04D+00  6.58D-01  8.37D-01  1.13D+00
                    CP:  2.81D+00  3.00D+00  3.00D+00  3.00D+00  3.00D+00
                    CP:  2.06D+00
 E= -4002.67140542545     Delta-E=       -0.000000086733 Rises=F Damp=F
 DIIS: error= 4.45D-06 at cycle  12 NSaved=  12.
 NSaved=12 IEnMin=12 EnMin= -4002.67140542545     IErMin=12 ErrMin= 4.45D-06
 ErrMax= 4.45D-06  0.00D+00 EMaxC= 1.00D-01 BMatC= 5.62D-09 BMatP= 9.67D-09
 IDIUse=1 WtCom= 1.00D+00 WtEn= 0.00D+00
 Coeff-Com:  0.848D-04-0.276D-02 0.131D-02 0.139D-01 0.529D-01 0.828D-01
 Coeff-Com:  0.332D-01-0.216D+00-0.570D+00 0.187D+00 0.700D+00 0.718D+00
 Coeff:      0.848D-04-0.276D-02 0.131D-02 0.139D-01 0.529D-01 0.828D-01
 Coeff:      0.332D-01-0.216D+00-0.570D+00 0.187D+00 0.700D+00 0.718D+00
 Gap=     0.105 Goal=   None    Shift=    0.000
 Gap=     0.072 Goal=   None    Shift=    0.000
 RMSDP=5.78D-07 MaxDP=9.29D-05 DE=-8.67D-08 OVMax= 7.08D-04

 Cycle  13  Pass 1  IDiag  1:
 RMSU=  1.55D-07    CP:  1.00D+00  1.04D+00  6.60D-01  8.53D-01  1.18D+00
                    CP:  3.00D+00  3.00D+00  3.00D+00  3.00D+00  3.00D+00
                    CP:  2.66D+00  1.79D+00
 E= -4002.67140545942     Delta-E=       -0.000000033968 Rises=F Damp=F
 DIIS: error= 3.35D-06 at cycle  13 NSaved=  13.
 NSaved=13 IEnMin=13 EnMin= -4002.67140545942     IErMin=13 ErrMin= 3.35D-06
 ErrMax= 3.35D-06  0.00D+00 EMaxC= 1.00D-01 BMatC= 3.09D-09 BMatP= 5.62D-09
 IDIUse=1 WtCom= 1.00D+00 WtEn= 0.00D+00
 Coeff-Com:  0.207D-03-0.412D-02-0.342D-03 0.806D-02 0.396D-01 0.792D-01
 Coeff-Com:  0.154D+00 0.104D+00-0.357D+00-0.265D+00-0.319D-01 0.410D+00
 Coeff-Com:  0.864D+00
 Coeff:      0.207D-03-0.412D-02-0.342D-03 0.806D-02 0.396D-01 0.792D-01
 Coeff:      0.154D+00 0.104D+00-0.357D+00-0.265D+00-0.319D-01 0.410D+00
 Coeff:      0.864D+00
 Gap=     0.105 Goal=   None    Shift=    0.000
 Gap=     0.072 Goal=   None    Shift=    0.000
 RMSDP=3.32D-07 MaxDP=5.07D-05 DE=-3.40D-08 OVMax= 4.06D-04

 Cycle  14  Pass 1  IDiag  1:
 RMSU=  6.50D-08    CP:  1.00D+00  1.04D+00  6.60D-01  8.60D-01  1.21D+00
                    CP:  3.00D+00  3.00D+00  3.00D+00  3.00D+00  3.00D+00
                    CP:  2.98D+00  2.48D+00  2.06D+00
 E= -4002.67140547636     Delta-E=       -0.000000016944 Rises=F Damp=F
 DIIS: error= 2.65D-06 at cycle  14 NSaved=  14.
 NSaved=14 IEnMin=14 EnMin= -4002.67140547636     IErMin=14 ErrMin= 2.65D-06
 ErrMax= 2.65D-06  0.00D+00 EMaxC= 1.00D-01 BMatC= 2.13D-09 BMatP= 3.09D-09
 IDIUse=1 WtCom= 1.00D+00 WtEn= 0.00D+00
 Coeff-Com:  0.448D-04 0.194D-03-0.144D-02-0.800D-02-0.295D-01-0.253D-01
 Coeff-Com:  0.522D-01 0.303D+00 0.287D+00-0.338D+00-0.702D+00-0.376D+00
 Coeff-Com:  0.585D+00 0.125D+01
 Coeff:      0.448D-04 0.194D-03-0.144D-02-0.800D-02-0.295D-01-0.253D-01
 Coeff:      0.522D-01 0.303D+00 0.287D+00-0.338D+00-0.702D+00-0.376D+00
 Coeff:      0.585D+00 0.125D+01
 Gap=     0.105 Goal=   None    Shift=    0.000
 Gap=     0.072 Goal=   None    Shift=    0.000
 RMSDP=4.34D-07 MaxDP=6.44D-05 DE=-1.69D-08 OVMax= 5.29D-04

 Cycle  15  Pass 1  IDiag  1:
 RMSU=  3.20D-07    CP:  1.00D+00  1.04D+00  6.61D-01  8.68D-01  1.24D+00
                    CP:  3.00D+00  3.00D+00  3.00D+00  3.00D+00  3.00D+00
                    CP:  3.00D+00  3.00D+00  3.00D+00  2.43D+00
 E= -4002.67140549514     Delta-E=       -0.000000018777 Rises=F Damp=F
 DIIS: error= 1.97D-06 at cycle  15 NSaved=  15.
 NSaved=15 IEnMin=15 EnMin= -4002.67140549514     IErMin=15 ErrMin= 1.97D-06
 ErrMax= 1.97D-06  0.00D+00 EMaxC= 1.00D-01 BMatC= 1.44D-09 BMatP= 2.13D-09
 IDIUse=1 WtCom= 1.00D+00 WtEn= 0.00D+00
 Coeff-Com: -0.121D-03 0.325D-02-0.809D-03-0.123D-01-0.531D-01-0.790D-01
 Coeff-Com: -0.708D-01 0.165D+00 0.491D+00-0.804D-01-0.537D+00-0.588D+00
 Coeff-Com: -0.131D+00 0.989D+00 0.905D+00
 Coeff:     -0.121D-03 0.325D-02-0.809D-03-0.123D-01-0.531D-01-0.790D-01
 Coeff:     -0.708D-01 0.165D+00 0.491D+00-0.804D-01-0.537D+00-0.588D+00
 Coeff:     -0.131D+00 0.989D+00 0.905D+00
 Gap=     0.105 Goal=   None    Shift=    0.000
 Gap=     0.072 Goal=   None    Shift=    0.000
 RMSDP=3.68D-07 MaxDP=5.79D-05 DE=-1.88D-08 OVMax= 4.48D-04

 Cycle  16  Pass 1  IDiag  1:
 RMSU=  1.53D-07    CP:  1.00D+00  1.04D+00  6.62D-01  8.75D-01  1.26D+00
                    CP:  3.00D+00  3.00D+00  3.00D+00  3.00D+00  3.00D+00
                    CP:  3.00D+00  3.00D+00  3.00D+00  3.00D+00  2.01D+00
 E= -4002.67140550710     Delta-E=       -0.000000011962 Rises=F Damp=F
 DIIS: error= 1.40D-06 at cycle  16 NSaved=  16.
 NSaved=16 IEnMin=16 EnMin= -4002.67140550710     IErMin=16 ErrMin= 1.40D-06
 ErrMax= 1.40D-06  0.00D+00 EMaxC= 1.00D-01 BMatC= 9.22D-10 BMatP= 1.44D-09
 IDIUse=1 WtCom= 1.00D+00 WtEn= 0.00D+00
 Coeff-Com: -0.116D-03 0.240D-02 0.381D-04-0.566D-02-0.261D-01-0.497D-01
 Coeff-Com: -0.776D-01-0.255D-01 0.244D+00 0.952D-01-0.654D-01-0.271D+00
 Coeff-Com: -0.364D+00 0.143D+00 0.666D+00 0.735D+00
 Coeff:     -0.116D-03 0.240D-02 0.381D-04-0.566D-02-0.261D-01-0.497D-01
 Coeff:     -0.776D-01-0.255D-01 0.244D+00 0.952D-01-0.654D-01-0.271D+00
 Coeff:     -0.364D+00 0.143D+00 0.666D+00 0.735D+00
 Gap=     0.105 Goal=   None    Shift=    0.000
 Gap=     0.072 Goal=   None    Shift=    0.000
 RMSDP=2.17D-07 MaxDP=3.67D-05 DE=-1.20D-08 OVMax= 2.62D-04

 Cycle  17  Pass 1  IDiag  1:
 RMSU=  4.29D-08    CP:  1.00D+00  1.04D+00  6.62D-01  8.78D-01  1.27D+00
                    CP:  3.00D+00  3.00D+00  3.00D+00  3.00D+00  3.00D+00
                    CP:  3.00D+00  3.00D+00  3.00D+00  3.00D+00  2.58D+00
                    CP:  1.69D+00
 E= -4002.67140551264     Delta-E=       -0.000000005537 Rises=F Damp=F
 DIIS: error= 1.20D-06 at cycle  17 NSaved=  17.
 NSaved=17 IEnMin=17 EnMin= -4002.67140551264     IErMin=17 ErrMin= 1.20D-06
 ErrMax= 1.20D-06  0.00D+00 EMaxC= 1.00D-01 BMatC= 5.45D-10 BMatP= 9.22D-10
 IDIUse=1 WtCom= 1.00D+00 WtEn= 0.00D+00
 Coeff-Com: -0.131D-04-0.241D-03 0.404D-03 0.319D-02 0.135D-01 0.129D-01
 Coeff-Com: -0.127D-01-0.116D+00-0.124D+00 0.110D+00 0.271D+00 0.184D+00
 Coeff-Com: -0.119D+00-0.497D+00-0.173D+00 0.420D+00 0.103D+01
 Coeff:     -0.131D-04-0.241D-03 0.404D-03 0.319D-02 0.135D-01 0.129D-01
 Coeff:     -0.127D-01-0.116D+00-0.124D+00 0.110D+00 0.271D+00 0.184D+00
 Coeff:     -0.119D+00-0.497D+00-0.173D+00 0.420D+00 0.103D+01
 Gap=     0.105 Goal=   None    Shift=    0.000
 Gap=     0.072 Goal=   None    Shift=    0.000
 RMSDP=1.76D-07 MaxDP=3.22D-05 DE=-5.54D-09 OVMax= 2.09D-04

 Cycle  18  Pass 1  IDiag  1:
 RMSU=  3.59D-08    CP:  1.00D+00  1.04D+00  6.62D-01  8.81D-01  1.28D+00
                    CP:  3.00D+00  3.00D+00  3.00D+00  3.00D+00  3.00D+00
                    CP:  3.00D+00  3.00D+00  3.00D+00  3.00D+00  2.99D+00
                    CP:  2.31D+00  2.40D+00
 E= -4002.67140551675     Delta-E=       -0.000000004111 Rises=F Damp=F
 DIIS: error= 1.15D-06 at cycle  18 NSaved=  18.
 NSaved=18 IEnMin=18 EnMin= -4002.67140551675     IErMin=18 ErrMin= 1.15D-06
 ErrMax= 1.15D-06  0.00D+00 EMaxC= 1.00D-01 BMatC= 4.26D-10 BMatP= 5.45D-10
 IDIUse=1 WtCom= 1.00D+00 WtEn= 0.00D+00
 Coeff-Com:  0.202D-04-0.750D-03 0.156D-03 0.334D-02 0.149D-01 0.225D-01
 Coeff-Com:  0.121D-01-0.574D-01-0.145D+00 0.393D-01 0.172D+00 0.197D+00
 Coeff-Com:  0.540D-01-0.325D+00-0.336D+00-0.299D-01 0.605D+00 0.775D+00
 Coeff:      0.202D-04-0.750D-03 0.156D-03 0.334D-02 0.149D-01 0.225D-01
 Coeff:      0.121D-01-0.574D-01-0.145D+00 0.393D-01 0.172D+00 0.197D+00
 Coeff:      0.540D-01-0.325D+00-0.336D+00-0.299D-01 0.605D+00 0.775D+00
 Gap=     0.105 Goal=   None    Shift=    0.000
 Gap=     0.072 Goal=   None    Shift=    0.000
 RMSDP=1.05D-07 MaxDP=1.92D-05 DE=-4.11D-09 OVMax= 1.21D-04

 Cycle  19  Pass 1  IDiag  1:
 RMSU=  6.62D-08    CP:  1.00D+00  1.04D+00  6.62D-01  8.82D-01  1.28D+00
                    CP:  3.00D+00  3.00D+00  3.00D+00  3.00D+00  3.00D+00
                    CP:  3.00D+00  3.00D+00  3.00D+00  3.00D+00  3.00D+00
                    CP:  2.66D+00  3.00D+00  1.95D+00
 E= -4002.67140551914     Delta-E=       -0.000000002388 Rises=F Damp=F
 DIIS: error= 1.10D-06 at cycle  19 NSaved=  19.
 NSaved=19 IEnMin=19 EnMin= -4002.67140551914     IErMin=19 ErrMin= 1.10D-06
 ErrMax= 1.10D-06  0.00D+00 EMaxC= 1.00D-01 BMatC= 3.63D-10 BMatP= 4.26D-10
 IDIUse=1 WtCom= 1.00D+00 WtEn= 0.00D+00
 Coeff-Com: -0.139D-05 0.155D-03-0.310D-03-0.134D-02-0.557D-02-0.102D-02
 Coeff-Com:  0.160D-02 0.554D-01 0.270D-01-0.415D-01-0.114D+00-0.315D-01
 Coeff-Com:  0.109D+00 0.200D+00-0.517D-01-0.337D+00-0.419D+00 0.411D+00
 Coeff-Com:  0.120D+01
 Coeff:     -0.139D-05 0.155D-03-0.310D-03-0.134D-02-0.557D-02-0.102D-02
 Coeff:      0.160D-02 0.554D-01 0.270D-01-0.415D-01-0.114D+00-0.315D-01
 Coeff:      0.109D+00 0.200D+00-0.517D-01-0.337D+00-0.419D+00 0.411D+00
 Coeff:      0.120D+01
 Gap=     0.105 Goal=   None    Shift=    0.000
 Gap=     0.072 Goal=   None    Shift=    0.000
 RMSDP=1.42D-07 MaxDP=2.48D-05 DE=-2.39D-09 OVMax= 1.60D-04

 Cycle  20  Pass 1  IDiag  1:
 RMSU=  5.54D-08    CP:  1.00D+00  1.05D+00  6.62D-01  8.83D-01  1.28D+00
                    CP:  3.00D+00  3.00D+00  3.00D+00  3.00D+00  3.00D+00
                    CP:  3.00D+00  3.00D+00  3.00D+00  3.00D+00  3.00D+00
                    CP:  3.00D+00  3.00D+00  3.00D+00  2.46D+00
 E= -4002.67140552219     Delta-E=       -0.000000003049 Rises=F Damp=F
 DIIS: error= 1.01D-06 at cycle  20 NSaved=  20.
 NSaved=20 IEnMin=20 EnMin= -4002.67140552219     IErMin=20 ErrMin= 1.01D-06
 ErrMax= 1.01D-06  0.00D+00 EMaxC= 1.00D-01 BMatC= 3.43D-10 BMatP= 3.63D-10
 IDIUse=1 WtCom= 1.00D+00 WtEn= 0.00D+00
 Coeff-Com: -0.411D-04 0.130D-02-0.593D-03-0.578D-02-0.259D-01-0.294D-01
 Coeff-Com: -0.240D-01 0.126D+00 0.204D+00-0.722D-01-0.324D+00-0.262D+00
 Coeff-Com:  0.427D-01 0.597D+00 0.329D+00-0.339D+00-0.111D+01-0.427D+00
 Coeff-Com:  0.126D+01 0.106D+01
 Coeff:     -0.411D-04 0.130D-02-0.593D-03-0.578D-02-0.259D-01-0.294D-01
 Coeff:     -0.240D-01 0.126D+00 0.204D+00-0.722D-01-0.324D+00-0.262D+00
 Coeff:      0.427D-01 0.597D+00 0.329D+00-0.339D+00-0.111D+01-0.427D+00
 Coeff:      0.126D+01 0.106D+01
 Gap=     0.105 Goal=   None    Shift=    0.000
 Gap=     0.072 Goal=   None    Shift=    0.000
 RMSDP=2.14D-07 MaxDP=3.65D-05 DE=-3.05D-09 OVMax= 2.40D-04

 Cycle  21  Pass 1  IDiag  1:
 Restarting incremental Fock formation.
 E= -4002.67140552641     Delta-E=       -0.000000004222 Rises=F Damp=F
 DIIS: error= 8.89D-07 at cycle  21 NSaved=  20.
 NSaved=20 IEnMin=20 EnMin= -4002.67140552641     IErMin=20 ErrMin= 8.89D-07
 ErrMax= 8.89D-07  0.00D+00 EMaxC= 1.00D-01 BMatC= 2.82D-10 BMatP= 3.43D-10
 IDIUse=1 WtCom= 1.00D+00 WtEn= 0.00D+00
 Coeff-Com:  0.579D-03-0.514D-03-0.335D-02-0.151D-01-0.171D-01-0.179D-01
 Coeff-Com:  0.638D-01 0.117D+00-0.260D-01-0.166D+00-0.161D+00-0.399D-01
 Coeff-Com:  0.312D+00 0.278D+00-0.200D-01-0.553D+00-0.718D+00-0.123D-02
 Coeff-Com:  0.824D+00 0.114D+01
 Coeff:      0.579D-03-0.514D-03-0.335D-02-0.151D-01-0.171D-01-0.179D-01
 Coeff:      0.638D-01 0.117D+00-0.260D-01-0.166D+00-0.161D+00-0.399D-01
 Coeff:      0.312D+00 0.278D+00-0.200D-01-0.553D+00-0.718D+00-0.123D-02
 Coeff:      0.824D+00 0.114D+01
 Gap=     0.105 Goal=   None    Shift=    0.000
 Gap=     0.072 Goal=   None    Shift=    0.000
 RMSDP=2.74D-07 MaxDP=4.57D-05 DE=-4.22D-09 OVMax= 3.06D-04

 Cycle  22  Pass 1  IDiag  1:
 RMSU=  2.74D-07    CP:  1.00D+00
 E= -4002.67140553116     Delta-E=       -0.000000004757 Rises=F Damp=F
 DIIS: error= 7.37D-07 at cycle  22 NSaved=  20.
 NSaved=20 IEnMin=20 EnMin= -4002.67140553116     IErMin=20 ErrMin= 7.37D-07
 ErrMax= 7.37D-07  0.00D+00 EMaxC= 1.00D-01 BMatC= 2.22D-10 BMatP= 2.82D-10
 IDIUse=1 WtCom= 1.00D+00 WtEn= 0.00D+00
 Coeff-Com:  0.177D-03 0.117D-02 0.419D-02 0.260D-02-0.130D-01-0.592D-01
 Coeff-Com: -0.385D-01 0.595D-01 0.130D+00 0.706D-01-0.876D-01-0.244D+00
 Coeff-Com: -0.487D-01 0.283D+00 0.557D+00-0.116D+00-0.112D+01-0.490D+00
 Coeff-Com:  0.766D+00 0.134D+01
 Coeff:      0.177D-03 0.117D-02 0.419D-02 0.260D-02-0.130D-01-0.592D-01
 Coeff:     -0.385D-01 0.595D-01 0.130D+00 0.706D-01-0.876D-01-0.244D+00
 Coeff:     -0.487D-01 0.283D+00 0.557D+00-0.116D+00-0.112D+01-0.490D+00
 Coeff:      0.766D+00 0.134D+01
 Gap=     0.105 Goal=   None    Shift=    0.000
 Gap=     0.072 Goal=   None    Shift=    0.000
 RMSDP=3.55D-07 MaxDP=5.82D-05 DE=-4.76D-09 OVMax= 3.96D-04

 Cycle  23  Pass 1  IDiag  1:
 RMSU=  1.94D-08    CP:  1.00D+00  2.29D+00
 E= -4002.67140553647     Delta-E=       -0.000000005306 Rises=F Damp=F
 DIIS: error= 6.32D-07 at cycle  23 NSaved=  20.
 NSaved=20 IEnMin=20 EnMin= -4002.67140553647     IErMin=20 ErrMin= 6.32D-07
 ErrMax= 6.32D-07  0.00D+00 EMaxC= 1.00D-01 BMatC= 1.81D-10 BMatP= 2.22D-10
 IDIUse=1 WtCom= 1.00D+00 WtEn= 0.00D+00
 Coeff-Com:  0.614D-03 0.449D-02 0.188D-02-0.800D-02-0.595D-01-0.387D-01
 Coeff-Com:  0.471D-01 0.129D+00 0.939D-01-0.205D-01-0.262D+00-0.156D+00
 Coeff-Com:  0.152D+00 0.565D+00 0.367D+00-0.609D+00-0.822D+00-0.318D+00
 Coeff-Com:  0.100D+01 0.932D+00
 Coeff:      0.614D-03 0.449D-02 0.188D-02-0.800D-02-0.595D-01-0.387D-01
 Coeff:      0.471D-01 0.129D+00 0.939D-01-0.205D-01-0.262D+00-0.156D+00
 Coeff:      0.152D+00 0.565D+00 0.367D+00-0.609D+00-0.822D+00-0.318D+00
 Coeff:      0.100D+01 0.932D+00
 Gap=     0.105 Goal=   None    Shift=    0.000
 Gap=     0.072 Goal=   None    Shift=    0.000
 RMSDP=2.72D-07 MaxDP=4.33D-05 DE=-5.31D-09 OVMax= 3.01D-04

 Cycle  24  Pass 1  IDiag  1:
 RMSU=  7.80D-08    CP:  1.00D+00  3.00D+00  2.32D+00
 E= -4002.67140553977     Delta-E=       -0.000000003296 Rises=F Damp=F
 DIIS: error= 5.36D-07 at cycle  24 NSaved=  20.
 NSaved=20 IEnMin=20 EnMin= -4002.67140553977     IErMin=20 ErrMin= 5.36D-07
 ErrMax= 5.36D-07  0.00D+00 EMaxC= 1.00D-01 BMatC= 1.40D-10 BMatP= 1.81D-10
 IDIUse=1 WtCom= 1.00D+00 WtEn= 0.00D+00
 Coeff-Com:  0.273D-02 0.242D-02 0.129D-01 0.818D-02-0.462D-03-0.320D-01
 Coeff-Com: -0.285D-01 0.128D-01 0.113D+00 0.327D-01-0.129D+00-0.234D+00
 Coeff-Com: -0.114D+00 0.630D+00 0.870D+00-0.264D+00-0.146D+01-0.736D+00
 Coeff-Com:  0.962D+00 0.135D+01
 Coeff:      0.273D-02 0.242D-02 0.129D-01 0.818D-02-0.462D-03-0.320D-01
 Coeff:     -0.285D-01 0.128D-01 0.113D+00 0.327D-01-0.129D+00-0.234D+00
 Coeff:     -0.114D+00 0.630D+00 0.870D+00-0.264D+00-0.146D+01-0.736D+00
 Coeff:      0.962D+00 0.135D+01
 Gap=     0.105 Goal=   None    Shift=    0.000
 Gap=     0.072 Goal=   None    Shift=    0.000
 RMSDP=4.25D-07 MaxDP=6.65D-05 DE=-3.30D-09 OVMax= 4.70D-04

 Cycle  25  Pass 1  IDiag  1:
 RMSU=  2.71D-07    CP:  1.00D+00  3.00D+00  3.00D+00  3.00D+00
 E= -4002.67140554372     Delta-E=       -0.000000003951 Rises=F Damp=F
 DIIS: error= 3.69D-07 at cycle  25 NSaved=  20.
 NSaved=20 IEnMin=20 EnMin= -4002.67140554372     IErMin=20 ErrMin= 3.69D-07
 ErrMax= 3.69D-07  0.00D+00 EMaxC= 1.00D-01 BMatC= 8.70D-11 BMatP= 1.40D-10
 IDIUse=1 WtCom= 1.00D+00 WtEn= 0.00D+00
 Coeff-Com:  0.210D-02 0.115D-01 0.383D-01 0.153D-01-0.468D-01-0.907D-01
 Coeff-Com: -0.361D-01 0.107D+00 0.183D+00-0.152D-01-0.301D+00-0.482D+00
 Coeff-Com:  0.249D+00 0.115D+01 0.378D+00-0.945D+00-0.132D+01 0.938D-01
 Coeff-Com:  0.105D+01 0.953D+00
 Coeff:      0.210D-02 0.115D-01 0.383D-01 0.153D-01-0.468D-01-0.907D-01
 Coeff:     -0.361D-01 0.107D+00 0.183D+00-0.152D-01-0.301D+00-0.482D+00
 Coeff:      0.249D+00 0.115D+01 0.378D+00-0.945D+00-0.132D+01 0.938D-01
 Coeff:      0.105D+01 0.953D+00
 Gap=     0.105 Goal=   None    Shift=    0.000
 Gap=     0.072 Goal=   None    Shift=    0.000
 RMSDP=3.33D-07 MaxDP=5.08D-05 DE=-3.95D-09 OVMax= 3.66D-04

 Cycle  26  Pass 1  IDiag  1:
 RMSU=  3.11D-08    CP:  1.00D+00  3.00D+00  3.00D+00  3.00D+00  2.22D+00
 E= -4002.67140554583     Delta-E=       -0.000000002110 Rises=F Damp=F
 DIIS: error= 2.23D-07 at cycle  26 NSaved=  20.
 NSaved=20 IEnMin=20 EnMin= -4002.67140554583     IErMin=20 ErrMin= 2.23D-07
 ErrMax= 2.23D-07  0.00D+00 EMaxC= 1.00D-01 BMatC= 4.85D-11 BMatP= 8.70D-11
 IDIUse=1 WtCom= 1.00D+00 WtEn= 0.00D+00
 Coeff-Com:  0.184D-03 0.866D-02 0.868D-02-0.655D-02-0.238D-01-0.224D-01
 Coeff-Com: -0.508D-02 0.530D-01 0.415D-01-0.289D-01-0.125D+00-0.525D-01
 Coeff-Com:  0.250D+00 0.210D+00-0.711D-01-0.454D+00-0.308D+00 0.850D-01
 Coeff-Com:  0.642D+00 0.799D+00
 Coeff:      0.184D-03 0.866D-02 0.868D-02-0.655D-02-0.238D-01-0.224D-01
 Coeff:     -0.508D-02 0.530D-01 0.415D-01-0.289D-01-0.125D+00-0.525D-01
 Coeff:      0.250D+00 0.210D+00-0.711D-01-0.454D+00-0.308D+00 0.850D-01
 Coeff:      0.642D+00 0.799D+00
 Gap=     0.105 Goal=   None    Shift=    0.000
 Gap=     0.072 Goal=   None    Shift=    0.000
 RMSDP=2.26D-07 MaxDP=3.48D-05 DE=-2.11D-09 OVMax= 2.49D-04

 Cycle  27  Pass 1  IDiag  1:
 RMSU=  1.69D-08    CP:  1.00D+00  3.00D+00  3.00D+00  3.00D+00  3.00D+00
                    CP:  1.58D+00
 E= -4002.67140554659     Delta-E=       -0.000000000768 Rises=F Damp=F
 DIIS: error= 1.34D-07 at cycle  27 NSaved=  20.
 NSaved=20 IEnMin=20 EnMin= -4002.67140554659     IErMin=20 ErrMin= 1.34D-07
 ErrMax= 1.34D-07  0.00D+00 EMaxC= 1.00D-01 BMatC= 3.45D-11 BMatP= 4.85D-11
 IDIUse=1 WtCom= 1.00D+00 WtEn= 0.00D+00
 Coeff-Com:  0.185D-02-0.865D-02 0.420D-02 0.751D-02 0.153D-02-0.296D-01
 Coeff-Com: -0.402D-02 0.459D-01 0.683D-01-0.235D-02-0.273D+00-0.300D+00
 Coeff-Com:  0.165D+00 0.622D+00 0.292D+00-0.458D+00-0.630D+00-0.981D-02
 Coeff-Com:  0.680D+00 0.827D+00
 Coeff:      0.185D-02-0.865D-02 0.420D-02 0.751D-02 0.153D-02-0.296D-01
 Coeff:     -0.402D-02 0.459D-01 0.683D-01-0.235D-02-0.273D+00-0.300D+00
 Coeff:      0.165D+00 0.622D+00 0.292D+00-0.458D+00-0.630D+00-0.981D-02
 Coeff:      0.680D+00 0.827D+00
 Gap=     0.105 Goal=   None    Shift=    0.000
 Gap=     0.072 Goal=   None    Shift=    0.000
 RMSDP=1.53D-07 MaxDP=2.22D-05 DE=-7.68D-10 OVMax= 1.67D-04

 Cycle  28  Pass 1  IDiag  1:
 RMSU=  1.24D-07    CP:  1.00D+00  3.00D+00  3.00D+00  3.00D+00  3.00D+00
                    CP:  2.18D+00  3.00D+00
 E= -4002.67140554689     Delta-E=       -0.000000000295 Rises=F Damp=F
 DIIS: error= 7.79D-08 at cycle  28 NSaved=  20.
 NSaved=20 IEnMin=20 EnMin= -4002.67140554689     IErMin=20 ErrMin= 7.79D-08
 ErrMax= 7.79D-08  0.00D+00 EMaxC= 1.00D-01 BMatC= 1.04D-11 BMatP= 3.45D-11
 IDIUse=1 WtCom= 1.00D+00 WtEn= 0.00D+00
 Coeff-Com: -0.494D-02 0.218D-02 0.763D-02 0.427D-02-0.174D-01-0.188D-01
 Coeff-Com:  0.164D-01 0.584D-01 0.610D-01-0.133D+00-0.302D+00-0.249D-01
 Coeff-Com:  0.395D+00 0.408D+00-0.109D+00-0.440D+00-0.331D+00 0.733D-01
 Coeff-Com:  0.533D+00 0.821D+00
 Coeff:     -0.494D-02 0.218D-02 0.763D-02 0.427D-02-0.174D-01-0.188D-01
 Coeff:      0.164D-01 0.584D-01 0.610D-01-0.133D+00-0.302D+00-0.249D-01
 Coeff:      0.395D+00 0.408D+00-0.109D+00-0.440D+00-0.331D+00 0.733D-01
 Coeff:      0.533D+00 0.821D+00
 Gap=     0.105 Goal=   None    Shift=    0.000
 Gap=     0.072 Goal=   None    Shift=    0.000
 RMSDP=7.88D-08 MaxDP=1.16D-05 DE=-2.95D-10 OVMax= 8.64D-05

 Cycle  29  Pass 1  IDiag  1:
 RMSU=  1.51D-08    CP:  1.00D+00  3.00D+00  3.00D+00  3.00D+00  3.00D+00
                    CP:  2.46D+00  3.00D+00  1.62D+00
 E= -4002.67140554694     Delta-E=       -0.000000000047 Rises=F Damp=F
 DIIS: error= 5.08D-08 at cycle  29 NSaved=  20.
 NSaved=20 IEnMin=20 EnMin= -4002.67140554694     IErMin=20 ErrMin= 5.08D-08
 ErrMax= 5.08D-08  0.00D+00 EMaxC= 1.00D-01 BMatC= 4.52D-12 BMatP= 1.04D-11
 IDIUse=1 WtCom= 1.00D+00 WtEn= 0.00D+00
 Coeff-Com: -0.146D-03 0.452D-02 0.168D-02-0.917D-02-0.234D-01-0.198D-02
 Coeff-Com:  0.372D-01 0.833D-01 0.233D-01-0.128D+00-0.122D+00 0.393D-02
 Coeff-Com:  0.171D+00 0.133D+00-0.335D-01-0.206D+00-0.226D+00 0.436D-01
 Coeff-Com:  0.506D+00 0.741D+00
 Coeff:     -0.146D-03 0.452D-02 0.168D-02-0.917D-02-0.234D-01-0.198D-02
 Coeff:      0.372D-01 0.833D-01 0.233D-01-0.128D+00-0.122D+00 0.393D-02
 Coeff:      0.171D+00 0.133D+00-0.335D-01-0.206D+00-0.226D+00 0.436D-01
 Coeff:      0.506D+00 0.741D+00
 Gap=     0.105 Goal=   None    Shift=    0.000
 Gap=     0.072 Goal=   None    Shift=    0.000
 RMSDP=3.32D-08 MaxDP=5.00D-06 DE=-4.73D-11 OVMax= 3.64D-05

 Cycle  30  Pass 1  IDiag  1:
 RMSU=  2.60D-09    CP:  1.00D+00  3.00D+00  3.00D+00  3.00D+00  3.00D+00
                    CP:  2.55D+00  3.00D+00  1.88D+00  1.47D+00
 E= -4002.67140554704     Delta-E=       -0.000000000106 Rises=F Damp=F
 DIIS: error= 2.16D-08 at cycle  30 NSaved=  20.
 NSaved=20 IEnMin=20 EnMin= -4002.67140554704     IErMin=20 ErrMin= 2.16D-08
 ErrMax= 2.16D-08  0.00D+00 EMaxC= 1.00D-01 BMatC= 1.01D-12 BMatP= 4.52D-12
 IDIUse=1 WtCom= 1.00D+00 WtEn= 0.00D+00
 Coeff-Com: -0.171D-03 0.129D-02 0.571D-02-0.500D-03-0.101D-01-0.148D-01
 Coeff-Com: -0.241D-02 0.497D-01 0.603D-01-0.255D-01-0.110D+00-0.548D-01
 Coeff-Com:  0.814D-01 0.111D+00-0.258D-02-0.135D+00-0.130D+00 0.172D-01
 Coeff-Com:  0.387D+00 0.771D+00
 Coeff:     -0.171D-03 0.129D-02 0.571D-02-0.500D-03-0.101D-01-0.148D-01
 Coeff:     -0.241D-02 0.497D-01 0.603D-01-0.255D-01-0.110D+00-0.548D-01
 Coeff:      0.814D-01 0.111D+00-0.258D-02-0.135D+00-0.130D+00 0.172D-01
 Coeff:      0.387D+00 0.771D+00
 Gap=     0.105 Goal=   None    Shift=    0.000
 Gap=     0.072 Goal=   None    Shift=    0.000
 RMSDP=4.09D-09 MaxDP=4.77D-07 DE=-1.06D-10 OVMax= 4.18D-06

 SCF Done:  E(UB3LYP) =  -4002.67140555     A.U. after   30 cycles
            NFock= 30  Conv=0.41D-08     -V/T= 2.0025
 <Sx>= 0.0000 <Sy>= 0.0000 <Sz>= 2.0000 <S**2>= 6.0222 S= 2.0044
 <L.S>= 0.000000000000E+00
 KE= 3.992857026312D+03 PE=-2.110254797402D+04 EE= 7.275565281673D+03
 Annihilation of the first spin contaminant:
 S**2 before annihilation     6.0222,   after     6.0001
 Leave Link  502 at Sat Oct 20 06:36:41 2018, MaxMem=   838860800 cpu:     26445.9
 (Enter /soft/sl6.3/x86_64/gaussian/g09_d01/g09/l701.exe)
 Compute integral first derivatives.
 ... and contract with generalized density number  0.
 Leave Link  701 at Sat Oct 20 06:36:43 2018, MaxMem=   838860800 cpu:        17.5
 (Enter /soft/sl6.3/x86_64/gaussian/g09_d01/g09/l702.exe)
 L702 exits ... SP integral derivatives will be done elsewhere.
 Leave Link  702 at Sat Oct 20 06:36:43 2018, MaxMem=   838860800 cpu:         0.4
 (Enter /soft/sl6.3/x86_64/gaussian/g09_d01/g09/l703.exe)
 Compute integral first derivatives, UseDBF=F ICtDFT=           0.
 Integral derivatives from FoFJK, PRISM(SPDF).
 Calling FoFJK, ICntrl=      2127 FMM=T ISym2X=0 I1Cent= 0 IOpClX= 1 NMat=1 NMatS=1 NMatT=0.
 FoFJK:  IHMeth= 1 ICntrl=    2127 DoSepK=F KAlg= 0 I1Cent=   0 FoldK=F
 IRaf=         0 NMat=   1 IRICut=       1 DoRegI=T DoRafI=F ISym2E= 0.
 FoFCou: FMM=T IPFlag=           0 FMFlag=      100000 FMFlg1=        2001
         NFxFlg=           0 DoJE=F BraDBF=F KetDBF=F FulRan=T
         wScrn=  0.000000 ICntrl=    2127 IOpCl=  1 I1Cent=           0 NGrid=           0
         NMat0=    1 NMatS0=      1 NMatT0=    0 NMatD0=    1 NMtDS0=    0 NMtDT0=    0
 Symmetry not used in FoFCou.
 FMM levels:  10  Number of levels for PrismC:   9
 Leave Link  703 at Sat Oct 20 06:38:41 2018, MaxMem=   838860800 cpu:      1877.2
 (Enter /soft/sl6.3/x86_64/gaussian/g09_d01/g09/l716.exe)
 Dipole        =-3.61588672D+00 1.53984880D+00 3.31484313D+00
 ***** Axes restored to original set *****
 -------------------------------------------------------------------
 Center     Atomic                   Forces (Hartrees/Bohr)
 Number     Number              X              Y              Z
 -------------------------------------------------------------------
      1       26           0.000008819   -0.000052434    0.000298241
      2       17           0.000002540    0.000061380   -0.000081221
      3        7           0.000042165   -0.000020595    0.000204219
      4        7           0.000176724   -0.000031779    0.000092034
      5        7          -0.000041470    0.000107018    0.000213005
      6        7           0.000183709   -0.000088443   -0.000044666
      7        6          -0.000051261   -0.000021680    0.000017689
      8        1           0.000057298   -0.000031465   -0.000052157
      9        6           0.000040450   -0.000012129   -0.000048407
     10        1           0.000004436    0.000007507    0.000024208
     11        6          -0.000065748   -0.000012384   -0.000002684
     12        1           0.000009406    0.000009548   -0.000002360
     13        6           0.000091349    0.000039803   -0.000023858
     14        1           0.000019678    0.000005678   -0.000036999
     15        6          -0.000094612   -0.000020563    0.000231953
     16        6           0.000025847   -0.000078478    0.000041621
     17        6          -0.000075956   -0.000048117    0.000070878
     18        1           0.000017158    0.000034284   -0.000032067
     19       17           0.000069110   -0.000053405   -0.000092235
     20        7          -0.000478257    0.000327139   -0.000500890
     21        7           0.000210858   -0.000293914    0.000345618
     22        7          -0.000114802    0.000245725   -0.000373832
     23        7          -0.000155244   -0.000092996    0.000066732
     24        6           0.000135145    0.000051177   -0.000151869
     25        1           0.000054529    0.000006646   -0.000085710
     26        6          -0.000027109   -0.000039004    0.000015123
     27        1          -0.000003644    0.000017635   -0.000006062
     28        6          -0.000005417   -0.000013413    0.000036044
     29        1           0.000001654   -0.000017788   -0.000014154
     30        6           0.000010041    0.000025805    0.000015961
     31        1          -0.000000035   -0.000023159   -0.000012506
     32        6          -0.000298950    0.000119713    0.000059319
     33        6           0.000219656    0.000172457   -0.000047898
     34        6           0.000028086   -0.000205364   -0.000015484
     35        1           0.000011956    0.000034823    0.000013846
     36        6           0.000050662    0.000005296   -0.000001784
     37        6          -0.000074394    0.000040489    0.000034910
     38        6          -0.000084577   -0.000069847   -0.000090006
     39        6          -0.000007825   -0.000011576    0.000042101
     40        6           0.000064754   -0.000001894    0.000039459
     41        6          -0.000029742    0.000029069   -0.000066501
     42        1          -0.000026510   -0.000057412   -0.000031505
     43        1           0.000015097   -0.000027605    0.000011472
     44        1           0.000055892   -0.000001014   -0.000014098
     45        1           0.000017488   -0.000016790    0.000025261
     46        6           0.000086254    0.000072168   -0.000013403
     47        6          -0.000124563    0.000029927   -0.000045824
     48        6           0.000037992   -0.000065758   -0.000006124
     49        6           0.000074787   -0.000036580   -0.000110967
     50        6          -0.000004681   -0.000001667   -0.000100578
     51        6           0.000017193    0.000006521    0.000116175
     52        1          -0.000041193   -0.000044916    0.000023241
     53        1          -0.000004451    0.000042897    0.000009174
     54        1           0.000006348   -0.000025054   -0.000018917
     55        1          -0.000013726   -0.000011008    0.000009786
     56        6          -0.000075058    0.000044793    0.000051291
     57        8          -0.000030485   -0.000028052    0.000040616
     58        8           0.000075876    0.000028395   -0.000034824
     59        1           0.000006535   -0.000007770    0.000013655
     60        6           0.000020960   -0.000008630    0.000031233
     61        8           0.000004928    0.000016527   -0.000026729
     62        8          -0.000023729    0.000005652   -0.000013357
     63        1          -0.000001941   -0.000015388    0.000004808
 -------------------------------------------------------------------
 Cartesian Forces:  Max     0.000500890 RMS     0.000102198
 Leave Link  716 at Sat Oct 20 06:38:41 2018, MaxMem=   838860800 cpu:         0.5
 (Enter /soft/sl6.3/x86_64/gaussian/g09_d01/g09/l103.exe)

 GradGradGradGradGradGradGradGradGradGradGradGradGradGradGradGradGradGrad
 Berny optimization.
 Using GEDIIS/GDIIS optimizer.
 FormGI is forming the generalized inverse of G from B-inverse, IUseBI=4.
 GSVD:  received Info=                   1 from GESDD.
 Internal  Forces:  Max     0.002361919 RMS     0.000280428
 Search for a local minimum.
 Step number   3 out of a maximum of  370
 All quantities printed in internal units (Hartrees-Bohrs-Radians)
 RMS Force = .28043D-03 SwitMx=.10000D-02 MixMth= 2
 Mixed Optimization -- En-DIIS/RFO-DIIS
 Swapping is turned off.
 Update second derivatives using D2CorX and points    1    2    3
 DE=  1.10D-05 DEPred=-2.79D-05 R=-3.95D-01
 Trust test=-3.95D-01 RLast= 7.44D-02 DXMaxT set to 7.50D-02
 ITU= -1 -1  0
     Eigenvalues ---    0.00439   0.00657   0.00917   0.00928   0.00949
     Eigenvalues ---    0.00989   0.01225   0.01315   0.01361   0.01374
     Eigenvalues ---    0.01390   0.01519   0.01589   0.01745   0.01747
     Eigenvalues ---    0.01774   0.01828   0.01885   0.01923   0.01926
     Eigenvalues ---    0.01942   0.01991   0.02071   0.02098   0.02112
     Eigenvalues ---    0.02123   0.02147   0.02160   0.02166   0.02166
     Eigenvalues ---    0.02170   0.02184   0.02190   0.02191   0.02193
     Eigenvalues ---    0.02195   0.02198   0.02201   0.02203   0.02204
     Eigenvalues ---    0.02205   0.02209   0.02213   0.02215   0.02218
     Eigenvalues ---    0.02220   0.02225   0.02229   0.02242   0.02289
     Eigenvalues ---    0.02308   0.02311   0.02326   0.02333   0.02338
     Eigenvalues ---    0.02358   0.02416   0.03720   0.07295   0.08050
     Eigenvalues ---    0.08533   0.09055   0.09400   0.10197   0.10360
     Eigenvalues ---    0.12894   0.14972   0.15938   0.15964   0.15973
     Eigenvalues ---    0.15995   0.15997   0.15999   0.15999   0.15999
     Eigenvalues ---    0.15999   0.15999   0.15999   0.16000   0.16000
     Eigenvalues ---    0.16000   0.16000   0.16000   0.16000   0.16000
     Eigenvalues ---    0.16001   0.16003   0.17303   0.21854   0.22000
     Eigenvalues ---    0.22000   0.22004   0.22366   0.22460   0.22734
     Eigenvalues ---    0.22980   0.22989   0.23457   0.23828   0.23856
     Eigenvalues ---    0.24000   0.24003   0.24040   0.24431   0.24498
     Eigenvalues ---    0.24759   0.24848   0.24960   0.24995   0.24997
     Eigenvalues ---    0.25000   0.25000   0.25000   0.25000   0.25000
     Eigenvalues ---    0.25000   0.25000   0.25420   0.33619   0.33702
     Eigenvalues ---    0.35085   0.35286   0.35492   0.35519   0.35546
     Eigenvalues ---    0.35618   0.35632   0.35653   0.35675   0.35681
     Eigenvalues ---    0.35688   0.35689   0.35693   0.35807   0.35808
     Eigenvalues ---    0.35842   0.35847   0.36607   0.36632   0.36876
     Eigenvalues ---    0.41095   0.41699   0.42030   0.42066   0.42129
     Eigenvalues ---    0.42170   0.42627   0.42663   0.42671   0.42822
     Eigenvalues ---    0.44034   0.44856   0.45986   0.46079   0.46105
     Eigenvalues ---    0.46143   0.46641   0.46677   0.46705   0.46775
     Eigenvalues ---    0.46779   0.46860   0.47146   0.47361   0.47754
     Eigenvalues ---    0.47782   0.50583   0.51361   0.51919   0.53192
     Eigenvalues ---    0.53377   0.53720   0.53746   0.54000   0.54278
     Eigenvalues ---    0.54318   0.56367   0.56775   0.66076   0.66462
     Eigenvalues ---    0.67817   1.01029   1.01646
 En-DIIS/RFO-DIIS IScMMF=        0 using points:     3    2    1
 RFO step:  Lambda=-3.91816171D-05.
 NNeg= 0 NP= 3 Switch=  2.50D-03 Rises=F DC= -1.16D-05 SmlDif=  1.00D-05
 RMS Error=  0.4305632680D-03 NUsed= 3 EDIIS=F
 DidBck=T Rises=F RFO-DIIS coefs:    0.25974    0.24464    0.49562
 Iteration  1 RMS(Cart)=  0.01757468 RMS(Int)=  0.00002652
 Iteration  2 RMS(Cart)=  0.00009302 RMS(Int)=  0.00000223
 Iteration  3 RMS(Cart)=  0.00000000 RMS(Int)=  0.00000223
 ITry= 1 IFail=0 DXMaxC= 7.63D-02 DCOld= 1.00D+10 DXMaxT= 7.50D-02 DXLimC= 3.00D+00 Rises=F
 Variable       Old X    -DE/DX   Delta X   Delta X   Delta X     New X
                                 (Linear)    (Quad)   (Total)
    R1        4.39484   0.00010   0.00020   0.00010   0.00030   4.39514
    R2        4.32073  -0.00007   0.00101  -0.00097   0.00004   4.32077
    R3        4.33185  -0.00028  -0.00179   0.00079  -0.00100   4.33085
    R4        4.60331   0.00007   0.00030  -0.00067  -0.00037   4.60294
    R5        4.12246  -0.00040  -0.00032  -0.00098  -0.00130   4.12116
    R6        2.52636   0.00005   0.00003   0.00001   0.00004   2.52640
    R7        2.54560  -0.00002   0.00009  -0.00009   0.00000   2.54560
    R8        2.43962  -0.00004  -0.00025   0.00017  -0.00008   2.43954
    R9        2.58593  -0.00001  -0.00002   0.00001  -0.00001   2.58592
   R10        2.55610  -0.00012  -0.00007   0.00000  -0.00007   2.55602
   R11        2.57381   0.00001   0.00001  -0.00001   0.00000   2.57381
   R12        2.68882  -0.00010  -0.00014   0.00004  -0.00011   2.68872
   R13        2.05166   0.00006   0.00022  -0.00012   0.00010   2.05175
   R14        2.63107   0.00000   0.00003  -0.00002   0.00001   2.63108
   R15        2.04577  -0.00001  -0.00003   0.00001  -0.00002   2.04575
   R16        2.62769   0.00004   0.00012  -0.00007   0.00005   2.62774
   R17        2.04845  -0.00001  -0.00004   0.00002  -0.00002   2.04844
   R18        2.62751   0.00002   0.00006  -0.00004   0.00002   2.62753
   R19        2.04683  -0.00001   0.00000  -0.00001  -0.00001   2.04682
   R20        2.63556  -0.00006  -0.00002  -0.00002  -0.00004   2.63552
   R21        2.76783  -0.00001   0.00010  -0.00012  -0.00002   2.76781
   R22        2.59860  -0.00004   0.00017  -0.00014   0.00003   2.59863
   R23        2.03144   0.00000  -0.00001   0.00001   0.00000   2.03144
   R24        2.52135  -0.00031  -0.00021   0.00000  -0.00021   2.52114
   R25        2.54323   0.00029   0.00006   0.00008   0.00014   2.54337
   R26        2.44033   0.00005   0.00028  -0.00021   0.00007   2.44040
   R27        2.58935  -0.00133  -0.00008  -0.00075  -0.00084   2.58851
   R28        2.55366   0.00044   0.00029   0.00007   0.00036   2.55402
   R29        2.57296   0.00036   0.00000   0.00023   0.00024   2.57320
   R30        2.68873   0.00003   0.00008  -0.00004   0.00004   2.68877
   R31        2.04898   0.00000  -0.00024   0.00019  -0.00005   2.04893
   R32        2.62663   0.00011  -0.00006   0.00011   0.00005   2.62668
   R33        2.04588  -0.00001  -0.00004   0.00002  -0.00002   2.04586
   R34        2.63120   0.00017   0.00005   0.00007   0.00012   2.63132
   R35        2.04804  -0.00001  -0.00005   0.00003  -0.00002   2.04802
   R36        2.62238   0.00009   0.00010  -0.00002   0.00008   2.62246
   R37        2.04667  -0.00002  -0.00004   0.00002  -0.00002   2.04664
   R38        2.63997  -0.00008  -0.00002  -0.00002  -0.00004   2.63993
   R39        2.75764  -0.00020   0.00035  -0.00046  -0.00010   2.75754
   R40        2.59798  -0.00040  -0.00040   0.00005  -0.00035   2.59763
   R41        2.03108   0.00002  -0.00005   0.00006   0.00000   2.03109
   R42        2.63656   0.00004   0.00011  -0.00006   0.00005   2.63661
   R43        2.63897  -0.00011  -0.00004  -0.00004  -0.00008   2.63890
   R44        2.62474   0.00001  -0.00001   0.00002   0.00001   2.62475
   R45        2.04604   0.00006   0.00011  -0.00004   0.00007   2.04611
   R46        2.62008  -0.00004  -0.00014   0.00008  -0.00006   2.62001
   R47        2.04324   0.00002  -0.00002   0.00003   0.00001   2.04325
   R48        2.64127   0.00004   0.00007  -0.00003   0.00005   2.64131
   R49        2.04397  -0.00006  -0.00013   0.00006  -0.00008   2.04389
   R50        2.64333   0.00003   0.00007  -0.00003   0.00003   2.64336
   R51        2.04573   0.00000  -0.00002   0.00001  -0.00001   2.04573
   R52        2.81287   0.00000  -0.00008   0.00006  -0.00002   2.81285
   R53        2.63905  -0.00017  -0.00013  -0.00002  -0.00014   2.63891
   R54        2.63818   0.00007   0.00003   0.00002   0.00005   2.63824
   R55        2.62108  -0.00007  -0.00021   0.00010  -0.00011   2.62097
   R56        2.04595   0.00003  -0.00004   0.00005   0.00002   2.04597
   R57        2.62238   0.00011   0.00026  -0.00012   0.00014   2.62253
   R58        2.04338  -0.00003  -0.00006   0.00002  -0.00004   2.04334
   R59        2.64134  -0.00016  -0.00024   0.00008  -0.00016   2.64117
   R60        2.04575  -0.00002  -0.00008   0.00005  -0.00004   2.04571
   R61        2.64377   0.00013   0.00012   0.00000   0.00012   2.64389
   R62        2.04382  -0.00001   0.00001  -0.00002  -0.00001   2.04381
   R63        2.81146  -0.00002  -0.00008   0.00004  -0.00003   2.81143
   R64        2.28221  -0.00001   0.00004  -0.00003   0.00001   2.28222
   R65        2.55759   0.00004  -0.00009   0.00009   0.00000   2.55759
   R66        1.82962   0.00000   0.00001  -0.00001   0.00000   1.82962
   R67        2.27984   0.00002   0.00002  -0.00001   0.00001   2.27985
   R68        2.56011   0.00002   0.00010  -0.00006   0.00004   2.56015
   R69        1.82991  -0.00001  -0.00003   0.00002  -0.00002   1.82990
    A1        1.61218   0.00018   0.00130   0.00028   0.00158   1.61375
    A2        1.51158   0.00015   0.00013   0.00018   0.00031   1.51189
    A3        1.94282  -0.00009   0.00051  -0.00002   0.00050   1.94331
    A4        1.70502   0.00018   0.00552  -0.00288   0.00264   1.70766
    A5        1.26723   0.00007   0.00033  -0.00016   0.00018   1.26741
    A6        1.59530  -0.00010  -0.00005  -0.00001  -0.00007   1.59523
    A7        2.73669  -0.00004  -0.00004  -0.00017  -0.00021   2.73648
    A8        1.77123  -0.00028  -0.00304   0.00167  -0.00137   1.76986
    A9        1.58672   0.00017   0.00020  -0.00053  -0.00034   1.58639
   A10        2.13762   0.00005   0.00007  -0.00004   0.00003   2.13766
   A11        2.03847  -0.00009   0.00032  -0.00030   0.00002   2.03849
   A12        2.07982   0.00003   0.00023  -0.00017   0.00006   2.07987
   A13        2.34418  -0.00007  -0.00108   0.00078  -0.00030   2.34388
   A14        1.97602  -0.00004   0.00095  -0.00070   0.00025   1.97627
   A15        1.92899   0.00011   0.00016  -0.00002   0.00014   1.92913
   A16        1.86743  -0.00013  -0.00006  -0.00011  -0.00016   1.86726
   A17        1.93002   0.00013   0.00009   0.00007   0.00016   1.93018
   A18        2.10080  -0.00015  -0.00054   0.00026  -0.00028   2.10052
   A19        2.25226   0.00002   0.00040  -0.00030   0.00010   2.25236
   A20        2.00563   0.00004  -0.00001   0.00006   0.00005   2.00568
   A21        2.13406  -0.00003  -0.00011   0.00007  -0.00003   2.13402
   A22        2.14349  -0.00001   0.00012  -0.00013  -0.00001   2.14347
   A23        2.09258  -0.00001  -0.00002  -0.00001  -0.00003   2.09255
   A24        2.07241  -0.00001  -0.00003   0.00003   0.00000   2.07241
   A25        2.11816   0.00001   0.00005  -0.00002   0.00003   2.11819
   A26        2.10595   0.00001   0.00003  -0.00001   0.00003   2.10597
   A27        2.07997  -0.00001   0.00002  -0.00004  -0.00002   2.07995
   A28        2.09725   0.00000  -0.00005   0.00004  -0.00001   2.09725
   A29        2.10707  -0.00001  -0.00012   0.00008  -0.00004   2.10703
   A30        2.07071   0.00003   0.00010  -0.00005   0.00005   2.07076
   A31        2.10536  -0.00001   0.00002  -0.00003  -0.00001   2.10535
   A32        2.12933  -0.00001  -0.00021   0.00017  -0.00005   2.12929
   A33        2.00461   0.00000   0.00015  -0.00015   0.00001   2.00462
   A34        2.14922   0.00001   0.00003  -0.00001   0.00003   2.14925
   A35        2.09067   0.00003   0.00010  -0.00007   0.00003   2.09070
   A36        1.87212  -0.00006  -0.00011   0.00005  -0.00006   1.87206
   A37        2.31992   0.00003  -0.00009   0.00008  -0.00001   2.31991
   A38        1.82618  -0.00006  -0.00009   0.00000  -0.00010   1.82609
   A39        2.13903   0.00000  -0.00016   0.00009  -0.00007   2.13896
   A40        2.31674   0.00005   0.00017  -0.00007   0.00010   2.31685
   A41        2.06986  -0.00009   0.00007  -0.00017  -0.00010   2.06975
   A42        2.28749   0.00159   0.00328  -0.00031   0.00297   2.29046
   A43        2.04915  -0.00228  -0.00275  -0.00045  -0.00320   2.04595
   A44        1.92759   0.00070   0.00030   0.00039   0.00069   1.92828
   A45        1.86701  -0.00084  -0.00053  -0.00042  -0.00095   1.86606
   A46        1.93274   0.00019   0.00020   0.00027   0.00047   1.93322
   A47        2.09042   0.00026   0.00130  -0.00078   0.00052   2.09094
   A48        2.25974  -0.00045  -0.00147   0.00049  -0.00097   2.25876
   A49        2.02316  -0.00008  -0.00068   0.00037  -0.00030   2.02286
   A50        2.14837  -0.00003   0.00004  -0.00008  -0.00004   2.14832
   A51        2.11154   0.00011   0.00063  -0.00029   0.00035   2.11189
   A52        2.09814  -0.00004  -0.00008   0.00002  -0.00007   2.09807
   A53        2.06612   0.00007   0.00001   0.00007   0.00009   2.06620
   A54        2.11890  -0.00003   0.00007  -0.00009  -0.00002   2.11888
   A55        2.10622  -0.00002   0.00002  -0.00006  -0.00004   2.10618
   A56        2.07708   0.00002  -0.00008   0.00012   0.00004   2.07712
   A57        2.09988   0.00000   0.00006  -0.00006   0.00000   2.09988
   A58        2.10657   0.00012   0.00012   0.00006   0.00018   2.10675
   A59        2.07458  -0.00024   0.00004  -0.00032  -0.00029   2.07430
   A60        2.10203   0.00012  -0.00016   0.00027   0.00011   2.10213
   A61        2.13037   0.00026  -0.00009   0.00039   0.00031   2.13068
   A62        2.00184  -0.00124  -0.00028  -0.00129  -0.00157   2.00027
   A63        2.15096   0.00098   0.00035   0.00089   0.00125   2.15221
   A64        2.08367  -0.00236  -0.00049  -0.00224  -0.00273   2.08094
   A65        1.87258   0.00031  -0.00001   0.00022   0.00021   1.87279
   A66        2.32676   0.00205   0.00049   0.00202   0.00252   2.32928
   A67        1.82484  -0.00037   0.00004  -0.00047  -0.00042   1.82442
   A68        2.14362   0.00018   0.00010   0.00012   0.00022   2.14385
   A69        2.31361   0.00020  -0.00006   0.00032   0.00026   2.31387
   A70        2.09170   0.00017   0.00087  -0.00046   0.00041   2.09210
   A71        2.07970  -0.00023  -0.00087   0.00041  -0.00047   2.07923
   A72        2.11179   0.00006   0.00000   0.00006   0.00006   2.11185
   A73        2.08531  -0.00008  -0.00030   0.00013  -0.00017   2.08515
   A74        2.10268   0.00002   0.00019  -0.00014   0.00005   2.10273
   A75        2.09491   0.00007   0.00012   0.00001   0.00013   2.09504
   A76        2.07780   0.00004   0.00026  -0.00016   0.00010   2.07790
   A77        2.08559  -0.00004  -0.00032   0.00018  -0.00014   2.08545
   A78        2.11977   0.00000   0.00006  -0.00002   0.00004   2.11981
   A79        2.09666   0.00003   0.00031  -0.00019   0.00012   2.09678
   A80        2.09632   0.00000  -0.00007   0.00005  -0.00002   2.09630
   A81        2.09011  -0.00003  -0.00023   0.00013  -0.00010   2.09001
   A82        2.10531  -0.00004  -0.00017   0.00007  -0.00009   2.10521
   A83        2.10584   0.00000  -0.00008   0.00005  -0.00003   2.10581
   A84        2.07197   0.00004   0.00024  -0.00012   0.00012   2.07209
   A85        2.08939   0.00000  -0.00011   0.00009  -0.00002   2.08937
   A86        2.13301  -0.00002   0.00001  -0.00003  -0.00002   2.13299
   A87        2.06078   0.00002   0.00010  -0.00006   0.00004   2.06083
   A88        2.09653  -0.00045  -0.00112   0.00034  -0.00078   2.09575
   A89        2.07484   0.00041   0.00116  -0.00041   0.00075   2.07559
   A90        2.11181   0.00004  -0.00004   0.00008   0.00003   2.11184
   A91        2.08280   0.00002  -0.00001   0.00000   0.00000   2.08280
   A92        2.10678  -0.00007  -0.00001  -0.00008  -0.00009   2.10669
   A93        2.09331   0.00004   0.00004   0.00007   0.00011   2.09343
   A94        2.07936  -0.00005   0.00005  -0.00008  -0.00003   2.07934
   A95        2.08493   0.00003  -0.00002   0.00003   0.00001   2.08494
   A96        2.11889   0.00003  -0.00003   0.00005   0.00001   2.11890
   A97        2.10072   0.00005   0.00018  -0.00010   0.00008   2.10080
   A98        2.10866  -0.00001   0.00015  -0.00011   0.00004   2.10870
   A99        2.07373  -0.00004  -0.00033   0.00021  -0.00012   2.07361
   A100       2.10326  -0.00007  -0.00019   0.00008  -0.00011   2.10316
   A101       2.09093   0.00002  -0.00007   0.00006  -0.00002   2.09091
   A102       2.08896   0.00005   0.00026  -0.00014   0.00012   2.08908
   A103       2.08833   0.00001  -0.00001   0.00002   0.00002   2.08834
   A104       2.05945  -0.00028  -0.00110   0.00051  -0.00060   2.05886
   A105       2.13540   0.00027   0.00111  -0.00053   0.00058   2.13598
   A106       2.17734  -0.00015  -0.00054   0.00023  -0.00031   2.17703
   A107       1.96816   0.00018   0.00050  -0.00017   0.00033   1.96848
   A108       2.13769  -0.00003   0.00004  -0.00006  -0.00002   2.13767
   A109       1.85781  -0.00002  -0.00004   0.00000  -0.00004   1.85777
   A110       2.17701   0.00002   0.00003  -0.00001   0.00003   2.17704
   A111       1.96795  -0.00003  -0.00004   0.00000  -0.00004   1.96791
   A112       2.13823   0.00001   0.00000   0.00001   0.00001   2.13824
   A113       1.85655   0.00001   0.00003  -0.00001   0.00002   1.85657
   A114       3.31720   0.00036   0.00682  -0.00260   0.00422   3.32142
   A115       3.02911  -0.00020  -0.00300   0.00164  -0.00135   3.02776
    D1        1.64307  -0.00008  -0.00238   0.00160  -0.00078   1.64230
    D2       -1.24732  -0.00002  -0.00524   0.00395  -0.00129  -1.24861
    D3        3.13876   0.00002  -0.00263   0.00169  -0.00094   3.13782
    D4        0.24836   0.00008  -0.00550   0.00404  -0.00145   0.24691
    D5       -0.30128   0.00000  -0.00295   0.00161  -0.00134  -0.30262
    D6        3.09150   0.00006  -0.00581   0.00396  -0.00185   3.08965
    D7        1.43904  -0.00001  -0.00916  -0.00068  -0.00983   1.42921
    D8       -1.52462  -0.00008  -0.01360   0.00235  -0.01126  -1.53588
    D9       -1.56022  -0.00017  -0.01604   0.00324  -0.01280  -1.57301
   D10        1.75931  -0.00023  -0.02049   0.00627  -0.01423   1.74508
   D11       -1.43091   0.00003   0.00492  -0.00283   0.00208  -1.42882
   D12        1.39927   0.00006   0.00515  -0.00260   0.00256   1.40183
   D13       -3.06374  -0.00011   0.00362  -0.00308   0.00054  -3.06320
   D14       -0.23356  -0.00008   0.00386  -0.00285   0.00101  -0.23255
   D15        2.37711  -0.00008   0.00258  -0.00293  -0.00036   2.37675
   D16       -1.07590  -0.00005   0.00282  -0.00270   0.00012  -1.07578
   D17        0.26497   0.00025   0.01068  -0.00580   0.00488   0.26985
   D18        3.09515   0.00028   0.01092  -0.00556   0.00536   3.10050
   D19       -0.29948  -0.00020  -0.00938  -0.00052  -0.00990  -0.30937
   D20        3.07256  -0.00025  -0.01433   0.00169  -0.01263   3.05993
   D21       -1.83677  -0.00036  -0.01019  -0.00035  -0.01056  -1.84732
   D22        1.53527  -0.00040  -0.01515   0.00186  -0.01329   1.52198
   D23        1.64925  -0.00026  -0.00843  -0.00083  -0.00926   1.63999
   D24       -1.26190  -0.00030  -0.01338   0.00138  -0.01199  -1.27389
   D25        0.24185   0.00004  -0.00371   0.00276  -0.00095   0.24090
   D26       -2.89475   0.00008  -0.00353   0.00305  -0.00048  -2.89524
   D27        3.12654  -0.00004  -0.00077   0.00034  -0.00043   3.12611
   D28       -0.01006   0.00000  -0.00059   0.00063   0.00004  -0.01002
   D29        2.91305  -0.00008   0.00327  -0.00311   0.00016   2.91320
   D30       -0.22171  -0.00006   0.00614  -0.00449   0.00165  -0.22006
   D31        0.01395  -0.00002   0.00052  -0.00086  -0.00033   0.01362
   D32       -3.12080  -0.00001   0.00339  -0.00224   0.00116  -3.11964
   D33        2.82805  -0.00009  -0.00062  -0.00029  -0.00091   2.82714
   D34       -0.00814  -0.00010  -0.00096  -0.00043  -0.00139  -0.00953
   D35        0.21478   0.00007  -0.00224   0.00166  -0.00058   0.21420
   D36       -2.89797   0.00007   0.00081  -0.00018   0.00062  -2.89734
   D37        3.12007   0.00007  -0.00234   0.00203  -0.00031   3.11976
   D38        0.00732   0.00007   0.00072   0.00018   0.00089   0.00822
   D39        0.00603   0.00009   0.00086   0.00053   0.00139   0.00741
   D40       -3.12128   0.00011   0.00385  -0.00123   0.00261  -3.11866
   D41       -0.00152  -0.00005  -0.00042  -0.00041  -0.00082  -0.00234
   D42       -3.09599  -0.00001   0.00112  -0.00082   0.00030  -3.09569
   D43        3.12420  -0.00007  -0.00374   0.00155  -0.00219   3.12201
   D44        0.02973  -0.00004  -0.00221   0.00114  -0.00107   0.02867
   D45       -2.61661  -0.00003  -0.00707   0.00453  -0.00254  -2.61915
   D46        0.52485  -0.00002  -0.00660   0.00448  -0.00212   0.52273
   D47        0.54221  -0.00001  -0.00347   0.00240  -0.00106   0.54115
   D48       -2.59952   0.00000  -0.00300   0.00235  -0.00064  -2.60016
   D49        3.13530   0.00000   0.00040  -0.00034   0.00006   3.13535
   D50        0.00250   0.00001  -0.00001   0.00007   0.00006   0.00256
   D51       -0.00091   0.00004   0.00058  -0.00002   0.00056  -0.00035
   D52       -3.13371   0.00006   0.00017   0.00039   0.00056  -3.13315
   D53        3.13691  -0.00002   0.00016  -0.00037  -0.00021   3.13670
   D54        0.00135   0.00000   0.00069  -0.00055   0.00013   0.00148
   D55        0.00424   0.00000  -0.00026   0.00005  -0.00020   0.00404
   D56       -3.13132   0.00001   0.00027  -0.00014   0.00014  -3.13118
   D57        3.13376  -0.00002  -0.00107   0.00042  -0.00065   3.13311
   D58        0.00232  -0.00001  -0.00075   0.00034  -0.00041   0.00191
   D59       -0.00183  -0.00001  -0.00054   0.00023  -0.00031  -0.00214
   D60       -3.13328   0.00000  -0.00022   0.00015  -0.00007  -3.13335
   D61       -0.01015   0.00003   0.00015   0.00037   0.00052  -0.00963
   D62        3.12403   0.00001  -0.00296   0.00187  -0.00109   3.12294
   D63        3.14158   0.00003   0.00047   0.00029   0.00076  -3.14084
   D64       -0.00742   0.00002  -0.00264   0.00179  -0.00086  -0.00828
   D65       -0.00007   0.00000  -0.00241   0.00176  -0.00065  -0.00072
   D66        3.10390   0.00000  -0.00638   0.00417  -0.00222   3.10168
   D67       -3.13473   0.00002   0.00050   0.00036   0.00086  -3.13387
   D68       -0.03076   0.00002  -0.00348   0.00276  -0.00071  -0.03147
   D69       -0.00330  -0.00001  -0.00016   0.00014  -0.00002  -0.00332
   D70        3.08420  -0.00006  -0.00194   0.00062  -0.00132   3.08288
   D71       -3.11071  -0.00001   0.00345  -0.00204   0.00141  -3.10930
   D72       -0.02320  -0.00005   0.00167  -0.00157   0.00011  -0.02309
   D73       -3.12359   0.00005   0.00164  -0.00092   0.00072  -3.12287
   D74        0.00208   0.00005   0.00124  -0.00070   0.00054   0.00262
   D75       -0.00381  -0.00009  -0.00185   0.00149  -0.00036  -0.00417
   D76        3.13124   0.00000  -0.00338   0.00142  -0.00196   3.12928
   D77       -2.92146   0.00051  -0.00281   0.00176  -0.00104  -2.92250
   D78        0.00201   0.00023   0.00154  -0.00041   0.00112   0.00313
   D79       -0.16912  -0.00019   0.00257  -0.00147   0.00111  -0.16801
   D80        2.95502  -0.00008   0.00231  -0.00118   0.00114   2.95616
   D81       -3.12586  -0.00043  -0.00188   0.00037  -0.00150  -3.12737
   D82       -0.00173  -0.00033  -0.00213   0.00066  -0.00147  -0.00320
   D83       -0.00157  -0.00004  -0.00036   0.00001  -0.00035  -0.00192
   D84        3.11693  -0.00004   0.00097  -0.00061   0.00037   3.11729
   D85        0.00050  -0.00015  -0.00092   0.00039  -0.00053  -0.00003
   D86        3.09728   0.00008   0.00072  -0.00013   0.00060   3.09787
   D87       -3.11512  -0.00017  -0.00247   0.00110  -0.00137  -3.11649
   D88       -0.01834   0.00006  -0.00083   0.00059  -0.00024  -0.01858
   D89        2.72547   0.00001   0.00542  -0.00397   0.00146   2.72692
   D90       -0.41435  -0.00002   0.00460  -0.00380   0.00079  -0.41355
   D91       -0.44411   0.00003   0.00708  -0.00472   0.00236  -0.44176
   D92        2.69926  -0.00001   0.00625  -0.00456   0.00169   2.70095
   D93       -3.13349  -0.00001  -0.00009  -0.00003  -0.00011  -3.13361
   D94       -0.00012   0.00000  -0.00002  -0.00032  -0.00034  -0.00047
   D95       -0.00861  -0.00001  -0.00052   0.00021  -0.00031  -0.00892
   D96        3.12476   0.00000  -0.00046  -0.00008  -0.00054   3.12423
   D97       -3.13730   0.00000  -0.00007   0.00047   0.00040  -3.13690
   D98       -0.00015  -0.00002  -0.00060   0.00056  -0.00004  -0.00019
   D99       -0.00403   0.00001   0.00000   0.00017   0.00017  -0.00386
   D100       3.13311   0.00000  -0.00053   0.00026  -0.00027   3.13284
   D101      -3.13870   0.00002   0.00072  -0.00003   0.00069  -3.13801
   D102      -0.00148  -0.00002   0.00002   0.00018   0.00020  -0.00128
   D103      -0.00154   0.00001   0.00019   0.00006   0.00025  -0.00129
   D104       3.13568  -0.00003  -0.00051   0.00027  -0.00024   3.13544
   D105       0.00355   0.00008   0.00124  -0.00124   0.00000   0.00355
   D106      -3.13093  -0.00001   0.00291  -0.00116   0.00175  -3.12919
   D107       3.14078   0.00004   0.00054  -0.00103  -0.00049   3.14030
   D108       0.00630  -0.00005   0.00221  -0.00094   0.00127   0.00756
   D109       0.03158  -0.00023   0.00308  -0.00041   0.00267   0.03425
   D110      -3.08710  -0.00033   0.00343  -0.00075   0.00268  -3.08442
   D111      -3.11664  -0.00014   0.00153  -0.00049   0.00104  -3.11560
   D112       0.04786  -0.00023   0.00188  -0.00082   0.00105   0.04891
   D113       0.00070   0.00028   0.00178  -0.00061   0.00117   0.00186
   D114      -3.08976   0.00002  -0.00009  -0.00002  -0.00011  -3.08988
   D115       3.12138   0.00034   0.00146  -0.00034   0.00112   3.12251
   D116       0.03092   0.00008  -0.00042   0.00026  -0.00016   0.03077
   D117      -3.12935   0.00001  -0.00002   0.00032   0.00029  -3.12905
   D118       0.03774  -0.00001  -0.00072   0.00052  -0.00020   0.03754
   D119       0.01238   0.00000  -0.00050   0.00037  -0.00013   0.01225
   D120      -3.10372  -0.00002  -0.00120   0.00058  -0.00063  -3.10434
   D121       3.14069   0.00000   0.00019  -0.00025  -0.00006   3.14063
   D122       0.00564  -0.00002  -0.00038  -0.00009  -0.00048   0.00516
   D123      -0.00104   0.00002   0.00067  -0.00030   0.00036  -0.00067
   D124      -3.13609  -0.00001   0.00009  -0.00014  -0.00005  -3.13614
   D125      -0.01370   0.00000   0.00042  -0.00030   0.00012  -0.01359
   D126      -3.14092  -0.00001  -0.00005  -0.00014  -0.00019  -3.14111
   D127       3.10251   0.00002   0.00112  -0.00051   0.00061   3.10311
   D128      -0.02471   0.00001   0.00065  -0.00035   0.00030  -0.02441
   D129      -0.00899  -0.00003  -0.00075   0.00017  -0.00058  -0.00957
   D130      -3.13744  -0.00002  -0.00057   0.00018  -0.00039  -3.13783
   D131       3.12593  -0.00001  -0.00017   0.00001  -0.00016   3.12577
   D132      -0.00253   0.00000   0.00002   0.00002   0.00004  -0.00249
   D133       0.00388  -0.00001  -0.00050   0.00017  -0.00033   0.00354
   D134      -3.13494  -0.00001  -0.00057   0.00029  -0.00028  -3.13522
   D135       3.13114   0.00000  -0.00003   0.00001  -0.00002   3.13112
   D136      -0.00768   0.00000  -0.00011   0.00013   0.00003  -0.00765
   D137       0.00763   0.00003   0.00067  -0.00011   0.00057   0.00820
   D138      -3.13663   0.00002   0.00074  -0.00022   0.00052  -3.13610
   D139       3.13634   0.00002   0.00049  -0.00011   0.00038   3.13671
   D140      -0.00792   0.00001   0.00056  -0.00023   0.00033  -0.00759
   D141       3.12597   0.00001   0.00213  -0.00123   0.00090   3.12687
   D142      -0.01469  -0.00001   0.00186  -0.00160   0.00026  -0.01443
   D143      -0.01289   0.00002   0.00206  -0.00111   0.00094  -0.01194
   D144       3.12964   0.00000   0.00179  -0.00148   0.00031   3.12995
   D145       3.13207  -0.00006  -0.00220   0.00085  -0.00135   3.13072
   D146      -0.03558  -0.00001  -0.00111   0.00063  -0.00048  -0.03606
   D147      -0.01134  -0.00003  -0.00136   0.00069  -0.00067  -0.01201
   D148       3.10419   0.00002  -0.00026   0.00046   0.00019   3.10439
   D149      -3.14115   0.00004   0.00172  -0.00079   0.00093  -3.14022
   D150       0.00228   0.00005   0.00182  -0.00075   0.00107   0.00335
   D151       0.00224   0.00001   0.00088  -0.00062   0.00026   0.00250
   D152      -3.13751   0.00001   0.00099  -0.00059   0.00040  -3.13711
   D153       0.01021   0.00003   0.00077  -0.00023   0.00055   0.01076
   D154       3.13888   0.00003   0.00098  -0.00034   0.00065   3.13952
   D155      -3.10553  -0.00002  -0.00031   0.00000  -0.00031  -3.10583
   D156       0.02314  -0.00001  -0.00010  -0.00011  -0.00021   0.02293
   D157       0.00801   0.00002   0.00017   0.00010   0.00027   0.00829
   D158       3.14064   0.00000  -0.00017   0.00012  -0.00004   3.14060
   D159      -3.13546   0.00001   0.00007   0.00006   0.00013  -3.13533
   D160      -0.00283  -0.00001  -0.00027   0.00008  -0.00019  -0.00302
   D161      -0.00016   0.00000   0.00026  -0.00029  -0.00002  -0.00018
   D162       3.13743   0.00000   0.00025  -0.00023   0.00002   3.13745
   D163      -3.12908  -0.00001   0.00005  -0.00018  -0.00012  -3.12920
   D164       0.00851  -0.00001   0.00004  -0.00012  -0.00008   0.00843
   D165      -0.00909  -0.00002  -0.00074   0.00035  -0.00039  -0.00949
   D166       3.13669  -0.00002  -0.00073   0.00029  -0.00043   3.13625
   D167       3.14145   0.00000  -0.00040   0.00033  -0.00007   3.14138
   D168       0.00405   0.00000  -0.00039   0.00027  -0.00012   0.00393
   D169       0.00523   0.00001  -0.00098   0.00101   0.00004   0.00527
   D170      -3.13578  -0.00002  -0.00136   0.00043  -0.00093  -3.13672
   D171      -3.14048   0.00001  -0.00099   0.00107   0.00008  -3.14040
   D172       0.00169  -0.00002  -0.00137   0.00048  -0.00089   0.00080
   D173       3.14145   0.00003   0.00066   0.00008   0.00073  -3.14100
   D174       0.00043  -0.00001   0.00028  -0.00050  -0.00021   0.00022
   D175       3.14151   0.00001   0.00032  -0.00001   0.00031  -3.14137
   D176       0.00083  -0.00002   0.00005  -0.00037  -0.00031   0.00051
         Item               Value     Threshold  Converged?
 Maximum Force            0.002362     0.000450     NO 
 RMS     Force            0.000280     0.000300     YES
 Maximum Displacement     0.076349     0.001800     NO 
 RMS     Displacement     0.017579     0.001200     NO 
 Predicted change in Energy=-3.321593D-05
 GradGradGradGradGradGradGradGradGradGradGradGradGradGradGradGradGradGrad

 Leave Link  103 at Sat Oct 20 06:38:41 2018, MaxMem=   838860800 cpu:         6.8
 (Enter /soft/sl6.3/x86_64/gaussian/g09_d01/g09/l202.exe)
 Stoichiometry    C28H20Cl2FeN8O4(5)
 Framework group  C1[X(C28H20Cl2FeN8O4)]
 Deg. of freedom   183
 Full point group                 C1      NOp   1
 RotChk:  IX=0 Diff= 6.64D-03
 Largest Abelian subgroup         C1      NOp   1
 Largest concise Abelian subgroup C1      NOp   1
                         Standard orientation:                         
 ---------------------------------------------------------------------
 Center     Atomic      Atomic             Coordinates (Angstroms)
 Number     Number       Type             X           Y           Z
 ---------------------------------------------------------------------
      1         26           0       -0.138572   -2.096440   -0.525128
      2         17           0       -0.081624   -1.322157   -2.717527
      3          7           0       -2.042183   -3.306885   -0.897897
      4          7           0       -1.918303   -0.685946   -0.216348
      5          7           0       -2.036507    0.575498    0.031319
      6          7           0       -3.305042    0.922978   -0.284235
      7          6           0       -2.015968   -4.600114   -1.235843
      8          1           0       -1.057972   -5.090803   -1.093367
      9          6           0       -3.134287   -5.259966   -1.738312
     10          1           0       -3.068307   -6.307047   -2.005179
     11          6           0       -4.317153   -4.546095   -1.895857
     12          1           0       -5.205354   -5.027652   -2.288576
     13          6           0       -4.347388   -3.199696   -1.550045
     14          1           0       -5.253044   -2.617793   -1.669845
     15          6           0       -3.183748   -2.609699   -1.057182
     16          6           0       -3.098676   -1.195749   -0.684704
     17          6           0       -4.000222   -0.158541   -0.733776
     18          1           0       -5.016726   -0.090961   -1.076936
     19         17           0        1.176296   -4.130767   -0.268964
     20          7           0       -0.237762   -2.223591    1.816214
     21          7           0        1.504673   -0.895086    0.257491
     22          7           0        2.455566   -0.259749   -0.342401
     23          7           0        3.356812    0.084487    0.604111
     24          6           0       -1.146928   -2.894104    2.525955
     25          1           0       -1.961224   -3.331913    1.959535
     26          6           0       -1.067294   -3.052747    3.904555
     27          1           0       -1.828072   -3.612854    4.433303
     28          6           0        0.013085   -2.485025    4.574892
     29          1           0        0.114276   -2.589563    5.648846
     30          6           0        0.965175   -1.786003    3.846375
     31          1           0        1.818228   -1.336209    4.339279
     32          6           0        0.808352   -1.676478    2.462543
     33          6           0        1.756793   -0.977835    1.601323
     34          6           0        2.955880   -0.346534    1.831971
     35          1           0        3.547519   -0.211028    2.718993
     36          6           0       -3.736999    2.271414   -0.144530
     37          6           0       -5.073420    2.546249    0.147238
     38          6           0       -2.808780    3.302527   -0.303493
     39          6           0       -5.489245    3.866079    0.267005
     40          6           0       -3.231655    4.615961   -0.168158
     41          6           0       -4.570598    4.908066    0.112148
     42          1           0       -5.778710    1.739563    0.302730
     43          1           0       -1.780253    3.061847   -0.534332
     44          1           0       -6.522689    4.090934    0.493379
     45          1           0       -2.534784    5.435454   -0.289483
     46          6           0        4.542495    0.777810    0.232733
     47          6           0        5.218982    1.559881    1.171244
     48          6           0        5.010080    0.661915   -1.077615
     49          6           0        6.380429    2.218668    0.796148
     50          6           0        6.167048    1.334937   -1.444222
     51          6           0        6.862512    2.111828   -0.511370
     52          1           0        4.833553    1.674002    2.176539
     53          1           0        4.464321    0.052946   -1.785068
     54          1           0        6.922935    2.832716    1.503628
     55          1           0        6.539379    1.251949   -2.456253
     56          6           0        8.109987    2.845102   -0.857052
     57          8           0        8.744041    3.525687   -0.086779
     58          8           0        8.478021    2.673806   -2.148156
     59          1           0        9.291309    3.184478   -2.271349
     60          6           0       -4.964033    6.338038    0.238674
     61          8           0       -4.207640    7.271443    0.128499
     62          8           0       -6.284558    6.497353    0.496043
     63          1           0       -6.437171    7.451497    0.559314
 ---------------------------------------------------------------------
 Rotational constants (GHZ):      0.0628202      0.0420557      0.0299849
 Leave Link  202 at Sat Oct 20 06:38:41 2018, MaxMem=   838860800 cpu:         0.1
 (Enter /soft/sl6.3/x86_64/gaussian/g09_d01/g09/l301.exe)
 Standard basis: 6-311G(d,p) (5D, 7F)
 Ernie: Thresh=  0.10000D-02 Tol=  0.10000D-05 Strict=F.
 There are   986 symmetry adapted cartesian basis functions of A   symmetry.
 There are   938 symmetry adapted basis functions of A   symmetry.
   938 basis functions,  1619 primitive gaussians,   986 cartesian basis functions
   170 alpha electrons      166 beta electrons
       nuclear repulsion energy      5834.8284110689 Hartrees.
 IExCor=  402 DFT=T Ex+Corr=B3LYP ExCW=0 ScaHFX=  0.200000
 ScaDFX=  0.800000  0.720000  1.000000  0.810000 ScalE2=  1.000000  1.000000
 IRadAn=      0 IRanWt=     -1 IRanGd=            0 ICorTp=0 IEmpDi=  4
 NAtoms=   63 NActive=   63 NUniq=   63 SFac= 1.00D+00 NAtFMM=   60 NAOKFM=T Big=T
 Integral buffers will be    131072 words long.
 Raffenetti 2 integral format.
 Two-electron integral symmetry is turned on.
 Leave Link  301 at Sat Oct 20 06:38:41 2018, MaxMem=   838860800 cpu:         0.9
 (Enter /soft/sl6.3/x86_64/gaussian/g09_d01/g09/l302.exe)
 NPDir=0 NMtPBC=     1 NCelOv=     1 NCel=       1 NClECP=     1 NCelD=      1
         NCelK=      1 NCelE2=     1 NClLst=     1 CellRange=     0.0.
 One-electron integrals computed using PRISM.
 NBasis=   938 RedAO= T EigKep=  1.63D-04  NBF=   938
 NBsUse=   938 1.00D-06 EigRej= -1.00D+00 NBFU=   938
 Precomputing XC quadrature grid using
 IXCGrd= 4 IRadAn=           0 IRanWt=          -1 IRanGd=           0 AccXCQ= 0.00D+00.
 Generated NRdTot=       0 NPtTot=           0 NUsed=           0 NTot=          32
 NSgBfM=   858   859   863   868   868 MxSgAt=    63 MxSgA2=    63.
 Leave Link  302 at Sat Oct 20 06:38:46 2018, MaxMem=   838860800 cpu:        72.9
 (Enter /soft/sl6.3/x86_64/gaussian/g09_d01/g09/l303.exe)
 DipDrv:  MaxL=1.
 Leave Link  303 at Sat Oct 20 06:38:46 2018, MaxMem=   838860800 cpu:         4.4
 (Enter /soft/sl6.3/x86_64/gaussian/g09_d01/g09/l401.exe)
 Initial guess from the checkpoint file:  "FeCl2L12_COOH_cis2.chk"
 B after Tr=     0.000000    0.000000    0.000000
         Rot=    0.999998    0.001503    0.000770    0.001154 Ang=   0.23 deg.
 Guess basis will be translated and rotated to current coordinates.
 JPrj=2 DoOrth=T DoCkMO=T.
 Initial guess <Sx>= 0.0000 <Sy>= 0.0000 <Sz>= 2.0000 <S**2>= 6.0222 S= 2.0044
 Generating alternative initial guess.
 ExpMin= 4.19D-02 ExpMax= 2.58D+05 ExpMxC= 8.89D+03 IAcc=2 IRadAn=         4 AccDes= 0.00D+00
 Harris functional with IExCor=  402 and IRadAn=       4 diagonalized for initial guess.
 HarFok:  IExCor=  402 AccDes= 0.00D+00 IRadAn=         4 IDoV= 1 UseB2=F ITyADJ=14
 ICtDFT=  3500011 ScaDFX=  1.000000  1.000000  1.000000  1.000000
 FoFCou: FMM=F IPFlag=           0 FMFlag=      100000 FMFlg1=        2001
         NFxFlg=           0 DoJE=T BraDBF=F KetDBF=T FulRan=T
         wScrn=  0.000000 ICntrl=     500 IOpCl=  0 I1Cent=   200000004 NGrid=           0
         NMat0=    1 NMatS0=      1 NMatT0=    0 NMatD0=    1 NMtDS0=    0 NMtDT0=    0
 Petite list used in FoFCou.
 Harris En= -4002.36467932911    
 Leave Link  401 at Sat Oct 20 06:39:05 2018, MaxMem=   838860800 cpu:       297.8
 (Enter /soft/sl6.3/x86_64/gaussian/g09_d01/g09/l502.exe)
 UHF open shell SCF:
 Using DIIS extrapolation, IDIIS=  1040.
 Integral symmetry usage will be decided dynamically.
 IVT=     2958216 IEndB=     2958216 NGot=   838860800 MDV=   836892407
 LenX=   836892407 LenY=   835919225
 Requested convergence on RMS density matrix=1.00D-08 within 128 cycles.
 Requested convergence on MAX density matrix=1.00D-06.
 Requested convergence on             energy=1.00D-06.
 No special actions if energy rises.
 Fock matrices will be formed incrementally for  20 cycles.

 Cycle   1  Pass 1  IDiag  1:
 FoFJK:  IHMeth= 1 ICntrl=       0 DoSepK=F KAlg= 0 I1Cent=   0 FoldK=F
 IRaf= 550000000 NMat=   1 IRICut=       1 DoRegI=T DoRafI=F ISym2E= 0.
 FoFCou: FMM=T IPFlag=           0 FMFlag=      100000 FMFlg1=        2001
         NFxFlg=           0 DoJE=F BraDBF=F KetDBF=F FulRan=T
         wScrn=  0.000000 ICntrl=       0 IOpCl=  1 I1Cent=           0 NGrid=           0
         NMat0=    1 NMatS0=      1 NMatT0=    0 NMatD0=    1 NMtDS0=    0 NMtDT0=    0
 Symmetry not used in FoFCou.
 FMM levels:  10  Number of levels for PrismC:   9
 E= -4002.67062789539    
 DIIS: error= 3.80D-04 at cycle   1 NSaved=   1.
 NSaved= 1 IEnMin= 1 EnMin= -4002.67062789539     IErMin= 1 ErrMin= 3.80D-04
 ErrMax= 3.80D-04  0.00D+00 EMaxC= 1.00D-01 BMatC= 1.77D-03 BMatP= 1.77D-03
 IDIUse=3 WtCom= 9.96D-01 WtEn= 3.80D-03
 Coeff-Com:  0.100D+01
 Coeff-En:   0.100D+01
 Coeff:      0.100D+01
 Gap=     0.769 Goal=   None    Shift=    0.000
 Gap=     0.735 Goal=   None    Shift=    0.000
 RMSDP=3.70D-05 MaxDP=1.44D-03              OVMax= 4.26D-03

 Cycle   2  Pass 1  IDiag  1:
 RMSU=  3.70D-05    CP:  1.00D+00
 E= -4002.67142025584     Delta-E=       -0.000792360455 Rises=F Damp=F
 DIIS: error= 1.07D-04 at cycle   2 NSaved=   2.
 NSaved= 2 IEnMin= 2 EnMin= -4002.67142025584     IErMin= 2 ErrMin= 1.07D-04
 ErrMax= 1.07D-04  0.00D+00 EMaxC= 1.00D-01 BMatC= 4.62D-05 BMatP= 1.77D-03
 IDIUse=3 WtCom= 9.99D-01 WtEn= 1.07D-03
 Coeff-Com: -0.455D-01 0.105D+01
 Coeff-En:   0.000D+00 0.100D+01
 Coeff:     -0.455D-01 0.105D+01
 Gap=     0.105 Goal=   None    Shift=    0.000
 Gap=     0.071 Goal=   None    Shift=    0.000
 RMSDP=8.92D-06 MaxDP=7.39D-04 DE=-7.92D-04 OVMax= 1.72D-03

 Cycle   3  Pass 1  IDiag  1:
 RMSU=  8.90D-06    CP:  1.00D+00  1.02D+00
 E= -4002.67141693797     Delta-E=        0.000003317871 Rises=F Damp=F
 DIIS: error= 2.57D-04 at cycle   3 NSaved=   3.
 NSaved= 3 IEnMin= 2 EnMin= -4002.67142025584     IErMin= 2 ErrMin= 1.07D-04
 ErrMax= 2.57D-04  0.00D+00 EMaxC= 1.00D-01 BMatC= 9.39D-05 BMatP= 4.62D-05
 IDIUse=3 WtCom= 3.84D-01 WtEn= 6.16D-01
 Coeff-Com: -0.450D-01 0.648D+00 0.397D+00
 Coeff-En:   0.000D+00 0.561D+00 0.439D+00
 Coeff:     -0.173D-01 0.594D+00 0.423D+00
 Gap=     0.105 Goal=   None    Shift=    0.000
 Gap=     0.071 Goal=   None    Shift=    0.000
 RMSDP=5.64D-06 MaxDP=6.23D-04 DE= 3.32D-06 OVMax= 1.64D-03

 Cycle   4  Pass 1  IDiag  1:
 RMSU=  3.31D-06    CP:  1.00D+00  1.05D+00  5.00D-01
 E= -4002.67143424066     Delta-E=       -0.000017302689 Rises=F Damp=F
 DIIS: error= 9.02D-05 at cycle   4 NSaved=   4.
 NSaved= 4 IEnMin= 4 EnMin= -4002.67143424066     IErMin= 4 ErrMin= 9.02D-05
 ErrMax= 9.02D-05  0.00D+00 EMaxC= 1.00D-01 BMatC= 1.17D-05 BMatP= 4.62D-05
 IDIUse=1 WtCom= 1.00D+00 WtEn= 0.00D+00
 Coeff-Com: -0.169D-01 0.201D+00 0.276D+00 0.540D+00
 Coeff:     -0.169D-01 0.201D+00 0.276D+00 0.540D+00
 Gap=     0.105 Goal=   None    Shift=    0.000
 Gap=     0.071 Goal=   None    Shift=    0.000
 RMSDP=1.87D-06 MaxDP=1.42D-04 DE=-1.73D-05 OVMax= 4.72D-04

 Cycle   5  Pass 1  IDiag  1:
 RMSU=  1.23D-06    CP:  1.00D+00  1.05D+00  5.57D-01  6.10D-01
 E= -4002.67143663950     Delta-E=       -0.000002398840 Rises=F Damp=F
 DIIS: error= 2.04D-05 at cycle   5 NSaved=   5.
 NSaved= 5 IEnMin= 5 EnMin= -4002.67143663950     IErMin= 5 ErrMin= 2.04D-05
 ErrMax= 2.04D-05  0.00D+00 EMaxC= 1.00D-01 BMatC= 8.99D-07 BMatP= 1.17D-05
 IDIUse=1 WtCom= 1.00D+00 WtEn= 0.00D+00
 Coeff-Com: -0.469D-02 0.407D-01 0.118D+00 0.324D+00 0.522D+00
 Coeff:     -0.469D-02 0.407D-01 0.118D+00 0.324D+00 0.522D+00
 Gap=     0.105 Goal=   None    Shift=    0.000
 Gap=     0.071 Goal=   None    Shift=    0.000
 RMSDP=6.91D-07 MaxDP=4.00D-05 DE=-2.40D-06 OVMax= 2.16D-04

 Cycle   6  Pass 1  IDiag  1:
 RMSU=  4.91D-07    CP:  1.00D+00  1.05D+00  5.76D-01  7.07D-01  7.42D-01
 E= -4002.67143683205     Delta-E=       -0.000000192549 Rises=F Damp=F
 DIIS: error= 9.84D-06 at cycle   6 NSaved=   6.
 NSaved= 6 IEnMin= 6 EnMin= -4002.67143683205     IErMin= 6 ErrMin= 9.84D-06
 ErrMax= 9.84D-06  0.00D+00 EMaxC= 1.00D-01 BMatC= 2.09D-07 BMatP= 8.99D-07
 IDIUse=1 WtCom= 1.00D+00 WtEn= 0.00D+00
 Coeff-Com:  0.455D-04-0.132D-01 0.294D-01 0.126D+00 0.357D+00 0.501D+00
 Coeff:      0.455D-04-0.132D-01 0.294D-01 0.126D+00 0.357D+00 0.501D+00
 Gap=     0.105 Goal=   None    Shift=    0.000
 Gap=     0.071 Goal=   None    Shift=    0.000
 RMSDP=3.70D-07 MaxDP=2.80D-05 DE=-1.93D-07 OVMax= 2.31D-04

 Cycle   7  Pass 1  IDiag  1:
 RMSU=  3.16D-07    CP:  1.00D+00  1.05D+00  5.84D-01  7.24D-01  8.16D-01
                    CP:  7.14D-01
 E= -4002.67143689326     Delta-E=       -0.000000061214 Rises=F Damp=F
 DIIS: error= 5.80D-06 at cycle   7 NSaved=   7.
 NSaved= 7 IEnMin= 7 EnMin= -4002.67143689326     IErMin= 7 ErrMin= 5.80D-06
 ErrMax= 5.80D-06  0.00D+00 EMaxC= 1.00D-01 BMatC= 4.91D-08 BMatP= 2.09D-07
 IDIUse=1 WtCom= 1.00D+00 WtEn= 0.00D+00
 Coeff-Com:  0.710D-03-0.160D-01 0.373D-02 0.410D-01 0.174D+00 0.355D+00
 Coeff-Com:  0.442D+00
 Coeff:      0.710D-03-0.160D-01 0.373D-02 0.410D-01 0.174D+00 0.355D+00
 Coeff:      0.442D+00
 Gap=     0.105 Goal=   None    Shift=    0.000
 Gap=     0.071 Goal=   None    Shift=    0.000
 RMSDP=1.90D-07 MaxDP=2.26D-05 DE=-6.12D-08 OVMax= 1.62D-04

 Cycle   8  Pass 1  IDiag  1:
 RMSU=  1.43D-07    CP:  1.00D+00  1.05D+00  5.87D-01  7.37D-01  8.53D-01
                    CP:  9.34D-01  1.01D+00
 E= -4002.67143691652     Delta-E=       -0.000000023252 Rises=F Damp=F
 DIIS: error= 5.53D-06 at cycle   8 NSaved=   8.
 NSaved= 8 IEnMin= 8 EnMin= -4002.67143691652     IErMin= 8 ErrMin= 5.53D-06
 ErrMax= 5.53D-06  0.00D+00 EMaxC= 1.00D-01 BMatC= 1.28D-08 BMatP= 4.91D-08
 IDIUse=1 WtCom= 1.00D+00 WtEn= 0.00D+00
 Coeff-Com:  0.427D-03-0.668D-02-0.499D-02-0.672D-02 0.170D-01 0.105D+00
 Coeff-Com:  0.269D+00 0.627D+00
 Coeff:      0.427D-03-0.668D-02-0.499D-02-0.672D-02 0.170D-01 0.105D+00
 Coeff:      0.269D+00 0.627D+00
 Gap=     0.105 Goal=   None    Shift=    0.000
 Gap=     0.071 Goal=   None    Shift=    0.000
 RMSDP=1.92D-07 MaxDP=2.41D-05 DE=-2.33D-08 OVMax= 2.15D-04

 Cycle   9  Pass 1  IDiag  1:
 RMSU=  8.16D-08    CP:  1.00D+00  1.05D+00  5.88D-01  7.45D-01  8.97D-01
                    CP:  1.09D+00  1.42D+00  1.39D+00
 E= -4002.67143693763     Delta-E=       -0.000000021113 Rises=F Damp=F
 DIIS: error= 5.14D-06 at cycle   9 NSaved=   9.
 NSaved= 9 IEnMin= 9 EnMin= -4002.67143693763     IErMin= 9 ErrMin= 5.14D-06
 ErrMax= 5.14D-06  0.00D+00 EMaxC= 1.00D-01 BMatC= 8.27D-09 BMatP= 1.28D-08
 IDIUse=1 WtCom= 1.00D+00 WtEn= 0.00D+00
 Coeff-Com: -0.231D-03 0.709D-02-0.503D-02-0.307D-01-0.104D+00-0.171D+00
 Coeff-Com: -0.148D+00 0.378D+00 0.107D+01
 Coeff:     -0.231D-03 0.709D-02-0.503D-02-0.307D-01-0.104D+00-0.171D+00
 Coeff:     -0.148D+00 0.378D+00 0.107D+01
 Gap=     0.105 Goal=   None    Shift=    0.000
 Gap=     0.071 Goal=   None    Shift=    0.000
 RMSDP=3.49D-07 MaxDP=4.97D-05 DE=-2.11D-08 OVMax= 4.11D-04

 Cycle  10  Pass 1  IDiag  1:
 RMSU=  7.01D-08    CP:  1.00D+00  1.05D+00  5.89D-01  7.60D-01  9.65D-01
                    CP:  1.42D+00  2.11D+00  2.60D+00  1.82D+00
 E= -4002.67143697203     Delta-E=       -0.000000034397 Rises=F Damp=F
 DIIS: error= 4.58D-06 at cycle  10 NSaved=  10.
 NSaved=10 IEnMin=10 EnMin= -4002.67143697203     IErMin=10 ErrMin= 4.58D-06
 ErrMax= 4.58D-06  0.00D+00 EMaxC= 1.00D-01 BMatC= 6.73D-09 BMatP= 8.27D-09
 IDIUse=1 WtCom= 1.00D+00 WtEn= 0.00D+00
 Coeff-Com: -0.700D-03 0.147D-01-0.362D-03-0.248D-01-0.124D+00-0.286D+00
 Coeff-Com: -0.423D+00-0.327D+00 0.115D+01 0.102D+01
 Coeff:     -0.700D-03 0.147D-01-0.362D-03-0.248D-01-0.124D+00-0.286D+00
 Coeff:     -0.423D+00-0.327D+00 0.115D+01 0.102D+01
 Gap=     0.105 Goal=   None    Shift=    0.000
 Gap=     0.071 Goal=   None    Shift=    0.000
 RMSDP=5.53D-07 MaxDP=7.95D-05 DE=-3.44D-08 OVMax= 6.54D-04

 Cycle  11  Pass 1  IDiag  1:
 RMSU=  2.32D-07    CP:  1.00D+00  1.05D+00  5.92D-01  7.80D-01  1.06D+00
                    CP:  1.91D+00  3.00D+00  3.00D+00  3.00D+00  2.03D+00
 E= -4002.67143701379     Delta-E=       -0.000000041768 Rises=F Damp=F
 DIIS: error= 3.86D-06 at cycle  11 NSaved=  11.
 NSaved=11 IEnMin=11 EnMin= -4002.67143701379     IErMin=11 ErrMin= 3.86D-06
 ErrMax= 3.86D-06  0.00D+00 EMaxC= 1.00D-01 BMatC= 3.23D-09 BMatP= 6.73D-09
 IDIUse=1 WtCom= 1.00D+00 WtEn= 0.00D+00
 Coeff-Com: -0.335D-03 0.569D-02 0.142D-02-0.681D-03-0.253D-01-0.940D-01
 Coeff-Com: -0.170D+00-0.460D+00 0.206D+00 0.606D+00 0.930D+00
 Coeff:     -0.335D-03 0.569D-02 0.142D-02-0.681D-03-0.253D-01-0.940D-01
 Coeff:     -0.170D+00-0.460D+00 0.206D+00 0.606D+00 0.930D+00
 Gap=     0.105 Goal=   None    Shift=    0.000
 Gap=     0.071 Goal=   None    Shift=    0.000
 RMSDP=4.24D-07 MaxDP=6.63D-05 DE=-4.18D-08 OVMax= 5.04D-04

 Cycle  12  Pass 1  IDiag  1:
 RMSU=  1.87D-07    CP:  1.00D+00  1.05D+00  5.93D-01  7.94D-01  1.13D+00
                    CP:  2.26D+00  3.00D+00  3.00D+00  3.00D+00  3.00D+00
                    CP:  2.33D+00
 E= -4002.67143703620     Delta-E=       -0.000000022403 Rises=F Damp=F
 DIIS: error= 3.22D-06 at cycle  12 NSaved=  12.
 NSaved=12 IEnMin=12 EnMin= -4002.67143703620     IErMin=12 ErrMin= 3.22D-06
 ErrMax= 3.22D-06  0.00D+00 EMaxC= 1.00D-01 BMatC= 2.35D-09 BMatP= 3.23D-09
 IDIUse=1 WtCom= 1.00D+00 WtEn= 0.00D+00
 Coeff-Com:  0.878D-04-0.304D-02 0.945D-03 0.120D-01 0.433D-01 0.719D-01
 Coeff-Com:  0.988D-01-0.224D+00-0.391D+00-0.797D-01 0.731D+00 0.740D+00
 Coeff:      0.878D-04-0.304D-02 0.945D-03 0.120D-01 0.433D-01 0.719D-01
 Coeff:      0.988D-01-0.224D+00-0.391D+00-0.797D-01 0.731D+00 0.740D+00
 Gap=     0.105 Goal=   None    Shift=    0.000
 Gap=     0.071 Goal=   None    Shift=    0.000
 RMSDP=2.87D-07 MaxDP=4.83D-05 DE=-2.24D-08 OVMax= 3.44D-04

 Cycle  13  Pass 1  IDiag  1:
 RMSU=  9.83D-08    CP:  1.00D+00  1.05D+00  5.93D-01  8.02D-01  1.18D+00
                    CP:  2.48D+00  3.00D+00  3.00D+00  3.00D+00  3.00D+00
                    CP:  3.00D+00  1.66D+00
 E= -4002.67143704782     Delta-E=       -0.000000011625 Rises=F Damp=F
 DIIS: error= 2.71D-06 at cycle  13 NSaved=  13.
 NSaved=13 IEnMin=13 EnMin= -4002.67143704782     IErMin=13 ErrMin= 2.71D-06
 ErrMax= 2.71D-06  0.00D+00 EMaxC= 1.00D-01 BMatC= 1.22D-09 BMatP= 2.35D-09
 IDIUse=1 WtCom= 1.00D+00 WtEn= 0.00D+00
 Coeff-Com:  0.215D-03-0.433D-02-0.469D-03 0.562D-02 0.313D-01 0.796D-01
 Coeff-Com:  0.152D+00 0.121D+00-0.253D+00-0.403D+00-0.146D+00 0.364D+00
 Coeff-Com:  0.105D+01
 Coeff:      0.215D-03-0.433D-02-0.469D-03 0.562D-02 0.313D-01 0.796D-01
 Coeff:      0.152D+00 0.121D+00-0.253D+00-0.403D+00-0.146D+00 0.364D+00
 Coeff:      0.105D+01
 Gap=     0.105 Goal=   None    Shift=    0.000
 Gap=     0.071 Goal=   None    Shift=    0.000
 RMSDP=2.30D-07 MaxDP=4.04D-05 DE=-1.16D-08 OVMax= 2.76D-04

 Cycle  14  Pass 1  IDiag  1:
 RMSU=  8.93D-08    CP:  1.00D+00  1.05D+00  5.93D-01  8.06D-01  1.21D+00
                    CP:  2.63D+00  3.00D+00  3.00D+00  3.00D+00  3.00D+00
                    CP:  3.00D+00  2.15D+00  2.75D+00
 E= -4002.67143705561     Delta-E=       -0.000000007791 Rises=F Damp=F
 DIIS: error= 2.15D-06 at cycle  14 NSaved=  14.
 NSaved=14 IEnMin=14 EnMin= -4002.67143705561     IErMin=14 ErrMin= 2.15D-06
 ErrMax= 2.15D-06  0.00D+00 EMaxC= 1.00D-01 BMatC= 9.07D-10 BMatP= 1.22D-09
 IDIUse=1 WtCom= 1.00D+00 WtEn= 0.00D+00
 Coeff-Com:  0.730D-04-0.226D-03-0.123D-02-0.693D-02-0.197D-01-0.128D-01
 Coeff-Com:  0.307D-01 0.291D+00 0.198D+00-0.268D+00-0.785D+00-0.368D+00
 Coeff-Com:  0.878D+00 0.106D+01
 Coeff:      0.730D-04-0.226D-03-0.123D-02-0.693D-02-0.197D-01-0.128D-01
 Coeff:      0.307D-01 0.291D+00 0.198D+00-0.268D+00-0.785D+00-0.368D+00
 Coeff:      0.878D+00 0.106D+01
 Gap=     0.105 Goal=   None    Shift=    0.000
 Gap=     0.071 Goal=   None    Shift=    0.000
 RMSDP=2.69D-07 MaxDP=4.68D-05 DE=-7.79D-09 OVMax= 3.22D-04

 Cycle  15  Pass 1  IDiag  1:
 RMSU=  1.91D-07    CP:  1.00D+00  1.05D+00  5.94D-01  8.09D-01  1.24D+00
                    CP:  2.79D+00  3.00D+00  3.00D+00  3.00D+00  3.00D+00
                    CP:  3.00D+00  2.69D+00  3.00D+00  2.04D+00
 E= -4002.67143706261     Delta-E=       -0.000000006999 Rises=F Damp=F
 DIIS: error= 1.45D-06 at cycle  15 NSaved=  15.
 NSaved=15 IEnMin=15 EnMin= -4002.67143706261     IErMin=15 ErrMin= 1.45D-06
 ErrMax= 1.45D-06  0.00D+00 EMaxC= 1.00D-01 BMatC= 5.69D-10 BMatP= 9.07D-10
 IDIUse=1 WtCom= 1.00D+00 WtEn= 0.00D+00
 Coeff-Com: -0.109D-03 0.331D-02-0.666D-03-0.107D-01-0.433D-01-0.749D-01
 Coeff-Com: -0.991D-01 0.182D+00 0.368D+00 0.889D-01-0.593D+00-0.631D+00
 Coeff-Com: -0.686D-01 0.941D+00 0.939D+00
 Coeff:     -0.109D-03 0.331D-02-0.666D-03-0.107D-01-0.433D-01-0.749D-01
 Coeff:     -0.991D-01 0.182D+00 0.368D+00 0.889D-01-0.593D+00-0.631D+00
 Coeff:     -0.686D-01 0.941D+00 0.939D+00
 Gap=     0.105 Goal=   None    Shift=    0.000
 Gap=     0.071 Goal=   None    Shift=    0.000
 RMSDP=2.63D-07 MaxDP=4.43D-05 DE=-7.00D-09 OVMax= 3.15D-04

 Cycle  16  Pass 1  IDiag  1:
 RMSU=  4.65D-08    CP:  1.00D+00  1.05D+00  5.94D-01  8.14D-01  1.26D+00
                    CP:  2.93D+00  3.00D+00  3.00D+00  3.00D+00  3.00D+00
                    CP:  3.00D+00  3.00D+00  3.00D+00  3.00D+00  2.11D+00
 E= -4002.67143706690     Delta-E=       -0.000000004284 Rises=F Damp=F
 DIIS: error= 6.98D-07 at cycle  16 NSaved=  16.
 NSaved=16 IEnMin=16 EnMin= -4002.67143706690     IErMin=16 ErrMin= 6.98D-07
 ErrMax= 6.98D-07  0.00D+00 EMaxC= 1.00D-01 BMatC= 2.78D-10 BMatP= 5.69D-10
 IDIUse=1 WtCom= 1.00D+00 WtEn= 0.00D+00
 Coeff-Com: -0.106D-03 0.231D-02 0.126D-03-0.421D-02-0.200D-01-0.440D-01
 Coeff-Com: -0.903D-01 0.556D-02 0.134D+00 0.198D+00-0.346D-01-0.256D+00
 Coeff-Com: -0.440D+00 0.122D+00 0.662D+00 0.766D+00
 Coeff:     -0.106D-03 0.231D-02 0.126D-03-0.421D-02-0.200D-01-0.440D-01
 Coeff:     -0.903D-01 0.556D-02 0.134D+00 0.198D+00-0.346D-01-0.256D+00
 Coeff:     -0.440D+00 0.122D+00 0.662D+00 0.766D+00
 Gap=     0.105 Goal=   None    Shift=    0.000
 Gap=     0.071 Goal=   None    Shift=    0.000
 RMSDP=1.34D-07 MaxDP=2.15D-05 DE=-4.28D-09 OVMax= 1.60D-04

 Cycle  17  Pass 1  IDiag  1:
 RMSU=  4.55D-08    CP:  1.00D+00  1.05D+00  5.94D-01  8.16D-01  1.28D+00
                    CP:  3.00D+00  3.00D+00  3.00D+00  3.00D+00  3.00D+00
                    CP:  3.00D+00  3.00D+00  3.00D+00  3.00D+00  2.67D+00
                    CP:  2.13D+00
 E= -4002.67143706809     Delta-E=       -0.000000001197 Rises=F Damp=F
 DIIS: error= 3.12D-07 at cycle  17 NSaved=  17.
 NSaved=17 IEnMin=17 EnMin= -4002.67143706809     IErMin=17 ErrMin= 3.12D-07
 ErrMax= 3.12D-07  0.00D+00 EMaxC= 1.00D-01 BMatC= 8.76D-11 BMatP= 2.78D-10
 IDIUse=1 WtCom= 1.00D+00 WtEn= 0.00D+00
 Coeff-Com: -0.930D-05-0.244D-03 0.397D-03 0.246D-02 0.905D-02 0.112D-01
 Coeff-Com: -0.103D-01-0.703D-01-0.107D+00 0.811D-01 0.250D+00 0.146D+00
 Coeff-Com: -0.212D+00-0.376D+00-0.635D-01 0.421D+00 0.919D+00
 Coeff:     -0.930D-05-0.244D-03 0.397D-03 0.246D-02 0.905D-02 0.112D-01
 Coeff:     -0.103D-01-0.703D-01-0.107D+00 0.811D-01 0.250D+00 0.146D+00
 Coeff:     -0.212D+00-0.376D+00-0.635D-01 0.421D+00 0.919D+00
 Gap=     0.105 Goal=   None    Shift=    0.000
 Gap=     0.071 Goal=   None    Shift=    0.000
 RMSDP=7.79D-08 MaxDP=1.14D-05 DE=-1.20D-09 OVMax= 9.19D-05

 Cycle  18  Pass 1  IDiag  1:
 RMSU=  2.35D-08    CP:  1.00D+00  1.05D+00  5.94D-01  8.17D-01  1.29D+00
                    CP:  3.00D+00  3.00D+00  3.00D+00  3.00D+00  3.00D+00
                    CP:  3.00D+00  3.00D+00  3.00D+00  3.00D+00  2.99D+00
                    CP:  2.85D+00  1.52D+00
 E= -4002.67143706844     Delta-E=       -0.000000000347 Rises=F Damp=F
 DIIS: error= 1.70D-07 at cycle  18 NSaved=  18.
 NSaved=18 IEnMin=18 EnMin= -4002.67143706844     IErMin=18 ErrMin= 1.70D-07
 ErrMax= 1.70D-07  0.00D+00 EMaxC= 1.00D-01 BMatC= 3.99D-11 BMatP= 8.76D-11
 IDIUse=1 WtCom= 1.00D+00 WtEn= 0.00D+00
 Coeff-Com:  0.232D-04-0.795D-03 0.222D-03 0.276D-02 0.115D-01 0.197D-01
 Coeff-Com:  0.195D-01-0.486D-01-0.107D+00-0.518D-02 0.172D+00 0.172D+00
 Coeff-Com: -0.226D-02-0.280D+00-0.242D+00 0.465D-01 0.574D+00 0.668D+00
 Coeff:      0.232D-04-0.795D-03 0.222D-03 0.276D-02 0.115D-01 0.197D-01
 Coeff:      0.195D-01-0.486D-01-0.107D+00-0.518D-02 0.172D+00 0.172D+00
 Coeff:     -0.226D-02-0.280D+00-0.242D+00 0.465D-01 0.574D+00 0.668D+00
 Gap=     0.105 Goal=   None    Shift=    0.000
 Gap=     0.071 Goal=   None    Shift=    0.000
 RMSDP=2.57D-08 MaxDP=3.13D-06 DE=-3.47D-10 OVMax= 2.95D-05

 Cycle  19  Pass 1  IDiag  1:
 RMSU=  1.88D-08    CP:  1.00D+00  1.05D+00  5.94D-01  8.17D-01  1.29D+00
                    CP:  3.00D+00  3.00D+00  3.00D+00  3.00D+00  3.00D+00
                    CP:  3.00D+00  3.00D+00  3.00D+00  3.00D+00  3.00D+00
                    CP:  3.00D+00  1.70D+00  1.35D+00
 E= -4002.67143706860     Delta-E=       -0.000000000160 Rises=F Damp=F
 DIIS: error= 1.34D-07 at cycle  19 NSaved=  19.
 NSaved=19 IEnMin=19 EnMin= -4002.67143706860     IErMin=19 ErrMin= 1.34D-07
 ErrMax= 1.34D-07  0.00D+00 EMaxC= 1.00D-01 BMatC= 1.88D-11 BMatP= 3.99D-11
 IDIUse=1 WtCom= 1.00D+00 WtEn= 0.00D+00
 Coeff-Com:  0.172D-04-0.362D-03-0.328D-04 0.627D-03 0.309D-02 0.698D-02
 Coeff-Com:  0.164D-01-0.180D-02-0.163D-01-0.370D-01-0.614D-03 0.401D-01
 Coeff-Com:  0.788D-01-0.819D-02-0.113D+00-0.138D+00-0.406D-01 0.417D+00
 Coeff-Com:  0.794D+00
 Coeff:      0.172D-04-0.362D-03-0.328D-04 0.627D-03 0.309D-02 0.698D-02
 Coeff:      0.164D-01-0.180D-02-0.163D-01-0.370D-01-0.614D-03 0.401D-01
 Coeff:      0.788D-01-0.819D-02-0.113D+00-0.138D+00-0.406D-01 0.417D+00
 Coeff:      0.794D+00
 Gap=     0.105 Goal=   None    Shift=    0.000
 Gap=     0.071 Goal=   None    Shift=    0.000
 RMSDP=1.60D-08 MaxDP=2.13D-06 DE=-1.60D-10 OVMax= 1.79D-05

 Cycle  20  Pass 1  IDiag  1:
 RMSU=  6.67D-09    CP:  1.00D+00  1.05D+00  5.94D-01  8.17D-01  1.29D+00
                    CP:  3.00D+00  3.00D+00  3.00D+00  3.00D+00  3.00D+00
                    CP:  3.00D+00  3.00D+00  3.00D+00  3.00D+00  3.00D+00
                    CP:  3.00D+00  1.79D+00  1.60D+00  1.67D+00
 E= -4002.67143706867     Delta-E=       -0.000000000065 Rises=F Damp=F
 DIIS: error= 1.10D-07 at cycle  20 NSaved=  20.
 NSaved=20 IEnMin=20 EnMin= -4002.67143706867     IErMin=20 ErrMin= 1.10D-07
 ErrMax= 1.10D-07  0.00D+00 EMaxC= 1.00D-01 BMatC= 1.10D-11 BMatP= 1.88D-11
 IDIUse=1 WtCom= 1.00D+00 WtEn= 0.00D+00
 Coeff-Com: -0.404D-05 0.297D-03-0.204D-03-0.148D-02-0.597D-02-0.925D-02
 Coeff-Com:  0.224D-03 0.300D-01 0.667D-01-0.278D-01-0.120D+00-0.885D-01
 Coeff-Com:  0.627D-01 0.193D+00 0.775D-01-0.138D+00-0.452D+00-0.143D+00
 Coeff-Com:  0.597D+00 0.959D+00
 Coeff:     -0.404D-05 0.297D-03-0.204D-03-0.148D-02-0.597D-02-0.925D-02
 Coeff:      0.224D-03 0.300D-01 0.667D-01-0.278D-01-0.120D+00-0.885D-01
 Coeff:      0.627D-01 0.193D+00 0.775D-01-0.138D+00-0.452D+00-0.143D+00
 Coeff:      0.597D+00 0.959D+00
 Gap=     0.105 Goal=   None    Shift=    0.000
 Gap=     0.071 Goal=   None    Shift=    0.000
 RMSDP=1.73D-08 MaxDP=2.46D-06 DE=-6.55D-11 OVMax= 1.93D-05

 Cycle  21  Pass 1  IDiag  1:
 Restarting incremental Fock formation.
 E= -4002.67143706872     Delta-E=       -0.000000000056 Rises=F Damp=F
 DIIS: error= 7.35D-08 at cycle  21 NSaved=  20.
 NSaved=20 IEnMin=20 EnMin= -4002.67143706872     IErMin=20 ErrMin= 7.35D-08
 ErrMax= 7.35D-08  0.00D+00 EMaxC= 1.00D-01 BMatC= 5.39D-12 BMatP= 1.10D-11
 IDIUse=1 WtCom= 1.00D+00 WtEn= 0.00D+00
 Coeff-Com:  0.203D-03-0.162D-03-0.102D-02-0.416D-02-0.710D-02-0.286D-02
 Coeff-Com:  0.166D-01 0.427D-01-0.729D-02-0.666D-01-0.628D-01 0.378D-02
 Coeff-Com:  0.116D+00 0.847D-01-0.223D-01-0.245D+00-0.246D+00-0.191D-01
 Coeff-Com:  0.561D+00 0.859D+00
 Coeff:      0.203D-03-0.162D-03-0.102D-02-0.416D-02-0.710D-02-0.286D-02
 Coeff:      0.166D-01 0.427D-01-0.729D-02-0.666D-01-0.628D-01 0.378D-02
 Coeff:      0.116D+00 0.847D-01-0.223D-01-0.245D+00-0.246D+00-0.191D-01
 Coeff:      0.561D+00 0.859D+00
 Gap=     0.105 Goal=   None    Shift=    0.000
 Gap=     0.071 Goal=   None    Shift=    0.000
 RMSDP=1.15D-08 MaxDP=1.56D-06 DE=-5.64D-11 OVMax= 1.28D-05

 Cycle  22  Pass 1  IDiag  1:
 RMSU=  1.15D-08    CP:  1.00D+00
 E= -4002.67143706878     Delta-E=       -0.000000000060 Rises=F Damp=F
 DIIS: error= 6.12D-08 at cycle  22 NSaved=  20.
 NSaved=20 IEnMin=20 EnMin= -4002.67143706878     IErMin=20 ErrMin= 6.12D-08
 ErrMax= 6.12D-08  0.00D+00 EMaxC= 1.00D-01 BMatC= 2.74D-12 BMatP= 5.39D-12
 IDIUse=1 WtCom= 1.00D+00 WtEn= 0.00D+00
 Coeff-Com:  0.234D-04 0.336D-04-0.141D-03-0.907D-03-0.161D-02-0.471D-02
 Coeff-Com:  0.137D-03 0.719D-02 0.115D-01-0.352D-03-0.264D-01-0.946D-02
 Coeff-Com:  0.176D-01 0.472D-01 0.382D-01-0.907D-01-0.278D+00-0.574D-01
 Coeff-Com:  0.549D+00 0.799D+00
 Coeff:      0.234D-04 0.336D-04-0.141D-03-0.907D-03-0.161D-02-0.471D-02
 Coeff:      0.137D-03 0.719D-02 0.115D-01-0.352D-03-0.264D-01-0.946D-02
 Coeff:      0.176D-01 0.472D-01 0.382D-01-0.907D-01-0.278D+00-0.574D-01
 Coeff:      0.549D+00 0.799D+00
 Gap=     0.105 Goal=   None    Shift=    0.000
 Gap=     0.071 Goal=   None    Shift=    0.000
 RMSDP=7.49D-09 MaxDP=1.07D-06 DE=-6.00D-11 OVMax= 8.34D-06

 Cycle  23  Pass 1  IDiag  1:
 RMSU=  2.04D-09    CP:  1.00D+00  1.63D+00
 E= -4002.67143706881     Delta-E=       -0.000000000033 Rises=F Damp=F
 DIIS: error= 5.26D-08 at cycle  23 NSaved=  20.
 NSaved=20 IEnMin=20 EnMin= -4002.67143706881     IErMin=20 ErrMin= 5.26D-08
 ErrMax= 5.26D-08  0.00D+00 EMaxC= 1.00D-01 BMatC= 1.55D-12 BMatP= 2.74D-12
 IDIUse=1 WtCom= 1.00D+00 WtEn= 0.00D+00
 Coeff-Com:  0.574D-04 0.372D-03 0.323D-03-0.188D-02-0.675D-02-0.814D-02
 Coeff-Com:  0.941D-02 0.231D-01 0.144D-01-0.180D-01-0.374D-01-0.116D-01
 Coeff-Com:  0.362D-01 0.993D-01 0.300D-01-0.161D+00-0.253D+00-0.138D-01
 Coeff-Com:  0.542D+00 0.757D+00
 Coeff:      0.574D-04 0.372D-03 0.323D-03-0.188D-02-0.675D-02-0.814D-02
 Coeff:      0.941D-02 0.231D-01 0.144D-01-0.180D-01-0.374D-01-0.116D-01
 Coeff:      0.362D-01 0.993D-01 0.300D-01-0.161D+00-0.253D+00-0.138D-01
 Coeff:      0.542D+00 0.757D+00
 Gap=     0.105 Goal=   None    Shift=    0.000
 Gap=     0.071 Goal=   None    Shift=    0.000
 RMSDP=5.19D-09 MaxDP=8.14D-07 DE=-3.27D-11 OVMax= 5.84D-06

 SCF Done:  E(UB3LYP) =  -4002.67143707     A.U. after   23 cycles
            NFock= 23  Conv=0.52D-08     -V/T= 2.0025
 <Sx>= 0.0000 <Sy>= 0.0000 <Sz>= 2.0000 <S**2>= 6.0226 S= 2.0045
 <L.S>= 0.000000000000E+00
 KE= 3.992865204093D+03 PE=-2.110928254556D+04 EE= 7.278917493330D+03
 Annihilation of the first spin contaminant:
 S**2 before annihilation     6.0226,   after     6.0001
 Leave Link  502 at Sat Oct 20 07:00:25 2018, MaxMem=   838860800 cpu:     20457.1
 (Enter /soft/sl6.3/x86_64/gaussian/g09_d01/g09/l701.exe)
 Compute integral first derivatives.
 ... and contract with generalized density number  0.
 Leave Link  701 at Sat Oct 20 07:00:27 2018, MaxMem=   838860800 cpu:        17.4
 (Enter /soft/sl6.3/x86_64/gaussian/g09_d01/g09/l702.exe)
 L702 exits ... SP integral derivatives will be done elsewhere.
 Leave Link  702 at Sat Oct 20 07:00:27 2018, MaxMem=   838860800 cpu:         0.4
 (Enter /soft/sl6.3/x86_64/gaussian/g09_d01/g09/l703.exe)
 Compute integral first derivatives, UseDBF=F ICtDFT=           0.
 Integral derivatives from FoFJK, PRISM(SPDF).
 Calling FoFJK, ICntrl=      2127 FMM=T ISym2X=0 I1Cent= 0 IOpClX= 1 NMat=1 NMatS=1 NMatT=0.
 FoFJK:  IHMeth= 1 ICntrl=    2127 DoSepK=F KAlg= 0 I1Cent=   0 FoldK=F
 IRaf=         0 NMat=   1 IRICut=       1 DoRegI=T DoRafI=F ISym2E= 0.
 FoFCou: FMM=T IPFlag=           0 FMFlag=      100000 FMFlg1=        2001
         NFxFlg=           0 DoJE=F BraDBF=F KetDBF=F FulRan=T
         wScrn=  0.000000 ICntrl=    2127 IOpCl=  1 I1Cent=           0 NGrid=           0
         NMat0=    1 NMatS0=      1 NMatT0=    0 NMatD0=    1 NMtDS0=    0 NMtDT0=    0
 Symmetry not used in FoFCou.
 FMM levels:  10  Number of levels for PrismC:   9
 Leave Link  703 at Sat Oct 20 07:02:24 2018, MaxMem=   838860800 cpu:      1876.8
 (Enter /soft/sl6.3/x86_64/gaussian/g09_d01/g09/l716.exe)
 Dipole        =-3.62253814D+00 1.55710414D+00 3.34368826D+00
 ***** Axes restored to original set *****
 -------------------------------------------------------------------
 Center     Atomic                   Forces (Hartrees/Bohr)
 Number     Number              X              Y              Z
 -------------------------------------------------------------------
      1       26          -0.000043570    0.000084286   -0.000068498
      2       17           0.000013660    0.000048790   -0.000057737
      3        7          -0.000006692   -0.000055165    0.000110806
      4        7          -0.000033836    0.000080704   -0.000041345
      5        7          -0.000029929    0.000014343   -0.000020886
[truncated: 767,975 more chars]
