# Supplementary material for: DFT and CV data of 4-phenyl-substituted dichloro(bis{2-[1-(phenyl)-1H-1,2,3-triazol-4-yl-κN3]pyridine-κN})iron(II) coordination compounds
Source: Data Brief. 2018 Oct 27;21:1458–71. doi: 10.1016/j.dib.2018.10.085 (PMC6234228; doi:10.1016/j.dib.2018.10.085)
Supplement: Supplementary file 2 — Supplementary material. [file mmc2.zip › DIB_DFT_files_Fe/FeCl2L12_COOH_cis3.log]

 Entering Gaussian System, Link 0=g09
 Input=FeCl2L12_COOH_cis3.com
 Output=FeCl2L12_COOH_cis3.log
 Initial command:
 /soft/sl6.3/x86_64/gaussian/g09_d01/g09/l1.exe "/scratch/conradj/558844.ui.FeCl2L12_COOH_cis3/Gau-48247.inp" -scrdir="/scratch/conradj/558844.ui.FeCl2L12_COOH_cis3/"
 Default linda workers:  node0405-ib,node0406-ib
 Default is to use  16 SMP processors on each worker.
 Entering Link 1 = /soft/sl6.3/x86_64/gaussian/g09_d01/g09/l1.exe PID=     48248.
  
 Copyright (c) 1988,1990,1992,1993,1995,1998,2003,2009,2013,
            Gaussian, Inc.  All Rights Reserved.
  
 This is part of the Gaussian(R) 09 program.  It is based on
 the Gaussian(R) 03 system (copyright 2003, Gaussian, Inc.),
 the Gaussian(R) 98 system (copyright 1998, Gaussian, Inc.),
 the Gaussian(R) 94 system (copyright 1995, Gaussian, Inc.),
 the Gaussian 92(TM) system (copyright 1992, Gaussian, Inc.),
 the Gaussian 90(TM) system (copyright 1990, Gaussian, Inc.),
 the Gaussian 88(TM) system (copyright 1988, Gaussian, Inc.),
 the Gaussian 86(TM) system (copyright 1986, Carnegie Mellon
 University), and the Gaussian 82(TM) system (copyright 1983,
 Carnegie Mellon University). Gaussian is a federally registered
 trademark of Gaussian, Inc.
  
 This software contains proprietary and confidential information,
 including trade secrets, belonging to Gaussian, Inc.
  
 This software is provided under written license and may be
 used, copied, transmitted, or stored only in accord with that
 written license.
  
 The following legend is applicable only to US Government
 contracts under FAR:
  
                    RESTRICTED RIGHTS LEGEND
  
 Use, reproduction and disclosure by the US Government is
 subject to restrictions as set forth in subparagraphs (a)
 and (c) of the Commercial Computer Software - Restricted
 Rights clause in FAR 52.227-19.
  
 Gaussian, Inc.
 340 Quinnipiac St., Bldg. 40, Wallingford CT 06492
  
  
 ---------------------------------------------------------------
 Warning -- This program may not be used in any manner that
 competes with the business of Gaussian, Inc. or will provide
 assistance to any competitor of Gaussian, Inc.  The licensee
 of this program is prohibited from giving any competitor of
 Gaussian, Inc. access to this program.  By using this program,
 the user acknowledges that Gaussian, Inc. is engaged in the
 business of creating and licensing software in the field of
 computational chemistry and represents and warrants to the
 licensee that it is not a competitor of Gaussian, Inc. and that
 it will not use this program in any manner prohibited above.
 ---------------------------------------------------------------
  

 Cite this work as:
 Gaussian 09, Revision D.01,
 M. J. Frisch, G. W. Trucks, H. B. Schlegel, G. E. Scuseria, 
 M. A. Robb, J. R. Cheeseman, G. Scalmani, V. Barone, B. Mennucci, 
 G. A. Petersson, H. Nakatsuji, M. Caricato, X. Li, H. P. Hratchian, 
 A. F. Izmaylov, J. Bloino, G. Zheng, J. L. Sonnenberg, M. Hada, 
 M. Ehara, K. Toyota, R. Fukuda, J. Hasegawa, M. Ishida, T. Nakajima, 
 Y. Honda, O. Kitao, H. Nakai, T. Vreven, J. A. Montgomery, Jr., 
 J. E. Peralta, F. Ogliaro, M. Bearpark, J. J. Heyd, E. Brothers, 
 K. N. Kudin, V. N. Staroverov, T. Keith, R. Kobayashi, J. Normand, 
 K. Raghavachari, A. Rendell, J. C. Burant, S. S. Iyengar, J. Tomasi, 
 M. Cossi, N. Rega, J. M. Millam, M. Klene, J. E. Knox, J. B. Cross, 
 V. Bakken, C. Adamo, J. Jaramillo, R. Gomperts, R. E. Stratmann, 
 O. Yazyev, A. J. Austin, R. Cammi, C. Pomelli, J. W. Ochterski, 
 R. L. Martin, K. Morokuma, V. G. Zakrzewski, G. A. Voth, 
 P. Salvador, J. J. Dannenberg, S. Dapprich, A. D. Daniels, 
 O. Farkas, J. B. Foresman, J. V. Ortiz, J. Cioslowski, 
 and D. J. Fox, Gaussian, Inc., Wallingford CT, 2013.
 
 ******************************************
 Gaussian 09:  AS64L-G09RevD.01 24-Apr-2013
                20-Oct-2018 
 ******************************************
 %chk=FeCl2L12_COOH_cis3.chk
 SetLPE:  input flags="-opt 'Tsnet.Node.lindarsharg: ssh' "
 SetLPE:    new flags="-opt 'Tsnet.Node.lindarsharg: ssh'  -nodelist 'node0405-ib node0406-ib'"
 Will use up to    2 processors via Linda.
 ---------------------------------------
 #P b3lyp/6-311G(d,p) opt scf=(conver=8)
 ---------------------------------------
 1/14=-1,18=20,19=15,26=3,38=1/1,3;
 2/9=110,12=2,17=6,18=5,40=1/2;
 3/5=4,6=6,7=101,11=2,16=1,25=1,30=1,71=1,74=-5/1,2,3;
 4//1;
 5/5=2,6=8,38=5/2;
 6/7=2,8=2,9=2,10=2,28=1/1;
 7//1,2,3,16;
 1/14=-1,18=20,19=15,26=3/3(2);
 2/9=110/2;
 99//99;
 2/9=110/2;
 3/5=4,6=6,7=101,11=2,16=1,25=1,30=1,71=1,74=-5/1,2,3;
 4/5=5,16=3,69=1/1;
 5/5=2,6=8,38=5/2;
 7//1,2,3,16;
 1/14=-1,18=20,19=15,26=3/3(-5);
 2/9=110/2;
 6/7=2,8=2,9=2,10=2,19=2,28=1/1;
 99/9=1/99;
 Leave Link    1 at Sat Oct 20 04:50:44 2018, MaxMem=           0 cpu:         1.2
 (Enter /soft/sl6.3/x86_64/gaussian/g09_d01/g09/l101.exe)
 --------
 Comment:
 --------
 Symbolic Z-matrix:
 Charge =  0 Multiplicity = 5
 26                    0.00989  -2.6091    0.10697 
 17                   -1.9579   -3.97039   0.03731 
 7                     0.04938  -2.58242  -2.14116 
 7                    -1.38527  -0.91327  -0.55253 
 7                    -2.15254  -0.062     0.04075 
 7                    -2.90499   0.52602  -0.91766 
 6                     0.78786  -3.43286  -2.86185 
 1                     1.47358  -4.04773  -2.28903 
 6                     0.68687  -3.52064  -4.24665 
 1                     1.303    -4.22716  -4.78811 
 6                    -0.21947  -2.69658  -4.90571 
 1                    -0.32718  -2.74196  -5.98328 
 6                    -0.99245  -1.81391  -4.16148 
 1                    -1.71031  -1.16326  -4.64583 
 6                    -0.83182  -1.78589  -2.776 
 6                    -1.60258  -0.89874  -1.90319 
 6                    -2.58797   0.02901  -2.14586 
 1                    -3.05281   0.37723  -3.05007 
 17                    2.02044  -3.88124   0.27263 
 7                    -0.08053  -2.37011   2.34153 
 7                     1.35321  -0.82202   0.63001 
 7                     2.14068  -0.03678  -0.02501 
 7                     2.86571   0.647     0.88963 
 6                    -0.82204  -3.16042   3.12477 
 1                    -1.47039  -3.85294   2.59875 
 6                    -0.7703   -3.09443   4.51365 
 1                    -1.3865   -3.75714   5.10782 
 6                     0.08552  -2.17379   5.10898 
 1                     0.15261  -2.09741   6.1881 
 6                     0.85923  -1.35079   4.29969 
 1                     1.53566  -0.62501   4.73438 
 6                     0.75176  -1.47967   2.91477 
 6                     1.53135  -0.66861   1.97759 
 6                     2.51318   0.27882   2.15261 
 1                     2.99909   0.67257   3.02688 
 6                    -3.8663    1.51557  -0.57188 
 6                    -4.97477   1.72724  -1.39269 
 6                    -3.68535   2.26423   0.59336 
 6                    -5.89863   2.70793  -1.05519 
 6                    -4.61904   3.2326    0.9269 
 6                    -5.7262    3.46756   0.10514 
 1                    -5.13389   1.1154   -2.27133 
 1                    -2.82469   2.07363   1.21873 
 1                    -6.7627    2.87659  -1.68339 
 1                    -4.50236   3.82681   1.82425 
 6                     3.85403   1.58054   0.47139 
 6                     4.16146   2.67809   1.27784 
 6                     4.50518   1.37985  -0.74661 
 6                     5.13843   3.5722    0.86522 
 6                     5.472     2.28768  -1.1561 
 6                     5.79882   3.38496  -0.35212 
 1                     3.62888   2.84512   2.20564 
 1                     4.25017   0.51926  -1.3493 
 1                     5.39553   4.43183   1.47084 
 1                     5.98603   2.14118  -2.09639 
 6                     6.83409   4.38018  -0.7434 
 8                     7.14861   5.33983  -0.08207 
 8                     7.40323   4.10165  -1.93938 
 1                     8.05748   4.79708  -2.10053 
 6                    -6.68886   4.52651   0.51279 
 8                    -6.58305   5.20675   1.504 
 8                    -7.72001   4.65965  -0.35507 
 1                    -8.28542   5.3623   -0.00264 
 
 Add virtual bond connecting atoms N3         and Fe1        Dist= 4.25D+00.
 Add virtual bond connecting atoms N4         and Fe1        Dist= 4.33D+00.
 Add virtual bond connecting atoms N20        and Fe1        Dist= 4.25D+00.
 Add virtual bond connecting atoms N21        and Fe1        Dist= 4.34D+00.
 NAtoms=     63 NQM=       63 NQMF=       0 NMMI=      0 NMMIF=      0
                NMic=       0 NMicF=      0.
                    Isotopes and Nuclear Properties:
 (Nuclear quadrupole moments (NQMom) in fm**2, nuclear magnetic moments (NMagM)
  in nuclear magnetons)

  Atom         1           2           3           4           5           6           7           8           9          10
 IAtWgt=          56          35          14          14          14          14          12           1          12           1
 AtmWgt=  55.9349393  34.9688527  14.0030740  14.0030740  14.0030740  14.0030740  12.0000000   1.0078250  12.0000000   1.0078250
 NucSpn=           0           3           2           2           2           2           0           1           0           1
 AtZEff=   0.0000000   0.0000000   0.0000000   0.0000000   0.0000000   0.0000000   0.0000000   0.0000000   0.0000000   0.0000000
 NQMom=    0.0000000  -8.1650000   2.0440000   2.0440000   2.0440000   2.0440000   0.0000000   0.0000000   0.0000000   0.0000000
 NMagM=    0.0000000   0.8218740   0.4037610   0.4037610   0.4037610   0.4037610   0.0000000   2.7928460   0.0000000   2.7928460
 AtZNuc=  26.0000000  17.0000000   7.0000000   7.0000000   7.0000000   7.0000000   6.0000000   1.0000000   6.0000000   1.0000000

  Atom        11          12          13          14          15          16          17          18          19          20
 IAtWgt=          12           1          12           1          12          12          12           1          35          14
 AtmWgt=  12.0000000   1.0078250  12.0000000   1.0078250  12.0000000  12.0000000  12.0000000   1.0078250  34.9688527  14.0030740
 NucSpn=           0           1           0           1           0           0           0           1           3           2
 AtZEff=   0.0000000   0.0000000   0.0000000   0.0000000   0.0000000   0.0000000   0.0000000   0.0000000   0.0000000   0.0000000
 NQMom=    0.0000000   0.0000000   0.0000000   0.0000000   0.0000000   0.0000000   0.0000000   0.0000000  -8.1650000   2.0440000
 NMagM=    0.0000000   2.7928460   0.0000000   2.7928460   0.0000000   0.0000000   0.0000000   2.7928460   0.8218740   0.4037610
 AtZNuc=   6.0000000   1.0000000   6.0000000   1.0000000   6.0000000   6.0000000   6.0000000   1.0000000  17.0000000   7.0000000

  Atom        21          22          23          24          25          26          27          28          29          30
 IAtWgt=          14          14          14          12           1          12           1          12           1          12
 AtmWgt=  14.0030740  14.0030740  14.0030740  12.0000000   1.0078250  12.0000000   1.0078250  12.0000000   1.0078250  12.0000000
 NucSpn=           2           2           2           0           1           0           1           0           1           0
 AtZEff=   0.0000000   0.0000000   0.0000000   0.0000000   0.0000000   0.0000000   0.0000000   0.0000000   0.0000000   0.0000000
 NQMom=    2.0440000   2.0440000   2.0440000   0.0000000   0.0000000   0.0000000   0.0000000   0.0000000   0.0000000   0.0000000
 NMagM=    0.4037610   0.4037610   0.4037610   0.0000000   2.7928460   0.0000000   2.7928460   0.0000000   2.7928460   0.0000000
 AtZNuc=   7.0000000   7.0000000   7.0000000   6.0000000   1.0000000   6.0000000   1.0000000   6.0000000   1.0000000   6.0000000

  Atom        31          32          33          34          35          36          37          38          39          40
 IAtWgt=           1          12          12          12           1          12          12          12          12          12
 AtmWgt=   1.0078250  12.0000000  12.0000000  12.0000000   1.0078250  12.0000000  12.0000000  12.0000000  12.0000000  12.0000000
 NucSpn=           1           0           0           0           1           0           0           0           0           0
 AtZEff=   0.0000000   0.0000000   0.0000000   0.0000000   0.0000000   0.0000000   0.0000000   0.0000000   0.0000000   0.0000000
 NQMom=    0.0000000   0.0000000   0.0000000   0.0000000   0.0000000   0.0000000   0.0000000   0.0000000   0.0000000   0.0000000
 NMagM=    2.7928460   0.0000000   0.0000000   0.0000000   2.7928460   0.0000000   0.0000000   0.0000000   0.0000000   0.0000000
 AtZNuc=   1.0000000   6.0000000   6.0000000   6.0000000   1.0000000   6.0000000   6.0000000   6.0000000   6.0000000   6.0000000

  Atom        41          42          43          44          45          46          47          48          49          50
 IAtWgt=          12           1           1           1           1          12          12          12          12          12
 AtmWgt=  12.0000000   1.0078250   1.0078250   1.0078250   1.0078250  12.0000000  12.0000000  12.0000000  12.0000000  12.0000000
 NucSpn=           0           1           1           1           1           0           0           0           0           0
 AtZEff=   0.0000000   0.0000000   0.0000000   0.0000000   0.0000000   0.0000000   0.0000000   0.0000000   0.0000000   0.0000000
 NQMom=    0.0000000   0.0000000   0.0000000   0.0000000   0.0000000   0.0000000   0.0000000   0.0000000   0.0000000   0.0000000
 NMagM=    0.0000000   2.7928460   2.7928460   2.7928460   2.7928460   0.0000000   0.0000000   0.0000000   0.0000000   0.0000000
 AtZNuc=   6.0000000   1.0000000   1.0000000   1.0000000   1.0000000   6.0000000   6.0000000   6.0000000   6.0000000   6.0000000

  Atom        51          52          53          54          55          56          57          58          59          60
 IAtWgt=          12           1           1           1           1          12          16          16           1          12
 AtmWgt=  12.0000000   1.0078250   1.0078250   1.0078250   1.0078250  12.0000000  15.9949146  15.9949146   1.0078250  12.0000000
 NucSpn=           0           1           1           1           1           0           0           0           1           0
 AtZEff=   0.0000000   0.0000000   0.0000000   0.0000000   0.0000000   0.0000000   0.0000000   0.0000000   0.0000000   0.0000000
 NQMom=    0.0000000   0.0000000   0.0000000   0.0000000   0.0000000   0.0000000   0.0000000   0.0000000   0.0000000   0.0000000
 NMagM=    0.0000000   2.7928460   2.7928460   2.7928460   2.7928460   0.0000000   0.0000000   0.0000000   2.7928460   0.0000000
 AtZNuc=   6.0000000   1.0000000   1.0000000   1.0000000   1.0000000   6.0000000   8.0000000   8.0000000   1.0000000   6.0000000

  Atom        61          62          63
 IAtWgt=          16          16           1
 AtmWgt=  15.9949146  15.9949146   1.0078250
 NucSpn=           0           0           1
 AtZEff=   0.0000000   0.0000000   0.0000000
 NQMom=    0.0000000   0.0000000   0.0000000
 NMagM=    0.0000000   0.0000000   2.7928460
 AtZNuc=   8.0000000   8.0000000   1.0000000
 Leave Link  101 at Sat Oct 20 04:50:44 2018, MaxMem=   838860800 cpu:         5.0
 (Enter /soft/sl6.3/x86_64/gaussian/g09_d01/g09/l103.exe)

 GradGradGradGradGradGradGradGradGradGradGradGradGradGradGradGradGradGrad
 Berny optimization.
 Initialization pass.
                           ----------------------------
                           !    Initial Parameters    !
                           ! (Angstroms and Degrees)  !
 --------------------------                            --------------------------
 ! Name  Definition              Value          Derivative Info.                !
 --------------------------------------------------------------------------------
 ! R1    R(1,2)                  2.3938         estimate D2E/DX2                !
 ! R2    R(1,3)                  2.2486         estimate D2E/DX2                !
 ! R3    R(1,4)                  2.2929         estimate D2E/DX2                !
 ! R4    R(1,19)                 2.385          estimate D2E/DX2                !
 ! R5    R(1,20)                 2.2491         estimate D2E/DX2                !
 ! R6    R(1,21)                 2.296          estimate D2E/DX2                !
 ! R7    R(3,7)                  1.3372         estimate D2E/DX2                !
 ! R8    R(3,15)                 1.3468         estimate D2E/DX2                !
 ! R9    R(4,5)                  1.2905         estimate D2E/DX2                !
 ! R10   R(4,16)                 1.3681         estimate D2E/DX2                !
 ! R11   R(5,6)                  1.353          estimate D2E/DX2                !
 ! R12   R(6,17)                 1.3623         estimate D2E/DX2                !
 ! R13   R(6,36)                 1.4223         estimate D2E/DX2                !
 ! R14   R(7,8)                  1.0846         estimate D2E/DX2                !
 ! R15   R(7,9)                  1.3913         estimate D2E/DX2                !
 ! R16   R(9,10)                 1.0826         estimate D2E/DX2                !
 ! R17   R(9,11)                 1.391          estimate D2E/DX2                !
 ! R18   R(11,12)                1.0839         estimate D2E/DX2                !
 ! R19   R(11,13)                1.3894         estimate D2E/DX2                !
 ! R20   R(13,14)                1.0832         estimate D2E/DX2                !
 ! R21   R(13,15)                1.395          estimate D2E/DX2                !
 ! R22   R(15,16)                1.4639         estimate D2E/DX2                !
 ! R23   R(16,17)                1.375          estimate D2E/DX2                !
 ! R24   R(17,18)                1.0747         estimate D2E/DX2                !
 ! R25   R(20,24)                1.3371         estimate D2E/DX2                !
 ! R26   R(20,32)                1.3469         estimate D2E/DX2                !
 ! R27   R(21,22)                1.2906         estimate D2E/DX2                !
 ! R28   R(21,33)                1.3679         estimate D2E/DX2                !
 ! R29   R(22,23)                1.3527         estimate D2E/DX2                !
 ! R30   R(23,34)                1.362          estimate D2E/DX2                !
 ! R31   R(23,46)                1.4224         estimate D2E/DX2                !
 ! R32   R(24,25)                1.0847         estimate D2E/DX2                !
 ! R33   R(24,26)                1.3914         estimate D2E/DX2                !
 ! R34   R(26,27)                1.0825         estimate D2E/DX2                !
 ! R35   R(26,28)                1.3908         estimate D2E/DX2                !
 ! R36   R(28,29)                1.0839         estimate D2E/DX2                !
 ! R37   R(28,30)                1.3896         estimate D2E/DX2                !
 ! R38   R(30,31)                1.0832         estimate D2E/DX2                !
 ! R39   R(30,32)                1.395          estimate D2E/DX2                !
 ! R40   R(32,33)                1.4642         estimate D2E/DX2                !
 ! R41   R(33,34)                1.3756         estimate D2E/DX2                !
 ! R42   R(34,35)                1.0749         estimate D2E/DX2                !
 ! R43   R(36,37)                1.3954         estimate D2E/DX2                !
 ! R44   R(36,38)                1.3968         estimate D2E/DX2                !
 ! R45   R(37,39)                1.3889         estimate D2E/DX2                !
 ! R46   R(37,42)                1.0824         estimate D2E/DX2                !
 ! R47   R(38,40)                1.3859         estimate D2E/DX2                !
 ! R48   R(38,43)                1.0808         estimate D2E/DX2                !
 ! R49   R(39,41)                1.3975         estimate D2E/DX2                !
 ! R50   R(39,44)                1.0815         estimate D2E/DX2                !
 ! R51   R(40,41)                1.3987         estimate D2E/DX2                !
 ! R52   R(40,45)                1.0826         estimate D2E/DX2                !
 ! R53   R(41,60)                1.488          estimate D2E/DX2                !
 ! R54   R(46,47)                1.3962         estimate D2E/DX2                !
 ! R55   R(46,48)                1.3956         estimate D2E/DX2                !
 ! R56   R(47,49)                1.3871         estimate D2E/DX2                !
 ! R57   R(47,52)                1.0828         estimate D2E/DX2                !
 ! R58   R(48,50)                1.388          estimate D2E/DX2                !
 ! R59   R(48,53)                1.0811         estimate D2E/DX2                !
 ! R60   R(49,51)                1.3975         estimate D2E/DX2                !
 ! R61   R(49,54)                1.0825         estimate D2E/DX2                !
 ! R62   R(50,51)                1.399          estimate D2E/DX2                !
 ! R63   R(50,55)                1.0816         estimate D2E/DX2                !
 ! R64   R(51,56)                1.4884         estimate D2E/DX2                !
 ! R65   R(56,57)                1.2071         estimate D2E/DX2                !
 ! R66   R(56,58)                1.3535         estimate D2E/DX2                !
 ! R67   R(58,59)                0.9683         estimate D2E/DX2                !
 ! R68   R(60,61)                1.2068         estimate D2E/DX2                !
 ! R69   R(60,62)                1.3543         estimate D2E/DX2                !
 ! R70   R(62,63)                0.9683         estimate D2E/DX2                !
 ! A1    A(2,1,3)               89.5469         estimate D2E/DX2                !
 ! A2    A(2,1,4)               84.9533         estimate D2E/DX2                !
 ! A3    A(2,1,19)             113.0591         estimate D2E/DX2                !
 ! A4    A(2,1,20)              93.2269         estimate D2E/DX2                !
 ! A5    A(2,1,21)             158.4658         estimate D2E/DX2                !
 ! A6    A(3,1,4)               73.4022         estimate D2E/DX2                !
 ! A7    A(3,1,19)              93.4955         estimate D2E/DX2                !
 ! A8    A(3,1,21)             102.0194         estimate D2E/DX2                !
 ! A9    A(4,1,19)             158.039          estimate D2E/DX2                !
 ! A10   A(4,1,20)             100.5279         estimate D2E/DX2                !
 ! A11   A(4,1,21)              81.1328         estimate D2E/DX2                !
 ! A12   A(19,1,20)             91.2352         estimate D2E/DX2                !
 ! A13   A(19,1,21)             84.6137         estimate D2E/DX2                !
 ! A14   A(20,1,21)             73.4104         estimate D2E/DX2                !
 ! A15   A(1,3,7)              122.7521         estimate D2E/DX2                !
 ! A16   A(1,3,15)             117.8248         estimate D2E/DX2                !
 ! A17   A(7,3,15)             118.9097         estimate D2E/DX2                !
 ! A18   A(1,4,5)              135.8427         estimate D2E/DX2                !
 ! A19   A(1,4,16)             112.8593         estimate D2E/DX2                !
 ! A20   A(5,4,16)             110.6358         estimate D2E/DX2                !
 ! A21   A(4,5,6)              106.9594         estimate D2E/DX2                !
 ! A22   A(5,6,17)             110.5273         estimate D2E/DX2                !
 ! A23   A(5,6,36)             120.4023         estimate D2E/DX2                !
 ! A24   A(17,6,36)            129.0704         estimate D2E/DX2                !
 ! A25   A(3,7,8)              115.1547         estimate D2E/DX2                !
 ! A26   A(3,7,9)              122.4463         estimate D2E/DX2                !
 ! A27   A(8,7,9)              122.3987         estimate D2E/DX2                !
 ! A28   A(7,9,10)             119.8476         estimate D2E/DX2                !
 ! A29   A(7,9,11)             118.7852         estimate D2E/DX2                !
 ! A30   A(10,9,11)            121.3656         estimate D2E/DX2                !
 ! A31   A(9,11,12)            120.7295         estimate D2E/DX2                !
 ! A32   A(9,11,13)            119.0164         estimate D2E/DX2                !
 ! A33   A(12,11,13)           120.2537         estimate D2E/DX2                !
 ! A34   A(11,13,14)           120.7169         estimate D2E/DX2                !
 ! A35   A(11,13,15)           118.7292         estimate D2E/DX2                !
 ! A36   A(14,13,15)           120.5531         estimate D2E/DX2                !
 ! A37   A(3,15,13)            122.1119         estimate D2E/DX2                !
 ! A38   A(3,15,16)            114.9524         estimate D2E/DX2                !
 ! A39   A(13,15,16)           122.9355         estimate D2E/DX2                !
 ! A40   A(4,16,15)            119.9048         estimate D2E/DX2                !
 ! A41   A(4,16,17)            107.1717         estimate D2E/DX2                !
 ! A42   A(15,16,17)           132.9232         estimate D2E/DX2                !
 ! A43   A(6,17,16)            104.7031         estimate D2E/DX2                !
 ! A44   A(6,17,18)            122.6611         estimate D2E/DX2                !
 ! A45   A(16,17,18)           132.6175         estimate D2E/DX2                !
 ! A46   A(1,20,24)            122.7831         estimate D2E/DX2                !
 ! A47   A(1,20,32)            117.9205         estimate D2E/DX2                !
 ! A48   A(24,20,32)           118.9546         estimate D2E/DX2                !
 ! A49   A(1,21,22)            135.6354         estimate D2E/DX2                !
 ! A50   A(1,21,33)            112.8238         estimate D2E/DX2                !
 ! A51   A(22,21,33)           110.626          estimate D2E/DX2                !
 ! A52   A(21,22,23)           106.9428         estimate D2E/DX2                !
 ! A53   A(22,23,34)           110.5868         estimate D2E/DX2                !
 ! A54   A(22,23,46)           120.3558         estimate D2E/DX2                !
 ! A55   A(34,23,46)           129.0461         estimate D2E/DX2                !
 ! A56   A(20,24,25)           115.1352         estimate D2E/DX2                !
 ! A57   A(20,24,26)           122.4151         estimate D2E/DX2                !
 ! A58   A(25,24,26)           122.4491         estimate D2E/DX2                !
 ! A59   A(24,26,27)           119.8461         estimate D2E/DX2                !
 ! A60   A(24,26,28)           118.7853         estimate D2E/DX2                !
 ! A61   A(27,26,28)           121.3679         estimate D2E/DX2                !
 ! A62   A(26,28,29)           120.7223         estimate D2E/DX2                !
 ! A63   A(26,28,30)           119.0366         estimate D2E/DX2                !
 ! A64   A(29,28,30)           120.241          estimate D2E/DX2                !
 ! A65   A(28,30,31)           120.7196         estimate D2E/DX2                !
 ! A66   A(28,30,32)           118.7222         estimate D2E/DX2                !
 ! A67   A(31,30,32)           120.5579         estimate D2E/DX2                !
 ! A68   A(20,32,30)           122.0854         estimate D2E/DX2                !
 ! A69   A(20,32,33)           115.0111         estimate D2E/DX2                !
 ! A70   A(30,32,33)           122.9032         estimate D2E/DX2                !
 ! A71   A(21,33,32)           119.9387         estimate D2E/DX2                !
 ! A72   A(21,33,34)           107.19           estimate D2E/DX2                !
 ! A73   A(32,33,34)           132.8515         estimate D2E/DX2                !
 ! A74   A(23,34,33)           104.6521         estimate D2E/DX2                !
 ! A75   A(23,34,35)           122.5591         estimate D2E/DX2                !
 ! A76   A(33,34,35)           132.7203         estimate D2E/DX2                !
 ! A77   A(6,36,37)            119.9629         estimate D2E/DX2                !
 ! A78   A(6,36,38)            119.2199         estimate D2E/DX2                !
 ! A79   A(37,36,38)           120.8171         estimate D2E/DX2                !
 ! A80   A(36,37,39)           119.508          estimate D2E/DX2                !
 ! A81   A(36,37,42)           120.5628         estimate D2E/DX2                !
 ! A82   A(39,37,42)           119.9051         estimate D2E/DX2                !
 ! A83   A(36,38,40)           119.2095         estimate D2E/DX2                !
 ! A84   A(36,38,43)           119.4281         estimate D2E/DX2                !
 ! A85   A(40,38,43)           121.3615         estimate D2E/DX2                !
 ! A86   A(37,39,41)           120.2286         estimate D2E/DX2                !
 ! A87   A(37,39,44)           120.0255         estimate D2E/DX2                !
 ! A88   A(41,39,44)           119.7401         estimate D2E/DX2                !
 ! A89   A(38,40,41)           120.6143         estimate D2E/DX2                !
 ! A90   A(38,40,45)           120.6908         estimate D2E/DX2                !
 ! A91   A(41,40,45)           118.6935         estimate D2E/DX2                !
 ! A92   A(39,41,40)           119.6147         estimate D2E/DX2                !
 ! A93   A(39,41,60)           122.3059         estimate D2E/DX2                !
 ! A94   A(40,41,60)           118.0787         estimate D2E/DX2                !
 ! A95   A(23,46,47)           119.9386         estimate D2E/DX2                !
 ! A96   A(23,46,48)           119.1058         estimate D2E/DX2                !
 ! A97   A(47,46,48)           120.9556         estimate D2E/DX2                !
 ! A98   A(46,47,49)           119.3373         estimate D2E/DX2                !
 ! A99   A(46,47,52)           120.5234         estimate D2E/DX2                !
 ! A100  A(49,47,52)           120.1247         estimate D2E/DX2                !
 ! A101  A(46,48,50)           119.236          estimate D2E/DX2                !
 ! A102  A(46,48,53)           119.4004         estimate D2E/DX2                !
 ! A103  A(50,48,53)           121.363          estimate D2E/DX2                !
 ! A104  A(47,49,51)           120.3686         estimate D2E/DX2                !
 ! A105  A(47,49,54)           120.845          estimate D2E/DX2                !
 ! A106  A(51,49,54)           118.7824         estimate D2E/DX2                !
 ! A107  A(48,50,51)           120.4084         estimate D2E/DX2                !
 ! A108  A(48,50,55)           119.929          estimate D2E/DX2                !
 ! A109  A(51,50,55)           119.6582         estimate D2E/DX2                !
 ! A110  A(49,51,50)           119.6885         estimate D2E/DX2                !
 ! A111  A(49,51,56)           117.9101         estimate D2E/DX2                !
 ! A112  A(50,51,56)           122.4013         estimate D2E/DX2                !
 ! A113  A(51,56,57)           124.6641         estimate D2E/DX2                !
 ! A114  A(51,56,58)           112.779          estimate D2E/DX2                !
 ! A115  A(57,56,58)           122.5568         estimate D2E/DX2                !
 ! A116  A(56,58,59)           106.4617         estimate D2E/DX2                !
 ! A117  A(41,60,61)           124.7097         estimate D2E/DX2                !
 ! A118  A(41,60,62)           112.7661         estimate D2E/DX2                !
 ! A119  A(61,60,62)           122.5242         estimate D2E/DX2                !
 ! A120  A(60,62,63)           106.4209         estimate D2E/DX2                !
 ! A121  L(3,1,20,2,-1)        182.7737         estimate D2E/DX2                !
 ! A122  L(3,1,20,2,-2)        186.3269         estimate D2E/DX2                !
 ! D1    D(2,1,3,7)            -95.5208         estimate D2E/DX2                !
 ! D2    D(2,1,3,15)            76.1603         estimate D2E/DX2                !
 ! D3    D(4,1,3,7)            179.6105         estimate D2E/DX2                !
 ! D4    D(4,1,3,15)            -8.7084         estimate D2E/DX2                !
 ! D5    D(19,1,3,7)            17.5544         estimate D2E/DX2                !
 ! D6    D(19,1,3,15)         -170.7645         estimate D2E/DX2                !
 ! D7    D(21,1,3,7)           102.7848         estimate D2E/DX2                !
 ! D8    D(21,1,3,15)          -85.534          estimate D2E/DX2                !
 ! D9    D(7,3,20,24)          -82.3411         estimate D2E/DX2                !
 ! D10   D(7,3,20,32)           94.1282         estimate D2E/DX2                !
 ! D11   D(15,3,20,24)          91.5471         estimate D2E/DX2                !
 ! D12   D(15,3,20,32)         -91.9837         estimate D2E/DX2                !
 ! D13   D(2,1,4,5)             86.9326         estimate D2E/DX2                !
 ! D14   D(2,1,4,16)           -82.5456         estimate D2E/DX2                !
 ! D15   D(3,1,4,5)            177.9662         estimate D2E/DX2                !
 ! D16   D(3,1,4,16)             8.488          estimate D2E/DX2                !
 ! D17   D(19,1,4,5)          -126.7201         estimate D2E/DX2                !
 ! D18   D(19,1,4,16)           63.8017         estimate D2E/DX2                !
 ! D19   D(20,1,4,5)            -5.4209         estimate D2E/DX2                !
 ! D20   D(20,1,4,16)         -174.8991         estimate D2E/DX2                !
 ! D21   D(21,1,4,5)           -76.582          estimate D2E/DX2                !
 ! D22   D(21,1,4,16)          113.9398         estimate D2E/DX2                !
 ! D23   D(2,1,20,24)           16.3551         estimate D2E/DX2                !
 ! D24   D(2,1,20,32)         -170.4351         estimate D2E/DX2                !
 ! D25   D(4,1,20,24)          101.816          estimate D2E/DX2                !
 ! D26   D(4,1,20,32)          -84.9742         estimate D2E/DX2                !
 ! D27   D(19,1,20,24)         -96.8241         estimate D2E/DX2                !
 ! D28   D(19,1,20,32)          76.3857         estimate D2E/DX2                !
 ! D29   D(21,1,20,24)         179.1682         estimate D2E/DX2                !
 ! D30   D(21,1,20,32)          -7.622          estimate D2E/DX2                !
 ! D31   D(2,1,21,22)         -130.8231         estimate D2E/DX2                !
 ! D32   D(2,1,21,33)           61.5205         estimate D2E/DX2                !
 ! D33   D(3,1,21,22)           -9.6561         estimate D2E/DX2                !
 ! D34   D(3,1,21,33)         -177.3125         estimate D2E/DX2                !
 ! D35   D(4,1,21,22)          -80.4599         estimate D2E/DX2                !
 ! D36   D(4,1,21,33)          111.8837         estimate D2E/DX2                !
 ! D37   D(19,1,21,22)          82.7819         estimate D2E/DX2                !
 ! D38   D(19,1,21,33)         -84.8745         estimate D2E/DX2                !
 ! D39   D(20,1,21,22)         175.687          estimate D2E/DX2                !
 ! D40   D(20,1,21,33)           8.0306         estimate D2E/DX2                !
 ! D41   D(1,3,7,8)             -8.1377         estimate D2E/DX2                !
 ! D42   D(1,3,7,9)            172.0224         estimate D2E/DX2                !
 ! D43   D(15,3,7,8)          -179.7327         estimate D2E/DX2                !
 ! D44   D(15,3,7,9)             0.4273         estimate D2E/DX2                !
 ! D45   D(1,3,15,13)         -172.4235         estimate D2E/DX2                !
 ! D46   D(1,3,15,16)            7.4437         estimate D2E/DX2                !
 ! D47   D(7,3,15,13)           -0.4136         estimate D2E/DX2                !
 ! D48   D(7,3,15,16)          179.4536         estimate D2E/DX2                !
 ! D49   D(1,4,5,6)           -169.1096         estimate D2E/DX2                !
 ! D50   D(16,4,5,6)             0.5321         estimate D2E/DX2                !
 ! D51   D(1,4,16,15)           -8.1088         estimate D2E/DX2                !
 ! D52   D(1,4,16,17)          171.7059         estimate D2E/DX2                !
 ! D53   D(5,4,16,15)          179.7038         estimate D2E/DX2                !
 ! D54   D(5,4,16,17)           -0.4815         estimate D2E/DX2                !
 ! D55   D(4,5,6,17)            -0.3896         estimate D2E/DX2                !
 ! D56   D(4,5,6,36)           179.5599         estimate D2E/DX2                !
 ! D57   D(5,6,17,16)            0.0939         estimate D2E/DX2                !
 ! D58   D(5,6,17,18)         -178.53           estimate D2E/DX2                !
 ! D59   D(36,6,17,16)        -179.8499         estimate D2E/DX2                !
 ! D60   D(36,6,17,18)           1.5262         estimate D2E/DX2                !
 ! D61   D(5,6,36,37)         -154.0068         estimate D2E/DX2                !
 ! D62   D(5,6,36,38)           25.9083         estimate D2E/DX2                !
 ! D63   D(17,6,36,37)          25.9323         estimate D2E/DX2                !
 ! D64   D(17,6,36,38)        -154.1527         estimate D2E/DX2                !
 ! D65   D(3,7,9,10)          -179.7782         estimate D2E/DX2                !
 ! D66   D(3,7,9,11)            -0.2398         estimate D2E/DX2                !
 ! D67   D(8,7,9,10)             0.3934         estimate D2E/DX2                !
 ! D68   D(8,7,9,11)           179.9317         estimate D2E/DX2                !
 ! D69   D(7,9,11,12)         -179.7212         estimate D2E/DX2                !
 ! D70   D(7,9,11,13)            0.031          estimate D2E/DX2                !
 ! D71   D(10,9,11,12)          -0.1901         estimate D2E/DX2                !
 ! D72   D(10,9,11,13)         179.5621         estimate D2E/DX2                !
 ! D73   D(9,11,13,14)        -179.6881         estimate D2E/DX2                !
 ! D74   D(9,11,13,15)          -0.0196         estimate D2E/DX2                !
 ! D75   D(12,11,13,14)          0.0653         estimate D2E/DX2                !
 ! D76   D(12,11,13,15)        179.7338         estimate D2E/DX2                !
 ! D77   D(11,13,15,3)           0.2135         estimate D2E/DX2                !
 ! D78   D(11,13,15,16)       -179.643          estimate D2E/DX2                !
 ! D79   D(14,13,15,3)         179.8826         estimate D2E/DX2                !
 ! D80   D(14,13,15,16)          0.026          estimate D2E/DX2                !
 ! D81   D(3,15,16,4)            0.7705         estimate D2E/DX2                !
 ! D82   D(3,15,16,17)        -178.9877         estimate D2E/DX2                !
 ! D83   D(13,15,16,4)        -179.3635         estimate D2E/DX2                !
 ! D84   D(13,15,16,17)          0.8783         estimate D2E/DX2                !
 ! D85   D(4,16,17,6)            0.2204         estimate D2E/DX2                !
 ! D86   D(4,16,17,18)         178.6461         estimate D2E/DX2                !
 ! D87   D(15,16,17,6)        -179.999          estimate D2E/DX2                !
 ! D88   D(15,16,17,18)         -1.5733         estimate D2E/DX2                !
 ! D89   D(1,20,24,25)          -6.9095         estimate D2E/DX2                !
 ! D90   D(1,20,24,26)         173.3916         estimate D2E/DX2                !
 ! D91   D(32,20,24,25)        179.9477         estimate D2E/DX2                !
 ! D92   D(32,20,24,26)          0.2489         estimate D2E/DX2                !
 ! D93   D(1,20,32,30)        -173.8359         estimate D2E/DX2                !
 ! D94   D(1,20,32,33)           5.9457         estimate D2E/DX2                !
 ! D95   D(24,20,32,30)         -0.3589         estimate D2E/DX2                !
 ! D96   D(24,20,32,33)        179.4227         estimate D2E/DX2                !
 ! D97   D(1,21,22,23)        -167.3855         estimate D2E/DX2                !
 ! D98   D(33,21,22,23)          0.4611         estimate D2E/DX2                !
 ! D99   D(1,21,33,32)          -8.2565         estimate D2E/DX2                !
 ! D100  D(1,21,33,34)         170.3263         estimate D2E/DX2                !
 ! D101  D(22,21,33,32)       -179.0663         estimate D2E/DX2                !
 ! D102  D(22,21,33,34)         -0.4835         estimate D2E/DX2                !
 ! D103  D(21,22,23,34)         -0.2697         estimate D2E/DX2                !
 ! D104  D(21,22,23,46)        178.6118         estimate D2E/DX2                !
 ! D105  D(22,23,34,33)         -0.0244         estimate D2E/DX2                !
 ! D106  D(22,23,34,35)        177.3179         estimate D2E/DX2                !
 ! D107  D(46,23,34,33)       -178.7816         estimate D2E/DX2                !
 ! D108  D(46,23,34,35)         -1.4393         estimate D2E/DX2                !
 ! D109  D(22,23,46,47)        150.9518         estimate D2E/DX2                !
 ! D110  D(22,23,46,48)        -29.1368         estimate D2E/DX2                !
 ! D111  D(34,23,46,47)        -30.3965         estimate D2E/DX2                !
 ! D112  D(34,23,46,48)        149.5149         estimate D2E/DX2                !
 ! D113  D(20,24,26,27)       -179.7695         estimate D2E/DX2                !
 ! D114  D(20,24,26,28)         -0.088          estimate D2E/DX2                !
 ! D115  D(25,24,26,27)          0.5535         estimate D2E/DX2                !
 ! D116  D(25,24,26,28)       -179.765          estimate D2E/DX2                !
 ! D117  D(24,26,28,29)       -179.8459         estimate D2E/DX2                !
 ! D118  D(24,26,28,30)          0.0313         estimate D2E/DX2                !
 ! D119  D(27,26,28,29)         -0.1694         estimate D2E/DX2                !
 ! D120  D(27,26,28,30)        179.7078         estimate D2E/DX2                !
 ! D121  D(26,28,30,31)       -179.9313         estimate D2E/DX2                !
 ! D122  D(26,28,30,32)         -0.1347         estimate D2E/DX2                !
 ! D123  D(29,28,30,31)         -0.0535         estimate D2E/DX2                !
 ! D124  D(29,28,30,32)        179.7431         estimate D2E/DX2                !
 ! D125  D(28,30,32,20)          0.3047         estimate D2E/DX2                !
 ! D126  D(28,30,32,33)       -179.4596         estimate D2E/DX2                !
 ! D127  D(31,30,32,20)       -179.8984         estimate D2E/DX2                !
 ! D128  D(31,30,32,33)          0.3374         estimate D2E/DX2                !
 ! D129  D(20,32,33,21)          1.8683         estimate D2E/DX2                !
 ! D130  D(20,32,33,34)       -176.2848         estimate D2E/DX2                !
 ! D131  D(30,32,33,21)       -178.3521         estimate D2E/DX2                !
 ! D132  D(30,32,33,34)          3.4948         estimate D2E/DX2                !
 ! D133  D(21,33,34,23)          0.293          estimate D2E/DX2                !
 ! D134  D(21,33,34,35)       -176.6576         estimate D2E/DX2                !
 ! D135  D(32,33,34,23)        178.6178         estimate D2E/DX2                !
 ! D136  D(32,33,34,35)          1.6672         estimate D2E/DX2                !
 ! D137  D(6,36,37,39)        -179.1683         estimate D2E/DX2                !
 ! D138  D(6,36,37,42)           2.618          estimate D2E/DX2                !
 ! D139  D(38,36,37,39)          0.9181         estimate D2E/DX2                !
 ! D140  D(38,36,37,42)       -177.2957         estimate D2E/DX2                !
 ! D141  D(6,36,38,40)         179.7091         estimate D2E/DX2                !
 ! D142  D(6,36,38,43)          -0.6285         estimate D2E/DX2                !
 ! D143  D(37,36,38,40)         -0.3767         estimate D2E/DX2                !
 ! D144  D(37,36,38,43)        179.2858         estimate D2E/DX2                !
 ! D145  D(36,37,39,41)         -0.6498         estimate D2E/DX2                !
 ! D146  D(36,37,39,44)       -179.7742         estimate D2E/DX2                !
 ! D147  D(42,37,39,41)        177.5759         estimate D2E/DX2                !
 ! D148  D(42,37,39,44)         -1.5485         estimate D2E/DX2                !
 ! D149  D(36,38,40,41)         -0.4339         estimate D2E/DX2                !
 ! D150  D(36,38,40,45)       -179.987          estimate D2E/DX2                !
 ! D151  D(43,38,40,41)        179.9105         estimate D2E/DX2                !
 ! D152  D(43,38,40,45)          0.3574         estimate D2E/DX2                !
 ! D153  D(37,39,41,40)         -0.1459         estimate D2E/DX2                !
 ! D154  D(37,39,41,60)       -179.814          estimate D2E/DX2                !
 ! D155  D(44,39,41,40)        178.981          estimate D2E/DX2                !
 ! D156  D(44,39,41,60)         -0.6871         estimate D2E/DX2                !
 ! D157  D(38,40,41,39)          0.6954         estimate D2E/DX2                !
 ! D158  D(38,40,41,60)       -179.6226         estimate D2E/DX2                !
 ! D159  D(45,40,41,39)       -179.7427         estimate D2E/DX2                !
 ! D160  D(45,40,41,60)         -0.0607         estimate D2E/DX2                !
 ! D161  D(39,41,60,61)        179.9693         estimate D2E/DX2                !
 ! D162  D(39,41,60,62)         -0.0911         estimate D2E/DX2                !
 ! D163  D(40,41,60,61)          0.2963         estimate D2E/DX2                !
 ! D164  D(40,41,60,62)       -179.764          estimate D2E/DX2                !
 ! D165  D(23,46,47,49)        179.2504         estimate D2E/DX2                !
 ! D166  D(23,46,47,52)         -2.1384         estimate D2E/DX2                !
 ! D167  D(48,46,47,49)         -0.6594         estimate D2E/DX2                !
 ! D168  D(48,46,47,52)        177.9518         estimate D2E/DX2                !
 ! D169  D(23,46,48,50)       -179.8705         estimate D2E/DX2                !
 ! D170  D(23,46,48,53)         -0.1513         estimate D2E/DX2                !
 ! D171  D(47,46,48,50)          0.04           estimate D2E/DX2                !
 ! D172  D(47,46,48,53)        179.7593         estimate D2E/DX2                !
 ! D173  D(46,47,49,51)          0.681          estimate D2E/DX2                !
 ! D174  D(46,47,49,54)        179.9416         estimate D2E/DX2                !
 ! D175  D(52,47,49,51)       -177.9359         estimate D2E/DX2                !
 ! D176  D(52,47,49,54)          1.3248         estimate D2E/DX2                !
 ! D177  D(46,48,50,51)          0.5597         estimate D2E/DX2                !
 ! D178  D(46,48,50,55)        179.7907         estimate D2E/DX2                !
 ! D179  D(53,48,50,51)       -179.1539         estimate D2E/DX2                !
 ! D180  D(53,48,50,55)          0.0771         estimate D2E/DX2                !
 ! D181  D(47,49,51,50)         -0.0919         estimate D2E/DX2                !
 ! D182  D(47,49,51,56)        179.7852         estimate D2E/DX2                !
 ! D183  D(54,49,51,50)       -179.3677         estimate D2E/DX2                !
 ! D184  D(54,49,51,56)          0.5095         estimate D2E/DX2                !
 ! D185  D(48,50,51,49)         -0.5371         estimate D2E/DX2                !
 ! D186  D(48,50,51,56)        179.5916         estimate D2E/DX2                !
 ! D187  D(55,50,51,49)       -179.7701         estimate D2E/DX2                !
 ! D188  D(55,50,51,56)          0.3585         estimate D2E/DX2                !
 ! D189  D(49,51,56,57)          0.1722         estimate D2E/DX2                !
 ! D190  D(49,51,56,58)       -179.8106         estimate D2E/DX2                !
 ! D191  D(50,51,56,57)       -179.9542         estimate D2E/DX2                !
 ! D192  D(50,51,56,58)          0.0629         estimate D2E/DX2                !
 ! D193  D(51,56,58,59)       -179.7976         estimate D2E/DX2                !
 ! D194  D(57,56,58,59)          0.2192         estimate D2E/DX2                !
 ! D195  D(41,60,62,63)        179.7486         estimate D2E/DX2                !
 ! D196  D(61,60,62,63)         -0.3102         estimate D2E/DX2                !
 --------------------------------------------------------------------------------
 Trust Radius=3.00D-01 FncErr=1.00D-07 GrdErr=1.00D-06
 Number of steps in this run=    378 maximum allowed number of steps=    378.
 GradGradGradGradGradGradGradGradGradGradGradGradGradGradGradGradGradGrad

 Leave Link  103 at Sat Oct 20 04:50:44 2018, MaxMem=   838860800 cpu:         0.4
 (Enter /soft/sl6.3/x86_64/gaussian/g09_d01/g09/l202.exe)
 Stoichiometry    C28H20Cl2FeN8O4(5)
 Framework group  C1[X(C28H20Cl2FeN8O4)]
 Deg. of freedom   183
 Full point group                 C1      NOp   1
 Largest Abelian subgroup         C1      NOp   1
 Largest concise Abelian subgroup C1      NOp   1
                         Standard orientation:                         
 ---------------------------------------------------------------------
 Center     Atomic      Atomic             Coordinates (Angstroms)
 Number     Number       Type             X           Y           Z
 ---------------------------------------------------------------------
      1         26           0        0.009893   -2.609100    0.106966
      2         17           0       -1.957900   -3.970387    0.037312
      3          7           0        0.049383   -2.582424   -2.141163
      4          7           0       -1.385273   -0.913272   -0.552529
      5          7           0       -2.152537   -0.061999    0.040752
      6          7           0       -2.904987    0.526019   -0.917655
      7          6           0        0.787859   -3.432858   -2.861850
      8          1           0        1.473581   -4.047731   -2.289029
      9          6           0        0.686865   -3.520636   -4.246653
     10          1           0        1.303002   -4.227160   -4.788105
     11          6           0       -0.219465   -2.696577   -4.905710
     12          1           0       -0.327181   -2.741964   -5.983279
     13          6           0       -0.992448   -1.813909   -4.161483
     14          1           0       -1.710306   -1.163264   -4.645828
     15          6           0       -0.831817   -1.785888   -2.775999
     16          6           0       -1.602581   -0.898736   -1.903189
     17          6           0       -2.587966    0.029013   -2.145856
     18          1           0       -3.052812    0.377230   -3.050068
     19         17           0        2.020436   -3.881237    0.272631
     20          7           0       -0.080525   -2.370108    2.341527
     21          7           0        1.353206   -0.822023    0.630006
     22          7           0        2.140684   -0.036781   -0.025013
     23          7           0        2.865713    0.647004    0.889627
     24          6           0       -0.822043   -3.160417    3.124765
     25          1           0       -1.470387   -3.852942    2.598748
     26          6           0       -0.770304   -3.094433    4.513649
     27          1           0       -1.386495   -3.757136    5.107822
     28          6           0        0.085517   -2.173789    5.108976
     29          1           0        0.152605   -2.097411    6.188100
     30          6           0        0.859227   -1.350788    4.299685
     31          1           0        1.535656   -0.625008    4.734376
     32          6           0        0.751756   -1.479668    2.914767
     33          6           0        1.531352   -0.668605    1.977587
     34          6           0        2.513176    0.278816    2.152613
     35          1           0        2.999093    0.672572    3.026877
     36          6           0       -3.866302    1.515566   -0.571880
     37          6           0       -4.974773    1.727243   -1.392688
     38          6           0       -3.685351    2.264234    0.593356
     39          6           0       -5.898632    2.707926   -1.055193
     40          6           0       -4.619036    3.232603    0.926901
     41          6           0       -5.726196    3.467556    0.105140
     42          1           0       -5.133886    1.115396   -2.271325
     43          1           0       -2.824691    2.073632    1.218729
     44          1           0       -6.762696    2.876588   -1.683392
     45          1           0       -4.502356    3.826810    1.824249
     46          6           0        3.854030    1.580537    0.471389
     47          6           0        4.161461    2.678088    1.277838
     48          6           0        4.505185    1.379851   -0.746612
     49          6           0        5.138434    3.572197    0.865220
     50          6           0        5.472004    2.287677   -1.156104
     51          6           0        5.798816    3.384960   -0.352115
     52          1           0        3.628881    2.845123    2.205643
     53          1           0        4.250169    0.519264   -1.349301
     54          1           0        5.395533    4.431828    1.470835
     55          1           0        5.986027    2.141178   -2.096390
     56          6           0        6.834088    4.380184   -0.743399
     57          8           0        7.148612    5.339827   -0.082074
     58          8           0        7.403228    4.101646   -1.939381
     59          1           0        8.057476    4.797080   -2.100532
     60          6           0       -6.688855    4.526505    0.512792
     61          8           0       -6.583053    5.206753    1.504002
     62          8           0       -7.720008    4.659649   -0.355070
     63          1           0       -8.285419    5.362304   -0.002643
 ---------------------------------------------------------------------
 Rotational constants (GHZ):      0.0605259      0.0424010      0.0341241
 Leave Link  202 at Sat Oct 20 04:50:44 2018, MaxMem=   838860800 cpu:         0.1
 (Enter /soft/sl6.3/x86_64/gaussian/g09_d01/g09/l301.exe)
 Standard basis: 6-311G(d,p) (5D, 7F)
 Ernie: Thresh=  0.10000D-02 Tol=  0.10000D-05 Strict=F.
 There are   986 symmetry adapted cartesian basis functions of A   symmetry.
 There are   938 symmetry adapted basis functions of A   symmetry.
   938 basis functions,  1619 primitive gaussians,   986 cartesian basis functions
   170 alpha electrons      166 beta electrons
       nuclear repulsion energy      5867.3038403386 Hartrees.
 IExCor=  402 DFT=T Ex+Corr=B3LYP ExCW=0 ScaHFX=  0.200000
 ScaDFX=  0.800000  0.720000  1.000000  0.810000 ScalE2=  1.000000  1.000000
 IRadAn=      0 IRanWt=     -1 IRanGd=            0 ICorTp=0 IEmpDi=  4
 NAtoms=   63 NActive=   63 NUniq=   63 SFac= 1.00D+00 NAtFMM=   60 NAOKFM=T Big=T
 Integral buffers will be    131072 words long.
 Raffenetti 2 integral format.
 Two-electron integral symmetry is turned on.
 Leave Link  301 at Sat Oct 20 04:50:44 2018, MaxMem=   838860800 cpu:         1.0
 (Enter /soft/sl6.3/x86_64/gaussian/g09_d01/g09/l302.exe)
 NPDir=0 NMtPBC=     1 NCelOv=     1 NCel=       1 NClECP=     1 NCelD=      1
         NCelK=      1 NCelE2=     1 NClLst=     1 CellRange=     0.0.
 One-electron integrals computed using PRISM.
 NBasis=   938 RedAO= T EigKep=  1.64D-04  NBF=   938
 NBsUse=   938 1.00D-06 EigRej= -1.00D+00 NBFU=   938
 Precomputing XC quadrature grid using
 IXCGrd= 4 IRadAn=           0 IRanWt=          -1 IRanGd=           0 AccXCQ= 0.00D+00.
 Generated NRdTot=       0 NPtTot=           0 NUsed=           0 NTot=          32
 NSgBfM=   856   860   861   865   865 MxSgAt=    63 MxSgA2=    63.
 Leave Link  302 at Sat Oct 20 04:50:49 2018, MaxMem=   838860800 cpu:        76.3
 (Enter /soft/sl6.3/x86_64/gaussian/g09_d01/g09/l303.exe)
 DipDrv:  MaxL=1.
 Leave Link  303 at Sat Oct 20 04:50:49 2018, MaxMem=   838860800 cpu:         4.3
 (Enter /soft/sl6.3/x86_64/gaussian/g09_d01/g09/l401.exe)
 ExpMin= 4.19D-02 ExpMax= 2.58D+05 ExpMxC= 8.89D+03 IAcc=2 IRadAn=         4 AccDes= 0.00D+00
 Harris functional with IExCor=  402 and IRadAn=       4 diagonalized for initial guess.
 HarFok:  IExCor=  402 AccDes= 0.00D+00 IRadAn=         4 IDoV= 1 UseB2=F ITyADJ=14
 ICtDFT=  3500011 ScaDFX=  1.000000  1.000000  1.000000  1.000000
 FoFCou: FMM=F IPFlag=           0 FMFlag=      100000 FMFlg1=        2001
         NFxFlg=           0 DoJE=T BraDBF=F KetDBF=T FulRan=T
         wScrn=  0.000000 ICntrl=     500 IOpCl=  0 I1Cent=   200000004 NGrid=           0
         NMat0=    1 NMatS0=      1 NMatT0=    0 NMatD0=    1 NMtDS0=    0 NMtDT0=    0
 Petite list used in FoFCou.
 Harris En= -4002.36348548342    
 JPrj=0 DoOrth=F DoCkMO=F.
 Initial guess <Sx>= 0.0000 <Sy>= 0.0000 <Sz>= 2.0000 <S**2>= 6.0000 S= 2.0000
 Leave Link  401 at Sat Oct 20 04:51:08 2018, MaxMem=   838860800 cpu:       244.3
 (Enter /soft/sl6.3/x86_64/gaussian/g09_d01/g09/l502.exe)
 UHF open shell SCF:
 Using DIIS extrapolation, IDIIS=  1040.
 Integral symmetry usage will be decided dynamically.
 IVT=     2958216 IEndB=     2958216 NGot=   838860800 MDV=   836892407
 LenX=   836892407 LenY=   835919225
 Requested convergence on RMS density matrix=1.00D-08 within 128 cycles.
 Requested convergence on MAX density matrix=1.00D-06.
 Requested convergence on             energy=1.00D-06.
 No special actions if energy rises.
 Fock matrices will be formed incrementally for  20 cycles.

 Cycle   1  Pass 1  IDiag  1:
 FoFJK:  IHMeth= 1 ICntrl=       0 DoSepK=F KAlg= 0 I1Cent=   0 FoldK=F
 IRaf= 560000000 NMat=   1 IRICut=       1 DoRegI=T DoRafI=F ISym2E= 0.
 FoFCou: FMM=T IPFlag=           0 FMFlag=      100000 FMFlg1=        2001
         NFxFlg=           0 DoJE=F BraDBF=F KetDBF=F FulRan=T
         wScrn=  0.000000 ICntrl=       0 IOpCl=  1 I1Cent=           0 NGrid=           0
         NMat0=    1 NMatS0=      1 NMatT0=    0 NMatD0=    1 NMtDS0=    0 NMtDT0=    0
 Symmetry not used in FoFCou.
 FMM levels:  10  Number of levels for PrismC:   9
 E= -4000.79027115487    
 DIIS: error= 5.02D-02 at cycle   1 NSaved=   1.
 NSaved= 1 IEnMin= 1 EnMin= -4000.79027115487     IErMin= 1 ErrMin= 5.02D-02
 ErrMax= 5.02D-02  0.00D+00 EMaxC= 1.00D-01 BMatC= 9.95D+00 BMatP= 9.95D+00
 IDIUse=3 WtCom= 4.98D-01 WtEn= 5.02D-01
 Coeff-Com:  0.100D+01
 Coeff-En:   0.100D+01
 Coeff:      0.100D+01
 Gap=    -0.871 Goal=   None    Shift=    0.000
 Gap=     0.154 Goal=   None    Shift=    0.000
 GapD=   -0.871 DampG=0.250 DampE=0.250 DampFc=0.1250 IDamp=-1.
 Damping current iteration by 1.25D-01
 RMSDP=8.09D-03 MaxDP=3.99D+00              OVMax= 9.00D-01

 Cycle   2  Pass 1  IDiag  1:
 RMSU=  1.01D-03    CP:  1.00D+00
 E= -4001.29078943837     Delta-E=       -0.500518283505 Rises=F Damp=T
 DIIS: error= 2.63D-02 at cycle   2 NSaved=   2.
 NSaved= 2 IEnMin= 2 EnMin= -4001.29078943837     IErMin= 2 ErrMin= 2.63D-02
 ErrMax= 2.63D-02  0.00D+00 EMaxC= 1.00D-01 BMatC= 3.04D+00 BMatP= 9.95D+00
 IDIUse=3 WtCom= 7.37D-01 WtEn= 2.63D-01
 Coeff-Com: -0.449D+00 0.145D+01
 Coeff-En:   0.151D+00 0.849D+00
 Coeff:     -0.291D+00 0.129D+01
 Gap=    -0.015 Goal=   None    Shift=    0.000
 Gap=     0.004 Goal=   None    Shift=    0.000
 RMSDP=1.88D-03 MaxDP=4.98D-01 DE=-5.01D-01 OVMax= 9.59D-01

 Cycle   3  Pass 1  IDiag  1:
 RMSU=  1.66D-03    CP:  9.84D-01  1.34D-01
 E= -4000.96040571237     Delta-E=        0.330383725999 Rises=F Damp=F
 DIIS: error= 3.78D-02 at cycle   3 NSaved=   3.
 NSaved= 3 IEnMin= 2 EnMin= -4001.29078943837     IErMin= 2 ErrMin= 2.63D-02
 ErrMax= 3.78D-02  0.00D+00 EMaxC= 1.00D-01 BMatC= 4.75D+00 BMatP= 3.04D+00
 IDIUse=2 WtCom= 0.00D+00 WtEn= 1.00D+00
 Coeff-En:   0.000D+00 0.594D+00 0.406D+00
 Coeff:      0.000D+00 0.594D+00 0.406D+00
 Gap=    -0.420 Goal=   None    Shift=    0.000
 Gap=     0.346 Goal=   None    Shift=    0.000
 RMSDP=3.07D-03 MaxDP=3.28D-01 DE= 3.30D-01 OVMax= 9.59D-01

 Cycle   4  Pass 1  IDiag  1:
 RMSU=  2.18D-03    CP:  9.86D-01  1.81D+00  1.87D-01
 E= -3986.25536841723     Delta-E=       14.705037295147 Rises=F Damp=F
 DIIS: error= 1.45D-01 at cycle   4 NSaved=   4.
 NSaved= 4 IEnMin= 2 EnMin= -4001.29078943837     IErMin= 2 ErrMin= 2.63D-02
 ErrMax= 1.45D-01  0.00D+00 EMaxC= 1.00D-01 BMatC= 6.49D+01 BMatP= 3.04D+00
 IDIUse=2 WtCom= 0.00D+00 WtEn= 1.00D+00
 EnCoef did   100 forward-backward iterations
 Coeff-En:   0.317D+00 0.260D-01 0.492D+00 0.165D+00
 Coeff:      0.317D+00 0.260D-01 0.492D+00 0.165D+00
 Gap=    -0.094 Goal=   None    Shift=    0.000
 Gap=     0.007 Goal=   None    Shift=    0.000
 RMSDP=2.22D-03 MaxDP=2.84D-01 DE= 1.47D+01 OVMax= 9.88D-01

 Cycle   5  Pass 1  IDiag  1:
 RMSU=  1.18D-03    CP:  9.91D-01  5.63D-01  3.14D-01  3.63D-01
 E= -4002.22657719736     Delta-E=      -15.971208780136 Rises=F Damp=F
 DIIS: error= 3.21D-02 at cycle   5 NSaved=   5.
 NSaved= 5 IEnMin= 5 EnMin= -4002.22657719736     IErMin= 2 ErrMin= 2.63D-02
 ErrMax= 3.21D-02  0.00D+00 EMaxC= 1.00D-01 BMatC= 1.77D+00 BMatP= 3.04D+00
 IDIUse=3 WtCom= 6.79D-01 WtEn= 3.21D-01
 EnCoef did     3 forward-backward iterations
 Coeff-Com: -0.156D+00 0.432D+00 0.328D+00-0.592D-02 0.401D+00
 Coeff-En:   0.224D-02 0.000D+00 0.240D+00 0.000D+00 0.758D+00
 Coeff:     -0.105D+00 0.294D+00 0.300D+00-0.402D-02 0.515D+00
 Gap=     0.075 Goal=   None    Shift=    0.000
 Gap=     0.226 Goal=   None    Shift=    0.000
 RMSDP=1.09D-03 MaxDP=6.97D-02 DE=-1.60D+01 OVMax= 1.88D-01

 Cycle   6  Pass 1  IDiag  1:
 RMSU=  9.10D-04    CP:  9.88D-01  2.01D-01  5.20D-01  2.22D-01  8.63D-01
 E= -4002.52226206995     Delta-E=       -0.295684872584 Rises=F Damp=F
 DIIS: error= 1.86D-02 at cycle   6 NSaved=   6.
 NSaved= 6 IEnMin= 6 EnMin= -4002.52226206995     IErMin= 6 ErrMin= 1.86D-02
 ErrMax= 1.86D-02  0.00D+00 EMaxC= 1.00D-01 BMatC= 6.89D-01 BMatP= 1.77D+00
 IDIUse=3 WtCom= 8.14D-01 WtEn= 1.86D-01
 Coeff-Com: -0.464D-02 0.839D-01 0.178D+00-0.738D-02 0.369D+00 0.381D+00
 Coeff-En:   0.000D+00 0.000D+00 0.000D+00 0.000D+00 0.245D+00 0.755D+00
 Coeff:     -0.378D-02 0.683D-01 0.145D+00-0.601D-02 0.346D+00 0.450D+00
 Gap=     0.103 Goal=   None    Shift=    0.000
 Gap=     0.101 Goal=   None    Shift=    0.000
 RMSDP=6.08D-04 MaxDP=4.96D-02 DE=-2.96D-01 OVMax= 1.05D-01

 Cycle   7  Pass 1  IDiag  1:
 RMSU=  3.53D-04    CP:  9.85D-01  2.60D-01  4.45D-01  2.54D-01  8.53D-01
                    CP:  4.85D-01
 E= -4002.65591523681     Delta-E=       -0.133653166866 Rises=F Damp=F
 DIIS: error= 7.60D-03 at cycle   7 NSaved=   7.
 NSaved= 7 IEnMin= 7 EnMin= -4002.65591523681     IErMin= 7 ErrMin= 7.60D-03
 ErrMax= 7.60D-03  0.00D+00 EMaxC= 1.00D-01 BMatC= 9.32D-02 BMatP= 6.89D-01
 IDIUse=3 WtCom= 9.24D-01 WtEn= 7.60D-02
 Coeff-Com:  0.178D-01-0.841D-02 0.437D-01-0.139D-02 0.641D-01 0.258D+00
 Coeff-Com:  0.627D+00
 Coeff-En:   0.000D+00 0.000D+00 0.000D+00 0.000D+00 0.000D+00 0.111D+00
 Coeff-En:   0.889D+00
 Coeff:      0.164D-01-0.777D-02 0.403D-01-0.129D-02 0.592D-01 0.246D+00
 Coeff:      0.647D+00
 Gap=     0.106 Goal=   None    Shift=    0.000
 Gap=     0.077 Goal=   None    Shift=    0.000
 RMSDP=1.86D-04 MaxDP=1.06D-02 DE=-1.34D-01 OVMax= 4.18D-02

 Cycle   8  Pass 1  IDiag  1:
 RMSU=  1.44D-04    CP:  9.85D-01  2.41D-01  4.71D-01  2.43D-01  8.40D-01
                    CP:  5.98D-01  9.41D-01
 E= -4002.67301418719     Delta-E=       -0.017098950377 Rises=F Damp=F
 DIIS: error= 3.79D-03 at cycle   8 NSaved=   8.
 NSaved= 8 IEnMin= 8 EnMin= -4002.67301418719     IErMin= 8 ErrMin= 3.79D-03
 ErrMax= 3.79D-03  0.00D+00 EMaxC= 1.00D-01 BMatC= 2.06D-02 BMatP= 9.32D-02
 IDIUse=3 WtCom= 9.62D-01 WtEn= 3.79D-02
 Coeff-Com:  0.940D-02-0.124D-01 0.607D-02 0.957D-03-0.366D-01 0.767D-01
 Coeff-Com:  0.426D+00 0.530D+00
 Coeff-En:   0.000D+00 0.000D+00 0.000D+00 0.000D+00 0.000D+00 0.000D+00
 Coeff-En:   0.849D-01 0.915D+00
 Coeff:      0.904D-02-0.119D-01 0.584D-02 0.921D-03-0.353D-01 0.738D-01
 Coeff:      0.413D+00 0.545D+00
 Gap=     0.109 Goal=   None    Shift=    0.000
 Gap=     0.071 Goal=   None    Shift=    0.000
 RMSDP=8.31D-05 MaxDP=5.72D-03 DE=-1.71D-02 OVMax= 1.66D-02

 Cycle   9  Pass 1  IDiag  1:
 RMSU=  5.89D-05    CP:  9.85D-01  2.36D-01  4.75D-01  2.39D-01  8.19D-01
                    CP:  5.93D-01  1.06D+00  8.11D-01
 E= -4002.67702747982     Delta-E=       -0.004013292626 Rises=F Damp=F
 DIIS: error= 9.83D-04 at cycle   9 NSaved=   9.
 NSaved= 9 IEnMin= 9 EnMin= -4002.67702747982     IErMin= 9 ErrMin= 9.83D-04
 ErrMax= 9.83D-04  0.00D+00 EMaxC= 1.00D-01 BMatC= 1.67D-03 BMatP= 2.06D-02
 IDIUse=3 WtCom= 9.90D-01 WtEn= 9.83D-03
 Coeff-Com: -0.209D-03-0.871D-03 0.785D-03 0.516D-03-0.137D-01 0.554D-02
 Coeff-Com:  0.712D-01 0.250D+00 0.686D+00
 Coeff-En:   0.000D+00 0.000D+00 0.000D+00 0.000D+00 0.000D+00 0.000D+00
 Coeff-En:   0.000D+00 0.852D-02 0.991D+00
 Coeff:     -0.207D-03-0.862D-03 0.778D-03 0.511D-03-0.136D-01 0.549D-02
 Coeff:      0.705D-01 0.248D+00 0.689D+00
 Gap=     0.110 Goal=   None    Shift=    0.000
 Gap=     0.072 Goal=   None    Shift=    0.000
 RMSDP=3.20D-05 MaxDP=1.83D-03 DE=-4.01D-03 OVMax= 5.99D-03

 Cycle  10  Pass 1  IDiag  1:
 RMSU=  2.63D-05    CP:  9.85D-01  2.44D-01  4.74D-01  2.42D-01  8.21D-01
                    CP:  5.93D-01  1.05D+00  9.04D-01  9.17D-01
 E= -4002.67728529296     Delta-E=       -0.000257813139 Rises=F Damp=F
 DIIS: error= 4.59D-04 at cycle  10 NSaved=  10.
 NSaved=10 IEnMin=10 EnMin= -4002.67728529296     IErMin=10 ErrMin= 4.59D-04
 ErrMax= 4.59D-04  0.00D+00 EMaxC= 1.00D-01 BMatC= 7.42D-04 BMatP= 1.67D-03
 IDIUse=3 WtCom= 9.95D-01 WtEn= 4.59D-03
 Coeff-Com: -0.263D-02 0.365D-02 0.768D-03 0.408D-03-0.196D-02-0.863D-02
 Coeff-Com: -0.289D-01 0.769D-01 0.480D+00 0.480D+00
 Coeff-En:   0.000D+00 0.000D+00 0.000D+00 0.000D+00 0.000D+00 0.000D+00
 Coeff-En:   0.000D+00 0.000D+00 0.248D+00 0.752D+00
 Coeff:     -0.262D-02 0.363D-02 0.765D-03 0.406D-03-0.195D-02-0.859D-02
 Coeff:     -0.287D-01 0.766D-01 0.479D+00 0.482D+00
 Gap=     0.111 Goal=   None    Shift=    0.000
 Gap=     0.072 Goal=   None    Shift=    0.000
 RMSDP=1.53D-05 MaxDP=1.28D-03 DE=-2.58D-04 OVMax= 2.68D-03

 Cycle  11  Pass 1  IDiag  1:
 RMSU=  1.15D-05    CP:  9.85D-01  2.44D-01  4.75D-01  2.42D-01  8.18D-01
                    CP:  5.92D-01  1.06D+00  9.13D-01  1.00D+00  7.20D-01
 E= -4002.67744751844     Delta-E=       -0.000162225488 Rises=F Damp=F
 DIIS: error= 1.51D-04 at cycle  11 NSaved=  11.
 NSaved=11 IEnMin=11 EnMin= -4002.67744751844     IErMin=11 ErrMin= 1.51D-04
 ErrMax= 1.51D-04  0.00D+00 EMaxC= 1.00D-01 BMatC= 5.78D-05 BMatP= 7.42D-04
 IDIUse=3 WtCom= 9.98D-01 WtEn= 1.51D-03
 Coeff-Com: -0.671D-03 0.807D-03-0.366D-03 0.182D-03 0.181D-02-0.420D-02
 Coeff-Com: -0.236D-01 0.443D-03 0.119D+00 0.229D+00 0.678D+00
 Coeff-En:   0.000D+00 0.000D+00 0.000D+00 0.000D+00 0.000D+00 0.000D+00
 Coeff-En:   0.000D+00 0.000D+00 0.000D+00 0.000D+00 0.100D+01
 Coeff:     -0.670D-03 0.805D-03-0.366D-03 0.182D-03 0.181D-02-0.419D-02
 Coeff:     -0.236D-01 0.442D-03 0.119D+00 0.228D+00 0.678D+00
 Gap=     0.111 Goal=   None    Shift=    0.000
 Gap=     0.072 Goal=   None    Shift=    0.000
 RMSDP=6.81D-06 MaxDP=4.63D-04 DE=-1.62D-04 OVMax= 2.96D-03

 Cycle  12  Pass 1  IDiag  1:
 RMSU=  5.49D-06    CP:  9.85D-01  2.45D-01  4.74D-01  2.42D-01  8.18D-01
                    CP:  5.92D-01  1.06D+00  9.25D-01  1.04D+00  8.27D-01
                    CP:  9.70D-01
 E= -4002.67746548375     Delta-E=       -0.000017965305 Rises=F Damp=F
 DIIS: error= 1.45D-04 at cycle  12 NSaved=  12.
 NSaved=12 IEnMin=12 EnMin= -4002.67746548375     IErMin=12 ErrMin= 1.45D-04
 ErrMax= 1.45D-04  0.00D+00 EMaxC= 1.00D-01 BMatC= 2.52D-05 BMatP= 5.78D-05
 IDIUse=3 WtCom= 9.99D-01 WtEn= 1.45D-03
 Coeff-Com: -0.102D-03 0.366D-04-0.273D-03 0.469D-04 0.201D-02-0.232D-03
 Coeff-Com: -0.725D-02-0.177D-01-0.416D-01 0.232D-01 0.446D+00 0.596D+00
 Coeff-En:   0.000D+00 0.000D+00 0.000D+00 0.000D+00 0.000D+00 0.000D+00
 Coeff-En:   0.000D+00 0.000D+00 0.000D+00 0.000D+00 0.000D+00 0.100D+01
 Coeff:     -0.102D-03 0.366D-04-0.273D-03 0.469D-04 0.201D-02-0.231D-03
 Coeff:     -0.724D-02-0.177D-01-0.415D-01 0.232D-01 0.446D+00 0.596D+00
 Gap=     0.111 Goal=   None    Shift=    0.000
 Gap=     0.072 Goal=   None    Shift=    0.000
 RMSDP=3.92D-06 MaxDP=3.64D-04 DE=-1.80D-05 OVMax= 2.27D-03

 Cycle  13  Pass 1  IDiag  1:
 RMSU=  2.98D-06    CP:  9.85D-01  2.46D-01  4.74D-01  2.42D-01  8.19D-01
                    CP:  5.92D-01  1.06D+00  9.28D-01  1.05D+00  8.68D-01
                    CP:  1.14D+00  1.00D+00
 E= -4002.67747626852     Delta-E=       -0.000010784770 Rises=F Damp=F
 DIIS: error= 6.72D-05 at cycle  13 NSaved=  13.
 NSaved=13 IEnMin=13 EnMin= -4002.67747626852     IErMin=13 ErrMin= 6.72D-05
 ErrMax= 6.72D-05  0.00D+00 EMaxC= 1.00D-01 BMatC= 5.47D-06 BMatP= 2.52D-05
 IDIUse=1 WtCom= 1.00D+00 WtEn= 0.00D+00
 Coeff-Com: -0.162D-03 0.223D-03 0.111D-04 0.365D-05 0.677D-03 0.113D-02
 Coeff-Com:  0.315D-02-0.925D-02-0.535D-01-0.562D-01 0.474D-01 0.279D+00
 Coeff-Com:  0.787D+00
 Coeff:     -0.162D-03 0.223D-03 0.111D-04 0.365D-05 0.677D-03 0.113D-02
 Coeff:      0.315D-02-0.925D-02-0.535D-01-0.562D-01 0.474D-01 0.279D+00
 Coeff:      0.787D+00
 Gap=     0.111 Goal=   None    Shift=    0.000
 Gap=     0.072 Goal=   None    Shift=    0.000
 RMSDP=3.17D-06 MaxDP=4.04D-04 DE=-1.08D-05 OVMax= 2.36D-03

 Cycle  14  Pass 1  IDiag  1:
 RMSU=  1.90D-06    CP:  9.85D-01  2.46D-01  4.74D-01  2.42D-01  8.18D-01
                    CP:  5.92D-01  1.06D+00  9.29D-01  1.06D+00  9.03D-01
                    CP:  1.26D+00  1.29D+00  1.30D+00
 E= -4002.67748120302     Delta-E=       -0.000004934498 Rises=F Damp=F
 DIIS: error= 4.96D-05 at cycle  14 NSaved=  14.
 NSaved=14 IEnMin=14 EnMin= -4002.67748120302     IErMin=14 ErrMin= 4.96D-05
 ErrMax= 4.96D-05  0.00D+00 EMaxC= 1.00D-01 BMatC= 2.43D-06 BMatP= 5.47D-06
 IDIUse=1 WtCom= 1.00D+00 WtEn= 0.00D+00
 Coeff-Com: -0.964D-04 0.143D-03 0.105D-03-0.289D-04-0.917D-04 0.974D-03
 Coeff-Com:  0.434D-02-0.837D-03-0.234D-01-0.486D-01-0.132D+00-0.450D-01
 Coeff-Com:  0.530D+00 0.714D+00
 Coeff:     -0.964D-04 0.143D-03 0.105D-03-0.289D-04-0.917D-04 0.974D-03
 Coeff:      0.434D-02-0.837D-03-0.234D-01-0.486D-01-0.132D+00-0.450D-01
 Coeff:      0.530D+00 0.714D+00
 Gap=     0.111 Goal=   None    Shift=    0.000
 Gap=     0.072 Goal=   None    Shift=    0.000
 RMSDP=2.69D-06 MaxDP=3.81D-04 DE=-4.93D-06 OVMax= 2.24D-03

 Cycle  15  Pass 1  IDiag  1:
 RMSU=  1.03D-06    CP:  9.85D-01  2.46D-01  4.74D-01  2.42D-01  8.18D-01
                    CP:  5.92D-01  1.05D+00  9.31D-01  1.06D+00  9.26D-01
                    CP:  1.35D+00  1.50D+00  1.85D+00  1.28D+00
 E= -4002.67748416191     Delta-E=       -0.000002958894 Rises=F Damp=F
 DIIS: error= 3.01D-05 at cycle  15 NSaved=  15.
 NSaved=15 IEnMin=15 EnMin= -4002.67748416191     IErMin=15 ErrMin= 3.01D-05
 ErrMax= 3.01D-05  0.00D+00 EMaxC= 1.00D-01 BMatC= 9.94D-07 BMatP= 2.43D-06
 IDIUse=1 WtCom= 1.00D+00 WtEn= 0.00D+00
 Coeff-Com:  0.817D-04-0.898D-04 0.514D-04-0.306D-04-0.442D-03 0.185D-03
 Coeff-Com:  0.162D-02 0.352D-02 0.708D-02-0.537D-02-0.108D+00-0.151D+00
 Coeff-Com:  0.153D-01 0.436D+00 0.801D+00
 Coeff:      0.817D-04-0.898D-04 0.514D-04-0.306D-04-0.442D-03 0.185D-03
 Coeff:      0.162D-02 0.352D-02 0.708D-02-0.537D-02-0.108D+00-0.151D+00
 Coeff:      0.153D-01 0.436D+00 0.801D+00
 Gap=     0.111 Goal=   None    Shift=    0.000
 Gap=     0.072 Goal=   None    Shift=    0.000
 RMSDP=2.23D-06 MaxDP=3.57D-04 DE=-2.96D-06 OVMax= 2.08D-03

 Cycle  16  Pass 1  IDiag  1:
 RMSU=  6.65D-07    CP:  9.85D-01  2.46D-01  4.74D-01  2.42D-01  8.18D-01
                    CP:  5.92D-01  1.05D+00  9.32D-01  1.06D+00  9.41D-01
                    CP:  1.40D+00  1.70D+00  2.29D+00  1.79D+00  1.25D+00
 E= -4002.67748566239     Delta-E=       -0.000001500477 Rises=F Damp=F
 DIIS: error= 2.09D-05 at cycle  16 NSaved=  16.
 NSaved=16 IEnMin=16 EnMin= -4002.67748566239     IErMin=16 ErrMin= 2.09D-05
 ErrMax= 2.09D-05  0.00D+00 EMaxC= 1.00D-01 BMatC= 5.26D-07 BMatP= 9.94D-07
 IDIUse=1 WtCom= 1.00D+00 WtEn= 0.00D+00
 Coeff-Com:  0.118D-03-0.130D-03 0.447D-05-0.164D-04-0.422D-03-0.332D-03
 Coeff-Com: -0.309D-03 0.341D-02 0.158D-01 0.163D-01-0.325D-01-0.921D-01
 Coeff-Com: -0.181D+00 0.160D-01 0.546D+00 0.709D+00
 Coeff:      0.118D-03-0.130D-03 0.447D-05-0.164D-04-0.422D-03-0.332D-03
 Coeff:     -0.309D-03 0.341D-02 0.158D-01 0.163D-01-0.325D-01-0.921D-01
 Coeff:     -0.181D+00 0.160D-01 0.546D+00 0.709D+00
 Gap=     0.111 Goal=   None    Shift=    0.000
 Gap=     0.072 Goal=   None    Shift=    0.000
 RMSDP=1.59D-06 MaxDP=2.68D-04 DE=-1.50D-06 OVMax= 1.55D-03

 Cycle  17  Pass 1  IDiag  1:
 RMSU=  4.40D-07    CP:  9.85D-01  2.46D-01  4.74D-01  2.42D-01  8.18D-01
                    CP:  5.92D-01  1.06D+00  9.32D-01  1.07D+00  9.51D-01
                    CP:  1.43D+00  1.82D+00  2.61D+00  2.15D+00  1.76D+00
                    CP:  1.17D+00
 E= -4002.67748633540     Delta-E=       -0.000000673012 Rises=F Damp=F
 DIIS: error= 1.50D-05 at cycle  17 NSaved=  17.
 NSaved=17 IEnMin=17 EnMin= -4002.67748633540     IErMin=17 ErrMin= 1.50D-05
 ErrMax= 1.50D-05  0.00D+00 EMaxC= 1.00D-01 BMatC= 1.72D-07 BMatP= 5.26D-07
 IDIUse=1 WtCom= 1.00D+00 WtEn= 0.00D+00
 Coeff-Com:  0.460D-04-0.447D-04 0.521D-06-0.220D-05-0.142D-03-0.359D-03
 Coeff-Com: -0.825D-03 0.916D-03 0.802D-02 0.120D-01 0.145D-01-0.565D-02
 Coeff-Com: -0.112D+00-0.139D+00 0.413D-01 0.427D+00 0.754D+00
 Coeff:      0.460D-04-0.447D-04 0.521D-06-0.220D-05-0.142D-03-0.359D-03
 Coeff:     -0.825D-03 0.916D-03 0.802D-02 0.120D-01 0.145D-01-0.565D-02
 Coeff:     -0.112D+00-0.139D+00 0.413D-01 0.427D+00 0.754D+00
 Gap=     0.111 Goal=   None    Shift=    0.000
 Gap=     0.072 Goal=   None    Shift=    0.000
 RMSDP=1.10D-06 MaxDP=1.93D-04 DE=-6.73D-07 OVMax= 1.13D-03

 Cycle  18  Pass 1  IDiag  1:
 RMSU=  2.84D-07    CP:  9.85D-01  2.46D-01  4.74D-01  2.42D-01  8.18D-01
                    CP:  5.92D-01  1.06D+00  9.33D-01  1.07D+00  9.56D-01
                    CP:  1.45D+00  1.89D+00  2.82D+00  2.38D+00  2.07D+00
                    CP:  1.72D+00  1.37D+00
 E= -4002.67748662078     Delta-E=       -0.000000285378 Rises=F Damp=F
 DIIS: error= 1.13D-05 at cycle  18 NSaved=  18.
 NSaved=18 IEnMin=18 EnMin= -4002.67748662078     IErMin=18 ErrMin= 1.13D-05
 ErrMax= 1.13D-05  0.00D+00 EMaxC= 1.00D-01 BMatC= 7.76D-08 BMatP= 1.72D-07
 IDIUse=1 WtCom= 1.00D+00 WtEn= 0.00D+00
 Coeff-Com: -0.128D-04 0.175D-04 0.714D-05 0.432D-05 0.545D-04-0.109D-03
 Coeff-Com: -0.327D-03-0.566D-03-0.626D-03 0.972D-03 0.179D-01 0.260D-01
 Coeff-Com: -0.998D-02-0.875D-01-0.158D+00 0.282D-01 0.502D+00 0.682D+00
 Coeff:     -0.128D-04 0.175D-04 0.714D-05 0.432D-05 0.545D-04-0.109D-03
 Coeff:     -0.327D-03-0.566D-03-0.626D-03 0.972D-03 0.179D-01 0.260D-01
 Coeff:     -0.998D-02-0.875D-01-0.158D+00 0.282D-01 0.502D+00 0.682D+00
 Gap=     0.111 Goal=   None    Shift=    0.000
 Gap=     0.072 Goal=   None    Shift=    0.000
 RMSDP=7.16D-07 MaxDP=1.30D-04 DE=-2.85D-07 OVMax= 7.59D-04

 Cycle  19  Pass 1  IDiag  1:
 RMSU=  1.83D-07    CP:  9.85D-01  2.46D-01  4.74D-01  2.42D-01  8.18D-01
                    CP:  5.92D-01  1.06D+00  9.33D-01  1.07D+00  9.60D-01
                    CP:  1.46D+00  1.94D+00  2.94D+00  2.53D+00  2.28D+00
                    CP:  2.04D+00  1.95D+00  1.16D+00
 E= -4002.67748675645     Delta-E=       -0.000000135671 Rises=F Damp=F
 DIIS: error= 8.13D-06 at cycle  19 NSaved=  19.
 NSaved=19 IEnMin=19 EnMin= -4002.67748675645     IErMin=19 ErrMin= 8.13D-06
 ErrMax= 8.13D-06  0.00D+00 EMaxC= 1.00D-01 BMatC= 3.83D-08 BMatP= 7.76D-08
 IDIUse=1 WtCom= 1.00D+00 WtEn= 0.00D+00
 Coeff-Com: -0.274D-04 0.284D-04 0.866D-05 0.463D-05 0.118D-03 0.107D-03
 Coeff-Com:  0.124D-03-0.710D-03-0.368D-02-0.428D-02 0.569D-02 0.171D-01
 Coeff-Com:  0.313D-01 0.131D-02-0.987D-01-0.141D+00-0.638D-02 0.406D+00
 Coeff-Com:  0.793D+00
 Coeff:     -0.274D-04 0.284D-04 0.866D-05 0.463D-05 0.118D-03 0.107D-03
 Coeff:      0.124D-03-0.710D-03-0.368D-02-0.428D-02 0.569D-02 0.171D-01
 Coeff:      0.313D-01 0.131D-02-0.987D-01-0.141D+00-0.638D-02 0.406D+00
 Coeff:      0.793D+00
 Gap=     0.111 Goal=   None    Shift=    0.000
 Gap=     0.072 Goal=   None    Shift=    0.000
 RMSDP=5.67D-07 MaxDP=1.03D-04 DE=-1.36D-07 OVMax= 6.03D-04

 Cycle  20  Pass 1  IDiag  1:
 RMSU=  1.31D-07    CP:  9.85D-01  2.46D-01  4.74D-01  2.42D-01  8.18D-01
                    CP:  5.92D-01  1.06D+00  9.34D-01  1.07D+00  9.63D-01
                    CP:  1.47D+00  1.98D+00  3.00D+00  2.63D+00  2.46D+00
                    CP:  2.35D+00  2.39D+00  1.73D+00  1.35D+00
 E= -4002.67748683806     Delta-E=       -0.000000081611 Rises=F Damp=F
 DIIS: error= 5.90D-06 at cycle  20 NSaved=  20.
 NSaved=20 IEnMin=20 EnMin= -4002.67748683806     IErMin=20 ErrMin= 5.90D-06
 ErrMax= 5.90D-06  0.00D+00 EMaxC= 1.00D-01 BMatC= 1.97D-08 BMatP= 3.83D-08
 IDIUse=1 WtCom= 1.00D+00 WtEn= 0.00D+00
 Coeff-Com:  0.212D-05-0.126D-04-0.119D-04 0.251D-05 0.780D-04 0.187D-03
 Coeff-Com:  0.217D-03-0.209D-03-0.227D-02-0.306D-02-0.687D-02-0.857D-02
 Coeff-Com:  0.195D-01 0.690D-01 0.825D-01-0.101D+00-0.465D+00-0.397D+00
 Coeff-Com:  0.513D+00 0.130D+01
 Coeff:      0.212D-05-0.126D-04-0.119D-04 0.251D-05 0.780D-04 0.187D-03
 Coeff:      0.217D-03-0.209D-03-0.227D-02-0.306D-02-0.687D-02-0.857D-02
 Coeff:      0.195D-01 0.690D-01 0.825D-01-0.101D+00-0.465D+00-0.397D+00
 Coeff:      0.513D+00 0.130D+01
 Gap=     0.111 Goal=   None    Shift=    0.000
 Gap=     0.072 Goal=   None    Shift=    0.000
 RMSDP=8.80D-07 MaxDP=1.60D-04 DE=-8.16D-08 OVMax= 9.42D-04

 Cycle  21  Pass 1  IDiag  1:
 Restarting incremental Fock formation.
 E= -4002.67748691838     Delta-E=       -0.000000080319 Rises=F Damp=F
 DIIS: error= 2.26D-06 at cycle  21 NSaved=  20.
 NSaved=20 IEnMin=20 EnMin= -4002.67748691838     IErMin=20 ErrMin= 2.26D-06
 ErrMax= 2.26D-06  0.00D+00 EMaxC= 1.00D-01 BMatC= 6.86D-09 BMatP= 1.97D-08
 IDIUse=1 WtCom= 1.00D+00 WtEn= 0.00D+00
 Coeff-Com: -0.225D-05 0.160D-05-0.649D-05 0.556D-07 0.912D-04 0.184D-03
 Coeff-Com:  0.914D-04-0.483D-03-0.102D-02-0.609D-02-0.900D-02 0.433D-02
 Coeff-Com:  0.416D-01 0.701D-01-0.185D-01-0.251D+00-0.369D+00 0.127D-01
 Coeff-Com:  0.782D+00 0.744D+00
 Coeff:     -0.225D-05 0.160D-05-0.649D-05 0.556D-07 0.912D-04 0.184D-03
 Coeff:      0.914D-04-0.483D-03-0.102D-02-0.609D-02-0.900D-02 0.433D-02
 Coeff:      0.416D-01 0.701D-01-0.185D-01-0.251D+00-0.369D+00 0.127D-01
 Coeff:      0.782D+00 0.744D+00
 Gap=     0.111 Goal=   None    Shift=    0.000
 Gap=     0.072 Goal=   None    Shift=    0.000
 RMSDP=3.71D-07 MaxDP=6.71D-05 DE=-8.03D-08 OVMax= 3.96D-04

 Cycle  22  Pass 1  IDiag  1:
 RMSU=  3.71D-07    CP:  1.00D+00
 E= -4002.67748693089     Delta-E=       -0.000000012511 Rises=F Damp=F
 DIIS: error= 8.61D-07 at cycle  22 NSaved=  20.
 NSaved=20 IEnMin=20 EnMin= -4002.67748693089     IErMin=20 ErrMin= 8.61D-07
 ErrMax= 8.61D-07  0.00D+00 EMaxC= 1.00D-01 BMatC= 2.20D-09 BMatP= 6.86D-09
 IDIUse=1 WtCom= 1.00D+00 WtEn= 0.00D+00
 Coeff-Com:  0.418D-06-0.295D-05-0.143D-04 0.373D-05 0.338D-04 0.679D-04
 Coeff-Com:  0.252D-03 0.399D-03 0.160D-03-0.731D-03-0.157D-02 0.273D-02
 Coeff-Com:  0.109D-01 0.930D-02-0.265D-01-0.119D+00-0.124D+00 0.172D+00
 Coeff-Com:  0.460D+00 0.616D+00
 Coeff:      0.418D-06-0.295D-05-0.143D-04 0.373D-05 0.338D-04 0.679D-04
 Coeff:      0.252D-03 0.399D-03 0.160D-03-0.731D-03-0.157D-02 0.273D-02
 Coeff:      0.109D-01 0.930D-02-0.265D-01-0.119D+00-0.124D+00 0.172D+00
 Coeff:      0.460D+00 0.616D+00
 Gap=     0.111 Goal=   None    Shift=    0.000
 Gap=     0.072 Goal=   None    Shift=    0.000
 RMSDP=1.16D-07 MaxDP=1.97D-05 DE=-1.25D-08 OVMax= 1.21D-04

 Cycle  23  Pass 1  IDiag  1:
 RMSU=  4.41D-08    CP:  1.00D+00  1.29D+00
 E= -4002.67748693261     Delta-E=       -0.000000001719 Rises=F Damp=F
 DIIS: error= 7.98D-07 at cycle  23 NSaved=  20.
 NSaved=20 IEnMin=20 EnMin= -4002.67748693261     IErMin=20 ErrMin= 7.98D-07
 ErrMax= 7.98D-07  0.00D+00 EMaxC= 1.00D-01 BMatC= 5.22D-10 BMatP= 2.20D-09
 IDIUse=1 WtCom= 1.00D+00 WtEn= 0.00D+00
 Coeff-Com:  0.583D-06-0.779D-05-0.120D-04-0.106D-04 0.340D-04 0.265D-03
 Coeff-Com:  0.438D-03 0.932D-03 0.826D-03-0.999D-03-0.449D-02-0.523D-02
 Coeff-Com:  0.712D-02 0.237D-01-0.138D-01-0.799D-01-0.137D-01 0.166D+00
 Coeff-Com:  0.361D+00 0.558D+00
 Coeff:      0.583D-06-0.779D-05-0.120D-04-0.106D-04 0.340D-04 0.265D-03
 Coeff:      0.438D-03 0.932D-03 0.826D-03-0.999D-03-0.449D-02-0.523D-02
 Coeff:      0.712D-02 0.237D-01-0.138D-01-0.799D-01-0.137D-01 0.166D+00
 Coeff:      0.361D+00 0.558D+00
 Gap=     0.111 Goal=   None    Shift=    0.000
 Gap=     0.072 Goal=   None    Shift=    0.000
 RMSDP=3.60D-08 MaxDP=4.02D-06 DE=-1.72D-09 OVMax= 3.61D-05

 Cycle  24  Pass 1  IDiag  1:
 RMSU=  2.51D-08    CP:  1.00D+00  1.35D+00  1.20D+00
 E= -4002.67748693314     Delta-E=       -0.000000000537 Rises=F Damp=F
 DIIS: error= 7.65D-07 at cycle  24 NSaved=  20.
 NSaved=20 IEnMin=20 EnMin= -4002.67748693314     IErMin=20 ErrMin= 7.65D-07
 ErrMax= 7.65D-07  0.00D+00 EMaxC= 1.00D-01 BMatC= 2.17D-10 BMatP= 5.22D-10
 IDIUse=1 WtCom= 1.00D+00 WtEn= 0.00D+00
 Coeff-Com: -0.284D-05-0.846D-05-0.122D-04 0.627D-05 0.683D-04 0.108D-03
 Coeff-Com:  0.193D-03 0.283D-03-0.589D-04-0.249D-02-0.459D-02 0.121D-02
 Coeff-Com:  0.188D-01 0.273D-01-0.472D-02-0.569D-01-0.561D-01-0.199D-01
 Coeff-Com:  0.320D+00 0.777D+00
 Coeff:     -0.284D-05-0.846D-05-0.122D-04 0.627D-05 0.683D-04 0.108D-03
 Coeff:      0.193D-03 0.283D-03-0.589D-04-0.249D-02-0.459D-02 0.121D-02
 Coeff:      0.188D-01 0.273D-01-0.472D-02-0.569D-01-0.561D-01-0.199D-01
 Coeff:      0.320D+00 0.777D+00
 Gap=     0.111 Goal=   None    Shift=    0.000
 Gap=     0.072 Goal=   None    Shift=    0.000
 RMSDP=3.82D-08 MaxDP=5.51D-06 DE=-5.37D-10 OVMax= 4.15D-05

 Cycle  25  Pass 1  IDiag  1:
 RMSU=  1.87D-08    CP:  1.00D+00  1.40D+00  1.62D+00  1.90D+00
 E= -4002.67748693362     Delta-E=       -0.000000000473 Rises=F Damp=F
 DIIS: error= 7.28D-07 at cycle  25 NSaved=  20.
 NSaved=20 IEnMin=20 EnMin= -4002.67748693362     IErMin=20 ErrMin= 7.28D-07
 ErrMax= 7.28D-07  0.00D+00 EMaxC= 1.00D-01 BMatC= 1.38D-10 BMatP= 2.17D-10
 IDIUse=1 WtCom= 1.00D+00 WtEn= 0.00D+00
 Coeff-Com: -0.995D-06-0.210D-05 0.867D-07-0.204D-04-0.547D-04-0.249D-03
 Coeff-Com: -0.230D-03 0.814D-04 0.205D-04-0.294D-03-0.724D-03 0.300D-02
 Coeff-Com:  0.179D-01 0.197D-01-0.273D-01-0.753D-01-0.108D+00-0.104D-01
 Coeff-Com:  0.365D+00 0.816D+00
 Coeff:     -0.995D-06-0.210D-05 0.867D-07-0.204D-04-0.547D-04-0.249D-03
 Coeff:     -0.230D-03 0.814D-04 0.205D-04-0.294D-03-0.724D-03 0.300D-02
 Coeff:      0.179D-01 0.197D-01-0.273D-01-0.753D-01-0.108D+00-0.104D-01
 Coeff:      0.365D+00 0.816D+00
 Gap=     0.111 Goal=   None    Shift=    0.000
 Gap=     0.072 Goal=   None    Shift=    0.000
 RMSDP=3.86D-08 MaxDP=5.94D-06 DE=-4.73D-10 OVMax= 4.24D-05

 Cycle  26  Pass 1  IDiag  1:
 RMSU=  7.19D-09    CP:  1.00D+00  1.42D+00  2.00D+00  2.99D+00  1.93D+00
 E= -4002.67748693410     Delta-E=       -0.000000000487 Rises=F Damp=F
 DIIS: error= 6.88D-07 at cycle  26 NSaved=  20.
 NSaved=20 IEnMin=20 EnMin= -4002.67748693410     IErMin=20 ErrMin= 6.88D-07
 ErrMax= 6.88D-07  0.00D+00 EMaxC= 1.00D-01 BMatC= 1.18D-10 BMatP= 1.38D-10
 IDIUse=1 WtCom= 1.00D+00 WtEn= 0.00D+00
 Coeff-Com: -0.218D-05 0.709D-05 0.323D-04 0.641D-05-0.172D-03-0.284D-03
 Coeff-Com: -0.521D-03 0.253D-03 0.170D-02 0.118D-02-0.249D-02-0.283D-03
 Coeff-Com:  0.807D-02 0.180D-03-0.136D-01-0.346D-01-0.149D+00-0.172D+00
 Coeff-Com:  0.457D+00 0.905D+00
 Coeff:     -0.218D-05 0.709D-05 0.323D-04 0.641D-05-0.172D-03-0.284D-03
 Coeff:     -0.521D-03 0.253D-03 0.170D-02 0.118D-02-0.249D-02-0.283D-03
 Coeff:      0.807D-02 0.180D-03-0.136D-01-0.346D-01-0.149D+00-0.172D+00
 Coeff:      0.457D+00 0.905D+00
 Gap=     0.111 Goal=   None    Shift=    0.000
 Gap=     0.072 Goal=   None    Shift=    0.000
 RMSDP=4.71D-08 MaxDP=7.44D-06 DE=-4.87D-10 OVMax= 5.21D-05

 Cycle  27  Pass 1  IDiag  1:
 RMSU=  3.43D-08    CP:  1.00D+00  1.45D+00  2.45D+00  3.00D+00  3.00D+00
                    CP:  1.75D+00
 E= -4002.67748693479     Delta-E=       -0.000000000682 Rises=F Damp=F
 DIIS: error= 6.43D-07 at cycle  27 NSaved=  20.
 NSaved=20 IEnMin=20 EnMin= -4002.67748693479     IErMin=20 ErrMin= 6.43D-07
 ErrMax= 6.43D-07  0.00D+00 EMaxC= 1.00D-01 BMatC= 1.03D-10 BMatP= 1.18D-10
 IDIUse=1 WtCom= 1.00D+00 WtEn= 0.00D+00
 Coeff-Com: -0.853D-06 0.173D-04 0.453D-04 0.203D-03 0.157D-03-0.432D-03
 Coeff-Com: -0.124D-03 0.122D-02 0.178D-02-0.387D-02-0.174D-01-0.158D-01
 Coeff-Com:  0.251D-01 0.659D-01 0.927D-01-0.694D-01-0.452D+00-0.548D+00
 Coeff-Com:  0.516D+00 0.140D+01
 Coeff:     -0.853D-06 0.173D-04 0.453D-04 0.203D-03 0.157D-03-0.432D-03
 Coeff:     -0.124D-03 0.122D-02 0.178D-02-0.387D-02-0.174D-01-0.158D-01
 Coeff:      0.251D-01 0.659D-01 0.927D-01-0.694D-01-0.452D+00-0.548D+00
 Coeff:      0.516D+00 0.140D+01
 Gap=     0.111 Goal=   None    Shift=    0.000
 Gap=     0.072 Goal=   None    Shift=    0.000
 RMSDP=8.87D-08 MaxDP=1.42D-05 DE=-6.82D-10 OVMax= 9.81D-05

 Cycle  28  Pass 1  IDiag  1:
 RMSU=  4.11D-08    CP:  1.00D+00  1.50D+00  3.00D+00  3.00D+00  3.00D+00
                    CP:  3.00D+00  2.95D+00
 E= -4002.67748693580     Delta-E=       -0.000000001010 Rises=F Damp=F
 DIIS: error= 5.60D-07 at cycle  28 NSaved=  20.
 NSaved=20 IEnMin=20 EnMin= -4002.67748693580     IErMin=20 ErrMin= 5.60D-07
 ErrMax= 5.60D-07  0.00D+00 EMaxC= 1.00D-01 BMatC= 9.31D-11 BMatP= 1.03D-10
 IDIUse=1 WtCom= 1.00D+00 WtEn= 0.00D+00
 Coeff-Com:  0.269D-04 0.987D-04 0.375D-03 0.269D-03 0.786D-04 0.364D-03
 Coeff-Com:  0.791D-03-0.426D-03-0.699D-02-0.262D-01-0.262D-01 0.462D-01
 Coeff-Com:  0.978D-01 0.145D+00 0.116D+00-0.276D+00-0.128D+01-0.742D+00
 Coeff-Com:  0.157D+01 0.138D+01
 Coeff:      0.269D-04 0.987D-04 0.375D-03 0.269D-03 0.786D-04 0.364D-03
 Coeff:      0.791D-03-0.426D-03-0.699D-02-0.262D-01-0.262D-01 0.462D-01
 Coeff:      0.978D-01 0.145D+00 0.116D+00-0.276D+00-0.128D+01-0.742D+00
 Coeff:      0.157D+01 0.138D+01
 Gap=     0.111 Goal=   None    Shift=    0.000
 Gap=     0.072 Goal=   None    Shift=    0.000
 RMSDP=1.76D-07 MaxDP=2.86D-05 DE=-1.01D-09 OVMax= 1.94D-04

 Cycle  29  Pass 1  IDiag  1:
 RMSU=  1.41D-07    CP:  1.00D+00  1.59D+00  3.00D+00  3.00D+00  3.00D+00
                    CP:  3.00D+00  3.00D+00  3.00D+00
 E= -4002.67748693752     Delta-E=       -0.000000001724 Rises=F Damp=F
 DIIS: error= 4.01D-07 at cycle  29 NSaved=  20.
 NSaved=20 IEnMin=20 EnMin= -4002.67748693752     IErMin=20 ErrMin= 4.01D-07
 ErrMax= 4.01D-07  0.00D+00 EMaxC= 1.00D-01 BMatC= 6.71D-11 BMatP= 9.31D-11
 IDIUse=1 WtCom= 1.00D+00 WtEn= 0.00D+00
 Coeff-Com:  0.243D-04 0.240D-03 0.447D-03 0.116D-02-0.111D-03-0.403D-02
 Coeff-Com: -0.435D-02 0.439D-02 0.624D-02-0.284D-02 0.229D-04-0.531D-02
 Coeff-Com:  0.629D-02 0.180D+00 0.287D+00-0.404D+00-0.107D+01-0.340D+00
 Coeff-Com:  0.878D+00 0.147D+01
 Coeff:      0.243D-04 0.240D-03 0.447D-03 0.116D-02-0.111D-03-0.403D-02
 Coeff:     -0.435D-02 0.439D-02 0.624D-02-0.284D-02 0.229D-04-0.531D-02
 Coeff:      0.629D-02 0.180D+00 0.287D+00-0.404D+00-0.107D+01-0.340D+00
 Coeff:      0.878D+00 0.147D+01
 Gap=     0.111 Goal=   None    Shift=    0.000
 Gap=     0.072 Goal=   None    Shift=    0.000
 RMSDP=2.42D-07 MaxDP=4.00D-05 DE=-1.72D-09 OVMax= 2.66D-04

 Cycle  30  Pass 1  IDiag  1:
 RMSU=  1.12D-07    CP:  1.00D+00  1.70D+00  3.00D+00  3.00D+00  3.00D+00
                    CP:  3.00D+00  3.00D+00  3.00D+00  2.49D+00
 E= -4002.67748693933     Delta-E=       -0.000000001804 Rises=F Damp=F
 DIIS: error= 3.92D-07 at cycle  30 NSaved=  20.
 NSaved=20 IEnMin=20 EnMin= -4002.67748693933     IErMin=20 ErrMin= 3.92D-07
 ErrMax= 3.92D-07  0.00D+00 EMaxC= 1.00D-01 BMatC= 4.50D-11 BMatP= 6.71D-11
 IDIUse=1 WtCom= 1.00D+00 WtEn= 0.00D+00
 Coeff-Com: -0.201D-04 0.710D-04 0.552D-03 0.508D-04-0.211D-02-0.218D-02
 Coeff-Com:  0.425D-02 0.956D-02 0.537D-02-0.117D-01-0.307D-01-0.396D-01
 Coeff-Com:  0.767D-01 0.270D+00 0.179D+00-0.406D+00-0.784D+00 0.248D-01
 Coeff-Com:  0.921D+00 0.785D+00
 Coeff:     -0.201D-04 0.710D-04 0.552D-03 0.508D-04-0.211D-02-0.218D-02
 Coeff:      0.425D-02 0.956D-02 0.537D-02-0.117D-01-0.307D-01-0.396D-01
 Coeff:      0.767D-01 0.270D+00 0.179D+00-0.406D+00-0.784D+00 0.248D-01
 Coeff:      0.921D+00 0.785D+00
 Gap=     0.111 Goal=   None    Shift=    0.000
 Gap=     0.072 Goal=   None    Shift=    0.000
 RMSDP=1.23D-07 MaxDP=2.09D-05 DE=-1.80D-09 OVMax= 1.35D-04

 Cycle  31  Pass 1  IDiag  1:
 RMSU=  3.58D-08    CP:  1.00D+00  1.76D+00  3.00D+00  3.00D+00  3.00D+00
                    CP:  3.00D+00  3.00D+00  3.00D+00  3.00D+00  1.51D+00
 E= -4002.67748693997     Delta-E=       -0.000000000646 Rises=F Damp=F
 DIIS: error= 3.92D-07 at cycle  31 NSaved=  20.
 NSaved=20 IEnMin=20 EnMin= -4002.67748693997     IErMin=19 ErrMin= 3.92D-07
 ErrMax= 3.92D-07  0.00D+00 EMaxC= 1.00D-01 BMatC= 3.55D-11 BMatP= 4.50D-11
 IDIUse=1 WtCom= 1.00D+00 WtEn= 0.00D+00
 Coeff-Com: -0.640D-04-0.334D-03-0.221D-03 0.365D-03 0.100D-02 0.128D-02
 Coeff-Com:  0.193D-02 0.249D-02-0.640D-02-0.113D-01-0.185D-01-0.302D-01
 Coeff-Com:  0.235D-01 0.250D+00 0.214D+00-0.345D+00-0.351D+00-0.691D-02
 Coeff-Com:  0.518D+00 0.758D+00
 Coeff:     -0.640D-04-0.334D-03-0.221D-03 0.365D-03 0.100D-02 0.128D-02
 Coeff:      0.193D-02 0.249D-02-0.640D-02-0.113D-01-0.185D-01-0.302D-01
 Coeff:      0.235D-01 0.250D+00 0.214D+00-0.345D+00-0.351D+00-0.691D-02
 Coeff:      0.518D+00 0.758D+00
 Gap=     0.111 Goal=   None    Shift=    0.000
 Gap=     0.072 Goal=   None    Shift=    0.000
 RMSDP=6.59D-08 MaxDP=1.17D-05 DE=-6.46D-10 OVMax= 7.16D-05

 Cycle  32  Pass 1  IDiag  1:
 RMSU=  5.78D-09    CP:  1.00D+00  1.79D+00  3.00D+00  3.00D+00  3.00D+00
                    CP:  3.00D+00  3.00D+00  3.00D+00  3.00D+00  1.79D+00
                    CP:  2.58D+00
 E= -4002.67748694035     Delta-E=       -0.000000000378 Rises=F Damp=F
 DIIS: error= 3.85D-07 at cycle  32 NSaved=  20.
 NSaved=20 IEnMin=20 EnMin= -4002.67748694035     IErMin=20 ErrMin= 3.85D-07
 ErrMax= 3.85D-07  0.00D+00 EMaxC= 1.00D-01 BMatC= 3.10D-11 BMatP= 3.55D-11
 IDIUse=1 WtCom= 1.00D+00 WtEn= 0.00D+00
 Coeff-Com: -0.497D-03-0.428D-03 0.125D-02 0.218D-02-0.835D-03-0.365D-02
 Coeff-Com: -0.189D-02 0.696D-03 0.884D-02 0.131D-01-0.595D-01-0.134D+00
 Coeff-Com:  0.696D-01 0.421D+00 0.198D+00-0.305D+00-0.577D+00-0.369D-01
 Coeff-Com:  0.602D+00 0.803D+00
 Coeff:     -0.497D-03-0.428D-03 0.125D-02 0.218D-02-0.835D-03-0.365D-02
 Coeff:     -0.189D-02 0.696D-03 0.884D-02 0.131D-01-0.595D-01-0.134D+00
 Coeff:      0.696D-01 0.421D+00 0.198D+00-0.305D+00-0.577D+00-0.369D-01
 Coeff:      0.602D+00 0.803D+00
 Gap=     0.111 Goal=   None    Shift=    0.000
 Gap=     0.072 Goal=   None    Shift=    0.000
 RMSDP=5.34D-08 MaxDP=9.80D-06 DE=-3.78D-10 OVMax= 5.76D-05

 Cycle  33  Pass 1  IDiag  1:
 RMSU=  3.15D-08    CP:  1.00D+00  1.81D+00  3.00D+00  3.00D+00  3.00D+00
                    CP:  3.00D+00  3.00D+00  3.00D+00  3.00D+00  2.02D+00
                    CP:  3.00D+00  1.54D+00
 E= -4002.67748694063     Delta-E=       -0.000000000276 Rises=F Damp=F
 DIIS: error= 3.70D-07 at cycle  33 NSaved=  20.
 NSaved=20 IEnMin=20 EnMin= -4002.67748694063     IErMin=20 ErrMin= 3.70D-07
 ErrMax= 3.70D-07  0.00D+00 EMaxC= 1.00D-01 BMatC= 2.83D-11 BMatP= 3.10D-11
 IDIUse=1 WtCom= 1.00D+00 WtEn= 0.00D+00
 Coeff-Com:  0.109D-04 0.920D-03 0.763D-03-0.247D-02-0.692D-02-0.695D-02
 Coeff-Com:  0.878D-02 0.301D-01 0.494D-01-0.205D-01-0.189D+00-0.296D+00
 Coeff-Com:  0.160D+00 0.699D+00 0.124D+00-0.617D+00-0.682D+00-0.129D+00
 Coeff-Com:  0.888D+00 0.988D+00
 Coeff:      0.109D-04 0.920D-03 0.763D-03-0.247D-02-0.692D-02-0.695D-02
 Coeff:      0.878D-02 0.301D-01 0.494D-01-0.205D-01-0.189D+00-0.296D+00
 Coeff:      0.160D+00 0.699D+00 0.124D+00-0.617D+00-0.682D+00-0.129D+00
 Coeff:      0.888D+00 0.988D+00
 Gap=     0.111 Goal=   None    Shift=    0.000
 Gap=     0.072 Goal=   None    Shift=    0.000
 RMSDP=7.37D-08 MaxDP=1.38D-05 DE=-2.76D-10 OVMax= 7.94D-05

 Cycle  34  Pass 1  IDiag  1:
 RMSU=  5.48D-09    CP:  1.00D+00  1.84D+00  3.00D+00  3.00D+00  3.00D+00
                    CP:  3.00D+00  3.00D+00  3.00D+00  3.00D+00  2.32D+00
                    CP:  3.00D+00  2.39D+00  3.00D+00
 E= -4002.67748694094     Delta-E=       -0.000000000317 Rises=F Damp=F
 DIIS: error= 3.41D-07 at cycle  34 NSaved=  20.
 NSaved=20 IEnMin=20 EnMin= -4002.67748694094     IErMin=20 ErrMin= 3.41D-07
 ErrMax= 3.41D-07  0.00D+00 EMaxC= 1.00D-01 BMatC= 2.39D-11 BMatP= 2.83D-11
 IDIUse=1 WtCom= 1.00D+00 WtEn= 0.00D+00
 Coeff-Com:  0.603D-03-0.221D-03-0.274D-02-0.449D-02-0.202D-02 0.956D-02
 Coeff-Com:  0.185D-01 0.268D-01-0.324D-01-0.153D+00-0.231D+00 0.616D-01
 Coeff-Com:  0.618D+00 0.229D+00-0.394D+00-0.773D+00-0.691D+00 0.284D+00
 Coeff-Com:  0.103D+01 0.101D+01
 Coeff:      0.603D-03-0.221D-03-0.274D-02-0.449D-02-0.202D-02 0.956D-02
 Coeff:      0.185D-01 0.268D-01-0.324D-01-0.153D+00-0.231D+00 0.616D-01
 Coeff:      0.618D+00 0.229D+00-0.394D+00-0.773D+00-0.691D+00 0.284D+00
 Coeff:      0.103D+01 0.101D+01
 Gap=     0.111 Goal=   None    Shift=    0.000
 Gap=     0.072 Goal=   None    Shift=    0.000
 RMSDP=1.09D-07 MaxDP=2.04D-05 DE=-3.17D-10 OVMax= 1.17D-04

 Cycle  35  Pass 1  IDiag  1:
 RMSU=  9.33D-08    CP:  1.00D+00  1.89D+00  3.00D+00  3.00D+00  3.00D+00
                    CP:  3.00D+00  3.00D+00  3.00D+00  3.00D+00  2.76D+00
                    CP:  3.00D+00  3.00D+00  3.00D+00  3.00D+00
 E= -4002.67748694145     Delta-E=       -0.000000000511 Rises=F Damp=F
 DIIS: error= 2.94D-07 at cycle  35 NSaved=  20.
 NSaved=20 IEnMin=20 EnMin= -4002.67748694145     IErMin=20 ErrMin= 2.94D-07
 ErrMax= 2.94D-07  0.00D+00 EMaxC= 1.00D-01 BMatC= 1.74D-11 BMatP= 2.39D-11
 IDIUse=1 WtCom= 1.00D+00 WtEn= 0.00D+00
 Coeff-Com: -0.938D-03-0.386D-03 0.236D-02 0.599D-02 0.325D-03-0.173D-01
 Coeff-Com: -0.301D-01-0.183D-02 0.875D-01 0.119D+00-0.161D+00-0.230D+00
 Coeff-Com:  0.831D-01 0.351D+00 0.824D-01-0.474D+00-0.814D+00-0.180D+00
 Coeff-Com:  0.901D+00 0.128D+01
 Coeff:     -0.938D-03-0.386D-03 0.236D-02 0.599D-02 0.325D-03-0.173D-01
 Coeff:     -0.301D-01-0.183D-02 0.875D-01 0.119D+00-0.161D+00-0.230D+00
 Coeff:      0.831D-01 0.351D+00 0.824D-01-0.474D+00-0.814D+00-0.180D+00
 Coeff:      0.901D+00 0.128D+01
 Gap=     0.111 Goal=   None    Shift=    0.000
 Gap=     0.072 Goal=   None    Shift=    0.000
 RMSDP=1.45D-07 MaxDP=2.74D-05 DE=-5.11D-10 OVMax= 1.56D-04

 Cycle  36  Pass 1  IDiag  1:
 RMSU=  4.35D-08    CP:  1.00D+00  1.94D+00  3.00D+00  3.00D+00  3.00D+00
                    CP:  3.00D+00  3.00D+00  3.00D+00  3.00D+00  3.00D+00
                    CP:  3.00D+00  3.00D+00  3.00D+00  3.00D+00  2.35D+00
 E= -4002.67748694202     Delta-E=       -0.000000000569 Rises=F Damp=F
 DIIS: error= 2.21D-07 at cycle  36 NSaved=  20.
 NSaved=20 IEnMin=20 EnMin= -4002.67748694202     IErMin=20 ErrMin= 2.21D-07
 ErrMax= 2.21D-07  0.00D+00 EMaxC= 1.00D-01 BMatC= 1.25D-11 BMatP= 1.74D-11
 IDIUse=1 WtCom= 1.00D+00 WtEn= 0.00D+00
 Coeff-Com:  0.168D-02 0.352D-02 0.404D-02-0.615D-02-0.238D-01-0.417D-01
 Coeff-Com:  0.412D-01 0.227D+00 0.286D+00-0.232D+00-0.820D+00-0.139D+00
 Coeff-Com:  0.727D+00 0.967D+00 0.323D+00-0.106D+01-0.127D+01-0.296D+00
 Coeff-Com:  0.115D+01 0.116D+01
 Coeff:      0.168D-02 0.352D-02 0.404D-02-0.615D-02-0.238D-01-0.417D-01
 Coeff:      0.412D-01 0.227D+00 0.286D+00-0.232D+00-0.820D+00-0.139D+00
 Coeff:      0.727D+00 0.967D+00 0.323D+00-0.106D+01-0.127D+01-0.296D+00
 Coeff:      0.115D+01 0.116D+01
 Gap=     0.111 Goal=   None    Shift=    0.000
 Gap=     0.072 Goal=   None    Shift=    0.000
 RMSDP=1.53D-07 MaxDP=2.91D-05 DE=-5.69D-10 OVMax= 1.65D-04

 Cycle  37  Pass 1  IDiag  1:
 RMSU=  7.40D-08    CP:  1.00D+00  2.00D+00  3.00D+00  3.00D+00  3.00D+00
                    CP:  3.00D+00  3.00D+00  3.00D+00  3.00D+00  3.00D+00
                    CP:  3.00D+00  3.00D+00  3.00D+00  3.00D+00  3.00D+00
                    CP:  2.64D+00
 E= -4002.67748694230     Delta-E=       -0.000000000282 Rises=F Damp=F
 DIIS: error= 1.35D-07 at cycle  37 NSaved=  20.
 NSaved=20 IEnMin=20 EnMin= -4002.67748694230     IErMin=20 ErrMin= 1.35D-07
 ErrMax= 1.35D-07  0.00D+00 EMaxC= 1.00D-01 BMatC= 6.74D-12 BMatP= 1.25D-11
 IDIUse=1 WtCom= 1.00D+00 WtEn= 0.00D+00
 Coeff-Com:  0.160D-02 0.111D-02-0.314D-02-0.889D-02-0.127D-01 0.375D-01
 Coeff-Com:  0.111D+00 0.505D-01-0.152D+00-0.338D+00-0.136D-01 0.336D+00
 Coeff-Com:  0.471D+00 0.276D+00-0.347D+00-0.655D+00-0.496D+00 0.242D+00
 Coeff-Com:  0.765D+00 0.734D+00
 Coeff:      0.160D-02 0.111D-02-0.314D-02-0.889D-02-0.127D-01 0.375D-01
 Coeff:      0.111D+00 0.505D-01-0.152D+00-0.338D+00-0.136D-01 0.336D+00
 Coeff:      0.471D+00 0.276D+00-0.347D+00-0.655D+00-0.496D+00 0.242D+00
 Coeff:      0.765D+00 0.734D+00
 Gap=     0.111 Goal=   None    Shift=    0.000
 Gap=     0.072 Goal=   None    Shift=    0.000
 RMSDP=7.31D-08 MaxDP=1.39D-05 DE=-2.82D-10 OVMax= 7.86D-05

 Cycle  38  Pass 1  IDiag  1:
 RMSU=  1.94D-08    CP:  1.00D+00  2.03D+00  3.00D+00  3.00D+00  3.00D+00
                    CP:  3.00D+00  3.00D+00  3.00D+00  3.00D+00  3.00D+00
                    CP:  3.00D+00  3.00D+00  3.00D+00  3.00D+00  3.00D+00
                    CP:  3.00D+00  1.86D+00
 E= -4002.67748694245     Delta-E=       -0.000000000144 Rises=F Damp=F
 DIIS: error= 9.27D-08 at cycle  38 NSaved=  20.
 NSaved=20 IEnMin=20 EnMin= -4002.67748694245     IErMin=20 ErrMin= 9.27D-08
 ErrMax= 9.27D-08  0.00D+00 EMaxC= 1.00D-01 BMatC= 3.62D-12 BMatP= 6.74D-12
 IDIUse=1 WtCom= 1.00D+00 WtEn= 0.00D+00
 Coeff-Com: -0.127D-03 0.375D-03 0.243D-02 0.513D-02-0.204D-01-0.583D-01
 Coeff-Com: -0.225D-01 0.163D+00 0.157D+00-0.735D-01-0.246D+00-0.199D+00
 Coeff-Com:  0.920D-01 0.477D+00 0.310D+00-0.224D+00-0.620D+00-0.243D+00
 Coeff-Com:  0.385D+00 0.111D+01
 Coeff:     -0.127D-03 0.375D-03 0.243D-02 0.513D-02-0.204D-01-0.583D-01
 Coeff:     -0.225D-01 0.163D+00 0.157D+00-0.735D-01-0.246D+00-0.199D+00
 Coeff:      0.920D-01 0.477D+00 0.310D+00-0.224D+00-0.620D+00-0.243D+00
 Coeff:      0.385D+00 0.111D+01
 Gap=     0.111 Goal=   None    Shift=    0.000
 Gap=     0.072 Goal=   None    Shift=    0.000
 RMSDP=5.35D-08 MaxDP=1.03D-05 DE=-1.44D-10 OVMax= 5.74D-05

 Cycle  39  Pass 1  IDiag  1:
 RMSU=  5.06D-09    CP:  1.00D+00  2.05D+00  3.00D+00  3.00D+00  3.00D+00
                    CP:  3.00D+00  3.00D+00  3.00D+00  3.00D+00  3.00D+00
                    CP:  3.00D+00  3.00D+00  3.00D+00  3.00D+00  3.00D+00
                    CP:  3.00D+00  2.48D+00  2.32D+00
 E= -4002.67748694246     Delta-E=       -0.000000000011 Rises=F Damp=F
 DIIS: error= 6.29D-08 at cycle  39 NSaved=  20.
 NSaved=20 IEnMin=20 EnMin= -4002.67748694246     IErMin=20 ErrMin= 6.29D-08
 ErrMax= 6.29D-08  0.00D+00 EMaxC= 1.00D-01 BMatC= 2.08D-12 BMatP= 3.62D-12
 IDIUse=1 WtCom= 1.00D+00 WtEn= 0.00D+00
 Coeff-Com:  0.625D-04 0.510D-02 0.976D-02-0.358D-01-0.103D+00-0.408D-01
 Coeff-Com:  0.198D+00 0.304D+00-0.480D-01-0.365D+00-0.375D+00-0.869D-01
 Coeff-Com:  0.493D+00 0.544D+00 0.137D+00-0.552D+00-0.582D+00-0.838D-01
 Coeff-Com:  0.771D+00 0.810D+00
 Coeff:      0.625D-04 0.510D-02 0.976D-02-0.358D-01-0.103D+00-0.408D-01
 Coeff:      0.198D+00 0.304D+00-0.480D-01-0.365D+00-0.375D+00-0.869D-01
 Coeff:      0.493D+00 0.544D+00 0.137D+00-0.552D+00-0.582D+00-0.838D-01
 Coeff:      0.771D+00 0.810D+00
 Gap=     0.111 Goal=   None    Shift=    0.000
 Gap=     0.072 Goal=   None    Shift=    0.000
 RMSDP=3.17D-08 MaxDP=6.10D-06 DE=-1.09D-11 OVMax= 3.40D-05

 Cycle  40  Pass 1  IDiag  1:
 RMSU=  2.71D-09    CP:  1.00D+00  2.06D+00  3.00D+00  3.00D+00  3.00D+00
                    CP:  3.00D+00  3.00D+00  3.00D+00  3.00D+00  3.00D+00
                    CP:  3.00D+00  3.00D+00  3.00D+00  3.00D+00  3.00D+00
                    CP:  3.00D+00  2.85D+00  3.00D+00  1.72D+00
 E= -4002.67748694254     Delta-E=       -0.000000000076 Rises=F Damp=F
 DIIS: error= 4.31D-08 at cycle  40 NSaved=  20.
 NSaved=20 IEnMin=20 EnMin= -4002.67748694254     IErMin=20 ErrMin= 4.31D-08
 ErrMax= 4.31D-08  0.00D+00 EMaxC= 1.00D-01 BMatC= 1.09D-12 BMatP= 2.08D-12
 IDIUse=1 WtCom= 1.00D+00 WtEn= 0.00D+00
 Coeff-Com:  0.183D-02 0.361D-02-0.430D-02-0.205D-01-0.203D-01-0.107D-01
 Coeff-Com:  0.872D-01 0.411D-01-0.492D-01-0.127D+00-0.116D+00 0.201D-01
 Coeff-Com:  0.167D+00 0.231D+00 0.178D-01-0.255D+00-0.329D+00-0.125D+00
 Coeff-Com:  0.568D+00 0.919D+00
 Coeff:      0.183D-02 0.361D-02-0.430D-02-0.205D-01-0.203D-01-0.107D-01
 Coeff:      0.872D-01 0.411D-01-0.492D-01-0.127D+00-0.116D+00 0.201D-01
 Coeff:      0.167D+00 0.231D+00 0.178D-01-0.255D+00-0.329D+00-0.125D+00
 Coeff:      0.568D+00 0.919D+00
 Gap=     0.111 Goal=   None    Shift=    0.000
 Gap=     0.072 Goal=   None    Shift=    0.000
 RMSDP=2.12D-08 MaxDP=4.07D-06 DE=-7.64D-11 OVMax= 2.26D-05

 Cycle  41  Pass 1  IDiag  1:
 Restarting incremental Fock formation.
 E= -4002.67748694254     Delta-E=        0.000000000000 Rises=F Damp=F
 DIIS: error= 2.33D-08 at cycle  41 NSaved=  20.
 NSaved=20 IEnMin=19 EnMin= -4002.67748694254     IErMin=20 ErrMin= 2.33D-08
 ErrMax= 2.33D-08  0.00D+00 EMaxC= 1.00D-01 BMatC= 5.60D-13 BMatP= 1.09D-12
 IDIUse=1 WtCom= 1.00D+00 WtEn= 0.00D+00
 Coeff-Com:  0.122D-02 0.109D-01 0.165D-01-0.188D-01-0.876D-01-0.164D-01
 Coeff-Com:  0.751D-01 0.862D-01-0.148D-01-0.891D-01-0.116D+00-0.120D-01
 Coeff-Com:  0.131D+00 0.172D+00-0.130D-01-0.207D+00-0.326D+00 0.116D+00
 Coeff-Com:  0.620D+00 0.672D+00
 Coeff:      0.122D-02 0.109D-01 0.165D-01-0.188D-01-0.876D-01-0.164D-01
 Coeff:      0.751D-01 0.862D-01-0.148D-01-0.891D-01-0.116D+00-0.120D-01
 Coeff:      0.131D+00 0.172D+00-0.130D-01-0.207D+00-0.326D+00 0.116D+00
 Coeff:      0.620D+00 0.672D+00
 Gap=     0.111 Goal=   None    Shift=    0.000
 Gap=     0.072 Goal=   None    Shift=    0.000
 RMSDP=8.98D-09 MaxDP=1.70D-06 DE= 0.00D+00 OVMax= 9.54D-06

 Cycle  42  Pass 1  IDiag  1:
 RMSU=  8.98D-09    CP:  1.00D+00
 E= -4002.67748694252     Delta-E=        0.000000000020 Rises=F Damp=F
 DIIS: error= 1.30D-08 at cycle  42 NSaved=  20.
 NSaved=20 IEnMin=18 EnMin= -4002.67748694254     IErMin=20 ErrMin= 1.30D-08
 ErrMax= 1.30D-08  0.00D+00 EMaxC= 1.00D-01 BMatC= 2.05D-13 BMatP= 5.60D-13
 IDIUse=1 WtCom= 1.00D+00 WtEn= 0.00D+00
 Coeff-Com:  0.473D-02 0.118D-01 0.566D-03-0.369D-01-0.351D-01 0.296D-01
 Coeff-Com:  0.565D-01 0.127D-01-0.372D-01-0.607D-01-0.304D-01 0.299D-01
 Coeff-Com:  0.913D-01 0.423D-01-0.586D-01-0.112D+00-0.103D+00 0.446D-01
 Coeff-Com:  0.404D+00 0.746D+00
 Coeff:      0.473D-02 0.118D-01 0.566D-03-0.369D-01-0.351D-01 0.296D-01
 Coeff:      0.565D-01 0.127D-01-0.372D-01-0.607D-01-0.304D-01 0.299D-01
 Coeff:      0.913D-01 0.423D-01-0.586D-01-0.112D+00-0.103D+00 0.446D-01
 Coeff:      0.404D+00 0.746D+00
 Gap=     0.111 Goal=   None    Shift=    0.000
 Gap=     0.072 Goal=   None    Shift=    0.000
 RMSDP=4.00D-09 MaxDP=7.36D-07 DE= 2.00D-11 OVMax= 4.16D-06

 SCF Done:  E(UB3LYP) =  -4002.67748694     A.U. after   42 cycles
            NFock= 42  Conv=0.40D-08     -V/T= 2.0025
 <Sx>= 0.0000 <Sy>= 0.0000 <Sz>= 2.0000 <S**2>= 6.0168 S= 2.0034
 <L.S>= 0.000000000000E+00
 KE= 3.992871214304D+03 PE=-2.117392297338D+04 EE= 7.311070431798D+03
 Annihilation of the first spin contaminant:
 S**2 before annihilation     6.0168,   after     6.0000
 Leave Link  502 at Sat Oct 20 05:32:41 2018, MaxMem=   838860800 cpu:     39772.1
 (Enter /soft/sl6.3/x86_64/gaussian/g09_d01/g09/l601.exe)
 Copying SCF densities to generalized density rwf, IOpCl= 1 IROHF=0.

 **********************************************************************

            Population analysis using the SCF density.

 **********************************************************************

 Orbital symmetries:
 Alpha Orbitals:
       Occupied  (A) (A) (A) (A) (A) (A) (A) (A) (A) (A) (A) (A)
                 (A) (A) (A) (A) (A) (A) (A) (A) (A) (A) (A) (A)
                 (A) (A) (A) (A) (A) (A) (A) (A) (A) (A) (A) (A)
                 (A) (A) (A) (A) (A) (A) (A) (A) (A) (A) (A) (A)
                 (A) (A) (A) (A) (A) (A) (A) (A) (A) (A) (A) (A)
                 (A) (A) (A) (A) (A) (A) (A) (A) (A) (A) (A) (A)
                 (A) (A) (A) (A) (A) (A) (A) (A) (A) (A) (A) (A)
                 (A) (A) (A) (A) (A) (A) (A) (A) (A) (A) (A) (A)
                 (A) (A) (A) (A) (A) (A) (A) (A) (A) (A) (A) (A)
                 (A) (A) (A) (A) (A) (A) (A) (A) (A) (A) (A) (A)
                 (A) (A) (A) (A) (A) (A) (A) (A) (A) (A) (A) (A)
                 (A) (A) (A) (A) (A) (A) (A) (A) (A) (A) (A) (A)
                 (A) (A) (A) (A) (A) (A) (A) (A) (A) (A) (A) (A)
                 (A) (A) (A) (A) (A) (A) (A) (A) (A) (A) (A) (A)
                 (A) (A)
       Virtual   (A) (A) (A) (A) (A) (A) (A) (A) (A) (A) (A) (A)
                 (A) (A) (A) (A) (A) (A) (A) (A) (A) (A) (A) (A)
                 (A) (A) (A) (A) (A) (A) (A) (A) (A) (A) (A) (A)
                 (A) (A) (A) (A) (A) (A) (A) (A) (A) (A) (A) (A)
                 (A) (A) (A) (A) (A) (A) (A) (A) (A) (A) (A) (A)
                 (A) (A) (A) (A) (A) (A) (A) (A) (A) (A) (A) (A)
                 (A) (A) (A) (A) (A) (A) (A) (A) (A) (A) (A) (A)
                 (A) (A) (A) (A) (A) (A) (A) (A) (A) (A) (A) (A)
                 (A) (A) (A) (A) (A) (A) (A) (A) (A) (A) (A) (A)
                 (A) (A) (A) (A) (A) (A) (A) (A) (A) (A) (A) (A)
                 (A) (A) (A) (A) (A) (A) (A) (A) (A) (A) (A) (A)
                 (A) (A) (A) (A) (A) (A) (A) (A) (A) (A) (A) (A)
                 (A) (A) (A) (A) (A) (A) (A) (A) (A) (A) (A) (A)
                 (A) (A) (A) (A) (A) (A) (A) (A) (A) (A) (A) (A)
                 (A) (A) (A) (A) (A) (A) (A) (A) (A) (A) (A) (A)
                 (A) (A) (A) (A) (A) (A) (A) (A) (A) (A) (A) (A)
                 (A) (A) (A) (A) (A) (A) (A) (A) (A) (A) (A) (A)
                 (A) (A) (A) (A) (A) (A) (A) (A) (A) (A) (A) (A)
                 (A) (A) (A) (A) (A) (A) (A) (A) (A) (A) (A) (A)
                 (A) (A) (A) (A) (A) (A) (A) (A) (A) (A) (A) (A)
                 (A) (A) (A) (A) (A) (A) (A) (A) (A) (A) (A) (A)
                 (A) (A) (A) (A) (A) (A) (A) (A) (A) (A) (A) (A)
                 (A) (A) (A) (A) (A) (A) (A) (A) (A) (A) (A) (A)
                 (A) (A) (A) (A) (A) (A) (A) (A) (A) (A) (A) (A)
                 (A) (A) (A) (A) (A) (A) (A) (A) (A) (A) (A) (A)
                 (A) (A) (A) (A) (A) (A) (A) (A) (A) (A) (A) (A)
                 (A) (A) (A) (A) (A) (A) (A) (A) (A) (A) (A) (A)
                 (A) (A) (A) (A) (A) (A) (A) (A) (A) (A) (A) (A)
                 (A) (A) (A) (A) (A) (A) (A) (A) (A) (A) (A) (A)
                 (A) (A) (A) (A) (A) (A) (A) (A) (A) (A) (A) (A)
                 (A) (A) (A) (A) (A) (A) (A) (A) (A) (A) (A) (A)
                 (A) (A) (A) (A) (A) (A) (A) (A) (A) (A) (A) (A)
                 (A) (A) (A) (A) (A) (A) (A) (A) (A) (A) (A) (A)
                 (A) (A) (A) (A) (A) (A) (A) (A) (A) (A) (A) (A)
                 (A) (A) (A) (A) (A) (A) (A) (A) (A) (A) (A) (A)
                 (A) (A) (A) (A) (A) (A) (A) (A) (A) (A) (A) (A)
                 (A) (A) (A) (A) (A) (A) (A) (A) (A) (A) (A) (A)
                 (A) (A) (A) (A) (A) (A) (A) (A) (A) (A) (A) (A)
                 (A) (A) (A) (A) (A) (A) (A) (A) (A) (A) (A) (A)
                 (A) (A) (A) (A) (A) (A) (A) (A) (A) (A) (A) (A)
                 (A) (A) (A) (A) (A) (A) (A) (A) (A) (A) (A) (A)
                 (A) (A) (A) (A) (A) (A) (A) (A) (A) (A) (A) (A)
                 (A) (A) (A) (A) (A) (A) (A) (A) (A) (A) (A) (A)
                 (A) (A) (A) (A) (A) (A) (A) (A) (A) (A) (A) (A)
                 (A) (A) (A) (A) (A) (A) (A) (A) (A) (A) (A) (A)
                 (A) (A) (A) (A) (A) (A) (A) (A) (A) (A) (A) (A)
                 (A) (A) (A) (A) (A) (A) (A) (A) (A) (A) (A) (A)
                 (A) (A) (A) (A) (A) (A) (A) (A) (A) (A) (A) (A)
                 (A) (A) (A) (A) (A) (A) (A) (A) (A) (A) (A) (A)
                 (A) (A) (A) (A) (A) (A) (A) (A) (A) (A) (A) (A)
                 (A) (A) (A) (A) (A) (A) (A) (A) (A) (A) (A) (A)
                 (A) (A) (A) (A) (A) (A) (A) (A) (A) (A) (A) (A)
                 (A) (A) (A) (A) (A) (A) (A) (A) (A) (A) (A) (A)
                 (A) (A) (A) (A) (A) (A) (A) (A) (A) (A) (A) (A)
                 (A) (A) (A) (A) (A) (A) (A) (A) (A) (A) (A) (A)
                 (A) (A) (A) (A) (A) (A) (A) (A) (A) (A) (A) (A)
                 (A) (A) (A) (A) (A) (A) (A) (A) (A) (A) (A) (A)
                 (A) (A) (A) (A) (A) (A) (A) (A) (A) (A) (A) (A)
                 (A) (A) (A) (A) (A) (A) (A) (A) (A) (A) (A) (A)
                 (A) (A) (A) (A) (A) (A) (A) (A) (A) (A) (A) (A)
                 (A) (A) (A) (A) (A) (A) (A) (A) (A) (A) (A) (A)
                 (A) (A) (A) (A) (A) (A) (A) (A) (A) (A) (A) (A)
                 (A) (A) (A) (A) (A) (A) (A) (A) (A) (A) (A) (A)
                 (A) (A) (A) (A) (A) (A) (A) (A) (A) (A) (A) (A)
 Beta  Orbitals:
       Occupied  (A) (A) (A) (A) (A) (A) (A) (A) (A) (A) (A) (A)
                 (A) (A) (A) (A) (A) (A) (A) (A) (A) (A) (A) (A)
                 (A) (A) (A) (A) (A) (A) (A) (A) (A) (A) (A) (A)
                 (A) (A) (A) (A) (A) (A) (A) (A) (A) (A) (A) (A)
                 (A) (A) (A) (A) (A) (A) (A) (A) (A) (A) (A) (A)
                 (A) (A) (A) (A) (A) (A) (A) (A) (A) (A) (A) (A)
                 (A) (A) (A) (A) (A) (A) (A) (A) (A) (A) (A) (A)
                 (A) (A) (A) (A) (A) (A) (A) (A) (A) (A) (A) (A)
                 (A) (A) (A) (A) (A) (A) (A) (A) (A) (A) (A) (A)
                 (A) (A) (A) (A) (A) (A) (A) (A) (A) (A) (A) (A)
                 (A) (A) (A) (A) (A) (A) (A) (A) (A) (A) (A) (A)
                 (A) (A) (A) (A) (A) (A) (A) (A) (A) (A) (A) (A)
                 (A) (A) (A) (A) (A) (A) (A) (A) (A) (A) (A) (A)
                 (A) (A) (A) (A) (A) (A) (A) (A) (A) (A)
       Virtual   (A) (A) (A) (A) (A) (A) (A) (A) (A) (A) (A) (A)
                 (A) (A) (A) (A) (A) (A) (A) (A) (A) (A) (A) (A)
                 (A) (A) (A) (A) (A) (A) (A) (A) (A) (A) (A) (A)
                 (A) (A) (A) (A) (A) (A) (A) (A) (A) (A) (A) (A)
                 (A) (A) (A) (A) (A) (A) (A) (A) (A) (A) (A) (A)
                 (A) (A) (A) (A) (A) (A) (A) (A) (A) (A) (A) (A)
                 (A) (A) (A) (A) (A) (A) (A) (A) (A) (A) (A) (A)
                 (A) (A) (A) (A) (A) (A) (A) (A) (A) (A) (A) (A)
                 (A) (A) (A) (A) (A) (A) (A) (A) (A) (A) (A) (A)
                 (A) (A) (A) (A) (A) (A) (A) (A) (A) (A) (A) (A)
                 (A) (A) (A) (A) (A) (A) (A) (A) (A) (A) (A) (A)
                 (A) (A) (A) (A) (A) (A) (A) (A) (A) (A) (A) (A)
                 (A) (A) (A) (A) (A) (A) (A) (A) (A) (A) (A) (A)
                 (A) (A) (A) (A) (A) (A) (A) (A) (A) (A) (A) (A)
                 (A) (A) (A) (A) (A) (A) (A) (A) (A) (A) (A) (A)
                 (A) (A) (A) (A) (A) (A) (A) (A) (A) (A) (A) (A)
                 (A) (A) (A) (A) (A) (A) (A) (A) (A) (A) (A) (A)
                 (A) (A) (A) (A) (A) (A) (A) (A) (A) (A) (A) (A)
                 (A) (A) (A) (A) (A) (A) (A) (A) (A) (A) (A) (A)
                 (A) (A) (A) (A) (A) (A) (A) (A) (A) (A) (A) (A)
                 (A) (A) (A) (A) (A) (A) (A) (A) (A) (A) (A) (A)
                 (A) (A) (A) (A) (A) (A) (A) (A) (A) (A) (A) (A)
                 (A) (A) (A) (A) (A) (A) (A) (A) (A) (A) (A) (A)
                 (A) (A) (A) (A) (A) (A) (A) (A) (A) (A) (A) (A)
                 (A) (A) (A) (A) (A) (A) (A) (A) (A) (A) (A) (A)
                 (A) (A) (A) (A) (A) (A) (A) (A) (A) (A) (A) (A)
                 (A) (A) (A) (A) (A) (A) (A) (A) (A) (A) (A) (A)
                 (A) (A) (A) (A) (A) (A) (A) (A) (A) (A) (A) (A)
                 (A) (A) (A) (A) (A) (A) (A) (A) (A) (A) (A) (A)
                 (A) (A) (A) (A) (A) (A) (A) (A) (A) (A) (A) (A)
                 (A) (A) (A) (A) (A) (A) (A) (A) (A) (A) (A) (A)
                 (A) (A) (A) (A) (A) (A) (A) (A) (A) (A) (A) (A)
                 (A) (A) (A) (A) (A) (A) (A) (A) (A) (A) (A) (A)
                 (A) (A) (A) (A) (A) (A) (A) (A) (A) (A) (A) (A)
                 (A) (A) (A) (A) (A) (A) (A) (A) (A) (A) (A) (A)
                 (A) (A) (A) (A) (A) (A) (A) (A) (A) (A) (A) (A)
                 (A) (A) (A) (A) (A) (A) (A) (A) (A) (A) (A) (A)
                 (A) (A) (A) (A) (A) (A) (A) (A) (A) (A) (A) (A)
                 (A) (A) (A) (A) (A) (A) (A) (A) (A) (A) (A) (A)
                 (A) (A) (A) (A) (A) (A) (A) (A) (A) (A) (A) (A)
                 (A) (A) (A) (A) (A) (A) (A) (A) (A) (A) (A) (A)
                 (A) (A) (A) (A) (A) (A) (A) (A) (A) (A) (A) (A)
                 (A) (A) (A) (A) (A) (A) (A) (A) (A) (A) (A) (A)
                 (A) (A) (A) (A) (A) (A) (A) (A) (A) (A) (A) (A)
                 (A) (A) (A) (A) (A) (A) (A) (A) (A) (A) (A) (A)
                 (A) (A) (A) (A) (A) (A) (A) (A) (A) (A) (A) (A)
                 (A) (A) (A) (A) (A) (A) (A) (A) (A) (A) (A) (A)
                 (A) (A) (A) (A) (A) (A) (A) (A) (A) (A) (A) (A)
                 (A) (A) (A) (A) (A) (A) (A) (A) (A) (A) (A) (A)
                 (A) (A) (A) (A) (A) (A) (A) (A) (A) (A) (A) (A)
                 (A) (A) (A) (A) (A) (A) (A) (A) (A) (A) (A) (A)
                 (A) (A) (A) (A) (A) (A) (A) (A) (A) (A) (A) (A)
                 (A) (A) (A) (A) (A) (A) (A) (A) (A) (A) (A) (A)
                 (A) (A) (A) (A) (A) (A) (A) (A) (A) (A) (A) (A)
                 (A) (A) (A) (A) (A) (A) (A) (A) (A) (A) (A) (A)
                 (A) (A) (A) (A) (A) (A) (A) (A) (A) (A) (A) (A)
                 (A) (A) (A) (A) (A) (A) (A) (A) (A) (A) (A) (A)
                 (A) (A) (A) (A) (A) (A) (A) (A) (A) (A) (A) (A)
                 (A) (A) (A) (A) (A) (A) (A) (A) (A) (A) (A) (A)
                 (A) (A) (A) (A) (A) (A) (A) (A) (A) (A) (A) (A)
                 (A) (A) (A) (A) (A) (A) (A) (A) (A) (A) (A) (A)
                 (A) (A) (A) (A) (A) (A) (A) (A) (A) (A) (A) (A)
                 (A) (A) (A) (A) (A) (A) (A) (A) (A) (A) (A) (A)
                 (A) (A) (A) (A) (A) (A) (A) (A) (A) (A) (A) (A)
                 (A) (A) (A) (A)
 The electronic state is 5-A.
 Alpha  occ. eigenvalues -- -256.01410-101.42507-101.42270 -29.98558 -25.87294
 Alpha  occ. eigenvalues --  -25.84499 -25.84364 -19.18477 -19.18442 -19.12648
 Alpha  occ. eigenvalues --  -19.12623 -14.44554 -14.44470 -14.40181 -14.40110
 Alpha  occ. eigenvalues --  -14.37497 -14.37421 -14.34051 -14.34039 -10.32485
 Alpha  occ. eigenvalues --  -10.32465 -10.26719 -10.26609 -10.25141 -10.25098
 Alpha  occ. eigenvalues --  -10.24483 -10.24477 -10.23732 -10.23696 -10.21957
 Alpha  occ. eigenvalues --  -10.21940 -10.21884 -10.21861 -10.21698 -10.21678
 Alpha  occ. eigenvalues --  -10.21664 -10.21465 -10.21423 -10.21328 -10.21268
 Alpha  occ. eigenvalues --  -10.21209 -10.20859 -10.20850 -10.20393 -10.20376
 Alpha  occ. eigenvalues --  -10.19420 -10.19384  -9.33946  -9.33710  -7.09959
 Alpha  occ. eigenvalues --   -7.09723  -7.09697  -7.09677  -7.09456  -7.09443
 Alpha  occ. eigenvalues --   -3.49698  -2.31463  -2.25738  -2.25451  -1.14169
 Alpha  occ. eigenvalues --   -1.14098  -1.13026  -1.13007  -1.04002  -1.03975
 Alpha  occ. eigenvalues --   -0.97951  -0.97839  -0.96510  -0.96452  -0.89669
 Alpha  occ. eigenvalues --   -0.89614  -0.85681  -0.85625  -0.82709  -0.82670
 Alpha  occ. eigenvalues --   -0.80947  -0.80884  -0.79446  -0.79419  -0.78125
 Alpha  occ. eigenvalues --   -0.78061  -0.71969  -0.71871  -0.69585  -0.69201
 Alpha  occ. eigenvalues --   -0.69105  -0.69062  -0.66727  -0.66473  -0.65568
 Alpha  occ. eigenvalues --   -0.65372  -0.64332  -0.64180  -0.63160  -0.62783
 Alpha  occ. eigenvalues --   -0.61133  -0.60723  -0.59089  -0.58960  -0.55634
 Alpha  occ. eigenvalues --   -0.55417  -0.54173  -0.53775  -0.52370  -0.52135
 Alpha  occ. eigenvalues --   -0.51898  -0.51776  -0.50762  -0.50706  -0.49756
 Alpha  occ. eigenvalues --   -0.49517  -0.49322  -0.49268  -0.48754  -0.48576
 Alpha  occ. eigenvalues --   -0.47602  -0.47499  -0.47480  -0.47463  -0.46551
 Alpha  occ. eigenvalues --   -0.46463  -0.45470  -0.45370  -0.44005  -0.43990
 Alpha  occ. eigenvalues --   -0.43770  -0.43291  -0.43253  -0.42997  -0.41358
 Alpha  occ. eigenvalues --   -0.41311  -0.41276  -0.41182  -0.40302  -0.39643
 Alpha  occ. eigenvalues --   -0.39029  -0.38836  -0.38754  -0.38559  -0.36388
 Alpha  occ. eigenvalues --   -0.35583  -0.35456  -0.34447  -0.34386  -0.34125
 Alpha  occ. eigenvalues --   -0.33732  -0.32618  -0.32542  -0.32239  -0.31862
 Alpha  occ. eigenvalues --   -0.31619  -0.31292  -0.30378  -0.30357  -0.30307
 Alpha  occ. eigenvalues --   -0.29781  -0.29667  -0.29493  -0.28642  -0.28542
 Alpha  occ. eigenvalues --   -0.27381  -0.25979  -0.25786  -0.25762  -0.22063
 Alpha  occ. eigenvalues --   -0.21955  -0.21777  -0.21510  -0.20484  -0.20202
 Alpha virt. eigenvalues --   -0.09072  -0.08995  -0.06413  -0.06236  -0.04801
 Alpha virt. eigenvalues --   -0.04770  -0.04372  -0.04297  -0.03229  -0.03012
 Alpha virt. eigenvalues --    0.01586   0.01751   0.02521   0.02569   0.03274
 Alpha virt. eigenvalues --    0.03326   0.03922   0.03985   0.04532   0.04751
 Alpha virt. eigenvalues --    0.05610   0.05779   0.06733   0.06890   0.08144
 Alpha virt. eigenvalues --    0.08714   0.09657   0.09767   0.10115   0.11313
 Alpha virt. eigenvalues --    0.11562   0.12015   0.12191   0.13717   0.13746
 Alpha virt. eigenvalues --    0.13941   0.14114   0.15059   0.15392   0.15590
 Alpha virt. eigenvalues --    0.15721   0.16566   0.16677   0.17363   0.17593
 Alpha virt. eigenvalues --    0.18251   0.20080   0.20926   0.21077   0.21421
 Alpha virt. eigenvalues --    0.21749   0.22403   0.22890   0.23215   0.23575
 Alpha virt. eigenvalues --    0.23934   0.24397   0.24620   0.25196   0.25577
 Alpha virt. eigenvalues --    0.25950   0.26083   0.26700   0.26906   0.27215
 Alpha virt. eigenvalues --    0.27356   0.27969   0.28342   0.29329   0.29449
 Alpha virt. eigenvalues --    0.30192   0.31297   0.31423   0.32364   0.32443
 Alpha virt. eigenvalues --    0.32611   0.32841   0.33172   0.33735   0.34086
 Alpha virt. eigenvalues --    0.34397   0.34745   0.34832   0.35079   0.35199
 Alpha virt. eigenvalues --    0.35653   0.35784   0.35926   0.36125   0.36448
 Alpha virt. eigenvalues --    0.36783   0.36977   0.37229   0.37339   0.37524
 Alpha virt. eigenvalues --    0.37922   0.38397   0.38808   0.38894   0.39132
 Alpha virt. eigenvalues --    0.39497   0.39644   0.39711   0.40478   0.40510
 Alpha virt. eigenvalues --    0.40843   0.41112   0.41144   0.41247   0.41774
 Alpha virt. eigenvalues --    0.42041   0.42294   0.42763   0.43083   0.43350
 Alpha virt. eigenvalues --    0.43683   0.44043   0.44476   0.44731   0.45201
 Alpha virt. eigenvalues --    0.45642   0.46467   0.46986   0.47500   0.47778
 Alpha virt. eigenvalues --    0.47817   0.48004   0.48246   0.48763   0.49294
 Alpha virt. eigenvalues --    0.49523   0.49902   0.50684   0.50942   0.51051
 Alpha virt. eigenvalues --    0.51362   0.51909   0.52153   0.52873   0.53257
 Alpha virt. eigenvalues --    0.53924   0.54215   0.54674   0.55179   0.55486
 Alpha virt. eigenvalues --    0.55787   0.56288   0.56474   0.56575   0.56862
 Alpha virt. eigenvalues --    0.57384   0.57663   0.58013   0.58368   0.58754
 Alpha virt. eigenvalues --    0.58897   0.59210   0.59335   0.59432   0.59564
 Alpha virt. eigenvalues --    0.59802   0.60085   0.60330   0.60512   0.60621
 Alpha virt. eigenvalues --    0.61307   0.61752   0.62341   0.62403   0.62942
 Alpha virt. eigenvalues --    0.63290   0.63707   0.64492   0.64931   0.65612
 Alpha virt. eigenvalues --    0.65753   0.66349   0.66793   0.67101   0.67932
 Alpha virt. eigenvalues --    0.68253   0.68942   0.69443   0.69893   0.70329
 Alpha virt. eigenvalues --    0.70746   0.71151   0.71784   0.72309   0.72515
 Alpha virt. eigenvalues --    0.72835   0.73342   0.73964   0.74103   0.75131
 Alpha virt. eigenvalues --    0.75662   0.75910   0.76638   0.76809   0.77228
 Alpha virt. eigenvalues --    0.77391   0.77661   0.77896   0.78103   0.78536
 Alpha virt. eigenvalues --    0.78577   0.78867   0.79125   0.79367   0.80193
 Alpha virt. eigenvalues --    0.80854   0.81298   0.81513   0.82012   0.82307
 Alpha virt. eigenvalues --    0.82752   0.83666   0.84097   0.84557   0.86010
 Alpha virt. eigenvalues --    0.86249   0.86562   0.87066   0.87376   0.87722
 Alpha virt. eigenvalues --    0.87926   0.88775   0.90149   0.90358   0.90729
 Alpha virt. eigenvalues --    0.91983   0.92126   0.93069   0.93245   0.93510
 Alpha virt. eigenvalues --    0.94083   0.94298   0.95414   0.95717   0.95953
 Alpha virt. eigenvalues --    0.96196   0.96438   0.97110   0.97298   0.97408
 Alpha virt. eigenvalues --    0.97995   0.98094   0.98492   0.98750   0.99039
 Alpha virt. eigenvalues --    0.99343   1.00166   1.00409   1.00665   1.01110
 Alpha virt. eigenvalues --    1.01647   1.01979   1.02171   1.02475   1.02910
 Alpha virt. eigenvalues --    1.03379   1.03580   1.03840   1.04016   1.04416
 Alpha virt. eigenvalues --    1.04607   1.04628   1.04973   1.05416   1.06429
 Alpha virt. eigenvalues --    1.07430   1.07714   1.07860   1.08120   1.08320
 Alpha virt. eigenvalues --    1.08778   1.08988   1.09795   1.10879   1.12489
 Alpha virt. eigenvalues --    1.13271   1.13491   1.15450   1.15971   1.16126
 Alpha virt. eigenvalues --    1.16360   1.16609   1.17278   1.18719   1.19881
 Alpha virt. eigenvalues --    1.20390   1.20645   1.21784   1.22833   1.23854
 Alpha virt. eigenvalues --    1.24465   1.24899   1.25117   1.26031   1.26791
 Alpha virt. eigenvalues --    1.27967   1.28164   1.28771   1.30014   1.31127
 Alpha virt. eigenvalues --    1.31690   1.32615   1.33705   1.33853   1.35437
 Alpha virt. eigenvalues --    1.36469   1.37909   1.38002   1.39597   1.39688
 Alpha virt. eigenvalues --    1.40765   1.40852   1.41154   1.41421   1.41842
 Alpha virt. eigenvalues --    1.42110   1.43735   1.44019   1.44403   1.44900
 Alpha virt. eigenvalues --    1.45092   1.45655   1.46200   1.46928   1.48020
 Alpha virt. eigenvalues --    1.48159   1.48196   1.48275   1.49384   1.49460
 Alpha virt. eigenvalues --    1.49825   1.51328   1.51434   1.51488   1.51650
 Alpha virt. eigenvalues --    1.52065   1.52439   1.52480   1.52734   1.53350
 Alpha virt. eigenvalues --    1.53459   1.55233   1.55326   1.55417   1.55869
 Alpha virt. eigenvalues --    1.56496   1.56720   1.57565   1.57747   1.59226
 Alpha virt. eigenvalues --    1.59322   1.60020   1.60948   1.61669   1.62018
 Alpha virt. eigenvalues --    1.62297   1.62674   1.62798   1.63530   1.64140
 Alpha virt. eigenvalues --    1.64890   1.65411   1.66199   1.66637   1.67194
 Alpha virt. eigenvalues --    1.68009   1.68102   1.69210   1.69863   1.70585
 Alpha virt. eigenvalues --    1.71180   1.71650   1.72081   1.72437   1.73285
 Alpha virt. eigenvalues --    1.73722   1.74251   1.74358   1.74492   1.75891
 Alpha virt. eigenvalues --    1.76314   1.76681   1.76873   1.76990   1.77628
 Alpha virt. eigenvalues --    1.78184   1.78689   1.79072   1.80148   1.81055
 Alpha virt. eigenvalues --    1.81252   1.81757   1.82370   1.82958   1.83331
 Alpha virt. eigenvalues --    1.85613   1.86601   1.86790   1.87035   1.87110
 Alpha virt. eigenvalues --    1.87513   1.87808   1.87991   1.88672   1.88932
 Alpha virt. eigenvalues --    1.89205   1.89335   1.90132   1.90479   1.90941
 Alpha virt. eigenvalues --    1.91409   1.92208   1.92258   1.93351   1.93850
 Alpha virt. eigenvalues --    1.94311   1.94847   1.95050   1.95252   1.95585
 Alpha virt. eigenvalues --    1.95942   1.97905   1.98302   1.98787   1.99072
 Alpha virt. eigenvalues --    1.99404   2.00726   2.02791   2.03422   2.04135
 Alpha virt. eigenvalues --    2.04236   2.04490   2.04775   2.05686   2.06407
 Alpha virt. eigenvalues --    2.08184   2.09150   2.11659   2.11896   2.12167
 Alpha virt. eigenvalues --    2.12548   2.14491   2.15041   2.16149   2.16396
 Alpha virt. eigenvalues --    2.17465   2.17584   2.17780   2.18428   2.18813
 Alpha virt. eigenvalues --    2.18927   2.22344   2.23238   2.23375   2.24573
 Alpha virt. eigenvalues --    2.25009   2.26010   2.26647   2.26745   2.27328
 Alpha virt. eigenvalues --    2.28121   2.28427   2.28932   2.29164   2.29432
 Alpha virt. eigenvalues --    2.29964   2.30885   2.31707   2.32246   2.32895
 Alpha virt. eigenvalues --    2.33516   2.33694   2.36252   2.36579   2.37545
 Alpha virt. eigenvalues --    2.38124   2.39219   2.40579   2.41037   2.42044
 Alpha virt. eigenvalues --    2.42585   2.42978   2.43315   2.44223   2.44610
 Alpha virt. eigenvalues --    2.46380   2.46628   2.48064   2.48271   2.48602
 Alpha virt. eigenvalues --    2.49018   2.52739   2.52914   2.55358   2.55434
 Alpha virt. eigenvalues --    2.56022   2.56149   2.57078   2.57491   2.57728
 Alpha virt. eigenvalues --    2.57920   2.58592   2.58846   2.59447   2.59518
 Alpha virt. eigenvalues --    2.59803   2.59971   2.60596   2.61563   2.61711
 Alpha virt. eigenvalues --    2.61890   2.62538   2.62581   2.63230   2.63328
 Alpha virt. eigenvalues --    2.63555   2.63688   2.63814   2.64120   2.64297
 Alpha virt. eigenvalues --    2.64748   2.65427   2.65694   2.65958   2.65990
 Alpha virt. eigenvalues --    2.66924   2.67278   2.67902   2.68334   2.68507
 Alpha virt. eigenvalues --    2.68673   2.69877   2.69971   2.71341   2.71622
 Alpha virt. eigenvalues --    2.72549   2.73232   2.73760   2.74054   2.74973
 Alpha virt. eigenvalues --    2.75155   2.75726   2.75853   2.77120   2.77371
 Alpha virt. eigenvalues --    2.78403   2.78589   2.80493   2.81204   2.82444
 Alpha virt. eigenvalues --    2.82632   2.82838   2.84807   2.85023   2.86763
 Alpha virt. eigenvalues --    2.86882   2.87728   2.88075   2.88191   2.88295
 Alpha virt. eigenvalues --    2.88395   2.88709   2.88751   2.88864   2.89973
 Alpha virt. eigenvalues --    2.90169   2.92229   2.92600   2.93800   2.94040
 Alpha virt. eigenvalues --    2.94256   2.94881   2.95205   2.95452   2.96337
 Alpha virt. eigenvalues --    2.96622   2.99022   3.00758   3.02104   3.02263
 Alpha virt. eigenvalues --    3.02954   3.03117   3.04877   3.04920   3.06056
 Alpha virt. eigenvalues --    3.06590   3.10511   3.11080   3.12924   3.13246
 Alpha virt. eigenvalues --    3.13339   3.13513   3.15392   3.15745   3.16135
 Alpha virt. eigenvalues --    3.16693   3.22091   3.22594   3.25264   3.25914
 Alpha virt. eigenvalues --    3.26081   3.26535   3.32276   3.32498   3.33329
 Alpha virt. eigenvalues --    3.33476   3.33477   3.33698   3.34125   3.34590
 Alpha virt. eigenvalues --    3.36078   3.37644   3.38939   3.40842   3.41764
 Alpha virt. eigenvalues --    3.43316   3.43659   3.44821   3.45095   3.45493
 Alpha virt. eigenvalues --    3.45663   3.50947   3.51050   3.53787   3.53793
 Alpha virt. eigenvalues --    3.55915   3.56054   3.57128   3.58294   3.58338
 Alpha virt. eigenvalues --    3.59340   3.62444   3.63531   3.64259   3.64362
 Alpha virt. eigenvalues --    3.70424   3.70898   3.73223   3.73776   3.73832
 Alpha virt. eigenvalues --    3.76325   3.80827   3.84235   3.85041   3.85219
 Alpha virt. eigenvalues --    3.86342   3.86650   3.88096   3.88347   3.89439
 Alpha virt. eigenvalues --    3.89466   3.95019   3.96253   3.96543   3.97463
 Alpha virt. eigenvalues --    3.99474   3.99758   4.01339   4.02960   4.03872
 Alpha virt. eigenvalues --    4.04451   4.09174   4.09547   4.09990   4.11033
 Alpha virt. eigenvalues --    4.14301   4.17759   4.23972   4.24144   4.26145
 Alpha virt. eigenvalues --    4.26431   4.40652   4.44370   4.48735   4.49190
 Alpha virt. eigenvalues --    4.59879   4.66314   4.76208   4.76273   4.79210
 Alpha virt. eigenvalues --    4.79404   4.80707   4.80749   4.88199   4.88207
 Alpha virt. eigenvalues --    5.01982   5.01994   5.07459   5.07944   5.22120
 Alpha virt. eigenvalues --    5.22629   5.27159   5.27218   5.57688   5.57735
 Alpha virt. eigenvalues --    5.60171   5.60495   5.61654   5.67830   5.73748
 Alpha virt. eigenvalues --    5.74724   5.74810   5.87841   6.00153   7.85332
 Alpha virt. eigenvalues --    7.94930   8.06090   9.59483   9.73770  23.46872
 Alpha virt. eigenvalues --   23.46902  23.59873  23.60064  23.75541  23.75862
 Alpha virt. eigenvalues --   23.76832  23.76849  23.86407  23.86651  23.87140
 Alpha virt. eigenvalues --   23.87192  23.89837  23.89863  23.97451  23.97650
 Alpha virt. eigenvalues --   24.00897  24.00965  24.06321  24.06411  24.08166
 Alpha virt. eigenvalues --   24.08187  24.10319  24.10508  24.13933  24.13958
 Alpha virt. eigenvalues --   24.14917  24.14946  25.54107  25.62186  25.72123
 Alpha virt. eigenvalues --   25.72791  25.76137  25.90941  26.28082  33.77939
 Alpha virt. eigenvalues --   33.85821  33.93982  35.34941  35.35311  35.46637
 Alpha virt. eigenvalues --   35.46753  35.58920  35.59255  35.63361  35.64229
 Alpha virt. eigenvalues --   49.82805  49.82845  49.98516  49.98524 147.16200
 Alpha virt. eigenvalues --  215.52751 215.70045 776.99467
  Beta  occ. eigenvalues -- -256.01433-101.42430-101.42196 -29.90872 -25.80003
  Beta  occ. eigenvalues --  -25.78687 -25.78623 -19.18477 -19.18442 -19.12648
  Beta  occ. eigenvalues --  -19.12623 -14.44541 -14.44458 -14.40181 -14.40107
  Beta  occ. eigenvalues --  -14.37381 -14.37306 -14.33932 -14.33921 -10.32485
  Beta  occ. eigenvalues --  -10.32465 -10.26717 -10.26608 -10.25142 -10.25100
  Beta  occ. eigenvalues --  -10.24489 -10.24484 -10.23730 -10.23694 -10.21957
  Beta  occ. eigenvalues --  -10.21940 -10.21884 -10.21860 -10.21704 -10.21678
  Beta  occ. eigenvalues --  -10.21669 -10.21465 -10.21423 -10.21328 -10.21268
  Beta  occ. eigenvalues --  -10.21208 -10.20867 -10.20856 -10.20387 -10.20370
  Beta  occ. eigenvalues --  -10.19416 -10.19380  -9.33872  -9.33638  -7.09817
  Beta  occ. eigenvalues --   -7.09611  -7.09583  -7.09582  -7.09377  -7.09352
  Beta  occ. eigenvalues --   -3.31329  -2.08825  -2.07895  -2.07800  -1.14123
  Beta  occ. eigenvalues --   -1.14052  -1.13026  -1.13007  -1.04002  -1.03975
  Beta  occ. eigenvalues --   -0.97864  -0.97752  -0.96430  -0.96376  -0.89657
  Beta  occ. eigenvalues --   -0.89601  -0.85665  -0.85609  -0.82675  -0.82639
  Beta  occ. eigenvalues --   -0.80931  -0.80868  -0.79443  -0.79416  -0.78113
  Beta  occ. eigenvalues --   -0.78047  -0.71937  -0.71841  -0.69192  -0.69065
  Beta  occ. eigenvalues --   -0.68985  -0.68697  -0.66701  -0.66439  -0.65552
  Beta  occ. eigenvalues --   -0.65359  -0.64304  -0.64154  -0.63125  -0.62743
  Beta  occ. eigenvalues --   -0.61115  -0.60703  -0.59062  -0.58936  -0.55608
  Beta  occ. eigenvalues --   -0.55397  -0.54131  -0.53739  -0.52336  -0.52102
  Beta  occ. eigenvalues --   -0.51864  -0.51750  -0.50750  -0.50696  -0.49736
  Beta  occ. eigenvalues --   -0.49500  -0.49282  -0.49232  -0.48732  -0.48558
  Beta  occ. eigenvalues --   -0.47595  -0.47492  -0.47477  -0.47462  -0.46544
  Beta  occ. eigenvalues --   -0.46458  -0.45449  -0.45350  -0.43998  -0.43984
  Beta  occ. eigenvalues --   -0.43406  -0.43230  -0.43170  -0.42896  -0.41291
  Beta  occ. eigenvalues --   -0.41275  -0.41234  -0.41147  -0.39778  -0.39363
  Beta  occ. eigenvalues --   -0.38910  -0.38796  -0.38722  -0.37620  -0.36043
  Beta  occ. eigenvalues --   -0.35530  -0.34402  -0.34347  -0.34061  -0.32459
  Beta  occ. eigenvalues --   -0.32361  -0.32005  -0.31573  -0.31096  -0.30890
  Beta  occ. eigenvalues --   -0.30610  -0.30360  -0.30344  -0.29673  -0.29640
  Beta  occ. eigenvalues --   -0.28759  -0.28566  -0.26030  -0.25813  -0.25675
  Beta  occ. eigenvalues --   -0.24975  -0.22730  -0.22657  -0.22280  -0.21336
  Beta  occ. eigenvalues --   -0.16328
  Beta virt. eigenvalues --   -0.09091  -0.09018  -0.06788  -0.06117  -0.04840
  Beta virt. eigenvalues --   -0.04774  -0.04473  -0.04362  -0.03519  -0.03071
  Beta virt. eigenvalues --   -0.01035  -0.00380   0.01337   0.01595   0.01762
  Beta virt. eigenvalues --    0.02519   0.02569   0.03327   0.03370   0.03807
  Beta virt. eigenvalues --    0.03980   0.04523   0.04703   0.05052   0.05655
  Beta virt. eigenvalues --    0.05819   0.06741   0.06899   0.08224   0.08725
  Beta virt. eigenvalues --    0.09732   0.09788   0.10258   0.11382   0.11612
  Beta virt. eigenvalues --    0.12033   0.12374   0.13783   0.13802   0.13973
  Beta virt. eigenvalues --    0.14165   0.15098   0.15498   0.15614   0.15791
  Beta virt. eigenvalues --    0.16713   0.17256   0.17430   0.17740   0.19175
  Beta virt. eigenvalues --    0.20232   0.20930   0.21097   0.21502   0.21775
  Beta virt. eigenvalues --    0.22411   0.22902   0.23270   0.23710   0.24113
  Beta virt. eigenvalues --    0.24504   0.24800   0.25253   0.25736   0.25984
  Beta virt. eigenvalues --    0.26129   0.26722   0.26938   0.27321   0.27462
  Beta virt. eigenvalues --    0.28216   0.28495   0.29426   0.29589   0.30261
  Beta virt. eigenvalues --    0.31352   0.31559   0.32426   0.32503   0.32678
  Beta virt. eigenvalues --    0.32994   0.33242   0.33866   0.34207   0.34442
  Beta virt. eigenvalues --    0.34765   0.34924   0.35131   0.35297   0.35706
  Beta virt. eigenvalues --    0.35828   0.35951   0.36143   0.36517   0.36863
  Beta virt. eigenvalues --    0.37174   0.37255   0.37365   0.37586   0.37942
  Beta virt. eigenvalues --    0.38439   0.38865   0.38933   0.39197   0.39590
  Beta virt. eigenvalues --    0.39665   0.39740   0.40509   0.40538   0.40860
  Beta virt. eigenvalues --    0.41155   0.41221   0.41311   0.41827   0.42119
  Beta virt. eigenvalues --    0.42356   0.42849   0.43108   0.43392   0.43700
  Beta virt. eigenvalues --    0.44084   0.44518   0.44789   0.45332   0.45688
  Beta virt. eigenvalues --    0.46515   0.47032   0.47529   0.47829   0.47868
  Beta virt. eigenvalues --    0.48074   0.48315   0.48826   0.49353   0.49547
  Beta virt. eigenvalues --    0.49970   0.50759   0.51077   0.51166   0.51422
  Beta virt. eigenvalues --    0.51991   0.52176   0.52976   0.53437   0.54243
  Beta virt. eigenvalues --    0.54394   0.55038   0.55355   0.55562   0.55989
  Beta virt. eigenvalues --    0.56343   0.56496   0.56598   0.57071   0.57458
  Beta virt. eigenvalues --    0.57780   0.58265   0.58496   0.58870   0.58939
  Beta virt. eigenvalues --    0.59262   0.59426   0.59456   0.59775   0.59882
  Beta virt. eigenvalues --    0.60099   0.60424   0.60534   0.60686   0.61367
  Beta virt. eigenvalues --    0.61801   0.62393   0.62438   0.63107   0.63468
  Beta virt. eigenvalues --    0.63807   0.64749   0.65056   0.65702   0.66045
  Beta virt. eigenvalues --    0.66492   0.66837   0.67244   0.68049   0.68378
  Beta virt. eigenvalues --    0.68984   0.69499   0.69977   0.70370   0.70803
  Beta virt. eigenvalues --    0.71220   0.71841   0.72350   0.72569   0.72888
  Beta virt. eigenvalues --    0.73510   0.74178   0.74248   0.75296   0.75902
  Beta virt. eigenvalues --    0.76141   0.76850   0.77054   0.77367   0.77518
  Beta virt. eigenvalues --    0.77779   0.78050   0.78218   0.78605   0.78629
  Beta virt. eigenvalues --    0.79043   0.79202   0.79451   0.80417   0.80950
  Beta virt. eigenvalues --    0.81365   0.81691   0.82157   0.82479   0.82980
  Beta virt. eigenvalues --    0.83743   0.84185   0.84752   0.86163   0.86362
  Beta virt. eigenvalues --    0.86835   0.87253   0.87450   0.87752   0.88194
  Beta virt. eigenvalues --    0.88880   0.90207   0.90395   0.91351   0.92205
  Beta virt. eigenvalues --    0.92871   0.93335   0.93446   0.94387   0.94465
  Beta virt. eigenvalues --    0.95461   0.95794   0.96169   0.96243   0.96408
  Beta virt. eigenvalues --    0.96949   0.97226   0.97393   0.97609   0.98332
  Beta virt. eigenvalues --    0.98368   0.98704   0.98835   0.99223   0.99567
  Beta virt. eigenvalues --    1.00323   1.00554   1.00837   1.01316   1.01904
  Beta virt. eigenvalues --    1.02071   1.02264   1.02538   1.02971   1.03515
  Beta virt. eigenvalues --    1.03769   1.03975   1.04172   1.04468   1.04656
  Beta virt. eigenvalues --    1.04706   1.05087   1.05601   1.06456   1.07491
  Beta virt. eigenvalues --    1.07727   1.07896   1.08128   1.08338   1.08807
  Beta virt. eigenvalues --    1.09010   1.09831   1.10988   1.12763   1.13317
  Beta virt. eigenvalues --    1.13782   1.15551   1.16107   1.16314   1.16444
  Beta virt. eigenvalues --    1.17158   1.17480   1.19926   1.20263   1.20840
  Beta virt. eigenvalues --    1.20949   1.22157   1.24043   1.24218   1.24703
  Beta virt. eigenvalues --    1.24931   1.25293   1.26410   1.27017   1.28051
  Beta virt. eigenvalues --    1.28314   1.28851   1.30030   1.31385   1.31836
  Beta virt. eigenvalues --    1.33914   1.34042   1.35545   1.36131   1.38275
  Beta virt. eigenvalues --    1.38656   1.39304   1.39600   1.39691   1.40958
  Beta virt. eigenvalues --    1.41142   1.41607   1.41902   1.42025   1.42187
  Beta virt. eigenvalues --    1.43964   1.44111   1.44844   1.45193   1.45869
  Beta virt. eigenvalues --    1.46368   1.47091   1.48087   1.48137   1.48199
  Beta virt. eigenvalues --    1.48342   1.48786   1.49744   1.50023   1.50423
  Beta virt. eigenvalues --    1.51425   1.51540   1.51610   1.51922   1.52349
  Beta virt. eigenvalues --    1.52531   1.52903   1.53129   1.53392   1.53555
  Beta virt. eigenvalues --    1.55262   1.55364   1.55507   1.55921   1.56681
  Beta virt. eigenvalues --    1.56824   1.57614   1.57770   1.59413   1.59521
  Beta virt. eigenvalues --    1.60138   1.61049   1.61733   1.62184   1.62508
  Beta virt. eigenvalues --    1.62808   1.63354   1.63901   1.64351   1.65105
  Beta virt. eigenvalues --    1.65483   1.66371   1.66719   1.67317   1.68043
  Beta virt. eigenvalues --    1.68121   1.69700   1.70298   1.70697   1.71281
  Beta virt. eigenvalues --    1.71675   1.72322   1.72769   1.73411   1.74075
  Beta virt. eigenvalues --    1.74346   1.74378   1.75048   1.76155   1.76390
  Beta virt. eigenvalues --    1.76703   1.77017   1.77122   1.77858   1.78822
  Beta virt. eigenvalues --    1.78931   1.79617   1.80826   1.81140   1.81509
  Beta virt. eigenvalues --    1.82343   1.82673   1.83201   1.85313   1.86395
  Beta virt. eigenvalues --    1.86622   1.87047   1.87095   1.87244   1.87648
  Beta virt. eigenvalues --    1.88100   1.88437   1.88965   1.89370   1.89421
  Beta virt. eigenvalues --    1.89547   1.90592   1.90738   1.91073   1.91590
  Beta virt. eigenvalues --    1.92299   1.92412   1.93491   1.94266   1.94830
  Beta virt. eigenvalues --    1.95034   1.95213   1.95280   1.95670   1.96952
  Beta virt. eigenvalues --    1.97971   1.98425   1.98853   1.99122   1.99787
  Beta virt. eigenvalues --    2.01144   2.03014   2.03667   2.04149   2.04360
  Beta virt. eigenvalues --    2.04579   2.04875   2.05777   2.06847   2.08246
  Beta virt. eigenvalues --    2.09559   2.11700   2.11921   2.12189   2.12614
  Beta virt. eigenvalues --    2.14568   2.15103   2.16194   2.16478   2.17531
  Beta virt. eigenvalues --    2.17653   2.17857   2.18500   2.18838   2.19017
  Beta virt. eigenvalues --    2.22457   2.23337   2.23738   2.24946   2.25237
  Beta virt. eigenvalues --    2.26267   2.26696   2.26797   2.27486   2.28203
  Beta virt. eigenvalues --    2.28550   2.28992   2.29242   2.29494   2.30102
  Beta virt. eigenvalues --    2.31098   2.32204   2.32346   2.33224   2.33559
  Beta virt. eigenvalues --    2.33978   2.36415   2.36694   2.37784   2.38200
  Beta virt. eigenvalues --    2.39992   2.40729   2.41277   2.42107   2.42705
  Beta virt. eigenvalues --    2.43009   2.43367   2.44263   2.44640   2.46429
  Beta virt. eigenvalues --    2.46685   2.48081   2.48302   2.48655   2.49105
  Beta virt. eigenvalues --    2.52751   2.52929   2.55411   2.55494   2.56151
  Beta virt. eigenvalues --    2.56312   2.57117   2.57542   2.57755   2.57940
  Beta virt. eigenvalues --    2.58624   2.58864   2.59469   2.59536   2.59835
  Beta virt. eigenvalues --    2.60002   2.60676   2.61621   2.61740   2.61914
  Beta virt. eigenvalues --    2.62585   2.62648   2.63271   2.63394   2.63603
  Beta virt. eigenvalues --    2.63770   2.63872   2.64140   2.64373   2.64859
  Beta virt. eigenvalues --    2.65525   2.65735   2.65987   2.66086   2.66964
  Beta virt. eigenvalues --    2.67400   2.67964   2.68411   2.68561   2.68736
  Beta virt. eigenvalues --    2.69920   2.70029   2.71427   2.71671   2.72684
  Beta virt. eigenvalues --    2.73293   2.73848   2.74093   2.75013   2.75191
  Beta virt. eigenvalues --    2.76263   2.76303   2.77518   2.77535   2.78423
  Beta virt. eigenvalues --    2.78611   2.80779   2.81259   2.82668   2.82869
  Beta virt. eigenvalues --    2.86996   2.87121   2.87763   2.88081   2.88255
  Beta virt. eigenvalues --    2.88327   2.88555   2.88671   2.89883   2.90023
  Beta virt. eigenvalues --    2.90756   2.91760   2.92655   2.93176   2.93852
  Beta virt. eigenvalues --    2.94092   2.94611   2.95299   2.95308   2.95922
  Beta virt. eigenvalues --    2.96224   2.96542   2.97273   3.00443   3.00698
  Beta virt. eigenvalues --    3.01117   3.02174   3.02263   3.03477   3.03808
  Beta virt. eigenvalues --    3.04877   3.04921   3.05937   3.06869   3.07718
  Beta virt. eigenvalues --    3.10705   3.11148   3.12977   3.13249   3.13341
  Beta virt. eigenvalues --    3.13635   3.15629   3.15791   3.16587   3.17096
  Beta virt. eigenvalues --    3.22335   3.22818   3.25388   3.26078   3.26219
  Beta virt. eigenvalues --    3.26546   3.32293   3.32555   3.33476   3.33477
  Beta virt. eigenvalues --    3.33729   3.33793   3.34200   3.34635   3.37655
  Beta virt. eigenvalues --    3.37752   3.40691   3.40900   3.43194   3.43361
  Beta virt. eigenvalues --    3.44771   3.45110   3.45497   3.45659   3.46454
  Beta virt. eigenvalues --    3.50948   3.51050   3.53792   3.53804   3.56003
  Beta virt. eigenvalues --    3.56265   3.57167   3.58295   3.58342   3.59369
  Beta virt. eigenvalues --    3.62494   3.63569   3.64265   3.64373   3.70534
  Beta virt. eigenvalues --    3.71034   3.73344   3.73776   3.73833   3.76430
  Beta virt. eigenvalues --    3.80891   3.84283   3.85079   3.85271   3.86472
  Beta virt. eigenvalues --    3.86763   3.88143   3.88380   3.89442   3.89466
  Beta virt. eigenvalues --    3.95100   3.96269   3.96550   3.97546   3.99478
  Beta virt. eigenvalues --    3.99782   4.01428   4.03005   4.03914   4.04510
  Beta virt. eigenvalues --    4.09188   4.09548   4.10024   4.11059   4.14349
  Beta virt. eigenvalues --    4.17893   4.23974   4.24149   4.26167   4.26468
  Beta virt. eigenvalues --    4.40881   4.44664   4.48798   4.49246   4.60044
  Beta virt. eigenvalues --    4.66518   4.76208   4.76274   4.79295   4.79462
  Beta virt. eigenvalues --    4.80710   4.80755   4.88199   4.88207   5.01982
  Beta virt. eigenvalues --    5.01994   5.07470   5.07956   5.22198   5.22706
  Beta virt. eigenvalues --    5.27159   5.27219   5.57690   5.57741   5.60247
  Beta virt. eigenvalues --    5.60563   5.74720   5.74803   5.75595   5.80587
  Beta virt. eigenvalues --    5.81695   6.00852   6.13665   7.98915   8.05869
  Beta virt. eigenvalues --    8.17260   9.59651   9.73913  23.46873  23.46903
  Beta virt. eigenvalues --   23.59873  23.60064  23.75541  23.75863  23.76832
  Beta virt. eigenvalues --   23.76849  23.86405  23.86649  23.87140  23.87192
  Beta virt. eigenvalues --   23.89837  23.89863  23.97447  23.97646  24.00898
  Beta virt. eigenvalues --   24.00966  24.06322  24.06413  24.08166  24.08187
  Beta virt. eigenvalues --   24.10320  24.10509  24.13933  24.13958  24.14918
  Beta virt. eigenvalues --   24.14946  25.54249  25.62305  25.72333  25.72981
  Beta virt. eigenvalues --   25.78464  25.91119  26.36503  33.88008  33.93972
  Beta virt. eigenvalues --   34.02303  35.34974  35.35343  35.46651  35.46767
  Beta virt. eigenvalues --   35.59022  35.59357  35.63488  35.64353  49.82805
  Beta virt. eigenvalues --   49.82845  49.98516  49.98525 147.20166 215.52821
  Beta virt. eigenvalues --  215.70115 777.00236
          Condensed to atoms (all electrons):
          Atomic-Atomic Spin Densities.
 Mulliken charges and spin densities:
               1          2
     1  Fe   1.383007   3.759174
     2  Cl  -0.743914   0.077542
     3  N   -0.547064   0.019212
     4  N   -0.377800   0.018479
     5  N    0.004622  -0.001386
     6  N   -0.361523   0.003273
     7  C    0.150762  -0.005118
     8  H    0.177437   0.002065
     9  C   -0.182257   0.002377
    10  H    0.112614   0.000579
    11  C    0.002164  -0.005631
    12  H    0.107965   0.000263
    13  C   -0.099679   0.003479
    14  H    0.093838   0.000540
    15  C    0.242468  -0.000381
    16  C    0.098470   0.002122
    17  C    0.150213  -0.000477
    18  H    0.132921   0.000114
    19  Cl  -0.739904   0.080238
    20  N   -0.548811   0.018793
    21  N   -0.375970   0.017857
    22  N    0.003188   0.000189
    23  N   -0.355051   0.003048
    24  C    0.151901  -0.004056
    25  H    0.179246   0.001802
    26  C   -0.182540   0.001858
    27  H    0.113312   0.000604
    28  C    0.003619  -0.004208
    29  H    0.108554   0.000178
    30  C   -0.102529   0.002824
    31  H    0.094132   0.000578
    32  C    0.243788   0.000777
    33  C    0.093150   0.001877
    34  C    0.147363  -0.000807
    35  H    0.135698   0.000095
    36  C    0.245304   0.000815
    37  C   -0.098283   0.000022
    38  C   -0.057932  -0.000141
    39  C   -0.018656   0.000104
    40  C   -0.025596   0.000063
    41  C   -0.224251  -0.000136
    42  H    0.119307  -0.000003
    43  H    0.132139   0.000009
    44  H    0.119218   0.000013
    45  H    0.123272  -0.000004
    46  C    0.227283   0.000621
    47  C   -0.095800   0.000264
    48  C   -0.051844   0.000434
    49  C   -0.027301  -0.000097
    50  C   -0.018240  -0.000261
    51  C   -0.223872   0.000400
    52  H    0.115762  -0.000001
    53  H    0.142949  -0.000023
    54  H    0.122186   0.000015
    55  H    0.122061   0.000011
    56  C    0.432072  -0.000024
    57  O   -0.328669   0.000068
    58  O   -0.333711   0.000012
    59  H    0.259894  -0.000001
    60  C    0.432472   0.000000
    61  O   -0.327146  -0.000033
    62  O   -0.335968  -0.000003
    63  H    0.259962   0.000000
 Sum of Mulliken charges =   0.00000   4.00000
 Mulliken charges and spin densities with hydrogens summed into heavy atoms:
               1          2
     1  Fe   1.383007   3.759174
     2  Cl  -0.743914   0.077542
     3  N   -0.547064   0.019212
     4  N   -0.377800   0.018479
     5  N    0.004622  -0.001386
     6  N   -0.361523   0.003273
     7  C    0.328199  -0.003053
     9  C   -0.069644   0.002956
    11  C    0.110129  -0.005368
    13  C   -0.005841   0.004019
    15  C    0.242468  -0.000381
    16  C    0.098470   0.002122
    17  C    0.283134  -0.000362
    19  Cl  -0.739904   0.080238
    20  N   -0.548811   0.018793
    21  N   -0.375970   0.017857
    22  N    0.003188   0.000189
    23  N   -0.355051   0.003048
    24  C    0.331147  -0.002254
    26  C   -0.069228   0.002462
    28  C    0.112173  -0.004030
    30  C   -0.008397   0.003402
    32  C    0.243788   0.000777
    33  C    0.093150   0.001877
    34  C    0.283061  -0.000711
    36  C    0.245304   0.000815
    37  C    0.021024   0.000019
    38  C    0.074207  -0.000132
    39  C    0.100561   0.000117
    40  C    0.097675   0.000059
    41  C   -0.224251  -0.000136
    46  C    0.227283   0.000621
    47  C    0.019961   0.000263
    48  C    0.091106   0.000410
    49  C    0.094885  -0.000082
    50  C    0.103820  -0.000249
    51  C   -0.223872   0.000400
    56  C    0.432072  -0.000024
    57  O   -0.328669   0.000068
    58  O   -0.073817   0.000011
    60  C    0.432472   0.000000
    61  O   -0.327146  -0.000033
    62  O   -0.076006  -0.000003
 Electronic spatial extent (au):  <R**2>=          33162.4461
 Charge=              0.0000 electrons
 Dipole moment (field-independent basis, Debye):
    X=             -0.7006    Y=             11.4847    Z=             -2.7270  Tot=             11.8248
 Quadrupole moment (field-independent basis, Debye-Ang):
   XX=           -243.0995   YY=           -325.0673   ZZ=           -203.7704
   XY=             -6.0540   XZ=              9.6273   YZ=             -4.8649
 Traceless Quadrupole moment (field-independent basis, Debye-Ang):
   XX=             14.2129   YY=            -67.7549   ZZ=             53.5420
   XY=             -6.0540   XZ=              9.6273   YZ=             -4.8649
 Octapole moment (field-independent basis, Debye-Ang**2):
  XXX=           -113.2896  YYY=            162.6138  ZZZ=              5.6792  XYY=            -53.5089
  XXY=            198.8625  XXZ=           -180.4453  XZZ=             35.2163  YZZ=           -116.8371
  YYZ=            -85.9734  XYZ=             37.3564
 Hexadecapole moment (field-independent basis, Debye-Ang**3):
 XXXX=         -19541.3220 YYYY=         -15155.1302 ZZZZ=          -6030.3372 XXXY=           -877.1700
 XXXZ=           -483.9806 YYYX=           -552.7579 YYYZ=           -340.3714 ZZZX=             55.9259
 ZZZY=            -28.1544 XXYY=          -6024.2618 XXZZ=          -4719.5060 YYZZ=          -3110.0195
 XXYZ=           -798.2086 YYXZ=           -296.2284 ZZXY=            303.6602
 N-N= 5.867303840339D+03 E-N=-2.117392297503D+04  KE= 3.992871214304D+03
                          Isotropic Fermi Contact Couplings
        Atom                 a.u.       MegaHertz       Gauss      10(-4) cm-1
     1  Fe(57)            -0.56599     -20.52265      -7.32299      -6.84562
     2  Cl(35)             0.05222       5.72394       2.04244       1.90930
     3  N(14)              0.07235       5.84434       2.08541       1.94946
     4  N(14)              0.08357       6.75047       2.40874       2.25171
     5  N(14)              0.01052       0.84977       0.30322       0.28345
     6  N(14)              0.00874       0.70630       0.25203       0.23560
     7  C(13)             -0.00158      -0.44308      -0.15810      -0.14780
     8  H(1)               0.00045       0.50800       0.18127       0.16945
     9  C(13)              0.00175       0.49112       0.17524       0.16382
    10  H(1)               0.00013       0.14254       0.05086       0.04755
    11  C(13)             -0.00020      -0.05517      -0.01969      -0.01840
    12  H(1)               0.00006       0.06882       0.02455       0.02295
    13  C(13)              0.00227       0.63696       0.22728       0.21247
    14  H(1)               0.00017       0.18472       0.06591       0.06162
    15  C(13)             -0.00118      -0.33139      -0.11825      -0.11054
    16  C(13)             -0.00027      -0.07475      -0.02667      -0.02494
    17  C(13)              0.00034       0.09647       0.03442       0.03218
    18  H(1)               0.00007       0.07758       0.02768       0.02588
    19  Cl(35)             0.05258       5.76379       2.05666       1.92259
    20  N(14)              0.07204       5.81919       2.07643       1.94107
    21  N(14)              0.08316       6.71729       2.39690       2.24065
    22  N(14)              0.01052       0.85010       0.30334       0.28356
    23  N(14)              0.00880       0.71086       0.25365       0.23712
    24  C(13)             -0.00153      -0.42952      -0.15326      -0.14327
    25  H(1)               0.00043       0.48363       0.17257       0.16132
    26  C(13)              0.00164       0.46151       0.16468       0.15394
    27  H(1)               0.00013       0.14127       0.05041       0.04712
    28  C(13)             -0.00010      -0.02905      -0.01036      -0.00969
    29  H(1)               0.00004       0.04664       0.01664       0.01556
    30  C(13)              0.00216       0.60737       0.21672       0.20260
    31  H(1)               0.00017       0.19353       0.06906       0.06456
    32  C(13)             -0.00117      -0.32870      -0.11729      -0.10964
    33  C(13)             -0.00029      -0.08135      -0.02903      -0.02713
    34  C(13)              0.00035       0.09932       0.03544       0.03313
    35  H(1)               0.00006       0.06899       0.02462       0.02301
    36  C(13)              0.00050       0.14025       0.05004       0.04678
    37  C(13)              0.00031       0.08812       0.03144       0.02939
    38  C(13)             -0.00004      -0.01008      -0.00360      -0.00336
    39  C(13)              0.00011       0.03139       0.01120       0.01047
    40  C(13)              0.00001       0.00261       0.00093       0.00087
    41  C(13)             -0.00002      -0.00443      -0.00158      -0.00148
    42  H(1)               0.00001       0.01361       0.00486       0.00454
    43  H(1)               0.00001       0.01172       0.00418       0.00391
    44  H(1)               0.00001       0.00744       0.00266       0.00248
    45  H(1)               0.00000      -0.00123      -0.00044      -0.00041
    46  C(13)              0.00050       0.13970       0.04985       0.04660
    47  C(13)              0.00017       0.04675       0.01668       0.01559
    48  C(13)              0.00001       0.00324       0.00116       0.00108
    49  C(13)              0.00004       0.01064       0.00380       0.00355
    50  C(13)             -0.00002      -0.00633      -0.00226      -0.00211
    51  C(13)              0.00002       0.00700       0.00250       0.00233
    52  H(1)               0.00000       0.00549       0.00196       0.00183
    53  H(1)               0.00000      -0.00084      -0.00030      -0.00028
    54  H(1)               0.00001       0.00696       0.00248       0.00232
    55  H(1)               0.00000       0.00371       0.00132       0.00124
    56  C(13)             -0.00002      -0.00455      -0.00162      -0.00152
    57  O(17)              0.00001      -0.00089      -0.00032      -0.00030
    58  O(17)              0.00000       0.00028       0.00010       0.00009
    59  H(1)               0.00000      -0.00048      -0.00017      -0.00016
    60  C(13)              0.00001       0.00190       0.00068       0.00063
    61  O(17)              0.00000       0.00047       0.00017       0.00016
    62  O(17)              0.00000      -0.00024      -0.00009      -0.00008
    63  H(1)               0.00000       0.00018       0.00007       0.00006
 --------------------------------------------------------
       Center         ----  Spin Dipole Couplings  ----
                      3XX-RR        3YY-RR        3ZZ-RR
 --------------------------------------------------------
     1   Atom        2.207832     -1.197519     -1.010313
     2   Atom        0.110329      0.071437     -0.181766
     3   Atom       -0.078949     -0.078369      0.157318
     4   Atom        0.021974      0.016821     -0.038795
     5   Atom        0.008471      0.004056     -0.012528
     6   Atom        0.006617      0.000629     -0.007246
     7   Atom       -0.020235     -0.008459      0.028694
     8   Atom       -0.006750     -0.006901      0.013651
     9   Atom       -0.006445     -0.006196      0.012641
    10   Atom       -0.003187     -0.002807      0.005994
    11   Atom       -0.005640     -0.006631      0.012271
    12   Atom       -0.002374     -0.002416      0.004790
    13   Atom       -0.005830     -0.006150      0.011980
    14   Atom       -0.002724     -0.003110      0.005834
    15   Atom       -0.014020     -0.016279      0.030299
    16   Atom       -0.006207     -0.002415      0.008622
    17   Atom       -0.000575      0.001209     -0.000634
    18   Atom       -0.000125     -0.000185      0.000310
    19   Atom        0.114809      0.046317     -0.161126
    20   Atom       -0.080270     -0.079138      0.159408
    21   Atom        0.019743      0.026382     -0.046125
    22   Atom        0.008933      0.005085     -0.014019
    23   Atom        0.005579      0.001698     -0.007277
    24   Atom       -0.019539     -0.010897      0.030436
    25   Atom       -0.006447     -0.009693      0.016140
    26   Atom       -0.006276     -0.006656      0.012932
    27   Atom       -0.003075     -0.003345      0.006420
    28   Atom       -0.005478     -0.006054      0.011532
    29   Atom       -0.002452     -0.002411      0.004863
    30   Atom       -0.006118     -0.005319      0.011437
    31   Atom       -0.003011     -0.002272      0.005283
    32   Atom       -0.015655     -0.011161      0.026815
    33   Atom       -0.007687      0.002406      0.005281
    34   Atom       -0.001381      0.002762     -0.001381
    35   Atom       -0.000301      0.000586     -0.000285
    36   Atom        0.001423      0.002101     -0.003524
    37   Atom        0.001289      0.000374     -0.001663
    38   Atom        0.000205      0.002244     -0.002448
    39   Atom        0.000686      0.000461     -0.001146
    40   Atom        0.000190      0.001154     -0.001344
    41   Atom        0.000420      0.000583     -0.001004
    42   Atom        0.001369     -0.000185     -0.001184
    43   Atom       -0.000805      0.003711     -0.002906
    44   Atom        0.000620      0.000124     -0.000744
    45   Atom       -0.000075      0.001043     -0.000968
    46   Atom        0.000795      0.002620     -0.003414
    47   Atom        0.000046      0.001827     -0.001873
    48   Atom        0.001735      0.000794     -0.002529
    49   Atom        0.000375      0.000773     -0.001148
    50   Atom        0.000821      0.000449     -0.001270
    51   Atom        0.000546      0.000543     -0.001089
    52   Atom       -0.000333      0.001634     -0.001300
    53   Atom        0.002796     -0.000025     -0.002772
    54   Atom        0.000063      0.000706     -0.000769
    55   Atom        0.000801      0.000104     -0.000906
    56   Atom        0.000260      0.000353     -0.000613
    57   Atom        0.000256      0.000311     -0.000567
    58   Atom        0.000329      0.000167     -0.000496
    59   Atom        0.000236      0.000140     -0.000376
    60   Atom        0.000253      0.000370     -0.000623
    61   Atom        0.000134      0.000357     -0.000491
    62   Atom        0.000288      0.000199     -0.000487
    63   Atom        0.000214      0.000174     -0.000388
 --------------------------------------------------------
                        XY            XZ            YZ
 --------------------------------------------------------
     1   Atom       -0.079232      0.759361      0.071266
     2   Atom        0.184548     -0.019882     -0.014900
     3   Atom        0.007615      0.020555      0.014036
     4   Atom       -0.089889      0.060848     -0.054467
     5   Atom       -0.028817     -0.001947      0.002351
     6   Atom       -0.010202      0.007457     -0.003704
     7   Atom       -0.008520     -0.010518      0.016298
     8   Atom       -0.011594     -0.018406      0.018766
     9   Atom       -0.000016     -0.003610      0.002752
    10   Atom       -0.000940     -0.002664      0.003298
    11   Atom       -0.004479      0.001287      0.000987
    12   Atom       -0.000210      0.000448      0.000191
    13   Atom        0.000842      0.003430     -0.003929
    14   Atom       -0.001152      0.003650     -0.003174
    15   Atom       -0.012901      0.015346     -0.014287
    16   Atom       -0.016944      0.018637     -0.018511
    17   Atom       -0.009152      0.007105     -0.006500
    18   Atom       -0.003834      0.003977     -0.003845
    19   Atom       -0.181466     -0.002689      0.000849
    20   Atom       -0.005076      0.012864      0.012047
    21   Atom        0.092360      0.053772      0.048523
    22   Atom        0.025245     -0.003807     -0.003599
    23   Atom        0.010871      0.006485      0.003197
    24   Atom        0.006417     -0.012345     -0.012200
    25   Atom        0.010232     -0.019380     -0.016771
    26   Atom       -0.000036     -0.003931     -0.001027
    27   Atom        0.000737     -0.002924     -0.002389
    28   Atom        0.003410      0.000223      0.001179
    29   Atom        0.000188      0.000195      0.000593
    30   Atom       -0.000250      0.002821      0.005740
    31   Atom        0.001391      0.003119      0.004154
    32   Atom        0.012604      0.012083      0.019505
    33   Atom        0.017790      0.016176      0.019739
    34   Atom        0.009912      0.006218      0.006476
    35   Atom        0.004123      0.003571      0.003907
    36   Atom       -0.005414      0.000549     -0.000589
    37   Atom       -0.002891      0.001097     -0.000839
    38   Atom       -0.003692     -0.000330      0.000638
    39   Atom       -0.001741      0.000342     -0.000329
    40   Atom       -0.001980     -0.000317      0.000356
    41   Atom       -0.001595      0.000062      0.000091
    42   Atom       -0.002361      0.001552     -0.001094
    43   Atom       -0.004250     -0.001020      0.001746
    44   Atom       -0.001187      0.000392     -0.000315
    45   Atom       -0.001510     -0.000408      0.000590
    46   Atom        0.005534     -0.000154      0.000001
    47   Atom        0.002414      0.000663      0.000616
    48   Atom        0.003561     -0.000657     -0.000967
    49   Atom        0.001780      0.000129      0.000328
    50   Atom        0.002224     -0.000663     -0.000398
    51   Atom        0.001273      0.000088     -0.000306
    52   Atom        0.002247      0.000846      0.001361
    53   Atom        0.004733     -0.002246     -0.001643
    54   Atom        0.001164      0.000217      0.000295
    55   Atom        0.001589     -0.000739     -0.000590
    56   Atom        0.000937     -0.000120     -0.000128
    57   Atom        0.000544      0.000104     -0.000111
    58   Atom        0.000764     -0.000215     -0.000254
    59   Atom        0.000613     -0.000185     -0.000171
    60   Atom       -0.000943     -0.000053      0.000065
    61   Atom       -0.000854     -0.000085      0.000245
    62   Atom       -0.000748      0.000055     -0.000028
    63   Atom       -0.000580      0.000007     -0.000007
 --------------------------------------------------------


 ---------------------------------------------------------------------------------
              Anisotropic Spin Dipole Couplings in Principal Axis System
 ---------------------------------------------------------------------------------

       Atom             a.u.   MegaHertz   Gauss  10(-4) cm-1        Axes

              Baa    -1.2769   -22.106    -7.888    -7.374  0.1586  0.7427 -0.6505
     1 Fe(57) Bbb    -1.1022   -19.082    -6.809    -6.365 -0.1509  0.6694  0.7274
              Bcc     2.3791    41.189    14.697    13.739  0.9757 -0.0173  0.2182
 
              Baa    -0.1832    -9.586    -3.420    -3.198  0.0568  0.0173  0.9982
     2 Cl(35) Bbb    -0.0946    -4.953    -1.767    -1.652 -0.6676  0.7441  0.0251
              Bcc     0.2778    14.539     5.188     4.850  0.7424  0.6678 -0.0538
 
              Baa    -0.0864    -3.332    -1.189    -1.112  0.7469 -0.6645 -0.0247
     3 N(14)  Bbb    -0.0736    -2.838    -1.013    -0.947  0.6592  0.7447 -0.1040
              Bcc     0.1600     6.171     2.202     2.058  0.0875  0.0613  0.9943
 
              Baa    -0.0765    -2.950    -1.053    -0.984 -0.5746 -0.0779  0.8147
     4 N(14)  Bbb    -0.0690    -2.660    -0.949    -0.887  0.4839  0.7705  0.4150
              Bcc     0.1455     5.610     2.002     1.871  0.6601 -0.6327  0.4050
 
              Baa    -0.0227    -0.874    -0.312    -0.291  0.6775  0.7344 -0.0403
     5 N(14)  Bbb    -0.0127    -0.490    -0.175    -0.163  0.0737 -0.0132  0.9972
              Bcc     0.0354     1.364     0.487     0.455  0.7319 -0.6785 -0.0631
 
              Baa    -0.0106    -0.408    -0.146    -0.136 -0.4554 -0.1230  0.8818
     6 N(14)  Bbb    -0.0064    -0.249    -0.089    -0.083  0.4468  0.8251  0.3459
              Bcc     0.0170     0.657     0.234     0.219  0.7701 -0.5515  0.3207
 
              Baa    -0.0248    -3.327    -1.187    -1.110  0.9047  0.4232  0.0490
     7 C(13)  Bbb    -0.0129    -1.732    -0.618    -0.578 -0.3662  0.8313 -0.4183
              Bcc     0.0377     5.058     1.805     1.687 -0.2177  0.3605  0.9070
 
              Baa    -0.0185    -9.854    -3.516    -3.287  0.5774  0.8045 -0.1391
     8 H(1)   Bbb    -0.0174    -9.283    -3.312    -3.097  0.6782 -0.3778  0.6303
              Bcc     0.0359    19.137     6.829     6.383 -0.4545  0.4583  0.7637
 
              Baa    -0.0074    -0.991    -0.353    -0.330  0.8385 -0.4986  0.2197
     9 C(13)  Bbb    -0.0063    -0.844    -0.301    -0.282  0.5159  0.8562 -0.0261
              Bcc     0.0137     1.835     0.655     0.612 -0.1751  0.1352  0.9752
 
              Baa    -0.0040    -2.111    -0.753    -0.704  0.7059  0.7069 -0.0453
    10 H(1)   Bbb    -0.0039    -2.060    -0.735    -0.687  0.6632 -0.6372  0.3926
              Bcc     0.0078     4.171     1.488     1.391 -0.2487  0.3071  0.9186
 
              Baa    -0.0108    -1.443    -0.515    -0.481  0.6672  0.7417 -0.0691
    11 C(13)  Bbb    -0.0016    -0.219    -0.078    -0.073  0.7423 -0.6697 -0.0212
              Bcc     0.0124     1.662     0.593     0.554  0.0620  0.0371  0.9974
 
              Baa    -0.0026    -1.405    -0.501    -0.469  0.6905  0.7209 -0.0602
    12 H(1)   Bbb    -0.0022    -1.168    -0.417    -0.390  0.7208 -0.6926 -0.0274
              Bcc     0.0048     2.573     0.918     0.858  0.0614  0.0245  0.9978
 
              Baa    -0.0082    -1.100    -0.392    -0.367 -0.6259  0.7387  0.2503
    13 C(13)  Bbb    -0.0051    -0.689    -0.246    -0.230  0.7622  0.6473 -0.0042
              Bcc     0.0133     1.788     0.638     0.597  0.1651 -0.1881  0.9682
 
              Baa    -0.0041    -2.200    -0.785    -0.734 -0.1602  0.9220  0.3526
    14 H(1)   Bbb    -0.0041    -2.168    -0.774    -0.723  0.9299  0.2607 -0.2593
              Bcc     0.0082     4.369     1.559     1.457  0.3310 -0.2864  0.8991
 
              Baa    -0.0281    -3.771    -1.346    -1.258  0.6732  0.7395  0.0040
    15 C(13)  Bbb    -0.0125    -1.674    -0.597    -0.558  0.6652 -0.6032 -0.4401
              Bcc     0.0406     5.445     1.943     1.816  0.3230 -0.2989  0.8979
 
              Baa    -0.0216    -2.898    -1.034    -0.967  0.8082  0.5696 -0.1495
    16 C(13)  Bbb    -0.0154    -2.067    -0.738    -0.690 -0.3068  0.6240  0.7187
              Bcc     0.0370     4.965     1.772     1.656  0.5027 -0.5350  0.6791
 
              Baa    -0.0091    -1.222    -0.436    -0.408  0.7965  0.5534 -0.2434
    17 C(13)  Bbb    -0.0062    -0.831    -0.296    -0.277 -0.1346  0.5548  0.8210
              Bcc     0.0153     2.053     0.732     0.685 -0.5894  0.6212 -0.5164
 
              Baa    -0.0040    -2.137    -0.762    -0.713  0.7872  0.5804 -0.2085
    18 H(1)   Bbb    -0.0038    -2.013    -0.718    -0.671 -0.2280  0.5880  0.7760
              Bcc     0.0078     4.149     1.481     1.384  0.5730 -0.5634  0.5953
 
              Baa    -0.1612    -8.435    -3.010    -2.814  0.0166  0.0104  0.9998
    19 Cl(35) Bbb    -0.1041    -5.448    -1.944    -1.817  0.6380  0.7698 -0.0186
              Bcc     0.2652    13.882     4.954     4.631  0.7699 -0.6382 -0.0061
 
              Baa    -0.0861    -3.320    -1.185    -1.107  0.7417  0.6670 -0.0716
    20 N(14)  Bbb    -0.0746    -2.877    -1.027    -0.960 -0.6687  0.7435 -0.0015
              Bcc     0.1607     6.197     2.211     2.067  0.0522  0.0490  0.9974
 
              Baa    -0.0767    -2.958    -1.056    -0.987 -0.5931  0.1600  0.7891
    21 N(14)  Bbb    -0.0664    -2.560    -0.914    -0.854 -0.4687  0.7282 -0.5000
              Bcc     0.1431     5.519     1.969     1.841  0.6546  0.6664  0.3569
 
              Baa    -0.0183    -0.706    -0.252    -0.236 -0.6786  0.7344  0.0140
    22 N(14)  Bbb    -0.0146    -0.563    -0.201    -0.188  0.0909  0.0651  0.9937
              Bcc     0.0329     1.269     0.453     0.423  0.7289  0.6756 -0.1109
 
              Baa    -0.0103    -0.396    -0.141    -0.132 -0.4998  0.2310  0.8347
    23 N(14)  Bbb    -0.0065    -0.250    -0.089    -0.083 -0.4361  0.7655 -0.4730
              Bcc     0.0167     0.646     0.230     0.215  0.7483  0.6005  0.2819
 
              Baa    -0.0237    -3.177    -1.134    -1.060  0.9314 -0.3376  0.1364
    24 C(13)  Bbb    -0.0134    -1.795    -0.640    -0.599  0.2787  0.9020  0.3297
              Bcc     0.0370     4.971     1.774     1.658 -0.2343 -0.2691  0.9342
 
              Baa    -0.0184    -9.838    -3.511    -3.282 -0.5918  0.8040  0.0583
    25 H(1)   Bbb    -0.0173    -9.243    -3.298    -3.083  0.6615  0.4430  0.6051
              Bcc     0.0358    19.081     6.809     6.365 -0.4607 -0.3966  0.7940
 
              Baa    -0.0072    -0.962    -0.343    -0.321  0.8716  0.4504  0.1935
    26 C(13)  Bbb    -0.0066    -0.884    -0.315    -0.295 -0.4509  0.8915 -0.0439
              Bcc     0.0138     1.846     0.659     0.616 -0.1923 -0.0490  0.9801
 
              Baa    -0.0040    -2.113    -0.754    -0.705  0.7159 -0.6970  0.0413
    27 H(1)   Bbb    -0.0038    -2.053    -0.733    -0.685  0.6451  0.6830  0.3426
              Bcc     0.0078     4.166     1.487     1.390 -0.2670 -0.2186  0.9386
 
              Baa    -0.0092    -1.236    -0.441    -0.412 -0.6727  0.7391 -0.0348
    28 C(13)  Bbb    -0.0024    -0.323    -0.115    -0.108  0.7394  0.6697 -0.0684
              Bcc     0.0116     1.560     0.557     0.520  0.0273  0.0717  0.9971
 
              Baa    -0.0026    -1.403    -0.501    -0.468 -0.7054  0.7078 -0.0376
    29 H(1)   Bbb    -0.0023    -1.220    -0.435    -0.407  0.7082  0.7017 -0.0775
              Bcc     0.0049     2.623     0.936     0.875  0.0285  0.0813  0.9963
 
              Baa    -0.0079    -1.059    -0.378    -0.353  0.5938  0.7436 -0.3075
    30 C(13)  Bbb    -0.0057    -0.761    -0.272    -0.254  0.7937 -0.6041  0.0718
              Bcc     0.0136     1.820     0.650     0.607  0.1323  0.2867  0.9488
 
              Baa    -0.0041    -2.193    -0.783    -0.732 -0.1624  0.9213 -0.3534
    31 H(1)   Bbb    -0.0041    -2.162    -0.772    -0.721  0.9424  0.0387 -0.3321
              Bcc     0.0082     4.356     1.554     1.453  0.2923  0.3870  0.8745
 
              Baa    -0.0265    -3.560    -1.270    -1.187  0.7059 -0.7017  0.0967
    32 C(13)  Bbb    -0.0132    -1.775    -0.633    -0.592  0.6499  0.5874 -0.4822
              Bcc     0.0398     5.335     1.904     1.780  0.2816  0.4032  0.8707
 
              Baa    -0.0212    -2.851    -1.017    -0.951  0.8364 -0.5369 -0.1106
    33 C(13)  Bbb    -0.0154    -2.063    -0.736    -0.688 -0.2713 -0.5807  0.7676
              Bcc     0.0366     4.914     1.753     1.639  0.4763  0.6120  0.6314
 
              Baa    -0.0096    -1.283    -0.458    -0.428  0.8098 -0.5612 -0.1712
    34 C(13)  Bbb    -0.0060    -0.803    -0.287    -0.268 -0.1465 -0.4759  0.8672
              Bcc     0.0156     2.087     0.745     0.696  0.5681  0.6772  0.4676
 
              Baa    -0.0040    -2.140    -0.763    -0.714  0.7903 -0.5989 -0.1294
    35 H(1)   Bbb    -0.0038    -2.005    -0.715    -0.669 -0.2487 -0.5065  0.8256
              Bcc     0.0078     4.145     1.479     1.382  0.5600  0.6203  0.5493
 
              Baa    -0.0037    -0.491    -0.175    -0.164  0.7259  0.6864  0.0447
    36 C(13)  Bbb    -0.0036    -0.481    -0.172    -0.160 -0.0837  0.0236  0.9962
              Bcc     0.0072     0.972     0.347     0.324 -0.6827  0.7268 -0.0746
 
              Baa    -0.0021    -0.286    -0.102    -0.095  0.6564  0.6070 -0.4479
    37 C(13)  Bbb    -0.0020    -0.262    -0.094    -0.088  0.1404  0.4851  0.8631
              Bcc     0.0041     0.549     0.196     0.183  0.7412 -0.6295  0.2332
 
              Baa    -0.0027    -0.361    -0.129    -0.120  0.6220  0.5388 -0.5682
    38 C(13)  Bbb    -0.0024    -0.326    -0.116    -0.109  0.5008  0.2841  0.8176
              Bcc     0.0051     0.687     0.245     0.229 -0.6019  0.7931  0.0931
 
              Baa    -0.0012    -0.162    -0.058    -0.054  0.0016  0.1945  0.9809
    39 C(13)  Bbb    -0.0012    -0.157    -0.056    -0.052  0.6910  0.7088 -0.1417
              Bcc     0.0024     0.320     0.114     0.107  0.7229 -0.6780  0.1333
 
              Baa    -0.0014    -0.190    -0.068    -0.063  0.4572  0.2335  0.8582
    40 C(13)  Bbb    -0.0013    -0.181    -0.065    -0.060  0.6430  0.5799 -0.5003
              Bcc     0.0028     0.371     0.132     0.124 -0.6144  0.7805  0.1150
 
              Baa    -0.0012    -0.156    -0.056    -0.052  0.6017  0.5770 -0.5523
    41 C(13)  Bbb    -0.0009    -0.125    -0.045    -0.042  0.4048  0.3759  0.8336
              Bcc     0.0021     0.282     0.100     0.094 -0.6886  0.7251  0.0074
 
              Baa    -0.0019    -1.026    -0.366    -0.342 -0.5782 -0.3104  0.7546
    42 H(1)   Bbb    -0.0019    -1.002    -0.357    -0.334  0.3020  0.7777  0.5513
              Bcc     0.0038     2.028     0.724     0.676  0.7580 -0.5466  0.3559
 
              Baa    -0.0034    -1.800    -0.642    -0.601  0.6862  0.5334 -0.4946
    43 H(1)   Bbb    -0.0033    -1.770    -0.631    -0.590  0.5249  0.1077  0.8443
              Bcc     0.0067     3.570     1.274     1.191 -0.5036  0.8390  0.2061
 
              Baa    -0.0008    -0.453    -0.162    -0.151 -0.3626 -0.1444  0.9207
    44 H(1)   Bbb    -0.0008    -0.448    -0.160    -0.149  0.5391  0.7733  0.3336
              Bcc     0.0017     0.901     0.322     0.301  0.7602 -0.6173  0.2025
 
              Baa    -0.0011    -0.602    -0.215    -0.201 -0.3639 -0.4711  0.8035
    45 H(1)   Bbb    -0.0011    -0.600    -0.214    -0.200  0.7461  0.3690  0.5542
              Bcc     0.0023     1.202     0.429     0.401 -0.5576  0.8012  0.2172
 
              Baa    -0.0039    -0.527    -0.188    -0.176  0.7443 -0.6290  0.2244
    46 C(13)  Bbb    -0.0034    -0.455    -0.162    -0.152 -0.1653  0.1521  0.9744
              Bcc     0.0073     0.982     0.350     0.327  0.6471  0.7624 -0.0093
 
              Baa    -0.0021    -0.281    -0.100    -0.094 -0.3966  0.1010  0.9124
    47 C(13)  Bbb    -0.0016    -0.209    -0.075    -0.070  0.7201 -0.5822  0.3775
              Bcc     0.0037     0.490     0.175     0.163  0.5693  0.8068  0.1582
 
              Baa    -0.0029    -0.383    -0.137    -0.128 -0.2216  0.4458  0.8673
    48 C(13)  Bbb    -0.0022    -0.291    -0.104    -0.097  0.6354 -0.6087  0.4752
              Bcc     0.0050     0.674     0.241     0.225  0.7397  0.6564 -0.1483
 
              Baa    -0.0013    -0.177    -0.063    -0.059  0.5284 -0.5503  0.6465
    49 C(13)  Bbb    -0.0011    -0.144    -0.051    -0.048 -0.5324  0.3785  0.7572
              Bcc     0.0024     0.321     0.115     0.107  0.6614  0.7443  0.0930
 
              Baa    -0.0017    -0.226    -0.081    -0.075  0.6512 -0.5907  0.4765
    50 C(13)  Bbb    -0.0013    -0.177    -0.063    -0.059 -0.2123  0.4611  0.8616
              Bcc     0.0030     0.403     0.144     0.134  0.7286  0.6622 -0.1748
 
              Baa    -0.0012    -0.167    -0.060    -0.056 -0.3032  0.3660  0.8799
    51 C(13)  Bbb    -0.0006    -0.078    -0.028    -0.026  0.6441 -0.6018  0.4722
              Bcc     0.0018     0.245     0.087     0.082  0.7023  0.7099 -0.0533
 
              Baa    -0.0018    -0.986    -0.352    -0.329  0.3772 -0.5380  0.7538
    52 H(1)   Bbb    -0.0018    -0.948    -0.338    -0.316  0.7672 -0.2743 -0.5797
              Bcc     0.0036     1.934     0.690     0.645  0.5187  0.7970  0.3093
 
              Baa    -0.0036    -1.909    -0.681    -0.637  0.5677 -0.4321  0.7007
    53 H(1)   Bbb    -0.0035    -1.884    -0.672    -0.628 -0.2856  0.6949  0.6599
              Bcc     0.0071     3.792     1.353     1.265  0.7721  0.5748 -0.2711
 
              Baa    -0.0008    -0.443    -0.158    -0.148  0.4671 -0.4949  0.7327
    54 H(1)   Bbb    -0.0008    -0.436    -0.156    -0.146 -0.6508  0.3685  0.6638
              Bcc     0.0016     0.879     0.314     0.293  0.5985  0.7869  0.1500
 
              Baa    -0.0012    -0.630    -0.225    -0.210  0.4696 -0.1846  0.8634
    55 H(1)   Bbb    -0.0012    -0.626    -0.223    -0.209 -0.4682  0.7770  0.4208
              Bcc     0.0024     1.256     0.448     0.419  0.7485  0.6018 -0.2784
 
              Baa    -0.0006    -0.085    -0.030    -0.028 -0.6429  0.6617  0.3857
    56 C(13)  Bbb    -0.0006    -0.084    -0.030    -0.028  0.3397 -0.2050  0.9179
              Bcc     0.0013     0.169     0.060     0.056  0.6865  0.7212 -0.0930
 
              Baa    -0.0006     0.046     0.016     0.015 -0.2733  0.2675  0.9240
    57 O(17)  Bbb    -0.0002     0.014     0.005     0.005  0.6720 -0.6342  0.3824
              Bcc     0.0008    -0.060    -0.021    -0.020  0.6882  0.7254 -0.0065
 
              Baa    -0.0006     0.043     0.015     0.014 -0.2221  0.5031  0.8352
    58 O(17)  Bbb    -0.0005     0.036     0.013     0.012  0.6533 -0.5591  0.5105
              Bcc     0.0011    -0.079    -0.028    -0.026  0.7238  0.6591 -0.2045
 
              Baa    -0.0004    -0.228    -0.081    -0.076 -0.0373  0.3254  0.9449
    59 H(1)   Bbb    -0.0004    -0.228    -0.081    -0.076  0.6937 -0.6722  0.2588
              Bcc     0.0009     0.456     0.163     0.152  0.7193  0.6651 -0.2006
 
              Baa    -0.0006    -0.086    -0.031    -0.029  0.6144  0.6078 -0.5031
    60 C(13)  Bbb    -0.0006    -0.084    -0.030    -0.028  0.3933  0.3168  0.8631
              Bcc     0.0013     0.169     0.060     0.056 -0.6840  0.7281  0.0444
 
              Baa    -0.0007     0.049     0.018     0.016  0.5862  0.6101 -0.5331
    61 O(17)  Bbb    -0.0005     0.034     0.012     0.011  0.4881  0.2592  0.8334
              Bcc     0.0011    -0.083    -0.029    -0.028 -0.6466  0.7487  0.1459
 
              Baa    -0.0005     0.037     0.013     0.012  0.5926  0.5982 -0.5395
    62 O(17)  Bbb    -0.0005     0.035     0.012     0.012  0.3455  0.4162  0.8410
              Bcc     0.0010    -0.072    -0.026    -0.024  0.7276 -0.6848  0.0400
 
              Baa    -0.0004    -0.207    -0.074    -0.069 -0.0607 -0.0508  0.9969
    63 H(1)   Bbb    -0.0004    -0.206    -0.074    -0.069  0.6922  0.7174  0.0787
              Bcc     0.0008     0.413     0.148     0.138  0.7191 -0.6948  0.0084
 

 ---------------------------------------------------------------------------------

 No NMR shielding tensors so no spin-rotation constants.
 Leave Link  601 at Sat Oct 20 05:32:44 2018, MaxMem=   838860800 cpu:        48.5
 (Enter /soft/sl6.3/x86_64/gaussian/g09_d01/g09/l701.exe)
 Compute integral first derivatives.
 ... and contract with generalized density number  0.
 Leave Link  701 at Sat Oct 20 05:32:45 2018, MaxMem=   838860800 cpu:        17.9
 (Enter /soft/sl6.3/x86_64/gaussian/g09_d01/g09/l702.exe)
 L702 exits ... SP integral derivatives will be done elsewhere.
 Leave Link  702 at Sat Oct 20 05:32:45 2018, MaxMem=   838860800 cpu:         0.4
 (Enter /soft/sl6.3/x86_64/gaussian/g09_d01/g09/l703.exe)
 Compute integral first derivatives, UseDBF=F ICtDFT=           0.
 Integral derivatives from FoFJK, PRISM(SPDF).
 Calling FoFJK, ICntrl=      2127 FMM=T ISym2X=0 I1Cent= 0 IOpClX= 1 NMat=1 NMatS=1 NMatT=0.
 FoFJK:  IHMeth= 1 ICntrl=    2127 DoSepK=F KAlg= 0 I1Cent=   0 FoldK=F
 IRaf=         0 NMat=   1 IRICut=       1 DoRegI=T DoRafI=F ISym2E= 0.
 FoFCou: FMM=T IPFlag=           0 FMFlag=      100000 FMFlg1=        2001
         NFxFlg=           0 DoJE=F BraDBF=F KetDBF=F FulRan=T
         wScrn=  0.000000 ICntrl=    2127 IOpCl=  1 I1Cent=           0 NGrid=           0
         NMat0=    1 NMatS0=      1 NMatT0=    0 NMatD0=    1 NMtDS0=    0 NMtDT0=    0
 Symmetry not used in FoFCou.
 FMM levels:  10  Number of levels for PrismC:   9
 Leave Link  703 at Sat Oct 20 05:34:42 2018, MaxMem=   838860800 cpu:      1864.4
 (Enter /soft/sl6.3/x86_64/gaussian/g09_d01/g09/l716.exe)
 Dipole        =-2.75618681D-01 4.51843351D+00-1.07288740D+00
 ***** Axes restored to original set *****
 -------------------------------------------------------------------
 Center     Atomic                   Forces (Hartrees/Bohr)
 Number     Number              X              Y              Z
 -------------------------------------------------------------------
      1       26           0.000031444   -0.000030303    0.000010420
      2       17           0.000020230   -0.000065069    0.000052839
      3        7          -0.000070385    0.000109846    0.000048986
      4        7           0.000029103    0.000119477   -0.000008807
      5        7           0.000018573    0.000004227    0.000017265
      6        7           0.000004037   -0.000031652   -0.000010523
      7        6           0.000004207    0.000011588    0.000010456
      8        1          -0.000008221   -0.000045234   -0.000043666
      9        6          -0.000034191    0.000024235    0.000004014
     10        1           0.000002564   -0.000010967    0.000007165
     11        6           0.000045056   -0.000064853   -0.000011980
     12        1           0.000001495    0.000000890   -0.000002859
     13        6           0.000002477   -0.000011977   -0.000001138
     14        1           0.000003879    0.000004158    0.000000113
     15        6           0.000026583   -0.000046325   -0.000017012
     16        6          -0.000010293   -0.000018628   -0.000012699
     17        6          -0.000011646   -0.000004600    0.000021639
     18        1          -0.000017584   -0.000003756   -0.000016764
     19       17          -0.000003392    0.000067377    0.000116427
     20        7           0.000008960    0.000014672    0.000014818
     21        7           0.000038385   -0.000089783   -0.000145440
     22        7          -0.000034589   -0.000062243   -0.000046188
     23        7           0.000003406    0.000017792   -0.000009913
     24        6          -0.000005506   -0.000029405   -0.000000221
     25        1          -0.000014729    0.000009093   -0.000020848
     26        6           0.000018279   -0.000000516   -0.000008552
     27        1          -0.000001310   -0.000008686    0.000005718
     28        6          -0.000046419   -0.000036280   -0.000028210
     29        1          -0.000002928   -0.000000938    0.000008664
     30        6           0.000008501    0.000020763   -0.000009727
     31        1           0.000005320    0.000001876    0.000004685
     32        6          -0.000045574    0.000020147    0.000023575
     33        6           0.000009421    0.000093484    0.000010589
     34        6           0.000016451   -0.000008698    0.000022804
     35        1           0.000021765    0.000011114   -0.000001540
     36        6          -0.000033953    0.000076309   -0.000001640
     37        6          -0.000003941   -0.000008526   -0.000036409
     38        6           0.000032840   -0.000025102   -0.000008950
     39        6          -0.000044709    0.000005089   -0.000016151
     40        6           0.000014406    0.000000019    0.000039719
     41        6           0.000095374   -0.000061595    0.000046791
     42        1           0.000038074   -0.000012654    0.000032453
     43        1           0.000010240    0.000001680   -0.000004795
     44        1          -0.000026931    0.000038265    0.000012698
     45        1          -0.000028948    0.000011729   -0.000003906
     46        6          -0.000007012   -0.000004430    0.000021951
     47        6           0.000038566    0.000071812    0.000033356
     48        6          -0.000029707    0.000024306    0.000046857
     49        6           0.000026230   -0.000032704   -0.000053543
     50        6          -0.000028385   -0.000054765   -0.000028762
     51        6           0.000025284   -0.000009378   -0.000054142
     52        1          -0.000006176   -0.000019750    0.000004995
     53        1           0.000015495   -0.000012357   -0.000013730
     54        1          -0.000024948    0.000016816    0.000014907
     55        1          -0.000004594    0.000000315   -0.000011412
     56        6          -0.000002398   -0.000010173    0.000013048
     57        8          -0.000016473    0.000001632    0.000015938
     58        8          -0.000003873    0.000018028    0.000026706
     59        1           0.000009827    0.000014957   -0.000004890
     60        6          -0.000048806    0.000043083   -0.000004783
     61        8          -0.000028817   -0.000000282   -0.000008530
     62        8           0.000034673   -0.000040357   -0.000030219
     63        1          -0.000014709    0.000007204   -0.000011643
 -------------------------------------------------------------------
 Cartesian Forces:  Max     0.000145440 RMS     0.000033757
 Leave Link  716 at Sat Oct 20 05:34:42 2018, MaxMem=   838860800 cpu:         0.5
 (Enter /soft/sl6.3/x86_64/gaussian/g09_d01/g09/l103.exe)

 GradGradGradGradGradGradGradGradGradGradGradGradGradGradGradGradGradGrad
 Berny optimization.
 FormGI is forming the generalized inverse of G from B-inverse, IUseBI=4.
 Internal  Forces:  Max     0.000210700 RMS     0.000034216
 Search for a local minimum.
 Step number   1 out of a maximum of  378
 All quantities printed in internal units (Hartrees-Bohrs-Radians)
 RMS Force = .34216D-04 SwitMx=.10000D-02 MixMth= 2
 Mixed Optimization -- En-DIIS/RFO-DIIS
 Second derivative matrix not updated -- first step.
 ITU=  0
     Eigenvalues ---    0.00634   0.00763   0.00820   0.00884   0.00919
     Eigenvalues ---    0.00924   0.01128   0.01142   0.01366   0.01367
     Eigenvalues ---    0.01396   0.01397   0.01565   0.01613   0.01745
     Eigenvalues ---    0.01748   0.01798   0.01798   0.01883   0.01884
     Eigenvalues ---    0.01925   0.01927   0.02082   0.02083   0.02122
     Eigenvalues ---    0.02123   0.02160   0.02160   0.02166   0.02168
     Eigenvalues ---    0.02187   0.02188   0.02189   0.02192   0.02194
     Eigenvalues ---    0.02195   0.02204   0.02206   0.02206   0.02207
     Eigenvalues ---    0.02208   0.02209   0.02214   0.02218   0.02219
     Eigenvalues ---    0.02219   0.02219   0.02221   0.02290   0.02296
     Eigenvalues ---    0.02307   0.02309   0.02316   0.02325   0.02330
     Eigenvalues ---    0.02372   0.02374   0.02399   0.05145   0.06265
     Eigenvalues ---    0.07936   0.08718   0.08812   0.08977   0.09723
     Eigenvalues ---    0.09766   0.10877   0.11797   0.12975   0.15964
     Eigenvalues ---    0.15990   0.15992   0.15995   0.15998   0.15999
     Eigenvalues ---    0.15999   0.15999   0.15999   0.16000   0.16000
     Eigenvalues ---    0.16000   0.16000   0.16000   0.16000   0.16000
     Eigenvalues ---    0.16000   0.16000   0.16000   0.16000   0.20899
     Eigenvalues ---    0.22000   0.22000   0.22000   0.22000   0.22003
     Eigenvalues ---    0.22592   0.22614   0.22978   0.22979   0.23801
     Eigenvalues ---    0.23831   0.24000   0.24000   0.24294   0.24356
     Eigenvalues ---    0.24457   0.24550   0.24832   0.24856   0.24994
     Eigenvalues ---    0.25000   0.25000   0.25000   0.25000   0.25000
     Eigenvalues ---    0.25000   0.25000   0.25000   0.25000   0.33624
     Eigenvalues ---    0.33665   0.34662   0.34734   0.35429   0.35441
     Eigenvalues ---    0.35527   0.35528   0.35613   0.35614   0.35663
     Eigenvalues ---    0.35685   0.35687   0.35688   0.35692   0.35701
     Eigenvalues ---    0.35804   0.35811   0.35856   0.35896   0.36613
     Eigenvalues ---    0.36645   0.42041   0.42048   0.42103   0.42118
     Eigenvalues ---    0.42143   0.42156   0.42629   0.42639   0.42720
     Eigenvalues ---    0.42733   0.44163   0.44171   0.46009   0.46089
     Eigenvalues ---    0.46101   0.46188   0.46676   0.46739   0.46739
     Eigenvalues ---    0.46758   0.46777   0.46794   0.47227   0.47235
     Eigenvalues ---    0.47746   0.47809   0.50675   0.50724   0.51844
     Eigenvalues ---    0.51869   0.53137   0.53169   0.53722   0.53724
     Eigenvalues ---    0.54112   0.54290   0.56337   0.56344   0.66543
     Eigenvalues ---    0.66591   1.01315   1.01467
 RFO step:  Lambda=-4.15581850D-06 EMin= 6.33516092D-03
 Linear search not attempted -- first point.
 Iteration  1 RMS(Cart)=  0.00344565 RMS(Int)=  0.00000172
 Iteration  2 RMS(Cart)=  0.00000500 RMS(Int)=  0.00000017
 Iteration  3 RMS(Cart)=  0.00000000 RMS(Int)=  0.00000017
 ITry= 1 IFail=0 DXMaxC= 1.80D-02 DCOld= 1.00D+10 DXMaxT= 3.00D-01 DXLimC= 3.00D+00 Rises=F
 Variable       Old X    -DE/DX   Delta X   Delta X   Delta X     New X
                                 (Linear)    (Quad)   (Total)
    R1        4.52358   0.00002   0.00000   0.00022   0.00022   4.52380
    R2        4.24930   0.00003   0.00000   0.00016   0.00016   4.24946
    R3        4.33290   0.00003   0.00000   0.00026   0.00026   4.33316
    R4        4.50693  -0.00003   0.00000  -0.00035  -0.00035   4.50658
    R5        4.25023  -0.00013   0.00000  -0.00146  -0.00146   4.24876
    R6        4.33885  -0.00008   0.00000  -0.00099  -0.00099   4.33785
    R7        2.52685   0.00005   0.00000   0.00009   0.00009   2.52694
    R8        2.54517   0.00000   0.00000   0.00003   0.00003   2.54521
    R9        2.43866  -0.00002   0.00000  -0.00004  -0.00004   2.43862
   R10        2.58535   0.00000   0.00000   0.00001   0.00001   2.58536
   R11        2.55672  -0.00003   0.00000  -0.00006  -0.00006   2.55666
   R12        2.57447   0.00004   0.00000   0.00008   0.00008   2.57454
   R13        2.68773   0.00004   0.00000   0.00010   0.00010   2.68783
   R14        2.04964  -0.00001   0.00000  -0.00002  -0.00002   2.04962
   R15        2.62909  -0.00001   0.00000  -0.00003  -0.00003   2.62906
   R16        2.04577   0.00000   0.00000   0.00001   0.00001   2.04578
   R17        2.62860  -0.00006   0.00000  -0.00013  -0.00013   2.62847
   R18        2.04826   0.00001   0.00000   0.00001   0.00001   2.04827
   R19        2.62562   0.00002   0.00000   0.00005   0.00005   2.62566
   R20        2.04689   0.00000   0.00000   0.00001   0.00001   2.04690
   R21        2.63625   0.00003   0.00000   0.00007   0.00007   2.63633
   R22        2.76631   0.00004   0.00000   0.00017   0.00017   2.76648
   R23        2.59835   0.00005   0.00000   0.00011   0.00011   2.59846
   R24        2.03085   0.00002   0.00000   0.00006   0.00006   2.03091
   R25        2.52680  -0.00002   0.00000  -0.00004  -0.00004   2.52676
   R26        2.54530  -0.00003   0.00000  -0.00006  -0.00006   2.54524
   R27        2.43897  -0.00002   0.00000  -0.00003  -0.00003   2.43895
   R28        2.58502   0.00010   0.00000   0.00018   0.00018   2.58520
   R29        2.55623   0.00007   0.00000   0.00013   0.00013   2.55636
   R30        2.57376   0.00000   0.00000   0.00001   0.00001   2.57377
   R31        2.68792  -0.00002   0.00000  -0.00004  -0.00004   2.68788
   R32        2.04984   0.00002   0.00000   0.00005   0.00005   2.04989
   R33        2.62939  -0.00005   0.00000  -0.00011  -0.00011   2.62927
   R34        2.04572   0.00001   0.00000   0.00003   0.00003   2.04575
   R35        2.62830  -0.00002   0.00000  -0.00003  -0.00003   2.62827
   R36        2.04828   0.00001   0.00000   0.00002   0.00002   2.04829
   R37        2.62591   0.00007   0.00000   0.00015   0.00015   2.62606
   R38        2.04690   0.00000   0.00000   0.00001   0.00001   2.04691
   R39        2.63626   0.00001   0.00000   0.00001   0.00001   2.63627
   R40        2.76695   0.00011   0.00000   0.00027   0.00027   2.76721
   R41        2.59947  -0.00001   0.00000  -0.00003  -0.00003   2.59944
   R42        2.03134   0.00001   0.00000   0.00003   0.00003   2.03137
   R43        2.63699  -0.00003   0.00000  -0.00007  -0.00007   2.63692
   R44        2.63955   0.00003   0.00000   0.00008   0.00008   2.63963
   R45        2.62472  -0.00001   0.00000  -0.00002  -0.00002   2.62470
   R46        2.04552  -0.00003   0.00000  -0.00008  -0.00008   2.04544
   R47        2.61900   0.00005   0.00000   0.00012   0.00012   2.61912
   R48        2.04244   0.00001   0.00000   0.00002   0.00002   2.04246
   R49        2.64099  -0.00002   0.00000  -0.00005  -0.00005   2.64093
   R50        2.04378   0.00002   0.00000   0.00005   0.00005   2.04383
   R51        2.64312   0.00002   0.00000   0.00004   0.00004   2.64316
   R52        2.04574   0.00000   0.00000   0.00001   0.00001   2.04574
   R53        2.81199   0.00003   0.00000   0.00010   0.00010   2.81209
   R54        2.63852   0.00000   0.00000   0.00000   0.00000   2.63852
   R55        2.63737   0.00000   0.00000   0.00000   0.00000   2.63738
   R56        2.62132  -0.00005   0.00000  -0.00012  -0.00012   2.62120
   R57        2.04612   0.00001   0.00000   0.00001   0.00001   2.04613
   R58        2.62296   0.00002   0.00000   0.00005   0.00005   2.62301
   R59        2.04307   0.00001   0.00000   0.00004   0.00004   2.04311
   R60        2.64093  -0.00002   0.00000  -0.00005  -0.00005   2.64089
   R61        2.04565   0.00002   0.00000   0.00004   0.00004   2.04570
   R62        2.64375   0.00005   0.00000   0.00012   0.00012   2.64387
   R63        2.04389   0.00001   0.00000   0.00002   0.00002   2.04391
   R64        2.81269  -0.00001   0.00000  -0.00002  -0.00002   2.81266
   R65        2.28117   0.00001   0.00000   0.00001   0.00001   2.28117
   R66        2.55768  -0.00003   0.00000  -0.00005  -0.00005   2.55763
   R67        1.82985   0.00002   0.00000   0.00003   0.00003   1.82989
   R68        2.28057  -0.00001   0.00000  -0.00001  -0.00001   2.28056
   R69        2.55930   0.00000   0.00000   0.00000   0.00000   2.55930
   R70        1.82984   0.00001   0.00000   0.00002   0.00002   1.82986
    A1        1.56289   0.00001   0.00000  -0.00004  -0.00004   1.56285
    A2        1.48271   0.00003   0.00000   0.00093   0.00093   1.48364
    A3        1.97325  -0.00002   0.00000   0.00001   0.00001   1.97326
    A4        1.62712  -0.00004   0.00000  -0.00075  -0.00075   1.62636
    A5        2.76575   0.00003   0.00000   0.00033   0.00033   2.76608
    A6        1.28111  -0.00004   0.00000  -0.00010  -0.00010   1.28101
    A7        1.63180   0.00007   0.00000   0.00132   0.00132   1.63312
    A8        1.78058  -0.00003   0.00000   0.00024   0.00024   1.78082
    A9        2.75830   0.00001   0.00000  -0.00004  -0.00005   2.75826
   A10        1.75454   0.00001   0.00000  -0.00062  -0.00062   1.75392
   A11        1.41604   0.00000   0.00000  -0.00032  -0.00032   1.41571
   A12        1.59235  -0.00003   0.00000  -0.00045  -0.00045   1.59191
   A13        1.47679  -0.00002   0.00000  -0.00081  -0.00081   1.47598
   A14        1.28125   0.00006   0.00000   0.00038   0.00038   1.28164
   A15        2.14243  -0.00001   0.00000  -0.00006  -0.00006   2.14237
   A16        2.05643   0.00005   0.00000   0.00010   0.00010   2.05653
   A17        2.07536  -0.00004   0.00000  -0.00016  -0.00016   2.07520
   A18        2.37090  -0.00008   0.00000  -0.00035  -0.00035   2.37055
   A19        1.96977   0.00005   0.00000   0.00008   0.00008   1.96985
   A20        1.93096   0.00003   0.00000   0.00012   0.00012   1.93108
   A21        1.86679   0.00001   0.00000  -0.00001  -0.00001   1.86678
   A22        1.92907  -0.00001   0.00000  -0.00002  -0.00002   1.92905
   A23        2.10142  -0.00005   0.00000  -0.00019  -0.00019   2.10123
   A24        2.25270   0.00005   0.00000   0.00021   0.00021   2.25291
   A25        2.00983   0.00005   0.00000   0.00031   0.00031   2.01014
   A26        2.13709   0.00002   0.00000   0.00010   0.00010   2.13720
   A27        2.13626  -0.00007   0.00000  -0.00041  -0.00041   2.13585
   A28        2.09173  -0.00002   0.00000  -0.00007  -0.00007   2.09167
   A29        2.07319   0.00002   0.00000   0.00007   0.00007   2.07326
   A30        2.11823   0.00000   0.00000   0.00000   0.00000   2.11823
   A31        2.10713   0.00001   0.00000   0.00008   0.00008   2.10720
   A32        2.07723  -0.00002   0.00000  -0.00011  -0.00011   2.07712
   A33        2.09882   0.00001   0.00000   0.00003   0.00003   2.09885
   A34        2.10691  -0.00001   0.00000  -0.00003  -0.00003   2.10687
   A35        2.07221   0.00001   0.00000   0.00009   0.00009   2.07230
   A36        2.10405  -0.00001   0.00000  -0.00005  -0.00005   2.10400
   A37        2.13125   0.00000   0.00000   0.00001   0.00001   2.13126
   A38        2.00630  -0.00003   0.00000  -0.00004  -0.00004   2.00626
   A39        2.14563   0.00002   0.00000   0.00003   0.00003   2.14566
   A40        2.09273  -0.00003   0.00000  -0.00009  -0.00009   2.09265
   A41        1.87050  -0.00003   0.00000  -0.00013  -0.00013   1.87037
   A42        2.31995   0.00007   0.00000   0.00022   0.00022   2.32017
   A43        1.82741   0.00000   0.00000   0.00004   0.00004   1.82746
   A44        2.14084   0.00000   0.00000  -0.00002  -0.00002   2.14082
   A45        2.31461   0.00000   0.00000   0.00000   0.00000   2.31461
   A46        2.14297  -0.00011   0.00000  -0.00047  -0.00047   2.14250
   A47        2.05810   0.00002   0.00000   0.00010   0.00010   2.05820
   A48        2.07615   0.00009   0.00000   0.00035   0.00035   2.07650
   A49        2.36728   0.00003   0.00000   0.00015   0.00015   2.36743
   A50        1.96915  -0.00004   0.00000  -0.00015  -0.00015   1.96900
   A51        1.93079   0.00002   0.00000   0.00007   0.00007   1.93086
   A52        1.86650  -0.00004   0.00000  -0.00014  -0.00014   1.86637
   A53        1.93010   0.00003   0.00000   0.00012   0.00012   1.93023
   A54        2.10060   0.00006   0.00000   0.00023   0.00023   2.10083
   A55        2.25228  -0.00009   0.00000  -0.00035  -0.00035   2.25193
   A56        2.00949  -0.00001   0.00000  -0.00007  -0.00007   2.00941
   A57        2.13655  -0.00002   0.00000  -0.00009  -0.00009   2.13645
   A58        2.13714   0.00003   0.00000   0.00017   0.00017   2.13731
   A59        2.09171   0.00001   0.00000   0.00003   0.00003   2.09174
   A60        2.07319  -0.00003   0.00000  -0.00012  -0.00012   2.07307
   A61        2.11827   0.00002   0.00000   0.00009   0.00009   2.11836
   A62        2.10700  -0.00003   0.00000  -0.00014  -0.00014   2.10687
   A63        2.07758   0.00004   0.00000   0.00018   0.00018   2.07776
   A64        2.09860  -0.00001   0.00000  -0.00004  -0.00004   2.09856
   A65        2.10695   0.00001   0.00000   0.00001   0.00001   2.10696
   A66        2.07209  -0.00002   0.00000  -0.00005  -0.00005   2.07204
   A67        2.10413   0.00001   0.00000   0.00004   0.00004   2.10417
   A68        2.13079  -0.00007   0.00000  -0.00026  -0.00026   2.13053
   A69        2.00732  -0.00002   0.00000  -0.00012  -0.00012   2.00720
   A70        2.14507   0.00009   0.00000   0.00038   0.00038   2.14544
   A71        2.09332  -0.00001   0.00000  -0.00008  -0.00008   2.09324
   A72        1.87082  -0.00001   0.00000  -0.00002  -0.00002   1.87080
   A73        2.31870   0.00002   0.00000   0.00008   0.00008   2.31878
   A74        1.82652  -0.00001   0.00000  -0.00004  -0.00004   1.82648
   A75        2.13906  -0.00002   0.00000  -0.00009  -0.00009   2.13897
   A76        2.31641   0.00002   0.00000   0.00015   0.00015   2.31655
   A77        2.09375  -0.00007   0.00000  -0.00028  -0.00028   2.09347
   A78        2.08078   0.00003   0.00000   0.00012   0.00012   2.08090
   A79        2.10866   0.00004   0.00000   0.00016   0.00015   2.10881
   A80        2.08581  -0.00001   0.00000  -0.00007  -0.00007   2.08574
   A81        2.10422  -0.00004   0.00000  -0.00025  -0.00025   2.10397
   A82        2.09274   0.00005   0.00000   0.00030   0.00030   2.09304
   A83        2.08060  -0.00002   0.00000  -0.00006  -0.00006   2.08054
   A84        2.08441   0.00001   0.00000   0.00000   0.00000   2.08441
   A85        2.11816   0.00001   0.00000   0.00005   0.00005   2.11821
   A86        2.09838  -0.00001   0.00000  -0.00006  -0.00006   2.09832
   A87        2.09484   0.00005   0.00000   0.00033   0.00033   2.09517
   A88        2.08986  -0.00004   0.00000  -0.00027  -0.00027   2.08959
   A89        2.10512  -0.00005   0.00000  -0.00019  -0.00019   2.10493
   A90        2.10645   0.00005   0.00000   0.00028   0.00028   2.10673
   A91        2.07159  -0.00001   0.00000  -0.00009  -0.00009   2.07150
   A92        2.08767   0.00005   0.00000   0.00022   0.00022   2.08789
   A93        2.13464  -0.00021   0.00000  -0.00085  -0.00085   2.13379
   A94        2.06086   0.00016   0.00000   0.00063   0.00063   2.06149
   A95        2.09332  -0.00004   0.00000  -0.00014  -0.00014   2.09318
   A96        2.07879   0.00003   0.00000   0.00013   0.00013   2.07892
   A97        2.11107   0.00000   0.00000   0.00001   0.00001   2.11109
   A98        2.08283  -0.00001   0.00000  -0.00008  -0.00008   2.08274
   A99        2.10353  -0.00001   0.00000  -0.00009  -0.00009   2.10344
   A100       2.09657   0.00003   0.00000   0.00017   0.00017   2.09674
   A101       2.08106   0.00001   0.00000   0.00008   0.00008   2.08114
   A102       2.08393   0.00001   0.00000   0.00007   0.00007   2.08400
   A103       2.11818  -0.00002   0.00000  -0.00014  -0.00014   2.11804
   A104       2.10083   0.00004   0.00000   0.00015   0.00015   2.10097
   A105       2.10914  -0.00004   0.00000  -0.00023  -0.00023   2.10891
   A106       2.07314   0.00001   0.00000   0.00008   0.00008   2.07323
   A107       2.10152  -0.00004   0.00000  -0.00013  -0.00013   2.10139
   A108       2.09316   0.00001   0.00000   0.00005   0.00005   2.09320
   A109       2.08843   0.00002   0.00000   0.00008   0.00008   2.08851
   A110       2.08896  -0.00001   0.00000  -0.00002  -0.00002   2.08894
   A111       2.05792  -0.00017   0.00000  -0.00067  -0.00067   2.05725
   A112       2.13631   0.00017   0.00000   0.00069   0.00069   2.13700
   A113       2.17580  -0.00007   0.00000  -0.00027  -0.00027   2.17553
   A114       1.96837   0.00008   0.00000   0.00032   0.00032   1.96869
   A115       2.13902  -0.00001   0.00000  -0.00005  -0.00005   2.13897
   A116       1.85811  -0.00001   0.00000  -0.00003  -0.00003   1.85808
   A117       2.17659   0.00009   0.00000   0.00035   0.00035   2.17694
   A118       1.96814  -0.00012   0.00000  -0.00047  -0.00047   1.96767
   A119       2.13845   0.00003   0.00000   0.00012   0.00012   2.13857
   A120       1.85740   0.00002   0.00000   0.00015   0.00015   1.85754
   A121       3.19000  -0.00003   0.00000  -0.00079  -0.00079   3.18921
   A122       3.25202   0.00003   0.00000   0.00060   0.00060   3.25262
    D1       -1.66715   0.00003   0.00000   0.00187   0.00187  -1.66528
    D2        1.32925   0.00003   0.00000   0.00094   0.00094   1.33019
    D3        3.13479   0.00000   0.00000   0.00089   0.00089   3.13569
    D4       -0.15199   0.00000   0.00000  -0.00004  -0.00004  -0.15203
    D5        0.30638   0.00001   0.00000   0.00190   0.00190   0.30828
    D6       -2.98040   0.00001   0.00000   0.00097   0.00097  -2.97944
    D7        1.79393   0.00001   0.00000   0.00136   0.00136   1.79529
    D8       -1.49285   0.00000   0.00000   0.00042   0.00042  -1.49243
    D9       -1.43712   0.00001   0.00000   0.00201   0.00201  -1.43512
   D10        1.64285   0.00003   0.00000   0.00225   0.00226   1.64510
   D11        1.59780  -0.00001   0.00000   0.00057   0.00057   1.59837
   D12       -1.60542   0.00000   0.00000   0.00082   0.00082  -1.60460
   D13        1.51726  -0.00002   0.00000  -0.00060  -0.00060   1.51666
   D14       -1.44069   0.00000   0.00000   0.00051   0.00051  -1.44018
   D15        3.10610  -0.00001   0.00000  -0.00091  -0.00091   3.10519
   D16        0.14814   0.00000   0.00000   0.00020   0.00020   0.14834
   D17       -2.21168   0.00007   0.00000   0.00333   0.00333  -2.20836
   D18        1.11355   0.00009   0.00000   0.00443   0.00443   1.11798
   D19       -0.09461   0.00002   0.00000  -0.00005  -0.00005  -0.09466
   D20       -3.05257   0.00004   0.00000   0.00106   0.00106  -3.05151
   D21       -1.33661  -0.00004   0.00000  -0.00051  -0.00051  -1.33712
   D22        1.98862  -0.00002   0.00000   0.00060   0.00060   1.98922
   D23        0.28545  -0.00003   0.00000   0.00003   0.00003   0.28548
   D24       -2.97465  -0.00003   0.00000  -0.00016  -0.00016  -2.97482
   D25        1.77702   0.00000   0.00000   0.00081   0.00081   1.77784
   D26       -1.48308  -0.00001   0.00000   0.00062   0.00062  -1.48246
   D27       -1.68990   0.00000   0.00000   0.00009   0.00009  -1.68981
   D28        1.33318   0.00000   0.00000  -0.00010  -0.00010   1.33308
   D29        3.12707   0.00001   0.00000   0.00078   0.00078   3.12785
   D30       -0.13303   0.00000   0.00000   0.00059   0.00059  -0.13244
   D31       -2.28329  -0.00003   0.00000  -0.00218  -0.00218  -2.28548
   D32        1.07374  -0.00004   0.00000  -0.00267  -0.00267   1.07107
   D33       -0.16853  -0.00003   0.00000  -0.00097  -0.00097  -0.16951
   D34       -3.09469  -0.00004   0.00000  -0.00146  -0.00146  -3.09614
   D35       -1.40429   0.00000   0.00000  -0.00072  -0.00072  -1.40501
   D36        1.95274  -0.00001   0.00000  -0.00121  -0.00121   1.95153
   D37        1.44482   0.00004   0.00000   0.00019   0.00019   1.44500
   D38       -1.48134   0.00003   0.00000  -0.00030  -0.00030  -1.48164
   D39        3.06632   0.00000   0.00000  -0.00008  -0.00008   3.06624
   D40        0.14016  -0.00001   0.00000  -0.00056  -0.00056   0.13960
   D41       -0.14203   0.00002   0.00000   0.00016   0.00016  -0.14187
   D42        3.00236   0.00000   0.00000  -0.00048  -0.00048   3.00187
   D43       -3.13693   0.00002   0.00000   0.00108   0.00108  -3.13584
   D44        0.00746   0.00000   0.00000   0.00044   0.00044   0.00790
   D45       -3.00936   0.00000   0.00000   0.00025   0.00025  -3.00911
   D46        0.12992   0.00000   0.00000  -0.00011  -0.00011   0.12981
   D47       -0.00722   0.00000   0.00000  -0.00064  -0.00064  -0.00786
   D48        3.13206   0.00000   0.00000  -0.00100  -0.00100   3.13106
   D49       -2.95152   0.00002   0.00000   0.00126   0.00126  -2.95026
   D50        0.00929   0.00000   0.00000   0.00016   0.00016   0.00945
   D51       -0.14152  -0.00001   0.00000  -0.00034  -0.00034  -0.14186
   D52        2.99683  -0.00002   0.00000  -0.00082  -0.00082   2.99601
   D53        3.13642   0.00002   0.00000   0.00054   0.00054   3.13696
   D54       -0.00840   0.00001   0.00000   0.00006   0.00006  -0.00835
   D55       -0.00680  -0.00001   0.00000  -0.00033  -0.00033  -0.00713
   D56        3.13391  -0.00003   0.00000  -0.00154  -0.00154   3.13237
   D57        0.00164   0.00001   0.00000   0.00036   0.00036   0.00199
   D58       -3.11594  -0.00001   0.00000  -0.00052  -0.00052  -3.11646
   D59       -3.13897   0.00004   0.00000   0.00170   0.00170  -3.13727
   D60        0.02664   0.00001   0.00000   0.00082   0.00082   0.02746
   D61       -2.68793   0.00001   0.00000   0.00039   0.00039  -2.68754
   D62        0.45218  -0.00002   0.00000  -0.00124  -0.00124   0.45094
   D63        0.45260  -0.00001   0.00000  -0.00108  -0.00108   0.45152
   D64       -2.69047  -0.00004   0.00000  -0.00271  -0.00271  -2.69318
   D65       -3.13772   0.00001   0.00000   0.00015   0.00015  -3.13757
   D66       -0.00419   0.00001   0.00000   0.00004   0.00004  -0.00414
   D67        0.00687  -0.00001   0.00000  -0.00054  -0.00054   0.00632
   D68        3.14040  -0.00001   0.00000  -0.00065  -0.00065   3.13975
   D69       -3.13673   0.00000   0.00000  -0.00016  -0.00016  -3.13688
   D70        0.00054   0.00000   0.00000  -0.00033  -0.00033   0.00021
   D71       -0.00332  -0.00001   0.00000  -0.00026  -0.00026  -0.00358
   D72        3.13395  -0.00001   0.00000  -0.00044  -0.00044   3.13351
   D73       -3.13615   0.00000   0.00000   0.00021   0.00021  -3.13594
   D74       -0.00034   0.00000   0.00000   0.00014   0.00014  -0.00020
   D75        0.00114   0.00000   0.00000   0.00004   0.00004   0.00118
   D76        3.13695   0.00000   0.00000  -0.00003  -0.00003   3.13691
   D77        0.00373   0.00000   0.00000   0.00035   0.00035   0.00408
   D78       -3.13536   0.00001   0.00000   0.00074   0.00074  -3.13462
   D79        3.13954   0.00000   0.00000   0.00028   0.00028   3.13983
   D80        0.00045   0.00001   0.00000   0.00067   0.00067   0.00112
   D81        0.01345   0.00000   0.00000   0.00031   0.00031   0.01376
   D82       -3.12392   0.00002   0.00000   0.00094   0.00094  -3.12298
   D83       -3.13048   0.00000   0.00000  -0.00005  -0.00005  -3.13054
   D84        0.01533   0.00002   0.00000   0.00058   0.00058   0.01591
   D85        0.00385  -0.00001   0.00000  -0.00025  -0.00025   0.00360
   D86        3.11796   0.00002   0.00000   0.00076   0.00076   3.11872
   D87       -3.14157  -0.00003   0.00000  -0.00082  -0.00082   3.14079
   D88       -0.02746   0.00000   0.00000   0.00019   0.00019  -0.02727
   D89       -0.12059  -0.00001   0.00000  -0.00043  -0.00043  -0.12102
   D90        3.02626  -0.00001   0.00000  -0.00048  -0.00048   3.02577
   D91        3.14068   0.00000   0.00000  -0.00022  -0.00022   3.14046
   D92        0.00434   0.00000   0.00000  -0.00027  -0.00027   0.00407
   D93       -3.03401   0.00001   0.00000   0.00028   0.00028  -3.03373
   D94        0.10377  -0.00001   0.00000  -0.00055  -0.00055   0.10323
   D95       -0.00626  -0.00001   0.00000   0.00004   0.00004  -0.00622
   D96        3.13152  -0.00003   0.00000  -0.00079  -0.00079   3.13073
   D97       -2.92143   0.00000   0.00000  -0.00029  -0.00029  -2.92171
   D98        0.00805   0.00000   0.00000   0.00017   0.00017   0.00822
   D99       -0.14410   0.00001   0.00000   0.00054   0.00054  -0.14356
   D100       2.97275   0.00000   0.00000  -0.00023  -0.00023   2.97253
   D101      -3.12530   0.00000   0.00000   0.00016   0.00016  -3.12513
   D102      -0.00844  -0.00001   0.00000  -0.00060  -0.00060  -0.00904
   D103      -0.00471   0.00001   0.00000   0.00034   0.00034  -0.00437
   D104       3.11736   0.00001   0.00000   0.00047   0.00047   3.11783
   D105      -0.00043  -0.00002   0.00000  -0.00069  -0.00069  -0.00111
   D106       3.09478  -0.00001   0.00000  -0.00036  -0.00036   3.09442
   D107      -3.12033  -0.00002   0.00000  -0.00085  -0.00085  -3.12117
   D108      -0.02512  -0.00001   0.00000  -0.00052  -0.00052  -0.02564
   D109       2.63461   0.00001   0.00000   0.00070   0.00070   2.63530
   D110      -0.50853   0.00001   0.00000   0.00080   0.00080  -0.50774
   D111      -0.53052   0.00001   0.00000   0.00086   0.00086  -0.52966
   D112       2.60953   0.00001   0.00000   0.00096   0.00096   2.61049
   D113      -3.13757   0.00001   0.00000   0.00031   0.00031  -3.13726
   D114      -0.00154   0.00001   0.00000   0.00035   0.00035  -0.00118
   D115       0.00966   0.00001   0.00000   0.00025   0.00025   0.00991
   D116      -3.13749   0.00001   0.00000   0.00030   0.00030  -3.13719
   D117      -3.13890   0.00000   0.00000   0.00004   0.00004  -3.13886
   D118       0.00055  -0.00001   0.00000  -0.00020  -0.00020   0.00035
   D119      -0.00296   0.00000   0.00000   0.00009   0.00009  -0.00287
   D120       3.13649   0.00000   0.00000  -0.00015  -0.00015   3.13634
   D121      -3.14039   0.00001   0.00000   0.00044   0.00044  -3.13996
   D122      -0.00235   0.00000   0.00000  -0.00002  -0.00002  -0.00237
   D123      -0.00093   0.00001   0.00000   0.00020   0.00020  -0.00073
   D124       3.13711  -0.00001   0.00000  -0.00026  -0.00026   3.13685
   D125       0.00532   0.00001   0.00000   0.00010   0.00010   0.00542
   D126      -3.13216   0.00003   0.00000   0.00100   0.00100  -3.13116
   D127      -3.13982  -0.00001   0.00000  -0.00036  -0.00036  -3.14017
   D128       0.00589   0.00001   0.00000   0.00054   0.00054   0.00643
   D129       0.03261   0.00000   0.00000   0.00000   0.00000   0.03261
   D130      -3.07675   0.00002   0.00000   0.00100   0.00100  -3.07575
   D131      -3.11283  -0.00002   0.00000  -0.00084  -0.00084  -3.11367
   D132       0.06100   0.00000   0.00000   0.00016   0.00016   0.06116
   D133       0.00511   0.00002   0.00000   0.00076   0.00076   0.00588
   D134      -3.08326   0.00001   0.00000   0.00040   0.00040  -3.08286
   D135       3.11747   0.00000   0.00000  -0.00015  -0.00015   3.11732
   D136       0.02910  -0.00001   0.00000  -0.00051  -0.00051   0.02859
   D137      -3.12708  -0.00004   0.00000  -0.00184  -0.00184  -3.12892
   D138       0.04569  -0.00003   0.00000  -0.00130  -0.00130   0.04439
   D139       0.01602  -0.00001   0.00000  -0.00018  -0.00018   0.01584
   D140      -3.09439   0.00001   0.00000   0.00035   0.00035  -3.09404
   D141       3.13651   0.00005   0.00000   0.00225   0.00225   3.13876
   D142      -0.01097   0.00003   0.00000   0.00144   0.00144  -0.00953
   D143      -0.00657   0.00001   0.00000   0.00060   0.00060  -0.00597
   D144       3.12913   0.00000   0.00000  -0.00020  -0.00020   3.12892
   D145      -0.01134  -0.00001   0.00000  -0.00034  -0.00034  -0.01168
   D146      -3.13765   0.00000   0.00000   0.00007   0.00007  -3.13758
   D147       3.09928  -0.00002   0.00000  -0.00088  -0.00088   3.09841
   D148      -0.02703  -0.00001   0.00000  -0.00047  -0.00047  -0.02750
   D149      -0.00757  -0.00001   0.00000  -0.00050  -0.00050  -0.00807
   D150      -3.14137  -0.00001   0.00000  -0.00060  -0.00060   3.14122
   D151       3.14003   0.00001   0.00000   0.00032   0.00032   3.14035
   D152       0.00624   0.00000   0.00000   0.00022   0.00022   0.00646
   D153      -0.00255   0.00001   0.00000   0.00043   0.00043  -0.00211
   D154      -3.13835   0.00001   0.00000   0.00042   0.00042  -3.13793
   D155       3.12381   0.00000   0.00000   0.00003   0.00003   3.12384
   D156      -0.01199   0.00000   0.00000   0.00002   0.00002  -0.01197
   D157       0.01214   0.00000   0.00000  -0.00001  -0.00001   0.01213
   D158      -3.13501   0.00000   0.00000   0.00000   0.00000  -3.13501
   D159      -3.13710   0.00000   0.00000   0.00009   0.00009  -3.13701
   D160      -0.00106   0.00000   0.00000   0.00010   0.00010  -0.00096
   D161       3.14106  -0.00001   0.00000  -0.00118  -0.00118   3.13988
   D162      -0.00159  -0.00001   0.00000  -0.00107  -0.00107  -0.00266
   D163       0.00517  -0.00001   0.00000  -0.00119  -0.00119   0.00398
   D164      -3.13747  -0.00001   0.00000  -0.00108  -0.00108  -3.13855
   D165       3.12851   0.00000   0.00000   0.00022   0.00022   3.12873
   D166      -0.03732   0.00001   0.00000   0.00027   0.00027  -0.03706
   D167      -0.01151   0.00000   0.00000   0.00012   0.00012  -0.01139
   D168       3.10585   0.00000   0.00000   0.00017   0.00017   3.10601
   D169      -3.13933  -0.00001   0.00000  -0.00025  -0.00025  -3.13958
   D170      -0.00264  -0.00001   0.00000  -0.00028  -0.00028  -0.00292
   D171       0.00070   0.00000   0.00000  -0.00015  -0.00015   0.00055
   D172       3.13739   0.00000   0.00000  -0.00018  -0.00018   3.13721
   D173       0.01189   0.00000   0.00000  -0.00008  -0.00008   0.01181
   D174       3.14057  -0.00001   0.00000  -0.00032  -0.00032   3.14025
   D175      -3.10557   0.00000   0.00000  -0.00012  -0.00012  -3.10569
   D176       0.02312  -0.00001   0.00000  -0.00036  -0.00036   0.02276
   D177       0.00977   0.00000   0.00000   0.00014   0.00014   0.00991
   D178       3.13794   0.00000   0.00000   0.00018   0.00018   3.13812
   D179      -3.12683   0.00000   0.00000   0.00017   0.00017  -3.12665
   D180       0.00135   0.00000   0.00000   0.00022   0.00022   0.00156
   D181      -0.00160   0.00000   0.00000   0.00007   0.00007  -0.00154
   D182       3.13784   0.00000   0.00000   0.00009   0.00009   3.13793
   D183      -3.13056   0.00001   0.00000   0.00031   0.00031  -3.13025
   D184       0.00889   0.00001   0.00000   0.00033   0.00033   0.00922
   D185      -0.00937   0.00000   0.00000  -0.00010  -0.00010  -0.00947
   D186       3.13446   0.00000   0.00000  -0.00011  -0.00011   3.13435
   D187      -3.13758   0.00000   0.00000  -0.00014  -0.00014  -3.13772
   D188       0.00626   0.00000   0.00000  -0.00016  -0.00016   0.00610
   D189       0.00301   0.00000   0.00000  -0.00019  -0.00019   0.00282
   D190      -3.13829   0.00000   0.00000   0.00006   0.00006  -3.13823
   D191      -3.14079   0.00000   0.00000  -0.00017  -0.00017  -3.14097
   D192       0.00110   0.00000   0.00000   0.00008   0.00008   0.00117
   D193      -3.13806   0.00000   0.00000  -0.00020  -0.00020  -3.13826
   D194       0.00383   0.00000   0.00000   0.00004   0.00004   0.00387
   D195       3.13721   0.00000   0.00000   0.00002   0.00002   3.13722
   D196      -0.00541   0.00000   0.00000   0.00012   0.00012  -0.00529
         Item               Value     Threshold  Converged?
 Maximum Force            0.000211     0.000450     YES
 RMS     Force            0.000034     0.000300     YES
 Maximum Displacement     0.018023     0.001800     NO 
 RMS     Displacement     0.003445     0.001200     NO 
 Predicted change in Energy=-2.077973D-06
 Lowest energy point so far.  Saving SCF results.
 GradGradGradGradGradGradGradGradGradGradGradGradGradGradGradGradGradGrad

 Leave Link  103 at Sat Oct 20 05:34:43 2018, MaxMem=   838860800 cpu:         6.7
 (Enter /soft/sl6.3/x86_64/gaussian/g09_d01/g09/l202.exe)
 Stoichiometry    C28H20Cl2FeN8O4(5)
 Framework group  C1[X(C28H20Cl2FeN8O4)]
 Deg. of freedom   183
 Full point group                 C1      NOp   1
 RotChk:  IX=0 Diff= 1.44D-03
 Largest Abelian subgroup         C1      NOp   1
 Largest concise Abelian subgroup C1      NOp   1
                         Standard orientation:                         
 ---------------------------------------------------------------------
 Center     Atomic      Atomic             Coordinates (Angstroms)
 Number     Number       Type             X           Y           Z
 ---------------------------------------------------------------------
      1         26           0        0.008861   -2.607472    0.108730
      2         17           0       -1.959881   -3.967686    0.040993
      3          7           0        0.048295   -2.584042   -2.139522
      4          7           0       -1.383643   -0.910282   -0.553359
      5          7           0       -2.150040   -0.057604    0.038982
      6          7           0       -2.902373    0.529597   -0.919974
      7          6           0        0.784654   -3.437390   -2.859016
      8          1           0        1.468833   -4.053400   -2.285590
      9          6           0        0.683115   -3.527413   -4.243621
     10          1           0        1.297470   -4.236398   -4.783891
     11          6           0       -0.221437   -2.702553   -4.903975
     12          1           0       -0.329433   -2.749512   -5.981456
     13          6           0       -0.992497   -1.817084   -4.161035
     14          1           0       -1.709148   -1.165816   -4.646341
     15          6           0       -0.831646   -1.787058   -2.775580
     16          6           0       -1.601171   -0.897469   -1.904007
     17          6           0       -2.585843    0.030868   -2.147649
     18          1           0       -3.051051    0.377879   -3.052175
     19         17           0        2.018273   -3.880406    0.279273
     20          7           0       -0.083533   -2.365199    2.342077
     21          7           0        1.353850   -0.821697    0.629599
     22          7           0        2.142997   -0.038624   -0.025980
     23          7           0        2.867754    0.645944    0.888391
     24          6           0       -0.826404   -3.154256    3.125257
     25          1           0       -1.474724   -3.846753    2.599122
     26          6           0       -0.775871   -3.087035    4.514066
     27          1           0       -1.392892   -3.748906    5.108332
     28          6           0        0.079846   -2.166168    5.109156
     29          1           0        0.146027   -2.088877    6.188280
     30          6           0        0.854868   -1.344308    4.299826
     31          1           0        1.531505   -0.618711    4.734511
     32          6           0        0.748761   -1.474568    2.914925
     33          6           0        1.530444   -0.665885    1.977207
     34          6           0        2.513633    0.280205    2.151650
     35          1           0        2.999361    0.674765    3.025676
     36          6           0       -3.864106    1.519022   -0.574792
     37          6           0       -4.972583    1.729382   -1.395866
     38          6           0       -3.684523    2.267328    0.590938
     39          6           0       -5.898123    2.708350   -1.058039
     40          6           0       -4.620159    3.233685    0.925118
     41          6           0       -5.727435    3.467162    0.103054
     42          1           0       -5.130391    1.117381   -2.274582
     43          1           0       -2.823832    2.077497    1.216520
     44          1           0       -6.762415    2.876254   -1.686176
     45          1           0       -4.505174    3.827350    1.823048
     46          6           0        3.857359    1.578030    0.470041
     47          6           0        4.165275    2.675891    1.275885
     48          6           0        4.509167    1.375795   -0.747357
     49          6           0        5.143263    3.568732    0.863136
     50          6           0        5.477052    2.282438   -1.157047
     51          6           0        5.804319    3.380053   -0.353583
     52          1           0        3.632253    2.843968    2.203257
     53          1           0        4.253908    0.514908   -1.349551
     54          1           0        5.400446    4.428709    1.468267
     55          1           0        5.991453    2.134795   -2.096959
     56          6           0        6.840596    4.374559   -0.743983
     57          8           0        7.154642    5.334183   -0.082396
     58          8           0        7.411033    4.095807   -1.939265
     59          1           0        8.065674    4.791071   -2.099663
     60          6           0       -6.692895    4.523738    0.510432
     61          8           0       -6.590474    5.203113    1.502592
     62          8           0       -7.722652    4.655423   -0.359311
     63          1           0       -8.290404    5.356475   -0.007425
 ---------------------------------------------------------------------
 Rotational constants (GHZ):      0.0605799      0.0423674      0.0341172
 Leave Link  202 at Sat Oct 20 05:34:43 2018, MaxMem=   838860800 cpu:         0.1
 (Enter /soft/sl6.3/x86_64/gaussian/g09_d01/g09/l301.exe)
 Standard basis: 6-311G(d,p) (5D, 7F)
 Ernie: Thresh=  0.10000D-02 Tol=  0.10000D-05 Strict=F.
 There are   986 symmetry adapted cartesian basis functions of A   symmetry.
 There are   938 symmetry adapted basis functions of A   symmetry.
   938 basis functions,  1619 primitive gaussians,   986 cartesian basis functions
   170 alpha electrons      166 beta electrons
       nuclear repulsion energy      5867.4045658303 Hartrees.
 IExCor=  402 DFT=T Ex+Corr=B3LYP ExCW=0 ScaHFX=  0.200000
 ScaDFX=  0.800000  0.720000  1.000000  0.810000 ScalE2=  1.000000  1.000000
 IRadAn=      0 IRanWt=     -1 IRanGd=            0 ICorTp=0 IEmpDi=  4
 NAtoms=   63 NActive=   63 NUniq=   63 SFac= 1.00D+00 NAtFMM=   60 NAOKFM=T Big=T
 Integral buffers will be    131072 words long.
 Raffenetti 2 integral format.
 Two-electron integral symmetry is turned on.
 Leave Link  301 at Sat Oct 20 05:34:43 2018, MaxMem=   838860800 cpu:         0.9
 (Enter /soft/sl6.3/x86_64/gaussian/g09_d01/g09/l302.exe)
 NPDir=0 NMtPBC=     1 NCelOv=     1 NCel=       1 NClECP=     1 NCelD=      1
         NCelK=      1 NCelE2=     1 NClLst=     1 CellRange=     0.0.
 One-electron integrals computed using PRISM.
 NBasis=   938 RedAO= T EigKep=  1.64D-04  NBF=   938
 NBsUse=   938 1.00D-06 EigRej= -1.00D+00 NBFU=   938
 Precomputing XC quadrature grid using
 IXCGrd= 4 IRadAn=           0 IRanWt=          -1 IRanGd=           0 AccXCQ= 0.00D+00.
 Generated NRdTot=       0 NPtTot=           0 NUsed=           0 NTot=          32
 NSgBfM=   856   860   861   865   865 MxSgAt=    63 MxSgA2=    63.
 Leave Link  302 at Sat Oct 20 05:34:48 2018, MaxMem=   838860800 cpu:        73.1
 (Enter /soft/sl6.3/x86_64/gaussian/g09_d01/g09/l303.exe)
 DipDrv:  MaxL=1.
 Leave Link  303 at Sat Oct 20 05:34:48 2018, MaxMem=   838860800 cpu:         4.5
 (Enter /soft/sl6.3/x86_64/gaussian/g09_d01/g09/l401.exe)
 Initial guess from the checkpoint file:  "FeCl2L12_COOH_cis3.chk"
 B after Tr=     0.000000    0.000000    0.000000
         Rot=    1.000000    0.000412    0.000135    0.000218 Ang=   0.06 deg.
 Guess basis will be translated and rotated to current coordinates.
 JPrj=2 DoOrth=T DoCkMO=T.
 Initial guess <Sx>= 0.0000 <Sy>= 0.0000 <Sz>= 2.0000 <S**2>= 6.0168 S= 2.0034
 Leave Link  401 at Sat Oct 20 05:34:58 2018, MaxMem=   838860800 cpu:       158.6
 (Enter /soft/sl6.3/x86_64/gaussian/g09_d01/g09/l502.exe)
 UHF open shell SCF:
 Using DIIS extrapolation, IDIIS=  1040.
 Integral symmetry usage will be decided dynamically.
 IVT=     2958216 IEndB=     2958216 NGot=   838860800 MDV=   836892407
 LenX=   836892407 LenY=   835919225
 Requested convergence on RMS density matrix=1.00D-08 within 128 cycles.
 Requested convergence on MAX density matrix=1.00D-06.
 Requested convergence on             energy=1.00D-06.
 No special actions if energy rises.
 Fock matrices will be formed incrementally for  20 cycles.

 Cycle   1  Pass 1  IDiag  1:
 FoFJK:  IHMeth= 1 ICntrl=       0 DoSepK=F KAlg= 0 I1Cent=   0 FoldK=F
 IRaf= 560000000 NMat=   1 IRICut=       1 DoRegI=T DoRafI=F ISym2E= 0.
 FoFCou: FMM=T IPFlag=           0 FMFlag=      100000 FMFlg1=        2001
         NFxFlg=           0 DoJE=F BraDBF=F KetDBF=F FulRan=T
         wScrn=  0.000000 ICntrl=       0 IOpCl=  1 I1Cent=           0 NGrid=           0
         NMat0=    1 NMatS0=      1 NMatT0=    0 NMatD0=    1 NMtDS0=    0 NMtDT0=    0
 Symmetry not used in FoFCou.
 FMM levels:  10  Number of levels for PrismC:   9
 E= -4002.67744976225    
 DIIS: error= 1.75D-04 at cycle   1 NSaved=   1.
 NSaved= 1 IEnMin= 1 EnMin= -4002.67744976225     IErMin= 1 ErrMin= 1.75D-04
 ErrMax= 1.75D-04  0.00D+00 EMaxC= 1.00D-01 BMatC= 9.11D-05 BMatP= 9.11D-05
 IDIUse=3 WtCom= 9.98D-01 WtEn= 1.75D-03
 Coeff-Com:  0.100D+01
 Coeff-En:   0.100D+01
 Coeff:      0.100D+01
 Gap=     0.766 Goal=   None    Shift=    0.000
 Gap=     0.728 Goal=   None    Shift=    0.000
 RMSDP=7.39D-06 MaxDP=3.78D-04              OVMax= 1.28D-03

 Cycle   2  Pass 1  IDiag  1:
 RMSU=  7.39D-06    CP:  1.00D+00
 E= -4002.67748991736     Delta-E=       -0.000040155110 Rises=F Damp=F
 DIIS: error= 1.94D-05 at cycle   2 NSaved=   2.
 NSaved= 2 IEnMin= 2 EnMin= -4002.67748991736     IErMin= 2 ErrMin= 1.94D-05
 ErrMax= 1.94D-05  0.00D+00 EMaxC= 1.00D-01 BMatC= 1.29D-06 BMatP= 9.11D-05
 IDIUse=1 WtCom= 1.00D+00 WtEn= 0.00D+00
 Coeff-Com: -0.667D-01 0.107D+01
 Coeff:     -0.667D-01 0.107D+01
 Gap=     0.111 Goal=   None    Shift=    0.000
 Gap=     0.072 Goal=   None    Shift=    0.000
 RMSDP=1.18D-06 MaxDP=5.63D-05 DE=-4.02D-05 OVMax= 2.08D-04

 Cycle   3  Pass 1  IDiag  1:
 RMSU=  1.08D-06    CP:  1.00D+00  1.06D+00
 E= -4002.67749029365     Delta-E=       -0.000000376287 Rises=F Damp=F
 DIIS: error= 2.04D-05 at cycle   3 NSaved=   3.
 NSaved= 3 IEnMin= 3 EnMin= -4002.67749029365     IErMin= 2 ErrMin= 1.94D-05
 ErrMax= 2.04D-05  0.00D+00 EMaxC= 1.00D-01 BMatC= 1.18D-06 BMatP= 1.29D-06
 IDIUse=1 WtCom= 1.00D+00 WtEn= 0.00D+00
 Coeff-Com: -0.414D-01 0.576D+00 0.466D+00
 Coeff:     -0.414D-01 0.576D+00 0.466D+00
 Gap=     0.111 Goal=   None    Shift=    0.000
 Gap=     0.072 Goal=   None    Shift=    0.000
 RMSDP=7.15D-07 MaxDP=5.10D-05 DE=-3.76D-07 OVMax= 1.40D-04

 Cycle   4  Pass 1  IDiag  1:
 RMSU=  5.20D-07    CP:  1.00D+00  1.08D+00  5.53D-01
 E= -4002.67749047854     Delta-E=       -0.000000184891 Rises=F Damp=F
 DIIS: error= 1.03D-05 at cycle   4 NSaved=   4.
 NSaved= 4 IEnMin= 4 EnMin= -4002.67749047854     IErMin= 4 ErrMin= 1.03D-05
 ErrMax= 1.03D-05  0.00D+00 EMaxC= 1.00D-01 BMatC= 2.74D-07 BMatP= 1.18D-06
 IDIUse=1 WtCom= 1.00D+00 WtEn= 0.00D+00
 Coeff-Com: -0.106D-01 0.130D+00 0.320D+00 0.561D+00
 Coeff:     -0.106D-01 0.130D+00 0.320D+00 0.561D+00
 Gap=     0.111 Goal=   None    Shift=    0.000
 Gap=     0.072 Goal=   None    Shift=    0.000
 RMSDP=3.04D-07 MaxDP=1.59D-05 DE=-1.85D-07 OVMax= 1.04D-04

 Cycle   5  Pass 1  IDiag  1:
 RMSU=  2.02D-07    CP:  1.00D+00  1.08D+00  6.99D-01  6.87D-01
 E= -4002.67749053365     Delta-E=       -0.000000055112 Rises=F Damp=F
 DIIS: error= 2.81D-06 at cycle   5 NSaved=   5.
 NSaved= 5 IEnMin= 5 EnMin= -4002.67749053365     IErMin= 5 ErrMin= 2.81D-06
 ErrMax= 2.81D-06  0.00D+00 EMaxC= 1.00D-01 BMatC= 2.68D-08 BMatP= 2.74D-07
 IDIUse=1 WtCom= 1.00D+00 WtEn= 0.00D+00
 Coeff-Com: -0.280D-02 0.258D-01 0.149D+00 0.333D+00 0.495D+00
 Coeff:     -0.280D-02 0.258D-01 0.149D+00 0.333D+00 0.495D+00
 Gap=     0.111 Goal=   None    Shift=    0.000
 Gap=     0.072 Goal=   None    Shift=    0.000
 RMSDP=1.26D-07 MaxDP=1.12D-05 DE=-5.51D-08 OVMax= 7.62D-05

 Cycle   6  Pass 1  IDiag  1:
 RMSU=  1.08D-07    CP:  1.00D+00  1.08D+00  7.12D-01  8.00D-01  8.97D-01
 E= -4002.67749054257     Delta-E=       -0.000000008922 Rises=F Damp=F
 DIIS: error= 2.54D-06 at cycle   6 NSaved=   6.
 NSaved= 6 IEnMin= 6 EnMin= -4002.67749054257     IErMin= 6 ErrMin= 2.54D-06
 ErrMax= 2.54D-06  0.00D+00 EMaxC= 1.00D-01 BMatC= 6.10D-09 BMatP= 2.68D-08
 IDIUse=1 WtCom= 1.00D+00 WtEn= 0.00D+00
 Coeff-Com:  0.843D-03-0.182D-01 0.170D-01 0.787D-01 0.313D+00 0.609D+00
 Coeff:      0.843D-03-0.182D-01 0.170D-01 0.787D-01 0.313D+00 0.609D+00
 Gap=     0.111 Goal=   None    Shift=    0.000
 Gap=     0.072 Goal=   None    Shift=    0.000
 RMSDP=1.03D-07 MaxDP=1.33D-05 DE=-8.92D-09 OVMax= 9.42D-05

 Cycle   7  Pass 1  IDiag  1:
 RMSU=  6.95D-08    CP:  1.00D+00  1.08D+00  7.31D-01  8.48D-01  1.22D+00
                    CP:  1.19D+00
 E= -4002.67749054804     Delta-E=       -0.000000005468 Rises=F Damp=F
 DIIS: error= 2.26D-06 at cycle   7 NSaved=   7.
 NSaved= 7 IEnMin= 7 EnMin= -4002.67749054804     IErMin= 7 ErrMin= 2.26D-06
 ErrMax= 2.26D-06  0.00D+00 EMaxC= 1.00D-01 BMatC= 2.94D-09 BMatP= 6.10D-09
 IDIUse=1 WtCom= 1.00D+00 WtEn= 0.00D+00
 Coeff-Com:  0.110D-02-0.176D-01-0.150D-01-0.587D-02 0.127D+00 0.424D+00
 Coeff-Com:  0.486D+00
 Coeff:      0.110D-02-0.176D-01-0.150D-01-0.587D-02 0.127D+00 0.424D+00
 Coeff:      0.486D+00
 Gap=     0.111 Goal=   None    Shift=    0.000
 Gap=     0.072 Goal=   None    Shift=    0.000
 RMSDP=7.22D-08 MaxDP=9.74D-06 DE=-5.47D-09 OVMax= 7.09D-05

 Cycle   8  Pass 1  IDiag  1:
 RMSU=  2.97D-08    CP:  1.00D+00  1.08D+00  7.42D-01  8.89D-01  1.40D+00
                    CP:  1.63D+00  1.12D+00
 E= -4002.67749055162     Delta-E=       -0.000000003580 Rises=F Damp=F
 DIIS: error= 2.02D-06 at cycle   8 NSaved=   8.
 NSaved= 8 IEnMin= 8 EnMin= -4002.67749055162     IErMin= 8 ErrMin= 2.02D-06
 ErrMax= 2.02D-06  0.00D+00 EMaxC= 1.00D-01 BMatC= 1.46D-09 BMatP= 2.94D-09
 IDIUse=1 WtCom= 1.00D+00 WtEn= 0.00D+00
 Coeff-Com: -0.238D-03 0.949D-02-0.279D-01-0.881D-01-0.254D+00-0.373D+00
 Coeff-Com:  0.269D+00 0.146D+01
 Coeff:     -0.238D-03 0.949D-02-0.279D-01-0.881D-01-0.254D+00-0.373D+00
 Coeff:      0.269D+00 0.146D+01
 Gap=     0.111 Goal=   None    Shift=    0.000
 Gap=     0.072 Goal=   None    Shift=    0.000
 RMSDP=2.11D-07 MaxDP=2.92D-05 DE=-3.58D-09 OVMax= 2.23D-04

 Cycle   9  Pass 1  IDiag  1:
 RMSU=  2.94D-08    CP:  1.00D+00  1.08D+00  7.69D-01  9.96D-01  2.02D+00
                    CP:  2.77D+00  2.40D+00  2.14D+00
 E= -4002.67749056008     Delta-E=       -0.000000008458 Rises=F Damp=F
 DIIS: error= 1.65D-06 at cycle   9 NSaved=   9.
 NSaved= 9 IEnMin= 9 EnMin= -4002.67749056008     IErMin= 9 ErrMin= 1.65D-06
 ErrMax= 1.65D-06  0.00D+00 EMaxC= 1.00D-01 BMatC= 1.11D-09 BMatP= 1.46D-09
 IDIUse=1 WtCom= 1.00D+00 WtEn= 0.00D+00
 Coeff-Com: -0.114D-02 0.242D-01-0.135D-01-0.778D-01-0.345D+00-0.718D+00
 Coeff-Com: -0.145D+00 0.136D+01 0.920D+00
 Coeff:     -0.114D-02 0.242D-01-0.135D-01-0.778D-01-0.345D+00-0.718D+00
 Coeff:     -0.145D+00 0.136D+01 0.920D+00
 Gap=     0.111 Goal=   None    Shift=    0.000
 Gap=     0.072 Goal=   None    Shift=    0.000
 RMSDP=2.44D-07 MaxDP=3.20D-05 DE=-8.46D-09 OVMax= 2.60D-04

 Cycle  10  Pass 1  IDiag  1:
 RMSU=  1.40D-07    CP:  1.00D+00  1.08D+00  8.01D-01  1.12D+00  2.70D+00
                    CP:  3.00D+00  3.00D+00  3.00D+00  1.82D+00
 E= -4002.67749056701     Delta-E=       -0.000000006927 Rises=F Damp=F
 DIIS: error= 1.29D-06 at cycle  10 NSaved=  10.
 NSaved=10 IEnMin=10 EnMin= -4002.67749056701     IErMin=10 ErrMin= 1.29D-06
 ErrMax= 1.29D-06  0.00D+00 EMaxC= 1.00D-01 BMatC= 5.31D-10 BMatP= 1.11D-09
 IDIUse=1 WtCom= 1.00D+00 WtEn= 0.00D+00
 Coeff-Com: -0.657D-03 0.124D-01 0.498D-04-0.215D-01-0.137D+00-0.344D+00
 Coeff-Com: -0.170D+00 0.365D+00 0.603D+00 0.693D+00
 Coeff:     -0.657D-03 0.124D-01 0.498D-04-0.215D-01-0.137D+00-0.344D+00
 Coeff:     -0.170D+00 0.365D+00 0.603D+00 0.693D+00
 Gap=     0.111 Goal=   None    Shift=    0.000
 Gap=     0.072 Goal=   None    Shift=    0.000
 RMSDP=1.17D-07 MaxDP=1.48D-05 DE=-6.93D-09 OVMax= 1.26D-04

 Cycle  11  Pass 1  IDiag  1:
 RMSU=  2.65D-08    CP:  1.00D+00  1.07D+00  8.15D-01  1.17D+00  3.00D+00
                    CP:  3.00D+00  3.00D+00  3.00D+00  2.79D+00  1.61D+00
 E= -4002.67749056938     Delta-E=       -0.000000002368 Rises=F Damp=F
 DIIS: error= 1.12D-06 at cycle  11 NSaved=  11.
 NSaved=11 IEnMin=11 EnMin= -4002.67749056938     IErMin=11 ErrMin= 1.12D-06
 ErrMax= 1.12D-06  0.00D+00 EMaxC= 1.00D-01 BMatC= 3.24D-10 BMatP= 5.31D-10
 IDIUse=1 WtCom= 1.00D+00 WtEn= 0.00D+00
 Coeff-Com:  0.479D-04-0.217D-02 0.509D-02 0.172D-01 0.530D-01 0.800D-01
 Coeff-Com: -0.412D-01-0.303D+00-0.181D-01 0.398D+00 0.811D+00
 Coeff:      0.479D-04-0.217D-02 0.509D-02 0.172D-01 0.530D-01 0.800D-01
 Coeff:     -0.412D-01-0.303D+00-0.181D-01 0.398D+00 0.811D+00
 Gap=     0.111 Goal=   None    Shift=    0.000
 Gap=     0.072 Goal=   None    Shift=    0.000
 RMSDP=7.68D-08 MaxDP=1.19D-05 DE=-2.37D-09 OVMax= 8.55D-05

 Cycle  12  Pass 1  IDiag  1:
 RMSU=  4.57D-08    CP:  1.00D+00  1.07D+00  8.21D-01  1.20D+00  3.00D+00
                    CP:  3.00D+00  3.00D+00  3.00D+00  3.00D+00  1.99D+00
                    CP:  1.70D+00
 E= -4002.67749057084     Delta-E=       -0.000000001466 Rises=F Damp=F
 DIIS: error= 1.01D-06 at cycle  12 NSaved=  12.
 NSaved=12 IEnMin=12 EnMin= -4002.67749057084     IErMin=12 ErrMin= 1.01D-06
 ErrMax= 1.01D-06  0.00D+00 EMaxC= 1.00D-01 BMatC= 2.59D-10 BMatP= 3.24D-10
 IDIUse=1 WtCom= 1.00D+00 WtEn= 0.00D+00
 Coeff-Com:  0.456D-03-0.960D-02 0.376D-02 0.263D-01 0.127D+00 0.288D+00
 Coeff-Com:  0.949D-01-0.450D+00-0.433D+00-0.215D+00 0.553D+00 0.101D+01
 Coeff:      0.456D-03-0.960D-02 0.376D-02 0.263D-01 0.127D+00 0.288D+00
 Coeff:      0.949D-01-0.450D+00-0.433D+00-0.215D+00 0.553D+00 0.101D+01
 Gap=     0.111 Goal=   None    Shift=    0.000
 Gap=     0.072 Goal=   None    Shift=    0.000
 RMSDP=9.28D-08 MaxDP=1.53D-05 DE=-1.47D-09 OVMax= 1.05D-04

 Cycle  13  Pass 1  IDiag  1:
 RMSU=  2.32D-08    CP:  1.00D+00  1.07D+00  8.27D-01  1.22D+00  3.00D+00
                    CP:  3.00D+00  3.00D+00  3.00D+00  3.00D+00  2.41D+00
                    CP:  2.83D+00  2.31D+00
 E= -4002.67749057249     Delta-E=       -0.000000001648 Rises=F Damp=F
 DIIS: error= 8.90D-07 at cycle  13 NSaved=  13.
 NSaved=13 IEnMin=13 EnMin= -4002.67749057249     IErMin=13 ErrMin= 8.90D-07
 ErrMax= 8.90D-07  0.00D+00 EMaxC= 1.00D-01 BMatC= 2.14D-10 BMatP= 2.59D-10
 IDIUse=1 WtCom= 1.00D+00 WtEn= 0.00D+00
 Coeff-Com:  0.441D-03-0.730D-02-0.385D-02 0.139D-02 0.592D-01 0.202D+00
 Coeff-Com:  0.204D+00-0.771D-02-0.508D+00-0.965D+00-0.748D+00 0.125D+01
 Coeff-Com:  0.152D+01
 Coeff:      0.441D-03-0.730D-02-0.385D-02 0.139D-02 0.592D-01 0.202D+00
 Coeff:      0.204D+00-0.771D-02-0.508D+00-0.965D+00-0.748D+00 0.125D+01
 Coeff:      0.152D+01
 Gap=     0.111 Goal=   None    Shift=    0.000
 Gap=     0.072 Goal=   None    Shift=    0.000
 RMSDP=2.15D-07 MaxDP=3.55D-05 DE=-1.65D-09 OVMax= 2.45D-04

 Cycle  14  Pass 1  IDiag  1:
 RMSU=  1.39D-07    CP:  1.00D+00  1.07D+00  8.41D-01  1.27D+00  3.00D+00
                    CP:  3.00D+00  3.00D+00  3.00D+00  3.00D+00  3.00D+00
                    CP:  3.00D+00  3.00D+00  3.00D+00
 E= -4002.67749057543     Delta-E=       -0.000000002936 Rises=F Damp=F
 DIIS: error= 6.24D-07 at cycle  14 NSaved=  14.
 NSaved=14 IEnMin=14 EnMin= -4002.67749057543     IErMin=14 ErrMin= 6.24D-07
 ErrMax= 6.24D-07  0.00D+00 EMaxC= 1.00D-01 BMatC= 1.34D-10 BMatP= 2.14D-10
 IDIUse=1 WtCom= 1.00D+00 WtEn= 0.00D+00
 Coeff-Com:  0.160D-04 0.160D-02-0.666D-02-0.216D-01-0.557D-01-0.664D-01
 Coeff-Com:  0.112D+00 0.388D+00-0.969D-01-0.717D+00-0.120D+01 0.291D+00
 Coeff-Com:  0.144D+01 0.937D+00
 Coeff:      0.160D-04 0.160D-02-0.666D-02-0.216D-01-0.557D-01-0.664D-01
 Coeff:      0.112D+00 0.388D+00-0.969D-01-0.717D+00-0.120D+01 0.291D+00
 Coeff:      0.144D+01 0.937D+00
 Gap=     0.111 Goal=   None    Shift=    0.000
 Gap=     0.072 Goal=   None    Shift=    0.000
 RMSDP=2.12D-07 MaxDP=3.40D-05 DE=-2.94D-09 OVMax= 2.40D-04

 Cycle  15  Pass 1  IDiag  1:
 RMSU=  8.06D-08    CP:  1.00D+00  1.07D+00  8.53D-01  1.31D+00  3.00D+00
                    CP:  3.00D+00  3.00D+00  3.00D+00  3.00D+00  3.00D+00
                    CP:  3.00D+00  3.00D+00  3.00D+00  2.40D+00
 E= -4002.67749057712     Delta-E=       -0.000000001693 Rises=F Damp=F
 DIIS: error= 3.71D-07 at cycle  15 NSaved=  15.
 NSaved=15 IEnMin=15 EnMin= -4002.67749057712     IErMin=15 ErrMin= 3.71D-07
 ErrMax= 3.71D-07  0.00D+00 EMaxC= 1.00D-01 BMatC= 5.65D-11 BMatP= 1.34D-10
 IDIUse=1 WtCom= 1.00D+00 WtEn= 0.00D+00
 Coeff-Com: -0.795D-04 0.252D-02-0.355D-02-0.143D-01-0.486D-01-0.847D-01
 Coeff-Com:  0.323D-01 0.257D+00 0.345D-01-0.269D+00-0.615D+00-0.710D-01
 Coeff-Com:  0.605D+00 0.607D+00 0.568D+00
 Coeff:     -0.795D-04 0.252D-02-0.355D-02-0.143D-01-0.486D-01-0.847D-01
 Coeff:      0.323D-01 0.257D+00 0.345D-01-0.269D+00-0.615D+00-0.710D-01
 Coeff:      0.605D+00 0.607D+00 0.568D+00
 Gap=     0.111 Goal=   None    Shift=    0.000
 Gap=     0.072 Goal=   None    Shift=    0.000
 RMSDP=5.48D-08 MaxDP=8.19D-06 DE=-1.69D-09 OVMax= 6.12D-05

 Cycle  16  Pass 1  IDiag  1:
 RMSU=  8.72D-09    CP:  1.00D+00  1.07D+00  8.56D-01  1.32D+00  3.00D+00
                    CP:  3.00D+00  3.00D+00  3.00D+00  3.00D+00  3.00D+00
                    CP:  3.00D+00  3.00D+00  3.00D+00  2.76D+00  1.25D+00
 E= -4002.67749057736     Delta-E=       -0.000000000244 Rises=F Damp=F
 DIIS: error= 3.10D-07 at cycle  16 NSaved=  16.
 NSaved=16 IEnMin=16 EnMin= -4002.67749057736     IErMin=16 ErrMin= 3.10D-07
 ErrMax= 3.10D-07  0.00D+00 EMaxC= 1.00D-01 BMatC= 3.40D-11 BMatP= 5.65D-11
 IDIUse=1 WtCom= 1.00D+00 WtEn= 0.00D+00
 Coeff-Com: -0.489D-04 0.107D-02-0.491D-03-0.304D-02-0.154D-01-0.336D-01
 Coeff-Com: -0.921D-02 0.574D-01 0.422D-01 0.212D-01-0.584D-01-0.117D+00
 Coeff-Com: -0.952D-02 0.127D+00 0.340D+00 0.658D+00
 Coeff:     -0.489D-04 0.107D-02-0.491D-03-0.304D-02-0.154D-01-0.336D-01
 Coeff:     -0.921D-02 0.574D-01 0.422D-01 0.212D-01-0.584D-01-0.117D+00
 Coeff:     -0.952D-02 0.127D+00 0.340D+00 0.658D+00
 Gap=     0.111 Goal=   None    Shift=    0.000
 Gap=     0.072 Goal=   None    Shift=    0.000
 RMSDP=2.39D-08 MaxDP=4.30D-06 DE=-2.44D-10 OVMax= 2.58D-05

 Cycle  17  Pass 1  IDiag  1:
 RMSU=  6.01D-09    CP:  1.00D+00  1.07D+00  8.57D-01  1.33D+00  3.00D+00
                    CP:  3.00D+00  3.00D+00  3.00D+00  3.00D+00  3.00D+00
                    CP:  3.00D+00  3.00D+00  3.00D+00  2.89D+00  1.36D+00
                    CP:  2.14D+00
 E= -4002.67749057748     Delta-E=       -0.000000000113 Rises=F Damp=F
 DIIS: error= 2.90D-07 at cycle  17 NSaved=  17.
 NSaved=17 IEnMin=17 EnMin= -4002.67749057748     IErMin=17 ErrMin= 2.90D-07
 ErrMax= 2.90D-07  0.00D+00 EMaxC= 1.00D-01 BMatC= 2.89D-11 BMatP= 3.40D-11
 IDIUse=1 WtCom= 1.00D+00 WtEn= 0.00D+00
 Coeff-Com:  0.244D-04-0.932D-03 0.170D-02 0.646D-02 0.190D-01 0.311D-01
 Coeff-Com: -0.195D-01-0.116D+00-0.544D-02 0.166D+00 0.333D+00-0.238D-01
 Coeff-Com: -0.361D+00-0.280D+00-0.129D+00 0.349D+00 0.103D+01
 Coeff:      0.244D-04-0.932D-03 0.170D-02 0.646D-02 0.190D-01 0.311D-01
 Coeff:     -0.195D-01-0.116D+00-0.544D-02 0.166D+00 0.333D+00-0.238D-01
 Coeff:     -0.361D+00-0.280D+00-0.129D+00 0.349D+00 0.103D+01
 Gap=     0.111 Goal=   None    Shift=    0.000
 Gap=     0.072 Goal=   None    Shift=    0.000
 RMSDP=3.00D-08 MaxDP=5.66D-06 DE=-1.13D-10 OVMax= 3.22D-05

 Cycle  18  Pass 1  IDiag  1:
 RMSU=  1.25D-08    CP:  1.00D+00  1.07D+00  8.58D-01  1.33D+00  3.00D+00
                    CP:  3.00D+00  3.00D+00  3.00D+00  3.00D+00  3.00D+00
                    CP:  3.00D+00  3.00D+00  3.00D+00  3.00D+00  1.47D+00
                    CP:  3.00D+00  2.61D+00
 E= -4002.67749057764     Delta-E=       -0.000000000162 Rises=F Damp=F
 DIIS: error= 2.73D-07 at cycle  18 NSaved=  18.
 NSaved=18 IEnMin=18 EnMin= -4002.67749057764     IErMin=18 ErrMin= 2.73D-07
 ErrMax= 2.73D-07  0.00D+00 EMaxC= 1.00D-01 BMatC= 2.64D-11 BMatP= 2.89D-11
 IDIUse=1 WtCom= 1.00D+00 WtEn= 0.00D+00
 Coeff-Com:  0.621D-04-0.154D-02 0.131D-02 0.598D-02 0.235D-01 0.476D-01
 Coeff-Com: -0.102D-03-0.113D+00-0.489D-01 0.737D-01 0.246D+00 0.784D-01
 Coeff-Com: -0.196D+00-0.251D+00-0.338D+00-0.377D+00 0.523D+00 0.133D+01
 Coeff:      0.621D-04-0.154D-02 0.131D-02 0.598D-02 0.235D-01 0.476D-01
 Coeff:     -0.102D-03-0.113D+00-0.489D-01 0.737D-01 0.246D+00 0.784D-01
 Coeff:     -0.196D+00-0.251D+00-0.338D+00-0.377D+00 0.523D+00 0.133D+01
 Gap=     0.111 Goal=   None    Shift=    0.000
 Gap=     0.072 Goal=   None    Shift=    0.000
 RMSDP=4.61D-08 MaxDP=8.65D-06 DE=-1.62D-10 OVMax= 4.96D-05

 Cycle  19  Pass 1  IDiag  1:
 RMSU=  2.46D-08    CP:  1.00D+00  1.07D+00  8.58D-01  1.33D+00  3.00D+00
                    CP:  3.00D+00  3.00D+00  3.00D+00  3.00D+00  3.00D+00
                    CP:  3.00D+00  3.00D+00  3.00D+00  3.00D+00  1.63D+00
                    CP:  3.00D+00  3.00D+00  3.00D+00
 E= -4002.67749057794     Delta-E=       -0.000000000304 Rises=F Damp=F
 DIIS: error= 2.55D-07 at cycle  19 NSaved=  19.
 NSaved=19 IEnMin=19 EnMin= -4002.67749057794     IErMin=19 ErrMin= 2.55D-07
 ErrMax= 2.55D-07  0.00D+00 EMaxC= 1.00D-01 BMatC= 2.48D-11 BMatP= 2.64D-11
 IDIUse=1 WtCom= 1.00D+00 WtEn= 0.00D+00
 Coeff-Com:  0.386D-04-0.232D-03-0.170D-02-0.506D-02-0.732D-02 0.202D-02
 Coeff-Com:  0.383D-01 0.820D-01-0.599D-01-0.223D+00-0.321D+00 0.129D+00
 Coeff-Com:  0.445D+00 0.240D+00-0.148D+00-0.114D+01-0.137D+01 0.170D+01
 Coeff-Com:  0.164D+01
 Coeff:      0.386D-04-0.232D-03-0.170D-02-0.506D-02-0.732D-02 0.202D-02
 Coeff:      0.383D-01 0.820D-01-0.599D-01-0.223D+00-0.321D+00 0.129D+00
 Coeff:      0.445D+00 0.240D+00-0.148D+00-0.114D+01-0.137D+01 0.170D+01
 Coeff:      0.164D+01
 Gap=     0.111 Goal=   None    Shift=    0.000
 Gap=     0.072 Goal=   None    Shift=    0.000
 RMSDP=1.11D-07 MaxDP=2.08D-05 DE=-3.04D-10 OVMax= 1.20D-04

 Cycle  20  Pass 1  IDiag  1:
 RMSU=  6.84D-08    CP:  1.00D+00  1.07D+00  8.60D-01  1.35D+00  3.00D+00
                    CP:  3.00D+00  3.00D+00  3.00D+00  3.00D+00  3.00D+00
                    CP:  3.00D+00  3.00D+00  3.00D+00  3.00D+00  2.00D+00
                    CP:  3.00D+00  3.00D+00  3.00D+00  3.00D+00
 E= -4002.67749057853     Delta-E=       -0.000000000588 Rises=F Damp=F
 DIIS: error= 2.16D-07 at cycle  20 NSaved=  20.
 NSaved=20 IEnMin=20 EnMin= -4002.67749057853     IErMin=20 ErrMin= 2.16D-07
 ErrMax= 2.16D-07  0.00D+00 EMaxC= 1.00D-01 BMatC= 2.00D-11 BMatP= 2.48D-11
 IDIUse=1 WtCom= 1.00D+00 WtEn= 0.00D+00
 Coeff-Com: -0.713D-04 0.292D-02-0.537D-02-0.202D-01-0.616D-01-0.995D-01
 Coeff-Com:  0.599D-01 0.362D+00 0.920D-02-0.482D+00-0.971D+00 0.218D-01
 Coeff-Com:  0.104D+01 0.876D+00 0.533D+00-0.808D+00-0.308D+01-0.347D+00
 Coeff-Com:  0.227D+01 0.170D+01
 Coeff:     -0.713D-04 0.292D-02-0.537D-02-0.202D-01-0.616D-01-0.995D-01
 Coeff:      0.599D-01 0.362D+00 0.920D-02-0.482D+00-0.971D+00 0.218D-01
 Coeff:      0.104D+01 0.876D+00 0.533D+00-0.808D+00-0.308D+01-0.347D+00
 Coeff:      0.227D+01 0.170D+01
 Gap=     0.111 Goal=   None    Shift=    0.000
 Gap=     0.072 Goal=   None    Shift=    0.000
 RMSDP=2.55D-07 MaxDP=4.75D-05 DE=-5.88D-10 OVMax= 2.74D-04

 Cycle  21  Pass 1  IDiag  1:
 Restarting incremental Fock formation.
 E= -4002.67749057955     Delta-E=       -0.000000001022 Rises=F Damp=F
 DIIS: error= 1.29D-07 at cycle  21 NSaved=  20.
 NSaved=20 IEnMin=20 EnMin= -4002.67749057955     IErMin=20 ErrMin= 1.29D-07
 ErrMax= 1.29D-07  0.00D+00 EMaxC= 1.00D-01 BMatC= 1.11D-11 BMatP= 2.00D-11
 IDIUse=1 WtCom= 1.00D+00 WtEn= 0.00D+00
 Coeff-Com:  0.133D-02-0.315D-02-0.103D-01-0.332D-01-0.589D-01 0.274D-01
 Coeff-Com:  0.181D+00 0.283D-01-0.203D+00-0.468D+00-0.546D-01 0.436D+00
 Coeff-Com:  0.456D+00 0.511D+00 0.285D+00-0.125D+01-0.167D+01 0.413D+00
 Coeff-Com:  0.141D+01 0.999D+00
 Coeff:      0.133D-02-0.315D-02-0.103D-01-0.332D-01-0.589D-01 0.274D-01
 Coeff:      0.181D+00 0.283D-01-0.203D+00-0.468D+00-0.546D-01 0.436D+00
 Coeff:      0.456D+00 0.511D+00 0.285D+00-0.125D+01-0.167D+01 0.413D+00
 Coeff:      0.141D+01 0.999D+00
 Gap=     0.111 Goal=   None    Shift=    0.000
 Gap=     0.072 Goal=   None    Shift=    0.000
 RMSDP=2.16D-07 MaxDP=4.03D-05 DE=-1.02D-09 OVMax= 2.33D-04

 Cycle  22  Pass 1  IDiag  1:
 RMSU=  2.16D-07    CP:  1.00D+00
 E= -4002.67749057998     Delta-E=       -0.000000000429 Rises=F Damp=F
 DIIS: error= 5.27D-08 at cycle  22 NSaved=  20.
 NSaved=20 IEnMin=20 EnMin= -4002.67749057998     IErMin=20 ErrMin= 5.27D-08
 ErrMax= 5.27D-08  0.00D+00 EMaxC= 1.00D-01 BMatC= 4.24D-12 BMatP= 1.11D-11
 IDIUse=1 WtCom= 1.00D+00 WtEn= 0.00D+00
 Coeff-Com:  0.282D-03 0.138D-02 0.672D-03-0.427D-02-0.852D-02-0.213D-01
 Coeff-Com:  0.220D-01 0.686D-01 0.979D-01-0.526D-01-0.155D+00-0.653D-01
 Coeff-Com:  0.125D+00 0.550D+00 0.463D+00-0.987D+00-0.681D+00 0.210D+00
 Coeff-Com:  0.665D+00 0.770D+00
 Coeff:      0.282D-03 0.138D-02 0.672D-03-0.427D-02-0.852D-02-0.213D-01
 Coeff:      0.220D-01 0.686D-01 0.979D-01-0.526D-01-0.155D+00-0.653D-01
 Coeff:      0.125D+00 0.550D+00 0.463D+00-0.987D+00-0.681D+00 0.210D+00
 Coeff:      0.665D+00 0.770D+00
 Gap=     0.111 Goal=   None    Shift=    0.000
 Gap=     0.072 Goal=   None    Shift=    0.000
 RMSDP=9.97D-08 MaxDP=1.86D-05 DE=-4.29D-10 OVMax= 1.07D-04

 Cycle  23  Pass 1  IDiag  1:
 RMSU=  2.05D-09    CP:  1.00D+00  1.46D+00
 E= -4002.67749058018     Delta-E=       -0.000000000200 Rises=F Damp=F
 DIIS: error= 2.81D-08 at cycle  23 NSaved=  20.
 NSaved=20 IEnMin=20 EnMin= -4002.67749058018     IErMin=20 ErrMin= 2.81D-08
 ErrMax= 2.81D-08  0.00D+00 EMaxC= 1.00D-01 BMatC= 1.45D-12 BMatP= 4.24D-12
 IDIUse=1 WtCom= 1.00D+00 WtEn= 0.00D+00
 Coeff-Com:  0.258D-03-0.254D-03-0.180D-02-0.792D-02-0.126D-01 0.132D-01
 Coeff-Com:  0.496D-01 0.792D-01-0.251D-01-0.106D+00-0.687D-01 0.427D-02
 Coeff-Com:  0.229D+00 0.407D+00-0.227D+00-0.434D+00-0.161D+00 0.173D+00
 Coeff-Com:  0.462D+00 0.627D+00
 Coeff:      0.258D-03-0.254D-03-0.180D-02-0.792D-02-0.126D-01 0.132D-01
 Coeff:      0.496D-01 0.792D-01-0.251D-01-0.106D+00-0.687D-01 0.427D-02
 Coeff:      0.229D+00 0.407D+00-0.227D+00-0.434D+00-0.161D+00 0.173D+00
 Coeff:      0.462D+00 0.627D+00
 Gap=     0.111 Goal=   None    Shift=    0.000
 Gap=     0.072 Goal=   None    Shift=    0.000
 RMSDP=3.11D-08 MaxDP=5.80D-06 DE=-2.00D-10 OVMax= 3.35D-05

 Cycle  24  Pass 1  IDiag  1:
 RMSU=  1.10D-09    CP:  1.00D+00  1.61D+00  1.08D+00
 E= -4002.67749058011     Delta-E=        0.000000000067 Rises=F Damp=F
 DIIS: error= 1.35D-08 at cycle  24 NSaved=  20.
 NSaved=20 IEnMin=19 EnMin= -4002.67749058018     IErMin=20 ErrMin= 1.35D-08
 ErrMax= 1.35D-08  0.00D+00 EMaxC= 1.00D-01 BMatC= 3.83D-13 BMatP= 1.45D-12
 IDIUse=1 WtCom= 1.00D+00 WtEn= 0.00D+00
 Coeff-Com:  0.557D-03 0.220D-02-0.208D-02-0.286D-02-0.230D-02 0.543D-02
 Coeff-Com:  0.164D-01 0.636D-02-0.102D-01-0.200D-01-0.465D-01-0.659D-01
 Coeff-Com:  0.572D-01 0.231D+00 0.859D-02-0.163D+00-0.143D+00-0.370D-01
 Coeff-Com:  0.325D+00 0.840D+00
 Coeff:      0.557D-03 0.220D-02-0.208D-02-0.286D-02-0.230D-02 0.543D-02
 Coeff:      0.164D-01 0.636D-02-0.102D-01-0.200D-01-0.465D-01-0.659D-01
 Coeff:      0.572D-01 0.231D+00 0.859D-02-0.163D+00-0.143D+00-0.370D-01
 Coeff:      0.325D+00 0.840D+00
 Gap=     0.111 Goal=   None    Shift=    0.000
 Gap=     0.072 Goal=   None    Shift=    0.000
 RMSDP=1.21D-08 MaxDP=2.24D-06 DE= 6.73D-11 OVMax= 1.30D-05

 Cycle  25  Pass 1  IDiag  1:
 RMSU=  7.92D-10    CP:  1.00D+00  1.66D+00  1.24D+00  1.47D+00
 E= -4002.67749058002     Delta-E=        0.000000000093 Rises=F Damp=F
 DIIS: error= 7.94D-09 at cycle  25 NSaved=  20.
 NSaved=20 IEnMin=18 EnMin= -4002.67749058018     IErMin=20 ErrMin= 7.94D-09
 ErrMax= 7.94D-09  0.00D+00 EMaxC= 1.00D-01 BMatC= 1.65D-13 BMatP= 3.83D-13
 IDIUse=1 WtCom= 1.00D+00 WtEn= 0.00D+00
 Coeff-Com:  0.677D-03 0.364D-03 0.267D-02-0.308D-02-0.825D-02-0.127D-01
 Coeff-Com:  0.819D-02 0.223D-01 0.760D-02-0.280D-01-0.102D+00-0.780D-01
 Coeff-Com:  0.199D+00 0.126D+00-0.480D-01-0.133D+00-0.165D+00-0.166D-01
 Coeff-Com:  0.507D+00 0.721D+00
 Coeff:      0.677D-03 0.364D-03 0.267D-02-0.308D-02-0.825D-02-0.127D-01
 Coeff:      0.819D-02 0.223D-01 0.760D-02-0.280D-01-0.102D+00-0.780D-01
 Coeff:      0.199D+00 0.126D+00-0.480D-01-0.133D+00-0.165D+00-0.166D-01
 Coeff:      0.507D+00 0.721D+00
 Gap=     0.111 Goal=   None    Shift=    0.000
 Gap=     0.072 Goal=   None    Shift=    0.000
 RMSDP=4.21D-09 MaxDP=7.76D-07 DE= 9.28D-11 OVMax= 4.51D-06

 SCF Done:  E(UB3LYP) =  -4002.67749058     A.U. after   25 cycles
            NFock= 25  Conv=0.42D-08     -V/T= 2.0025
 <Sx>= 0.0000 <Sy>= 0.0000 <Sz>= 2.0000 <S**2>= 6.0168 S= 2.0034
 <L.S>= 0.000000000000E+00
 KE= 3.992870219933D+03 PE=-2.117412593838D+04 EE= 7.311173662033D+03
 Annihilation of the first spin contaminant:
 S**2 before annihilation     6.0168,   after     6.0000
 Leave Link  502 at Sat Oct 20 05:57:27 2018, MaxMem=   838860800 cpu:     21549.1
 (Enter /soft/sl6.3/x86_64/gaussian/g09_d01/g09/l701.exe)
 Compute integral first derivatives.
 ... and contract with generalized density number  0.
 Leave Link  701 at Sat Oct 20 05:57:29 2018, MaxMem=   838860800 cpu:        18.0
 (Enter /soft/sl6.3/x86_64/gaussian/g09_d01/g09/l702.exe)
 L702 exits ... SP integral derivatives will be done elsewhere.
 Leave Link  702 at Sat Oct 20 05:57:29 2018, MaxMem=   838860800 cpu:         0.4
 (Enter /soft/sl6.3/x86_64/gaussian/g09_d01/g09/l703.exe)
 Compute integral first derivatives, UseDBF=F ICtDFT=           0.
 Integral derivatives from FoFJK, PRISM(SPDF).
 Calling FoFJK, ICntrl=      2127 FMM=T ISym2X=0 I1Cent= 0 IOpClX= 1 NMat=1 NMatS=1 NMatT=0.
 FoFJK:  IHMeth= 1 ICntrl=    2127 DoSepK=F KAlg= 0 I1Cent=   0 FoldK=F
 IRaf=         0 NMat=   1 IRICut=       1 DoRegI=T DoRafI=F ISym2E= 0.
 FoFCou: FMM=T IPFlag=           0 FMFlag=      100000 FMFlg1=        2001
         NFxFlg=           0 DoJE=F BraDBF=F KetDBF=F FulRan=T
         wScrn=  0.000000 ICntrl=    2127 IOpCl=  1 I1Cent=           0 NGrid=           0
         NMat0=    1 NMatS0=      1 NMatT0=    0 NMatD0=    1 NMtDS0=    0 NMtDT0=    0
 Symmetry not used in FoFCou.
 FMM levels:  10  Number of levels for PrismC:   9
 Leave Link  703 at Sat Oct 20 05:59:29 2018, MaxMem=   838860800 cpu:      1913.6
 (Enter /soft/sl6.3/x86_64/gaussian/g09_d01/g09/l716.exe)
 Dipole        =-2.74749239D-01 4.51539468D+00-1.08368825D+00
 ***** Axes restored to original set *****
 -------------------------------------------------------------------
 Center     Atomic                   Forces (Hartrees/Bohr)
 Number     Number              X              Y              Z
 -------------------------------------------------------------------
      1       26           0.000054344   -0.000015925   -0.000009118
      2       17          -0.000002690   -0.000055949   -0.000009296
      3        7          -0.000084280    0.000031482    0.000014122
      4        7           0.000063387    0.000061732   -0.000007219
      5        7          -0.000001054   -0.000034508    0.000005313
      6        7           0.000053787    0.000029056   -0.000035032
      7        6          -0.000018955   -0.000002784    0.000049577
      8        1           0.000014564    0.000001519   -0.000003629
      9        6           0.000010267   -0.000009033    0.000007821
     10        1           0.000004505   -0.000005929    0.000008944
     11        6          -0.000001586   -0.000012024   -0.000004082
     12        1           0.000000963    0.000000445    0.000005299
     13        6          -0.000002182   -0.000003162    0.000009485
     14        1           0.000002230    0.000001558    0.000003593
     15        6           0.000018416   -0.000009369   -0.000014543
     16        6          -0.000019772    0.000021752   -0.000002020
     17        6          -0.000040528   -0.000040583    0.000014145
     18        1           0.000004582   -0.000004260   -0.000001045
     19       17          -0.000006732    0.000025825    0.000040610
     20        7          -0.000035514    0.000024664   -0.000024546
     21        7           0.000003863   -0.000021322   -0.000088447
     22        7          -0.000028785   -0.000027008    0.000046231
     23        7           0.000080477    0.000003530   -0.000020292
     24        6          -0.000004736   -0.000030957   -0.000005797
     25        1           0.000001297    0.000016226   -0.000001622
     26        6           0.000013832    0.000022656    0.000014042
     27        1           0.000005291    0.000003830    0.000006322
     28        6          -0.000003243   -0.000005989   -0.000010046
     29        1           0.000002016    0.000009904    0.000004848
     30        6           0.000002471    0.000004847   -0.000003419
     31        1          -0.000006502    0.000008950    0.000007375
     32        6           0.000011508   -0.000018205    0.000013387
     33        6           0.000017341   -0.000002294    0.000029507
     34        6          -0.000059292    0.000023878   -0.000003464
     35        1          -0.000000158    0.000002833   -0.000005912
     36        6          -0.000040396    0.000006896    0.000042112
     37        6          -0.000009129    0.000010154   -0.000013675
     38        6          -0.000000911   -0.000023109    0.000002836
     39        6          -0.000023870   -0.000033250   -0.000039670
     40        6          -0.000008788    0.000010411   -0.000024676
     41        6           0.000061598   -0.000007136    0.000031757
     42        1           0.000009157   -0.000000081    0.000001426
     43        1           0.000002216    0.000006214   -0.000008526
     44        1           0.000011343    0.000010235    0.000008916
     45        1          -0.000004979    0.000004201   -0.000000564
     46        6          -0.000015105   -0.000027624    0.000006206
     47        6           0.000010470    0.000027923    0.000014341
     48        6          -0.000014927    0.000019623    0.000010053
     49        6          -0.000004037   -0.000001422    0.000007499
     50        6           0.000001704    0.000006792    0.000017867
     51        6           0.000022004   -0.000018505   -0.000044648
     52        1           0.000001880    0.000001468   -0.000007296
     53        1           0.000004115   -0.000000940   -0.000002884
     54        1          -0.000002690   -0.000001438   -0.000004784
     55        1           0.000003362   -0.000000314   -0.000007545
     56        6          -0.000016923    0.000005630   -0.000036015
     57        8           0.000013732    0.000015510    0.000015632
     58        8          -0.000015717   -0.000015715    0.000023102
     59        1           0.000000496    0.000001022   -0.000002883
     60        6          -0.000002058    0.000001262    0.000028868
     61        8          -0.000005682   -0.000016825   -0.000032919
     62        8          -0.000022629    0.000027081   -0.000009359
     63        1          -0.000003367   -0.000003449   -0.000006264
 -------------------------------------------------------------------
 Cartesian Forces:  Max     0.000088447 RMS     0.000022674
 Leave Link  716 at Sat Oct 20 05:59:29 2018, MaxMem=   838860800 cpu:         0.5
 (Enter /soft/sl6.3/x86_64/gaussian/g09_d01/g09/l103.exe)

 GradGradGradGradGradGradGradGradGradGradGradGradGradGradGradGradGradGrad
 Berny optimization.
 Using GEDIIS/GDIIS optimizer.
 FormGI is forming the generalized inverse of G from B-inverse, IUseBI=4.
 Internal  Forces:  Max     0.000062327 RMS     0.000012359
 Search for a local minimum.
 Step number   2 out of a maximum of  378
 All quantities printed in internal units (Hartrees-Bohrs-Radians)
 RMS Force = .12359D-04 SwitMx=.10000D-02 MixMth= 2
 Mixed Optimization -- En-DIIS/RFO-DIIS
 Swapping is turned off.
 Update second derivatives using D2CorX and points    1    2
 DE= -3.64D-06 DEPred=-2.08D-06 R= 1.75D+00
 TightC=F SS=  1.41D+00  RLast= 1.23D-02 DXNew= 5.0454D-01 3.6835D-02
 Trust test= 1.75D+00 RLast= 1.23D-02 DXMaxT set to 3.00D-01
 ITU=  1  0
     Eigenvalues ---    0.00626   0.00735   0.00818   0.00883   0.00911
     Eigenvalues ---    0.00919   0.01086   0.01141   0.01294   0.01366
     Eigenvalues ---    0.01378   0.01396   0.01510   0.01566   0.01745
     Eigenvalues ---    0.01748   0.01765   0.01804   0.01877   0.01884
     Eigenvalues ---    0.01927   0.01951   0.02075   0.02084   0.02117
     Eigenvalues ---    0.02122   0.02152   0.02161   0.02166   0.02169
     Eigenvalues ---    0.02177   0.02187   0.02189   0.02192   0.02193
     Eigenvalues ---    0.02195   0.02196   0.02206   0.02206   0.02207
     Eigenvalues ---    0.02208   0.02208   0.02211   0.02214   0.02219
     Eigenvalues ---    0.02219   0.02221   0.02233   0.02292   0.02298
     Eigenvalues ---    0.02307   0.02313   0.02321   0.02324   0.02343
     Eigenvalues ---    0.02356   0.02374   0.02508   0.05135   0.06149
     Eigenvalues ---    0.07858   0.08616   0.08857   0.08966   0.09664
     Eigenvalues ---    0.09899   0.10919   0.11686   0.12923   0.15839
     Eigenvalues ---    0.15966   0.15991   0.15993   0.15996   0.15999
     Eigenvalues ---    0.15999   0.15999   0.15999   0.16000   0.16000
     Eigenvalues ---    0.16000   0.16000   0.16000   0.16000   0.16000
     Eigenvalues ---    0.16000   0.16000   0.16000   0.16039   0.20650
     Eigenvalues ---    0.21492   0.22000   0.22000   0.22000   0.22034
     Eigenvalues ---    0.22588   0.22627   0.22978   0.22982   0.23766
     Eigenvalues ---    0.23820   0.23904   0.24006   0.24199   0.24337
     Eigenvalues ---    0.24471   0.24561   0.24823   0.24841   0.24873
     Eigenvalues ---    0.24995   0.25000   0.25000   0.25000   0.25000
     Eigenvalues ---    0.25000   0.25000   0.25000   0.27661   0.33622
     Eigenvalues ---    0.33644   0.34698   0.34761   0.35437   0.35447
     Eigenvalues ---    0.35527   0.35530   0.35613   0.35614   0.35666
     Eigenvalues ---    0.35685   0.35687   0.35689   0.35696   0.35703
     Eigenvalues ---    0.35803   0.35845   0.35861   0.35901   0.36618
     Eigenvalues ---    0.36652   0.42026   0.42056   0.42092   0.42106
     Eigenvalues ---    0.42155   0.42172   0.42635   0.42686   0.42732
     Eigenvalues ---    0.43125   0.44165   0.44385   0.46015   0.46090
     Eigenvalues ---    0.46102   0.46194   0.46658   0.46708   0.46743
     Eigenvalues ---    0.46755   0.46787   0.46919   0.47223   0.47266
     Eigenvalues ---    0.47748   0.47830   0.50665   0.50691   0.51844
     Eigenvalues ---    0.51878   0.53119   0.53143   0.53722   0.53726
     Eigenvalues ---    0.54140   0.54280   0.56344   0.56464   0.66530
     Eigenvalues ---    0.66595   1.01325   1.01495
 En-DIIS/RFO-DIIS IScMMF=        0 using points:     2    1
 RFO step:  Lambda=-1.95967090D-07.
 NNeg= 0 NP= 2 Switch=  2.50D-03 Rises=F DC=  3.64D-06 SmlDif=  1.00D-05
 RMS Error=  0.5239530092D-04 NUsed= 2 EDIIS=F
 DidBck=F Rises=F RFO-DIIS coefs:    1.20536   -0.20536
 Iteration  1 RMS(Cart)=  0.00206375 RMS(Int)=  0.00000046
 Iteration  2 RMS(Cart)=  0.00000150 RMS(Int)=  0.00000012
 Iteration  3 RMS(Cart)=  0.00000000 RMS(Int)=  0.00000012
 ITry= 1 IFail=0 DXMaxC= 1.05D-02 DCOld= 1.00D+10 DXMaxT= 3.00D-01 DXLimC= 3.00D+00 Rises=F
 Variable       Old X    -DE/DX   Delta X   Delta X   Delta X     New X
                                 (Linear)    (Quad)   (Total)
    R1        4.52380   0.00003   0.00005   0.00048   0.00052   4.52432
    R2        4.24946  -0.00004   0.00003  -0.00055  -0.00052   4.24894
    R3        4.33316   0.00001   0.00005   0.00018   0.00023   4.33339
    R4        4.50658  -0.00002  -0.00007  -0.00023  -0.00031   4.50628
    R5        4.24876  -0.00003  -0.00030  -0.00041  -0.00071   4.24805
    R6        4.33785  -0.00002  -0.00020  -0.00037  -0.00058   4.33728
    R7        2.52694  -0.00003   0.00002  -0.00006  -0.00004   2.52690
    R8        2.54521  -0.00001   0.00001  -0.00002  -0.00001   2.54520
    R9        2.43862  -0.00002  -0.00001  -0.00004  -0.00005   2.43857
   R10        2.58536   0.00000   0.00000  -0.00002  -0.00002   2.58534
   R11        2.55666   0.00001  -0.00001   0.00001   0.00000   2.55666
   R12        2.57454   0.00000   0.00002   0.00000   0.00002   2.57456
   R13        2.68783   0.00003   0.00002   0.00008   0.00011   2.68793
   R14        2.04962   0.00000   0.00000   0.00001   0.00001   2.04963
   R15        2.62906  -0.00001  -0.00001  -0.00001  -0.00002   2.62904
   R16        2.04578   0.00000   0.00000   0.00000   0.00001   2.04579
   R17        2.62847   0.00001  -0.00003   0.00003   0.00001   2.62848
   R18        2.04827   0.00000   0.00000  -0.00001  -0.00001   2.04826
   R19        2.62566   0.00001   0.00001   0.00003   0.00004   2.62570
   R20        2.04690   0.00000   0.00000   0.00000   0.00001   2.04690
   R21        2.63633  -0.00001   0.00001  -0.00003  -0.00001   2.63632
   R22        2.76648   0.00000   0.00003   0.00000   0.00003   2.76651
   R23        2.59846   0.00000   0.00002   0.00001   0.00003   2.59849
   R24        2.03091   0.00000   0.00001   0.00000   0.00001   2.03092
   R25        2.52676   0.00000  -0.00001   0.00001   0.00000   2.52675
   R26        2.54524   0.00000  -0.00001   0.00000  -0.00001   2.54523
   R27        2.43895  -0.00002  -0.00001  -0.00004  -0.00004   2.43890
   R28        2.58520   0.00002   0.00004   0.00007   0.00011   2.58531
   R29        2.55636   0.00002   0.00003   0.00005   0.00008   2.55644
   R30        2.57377   0.00000   0.00000   0.00001   0.00001   2.57378
   R31        2.68788  -0.00001  -0.00001  -0.00002  -0.00003   2.68785
   R32        2.04989  -0.00001   0.00001  -0.00002  -0.00001   2.04987
   R33        2.62927   0.00001  -0.00002   0.00004   0.00001   2.62929
   R34        2.04575   0.00000   0.00001   0.00000   0.00000   2.04575
   R35        2.62827  -0.00001  -0.00001  -0.00003  -0.00004   2.62823
   R36        2.04829   0.00000   0.00000   0.00001   0.00001   2.04831
   R37        2.62606  -0.00001   0.00003  -0.00003   0.00000   2.62606
   R38        2.04691   0.00000   0.00000   0.00001   0.00001   2.04692
   R39        2.63627  -0.00001   0.00000  -0.00002  -0.00002   2.63626
   R40        2.76721   0.00000   0.00005   0.00001   0.00006   2.76728
   R41        2.59944  -0.00001  -0.00001  -0.00002  -0.00002   2.59942
   R42        2.03137   0.00000   0.00001  -0.00002  -0.00001   2.03137
   R43        2.63692   0.00001  -0.00001   0.00003   0.00001   2.63693
   R44        2.63963  -0.00001   0.00002  -0.00004  -0.00002   2.63961
   R45        2.62470   0.00000   0.00000  -0.00001  -0.00001   2.62469
   R46        2.04544   0.00000  -0.00002  -0.00002  -0.00003   2.04541
   R47        2.61912   0.00000   0.00003  -0.00001   0.00001   2.61914
   R48        2.04246   0.00000   0.00000  -0.00001  -0.00001   2.04245
   R49        2.64093   0.00003  -0.00001   0.00007   0.00006   2.64099
   R50        2.04383  -0.00001   0.00001  -0.00005  -0.00004   2.04380
   R51        2.64316  -0.00002   0.00001  -0.00007  -0.00006   2.64310
   R52        2.04574   0.00000   0.00000   0.00001   0.00001   2.04576
   R53        2.81209   0.00003   0.00002   0.00010   0.00012   2.81221
   R54        2.63852   0.00002   0.00000   0.00006   0.00006   2.63858
   R55        2.63738  -0.00001   0.00000  -0.00002  -0.00002   2.63736
   R56        2.62120   0.00000  -0.00002   0.00000  -0.00002   2.62117
   R57        2.04613  -0.00001   0.00000  -0.00002  -0.00002   2.04611
   R58        2.62301   0.00000   0.00001   0.00000   0.00001   2.62302
   R59        2.04311   0.00000   0.00001   0.00000   0.00001   2.04312
   R60        2.64089   0.00001  -0.00001   0.00004   0.00003   2.64091
   R61        2.04570   0.00000   0.00001  -0.00001   0.00000   2.04569
   R62        2.64387  -0.00002   0.00003  -0.00006  -0.00003   2.64384
   R63        2.04391   0.00001   0.00000   0.00002   0.00003   2.04394
   R64        2.81266  -0.00001   0.00000  -0.00004  -0.00004   2.81262
   R65        2.28117   0.00003   0.00000   0.00003   0.00003   2.28121
   R66        2.55763  -0.00003  -0.00001  -0.00006  -0.00007   2.55756
   R67        1.82989   0.00000   0.00001   0.00000   0.00001   1.82990
   R68        2.28056  -0.00003   0.00000  -0.00004  -0.00004   2.28052
   R69        2.55930   0.00003   0.00000   0.00006   0.00006   2.55936
   R70        1.82986   0.00000   0.00000   0.00000   0.00000   1.82986
    A1        1.56285  -0.00002  -0.00001  -0.00032  -0.00033   1.56252
    A2        1.48364   0.00002   0.00019   0.00052   0.00071   1.48436
    A3        1.97326  -0.00002   0.00000  -0.00010  -0.00010   1.97316
    A4        1.62636   0.00001  -0.00015  -0.00010  -0.00025   1.62611
    A5        2.76608   0.00004   0.00007   0.00041   0.00048   2.76656
    A6        1.28101  -0.00003  -0.00002  -0.00014  -0.00016   1.28085
    A7        1.63312   0.00004   0.00027   0.00070   0.00097   1.63409
    A8        1.78082  -0.00001   0.00005   0.00012   0.00017   1.78099
    A9        2.75826   0.00000  -0.00001  -0.00007  -0.00008   2.75817
   A10        1.75392   0.00001  -0.00013  -0.00044  -0.00057   1.75335
   A11        1.41571   0.00000  -0.00007  -0.00018  -0.00024   1.41547
   A12        1.59191  -0.00001  -0.00009  -0.00005  -0.00014   1.59177
   A13        1.47598  -0.00001  -0.00017  -0.00039  -0.00056   1.47541
   A14        1.28164   0.00002   0.00008   0.00015   0.00023   1.28187
   A15        2.14237  -0.00006  -0.00001  -0.00030  -0.00031   2.14206
   A16        2.05653   0.00005   0.00002   0.00026   0.00029   2.05682
   A17        2.07520   0.00001  -0.00003   0.00005   0.00001   2.07522
   A18        2.37055  -0.00003  -0.00007  -0.00018  -0.00025   2.37030
   A19        1.96985   0.00003   0.00002   0.00006   0.00008   1.96992
   A20        1.93108   0.00000   0.00002  -0.00005  -0.00002   1.93106
   A21        1.86678   0.00001   0.00000   0.00005   0.00005   1.86683
   A22        1.92905   0.00000   0.00000  -0.00002  -0.00002   1.92903
   A23        2.10123  -0.00002  -0.00004  -0.00011  -0.00015   2.10107
   A24        2.25291   0.00003   0.00004   0.00013   0.00017   2.25308
   A25        2.01014   0.00001   0.00006   0.00008   0.00015   2.01029
   A26        2.13720   0.00000   0.00002  -0.00001   0.00001   2.13720
   A27        2.13585  -0.00001  -0.00008  -0.00007  -0.00016   2.13569
   A28        2.09167   0.00000  -0.00001  -0.00004  -0.00006   2.09161
   A29        2.07326   0.00000   0.00001  -0.00001   0.00000   2.07326
   A30        2.11823   0.00001   0.00000   0.00005   0.00005   2.11828
   A31        2.10720   0.00001   0.00002   0.00003   0.00005   2.10725
   A32        2.07712   0.00000  -0.00002   0.00001  -0.00002   2.07710
   A33        2.09885   0.00000   0.00001  -0.00004  -0.00003   2.09882
   A34        2.10687   0.00001  -0.00001   0.00004   0.00003   2.10691
   A35        2.07230  -0.00001   0.00002  -0.00002   0.00000   2.07230
   A36        2.10400   0.00000  -0.00001  -0.00002  -0.00003   2.10397
   A37        2.13126   0.00000   0.00000   0.00000   0.00000   2.13126
   A38        2.00626  -0.00002  -0.00001  -0.00009  -0.00010   2.00616
   A39        2.14566   0.00002   0.00001   0.00010   0.00010   2.14576
   A40        2.09265  -0.00003  -0.00002  -0.00021  -0.00023   2.09242
   A41        1.87037   0.00001  -0.00003   0.00005   0.00003   1.87039
   A42        2.32017   0.00002   0.00004   0.00015   0.00020   2.32036
   A43        1.82746  -0.00001   0.00001  -0.00003  -0.00003   1.82743
   A44        2.14082   0.00001   0.00000   0.00004   0.00004   2.14086
   A45        2.31461   0.00000   0.00000  -0.00002  -0.00002   2.31459
   A46        2.14250   0.00000  -0.00010  -0.00001  -0.00011   2.14239
   A47        2.05820  -0.00001   0.00002  -0.00003  -0.00001   2.05819
   A48        2.07650   0.00000   0.00007   0.00001   0.00008   2.07658
   A49        2.36743   0.00003   0.00003   0.00011   0.00014   2.36758
   A50        1.96900  -0.00001  -0.00003  -0.00007  -0.00010   1.96890
   A51        1.93086  -0.00001   0.00001  -0.00009  -0.00008   1.93079
   A52        1.86637   0.00003  -0.00003   0.00013   0.00011   1.86647
   A53        1.93023  -0.00003   0.00003  -0.00012  -0.00010   1.93013
   A54        2.10083   0.00002   0.00005   0.00011   0.00016   2.10099
   A55        2.25193   0.00001  -0.00007   0.00002  -0.00005   2.25188
   A56        2.00941   0.00000  -0.00002  -0.00005  -0.00006   2.00935
   A57        2.13645  -0.00001  -0.00002  -0.00006  -0.00008   2.13637
   A58        2.13731   0.00002   0.00003   0.00011   0.00014   2.13745
   A59        2.09174   0.00000   0.00001   0.00001   0.00002   2.09176
   A60        2.07307   0.00001  -0.00002   0.00003   0.00001   2.07308
   A61        2.11836  -0.00001   0.00002  -0.00005  -0.00003   2.11833
   A62        2.10687   0.00000  -0.00003   0.00002   0.00000   2.10686
   A63        2.07776   0.00000   0.00004   0.00002   0.00005   2.07781
   A64        2.09856  -0.00001  -0.00001  -0.00004  -0.00005   2.09851
   A65        2.10696   0.00000   0.00000  -0.00003  -0.00003   2.10693
   A66        2.07204   0.00000  -0.00001  -0.00003  -0.00004   2.07200
   A67        2.10417   0.00001   0.00001   0.00006   0.00007   2.10425
   A68        2.13053   0.00001  -0.00005   0.00003  -0.00003   2.13051
   A69        2.00720   0.00000  -0.00003  -0.00001  -0.00004   2.00716
   A70        2.14544  -0.00001   0.00008  -0.00002   0.00006   2.14550
   A71        2.09324   0.00000  -0.00002   0.00002   0.00001   2.09325
   A72        1.87080   0.00000   0.00000   0.00001   0.00001   1.87081
   A73        2.31878   0.00000   0.00002  -0.00004  -0.00002   2.31876
   A74        1.82648   0.00001  -0.00001   0.00007   0.00006   1.82655
   A75        2.13897  -0.00001  -0.00002  -0.00008  -0.00010   2.13887
   A76        2.31655   0.00000   0.00003  -0.00003   0.00000   2.31655
   A77        2.09347   0.00001  -0.00006   0.00004  -0.00002   2.09345
   A78        2.08090  -0.00002   0.00002  -0.00009  -0.00007   2.08083
   A79        2.10881   0.00001   0.00003   0.00006   0.00009   2.10890
   A80        2.08574  -0.00001  -0.00001  -0.00002  -0.00004   2.08570
   A81        2.10397   0.00000  -0.00005  -0.00004  -0.00009   2.10387
   A82        2.09304   0.00001   0.00006   0.00007   0.00013   2.09317
   A83        2.08054   0.00000  -0.00001  -0.00003  -0.00004   2.08050
   A84        2.08441   0.00000   0.00000   0.00000   0.00000   2.08442
   A85        2.11821   0.00000   0.00001   0.00002   0.00003   2.11825
   A86        2.09832  -0.00001  -0.00001  -0.00005  -0.00007   2.09825
   A87        2.09517   0.00002   0.00007   0.00013   0.00020   2.09537
   A88        2.08959  -0.00001  -0.00006  -0.00007  -0.00013   2.08946
   A89        2.10493   0.00000  -0.00004  -0.00001  -0.00005   2.10488
   A90        2.10673   0.00000   0.00006   0.00004   0.00010   2.10683
   A91        2.07150   0.00000  -0.00002  -0.00003  -0.00005   2.07145
   A92        2.08789   0.00001   0.00005   0.00006   0.00010   2.08800
   A93        2.13379   0.00000  -0.00017  -0.00002  -0.00020   2.13359
   A94        2.06149  -0.00001   0.00013  -0.00003   0.00009   2.06158
   A95        2.09318   0.00002  -0.00003   0.00010   0.00007   2.09325
   A96        2.07892  -0.00001   0.00003  -0.00004  -0.00002   2.07890
   A97        2.11109  -0.00001   0.00000  -0.00006  -0.00006   2.11103
   A98        2.08274   0.00000  -0.00002  -0.00001  -0.00003   2.08272
   A99        2.10344   0.00000  -0.00002   0.00000  -0.00002   2.10343
   A100       2.09674   0.00000   0.00004   0.00001   0.00005   2.09679
   A101       2.08114   0.00001   0.00002   0.00006   0.00008   2.08122
   A102       2.08400   0.00000   0.00001   0.00001   0.00002   2.08402
   A103       2.11804  -0.00001  -0.00003  -0.00007  -0.00010   2.11794
   A104       2.10097   0.00001   0.00003   0.00004   0.00007   2.10104
   A105       2.10891   0.00000  -0.00005  -0.00003  -0.00008   2.10883
   A106       2.07323   0.00000   0.00002  -0.00001   0.00001   2.07324
   A107       2.10139   0.00000  -0.00003   0.00000  -0.00002   2.10137
   A108       2.09320   0.00000   0.00001   0.00001   0.00002   2.09322
   A109       2.08851   0.00000   0.00002  -0.00001   0.00001   2.08852
   A110       2.08894   0.00000   0.00000  -0.00003  -0.00003   2.08890
   A111       2.05725   0.00000  -0.00014  -0.00001  -0.00015   2.05710
   A112       2.13700   0.00001   0.00014   0.00004   0.00019   2.13718
   A113       2.17553   0.00001  -0.00006   0.00006   0.00000   2.17553
   A114       1.96869  -0.00003   0.00007  -0.00013  -0.00006   1.96862
   A115       2.13897   0.00001  -0.00001   0.00007   0.00006   2.13903
   A116       1.85808   0.00000  -0.00001  -0.00001  -0.00002   1.85805
   A117       2.17694  -0.00002   0.00007  -0.00007   0.00000   2.17694
   A118       1.96767   0.00004  -0.00010   0.00017   0.00007   1.96774
   A119       2.13857  -0.00002   0.00003  -0.00010  -0.00008   2.13850
   A120       1.85754   0.00001   0.00003   0.00004   0.00007   1.85762
   A121       3.18921  -0.00001  -0.00016  -0.00041  -0.00058   3.18863
   A122       3.25262   0.00002   0.00012   0.00052   0.00065   3.25327
    D1       -1.66528   0.00002   0.00038   0.00020   0.00058  -1.66470
    D2        1.33019   0.00003   0.00019   0.00028   0.00047   1.33066
    D3        3.13569  -0.00001   0.00018  -0.00044  -0.00026   3.13543
    D4       -0.15203   0.00000  -0.00001  -0.00036  -0.00037  -0.15240
    D5        0.30828   0.00000   0.00039   0.00009   0.00048   0.30876
    D6       -2.97944   0.00000   0.00020   0.00017   0.00037  -2.97907
    D7        1.79529  -0.00001   0.00028  -0.00016   0.00011   1.79540
    D8       -1.49243   0.00000   0.00009  -0.00008   0.00000  -1.49243
    D9       -1.43512   0.00000   0.00041   0.00011   0.00052  -1.43460
   D10        1.64510   0.00000   0.00046   0.00018   0.00064   1.64574
   D11        1.59837   0.00000   0.00012  -0.00002   0.00010   1.59847
   D12       -1.60460   0.00000   0.00017   0.00005   0.00022  -1.60438
   D13        1.51666   0.00001  -0.00012  -0.00025  -0.00037   1.51629
   D14       -1.44018   0.00003   0.00010   0.00104   0.00115  -1.43903
   D15        3.10519  -0.00001  -0.00019  -0.00073  -0.00091   3.10427
   D16        0.14834   0.00000   0.00004   0.00057   0.00061   0.14895
   D17       -2.20836   0.00002   0.00068   0.00132   0.00201  -2.20635
   D18        1.11798   0.00003   0.00091   0.00262   0.00353   1.12151
   D19       -0.09466   0.00000  -0.00001  -0.00028  -0.00029  -0.09495
   D20       -3.05151   0.00001   0.00022   0.00101   0.00123  -3.05028
   D21       -1.33712  -0.00002  -0.00010  -0.00050  -0.00060  -1.33772
   D22        1.98922   0.00000   0.00012   0.00079   0.00092   1.99014
   D23        0.28548  -0.00002   0.00001   0.00001   0.00001   0.28549
   D24       -2.97482  -0.00003  -0.00003  -0.00028  -0.00032  -2.97514
   D25        1.77784   0.00001   0.00017   0.00050   0.00067   1.77850
   D26       -1.48246   0.00000   0.00013   0.00021   0.00034  -1.48212
   D27       -1.68981   0.00000   0.00002   0.00011   0.00013  -1.68968
   D28        1.33308  -0.00001  -0.00002  -0.00018  -0.00020   1.33288
   D29        3.12785   0.00001   0.00016   0.00050   0.00066   3.12852
   D30       -0.13244   0.00000   0.00012   0.00021   0.00033  -0.13211
   D31       -2.28548   0.00000  -0.00045  -0.00140  -0.00185  -2.28733
   D32        1.07107   0.00000  -0.00055  -0.00108  -0.00163   1.06944
   D33       -0.16951  -0.00003  -0.00020  -0.00133  -0.00153  -0.17103
   D34       -3.09614  -0.00003  -0.00030  -0.00101  -0.00131  -3.09745
   D35       -1.40501   0.00000  -0.00015  -0.00110  -0.00125  -1.40626
   D36        1.95153   0.00000  -0.00025  -0.00078  -0.00103   1.95050
   D37        1.44500   0.00000   0.00004  -0.00070  -0.00067   1.44434
   D38       -1.48164   0.00000  -0.00006  -0.00039  -0.00045  -1.48208
   D39        3.06624  -0.00001  -0.00002  -0.00065  -0.00067   3.06557
   D40        0.13960   0.00000  -0.00012  -0.00033  -0.00045   0.13915
   D41       -0.14187   0.00000   0.00003  -0.00027  -0.00024  -0.14210
   D42        3.00187   0.00001  -0.00010   0.00005  -0.00005   3.00182
   D43       -3.13584  -0.00001   0.00022  -0.00037  -0.00015  -3.13599
   D44        0.00790   0.00000   0.00009  -0.00005   0.00004   0.00793
   D45       -3.00911   0.00000   0.00005   0.00006   0.00011  -3.00900
   D46        0.12981   0.00000  -0.00002   0.00010   0.00008   0.12989
   D47       -0.00786   0.00000  -0.00013   0.00010  -0.00003  -0.00789
   D48        3.13106   0.00000  -0.00020   0.00015  -0.00006   3.13100
   D49       -2.95026   0.00000   0.00026   0.00069   0.00095  -2.94931
   D50        0.00945  -0.00001   0.00003  -0.00057  -0.00054   0.00891
   D51       -0.14186   0.00000  -0.00007  -0.00074  -0.00081  -0.14267
   D52        2.99601  -0.00001  -0.00017  -0.00086  -0.00103   2.99498
   D53        3.13696   0.00001   0.00011   0.00024   0.00035   3.13731
   D54       -0.00835   0.00000   0.00001   0.00012   0.00013  -0.00822
   D55       -0.00713   0.00001  -0.00007   0.00083   0.00077  -0.00636
   D56        3.13237   0.00000  -0.00032   0.00005  -0.00027   3.13210
   D57        0.00199  -0.00001   0.00007  -0.00074  -0.00067   0.00132
   D58       -3.11646  -0.00001  -0.00011  -0.00041  -0.00052  -3.11698
   D59       -3.13727   0.00000   0.00035   0.00013   0.00048  -3.13679
   D60        0.02746   0.00001   0.00017   0.00046   0.00063   0.02809
   D61       -2.68754  -0.00001   0.00008  -0.00074  -0.00066  -2.68820
   D62        0.45094   0.00000  -0.00026  -0.00040  -0.00066   0.45028
   D63        0.45152  -0.00002  -0.00022  -0.00169  -0.00191   0.44961
   D64       -2.69318  -0.00002  -0.00056  -0.00135  -0.00191  -2.69509
   D65       -3.13757   0.00000   0.00003  -0.00014  -0.00011  -3.13768
   D66       -0.00414   0.00000   0.00001  -0.00004  -0.00003  -0.00418
   D67        0.00632   0.00001  -0.00011   0.00020   0.00009   0.00641
   D68        3.13975   0.00001  -0.00013   0.00030   0.00016   3.13991
   D69       -3.13688   0.00000  -0.00003  -0.00015  -0.00018  -3.13706
   D70        0.00021   0.00000  -0.00007   0.00009   0.00002   0.00023
   D71       -0.00358   0.00000  -0.00005  -0.00005  -0.00011  -0.00369
   D72        3.13351   0.00000  -0.00009   0.00018   0.00009   3.13360
   D73       -3.13594   0.00000   0.00004  -0.00025  -0.00020  -3.13614
   D74       -0.00020   0.00000   0.00003  -0.00004  -0.00001  -0.00022
   D75        0.00118   0.00000   0.00001  -0.00001   0.00000   0.00117
   D76        3.13691   0.00000  -0.00001   0.00019   0.00019   3.13710
   D77        0.00408   0.00000   0.00007  -0.00006   0.00002   0.00410
   D78       -3.13462   0.00000   0.00015  -0.00010   0.00005  -3.13457
   D79        3.13983   0.00000   0.00006   0.00015   0.00021   3.14003
   D80        0.00112   0.00000   0.00014   0.00010   0.00024   0.00136
   D81        0.01376   0.00000   0.00006   0.00048   0.00054   0.01430
   D82       -3.12298   0.00001   0.00019   0.00063   0.00083  -3.12216
   D83       -3.13054   0.00000  -0.00001   0.00052   0.00051  -3.13003
   D84        0.01591   0.00001   0.00012   0.00068   0.00080   0.01670
   D85        0.00360   0.00000  -0.00005   0.00038   0.00033   0.00393
   D86        3.11872   0.00000   0.00016   0.00001   0.00016   3.11888
   D87        3.14079   0.00000  -0.00017   0.00024   0.00007   3.14086
   D88       -0.02727  -0.00001   0.00004  -0.00014  -0.00010  -0.02737
   D89       -0.12102  -0.00001  -0.00009  -0.00033  -0.00042  -0.12144
   D90        3.02577   0.00000  -0.00010  -0.00016  -0.00026   3.02552
   D91        3.14046   0.00000  -0.00005  -0.00003  -0.00008   3.14038
   D92        0.00407   0.00001  -0.00006   0.00014   0.00008   0.00415
   D93       -3.03373   0.00000   0.00006  -0.00006   0.00000  -3.03373
   D94        0.10323   0.00000  -0.00011  -0.00007  -0.00019   0.10304
   D95       -0.00622  -0.00001   0.00001  -0.00034  -0.00033  -0.00655
   D96        3.13073  -0.00001  -0.00016  -0.00036  -0.00052   3.13021
   D97       -2.92171   0.00001  -0.00006   0.00030   0.00024  -2.92148
   D98        0.00822   0.00001   0.00003  -0.00002   0.00002   0.00824
   D99       -0.14356   0.00001   0.00011   0.00044   0.00055  -0.14301
   D100       2.97253   0.00001  -0.00005   0.00043   0.00039   2.97292
   D101      -3.12513   0.00000   0.00003   0.00065   0.00068  -3.12445
   D102      -0.00904   0.00000  -0.00012   0.00064   0.00052  -0.00852
   D103      -0.00437  -0.00001   0.00007  -0.00064  -0.00057  -0.00494
   D104       3.11783  -0.00001   0.00010  -0.00018  -0.00009   3.11775
   D105      -0.00111   0.00002  -0.00014   0.00101   0.00087  -0.00025
   D106       3.09442   0.00001  -0.00007   0.00019   0.00011   3.09453
   D107      -3.12117   0.00001  -0.00017   0.00050   0.00033  -3.12084
   D108      -0.02564   0.00000  -0.00011  -0.00032  -0.00043  -0.02607
   D109       2.63530   0.00000   0.00014   0.00030   0.00044   2.63575
   D110      -0.50774   0.00000   0.00016   0.00035   0.00052  -0.50722
   D111      -0.52966   0.00001   0.00018   0.00085   0.00102  -0.52863
   D112       2.61049   0.00001   0.00020   0.00090   0.00110   2.61159
   D113      -3.13726   0.00000   0.00006   0.00004   0.00010  -3.13716
   D114      -0.00118   0.00000   0.00007   0.00008   0.00015  -0.00104
   D115       0.00991   0.00000   0.00005   0.00022   0.00028   0.01019
   D116      -3.13719   0.00001   0.00006   0.00026   0.00032  -3.13687
   D117      -3.13886   0.00000   0.00001  -0.00013  -0.00012  -3.13898
   D118       0.00035   0.00000  -0.00004  -0.00009  -0.00013   0.00022
   D119      -0.00287   0.00000   0.00002  -0.00009  -0.00008  -0.00294
   D120       3.13634   0.00000  -0.00003  -0.00005  -0.00008   3.13626
   D121      -3.13996   0.00000   0.00009  -0.00008   0.00001  -3.13995
   D122      -0.00237   0.00000   0.00000  -0.00010  -0.00010  -0.00247
   D123      -0.00073   0.00000   0.00004  -0.00004   0.00000  -0.00073
   D124       3.13685   0.00000  -0.00005  -0.00006  -0.00011   3.13674
   D125       0.00542   0.00001   0.00002   0.00032   0.00034   0.00576
   D126      -3.13116   0.00001   0.00020   0.00034   0.00054  -3.13062
   D127      -3.14017   0.00001  -0.00007   0.00030   0.00023  -3.13994
   D128       0.00643   0.00001   0.00011   0.00032   0.00043   0.00686
   D129       0.03261   0.00000   0.00000  -0.00026  -0.00026   0.03235
   D130      -3.07575  -0.00001   0.00021  -0.00025  -0.00004  -3.07579
   D131      -3.11367   0.00000  -0.00017  -0.00027  -0.00044  -3.11411
   D132       0.06116  -0.00001   0.00003  -0.00026  -0.00023   0.06093
   D133       0.00588  -0.00001   0.00016  -0.00098  -0.00082   0.00505
   D134      -3.08286   0.00000   0.00008  -0.00003   0.00005  -3.08281
   D135       3.11732  -0.00001  -0.00003  -0.00098  -0.00101   3.11631
   D136       0.02859   0.00000  -0.00011  -0.00004  -0.00014   0.02844
   D137      -3.12892   0.00000  -0.00038   0.00018  -0.00020  -3.12912
   D138       0.04439   0.00000  -0.00027   0.00003  -0.00024   0.04415
   D139       0.01584   0.00000  -0.00004  -0.00017  -0.00020   0.01564
   D140      -3.09404  -0.00001   0.00007  -0.00032  -0.00025  -3.09429
   D141       3.13876   0.00000   0.00046  -0.00022   0.00025   3.13901
   D142      -0.00953   0.00000   0.00030   0.00001   0.00030  -0.00923
   D143      -0.00597   0.00000   0.00012   0.00013   0.00025  -0.00572
   D144       3.12892   0.00001  -0.00004   0.00035   0.00031   3.12923
   D145      -0.01168   0.00000  -0.00007   0.00006  -0.00001  -0.01169
   D146      -3.13758   0.00000   0.00001  -0.00016  -0.00014  -3.13772
   D147       3.09841   0.00000  -0.00018   0.00020   0.00002   3.09843
   D148      -0.02750   0.00000  -0.00010  -0.00001  -0.00010  -0.02760
   D149      -0.00807   0.00000  -0.00010   0.00003  -0.00007  -0.00815
   D150       3.14122   0.00000  -0.00012  -0.00005  -0.00017   3.14105
   D151       3.14035   0.00000   0.00007  -0.00020  -0.00013   3.14022
   D152       0.00646  -0.00001   0.00005  -0.00028  -0.00023   0.00623
   D153      -0.00211   0.00000   0.00009   0.00010   0.00018  -0.00193
   D154      -3.13793   0.00000   0.00009   0.00016   0.00025  -3.13768
   D155       3.12384   0.00001   0.00001   0.00031   0.00031   3.12415
   D156      -0.01197   0.00001   0.00000   0.00037   0.00038  -0.01160
   D157       0.01213   0.00000   0.00000  -0.00014  -0.00014   0.01199
   D158      -3.13501   0.00000   0.00000  -0.00020  -0.00020  -3.13521
   D159      -3.13701   0.00000   0.00002  -0.00006  -0.00004  -3.13705
   D160      -0.00096   0.00000   0.00002  -0.00013  -0.00010  -0.00106
   D161       3.13988   0.00000  -0.00024  -0.00043  -0.00067   3.13921
   D162      -0.00266  -0.00001  -0.00022  -0.00091  -0.00113  -0.00379
   D163       0.00398   0.00000  -0.00024  -0.00036  -0.00061   0.00337
   D164      -3.13855  -0.00001  -0.00022  -0.00085  -0.00107  -3.13962
   D165       3.12873   0.00000   0.00005  -0.00005  -0.00001   3.12872
   D166      -0.03706   0.00000   0.00005   0.00000   0.00005  -0.03700
   D167      -0.01139   0.00000   0.00002  -0.00011  -0.00008  -0.01147
   D168       3.10601   0.00000   0.00003  -0.00006  -0.00002   3.10599
   D169      -3.13958   0.00000  -0.00005   0.00008   0.00003  -3.13955
   D170      -0.00292   0.00000  -0.00006  -0.00005  -0.00011  -0.00303
   D171       0.00055   0.00000  -0.00003   0.00014   0.00011   0.00065
   D172       3.13721   0.00000  -0.00004   0.00001  -0.00003   3.13717
   D173       0.01181   0.00000  -0.00002   0.00005   0.00003   0.01184
   D174       3.14025   0.00000  -0.00007   0.00002  -0.00005   3.14020
   D175      -3.10569   0.00000  -0.00002   0.00000  -0.00002  -3.10571
   D176       0.02276   0.00000  -0.00007  -0.00003  -0.00011   0.02265
   D177       0.00991   0.00000   0.00003  -0.00011  -0.00008   0.00982
   D178       3.13812   0.00000   0.00004  -0.00004   0.00000   3.13812
   D179      -3.12665   0.00000   0.00004   0.00003   0.00006  -3.12659
   D180       0.00156   0.00000   0.00004   0.00010   0.00014   0.00170
   D181      -0.00154   0.00000   0.00001  -0.00002  -0.00001  -0.00154
   D182       3.13793   0.00000   0.00002  -0.00002  -0.00001   3.13792
   D183      -3.13025   0.00000   0.00006   0.00001   0.00007  -3.13017
   D184       0.00922   0.00000   0.00007   0.00001   0.00008   0.00930
   D185      -0.00947   0.00000  -0.00002   0.00005   0.00003  -0.00944
   D186       3.13435   0.00000  -0.00002   0.00005   0.00003   3.13438
   D187      -3.13772   0.00000  -0.00003  -0.00002  -0.00005  -3.13777
   D188       0.00610   0.00000  -0.00003  -0.00002  -0.00005   0.00605
   D189       0.00282   0.00001  -0.00004   0.00060   0.00056   0.00338
   D190      -3.13823  -0.00001   0.00001  -0.00069  -0.00068  -3.13891
   D191      -3.14097   0.00001  -0.00004   0.00060   0.00056  -3.14040
   D192       0.00117  -0.00001   0.00002  -0.00069  -0.00067   0.00050
   D193      -3.13826   0.00001  -0.00004   0.00063   0.00058  -3.13768
   D194       0.00387  -0.00001   0.00001  -0.00063  -0.00062   0.00324
   D195       3.13722   0.00000   0.00000   0.00013   0.00013   3.13735
   D196      -0.00529   0.00000   0.00003  -0.00034  -0.00031  -0.00561
         Item               Value     Threshold  Converged?
 Maximum Force            0.000062     0.000450     YES
 RMS     Force            0.000012     0.000300     YES
 Maximum Displacement     0.010535     0.001800     NO 
 RMS     Displacement     0.002064     0.001200     NO 
 Predicted change in Energy=-5.325776D-07
 Lowest energy point so far.  Saving SCF results.
 GradGradGradGradGradGradGradGradGradGradGradGradGradGradGradGradGradGrad

 Leave Link  103 at Sat Oct 20 05:59:29 2018, MaxMem=   838860800 cpu:         5.4
 (Enter /soft/sl6.3/x86_64/gaussian/g09_d01/g09/l202.exe)
 Stoichiometry    C28H20Cl2FeN8O4(5)
 Framework group  C1[X(C28H20Cl2FeN8O4)]
 Deg. of freedom   183
 Full point group                 C1      NOp   1
 RotChk:  IX=0 Diff= 1.19D-03
 Largest Abelian subgroup         C1      NOp   1
 Largest concise Abelian subgroup C1      NOp   1
                         Standard orientation:                         
 ---------------------------------------------------------------------
 Center     Atomic      Atomic             Coordinates (Angstroms)
 Number     Number       Type             X           Y           Z
 ---------------------------------------------------------------------
      1         26           0        0.008611   -2.606448    0.110109
      2         17           0       -1.959881   -3.967550    0.043102
      3          7           0        0.047742   -2.585100   -2.137894
      4          7           0       -1.383151   -0.909166   -0.553730
      5          7           0       -2.149631   -0.056162    0.037981
      6          7           0       -2.902263    0.530087   -0.921325
      7          6           0        0.783931   -3.439448   -2.856338
      8          1           0        1.468139   -4.054869   -2.282309
      9          6           0        0.682425   -3.531103   -4.240827
     10          1           0        1.296746   -4.240814   -4.780187
     11          6           0       -0.221956   -2.706867   -4.902202
     12          1           0       -0.329836   -2.754942   -5.979642
     13          6           0       -0.992870   -1.820349   -4.160322
     14          1           0       -1.709268   -1.169377   -4.646405
     15          6           0       -0.832040   -1.788713   -2.774906
     16          6           0       -1.601385   -0.898025   -1.904269
     17          6           0       -2.586507    0.029696   -2.148534
     18          1           0       -3.052368    0.375361   -3.053244
     19         17           0        2.018055   -3.878594    0.283864
     20          7           0       -0.085443   -2.361714    2.342740
     21          7           0        1.353652   -0.820664    0.629462
     22          7           0        2.143948   -0.038985   -0.026350
     23          7           0        2.868171    0.646569    0.887764
     24          6           0       -0.828624   -3.150226    3.126173
     25          1           0       -1.476547   -3.843211    2.600206
     26          6           0       -0.778897   -3.081647    4.514950
     27          1           0       -1.396031   -3.743137    5.109526
     28          6           0        0.076125   -2.159903    5.109635
     29          1           0        0.141577   -2.081476    6.188729
     30          6           0        0.851446   -1.338604    4.300018
     31          1           0        1.527551   -0.612372    4.734478
     32          6           0        0.746392   -1.470409    2.915191
     33          6           0        1.528910   -0.662933    1.977078
     34          6           0        2.511952    0.283358    2.151166
     35          1           0        2.996840    0.679111    3.025115
     36          6           0       -3.864355    1.519377   -0.576527
     37          6           0       -4.972641    1.729369   -1.397966
     38          6           0       -3.685193    2.267814    0.589171
     39          6           0       -5.898606    2.708008   -1.060377
     40          6           0       -4.621279    3.233814    0.923155
     41          6           0       -5.728450    3.466781    0.100858
     42          1           0       -5.129834    1.117320   -2.276737
     43          1           0       -2.824469    2.078399    1.214828
     44          1           0       -6.762744    2.875895   -1.688696
     45          1           0       -4.506833    3.827543    1.821120
     46          6           0        3.858841    1.577429    0.469252
     47          6           0        4.166937    2.676027    1.274080
     48          6           0        4.511507    1.373359   -0.747369
     49          6           0        5.145981    3.567578    0.861091
     50          6           0        5.480487    2.278724   -1.157310
     51          6           0        5.807942    3.377001   -0.354856
     52          1           0        3.633280    2.845576    2.200809
     53          1           0        4.256164    0.511963   -1.348809
     54          1           0        5.403251    4.428077    1.465437
     55          1           0        5.995532    2.129600   -2.096651
     56          6           0        6.845275    4.370356   -0.745299
     57          8           0        7.159772    5.330151   -0.084144
     58          8           0        7.417165    4.089447   -1.939338
     59          1           0        8.072789    4.783811   -2.099651
     60          6           0       -6.694700    4.522812    0.508012
     61          8           0       -6.593306    5.201768    1.500538
     62          8           0       -7.723625    4.654923   -0.362697
     63          1           0       -8.291896    5.355629   -0.010954
 ---------------------------------------------------------------------
 Rotational constants (GHZ):      0.0606169      0.0423448      0.0341117
 Leave Link  202 at Sat Oct 20 05:59:29 2018, MaxMem=   838860800 cpu:         0.1
 (Enter /soft/sl6.3/x86_64/gaussian/g09_d01/g09/l301.exe)
 Standard basis: 6-311G(d,p) (5D, 7F)
 Ernie: Thresh=  0.10000D-02 Tol=  0.10000D-05 Strict=F.
 There are   986 symmetry adapted cartesian basis functions of A   symmetry.
 There are   938 symmetry adapted basis functions of A   symmetry.
   938 basis functions,  1619 primitive gaussians,   986 cartesian basis functions
   170 alpha electrons      166 beta electrons
       nuclear repulsion energy      5867.4663207322 Hartrees.
 IExCor=  402 DFT=T Ex+Corr=B3LYP ExCW=0 ScaHFX=  0.200000
 ScaDFX=  0.800000  0.720000  1.000000  0.810000 ScalE2=  1.000000  1.000000
 IRadAn=      0 IRanWt=     -1 IRanGd=            0 ICorTp=0 IEmpDi=  4
 NAtoms=   63 NActive=   63 NUniq=   63 SFac= 1.00D+00 NAtFMM=   60 NAOKFM=T Big=T
 Integral buffers will be    131072 words long.
 Raffenetti 2 integral format.
 Two-electron integral symmetry is turned on.
 Leave Link  301 at Sat Oct 20 05:59:30 2018, MaxMem=   838860800 cpu:         0.9
 (Enter /soft/sl6.3/x86_64/gaussian/g09_d01/g09/l302.exe)
 NPDir=0 NMtPBC=     1 NCelOv=     1 NCel=       1 NClECP=     1 NCelD=      1
         NCelK=      1 NCelE2=     1 NClLst=     1 CellRange=     0.0.
 One-electron integrals computed using PRISM.
 NBasis=   938 RedAO= T EigKep=  1.64D-04  NBF=   938
 NBsUse=   938 1.00D-06 EigRej= -1.00D+00 NBFU=   938
 Precomputing XC quadrature grid using
 IXCGrd= 4 IRadAn=           0 IRanWt=          -1 IRanGd=           0 AccXCQ= 0.00D+00.
 Generated NRdTot=       0 NPtTot=           0 NUsed=           0 NTot=          32
 NSgBfM=   856   860   861   865   865 MxSgAt=    63 MxSgA2=    63.
 Leave Link  302 at Sat Oct 20 05:59:34 2018, MaxMem=   838860800 cpu:        73.3
 (Enter /soft/sl6.3/x86_64/gaussian/g09_d01/g09/l303.exe)
 DipDrv:  MaxL=1.
 Leave Link  303 at Sat Oct 20 05:59:35 2018, MaxMem=   838860800 cpu:         4.5
 (Enter /soft/sl6.3/x86_64/gaussian/g09_d01/g09/l401.exe)
 Initial guess from the checkpoint file:  "FeCl2L12_COOH_cis3.chk"
 B after Tr=     0.000000    0.000000    0.000000
         Rot=    1.000000    0.000361    0.000099    0.000119 Ang=   0.04 deg.
 Guess basis will be translated and rotated to current coordinates.
 JPrj=2 DoOrth=T DoCkMO=T.
 Initial guess <Sx>= 0.0000 <Sy>= 0.0000 <Sz>= 2.0000 <S**2>= 6.0168 S= 2.0034
 Leave Link  401 at Sat Oct 20 05:59:45 2018, MaxMem=   838860800 cpu:       158.6
 (Enter /soft/sl6.3/x86_64/gaussian/g09_d01/g09/l502.exe)
 UHF open shell SCF:
 Using DIIS extrapolation, IDIIS=  1040.
 Integral symmetry usage will be decided dynamically.
 IVT=     2958216 IEndB=     2958216 NGot=   838860800 MDV=   836892407
 LenX=   836892407 LenY=   835919225
 Requested convergence on RMS density matrix=1.00D-08 within 128 cycles.
 Requested convergence on MAX density matrix=1.00D-06.
 Requested convergence on             energy=1.00D-06.
 No special actions if energy rises.
 Fock matrices will be formed incrementally for  20 cycles.

 Cycle   1  Pass 1  IDiag  1:
 FoFJK:  IHMeth= 1 ICntrl=       0 DoSepK=F KAlg= 0 I1Cent=   0 FoldK=F
 IRaf= 560000000 NMat=   1 IRICut=       1 DoRegI=T DoRafI=F ISym2E= 0.
 FoFCou: FMM=T IPFlag=           0 FMFlag=      100000 FMFlg1=        2001
         NFxFlg=           0 DoJE=F BraDBF=F KetDBF=F FulRan=T
         wScrn=  0.000000 ICntrl=       0 IOpCl=  1 I1Cent=           0 NGrid=           0
         NMat0=    1 NMatS0=      1 NMatT0=    0 NMatD0=    1 NMtDS0=    0 NMtDT0=    0
 Symmetry not used in FoFCou.
 FMM levels:  10  Number of levels for PrismC:   9
 E= -4002.67747888602    
 DIIS: error= 7.99D-05 at cycle   1 NSaved=   1.
 NSaved= 1 IEnMin= 1 EnMin= -4002.67747888602     IErMin= 1 ErrMin= 7.99D-05
 ErrMax= 7.99D-05  0.00D+00 EMaxC= 1.00D-01 BMatC= 2.86D-05 BMatP= 2.86D-05
 IDIUse=1 WtCom= 1.00D+00 WtEn= 0.00D+00
 Coeff-Com:  0.100D+01
 Coeff:      0.100D+01
 Gap=     0.766 Goal=   None    Shift=    0.000
 Gap=     0.728 Goal=   None    Shift=    0.000
 RMSDP=4.49D-06 MaxDP=1.65D-04              OVMax= 5.31D-04

 Cycle   2  Pass 1  IDiag  1:
 RMSU=  4.49D-06    CP:  1.00D+00
 E= -4002.67749204788     Delta-E=       -0.000013161860 Rises=F Damp=F
 DIIS: error= 1.16D-05 at cycle   2 NSaved=   2.
 NSaved= 2 IEnMin= 2 EnMin= -4002.67749204788     IErMin= 2 ErrMin= 1.16D-05
 ErrMax= 1.16D-05  0.00D+00 EMaxC= 1.00D-01 BMatC= 4.30D-07 BMatP= 2.86D-05
 IDIUse=1 WtCom= 1.00D+00 WtEn= 0.00D+00
 Coeff-Com: -0.691D-01 0.107D+01
 Coeff:     -0.691D-01 0.107D+01
 Gap=     0.111 Goal=   None    Shift=    0.000
 Gap=     0.072 Goal=   None    Shift=    0.000
 RMSDP=6.98D-07 MaxDP=2.33D-05 DE=-1.32D-05 OVMax= 1.09D-04

 Cycle   3  Pass 1  IDiag  1:
 RMSU=  6.29D-07    CP:  1.00D+00  1.07D+00
 E= -4002.67749218583     Delta-E=       -0.000000137947 Rises=F Damp=F
 DIIS: error= 8.70D-06 at cycle   3 NSaved=   3.
 NSaved= 3 IEnMin= 3 EnMin= -4002.67749218583     IErMin= 3 ErrMin= 8.70D-06
 ErrMax= 8.70D-06  0.00D+00 EMaxC= 1.00D-01 BMatC= 3.07D-07 BMatP= 4.30D-07
 IDIUse=1 WtCom= 1.00D+00 WtEn= 0.00D+00
 Coeff-Com: -0.400D-01 0.536D+00 0.504D+00
 Coeff:     -0.400D-01 0.536D+00 0.504D+00
 Gap=     0.111 Goal=   None    Shift=    0.000
 Gap=     0.072 Goal=   None    Shift=    0.000
 RMSDP=3.94D-07 MaxDP=2.62D-05 DE=-1.38D-07 OVMax= 9.71D-05

 Cycle   4  Pass 1  IDiag  1:
 RMSU=  3.13D-07    CP:  1.00D+00  1.08D+00  6.24D-01
 E= -4002.67749223491     Delta-E=       -0.000000049082 Rises=F Damp=F
 DIIS: error= 5.56D-06 at cycle   4 NSaved=   4.
 NSaved= 4 IEnMin= 4 EnMin= -4002.67749223491     IErMin= 4 ErrMin= 5.56D-06
 ErrMax= 5.56D-06  0.00D+00 EMaxC= 1.00D-01 BMatC= 9.95D-08 BMatP= 3.07D-07
 IDIUse=1 WtCom= 1.00D+00 WtEn= 0.00D+00
 Coeff-Com: -0.118D-01 0.142D+00 0.354D+00 0.515D+00
 Coeff:     -0.118D-01 0.142D+00 0.354D+00 0.515D+00
 Gap=     0.111 Goal=   None    Shift=    0.000
 Gap=     0.072 Goal=   None    Shift=    0.000
 RMSDP=1.98D-07 MaxDP=1.13D-05 DE=-4.91D-08 OVMax= 5.06D-05

 Cycle   5  Pass 1  IDiag  1:
 RMSU=  1.34D-07    CP:  1.00D+00  1.08D+00  7.35D-01  5.90D-01
 E= -4002.67749225692     Delta-E=       -0.000000022012 Rises=F Damp=F
 DIIS: error= 2.16D-06 at cycle   5 NSaved=   5.
 NSaved= 5 IEnMin= 5 EnMin= -4002.67749225692     IErMin= 5 ErrMin= 2.16D-06
 ErrMax= 2.16D-06  0.00D+00 EMaxC= 1.00D-01 BMatC= 1.19D-08 BMatP= 9.95D-08
 IDIUse=1 WtCom= 1.00D+00 WtEn= 0.00D+00
 Coeff-Com: -0.355D-02 0.341D-01 0.179D+00 0.335D+00 0.456D+00
 Coeff:     -0.355D-02 0.341D-01 0.179D+00 0.335D+00 0.456D+00
 Gap=     0.111 Goal=   None    Shift=    0.000
 Gap=     0.072 Goal=   None    Shift=    0.000
 RMSDP=8.62D-08 MaxDP=6.96D-06 DE=-2.20D-08 OVMax= 3.35D-05

 Cycle   6  Pass 1  IDiag  1:
 RMSU=  6.21D-08    CP:  1.00D+00  1.08D+00  7.52D-01  7.18D-01  6.77D-01
 E= -4002.67749225971     Delta-E=       -0.000000002796 Rises=F Damp=F
 DIIS: error= 9.85D-07 at cycle   6 NSaved=   6.
 NSaved= 6 IEnMin= 6 EnMin= -4002.67749225971     IErMin= 6 ErrMin= 9.85D-07
 ErrMax= 9.85D-07  0.00D+00 EMaxC= 1.00D-01 BMatC= 2.47D-09 BMatP= 1.19D-08
 IDIUse=1 WtCom= 1.00D+00 WtEn= 0.00D+00
 Coeff-Com:  0.704D-03-0.172D-01 0.345D-01 0.106D+00 0.321D+00 0.555D+00
 Coeff:      0.704D-03-0.172D-01 0.345D-01 0.106D+00 0.321D+00 0.555D+00
 Gap=     0.111 Goal=   None    Shift=    0.000
 Gap=     0.072 Goal=   None    Shift=    0.000
 RMSDP=4.76D-08 MaxDP=4.29D-06 DE=-2.80D-09 OVMax= 3.79D-05

 Cycle   7  Pass 1  IDiag  1:
 RMSU=  3.82D-08    CP:  1.00D+00  1.08D+00  7.72D-01  7.31D-01  8.66D-01
                    CP:  9.89D-01
 E= -4002.67749226090     Delta-E=       -0.000000001182 Rises=F Damp=F
 DIIS: error= 9.44D-07 at cycle   7 NSaved=   7.
 NSaved= 7 IEnMin= 7 EnMin= -4002.67749226090     IErMin= 7 ErrMin= 9.44D-07
 ErrMax= 9.44D-07  0.00D+00 EMaxC= 1.00D-01 BMatC= 5.35D-10 BMatP= 2.47D-09
 IDIUse=1 WtCom= 1.00D+00 WtEn= 0.00D+00
 Coeff-Com:  0.876D-03-0.150D-01-0.330D-02 0.179D-01 0.128D+00 0.334D+00
 Coeff-Com:  0.537D+00
 Coeff:      0.876D-03-0.150D-01-0.330D-02 0.179D-01 0.128D+00 0.334D+00
 Coeff:      0.537D+00
 Gap=     0.111 Goal=   None    Shift=    0.000
 Gap=     0.072 Goal=   None    Shift=    0.000
 RMSDP=3.07D-08 MaxDP=3.57D-06 DE=-1.18D-09 OVMax= 3.02D-05

 Cycle   8  Pass 1  IDiag  1:
 RMSU=  1.49D-08    CP:  1.00D+00  1.08D+00  7.78D-01  7.55D-01  9.58D-01
                    CP:  1.30D+00  1.28D+00
 E= -4002.67749226148     Delta-E=       -0.000000000586 Rises=F Damp=F
 DIIS: error= 9.02D-07 at cycle   8 NSaved=   8.
 NSaved= 8 IEnMin= 8 EnMin= -4002.67749226148     IErMin= 8 ErrMin= 9.02D-07
 ErrMax= 9.02D-07  0.00D+00 EMaxC= 1.00D-01 BMatC= 2.64D-10 BMatP= 5.35D-10
 IDIUse=1 WtCom= 1.00D+00 WtEn= 0.00D+00
 Coeff-Com:  0.104D-03 0.101D-02-0.185D-01-0.420D-01-0.945D-01-0.924D-01
 Coeff-Com:  0.263D+00 0.983D+00
 Coeff:      0.104D-03 0.101D-02-0.185D-01-0.420D-01-0.945D-01-0.924D-01
 Coeff:      0.263D+00 0.983D+00
 Gap=     0.111 Goal=   None    Shift=    0.000
 Gap=     0.072 Goal=   None    Shift=    0.000
 RMSDP=5.46D-08 MaxDP=6.98D-06 DE=-5.86D-10 OVMax= 5.71D-05

 Cycle   9  Pass 1  IDiag  1:
 RMSU=  1.11D-08    CP:  1.00D+00  1.08D+00  7.87D-01  7.89D-01  1.13D+00
                    CP:  1.81D+00  2.13D+00  1.73D+00
 E= -4002.67749226245     Delta-E=       -0.000000000970 Rises=F Damp=F
 DIIS: error= 8.28D-07 at cycle   9 NSaved=   9.
 NSaved= 9 IEnMin= 9 EnMin= -4002.67749226245     IErMin= 9 ErrMin= 8.28D-07
 ErrMax= 8.28D-07  0.00D+00 EMaxC= 1.00D-01 BMatC= 1.94D-10 BMatP= 2.64D-10
 IDIUse=1 WtCom= 1.00D+00 WtEn= 0.00D+00
 Coeff-Com: -0.813D-03 0.169D-01-0.126D-01-0.553D-01-0.215D+00-0.432D+00
 Coeff-Com: -0.351D+00 0.792D+00 0.126D+01
 Coeff:     -0.813D-03 0.169D-01-0.126D-01-0.553D-01-0.215D+00-0.432D+00
 Coeff:     -0.351D+00 0.792D+00 0.126D+01
 Gap=     0.111 Goal=   None    Shift=    0.000
 Gap=     0.072 Goal=   None    Shift=    0.000
 RMSDP=1.02D-07 MaxDP=1.38D-05 DE=-9.70D-10 OVMax= 1.08D-04

 Cycle  10  Pass 1  IDiag  1:
 RMSU=  3.10D-08    CP:  1.00D+00  1.08D+00  8.04D-01  8.49D-01  1.44D+00
                    CP:  2.77D+00  3.00D+00  3.00D+00  2.12D+00
 E= -4002.67749226378     Delta-E=       -0.000000001332 Rises=F Damp=F
 DIIS: error= 6.85D-07 at cycle  10 NSaved=  10.
 NSaved=10 IEnMin=10 EnMin= -4002.67749226378     IErMin=10 ErrMin= 6.85D-07
 ErrMax= 6.85D-07  0.00D+00 EMaxC= 1.00D-01 BMatC= 1.30D-10 BMatP= 1.94D-10
 IDIUse=1 WtCom= 1.00D+00 WtEn= 0.00D+00
 Coeff-Com: -0.644D-03 0.119D-01-0.141D-02-0.218D-01-0.114D+00-0.278D+00
 Coeff-Com: -0.394D+00 0.111D+00 0.967D+00 0.720D+00
 Coeff:     -0.644D-03 0.119D-01-0.141D-02-0.218D-01-0.114D+00-0.278D+00
 Coeff:     -0.394D+00 0.111D+00 0.967D+00 0.720D+00
 Gap=     0.111 Goal=   None    Shift=    0.000
 Gap=     0.072 Goal=   None    Shift=    0.000
 RMSDP=6.69D-08 MaxDP=9.68D-06 DE=-1.33D-09 OVMax= 7.11D-05

 Cycle  11  Pass 1  IDiag  1:
 RMSU=  2.73D-08    CP:  1.00D+00  1.08D+00  8.15D-01  8.84D-01  1.63D+00
                    CP:  3.00D+00  3.00D+00  3.00D+00  3.00D+00  2.40D+00
 E= -4002.67749226446     Delta-E=       -0.000000000675 Rises=F Damp=F
 DIIS: error= 5.88D-07 at cycle  11 NSaved=  11.
 NSaved=11 IEnMin=11 EnMin= -4002.67749226446     IErMin=11 ErrMin= 5.88D-07
 ErrMax= 5.88D-07  0.00D+00 EMaxC= 1.00D-01 BMatC= 7.16D-11 BMatP= 1.30D-10
 IDIUse=1 WtCom= 1.00D+00 WtEn= 0.00D+00
 Coeff-Com: -0.167D-04-0.720D-03 0.472D-02 0.123D-01 0.312D-01 0.353D-01
 Coeff-Com: -0.746D-01-0.296D+00 0.783D-02 0.431D+00 0.849D+00
 Coeff:     -0.167D-04-0.720D-03 0.472D-02 0.123D-01 0.312D-01 0.353D-01
 Coeff:     -0.746D-01-0.296D+00 0.783D-02 0.431D+00 0.849D+00
 Gap=     0.111 Goal=   None    Shift=    0.000
 Gap=     0.072 Goal=   None    Shift=    0.000
 RMSDP=4.59D-08 MaxDP=7.36D-06 DE=-6.75D-10 OVMax= 4.96D-05

 Cycle  12  Pass 1  IDiag  1:
 RMSU=  1.99D-08    CP:  1.00D+00  1.08D+00  8.21D-01  9.06D-01  1.74D+00
                    CP:  3.00D+00  3.00D+00  3.00D+00  3.00D+00  3.00D+00
                    CP:  1.90D+00
 E= -4002.67749226486     Delta-E=       -0.000000000398 Rises=F Damp=F
 DIIS: error= 5.24D-07 at cycle  12 NSaved=  12.
 NSaved=12 IEnMin=12 EnMin= -4002.67749226486     IErMin=12 ErrMin= 5.24D-07
 ErrMax= 5.24D-07  0.00D+00 EMaxC= 1.00D-01 BMatC= 5.52D-11 BMatP= 7.16D-11
 IDIUse=1 WtCom= 1.00D+00 WtEn= 0.00D+00
 Coeff-Com:  0.246D-03-0.521D-02 0.356D-02 0.164D-01 0.650D-01 0.133D+00
 Coeff-Com:  0.118D+00-0.224D+00-0.381D+00-0.335D-01 0.491D+00 0.817D+00
 Coeff:      0.246D-03-0.521D-02 0.356D-02 0.164D-01 0.650D-01 0.133D+00
 Coeff:      0.118D+00-0.224D+00-0.381D+00-0.335D-01 0.491D+00 0.817D+00
 Gap=     0.111 Goal=   None    Shift=    0.000
 Gap=     0.072 Goal=   None    Shift=    0.000
 RMSDP=3.38D-08 MaxDP=5.67D-06 DE=-3.98D-10 OVMax= 3.70D-05

 Cycle  13  Pass 1  IDiag  1:
 RMSU=  1.09D-08    CP:  1.00D+00  1.08D+00  8.24D-01  9.17D-01  1.81D+00
                    CP:  3.00D+00  3.00D+00  3.00D+00  3.00D+00  3.00D+00
                    CP:  2.48D+00  2.30D+00
 E= -4002.67749226517     Delta-E=       -0.000000000311 Rises=F Damp=F
 DIIS: error= 4.84D-07 at cycle  13 NSaved=  13.
 NSaved=13 IEnMin=13 EnMin= -4002.67749226517     IErMin=13 ErrMin= 4.84D-07
 ErrMax= 4.84D-07  0.00D+00 EMaxC= 1.00D-01 BMatC= 4.74D-11 BMatP= 5.52D-11
 IDIUse=1 WtCom= 1.00D+00 WtEn= 0.00D+00
 Coeff-Com:  0.228D-03-0.331D-02-0.311D-02-0.249D-02 0.121D-01 0.628D-01
 Coeff-Com:  0.215D+00 0.213D+00-0.334D+00-0.625D+00-0.757D+00 0.701D+00
 Coeff-Com:  0.152D+01
 Coeff:      0.228D-03-0.331D-02-0.311D-02-0.249D-02 0.121D-01 0.628D-01
 Coeff:      0.215D+00 0.213D+00-0.334D+00-0.625D+00-0.757D+00 0.701D+00
 Coeff:      0.152D+01
 Gap=     0.111 Goal=   None    Shift=    0.000
 Gap=     0.072 Goal=   None    Shift=    0.000
 RMSDP=7.46D-08 MaxDP=1.26D-05 DE=-3.11D-10 OVMax= 8.20D-05

 Cycle  14  Pass 1  IDiag  1:
 RMSU=  5.08D-08    CP:  1.00D+00  1.08D+00  8.30D-01  9.37D-01  1.94D+00
                    CP:  3.00D+00  3.00D+00  3.00D+00  3.00D+00  3.00D+00
                    CP:  3.00D+00  3.00D+00  2.98D+00
 E= -4002.67749226571     Delta-E=       -0.000000000538 Rises=F Damp=F
 DIIS: error= 4.03D-07 at cycle  14 NSaved=  14.
 NSaved=14 IEnMin=14 EnMin= -4002.67749226571     IErMin=14 ErrMin= 4.03D-07
 ErrMax= 4.03D-07  0.00D+00 EMaxC= 1.00D-01 BMatC= 3.94D-11 BMatP= 4.74D-11
 IDIUse=1 WtCom= 1.00D+00 WtEn= 0.00D+00
 Coeff-Com: -0.729D-04 0.356D-02-0.912D-02-0.271D-01-0.812D-01-0.119D+00
 Coeff-Com:  0.106D+00 0.604D+00 0.135D+00-0.751D+00-0.169D+01-0.342D+00
 Coeff-Com:  0.189D+01 0.128D+01
 Coeff:     -0.729D-04 0.356D-02-0.912D-02-0.271D-01-0.812D-01-0.119D+00
 Coeff:      0.106D+00 0.604D+00 0.135D+00-0.751D+00-0.169D+01-0.342D+00
 Coeff:      0.189D+01 0.128D+01
 Gap=     0.111 Goal=   None    Shift=    0.000
 Gap=     0.072 Goal=   None    Shift=    0.000
 RMSDP=1.36D-07 MaxDP=2.32D-05 DE=-5.38D-10 OVMax= 1.49D-04

 Cycle  15  Pass 1  IDiag  1:
 RMSU=  5.00D-08    CP:  1.00D+00  1.08D+00  8.41D-01  9.75D-01  2.16D+00
                    CP:  3.00D+00  3.00D+00  3.00D+00  3.00D+00  3.00D+00
                    CP:  3.00D+00  3.00D+00  3.00D+00  3.00D+00
 E= -4002.67749226652     Delta-E=       -0.000000000809 Rises=F Damp=F
 DIIS: error= 2.65D-07 at cycle  15 NSaved=  15.
 NSaved=15 IEnMin=15 EnMin= -4002.67749226652     IErMin=15 ErrMin= 2.65D-07
 ErrMax= 2.65D-07  0.00D+00 EMaxC= 1.00D-01 BMatC= 2.47D-11 BMatP= 3.94D-11
 IDIUse=1 WtCom= 1.00D+00 WtEn= 0.00D+00
 Coeff-Com: -0.142D-03 0.391D-02-0.546D-02-0.188D-01-0.646D-01-0.112D+00
 Coeff-Com: -0.343D-02 0.367D+00 0.227D+00-0.311D+00-0.956D+00-0.567D+00
 Coeff-Com:  0.765D+00 0.975D+00 0.702D+00
 Coeff:     -0.142D-03 0.391D-02-0.546D-02-0.188D-01-0.646D-01-0.112D+00
 Coeff:     -0.343D-02 0.367D+00 0.227D+00-0.311D+00-0.956D+00-0.567D+00
 Coeff:      0.765D+00 0.975D+00 0.702D+00
 Gap=     0.111 Goal=   None    Shift=    0.000
 Gap=     0.072 Goal=   None    Shift=    0.000
 RMSDP=7.38D-08 MaxDP=1.29D-05 DE=-8.09D-10 OVMax= 8.07D-05

 Cycle  16  Pass 1  IDiag  1:
 RMSU=  4.97D-08    CP:  1.00D+00  1.08D+00  8.47D-01  9.95D-01  2.28D+00
                    CP:  3.00D+00  3.00D+00  3.00D+00  3.00D+00  3.00D+00
                    CP:  3.00D+00  3.00D+00  3.00D+00  3.00D+00  2.04D+00
 E= -4002.67749226687     Delta-E=       -0.000000000353 Rises=F Damp=F
 DIIS: error= 1.95D-07 at cycle  16 NSaved=  16.
 NSaved=16 IEnMin=16 EnMin= -4002.67749226687     IErMin=16 ErrMin= 1.95D-07
 ErrMax= 1.95D-07  0.00D+00 EMaxC= 1.00D-01 BMatC= 1.61D-11 BMatP= 2.47D-11
 IDIUse=1 WtCom= 1.00D+00 WtEn= 0.00D+00
 Coeff-Com: -0.477D-04 0.973D-03-0.306D-03-0.210D-02-0.110D-01-0.253D-01
 Coeff-Com: -0.287D-01 0.252D-01 0.802D-01 0.419D-01-0.364D-01-0.220D+00
 Coeff-Com: -0.152D+00 0.172D+00 0.449D+00 0.707D+00
 Coeff:     -0.477D-04 0.973D-03-0.306D-03-0.210D-02-0.110D-01-0.253D-01
 Coeff:     -0.287D-01 0.252D-01 0.802D-01 0.419D-01-0.364D-01-0.220D+00
 Coeff:     -0.152D+00 0.172D+00 0.449D+00 0.707D+00
 Gap=     0.111 Goal=   None    Shift=    0.000
 Gap=     0.072 Goal=   None    Shift=    0.000
 RMSDP=3.33D-08 MaxDP=6.07D-06 DE=-3.53D-10 OVMax= 3.60D-05

 Cycle  17  Pass 1  IDiag  1:
 RMSU=  5.45D-09    CP:  1.00D+00  1.08D+00  8.50D-01  1.00D+00  2.33D+00
                    CP:  3.00D+00  3.00D+00  3.00D+00  3.00D+00  3.00D+00
                    CP:  3.00D+00  3.00D+00  3.00D+00  3.00D+00  2.50D+00
                    CP:  1.44D+00
 E= -4002.67749226685     Delta-E=        0.000000000015 Rises=F Damp=F
 DIIS: error= 1.99D-07 at cycle  17 NSaved=  17.
 NSaved=17 IEnMin=16 EnMin= -4002.67749226687     IErMin=16 ErrMin= 1.95D-07
 ErrMax= 1.99D-07  0.00D+00 EMaxC= 1.00D-01 BMatC= 1.35D-11 BMatP= 1.61D-11
 IDIUse=1 WtCom= 1.00D+00 WtEn= 0.00D+00
 Coeff-Com:  0.594D-04-0.168D-02 0.264D-02 0.888D-02 0.286D-01 0.476D-01
 Coeff-Com: -0.812D-02-0.176D+00-0.847D-01 0.175D+00 0.470D+00 0.175D+00
 Coeff-Com: -0.489D+00-0.412D+00-0.713D-01 0.469D+00 0.866D+00
 Coeff:      0.594D-04-0.168D-02 0.264D-02 0.888D-02 0.286D-01 0.476D-01
 Coeff:     -0.812D-02-0.176D+00-0.847D-01 0.175D+00 0.470D+00 0.175D+00
 Coeff:     -0.489D+00-0.412D+00-0.713D-01 0.469D+00 0.866D+00
 Gap=     0.111 Goal=   None    Shift=    0.000
 Gap=     0.072 Goal=   None    Shift=    0.000
 RMSDP=2.74D-08 MaxDP=5.14D-06 DE= 1.46D-11 OVMax= 2.94D-05

 Cycle  18  Pass 1  IDiag  1:
 RMSU=  3.05D-09    CP:  1.00D+00  1.08D+00  8.52D-01  1.01D+00  2.36D+00
                    CP:  3.00D+00  3.00D+00  3.00D+00  3.00D+00  3.00D+00
                    CP:  3.00D+00  3.00D+00  3.00D+00  3.00D+00  2.87D+00
                    CP:  1.79D+00  2.63D+00
 E= -4002.67749226704     Delta-E=       -0.000000000184 Rises=F Damp=F
 DIIS: error= 2.01D-07 at cycle  18 NSaved=  18.
 NSaved=18 IEnMin=18 EnMin= -4002.67749226704     IErMin=16 ErrMin= 1.95D-07
 ErrMax= 2.01D-07  0.00D+00 EMaxC= 1.00D-01 BMatC= 1.19D-11 BMatP= 1.35D-11
 IDIUse=1 WtCom= 1.00D+00 WtEn= 0.00D+00
 Coeff-Com:  0.751D-04-0.161D-02 0.112D-02 0.510D-02 0.201D-01 0.417D-01
 Coeff-Com:  0.263D-01-0.788D-01-0.107D+00 0.137D-01 0.177D+00 0.228D+00
 Coeff-Com: -0.635D-01-0.261D+00-0.292D+00-0.272D+00 0.288D+00 0.127D+01
 Coeff:      0.751D-04-0.161D-02 0.112D-02 0.510D-02 0.201D-01 0.417D-01
 Coeff:      0.263D-01-0.788D-01-0.107D+00 0.137D-01 0.177D+00 0.228D+00
 Coeff:     -0.635D-01-0.261D+00-0.292D+00-0.272D+00 0.288D+00 0.127D+01
 Gap=     0.111 Goal=   None    Shift=    0.000
 Gap=     0.072 Goal=   None    Shift=    0.000
 RMSDP=3.04D-08 MaxDP=5.70D-06 DE=-1.84D-10 OVMax= 3.27D-05

 Cycle  19  Pass 1  IDiag  1:
 RMSU=  1.78D-08    CP:  1.00D+00  1.08D+00  8.54D-01  1.02D+00  2.40D+00
                    CP:  3.00D+00  3.00D+00  3.00D+00  3.00D+00  3.00D+00
                    CP:  3.00D+00  3.00D+00  3.00D+00  3.00D+00  3.00D+00
                    CP:  2.13D+00  3.00D+00  2.52D+00
 E= -4002.67749226717     Delta-E=       -0.000000000133 Rises=F Damp=F
 DIIS: error= 1.93D-07 at cycle  19 NSaved=  19.
 NSaved=19 IEnMin=19 EnMin= -4002.67749226717     IErMin=19 ErrMin= 1.93D-07
 ErrMax= 1.93D-07  0.00D+00 EMaxC= 1.00D-01 BMatC= 1.12D-11 BMatP= 1.19D-11
 IDIUse=1 WtCom= 1.00D+00 WtEn= 0.00D+00
 Coeff-Com:  0.467D-05 0.951D-03-0.407D-02-0.112D-01-0.304D-01-0.364D-01
 Coeff-Com:  0.685D-01 0.269D+00 0.858D-02-0.383D+00-0.791D+00-0.535D-01
 Coeff-Com:  0.975D+00 0.545D+00-0.188D+00-0.131D+01-0.151D+01 0.177D+01
 Coeff-Com:  0.169D+01
 Coeff:      0.467D-05 0.951D-03-0.407D-02-0.112D-01-0.304D-01-0.364D-01
 Coeff:      0.685D-01 0.269D+00 0.858D-02-0.383D+00-0.791D+00-0.535D-01
 Coeff:      0.975D+00 0.545D+00-0.188D+00-0.131D+01-0.151D+01 0.177D+01
 Coeff:      0.169D+01
 Gap=     0.111 Goal=   None    Shift=    0.000
 Gap=     0.072 Goal=   None    Shift=    0.000
 RMSDP=7.69D-08 MaxDP=1.43D-05 DE=-1.33D-10 OVMax= 8.29D-05

 Cycle  20  Pass 1  IDiag  1:
 RMSU=  2.92D-08    CP:  1.00D+00  1.08D+00  8.58D-01  1.03D+00  2.48D+00
                    CP:  3.00D+00  3.00D+00  3.00D+00  3.00D+00  3.00D+00
                    CP:  3.00D+00  3.00D+00  3.00D+00  3.00D+00  3.00D+00
                    CP:  2.98D+00  3.00D+00  3.00D+00  3.00D+00
 E= -4002.67749226740     Delta-E=       -0.000000000227 Rises=F Damp=F
 DIIS: error= 1.66D-07 at cycle  20 NSaved=  20.
 NSaved=20 IEnMin=20 EnMin= -4002.67749226740     IErMin=20 ErrMin= 1.66D-07
 ErrMax= 1.66D-07  0.00D+00 EMaxC= 1.00D-01 BMatC= 9.10D-12 BMatP= 1.12D-11
 IDIUse=1 WtCom= 1.00D+00 WtEn= 0.00D+00
 Coeff-Com: -0.887D-04 0.322D-02-0.641D-02-0.201D-01-0.637D-01-0.102D+00
 Coeff-Com:  0.529D-01 0.430D+00 0.149D+00-0.483D+00-0.118D+01-0.391D+00
 Coeff-Com:  0.121D+01 0.102D+01 0.253D+00-0.105D+01-0.216D+01 0.123D+00
 Coeff-Com:  0.191D+01 0.130D+01
 Coeff:     -0.887D-04 0.322D-02-0.641D-02-0.201D-01-0.637D-01-0.102D+00
 Coeff:      0.529D-01 0.430D+00 0.149D+00-0.483D+00-0.118D+01-0.391D+00
 Coeff:      0.121D+01 0.102D+01 0.253D+00-0.105D+01-0.216D+01 0.123D+00
 Coeff:      0.191D+01 0.130D+01
 Gap=     0.111 Goal=   None    Shift=    0.000
 Gap=     0.072 Goal=   None    Shift=    0.000
 RMSDP=1.19D-07 MaxDP=2.21D-05 DE=-2.27D-10 OVMax= 1.29D-04

 Cycle  21  Pass 1  IDiag  1:
 Restarting incremental Fock formation.
 E= -4002.67749226772     Delta-E=       -0.000000000322 Rises=F Damp=F
 DIIS: error= 1.17D-07 at cycle  21 NSaved=  20.
 NSaved=20 IEnMin=20 EnMin= -4002.67749226772     IErMin=20 ErrMin= 1.17D-07
 ErrMax= 1.17D-07  0.00D+00 EMaxC= 1.00D-01 BMatC= 5.83D-12 BMatP= 9.10D-12
 IDIUse=1 WtCom= 1.00D+00 WtEn= 0.00D+00
 Coeff-Com:  0.900D-03-0.195D-02-0.585D-02-0.207D-01-0.395D-01 0.379D-02
 Coeff-Com:  0.111D+00 0.719D-01-0.839D-01-0.263D+00-0.240D+00 0.142D+00
 Coeff-Com:  0.341D+00 0.382D+00 0.322D+00-0.458D+00-0.151D+01 0.738D-01
 Coeff-Com:  0.111D+01 0.106D+01
 Coeff:      0.900D-03-0.195D-02-0.585D-02-0.207D-01-0.395D-01 0.379D-02
 Coeff:      0.111D+00 0.719D-01-0.839D-01-0.263D+00-0.240D+00 0.142D+00
 Coeff:      0.341D+00 0.382D+00 0.322D+00-0.458D+00-0.151D+01 0.738D-01
 Coeff:      0.111D+01 0.106D+01
 Gap=     0.111 Goal=   None    Shift=    0.000
 Gap=     0.072 Goal=   None    Shift=    0.000
 RMSDP=1.16D-07 MaxDP=2.15D-05 DE=-3.22D-10 OVMax= 1.25D-04

 Cycle  22  Pass 1  IDiag  1:
 RMSU=  1.16D-07    CP:  1.00D+00
 E= -4002.67749226794     Delta-E=       -0.000000000220 Rises=F Damp=F
 DIIS: error= 6.87D-08 at cycle  22 NSaved=  20.
 NSaved=20 IEnMin=20 EnMin= -4002.67749226794     IErMin=20 ErrMin= 6.87D-08
 ErrMax= 6.87D-08  0.00D+00 EMaxC= 1.00D-01 BMatC= 2.99D-12 BMatP= 5.83D-12
 IDIUse=1 WtCom= 1.00D+00 WtEn= 0.00D+00
 Coeff-Com:  0.152D-02 0.368D-02 0.697D-02 0.386D-02-0.413D-01-0.998D-01
 Coeff-Com:  0.229D-01 0.181D+00 0.347D+00-0.252D-01-0.488D+00-0.226D+00
 Coeff-Com:  0.200D+00 0.813D+00 0.803D+00-0.119D+01-0.101D+01 0.285D-01
 Coeff-Com:  0.755D+00 0.912D+00
 Coeff:      0.152D-02 0.368D-02 0.697D-02 0.386D-02-0.413D-01-0.998D-01
 Coeff:      0.229D-01 0.181D+00 0.347D+00-0.252D-01-0.488D+00-0.226D+00
 Coeff:      0.200D+00 0.813D+00 0.803D+00-0.119D+01-0.101D+01 0.285D-01
 Coeff:      0.755D+00 0.912D+00
 Gap=     0.111 Goal=   None    Shift=    0.000
 Gap=     0.072 Goal=   None    Shift=    0.000
 RMSDP=8.27D-08 MaxDP=1.53D-05 DE=-2.20D-10 OVMax= 8.93D-05

 Cycle  23  Pass 1  IDiag  1:
 RMSU=  2.22D-09    CP:  1.00D+00  1.71D+00
 E= -4002.67749226800     Delta-E=       -0.000000000056 Rises=F Damp=F
 DIIS: error= 3.30D-08 at cycle  23 NSaved=  20.
 NSaved=20 IEnMin=20 EnMin= -4002.67749226800     IErMin=20 ErrMin= 3.30D-08
 ErrMax= 3.30D-08  0.00D+00 EMaxC= 1.00D-01 BMatC= 1.37D-12 BMatP= 2.99D-12
 IDIUse=1 WtCom= 1.00D+00 WtEn= 0.00D+00
 Coeff-Com:  0.238D-03 0.714D-03 0.200D-02-0.191D-01-0.313D-01 0.115D-01
 Coeff-Com:  0.684D-01 0.125D+00 0.220D-01-0.169D+00-0.126D+00 0.154D-01
 Coeff-Com:  0.255D+00 0.438D+00-0.112D+00-0.474D+00-0.348D+00 0.302D-01
 Coeff-Com:  0.529D+00 0.782D+00
 Coeff:      0.238D-03 0.714D-03 0.200D-02-0.191D-01-0.313D-01 0.115D-01
 Coeff:      0.684D-01 0.125D+00 0.220D-01-0.169D+00-0.126D+00 0.154D-01
 Coeff:      0.255D+00 0.438D+00-0.112D+00-0.474D+00-0.348D+00 0.302D-01
 Coeff:      0.529D+00 0.782D+00
 Gap=     0.111 Goal=   None    Shift=    0.000
 Gap=     0.072 Goal=   None    Shift=    0.000
 RMSDP=3.49D-08 MaxDP=6.41D-06 DE=-5.64D-11 OVMax= 3.77D-05

 Cycle  24  Pass 1  IDiag  1:
 RMSU=  1.76D-09    CP:  1.00D+00  2.01D+00  1.60D+00
 E= -4002.67749226799     Delta-E=        0.000000000011 Rises=F Damp=F
 DIIS: error= 2.35D-08 at cycle  24 NSaved=  20.
 NSaved=20 IEnMin=19 EnMin= -4002.67749226800     IErMin=20 ErrMin= 2.35D-08
 ErrMax= 2.35D-08  0.00D+00 EMaxC= 1.00D-01 BMatC= 6.52D-13 BMatP= 1.37D-12
 IDIUse=1 WtCom= 1.00D+00 WtEn= 0.00D+00
 Coeff-Com:  0.819D-03 0.495D-02 0.616D-02 0.109D-01-0.125D-01-0.327D-01
 Coeff-Com: -0.606D-01 0.483D-01 0.117D+00 0.143D-02-0.124D+00-0.281D+00
 Coeff-Com: -0.126D+00 0.633D+00 0.244D+00-0.264D+00-0.435D+00-0.222D+00
 Coeff-Com:  0.479D+00 0.101D+01
 Coeff:      0.819D-03 0.495D-02 0.616D-02 0.109D-01-0.125D-01-0.327D-01
 Coeff:     -0.606D-01 0.483D-01 0.117D+00 0.143D-02-0.124D+00-0.281D+00
 Coeff:     -0.126D+00 0.633D+00 0.244D+00-0.264D+00-0.435D+00-0.222D+00
 Coeff:      0.479D+00 0.101D+01
 Gap=     0.111 Goal=   None    Shift=    0.000
 Gap=     0.072 Goal=   None    Shift=    0.000
 RMSDP=2.70D-08 MaxDP=4.92D-06 DE= 1.09D-11 OVMax= 2.91D-05

 Cycle  25  Pass 1  IDiag  1:
 RMSU=  1.14D-09    CP:  1.00D+00  2.24D+00  2.46D+00  2.03D+00
 E= -4002.67749226804     Delta-E=       -0.000000000055 Rises=F Damp=F
 DIIS: error= 1.80D-08 at cycle  25 NSaved=  20.
 NSaved=20 IEnMin=20 EnMin= -4002.67749226804     IErMin=20 ErrMin= 1.80D-08
 ErrMax= 1.80D-08  0.00D+00 EMaxC= 1.00D-01 BMatC= 2.54D-13 BMatP= 6.52D-13
 IDIUse=1 WtCom= 1.00D+00 WtEn= 0.00D+00
 Coeff-Com:  0.120D-02 0.704D-02 0.143D-01-0.785D-02-0.321D-01-0.641D-01
 Coeff-Com:  0.139D-01 0.102D+00 0.385D-01-0.624D-01-0.208D+00-0.192D+00
 Coeff-Com:  0.325D+00 0.267D+00-0.766D-02-0.213D+00-0.302D+00-0.703D-01
 Coeff-Com:  0.503D+00 0.886D+00
 Coeff:      0.120D-02 0.704D-02 0.143D-01-0.785D-02-0.321D-01-0.641D-01
 Coeff:      0.139D-01 0.102D+00 0.385D-01-0.624D-01-0.208D+00-0.192D+00
 Coeff:      0.325D+00 0.267D+00-0.766D-02-0.213D+00-0.302D+00-0.703D-01
 Coeff:      0.503D+00 0.886D+00
 Gap=     0.111 Goal=   None    Shift=    0.000
 Gap=     0.072 Goal=   None    Shift=    0.000
 RMSDP=1.07D-08 MaxDP=1.93D-06 DE=-5.46D-11 OVMax= 1.16D-05

 Cycle  26  Pass 1  IDiag  1:
 RMSU=  8.25D-10    CP:  1.00D+00  2.34D+00  2.97D+00  2.65D+00  1.54D+00
 E= -4002.67749226805     Delta-E=       -0.000000000007 Rises=F Damp=F
 DIIS: error= 1.34D-08 at cycle  26 NSaved=  20.
 NSaved=20 IEnMin=20 EnMin= -4002.67749226805     IErMin=20 ErrMin= 1.34D-08
 ErrMax= 1.34D-08  0.00D+00 EMaxC= 1.00D-01 BMatC= 1.41D-13 BMatP= 2.54D-13
 IDIUse=1 WtCom= 1.00D+00 WtEn= 0.00D+00
 Coeff-Com:  0.318D-02 0.521D-02-0.387D-02-0.101D-01-0.204D-01-0.308D-02
 Coeff-Com:  0.271D-01 0.224D-01-0.196D-02-0.423D-01-0.832D-01-0.120D-02
 Coeff-Com:  0.955D-01 0.885D-01 0.163D-01-0.123D+00-0.235D+00-0.585D-01
 Coeff-Com:  0.580D+00 0.744D+00
 Coeff:      0.318D-02 0.521D-02-0.387D-02-0.101D-01-0.204D-01-0.308D-02
 Coeff:      0.271D-01 0.224D-01-0.196D-02-0.423D-01-0.832D-01-0.120D-02
 Coeff:      0.955D-01 0.885D-01 0.163D-01-0.123D+00-0.235D+00-0.585D-01
 Coeff:      0.580D+00 0.744D+00
 Gap=     0.111 Goal=   None    Shift=    0.000
 Gap=     0.072 Goal=   None    Shift=    0.000
 RMSDP=4.16D-09 MaxDP=7.17D-07 DE=-7.28D-12 OVMax= 4.48D-06

 SCF Done:  E(UB3LYP) =  -4002.67749227     A.U. after   26 cycles
            NFock= 26  Conv=0.42D-08     -V/T= 2.0025
 <Sx>= 0.0000 <Sy>= 0.0000 <Sz>= 2.0000 <S**2>= 6.0168 S= 2.0034
 <L.S>= 0.000000000000E+00
 KE= 3.992870173001D+03 PE=-2.117424935543D+04 EE= 7.311235369428D+03
 Annihilation of the first spin contaminant:
 S**2 before annihilation     6.0168,   after     6.0000
 Leave Link  502 at Sat Oct 20 06:22:52 2018, MaxMem=   838860800 cpu:     22158.0
 (Enter /soft/sl6.3/x86_64/gaussian/g09_d01/g09/l701.exe)
 Compute integral first derivatives.
 ... and contract with generalized density number  0.
 Leave Link  701 at Sat Oct 20 06:22:53 2018, MaxMem=   838860800 cpu:        17.9
 (Enter /soft/sl6.3/x86_64/gaussian/g09_d01/g09/l702.exe)
 L702 exits ... SP integral derivatives will be done elsewhere.
 Leave Link  702 at Sat Oct 20 06:22:54 2018, MaxMem=   838860800 cpu:         0.4
 (Enter /soft/sl6.3/x86_64/gaussian/g09_d01/g09/l703.exe)
 Compute integral first derivatives, UseDBF=F ICtDFT=           0.
 Integral derivatives from FoFJK, PRISM(SPDF).
 Calling FoFJK, ICntrl=      2127 FMM=T ISym2X=0 I1Cent= 0 IOpClX= 1 NMat=1 NMatS=1 NMatT=0.
 FoFJK:  IHMeth= 1 ICntrl=    2127 DoSepK=F KAlg= 0 I1Cent=   0 FoldK=F
 IRaf=         0 NMat=   1 IRICut=       1 DoRegI=T DoRafI=F ISym2E= 0.
 FoFCou: FMM=T IPFlag=           0 FMFlag=      100000 FMFlg1=        2001
         NFxFlg=           0 DoJE=F BraDBF=F KetDBF=F FulRan=T
         wScrn=  0.000000 ICntrl=    2127 IOpCl=  1 I1Cent=           0 NGrid=           0
         NMat0=    1 NMatS0=      1 NMatT0=    0 NMatD0=    1 NMtDS0=    0 NMtDT0=    0
 Symmetry not used in FoFCou.
 FMM levels:  10  Number of levels for PrismC:   9
 Leave Link  703 at Sat Oct 20 06:24:50 2018, MaxMem=   838860800 cpu:      1860.9
 (Enter /soft/sl6.3/x86_64/gaussian/g09_d01/g09/l716.exe)
 Dipole        =-2.76397360D-01 4.51418792D+00-1.08940834D+00
 ***** Axes restored to original set *****
 -------------------------------------------------------------------
 Center     Atomic                   Forces (Hartrees/Bohr)
 Number     Number              X              Y              Z
 -------------------------------------------------------------------
      1       26           0.000052435   -0.000008045   -0.000017378
      2       17          -0.000002055   -0.000032376   -0.000023649
      3        7          -0.000067962    0.000007809    0.000023539
      4        7          -0.000001957    0.000001428   -0.000003619
      5        7           0.000044305    0.000041683    0.000009613
      6        7          -0.000021307   -0.000026439   -0.000003227
      7        6           0.000005999   -0.000003537    0.000034414
      8        1           0.000003333    0.000002828    0.000009755
      9        6           0.000009388   -0.000011238   -0.000002076
     10        1          -0.000000768   -0.000003846    0.000004612
     11        6          -0.000005251    0.000006625    0.000003959
     12        1          -0.000001101   -0.000007099    0.000004711
     13        6           0.000009223   -0.000004258    0.000006918
     14        1           0.000001307   -0.000004022    0.000002454
     15        6           0.000000928   -0.000001367   -0.000015857
     16        6          -0.000013566    0.000002679   -0.000012205
     17        6           0.000009645   -0.000004635    0.000009883
     18        1           0.000013926   -0.000004259    0.000000959
     19       17          -0.000007122    0.000000121    0.000003698
     20        7          -0.000031124    0.000007853   -0.000012177
     21        7           0.000064955    0.000015405   -0.000025627
     22        7           0.000009986   -0.000024839    0.000001166
     23        7          -0.000021819    0.000032305    0.000002130
     24        6          -0.000002010    0.000000057    0.000012499
     25        1           0.000001252    0.000005541    0.000004788
     26        6           0.000000153    0.000009134    0.000007688
     27        1           0.000003456    0.000004490    0.000004485
     28        6           0.000003673    0.000007596    0.000007136
     29        1          -0.000000055    0.000007981    0.000001234
     30        6           0.000007844   -0.000000791   -0.000001206
     31        1          -0.000003840    0.000005495    0.000001149
     32        6           0.000006184    0.000013095   -0.000002743
     33        6          -0.000035548    0.000032102    0.000028263
     34        6           0.000021425   -0.000048970    0.000003039
     35        1          -0.000002270   -0.000004934    0.000002564
     36        6          -0.000012734   -0.000018167    0.000014312
     37        6          -0.000000612    0.000013017    0.000001489
     38        6          -0.000002226   -0.000007035    0.000002287
     39        6           0.000007020   -0.000018076   -0.000009133
     40        6          -0.000015859    0.000006945   -0.000014839
     41        6          -0.000016950    0.000003989    0.000002020
     42        1          -0.000008913    0.000001762   -0.000007042
     43        1          -0.000003753    0.000001765   -0.000003915
     44        1           0.000003990   -0.000005854   -0.000003385
     45        1           0.000003532   -0.000001620   -0.000002823
     46        6          -0.000026224   -0.000004374   -0.000006877
     47        6           0.000005665   -0.000006776   -0.000002522
     48        6           0.000000958   -0.000005036   -0.000005170
     49        6          -0.000019575    0.000002363    0.000011246
     50        6           0.000004391    0.000017312    0.000007256
     51        6          -0.000028294    0.000022804   -0.000021827
     52        1           0.000003143    0.000010126   -0.000003691
     53        1          -0.000001742    0.000001874    0.000001912
     54        1           0.000003619   -0.000000867   -0.000006302
     55        1          -0.000001804   -0.000002808    0.000000883
     56        6           0.000095722   -0.000085130    0.000055504
     57        8          -0.000033139    0.000034629   -0.000034322
     58        8          -0.000028954    0.000027134   -0.000020439
     59        1          -0.000000273   -0.000003848   -0.000007042
     60        6           0.000033482    0.000036872   -0.000021460
     61        8          -0.000002244   -0.000018877    0.000007850
     62        8          -0.000016770   -0.000009158   -0.000005099
     63        1           0.000006884   -0.000006535    0.000000238
 -------------------------------------------------------------------
 Cartesian Forces:  Max     0.000095722 RMS     0.000019041
 Leave Link  716 at Sat Oct 20 06:24:50 2018, MaxMem=   838860800 cpu:         0.5
 (Enter /soft/sl6.3/x86_64/gaussian/g09_d01/g09/l103.exe)

 GradGradGradGradGradGradGradGradGradGradGradGradGradGradGradGradGradGrad
 Berny optimization.
 Using GEDIIS/GDIIS optimizer.
 FormGI is forming the generalized inverse of G from B-inverse, IUseBI=4.
 Internal  Forces:  Max     0.000045442 RMS     0.000010553
 Search for a local minimum.
 Step number   3 out of a maximum of  378
 All quantities printed in internal units (Hartrees-Bohrs-Radians)
 RMS Force = .10553D-04 SwitMx=.10000D-02 MixMth= 2
 Mixed Optimization -- En-DIIS/RFO-DIIS
 Swapping is turned off.
 Update second derivatives using D2CorX and points    1    2    3
 DE= -1.69D-06 DEPred=-5.33D-07 R= 3.17D+00
 TightC=F SS=  1.41D+00  RLast= 8.75D-03 DXNew= 5.0454D-01 2.6241D-02
 Trust test= 3.17D+00 RLast= 8.75D-03 DXMaxT set to 3.00D-01
 ITU=  1  1  0
     Eigenvalues ---    0.00464   0.00650   0.00810   0.00859   0.00897
     Eigenvalues ---    0.00919   0.00987   0.01139   0.01188   0.01366
     Eigenvalues ---    0.01396   0.01467   0.01565   0.01676   0.01745
     Eigenvalues ---    0.01748   0.01783   0.01861   0.01881   0.01912
     Eigenvalues ---    0.01928   0.01984   0.02073   0.02097   0.02117
     Eigenvalues ---    0.02126   0.02141   0.02161   0.02166   0.02169
     Eigenvalues ---    0.02172   0.02188   0.02190   0.02192   0.02193
     Eigenvalues ---    0.02195   0.02199   0.02206   0.02207   0.02207
     Eigenvalues ---    0.02208   0.02209   0.02213   0.02219   0.02219
     Eigenvalues ---    0.02220   0.02226   0.02249   0.02297   0.02307
     Eigenvalues ---    0.02311   0.02316   0.02319   0.02333   0.02345
     Eigenvalues ---    0.02374   0.02424   0.03436   0.05117   0.05914
     Eigenvalues ---    0.07896   0.08634   0.08951   0.09008   0.09592
     Eigenvalues ---    0.10080   0.10885   0.11455   0.12845   0.15904
     Eigenvalues ---    0.15967   0.15992   0.15994   0.15997   0.15999
     Eigenvalues ---    0.15999   0.15999   0.15999   0.16000   0.16000
     Eigenvalues ---    0.16000   0.16000   0.16000   0.16000   0.16000
     Eigenvalues ---    0.16000   0.16000   0.16023   0.16258   0.20355
     Eigenvalues ---    0.21321   0.22000   0.22000   0.22004   0.22040
     Eigenvalues ---    0.22582   0.22642   0.22979   0.22982   0.23754
     Eigenvalues ---    0.23822   0.23967   0.24014   0.24191   0.24364
     Eigenvalues ---    0.24543   0.24562   0.24811   0.24869   0.24933
     Eigenvalues ---    0.24996   0.25000   0.25000   0.25000   0.25000
     Eigenvalues ---    0.25000   0.25000   0.25467   0.29000   0.33628
     Eigenvalues ---    0.33729   0.34716   0.35054   0.35438   0.35453
     Eigenvalues ---    0.35527   0.35531   0.35614   0.35615   0.35665
     Eigenvalues ---    0.35685   0.35688   0.35689   0.35696   0.35721
     Eigenvalues ---    0.35807   0.35844   0.35869   0.35913   0.36618
     Eigenvalues ---    0.36673   0.41991   0.42065   0.42087   0.42131
     Eigenvalues ---    0.42165   0.42170   0.42635   0.42683   0.42739
     Eigenvalues ---    0.43270   0.44164   0.44424   0.46029   0.46081
     Eigenvalues ---    0.46101   0.46194   0.46622   0.46729   0.46753
     Eigenvalues ---    0.46771   0.46786   0.47016   0.47225   0.47311
     Eigenvalues ---    0.47749   0.47866   0.50633   0.50700   0.51854
     Eigenvalues ---    0.51883   0.53142   0.53214   0.53721   0.53739
     Eigenvalues ---    0.54130   0.54285   0.56353   0.56490   0.66485
     Eigenvalues ---    0.66614   1.01319   1.01489
 En-DIIS/RFO-DIIS IScMMF=        0 using points:     3    2    1
 RFO step:  Lambda=-1.54030378D-07.
 NNeg= 0 NP= 3 Switch=  2.50D-03 Rises=F DC=  3.64D-06 SmlDif=  1.00D-05
 RMS Error=  0.5029376079D-04 NUsed= 3 EDIIS=F
 DidBck=F Rises=F RFO-DIIS coefs:    0.80623    0.45985   -0.26607
 Iteration  1 RMS(Cart)=  0.00147027 RMS(Int)=  0.00000034
 Iteration  2 RMS(Cart)=  0.00000097 RMS(Int)=  0.00000016
 ITry= 1 IFail=0 DXMaxC= 6.69D-03 DCOld= 1.00D+10 DXMaxT= 3.00D-01 DXLimC= 3.00D+00 Rises=F
 Variable       Old X    -DE/DX   Delta X   Delta X   Delta X     New X
                                 (Linear)    (Quad)   (Total)
    R1        4.52432   0.00002  -0.00004   0.00052   0.00048   4.52480
    R2        4.24894  -0.00004   0.00014  -0.00071  -0.00057   4.24838
    R3        4.33339   0.00001   0.00002   0.00021   0.00024   4.33363
    R4        4.50628  -0.00001  -0.00003  -0.00022  -0.00025   4.50602
    R5        4.24805   0.00002  -0.00025  -0.00020  -0.00045   4.24761
    R6        4.33728   0.00002  -0.00015  -0.00017  -0.00032   4.33695
    R7        2.52690  -0.00002   0.00003  -0.00006  -0.00003   2.52687
    R8        2.54520  -0.00001   0.00001  -0.00002  -0.00001   2.54519
    R9        2.43857   0.00000   0.00000  -0.00002  -0.00002   2.43855
   R10        2.58534   0.00000   0.00001  -0.00003  -0.00002   2.58532
   R11        2.55666   0.00001  -0.00002   0.00002   0.00001   2.55667
   R12        2.57456   0.00000   0.00002   0.00000   0.00002   2.57458
   R13        2.68793   0.00001   0.00001   0.00007   0.00008   2.68801
   R14        2.04963   0.00000  -0.00001   0.00001   0.00000   2.04963
   R15        2.62904   0.00001   0.00000   0.00000   0.00000   2.62904
   R16        2.04579   0.00000   0.00000   0.00000   0.00000   2.04579
   R17        2.62848   0.00001  -0.00004   0.00004   0.00001   2.62848
   R18        2.04826   0.00000   0.00001  -0.00001   0.00000   2.04826
   R19        2.62570   0.00000   0.00001   0.00002   0.00002   2.62573
   R20        2.04690   0.00000   0.00000   0.00000   0.00000   2.04691
   R21        2.63632  -0.00001   0.00002  -0.00004  -0.00002   2.63630
   R22        2.76651  -0.00001   0.00004  -0.00003   0.00001   2.76652
   R23        2.59849  -0.00002   0.00002  -0.00002   0.00000   2.59849
   R24        2.03092  -0.00001   0.00001  -0.00002   0.00000   2.03091
   R25        2.52675   0.00001  -0.00001   0.00002   0.00001   2.52676
   R26        2.54523   0.00001  -0.00001   0.00001   0.00000   2.54523
   R27        2.43890  -0.00002   0.00000  -0.00005  -0.00005   2.43885
   R28        2.58531   0.00001   0.00003   0.00006   0.00009   2.58540
   R29        2.55644   0.00000   0.00002   0.00003   0.00005   2.55649
   R30        2.57378   0.00001   0.00000   0.00002   0.00002   2.57379
   R31        2.68785  -0.00001   0.00000  -0.00004  -0.00004   2.68781
   R32        2.04987   0.00000   0.00001  -0.00002  -0.00001   2.04986
   R33        2.62929   0.00001  -0.00003   0.00004   0.00001   2.62930
   R34        2.04575   0.00000   0.00001   0.00000   0.00000   2.04575
   R35        2.62823   0.00000   0.00000  -0.00002  -0.00003   2.62821
   R36        2.04831   0.00000   0.00000   0.00001   0.00001   2.04832
   R37        2.62606  -0.00001   0.00004  -0.00003   0.00000   2.62607
   R38        2.04692   0.00000   0.00000   0.00000   0.00000   2.04692
   R39        2.63626   0.00000   0.00001  -0.00002  -0.00001   2.63624
   R40        2.76728  -0.00002   0.00006  -0.00002   0.00003   2.76731
   R41        2.59942  -0.00002   0.00000  -0.00004  -0.00005   2.59937
   R42        2.03137   0.00000   0.00001  -0.00001   0.00000   2.03136
   R43        2.63693   0.00001  -0.00002   0.00004   0.00002   2.63695
   R44        2.63961  -0.00001   0.00002  -0.00004  -0.00002   2.63959
   R45        2.62469  -0.00001   0.00000  -0.00001  -0.00002   2.62467
   R46        2.04541   0.00000  -0.00001  -0.00001  -0.00002   2.04539
   R47        2.61914  -0.00001   0.00003  -0.00002   0.00001   2.61915
   R48        2.04245   0.00000   0.00001  -0.00001  -0.00001   2.04244
   R49        2.64099   0.00001  -0.00003   0.00007   0.00004   2.64103
   R50        2.04380   0.00000   0.00002  -0.00004  -0.00002   2.04377
   R51        2.64310  -0.00002   0.00002  -0.00007  -0.00005   2.64305
   R52        2.04576   0.00000   0.00000   0.00001   0.00001   2.04576
   R53        2.81221  -0.00001   0.00000   0.00005   0.00005   2.81226
   R54        2.63858   0.00001  -0.00001   0.00006   0.00005   2.63863
   R55        2.63736   0.00000   0.00000  -0.00002  -0.00002   2.63734
   R56        2.62117   0.00000  -0.00003   0.00000  -0.00002   2.62115
   R57        2.04611   0.00000   0.00001  -0.00002  -0.00001   2.04610
   R58        2.62302   0.00000   0.00001  -0.00001   0.00001   2.62302
   R59        2.04312   0.00000   0.00001   0.00000   0.00001   2.04313
   R60        2.64091   0.00001  -0.00002   0.00004   0.00003   2.64094
   R61        2.04569   0.00000   0.00001  -0.00002   0.00000   2.04569
   R62        2.64384  -0.00002   0.00004  -0.00007  -0.00003   2.64381
   R63        2.04394   0.00000   0.00000   0.00001   0.00001   2.04395
   R64        2.81262   0.00000   0.00000  -0.00002  -0.00002   2.81260
   R65        2.28121   0.00000   0.00000   0.00002   0.00002   2.28123
   R66        2.55756   0.00000   0.00000  -0.00004  -0.00004   2.55752
   R67        1.82990   0.00000   0.00001   0.00000   0.00001   1.82991
   R68        2.28052   0.00000   0.00001  -0.00003  -0.00002   2.28050
   R69        2.55936   0.00000  -0.00001   0.00005   0.00003   2.55939
   R70        1.82986  -0.00001   0.00001  -0.00001   0.00000   1.82986
    A1        1.56252  -0.00002   0.00005  -0.00042  -0.00037   1.56215
    A2        1.48436   0.00001   0.00011   0.00046   0.00057   1.48492
    A3        1.97316  -0.00002   0.00002  -0.00016  -0.00014   1.97302
    A4        1.62611   0.00002  -0.00015   0.00000  -0.00015   1.62596
    A5        2.76656   0.00003  -0.00001   0.00048   0.00047   2.76703
    A6        1.28085  -0.00001   0.00001  -0.00015  -0.00014   1.28071
    A7        1.63409   0.00001   0.00016   0.00062   0.00078   1.63487
    A8        1.78099   0.00000   0.00003   0.00014   0.00017   1.78116
    A9        2.75817   0.00000   0.00000  -0.00004  -0.00004   2.75813
   A10        1.75335  -0.00001  -0.00005  -0.00049  -0.00055   1.75280
   A11        1.41547   0.00000  -0.00004  -0.00012  -0.00016   1.41531
   A12        1.59177   0.00001  -0.00009   0.00009   0.00000   1.59177
   A13        1.47541   0.00000  -0.00011  -0.00033  -0.00044   1.47497
   A14        1.28187   0.00000   0.00006   0.00012   0.00018   1.28205
   A15        2.14206  -0.00005   0.00005  -0.00036  -0.00031   2.14174
   A16        2.05682   0.00003  -0.00003   0.00032   0.00029   2.05711
   A17        2.07522   0.00001  -0.00005   0.00006   0.00002   2.07523
   A18        2.37030  -0.00001  -0.00004  -0.00014  -0.00018   2.37012
   A19        1.96992   0.00000   0.00001   0.00004   0.00005   1.96997
   A20        1.93106   0.00000   0.00004  -0.00002   0.00001   1.93107
   A21        1.86683  -0.00001  -0.00001   0.00002   0.00000   1.86683
   A22        1.92903   0.00000   0.00000  -0.00001  -0.00001   1.92901
   A23        2.10107   0.00000  -0.00002  -0.00010  -0.00012   2.10095
   A24        2.25308   0.00001   0.00002   0.00011   0.00013   2.25321
   A25        2.01029   0.00000   0.00005   0.00005   0.00010   2.01039
   A26        2.13720  -0.00001   0.00003  -0.00003   0.00000   2.13720
   A27        2.13569   0.00001  -0.00008  -0.00002  -0.00010   2.13559
   A28        2.09161   0.00000  -0.00001  -0.00002  -0.00003   2.09158
   A29        2.07326  -0.00001   0.00002  -0.00002   0.00000   2.07326
   A30        2.11828   0.00000  -0.00001   0.00004   0.00003   2.11832
   A31        2.10725   0.00000   0.00001   0.00002   0.00003   2.10728
   A32        2.07710   0.00000  -0.00003   0.00002  -0.00001   2.07710
   A33        2.09882   0.00000   0.00001  -0.00003  -0.00002   2.09880
   A34        2.10691   0.00000  -0.00002   0.00004   0.00002   2.10693
   A35        2.07230   0.00000   0.00002  -0.00003   0.00000   2.07229
   A36        2.10397   0.00000  -0.00001  -0.00001  -0.00002   2.10395
   A37        2.13126   0.00000   0.00000  -0.00001   0.00000   2.13126
   A38        2.00616  -0.00002   0.00001  -0.00012  -0.00011   2.00606
   A39        2.14576   0.00002  -0.00001   0.00013   0.00011   2.14587
   A40        2.09242  -0.00001   0.00002  -0.00021  -0.00019   2.09223
   A41        1.87039   0.00000  -0.00004   0.00004   0.00000   1.87039
   A42        2.32036   0.00001   0.00002   0.00017   0.00019   2.32055
   A43        1.82743   0.00001   0.00002  -0.00002   0.00000   1.82743
   A44        2.14086   0.00001  -0.00001   0.00006   0.00005   2.14091
   A45        2.31459  -0.00001   0.00000  -0.00005  -0.00004   2.31455
   A46        2.14239   0.00003  -0.00010   0.00007  -0.00003   2.14236
   A47        2.05819  -0.00001   0.00003  -0.00007  -0.00004   2.05815
   A48        2.07658  -0.00002   0.00008  -0.00003   0.00005   2.07663
   A49        2.36758   0.00000   0.00001   0.00012   0.00014   2.36771
   A50        1.96890  -0.00001  -0.00002  -0.00009  -0.00011   1.96879
   A51        1.93079   0.00001   0.00003  -0.00004   0.00000   1.93078
   A52        1.86647  -0.00001  -0.00006   0.00007   0.00002   1.86649
   A53        1.93013   0.00000   0.00005  -0.00008  -0.00003   1.93010
   A54        2.10099  -0.00002   0.00003   0.00002   0.00005   2.10104
   A55        2.25188   0.00002  -0.00008   0.00006  -0.00002   2.25186
   A56        2.00935   0.00000  -0.00001  -0.00004  -0.00005   2.00930
   A57        2.13637   0.00000  -0.00001  -0.00004  -0.00005   2.13632
   A58        2.13745   0.00000   0.00002   0.00008   0.00010   2.13755
   A59        2.09176   0.00000   0.00001   0.00001   0.00002   2.09178
   A60        2.07308   0.00000  -0.00003   0.00004   0.00001   2.07309
   A61        2.11833   0.00000   0.00003  -0.00005  -0.00002   2.11831
   A62        2.10686   0.00000  -0.00004   0.00003   0.00000   2.10686
   A63        2.07781   0.00000   0.00004  -0.00001   0.00003   2.07784
   A64        2.09851   0.00000   0.00000  -0.00003  -0.00003   2.09848
   A65        2.10693   0.00000   0.00001  -0.00003  -0.00002   2.10691
   A66        2.07200   0.00000  -0.00001  -0.00001  -0.00002   2.07198
   A67        2.10425   0.00000   0.00000   0.00005   0.00004   2.10429
   A68        2.13051   0.00001  -0.00006   0.00005  -0.00002   2.13049
   A69        2.00716   0.00001  -0.00003   0.00003   0.00000   2.00716
   A70        2.14550  -0.00002   0.00009  -0.00007   0.00002   2.14552
   A71        2.09325   0.00001  -0.00002   0.00006   0.00004   2.09328
   A72        1.87081   0.00000  -0.00001  -0.00001  -0.00002   1.87079
   A73        2.31876  -0.00001   0.00003  -0.00006  -0.00003   2.31872
   A74        1.82655   0.00000  -0.00002   0.00005   0.00003   1.82658
   A75        2.13887   0.00001   0.00000  -0.00002  -0.00002   2.13884
   A76        2.31655  -0.00001   0.00004  -0.00004   0.00000   2.31655
   A77        2.09345   0.00002  -0.00007   0.00009   0.00002   2.09347
   A78        2.08083  -0.00002   0.00005  -0.00011  -0.00007   2.08076
   A79        2.10890  -0.00001   0.00002   0.00002   0.00005   2.10895
   A80        2.08570   0.00000  -0.00001  -0.00001  -0.00002   2.08568
   A81        2.10387   0.00001  -0.00005   0.00001  -0.00004   2.10384
   A82        2.09317  -0.00001   0.00005   0.00000   0.00006   2.09323
   A83        2.08050   0.00000  -0.00001  -0.00001  -0.00002   2.08048
   A84        2.08442   0.00000   0.00000   0.00000   0.00000   2.08442
   A85        2.11825   0.00000   0.00001   0.00001   0.00002   2.11827
   A86        2.09825   0.00000   0.00000  -0.00004  -0.00004   2.09821
   A87        2.09537   0.00000   0.00005   0.00008   0.00013   2.09550
   A88        2.08946   0.00000  -0.00005  -0.00004  -0.00008   2.08937
   A89        2.10488   0.00001  -0.00004   0.00001  -0.00003   2.10485
   A90        2.10683  -0.00001   0.00006   0.00000   0.00006   2.10689
   A91        2.07145   0.00000  -0.00001  -0.00001  -0.00003   2.07142
   A92        2.08800  -0.00001   0.00004   0.00003   0.00007   2.08806
   A93        2.13359   0.00004  -0.00019   0.00009  -0.00010   2.13349
   A94        2.06158  -0.00003   0.00015  -0.00011   0.00004   2.06162
   A95        2.09325   0.00002  -0.00005   0.00013   0.00008   2.09333
   A96        2.07890  -0.00001   0.00004  -0.00007  -0.00003   2.07887
   A97        2.11103   0.00000   0.00001  -0.00006  -0.00004   2.11099
   A98        2.08272   0.00000  -0.00002   0.00000  -0.00002   2.08270
   A99        2.10343   0.00001  -0.00002   0.00003   0.00001   2.10344
   A100       2.09679  -0.00001   0.00004  -0.00003   0.00001   2.09680
   A101       2.08122   0.00000   0.00001   0.00005   0.00005   2.08127
   A102       2.08402   0.00000   0.00001   0.00000   0.00001   2.08403
   A103       2.11794   0.00000  -0.00002  -0.00004  -0.00006   2.11788
   A104       2.10104   0.00000   0.00003   0.00002   0.00005   2.10109
   A105       2.10883   0.00001  -0.00005   0.00000  -0.00005   2.10878
   A106       2.07324   0.00000   0.00002  -0.00002   0.00000   2.07324
   A107       2.10137   0.00001  -0.00003   0.00002  -0.00001   2.10136
   A108       2.09322  -0.00001   0.00001  -0.00001   0.00000   2.09322
   A109       2.08852   0.00000   0.00002  -0.00001   0.00001   2.08853
   A110       2.08890   0.00000   0.00000  -0.00003  -0.00003   2.08887
   A111       2.05710   0.00003  -0.00015   0.00008  -0.00007   2.05703
   A112       2.13718  -0.00003   0.00015  -0.00004   0.00010   2.13729
   A113       2.17553   0.00001  -0.00007   0.00008   0.00001   2.17554
   A114       1.96862  -0.00001   0.00010  -0.00012  -0.00002   1.96860
   A115       2.13903  -0.00001  -0.00002   0.00004   0.00001   2.13904
   A116       1.85805   0.00001   0.00000   0.00002   0.00002   1.85807
   A117       2.17694  -0.00002   0.00009  -0.00010  -0.00001   2.17693
   A118       1.96774   0.00001  -0.00014   0.00016   0.00002   1.96776
   A119       2.13850   0.00001   0.00005  -0.00006  -0.00001   2.13849
   A120       1.85762  -0.00001   0.00003  -0.00003  -0.00001   1.85761
   A121       3.18863  -0.00001  -0.00010  -0.00042  -0.00052   3.18812
   A122       3.25327   0.00002   0.00004   0.00058   0.00062   3.25388
    D1       -1.66470   0.00001   0.00039   0.00006   0.00044  -1.66426
    D2        1.33066   0.00002   0.00016   0.00028   0.00044   1.33110
    D3        3.13543  -0.00001   0.00029  -0.00054  -0.00026   3.13517
    D4       -0.15240   0.00000   0.00006  -0.00032  -0.00026  -0.15266
    D5        0.30876  -0.00001   0.00041  -0.00012   0.00029   0.30905
    D6       -2.97907   0.00000   0.00019   0.00011   0.00029  -2.97878
    D7        1.79540  -0.00001   0.00034  -0.00032   0.00001   1.79542
    D8       -1.49243   0.00000   0.00011  -0.00010   0.00001  -1.49241
    D9       -1.43460  -0.00001   0.00043  -0.00019   0.00024  -1.43436
   D10        1.64574   0.00000   0.00048  -0.00008   0.00039   1.64613
   D11        1.59847  -0.00001   0.00013  -0.00017  -0.00003   1.59843
   D12       -1.60438   0.00000   0.00018  -0.00006   0.00012  -1.60426
   D13        1.51629   0.00002  -0.00009   0.00016   0.00007   1.51636
   D14       -1.43903   0.00003  -0.00009   0.00112   0.00103  -1.43800
   D15        3.10427   0.00000  -0.00007  -0.00041  -0.00047   3.10380
   D16        0.14895   0.00000  -0.00006   0.00056   0.00049   0.14944
   D17       -2.20635   0.00000   0.00050   0.00130   0.00179  -2.20456
   D18        1.12151   0.00000   0.00050   0.00226   0.00276   1.12427
   D19       -0.09495   0.00000   0.00004   0.00003   0.00008  -0.09488
   D20       -3.05028   0.00001   0.00004   0.00100   0.00104  -3.04924
   D21       -1.33772   0.00000  -0.00002  -0.00018  -0.00020  -1.33792
   D22        1.99014   0.00000  -0.00002   0.00079   0.00077   1.99091
   D23        0.28549  -0.00001   0.00001  -0.00011  -0.00011   0.28538
   D24       -2.97514  -0.00002   0.00002  -0.00040  -0.00038  -2.97551
   D25        1.77850   0.00000   0.00009   0.00034   0.00042   1.77893
   D26       -1.48212  -0.00001   0.00010   0.00005   0.00015  -1.48197
   D27       -1.68968   0.00000   0.00000   0.00004   0.00004  -1.68964
   D28        1.33288   0.00000   0.00001  -0.00025  -0.00023   1.33264
   D29        3.12852   0.00001   0.00008   0.00041   0.00049   3.12901
   D30       -0.13211   0.00000   0.00009   0.00012   0.00022  -0.13189
   D31       -2.28733   0.00001  -0.00022  -0.00094  -0.00116  -2.28849
   D32        1.06944   0.00000  -0.00039  -0.00090  -0.00129   1.06814
   D33       -0.17103  -0.00001   0.00004  -0.00102  -0.00098  -0.17202
   D34       -3.09745  -0.00002  -0.00013  -0.00098  -0.00112  -3.09857
   D35       -1.40626   0.00000   0.00005  -0.00080  -0.00075  -1.40701
   D36        1.95050  -0.00001  -0.00012  -0.00076  -0.00088   1.94962
   D37        1.44434   0.00000   0.00018  -0.00047  -0.00029   1.44405
   D38       -1.48208  -0.00001   0.00001  -0.00043  -0.00042  -1.48250
   D39        3.06557   0.00001   0.00011  -0.00028  -0.00018   3.06539
   D40        0.13915   0.00000  -0.00006  -0.00025  -0.00031   0.13884
   D41       -0.14210   0.00000   0.00009  -0.00015  -0.00006  -0.14216
   D42        3.00182   0.00001  -0.00012   0.00012   0.00000   3.00182
   D43       -3.13599   0.00000   0.00032  -0.00040  -0.00008  -3.13607
   D44        0.00793   0.00000   0.00011  -0.00013  -0.00002   0.00792
   D45       -3.00900   0.00000   0.00005  -0.00004   0.00000  -3.00900
   D46        0.12989   0.00000  -0.00004   0.00004   0.00000   0.12988
   D47       -0.00789   0.00000  -0.00016   0.00014  -0.00003  -0.00792
   D48        3.13100   0.00000  -0.00025   0.00022  -0.00004   3.13096
   D49       -2.94931   0.00001   0.00015   0.00097   0.00112  -2.94819
   D50        0.00891   0.00001   0.00015   0.00003   0.00018   0.00909
   D51       -0.14267   0.00000   0.00007  -0.00076  -0.00069  -0.14336
   D52        2.99498   0.00000  -0.00002  -0.00079  -0.00081   2.99418
   D53        3.13731   0.00000   0.00008  -0.00003   0.00005   3.13735
   D54       -0.00822   0.00000  -0.00001  -0.00006  -0.00007  -0.00829
   D55       -0.00636  -0.00002  -0.00024   0.00002  -0.00022  -0.00659
   D56        3.13210  -0.00001  -0.00036  -0.00022  -0.00058   3.13152
   D57        0.00132   0.00002   0.00022  -0.00005   0.00017   0.00150
   D58       -3.11698   0.00001  -0.00004   0.00007   0.00003  -3.11695
   D59       -3.13679   0.00001   0.00036   0.00021   0.00057  -3.13622
   D60        0.02809   0.00000   0.00010   0.00033   0.00043   0.02852
   D61       -2.68820  -0.00002   0.00023  -0.00127  -0.00104  -2.68924
   D62        0.45028  -0.00001  -0.00020  -0.00078  -0.00098   0.44930
   D63        0.44961  -0.00001   0.00008  -0.00155  -0.00147   0.44814
   D64       -2.69509   0.00000  -0.00035  -0.00106  -0.00141  -2.69650
   D65       -3.13768   0.00000   0.00006  -0.00006   0.00000  -3.13768
   D66       -0.00418   0.00000   0.00002   0.00002   0.00003  -0.00414
   D67        0.00641   0.00000  -0.00016   0.00023   0.00007   0.00648
   D68        3.13991   0.00000  -0.00020   0.00031   0.00010   3.14002
   D69       -3.13706   0.00000  -0.00001  -0.00009  -0.00009  -3.13715
   D70        0.00023   0.00000  -0.00009   0.00009   0.00000   0.00023
   D71       -0.00369   0.00000  -0.00005  -0.00001  -0.00006  -0.00375
   D72        3.13360   0.00000  -0.00013   0.00016   0.00003   3.13364
   D73       -3.13614   0.00000   0.00010  -0.00022  -0.00013  -3.13627
   D74       -0.00022   0.00000   0.00004  -0.00008  -0.00004  -0.00025
   D75        0.00117   0.00000   0.00001  -0.00005  -0.00004   0.00113
   D76        3.13710   0.00000  -0.00004   0.00009   0.00005   3.13715
   D77        0.00410   0.00000   0.00009  -0.00003   0.00006   0.00415
   D78       -3.13457   0.00000   0.00019  -0.00012   0.00007  -3.13451
   D79        3.14003   0.00000   0.00004   0.00011   0.00015   3.14018
   D80        0.00136   0.00000   0.00013   0.00002   0.00016   0.00152
   D81        0.01430   0.00000  -0.00002   0.00054   0.00051   0.01481
   D82       -3.12216   0.00001   0.00009   0.00058   0.00067  -3.12149
   D83       -3.13003   0.00000  -0.00011   0.00062   0.00051  -3.12952
   D84        0.01670   0.00001   0.00000   0.00066   0.00066   0.01736
   D85        0.00393  -0.00001  -0.00013   0.00006  -0.00007   0.00387
   D86        3.11888   0.00000   0.00017  -0.00007   0.00010   3.11899
   D87        3.14086  -0.00001  -0.00023   0.00003  -0.00021   3.14066
   D88       -0.02737   0.00000   0.00007  -0.00011  -0.00004  -0.02741
   D89       -0.12144  -0.00001  -0.00003  -0.00032  -0.00035  -0.12180
   D90        3.02552   0.00000  -0.00008  -0.00018  -0.00026   3.02526
   D91        3.14038   0.00000  -0.00004  -0.00003  -0.00007   3.14031
   D92        0.00415   0.00000  -0.00009   0.00011   0.00003   0.00418
   D93       -3.03373   0.00000   0.00008   0.00004   0.00012  -3.03361
   D94        0.10304   0.00000  -0.00011   0.00001  -0.00010   0.10294
   D95       -0.00655   0.00000   0.00008  -0.00023  -0.00015  -0.00671
   D96        3.13021   0.00000  -0.00011  -0.00026  -0.00037   3.12984
   D97       -2.92148  -0.00001  -0.00012  -0.00002  -0.00014  -2.92162
   D98        0.00824   0.00000   0.00004  -0.00007  -0.00002   0.00821
   D99       -0.14301   0.00000   0.00004   0.00035   0.00039  -0.14262
   D100       2.97292  -0.00001  -0.00014   0.00009  -0.00005   2.97287
   D101      -3.12445  -0.00001  -0.00009   0.00036   0.00027  -3.12418
   D102      -0.00852  -0.00001  -0.00026   0.00009  -0.00017  -0.00869
   D103      -0.00494   0.00002   0.00020   0.00001   0.00022  -0.00472
   D104       3.11775   0.00001   0.00014   0.00005   0.00019   3.11794
   D105      -0.00025  -0.00002  -0.00035   0.00004  -0.00031  -0.00056
   D106       3.09453  -0.00001  -0.00012  -0.00014  -0.00026   3.09427
   D107      -3.12084  -0.00001  -0.00029   0.00000  -0.00029  -3.12113
   D108      -0.02607   0.00000  -0.00006  -0.00018  -0.00024  -0.02631
   D109       2.63575   0.00001   0.00010   0.00058   0.00068   2.63643
   D110      -0.50722   0.00001   0.00011   0.00055   0.00066  -0.50656
   D111      -0.52863   0.00000   0.00003   0.00062   0.00065  -0.52798
   D112       2.61159   0.00000   0.00004   0.00059   0.00063   2.61222
   D113      -3.13716   0.00000   0.00006   0.00004   0.00010  -3.13706
   D114      -0.00104   0.00000   0.00007   0.00003   0.00010  -0.00094
   D115       0.01019   0.00000   0.00001   0.00019   0.00020   0.01039
   D116      -3.13687   0.00000   0.00002   0.00018   0.00020  -3.13667
   D117      -3.13898   0.00000   0.00004  -0.00012  -0.00008  -3.13907
   D118       0.00022   0.00000  -0.00003  -0.00007  -0.00009   0.00012
   D119      -0.00294   0.00000   0.00004  -0.00012  -0.00008  -0.00303
   D120       3.13626   0.00000  -0.00002  -0.00007  -0.00010   3.13616
   D121      -3.13995   0.00000   0.00011  -0.00011   0.00000  -3.13994
   D122      -0.00247   0.00000   0.00002  -0.00004  -0.00002  -0.00249
   D123      -0.00073   0.00000   0.00005  -0.00006  -0.00001  -0.00074
   D124       3.13674   0.00000  -0.00005   0.00001  -0.00004   3.13671
   D125       0.00576   0.00000  -0.00004   0.00019   0.00015   0.00591
   D126      -3.13062   0.00000   0.00016   0.00023   0.00039  -3.13023
   D127      -3.13994   0.00000  -0.00014   0.00026   0.00012  -3.13982
   D128       0.00686   0.00000   0.00006   0.00030   0.00036   0.00722
   D129       0.03235   0.00000   0.00005  -0.00025  -0.00020   0.03215
   D130      -3.07579   0.00001   0.00027   0.00010   0.00037  -3.07542
   D131      -3.11411   0.00000  -0.00014  -0.00028  -0.00042  -3.11454
   D132       0.06093   0.00001   0.00009   0.00006   0.00015   0.06108
   D133       0.00505   0.00002   0.00036  -0.00008   0.00029   0.00534
   D134      -3.08281   0.00000   0.00010   0.00013   0.00023  -3.08258
   D135       3.11631   0.00001   0.00016  -0.00039  -0.00023   3.11607
   D136       0.02844   0.00000  -0.00011  -0.00018  -0.00029   0.02815
   D137      -3.12912   0.00001  -0.00045   0.00038  -0.00007  -3.12919
   D138       0.04415   0.00000  -0.00030   0.00019  -0.00011   0.04403
   D139       0.01564   0.00000  -0.00001  -0.00012  -0.00013   0.01551
   D140      -3.09429   0.00000   0.00014  -0.00031  -0.00017  -3.09445
   D141       3.13901  -0.00001   0.00055  -0.00044   0.00011   3.13911
   D142      -0.00923  -0.00001   0.00032  -0.00018   0.00014  -0.00909
   D143      -0.00572   0.00000   0.00011   0.00005   0.00016  -0.00556
   D144       3.12923   0.00000  -0.00011   0.00031   0.00020   3.12943
   D145      -0.01169   0.00000  -0.00009   0.00009   0.00001  -0.01168
   D146      -3.13772   0.00000   0.00005  -0.00014  -0.00009  -3.13782
   D147       3.09843   0.00000  -0.00024   0.00028   0.00005   3.09847
   D148      -0.02760   0.00000  -0.00010   0.00005  -0.00006  -0.02766
   D149      -0.00815   0.00000  -0.00012   0.00004  -0.00008  -0.00823
   D150       3.14105   0.00000  -0.00013   0.00001  -0.00012   3.14093
   D151       3.14022   0.00000   0.00011  -0.00022  -0.00011   3.14010
   D152       0.00623   0.00000   0.00010  -0.00026  -0.00015   0.00607
   D153      -0.00193   0.00000   0.00008   0.00000   0.00008  -0.00185
   D154      -3.13768   0.00000   0.00006   0.00009   0.00015  -3.13753
   D155       3.12415   0.00000  -0.00005   0.00023   0.00018   3.12433
   D156      -0.01160   0.00000  -0.00007   0.00032   0.00025  -0.01134
   D157       0.01199   0.00000   0.00002  -0.00007  -0.00004   0.01195
   D158      -3.13521   0.00000   0.00004  -0.00015  -0.00011  -3.13532
   D159      -3.13705   0.00000   0.00003  -0.00003   0.00000  -3.13705
   D160      -0.00106   0.00000   0.00005  -0.00012  -0.00007  -0.00113
   D161       3.13921  -0.00001  -0.00018  -0.00103  -0.00121   3.13800
   D162      -0.00379   0.00001  -0.00007  -0.00006  -0.00013  -0.00391
   D163       0.00337  -0.00001  -0.00020  -0.00094  -0.00114   0.00224
   D164      -3.13962   0.00001  -0.00008   0.00003  -0.00006  -3.13968
   D165       3.12872   0.00000   0.00006  -0.00011  -0.00005   3.12867
   D166      -0.03700   0.00000   0.00006  -0.00009  -0.00002  -0.03703
   D167      -0.01147   0.00000   0.00005  -0.00008  -0.00003  -0.01150
   D168       3.10599   0.00000   0.00005  -0.00005   0.00000   3.10598
   D169      -3.13955   0.00000  -0.00007   0.00015   0.00007  -3.13948
   D170      -0.00303   0.00000  -0.00005   0.00004  -0.00001  -0.00304
   D171       0.00065   0.00000  -0.00006   0.00011   0.00005   0.00071
   D172       3.13717   0.00000  -0.00004   0.00001  -0.00003   3.13714
   D173       0.01184   0.00000  -0.00003   0.00001  -0.00002   0.01182
   D174       3.14020   0.00000  -0.00008   0.00007   0.00000   3.14020
   D175      -3.10571   0.00000  -0.00003  -0.00002  -0.00005  -3.10576
   D176       0.02265   0.00000  -0.00008   0.00004  -0.00003   0.02262
   D177       0.00982   0.00000   0.00005  -0.00007  -0.00002   0.00981
   D178       3.13812   0.00000   0.00005  -0.00006  -0.00001   3.13811
   D179      -3.12659   0.00000   0.00003   0.00003   0.00007  -3.12652
   D180       0.00170   0.00000   0.00003   0.00004   0.00007   0.00178
   D181      -0.00154   0.00000   0.00002   0.00003   0.00005  -0.00149
   D182       3.13792   0.00000   0.00002   0.00007   0.00009   3.13802
   D183      -3.13017   0.00000   0.00007  -0.00003   0.00004  -3.13014
   D184       0.00930   0.00000   0.00007   0.00000   0.00007   0.00937
   D185      -0.00944   0.00000  -0.00003   0.00000  -0.00003  -0.00947
   D186       3.13438   0.00000  -0.00004  -0.00004  -0.00007   3.13431
   D187      -3.13777   0.00000  -0.00003  -0.00001  -0.00004  -3.13781
   D188       0.00605   0.00000  -0.00003  -0.00005  -0.00008   0.00597
   D189       0.00338  -0.00004  -0.00016  -0.00131  -0.00147   0.00191
   D190      -3.13891   0.00003   0.00015   0.00114   0.00129  -3.13761
   D191      -3.14040  -0.00003  -0.00015  -0.00128  -0.00143   3.14135
   D192       0.00050   0.00003   0.00015   0.00118   0.00133   0.00183
   D193      -3.13768  -0.00003  -0.00017  -0.00119  -0.00136  -3.13904
   D194       0.00324   0.00003   0.00013   0.00120   0.00133   0.00458
   D195       3.13735  -0.00002  -0.00002  -0.00061  -0.00063   3.13672
   D196      -0.00561   0.00001   0.00009   0.00033   0.00042  -0.00518
         Item               Value     Threshold  Converged?
 Maximum Force            0.000045     0.000450     YES
 RMS     Force            0.000011     0.000300     YES
 Maximum Displacement     0.006693     0.001800     NO 
 RMS     Displacement     0.001470     0.001200     NO 
 Predicted change in Energy=-4.428453D-07
 Lowest energy point so far.  Saving SCF results.
 GradGradGradGradGradGradGradGradGradGradGradGradGradGradGradGradGradGrad

 Leave Link  103 at Sat Oct 20 06:24:51 2018, MaxMem=   838860800 cpu:         5.3
 (Enter /soft/sl6.3/x86_64/gaussian/g09_d01/g09/l202.exe)
 Stoichiometry    C28H20Cl2FeN8O4(5)
 Framework group  C1[X(C28H20Cl2FeN8O4)]
 Deg. of freedom   183
 Full point group                 C1      NOp   1
 RotChk:  IX=0 Diff= 8.88D-04
 Largest Abelian subgroup         C1      NOp   1
 Largest concise Abelian subgroup C1      NOp   1
                         Standard orientation:                         
 ---------------------------------------------------------------------
 Center     Atomic      Atomic             Coordinates (Angstroms)
 Number     Number       Type             X           Y           Z
 ---------------------------------------------------------------------
      1         26           0        0.008333   -2.605765    0.111089
      2         17           0       -1.960250   -3.967192    0.044347
      3          7           0        0.047247   -2.586020   -2.136633
      4          7           0       -1.382446   -0.908054   -0.554146
      5          7           0       -2.148638   -0.054463    0.037063
      6          7           0       -2.901794    0.530760   -0.922465
      7          6           0        0.783183   -3.441311   -2.854184
      8          1           0        1.467179   -4.056451   -2.279597
      9          6           0        0.681787   -3.534234   -4.238595
     10          1           0        1.295913   -4.244694   -4.777192
     11          6           0       -0.222191   -2.710252   -4.900843
     12          1           0       -0.329937   -2.759217   -5.978255
     13          6           0       -0.992827   -1.822719   -4.159867
     14          1           0       -1.708833   -1.171815   -4.646622
     15          6           0       -0.832158   -1.789886   -2.774467
     16          6           0       -1.601212   -0.898189   -1.904597
     17          6           0       -2.586452    0.029281   -2.149348
     18          1           0       -3.052707    0.373996   -3.054216
     19         17           0        2.017454   -3.877817    0.287407
     20          7           0       -0.087251   -2.358997    2.343193
     21          7           0        1.353897   -0.820293    0.629402
     22          7           0        2.145169   -0.039747   -0.026530
     23          7           0        2.868879    0.646516    0.887498
     24          6           0       -0.831015   -3.146791    3.126802
     25          1           0       -1.478813   -3.839971    2.600947
     26          6           0       -0.782014   -3.077127    4.515556
     27          1           0       -1.399505   -3.738097    5.110341
     28          6           0        0.072759   -2.154998    5.109970
     29          1           0        0.137591   -2.075684    6.189040
     30          6           0        0.848677   -1.334451    4.300159
     31          1           0        1.524600   -0.607956    4.734467
     32          6           0        0.744460   -1.467411    2.915385
     33          6           0        1.527986   -0.661138    1.977050
     34          6           0        2.511468    0.284691    2.150971
     35          1           0        2.995920    0.680996    3.024908
     36          6           0       -3.864217    1.519886   -0.577947
     37          6           0       -4.972258    1.729751   -1.399766
     38          6           0       -3.685498    2.268280    0.587836
     39          6           0       -5.898528    2.708154   -1.062367
     40          6           0       -4.621914    3.234025    0.921657
     41          6           0       -5.728870    3.466788    0.099057
     42          1           0       -5.128951    1.117791   -2.278675
     43          1           0       -2.824853    2.079056    1.213651
     44          1           0       -6.762470    2.876114   -1.690919
     45          1           0       -4.507941    3.827686    1.819731
     46          6           0        3.860219    1.576599    0.468925
     47          6           0        4.168648    2.675506    1.273248
     48          6           0        4.513284    1.371479   -0.747295
     49          6           0        5.148409    3.566194    0.860134
     50          6           0        5.483015    2.275990   -1.157357
     51          6           0        5.810823    3.374510   -0.355407
     52          1           0        3.634725    2.845924    2.199657
     53          1           0        4.257734    0.509878   -1.348360
     54          1           0        5.405919    4.426885    1.464102
     55          1           0        5.998357    2.125988   -2.096404
     56          6           0        6.848982    4.367005   -0.745808
     57          8           0        7.162746    5.327736   -0.085646
     58          8           0        7.420154    4.086002   -1.940144
     59          1           0        8.075534    4.780472   -2.101025
     60          6           0       -6.695635    4.522447    0.506055
     61          8           0       -6.595400    5.200494    1.499304
     62          8           0       -7.724287    4.654426   -0.365025
     63          1           0       -8.293209    5.354481   -0.013041
 ---------------------------------------------------------------------
 Rotational constants (GHZ):      0.0606416      0.0423303      0.0341087
 Leave Link  202 at Sat Oct 20 06:24:51 2018, MaxMem=   838860800 cpu:         0.1
 (Enter /soft/sl6.3/x86_64/gaussian/g09_d01/g09/l301.exe)
 Standard basis: 6-311G(d,p) (5D, 7F)
 Ernie: Thresh=  0.10000D-02 Tol=  0.10000D-05 Strict=F.
 There are   986 symmetry adapted cartesian basis functions of A   symmetry.
 There are   938 symmetry adapted basis functions of A   symmetry.
   938 basis functions,  1619 primitive gaussians,   986 cartesian basis functions
   170 alpha electrons      166 beta electrons
       nuclear repulsion energy      5867.5212620770 Hartrees.
 IExCor=  402 DFT=T Ex+Corr=B3LYP ExCW=0 ScaHFX=  0.200000
 ScaDFX=  0.800000  0.720000  1.000000  0.810000 ScalE2=  1.000000  1.000000
 IRadAn=      0 IRanWt=     -1 IRanGd=            0 ICorTp=0 IEmpDi=  4
 NAtoms=   63 NActive=   63 NUniq=   63 SFac= 1.00D+00 NAtFMM=   60 NAOKFM=T Big=T
 Integral buffers will be    131072 words long.
 Raffenetti 2 integral format.
 Two-electron integral symmetry is turned on.
 Leave Link  301 at Sat Oct 20 06:24:51 2018, MaxMem=   838860800 cpu:         0.9
 (Enter /soft/sl6.3/x86_64/gaussian/g09_d01/g09/l302.exe)
 NPDir=0 NMtPBC=     1 NCelOv=     1 NCel=       1 NClECP=     1 NCelD=      1
         NCelK=      1 NCelE2=     1 NClLst=     1 CellRange=     0.0.
 One-electron integrals computed using PRISM.
 NBasis=   938 RedAO= T EigKep=  1.64D-04  NBF=   938
 NBsUse=   938 1.00D-06 EigRej= -1.00D+00 NBFU=   938
 Precomputing XC quadrature grid using
 IXCGrd= 4 IRadAn=           0 IRanWt=          -1 IRanGd=           0 AccXCQ= 0.00D+00.
 Generated NRdTot=       0 NPtTot=           0 NUsed=           0 NTot=          32
 NSgBfM=   856   860   861   865   865 MxSgAt=    63 MxSgA2=    63.
 Leave Link  302 at Sat Oct 20 06:24:55 2018, MaxMem=   838860800 cpu:        73.1
 (Enter /soft/sl6.3/x86_64/gaussian/g09_d01/g09/l303.exe)
 DipDrv:  MaxL=1.
 Leave Link  303 at Sat Oct 20 06:24:56 2018, MaxMem=   838860800 cpu:         4.5
 (Enter /soft/sl6.3/x86_64/gaussian/g09_d01/g09/l401.exe)
 Initial guess from the checkpoint file:  "FeCl2L12_COOH_cis3.chk"
 B after Tr=     0.000000    0.000000    0.000000
         Rot=    1.000000    0.000262    0.000083    0.000101 Ang=   0.03 deg.
 Guess basis will be translated and rotated to current coordinates.
 JPrj=2 DoOrth=T DoCkMO=T.
 Initial guess <Sx>= 0.0000 <Sy>= 0.0000 <Sz>= 2.0000 <S**2>= 6.0168 S= 2.0034
 Leave Link  401 at Sat Oct 20 06:25:06 2018, MaxMem=   838860800 cpu:       158.2
 (Enter /soft/sl6.3/x86_64/gaussian/g09_d01/g09/l502.exe)
 UHF open shell SCF:
 Using DIIS extrapolation, IDIIS=  1040.
 Integral symmetry usage will be decided dynamically.
 IVT=     2958216 IEndB=     2958216 NGot=   838860800 MDV=   836892407
 LenX=   836892407 LenY=   835919225
 Requested convergence on RMS density matrix=1.00D-08 within 128 cycles.
 Requested convergence on MAX density matrix=1.00D-06.
 Requested convergence on             energy=1.00D-06.
 No special actions if energy rises.
 Fock matrices will be formed incrementally for  20 cycles.

 Cycle   1  Pass 1  IDiag  1:
 FoFJK:  IHMeth= 1 ICntrl=       0 DoSepK=F KAlg= 0 I1Cent=   0 FoldK=F
 IRaf= 560000000 NMat=   1 IRICut=       1 DoRegI=T DoRafI=F ISym2E= 0.
 FoFCou: FMM=T IPFlag=           0 FMFlag=      100000 FMFlg1=        2001
         NFxFlg=           0 DoJE=F BraDBF=F KetDBF=F FulRan=T
         wScrn=  0.000000 ICntrl=       0 IOpCl=  1 I1Cent=           0 NGrid=           0
         NMat0=    1 NMatS0=      1 NMatT0=    0 NMatD0=    1 NMtDS0=    0 NMtDT0=    0
 Symmetry not used in FoFCou.
 FMM levels:  10  Number of levels for PrismC:   9
 E= -4002.67748438592    
 DIIS: error= 6.94D-05 at cycle   1 NSaved=   1.
 NSaved= 1 IEnMin= 1 EnMin= -4002.67748438592     IErMin= 1 ErrMin= 6.94D-05
 ErrMax= 6.94D-05  0.00D+00 EMaxC= 1.00D-01 BMatC= 1.96D-05 BMatP= 1.96D-05
 IDIUse=1 WtCom= 1.00D+00 WtEn= 0.00D+00
 Coeff-Com:  0.100D+01
 Coeff:      0.100D+01
 Gap=     0.766 Goal=   None    Shift=    0.000
 Gap=     0.728 Goal=   None    Shift=    0.000
 RMSDP=4.07D-06 MaxDP=1.99D-04              OVMax= 5.41D-04

 Cycle   2  Pass 1  IDiag  1:
 RMSU=  4.07D-06    CP:  1.00D+00
 E= -4002.67749300472     Delta-E=       -0.000008618792 Rises=F Damp=F
 DIIS: error= 1.10D-05 at cycle   2 NSaved=   2.
 NSaved= 2 IEnMin= 2 EnMin= -4002.67749300472     IErMin= 2 ErrMin= 1.10D-05
 ErrMax= 1.10D-05  0.00D+00 EMaxC= 1.00D-01 BMatC= 3.33D-07 BMatP= 1.96D-05
 IDIUse=1 WtCom= 1.00D+00 WtEn= 0.00D+00
 Coeff-Com: -0.669D-01 0.107D+01
 Coeff:     -0.669D-01 0.107D+01
 Gap=     0.111 Goal=   None    Shift=    0.000
 Gap=     0.072 Goal=   None    Shift=    0.000
 RMSDP=5.75D-07 MaxDP=2.21D-05 DE=-8.62D-06 OVMax= 9.82D-05

 Cycle   3  Pass 1  IDiag  1:
 RMSU=  5.21D-07    CP:  1.00D+00  1.06D+00
 E= -4002.67749309658     Delta-E=       -0.000000091868 Rises=F Damp=F
 DIIS: error= 7.73D-06 at cycle   3 NSaved=   3.
 NSaved= 3 IEnMin= 3 EnMin= -4002.67749309658     IErMin= 3 ErrMin= 7.73D-06
 ErrMax= 7.73D-06  0.00D+00 EMaxC= 1.00D-01 BMatC= 2.03D-07 BMatP= 3.33D-07
 IDIUse=1 WtCom= 1.00D+00 WtEn= 0.00D+00
 Coeff-Com: -0.369D-01 0.498D+00 0.538D+00
 Coeff:     -0.369D-01 0.498D+00 0.538D+00
 Gap=     0.111 Goal=   None    Shift=    0.000
 Gap=     0.072 Goal=   None    Shift=    0.000
 RMSDP=3.37D-07 MaxDP=2.63D-05 DE=-9.19D-08 OVMax= 8.91D-05

 Cycle   4  Pass 1  IDiag  1:
 RMSU=  2.73D-07    CP:  1.00D+00  1.07D+00  6.26D-01
 E= -4002.67749312154     Delta-E=       -0.000000024953 Rises=F Damp=F
 DIIS: error= 6.41D-06 at cycle   4 NSaved=   4.
 NSaved= 4 IEnMin= 4 EnMin= -4002.67749312154     IErMin= 4 ErrMin= 6.41D-06
 ErrMax= 6.41D-06  0.00D+00 EMaxC= 1.00D-01 BMatC= 9.33D-08 BMatP= 2.03D-07
 IDIUse=1 WtCom= 1.00D+00 WtEn= 0.00D+00
 Coeff-Com: -0.127D-01 0.157D+00 0.391D+00 0.465D+00
 Coeff:     -0.127D-01 0.157D+00 0.391D+00 0.465D+00
 Gap=     0.111 Goal=   None    Shift=    0.000
 Gap=     0.072 Goal=   None    Shift=    0.000
 RMSDP=1.82D-07 MaxDP=1.17D-05 DE=-2.50D-08 OVMax= 4.55D-05

 Cycle   5  Pass 1  IDiag  1:
 RMSU=  1.15D-07    CP:  1.00D+00  1.07D+00  7.43D-01  5.35D-01
 E= -4002.67749314275     Delta-E=       -0.000000021215 Rises=F Damp=F
 DIIS: error= 1.77D-06 at cycle   5 NSaved=   5.
 NSaved= 5 IEnMin= 5 EnMin= -4002.67749314275     IErMin= 5 ErrMin= 1.77D-06
 ErrMax= 1.77D-06  0.00D+00 EMaxC= 1.00D-01 BMatC= 7.71D-09 BMatP= 9.33D-08
 IDIUse=1 WtCom= 1.00D+00 WtEn= 0.00D+00
 Coeff-Com: -0.448D-02 0.479D-01 0.198D+00 0.295D+00 0.464D+00
 Coeff:     -0.448D-02 0.479D-01 0.198D+00 0.295D+00 0.464D+00
 Gap=     0.111 Goal=   None    Shift=    0.000
 Gap=     0.072 Goal=   None    Shift=    0.000
 RMSDP=7.27D-08 MaxDP=5.87D-06 DE=-2.12D-08 OVMax= 3.28D-05

 Cycle   6  Pass 1  IDiag  1:
 RMSU=  5.48D-08    CP:  1.00D+00  1.07D+00  7.60D-01  6.71D-01  7.55D-01
 E= -4002.67749314471     Delta-E=       -0.000000001957 Rises=F Damp=F
 DIIS: error= 1.10D-06 at cycle   6 NSaved=   6.
 NSaved= 6 IEnMin= 6 EnMin= -4002.67749314471     IErMin= 6 ErrMin= 1.10D-06
 ErrMax= 1.10D-06  0.00D+00 EMaxC= 1.00D-01 BMatC= 1.88D-09 BMatP= 7.71D-09
 IDIUse=1 WtCom= 1.00D+00 WtEn= 0.00D+00
 Coeff-Com:  0.619D-03-0.156D-01 0.302D-01 0.826D-01 0.332D+00 0.570D+00
 Coeff:      0.619D-03-0.156D-01 0.302D-01 0.826D-01 0.332D+00 0.570D+00
 Gap=     0.111 Goal=   None    Shift=    0.000
 Gap=     0.072 Goal=   None    Shift=    0.000
 RMSDP=4.62D-08 MaxDP=4.62D-06 DE=-1.96D-09 OVMax= 4.06D-05

 Cycle   7  Pass 1  IDiag  1:
 RMSU=  3.49D-08    CP:  1.00D+00  1.07D+00  7.84D-01  6.92D-01  9.87D-01
                    CP:  1.08D+00
 E= -4002.67749314582     Delta-E=       -0.000000001110 Rises=F Damp=F
 DIIS: error= 1.05D-06 at cycle   7 NSaved=   7.
 NSaved= 7 IEnMin= 7 EnMin= -4002.67749314582     IErMin= 7 ErrMin= 1.05D-06
 ErrMax= 1.05D-06  0.00D+00 EMaxC= 1.00D-01 BMatC= 4.72D-10 BMatP= 1.88D-09
 IDIUse=1 WtCom= 1.00D+00 WtEn= 0.00D+00
 Coeff-Com:  0.982D-03-0.161D-01-0.104D-01 0.534D-02 0.124D+00 0.335D+00
 Coeff-Com:  0.561D+00
 Coeff:      0.982D-03-0.161D-01-0.104D-01 0.534D-02 0.124D+00 0.335D+00
 Coeff:      0.561D+00
 Gap=     0.111 Goal=   None    Shift=    0.000
 Gap=     0.072 Goal=   None    Shift=    0.000
 RMSDP=3.28D-08 MaxDP=4.12D-06 DE=-1.11D-09 OVMax= 3.33D-05

 Cycle   8  Pass 1  IDiag  1:
 RMSU=  1.40D-08    CP:  1.00D+00  1.07D+00  7.92D-01  7.22D-01  1.12D+00
                    CP:  1.45D+00  1.34D+00
 E= -4002.67749314646     Delta-E=       -0.000000000646 Rises=F Damp=F
 DIIS: error= 1.00D-06 at cycle   8 NSaved=   8.
 NSaved= 8 IEnMin= 8 EnMin= -4002.67749314646     IErMin= 8 ErrMin= 1.00D-06
 ErrMax= 1.00D-06  0.00D+00 EMaxC= 1.00D-01 BMatC= 2.71D-10 BMatP= 4.72D-10
 IDIUse=1 WtCom= 1.00D+00 WtEn= 0.00D+00
 Coeff-Com:  0.114D-03 0.170D-02-0.233D-01-0.457D-01-0.139D+00-0.159D+00
 Coeff-Com:  0.272D+00 0.109D+01
 Coeff:      0.114D-03 0.170D-02-0.233D-01-0.457D-01-0.139D+00-0.159D+00
 Coeff:      0.272D+00 0.109D+01
 Gap=     0.111 Goal=   None    Shift=    0.000
 Gap=     0.072 Goal=   None    Shift=    0.000
 RMSDP=6.57D-08 MaxDP=8.83D-06 DE=-6.46D-10 OVMax= 6.96D-05

 Cycle   9  Pass 1  IDiag  1:
 RMSU=  1.16D-08    CP:  1.00D+00  1.07D+00  8.08D-01  7.77D-01  1.40D+00
                    CP:  2.13D+00  2.37D+00  1.91D+00
 E= -4002.67749314770     Delta-E=       -0.000000001241 Rises=F Damp=F
 DIIS: error= 9.12D-07 at cycle   9 NSaved=   9.
 NSaved= 9 IEnMin= 9 EnMin= -4002.67749314770     IErMin= 9 ErrMin= 9.12D-07
 ErrMax= 9.12D-07  0.00D+00 EMaxC= 1.00D-01 BMatC= 2.06D-10 BMatP= 2.71D-10
 IDIUse=1 WtCom= 1.00D+00 WtEn= 0.00D+00
 Coeff-Com: -0.997D-03 0.204D-01-0.103D-01-0.493D-01-0.269D+00-0.529D+00
 Coeff-Com: -0.411D+00 0.959D+00 0.129D+01
 Coeff:     -0.997D-03 0.204D-01-0.103D-01-0.493D-01-0.269D+00-0.529D+00
 Coeff:     -0.411D+00 0.959D+00 0.129D+01
 Gap=     0.111 Goal=   None    Shift=    0.000
 Gap=     0.072 Goal=   None    Shift=    0.000
 RMSDP=1.24D-07 MaxDP=1.74D-05 DE=-1.24D-09 OVMax= 1.32D-04

 Cycle  10  Pass 1  IDiag  1:
 RMSU=  5.62D-08    CP:  1.00D+00  1.06D+00  8.37D-01  8.74D-01  1.89D+00
                    CP:  3.00D+00  3.00D+00  3.00D+00  2.15D+00
 E= -4002.67749314946     Delta-E=       -0.000000001759 Rises=F Damp=F
 DIIS: error= 7.34D-07 at cycle  10 NSaved=  10.
 NSaved=10 IEnMin=10 EnMin= -4002.67749314946     IErMin=10 ErrMin= 7.34D-07
 ErrMax= 7.34D-07  0.00D+00 EMaxC= 1.00D-01 BMatC= 1.35D-10 BMatP= 2.06D-10
 IDIUse=1 WtCom= 1.00D+00 WtEn= 0.00D+00
 Coeff-Com: -0.750D-03 0.137D-01 0.136D-02-0.168D-01-0.131D+00-0.311D+00
 Coeff-Com: -0.410D+00 0.223D+00 0.942D+00 0.689D+00
 Coeff:     -0.750D-03 0.137D-01 0.136D-02-0.168D-01-0.131D+00-0.311D+00
 Coeff:     -0.410D+00 0.223D+00 0.942D+00 0.689D+00
 Gap=     0.111 Goal=   None    Shift=    0.000
 Gap=     0.072 Goal=   None    Shift=    0.000
 RMSDP=6.88D-08 MaxDP=1.03D-05 DE=-1.76D-09 OVMax= 7.39D-05

 Cycle  11  Pass 1  IDiag  1:
 RMSU=  1.95D-08    CP:  1.00D+00  1.06D+00  8.53D-01  9.22D-01  2.16D+00
                    CP:  3.00D+00  3.00D+00  3.00D+00  3.00D+00  1.98D+00
 E= -4002.67749315011     Delta-E=       -0.000000000648 Rises=F Damp=F
 DIIS: error= 6.35D-07 at cycle  11 NSaved=  11.
 NSaved=11 IEnMin=11 EnMin= -4002.67749315011     IErMin=11 ErrMin= 6.35D-07
 ErrMax= 6.35D-07  0.00D+00 EMaxC= 1.00D-01 BMatC= 8.21D-11 BMatP= 1.35D-10
 IDIUse=1 WtCom= 1.00D+00 WtEn= 0.00D+00
 Coeff-Com:  0.355D-04-0.189D-02 0.552D-02 0.141D-01 0.545D-01 0.747D-01
 Coeff-Com: -0.438D-01-0.342D+00-0.493D-01 0.400D+00 0.889D+00
 Coeff:      0.355D-04-0.189D-02 0.552D-02 0.141D-01 0.545D-01 0.747D-01
 Coeff:     -0.438D-01-0.342D+00-0.493D-01 0.400D+00 0.889D+00
 Gap=     0.111 Goal=   None    Shift=    0.000
 Gap=     0.072 Goal=   None    Shift=    0.000
 RMSDP=5.20D-08 MaxDP=8.45D-06 DE=-6.48D-10 OVMax= 5.66D-05

 Cycle  12  Pass 1  IDiag  1:
 RMSU=  1.69D-08    CP:  1.00D+00  1.06D+00  8.61D-01  9.55D-01  2.33D+00
                    CP:  3.00D+00  3.00D+00  3.00D+00  3.00D+00  2.70D+00
                    CP:  1.80D+00
 E= -4002.67749315065     Delta-E=       -0.000000000544 Rises=F Damp=F
 DIIS: error= 5.66D-07 at cycle  12 NSaved=  12.
 NSaved=12 IEnMin=12 EnMin= -4002.67749315065     IErMin=12 ErrMin= 5.66D-07
 ErrMax= 5.66D-07  0.00D+00 EMaxC= 1.00D-01 BMatC= 6.65D-11 BMatP= 8.21D-11
 IDIUse=1 WtCom= 1.00D+00 WtEn= 0.00D+00
 Coeff-Com:  0.390D-03-0.794D-02 0.264D-02 0.169D-01 0.985D-01 0.199D+00
 Coeff-Com:  0.190D+00-0.318D+00-0.503D+00-0.128D+00 0.525D+00 0.923D+00
 Coeff:      0.390D-03-0.794D-02 0.264D-02 0.169D-01 0.985D-01 0.199D+00
 Coeff:      0.190D+00-0.318D+00-0.503D+00-0.128D+00 0.525D+00 0.923D+00
 Gap=     0.111 Goal=   None    Shift=    0.000
 Gap=     0.072 Goal=   None    Shift=    0.000
 RMSDP=4.63D-08 MaxDP=7.74D-06 DE=-5.44D-10 OVMax= 5.08D-05

 Cycle  13  Pass 1  IDiag  1:
 RMSU=  1.88D-08    CP:  1.00D+00  1.06D+00  8.68D-01  9.78D-01  2.46D+00
                    CP:  3.00D+00  3.00D+00  3.00D+00  3.00D+00  3.00D+00
                    CP:  2.51D+00  2.26D+00
 E= -4002.67749315110     Delta-E=       -0.000000000444 Rises=F Damp=F
 DIIS: error= 5.13D-07 at cycle  13 NSaved=  13.
 NSaved=13 IEnMin=13 EnMin= -4002.67749315110     IErMin=13 ErrMin= 5.13D-07
 ErrMax= 5.13D-07  0.00D+00 EMaxC= 1.00D-01 BMatC= 5.74D-11 BMatP= 6.65D-11
 IDIUse=1 WtCom= 1.00D+00 WtEn= 0.00D+00
 Coeff-Com:  0.334D-03-0.488D-02-0.590D-02-0.527D-02 0.108D-01 0.788D-01
 Coeff-Com:  0.278D+00 0.229D+00-0.434D+00-0.799D+00-0.883D+00 0.982D+00
 Coeff-Com:  0.155D+01
 Coeff:      0.334D-03-0.488D-02-0.590D-02-0.527D-02 0.108D-01 0.788D-01
 Coeff:      0.278D+00 0.229D+00-0.434D+00-0.799D+00-0.883D+00 0.982D+00
 Coeff:      0.155D+01
 Gap=     0.111 Goal=   None    Shift=    0.000
 Gap=     0.072 Goal=   None    Shift=    0.000
 RMSDP=1.06D-07 MaxDP=1.79D-05 DE=-4.44D-10 OVMax= 1.16D-04

 Cycle  14  Pass 1  IDiag  1:
 RMSU=  6.38D-08    CP:  1.00D+00  1.06D+00  8.82D-01  1.02D+00  2.72D+00
                    CP:  3.00D+00  3.00D+00  3.00D+00  3.00D+00  3.00D+00
                    CP:  3.00D+00  3.00D+00  3.00D+00
 E= -4002.67749315185     Delta-E=       -0.000000000753 Rises=F Damp=F
 DIIS: error= 4.03D-07 at cycle  14 NSaved=  14.
 NSaved=14 IEnMin=14 EnMin= -4002.67749315185     IErMin=14 ErrMin= 4.03D-07
 ErrMax= 4.03D-07  0.00D+00 EMaxC= 1.00D-01 BMatC= 4.51D-11 BMatP= 5.74D-11
 IDIUse=1 WtCom= 1.00D+00 WtEn= 0.00D+00
 Coeff-Com: -0.602D-04 0.350D-02-0.897D-02-0.236D-01-0.971D-01-0.132D+00
 Coeff-Com:  0.106D+00 0.611D+00 0.564D-01-0.749D+00-0.156D+01 0.349D-01
 Coeff-Com:  0.169D+01 0.107D+01
 Coeff:     -0.602D-04 0.350D-02-0.897D-02-0.236D-01-0.971D-01-0.132D+00
 Coeff:      0.106D+00 0.611D+00 0.564D-01-0.749D+00-0.156D+01 0.349D-01
 Coeff:      0.169D+01 0.107D+01
 Gap=     0.111 Goal=   None    Shift=    0.000
 Gap=     0.072 Goal=   None    Shift=    0.000
 RMSDP=1.43D-07 MaxDP=2.45D-05 DE=-7.53D-10 OVMax= 1.57D-04

 Cycle  15  Pass 1  IDiag  1:
 RMSU=  3.21D-08    CP:  1.00D+00  1.06D+00  9.00D-01  1.08D+00  3.00D+00
                    CP:  3.00D+00  3.00D+00  3.00D+00  3.00D+00  3.00D+00
                    CP:  3.00D+00  3.00D+00  3.00D+00  3.00D+00
 E= -4002.67749315273     Delta-E=       -0.000000000875 Rises=F Damp=F
 DIIS: error= 2.63D-07 at cycle  15 NSaved=  15.
 NSaved=15 IEnMin=15 EnMin= -4002.67749315273     IErMin=15 ErrMin= 2.63D-07
 ErrMax= 2.63D-07  0.00D+00 EMaxC= 1.00D-01 BMatC= 2.65D-11 BMatP= 4.51D-11
 IDIUse=1 WtCom= 1.00D+00 WtEn= 0.00D+00
 Coeff-Com: -0.133D-03 0.368D-02-0.407D-02-0.135D-01-0.662D-01-0.109D+00
 Coeff-Com: -0.929D-02 0.338D+00 0.156D+00-0.262D+00-0.768D+00-0.284D+00
 Coeff-Com:  0.630D+00 0.729D+00 0.661D+00
 Coeff:     -0.133D-03 0.368D-02-0.407D-02-0.135D-01-0.662D-01-0.109D+00
 Coeff:     -0.929D-02 0.338D+00 0.156D+00-0.262D+00-0.768D+00-0.284D+00
 Coeff:      0.630D+00 0.729D+00 0.661D+00
 Gap=     0.111 Goal=   None    Shift=    0.000
 Gap=     0.072 Goal=   None    Shift=    0.000
 RMSDP=5.93D-08 MaxDP=1.04D-05 DE=-8.75D-10 OVMax= 6.46D-05

 Cycle  16  Pass 1  IDiag  1:
 RMSU=  5.34D-08    CP:  1.00D+00  1.06D+00  9.07D-01  1.11D+00  3.00D+00
                    CP:  3.00D+00  3.00D+00  3.00D+00  3.00D+00  3.00D+00
                    CP:  3.00D+00  3.00D+00  3.00D+00  3.00D+00  1.76D+00
 E= -4002.67749315292     Delta-E=       -0.000000000198 Rises=F Damp=F
 DIIS: error= 2.20D-07 at cycle  16 NSaved=  16.
 NSaved=16 IEnMin=16 EnMin= -4002.67749315292     IErMin=16 ErrMin= 2.20D-07
 ErrMax= 2.20D-07  0.00D+00 EMaxC= 1.00D-01 BMatC= 1.93D-11 BMatP= 2.65D-11
 IDIUse=1 WtCom= 1.00D+00 WtEn= 0.00D+00
 Coeff-Com: -0.416D-04 0.659D-03 0.745D-03 0.762D-03-0.246D-02-0.117D-01
 Coeff-Com: -0.347D-01-0.205D-01 0.527D-01 0.995D-01 0.109D+00-0.154D+00
 Coeff-Com: -0.242D+00 0.286D-01 0.410D+00 0.763D+00
 Coeff:     -0.416D-04 0.659D-03 0.745D-03 0.762D-03-0.246D-02-0.117D-01
 Coeff:     -0.347D-01-0.205D-01 0.527D-01 0.995D-01 0.109D+00-0.154D+00
 Coeff:     -0.242D+00 0.286D-01 0.410D+00 0.763D+00
 Gap=     0.111 Goal=   None    Shift=    0.000
 Gap=     0.072 Goal=   None    Shift=    0.000
 RMSDP=3.19D-08 MaxDP=5.90D-06 DE=-1.98D-10 OVMax= 3.43D-05

 Cycle  17  Pass 1  IDiag  1:
 RMSU=  6.40D-09    CP:  1.00D+00  1.06D+00  9.11D-01  1.12D+00  3.00D+00
                    CP:  3.00D+00  3.00D+00  3.00D+00  3.00D+00  3.00D+00
                    CP:  3.00D+00  3.00D+00  3.00D+00  3.00D+00  2.18D+00
                    CP:  1.52D+00
 E= -4002.67749315308     Delta-E=       -0.000000000160 Rises=F Damp=F
 DIIS: error= 2.29D-07 at cycle  17 NSaved=  17.
 NSaved=17 IEnMin=17 EnMin= -4002.67749315308     IErMin=16 ErrMin= 2.20D-07
 ErrMax= 2.29D-07  0.00D+00 EMaxC= 1.00D-01 BMatC= 1.70D-11 BMatP= 1.93D-11
 IDIUse=1 WtCom= 1.00D+00 WtEn= 0.00D+00
 Coeff-Com:  0.776D-04-0.228D-02 0.297D-02 0.956D-02 0.437D-01 0.694D-01
 Coeff-Com: -0.121D-01-0.237D+00-0.827D-01 0.226D+00 0.583D+00 0.114D+00
 Coeff-Com: -0.587D+00-0.480D+00-0.147D+00 0.542D+00 0.957D+00
 Coeff:      0.776D-04-0.228D-02 0.297D-02 0.956D-02 0.437D-01 0.694D-01
 Coeff:     -0.121D-01-0.237D+00-0.827D-01 0.226D+00 0.583D+00 0.114D+00
 Coeff:     -0.587D+00-0.480D+00-0.147D+00 0.542D+00 0.957D+00
 Gap=     0.111 Goal=   None    Shift=    0.000
 Gap=     0.072 Goal=   None    Shift=    0.000
 RMSDP=3.29D-08 MaxDP=6.18D-06 DE=-1.60D-10 OVMax= 3.52D-05

 Cycle  18  Pass 1  IDiag  1:
 RMSU=  3.60D-09    CP:  1.00D+00  1.06D+00  9.14D-01  1.13D+00  3.00D+00
                    CP:  3.00D+00  3.00D+00  3.00D+00  3.00D+00  3.00D+00
                    CP:  3.00D+00  3.00D+00  3.00D+00  3.00D+00  2.60D+00
                    CP:  2.03D+00  2.81D+00
 E= -4002.67749315321     Delta-E=       -0.000000000127 Rises=F Damp=F
 DIIS: error= 2.28D-07 at cycle  18 NSaved=  18.
 NSaved=18 IEnMin=18 EnMin= -4002.67749315321     IErMin=16 ErrMin= 2.20D-07
 ErrMax= 2.28D-07  0.00D+00 EMaxC= 1.00D-01 BMatC= 1.50D-11 BMatP= 1.70D-11
 IDIUse=1 WtCom= 1.00D+00 WtEn= 0.00D+00
 Coeff-Com:  0.101D-03-0.203D-02 0.430D-03 0.381D-02 0.244D-01 0.505D-01
 Coeff-Com:  0.366D-01-0.830D-01-0.108D+00-0.228D-01 0.130D+00 0.221D+00
 Coeff-Com: -0.174D-01-0.230D+00-0.387D+00-0.421D+00 0.344D+00 0.146D+01
 Coeff:      0.101D-03-0.203D-02 0.430D-03 0.381D-02 0.244D-01 0.505D-01
 Coeff:      0.366D-01-0.830D-01-0.108D+00-0.228D-01 0.130D+00 0.221D+00
 Coeff:     -0.174D-01-0.230D+00-0.387D+00-0.421D+00 0.344D+00 0.146D+01
 Gap=     0.111 Goal=   None    Shift=    0.000
 Gap=     0.072 Goal=   None    Shift=    0.000
 RMSDP=4.45D-08 MaxDP=8.31D-06 DE=-1.27D-10 OVMax= 4.79D-05

 Cycle  19  Pass 1  IDiag  1:
 RMSU=  2.06D-08    CP:  1.00D+00  1.06D+00  9.18D-01  1.14D+00  3.00D+00
                    CP:  3.00D+00  3.00D+00  3.00D+00  3.00D+00  3.00D+00
                    CP:  3.00D+00  3.00D+00  3.00D+00  3.00D+00  3.00D+00
                    CP:  2.67D+00  3.00D+00  2.66D+00
 E= -4002.67749315344     Delta-E=       -0.000000000224 Rises=F Damp=F
 DIIS: error= 2.14D-07 at cycle  19 NSaved=  19.
 NSaved=19 IEnMin=19 EnMin= -4002.67749315344     IErMin=19 ErrMin= 2.14D-07
 ErrMax= 2.14D-07  0.00D+00 EMaxC= 1.00D-01 BMatC= 1.40D-11 BMatP= 1.50D-11
 IDIUse=1 WtCom= 1.00D+00 WtEn= 0.00D+00
 Coeff-Com:  0.139D-04 0.139D-02-0.568D-02-0.139D-01-0.523D-01-0.644D-01
 Coeff-Com:  0.943D-01 0.373D+00-0.845D-02-0.537D+00-0.106D+01 0.101D+00
 Coeff-Com:  0.122D+01 0.694D+00-0.178D+00-0.169D+01-0.162D+01 0.212D+01
 Coeff-Com:  0.163D+01
 Coeff:      0.139D-04 0.139D-02-0.568D-02-0.139D-01-0.523D-01-0.644D-01
 Coeff:      0.943D-01 0.373D+00-0.845D-02-0.537D+00-0.106D+01 0.101D+00
 Coeff:      0.122D+01 0.694D+00-0.178D+00-0.169D+01-0.162D+01 0.212D+01
 Coeff:      0.163D+01
 Gap=     0.111 Goal=   None    Shift=    0.000
 Gap=     0.072 Goal=   None    Shift=    0.000
 RMSDP=1.06D-07 MaxDP=1.97D-05 DE=-2.24D-10 OVMax= 1.15D-04

 Cycle  20  Pass 1  IDiag  1:
 RMSU=  7.25D-08    CP:  1.00D+00  1.06D+00  9.28D-01  1.17D+00  3.00D+00
                    CP:  3.00D+00  3.00D+00  3.00D+00  3.00D+00  3.00D+00
                    CP:  3.00D+00  3.00D+00  3.00D+00  3.00D+00  3.00D+00
                    CP:  3.00D+00  3.00D+00  3.00D+00  3.00D+00
 E= -4002.67749315380     Delta-E=       -0.000000000362 Rises=F Damp=F
 DIIS: error= 1.72D-07 at cycle  20 NSaved=  20.
 NSaved=20 IEnMin=20 EnMin= -4002.67749315380     IErMin=20 ErrMin= 1.72D-07
 ErrMax= 1.72D-07  0.00D+00 EMaxC= 1.00D-01 BMatC= 1.08D-11 BMatP= 1.40D-11
 IDIUse=1 WtCom= 1.00D+00 WtEn= 0.00D+00
 Coeff-Com: -0.119D-03 0.447D-02-0.754D-02-0.220D-01-0.975D-01-0.152D+00
 Coeff-Com:  0.717D-01 0.568D+00 0.133D+00-0.622D+00-0.144D+01-0.192D+00
 Coeff-Com:  0.146D+01 0.117D+01 0.401D+00-0.134D+01-0.248D+01 0.356D+00
 Coeff-Com:  0.190D+01 0.129D+01
 Coeff:     -0.119D-03 0.447D-02-0.754D-02-0.220D-01-0.975D-01-0.152D+00
 Coeff:      0.717D-01 0.568D+00 0.133D+00-0.622D+00-0.144D+01-0.192D+00
 Coeff:      0.146D+01 0.117D+01 0.401D+00-0.134D+01-0.248D+01 0.356D+00
 Coeff:      0.190D+01 0.129D+01
 Gap=     0.111 Goal=   None    Shift=    0.000
 Gap=     0.072 Goal=   None    Shift=    0.000
 RMSDP=1.66D-07 MaxDP=3.07D-05 DE=-3.62D-10 OVMax= 1.79D-04

 Cycle  21  Pass 1  IDiag  1:
 Restarting incremental Fock formation.
 E= -4002.67749315425     Delta-E=       -0.000000000447 Rises=F Damp=F
 DIIS: error= 1.03D-07 at cycle  21 NSaved=  20.
 NSaved=20 IEnMin=20 EnMin= -4002.67749315425     IErMin=20 ErrMin= 1.03D-07
 ErrMax= 1.03D-07  0.00D+00 EMaxC= 1.00D-01 BMatC= 6.09D-12 BMatP= 1.08D-11
 IDIUse=1 WtCom= 1.00D+00 WtEn= 0.00D+00
 Coeff-Com:  0.139D-02-0.296D-02-0.785D-02-0.359D-01-0.604D-01 0.205D-01
 Coeff-Com:  0.191D+00 0.567D-01-0.164D+00-0.432D+00-0.172D+00 0.351D+00
 Coeff-Com:  0.447D+00 0.432D+00 0.663D-01-0.930D+00-0.112D+01 0.445D+00
 Coeff-Com:  0.104D+01 0.875D+00
 Coeff:      0.139D-02-0.296D-02-0.785D-02-0.359D-01-0.604D-01 0.205D-01
 Coeff:      0.191D+00 0.567D-01-0.164D+00-0.432D+00-0.172D+00 0.351D+00
 Coeff:      0.447D+00 0.432D+00 0.663D-01-0.930D+00-0.112D+01 0.445D+00
 Coeff:      0.104D+01 0.875D+00
 Gap=     0.111 Goal=   None    Shift=    0.000
 Gap=     0.072 Goal=   None    Shift=    0.000
 RMSDP=1.20D-07 MaxDP=2.22D-05 DE=-4.47D-10 OVMax= 1.29D-04

 Cycle  22  Pass 1  IDiag  1:
 RMSU=  1.20D-07    CP:  1.00D+00
 E= -4002.67749315440     Delta-E=       -0.000000000155 Rises=F Damp=F
 DIIS: error= 5.35D-08 at cycle  22 NSaved=  20.
 NSaved=20 IEnMin=20 EnMin= -4002.67749315440     IErMin=20 ErrMin= 5.35D-08
 ErrMax= 5.35D-08  0.00D+00 EMaxC= 1.00D-01 BMatC= 2.42D-12 BMatP= 6.09D-12
 IDIUse=1 WtCom= 1.00D+00 WtEn= 0.00D+00
 Coeff-Com:  0.141D-02 0.301D-02 0.773D-02 0.727D-02-0.369D-01-0.814D-01
 Coeff-Com:  0.172D-01 0.163D+00 0.299D+00-0.539D-01-0.387D+00-0.188D+00
 Coeff-Com:  0.132D+00 0.635D+00 0.483D+00-0.851D+00-0.588D+00 0.164D-01
 Coeff-Com:  0.527D+00 0.894D+00
 Coeff:      0.141D-02 0.301D-02 0.773D-02 0.727D-02-0.369D-01-0.814D-01
 Coeff:      0.172D-01 0.163D+00 0.299D+00-0.539D-01-0.387D+00-0.188D+00
 Coeff:      0.132D+00 0.635D+00 0.483D+00-0.851D+00-0.588D+00 0.164D-01
 Coeff:      0.527D+00 0.894D+00
 Gap=     0.111 Goal=   None    Shift=    0.000
 Gap=     0.072 Goal=   None    Shift=    0.000
 RMSDP=6.97D-08 MaxDP=1.29D-05 DE=-1.55D-10 OVMax= 7.53D-05

 Cycle  23  Pass 1  IDiag  1:
 RMSU=  2.16D-09    CP:  1.00D+00  1.58D+00
 E= -4002.67749315441     Delta-E=       -0.000000000009 Rises=F Damp=F
 DIIS: error= 2.84D-08 at cycle  23 NSaved=  20.
 NSaved=20 IEnMin=20 EnMin= -4002.67749315441     IErMin=20 ErrMin= 2.84D-08
 ErrMax= 2.84D-08  0.00D+00 EMaxC= 1.00D-01 BMatC= 1.12D-12 BMatP= 2.42D-12
 IDIUse=1 WtCom= 1.00D+00 WtEn= 0.00D+00
 Coeff-Com:  0.225D-03 0.941D-03 0.330D-02-0.198D-01-0.262D-01 0.114D-01
 Coeff-Com:  0.648D-01 0.118D+00 0.796D-02-0.145D+00-0.116D+00-0.246D-01
 Coeff-Com:  0.191D+00 0.346D+00-0.489D-01-0.329D+00-0.269D+00-0.691D-02
 Coeff-Com:  0.469D+00 0.771D+00
 Coeff:      0.225D-03 0.941D-03 0.330D-02-0.198D-01-0.262D-01 0.114D-01
 Coeff:      0.648D-01 0.118D+00 0.796D-02-0.145D+00-0.116D+00-0.246D-01
 Coeff:      0.191D+00 0.346D+00-0.489D-01-0.329D+00-0.269D+00-0.691D-02
 Coeff:      0.469D+00 0.771D+00
 Gap=     0.111 Goal=   None    Shift=    0.000
 Gap=     0.072 Goal=   None    Shift=    0.000
 RMSDP=2.43D-08 MaxDP=4.43D-06 DE=-9.09D-12 OVMax= 2.62D-05

 Cycle  24  Pass 1  IDiag  1:
 RMSU=  1.53D-09    CP:  1.00D+00  1.78D+00  1.63D+00
 E= -4002.67749315451     Delta-E=       -0.000000000104 Rises=F Damp=F
 DIIS: error= 2.60D-08 at cycle  24 NSaved=  20.
 NSaved=20 IEnMin=20 EnMin= -4002.67749315451     IErMin=20 ErrMin= 2.60D-08
 ErrMax= 2.60D-08  0.00D+00 EMaxC= 1.00D-01 BMatC= 6.28D-13 BMatP= 1.12D-12
 IDIUse=1 WtCom= 1.00D+00 WtEn= 0.00D+00
 Coeff-Com:  0.897D-03 0.516D-02 0.494D-02 0.878D-02-0.921D-02-0.364D-01
 Coeff-Com: -0.607D-01 0.485D-01 0.104D+00 0.714D-03-0.122D+00-0.262D+00
 Coeff-Com: -0.157D-01 0.539D+00 0.128D+00-0.224D+00-0.373D+00-0.290D+00
 Coeff-Com:  0.535D+00 0.102D+01
 Coeff:      0.897D-03 0.516D-02 0.494D-02 0.878D-02-0.921D-02-0.364D-01
 Coeff:     -0.607D-01 0.485D-01 0.104D+00 0.714D-03-0.122D+00-0.262D+00
 Coeff:     -0.157D-01 0.539D+00 0.128D+00-0.224D+00-0.373D+00-0.290D+00
 Coeff:      0.535D+00 0.102D+01
 Gap=     0.111 Goal=   None    Shift=    0.000
 Gap=     0.072 Goal=   None    Shift=    0.000
 RMSDP=2.12D-08 MaxDP=3.84D-06 DE=-1.04D-10 OVMax= 2.29D-05

 Cycle  25  Pass 1  IDiag  1:
 RMSU=  1.11D-09    CP:  1.00D+00  1.96D+00  2.62D+00  2.09D+00
 E= -4002.67749315452     Delta-E=       -0.000000000005 Rises=F Damp=F
 DIIS: error= 1.84D-08 at cycle  25 NSaved=  20.
 NSaved=20 IEnMin=20 EnMin= -4002.67749315452     IErMin=20 ErrMin= 1.84D-08
 ErrMax= 1.84D-08  0.00D+00 EMaxC= 1.00D-01 BMatC= 2.47D-13 BMatP= 6.28D-13
 IDIUse=1 WtCom= 1.00D+00 WtEn= 0.00D+00
 Coeff-Com:  0.109D-02 0.768D-02 0.141D-01-0.786D-02-0.376D-01-0.721D-01
 Coeff-Com:  0.212D-01 0.103D+00 0.376D-01-0.529D-01-0.199D+00-0.125D+00
 Coeff-Com:  0.285D+00 0.184D+00-0.112D-01-0.185D+00-0.341D+00-0.550D-01
 Coeff-Com:  0.535D+00 0.899D+00
 Coeff:      0.109D-02 0.768D-02 0.141D-01-0.786D-02-0.376D-01-0.721D-01
 Coeff:      0.212D-01 0.103D+00 0.376D-01-0.529D-01-0.199D+00-0.125D+00
 Coeff:      0.285D+00 0.184D+00-0.112D-01-0.185D+00-0.341D+00-0.550D-01
 Coeff:      0.535D+00 0.899D+00
 Gap=     0.111 Goal=   None    Shift=    0.000
 Gap=     0.072 Goal=   None    Shift=    0.000
 RMSDP=9.05D-09 MaxDP=1.60D-06 DE=-5.46D-12 OVMax= 9.76D-06

 Cycle  26  Pass 1  IDiag  1:
 RMSU=  9.35D-10    CP:  1.00D+00  2.03D+00  3.00D+00  2.88D+00  1.51D+00
 E= -4002.67749315452     Delta-E=       -0.000000000002 Rises=F Damp=F
 DIIS: error= 1.22D-08 at cycle  26 NSaved=  20.
 NSaved=20 IEnMin=20 EnMin= -4002.67749315452     IErMin=20 ErrMin= 1.22D-08
 ErrMax= 1.22D-08  0.00D+00 EMaxC= 1.00D-01 BMatC= 1.40D-13 BMatP= 2.47D-13
 IDIUse=1 WtCom= 1.00D+00 WtEn= 0.00D+00
 Coeff-Com:  0.448D-02 0.507D-02-0.446D-02-0.131D-01-0.258D-01 0.126D-02
 Coeff-Com:  0.325D-01 0.209D-01 0.407D-02-0.455D-01-0.740D-01 0.555D-02
 Coeff-Com:  0.815D-01 0.731D-01 0.858D-02-0.133D+00-0.252D+00-0.245D-01
 Coeff-Com:  0.623D+00 0.711D+00
 Coeff:      0.448D-02 0.507D-02-0.446D-02-0.131D-01-0.258D-01 0.126D-02
 Coeff:      0.325D-01 0.209D-01 0.407D-02-0.455D-01-0.740D-01 0.555D-02
 Coeff:      0.815D-01 0.731D-01 0.858D-02-0.133D+00-0.252D+00-0.245D-01
 Coeff:      0.623D+00 0.711D+00
 Gap=     0.111 Goal=   None    Shift=    0.000
 Gap=     0.072 Goal=   None    Shift=    0.000
 RMSDP=3.37D-09 MaxDP=5.56D-07 DE=-1.82D-12 OVMax= 3.63D-06

 SCF Done:  E(UB3LYP) =  -4002.67749315     A.U. after   26 cycles
            NFock= 26  Conv=0.34D-08     -V/T= 2.0025
 <Sx>= 0.0000 <Sy>= 0.0000 <Sz>= 2.0000 <S**2>= 6.0168 S= 2.0034
 <L.S>= 0.000000000000E+00
 KE= 3.992870252290D+03 PE=-2.117435902066D+04 EE= 7.311290013140D+03
 Annihilation of the first spin contaminant:
 S**2 before annihilation     6.0168,   after     6.0000
 Leave Link  502 at Sat Oct 20 06:48:11 2018, MaxMem=   838860800 cpu:     22124.6
 (Enter /soft/sl6.3/x86_64/gaussian/g09_d01/g09/l701.exe)
 Compute integral first derivatives.
 ... and contract with generalized density number  0.
 Leave Link  701 at Sat Oct 20 06:48:12 2018, MaxMem=   838860800 cpu:        18.0
 (Enter /soft/sl6.3/x86_64/gaussian/g09_d01/g09/l702.exe)
 L702 exits ... SP integral derivatives will be done elsewhere.
 Leave Link  702 at Sat Oct 20 06:48:12 2018, MaxMem=   838860800 cpu:         0.4
 (Enter /soft/sl6.3/x86_64/gaussian/g09_d01/g09/l703.exe)
 Compute integral first derivatives, UseDBF=F ICtDFT=           0.
 Integral derivatives from FoFJK, PRISM(SPDF).
 Calling FoFJK, ICntrl=      2127 FMM=T ISym2X=0 I1Cent= 0 IOpClX= 1 NMat=1 NMatS=1 NMatT=0.
 FoFJK:  IHMeth= 1 ICntrl=    2127 DoSepK=F KAlg= 0 I1Cent=   0 FoldK=F
 IRaf=         0 NMat=   1 IRICut=       1 DoRegI=T DoRafI=F ISym2E= 0.
 FoFCou: FMM=T IPFlag=           0 FMFlag=      100000 FMFlg1=        2001
         NFxFlg=           0 DoJE=F BraDBF=F KetDBF=F FulRan=T
         wScrn=  0.000000 ICntrl=    2127 IOpCl=  1 I1Cent=           0 NGrid=           0
         NMat0=    1 NMatS0=      1 NMatT0=    0 NMatD0=    1 NMtDS0=    0 NMtDT0=    0
 Symmetry not used in FoFCou.
 FMM levels:  10  Number of levels for PrismC:   9
 Leave Link  703 at Sat Oct 20 06:50:09 2018, MaxMem=   838860800 cpu:      1855.7
 (Enter /soft/sl6.3/x86_64/gaussian/g09_d01/g09/l716.exe)
 Dipole        =-2.76565216D-01 4.51318145D+00-1.09333428D+00
 ***** Axes restored to original set *****
 -------------------------------------------------------------------
 Center     Atomic                   Forces (Hartrees/Bohr)
 Number     Number              X              Y              Z
 -------------------------------------------------------------------
      1       26           0.000053052    0.000001835   -0.000018919
      2       17          -0.000001513   -0.000010178   -0.000029270
      3        7          -0.000045613   -0.000011547    0.000026123
      4        7          -0.000004243   -0.000009335    0.000008834
      5        7           0.000007150    0.000016594    0.000007048
      6        7          -0.000022865   -0.000002787    0.000007958
      7        6           0.000018847   -0.000009794    0.000016470
      8        1          -0.000003154    0.000004210    0.000016558
      9        6           0.000008526   -0.000009890   -0.000004844
     10        1          -0.000002903   -0.000002083    0.000001847
     11        6          -0.000007462    0.000015754    0.000008891
     12        1          -0.000001204   -0.000010750    0.000003952
     13        6           0.000012395   -0.000004961    0.000005446
     14        1           0.000000075   -0.000007306    0.000001454
     15        6          -0.000008105    0.000006257   -0.000014418
     16        6          -0.000005033   -0.000005761   -0.000013310
     17        6           0.000003921   -0.000010921    0.000010470
     18        1           0.000011786   -0.000006000    0.000002123
     19       17          -0.000009421   -0.000017864   -0.000021614
     20        7          -0.000030644   -0.000000458    0.000000590
     21        7           0.000057992    0.000038269    0.000015308
     22        7          -0.000000631    0.000005776    0.000002393
     23        7          -0.000015745    0.000007755    0.000016463
     24        6           0.000000415    0.000023026    0.000020328
     25        1           0.000001672   -0.000002426    0.000008190
     26        6          -0.000008439   -0.000000653    0.000002631
     27        1           0.000000754    0.000006033    0.000002811
     28        6           0.000010175    0.000015671    0.000016309
     29        1          -0.000000737    0.000006173   -0.000000739
     30        6           0.000004523   -0.000000114    0.000002433
     31        1          -0.000002085    0.000004341   -0.000002522
     32        6           0.000016160    0.000014641   -0.000016097
     33        6          -0.000023086   -0.000002758    0.000012526
     34        6           0.000011956   -0.000018843   -0.000000460
     35        1          -0.000007364   -0.000000945    0.000005004
     36        6           0.000019569   -0.000022720   -0.000009865
     37        6           0.000007010    0.000005358    0.000010637
     38        6          -0.000009214    0.000004840    0.000006863
     39        6           0.000026774   -0.000001522    0.000011081
     40        6          -0.000009878    0.000003772   -0.000010533
     41        6          -0.000036768    0.000044594   -0.000044008
     42        1          -0.000018186    0.000001613   -0.000011483
     43        1          -0.000007129   -0.000001043   -0.000000199
     44        1           0.000000769   -0.000015871   -0.000011519
     45        1           0.000008816   -0.000004530   -0.000004382
     46        6          -0.000013357    0.000000731   -0.000010813
     47        6          -0.000007764   -0.000024625   -0.000017521
     48        6           0.000008719   -0.000009835   -0.000022475
     49        6          -0.000012645    0.000000505    0.000015179
     50        6           0.000012334    0.000014027    0.000003749
[truncated: 811,455 more chars]
