# Supplementary material for: DFT and CV data of 4-phenyl-substituted dichloro(bis{2-[1-(phenyl)-1H-1,2,3-triazol-4-yl-κN3]pyridine-κN})iron(II) coordination compounds
Source: Data Brief. 2018 Oct 27;21:1458–71. doi: 10.1016/j.dib.2018.10.085 (PMC6234228; doi:10.1016/j.dib.2018.10.085)
Supplement: Supplementary file 2 — Supplementary material. [file mmc2.zip › DIB_DFT_files_Fe/FeCl2L12_COOH_trans1.log]

 Entering Gaussian System, Link 0=g09
 Input=FeCl2L12_COOH_trans1.com
 Output=FeCl2L12_COOH_trans1.log
 Initial command:
 /soft/sl6.3/x86_64/gaussian/g09_d01/g09/l1.exe "/scratch/conradj/558845.ui.FeCl2L12_COOH_trans1/Gau-8649.inp" -scrdir="/scratch/conradj/558845.ui.FeCl2L12_COOH_trans1/"
 Default linda workers:  node0403-ib,node0404-ib
 Default is to use  16 SMP processors on each worker.
 Entering Link 1 = /soft/sl6.3/x86_64/gaussian/g09_d01/g09/l1.exe PID=      8650.
  
 Copyright (c) 1988,1990,1992,1993,1995,1998,2003,2009,2013,
            Gaussian, Inc.  All Rights Reserved.
  
 This is part of the Gaussian(R) 09 program.  It is based on
 the Gaussian(R) 03 system (copyright 2003, Gaussian, Inc.),
 the Gaussian(R) 98 system (copyright 1998, Gaussian, Inc.),
 the Gaussian(R) 94 system (copyright 1995, Gaussian, Inc.),
 the Gaussian 92(TM) system (copyright 1992, Gaussian, Inc.),
 the Gaussian 90(TM) system (copyright 1990, Gaussian, Inc.),
 the Gaussian 88(TM) system (copyright 1988, Gaussian, Inc.),
 the Gaussian 86(TM) system (copyright 1986, Carnegie Mellon
 University), and the Gaussian 82(TM) system (copyright 1983,
 Carnegie Mellon University). Gaussian is a federally registered
 trademark of Gaussian, Inc.
  
 This software contains proprietary and confidential information,
 including trade secrets, belonging to Gaussian, Inc.
  
 This software is provided under written license and may be
 used, copied, transmitted, or stored only in accord with that
 written license.
  
 The following legend is applicable only to US Government
 contracts under FAR:
  
                    RESTRICTED RIGHTS LEGEND
  
 Use, reproduction and disclosure by the US Government is
 subject to restrictions as set forth in subparagraphs (a)
 and (c) of the Commercial Computer Software - Restricted
 Rights clause in FAR 52.227-19.
  
 Gaussian, Inc.
 340 Quinnipiac St., Bldg. 40, Wallingford CT 06492
  
  
 ---------------------------------------------------------------
 Warning -- This program may not be used in any manner that
 competes with the business of Gaussian, Inc. or will provide
 assistance to any competitor of Gaussian, Inc.  The licensee
 of this program is prohibited from giving any competitor of
 Gaussian, Inc. access to this program.  By using this program,
 the user acknowledges that Gaussian, Inc. is engaged in the
 business of creating and licensing software in the field of
 computational chemistry and represents and warrants to the
 licensee that it is not a competitor of Gaussian, Inc. and that
 it will not use this program in any manner prohibited above.
 ---------------------------------------------------------------
  

 Cite this work as:
 Gaussian 09, Revision D.01,
 M. J. Frisch, G. W. Trucks, H. B. Schlegel, G. E. Scuseria, 
 M. A. Robb, J. R. Cheeseman, G. Scalmani, V. Barone, B. Mennucci, 
 G. A. Petersson, H. Nakatsuji, M. Caricato, X. Li, H. P. Hratchian, 
 A. F. Izmaylov, J. Bloino, G. Zheng, J. L. Sonnenberg, M. Hada, 
 M. Ehara, K. Toyota, R. Fukuda, J. Hasegawa, M. Ishida, T. Nakajima, 
 Y. Honda, O. Kitao, H. Nakai, T. Vreven, J. A. Montgomery, Jr., 
 J. E. Peralta, F. Ogliaro, M. Bearpark, J. J. Heyd, E. Brothers, 
 K. N. Kudin, V. N. Staroverov, T. Keith, R. Kobayashi, J. Normand, 
 K. Raghavachari, A. Rendell, J. C. Burant, S. S. Iyengar, J. Tomasi, 
 M. Cossi, N. Rega, J. M. Millam, M. Klene, J. E. Knox, J. B. Cross, 
 V. Bakken, C. Adamo, J. Jaramillo, R. Gomperts, R. E. Stratmann, 
 O. Yazyev, A. J. Austin, R. Cammi, C. Pomelli, J. W. Ochterski, 
 R. L. Martin, K. Morokuma, V. G. Zakrzewski, G. A. Voth, 
 P. Salvador, J. J. Dannenberg, S. Dapprich, A. D. Daniels, 
 O. Farkas, J. B. Foresman, J. V. Ortiz, J. Cioslowski, 
 and D. J. Fox, Gaussian, Inc., Wallingford CT, 2013.
 
 ******************************************
 Gaussian 09:  AS64L-G09RevD.01 24-Apr-2013
                20-Oct-2018 
 ******************************************
 %chk=FeCl2L12_COOH_trans1.chk
 SetLPE:  input flags="-opt 'Tsnet.Node.lindarsharg: ssh' "
 SetLPE:    new flags="-opt 'Tsnet.Node.lindarsharg: ssh'  -nodelist 'node0403-ib node0404-ib'"
 Will use up to    2 processors via Linda.
 ---------------------------------------
 #P b3lyp/6-311G(d,p) opt scf=(conver=8)
 ---------------------------------------
 1/14=-1,18=20,19=15,26=3,38=1/1,3;
 2/9=110,12=2,17=6,18=5,40=1/2;
 3/5=4,6=6,7=101,11=2,16=1,25=1,30=1,71=1,74=-5/1,2,3;
 4//1;
 5/5=2,6=8,38=5/2;
 6/7=2,8=2,9=2,10=2,28=1/1;
 7//1,2,3,16;
 1/14=-1,18=20,19=15,26=3/3(2);
 2/9=110/2;
 99//99;
 2/9=110/2;
 3/5=4,6=6,7=101,11=2,16=1,25=1,30=1,71=1,74=-5/1,2,3;
 4/5=5,16=3,69=1/1;
 5/5=2,6=8,38=5/2;
 7//1,2,3,16;
 1/14=-1,18=20,19=15,26=3/3(-5);
 2/9=110/2;
 6/7=2,8=2,9=2,10=2,19=2,28=1/1;
 99/9=1/99;
 Leave Link    1 at Sat Oct 20 05:12:25 2018, MaxMem=           0 cpu:         1.1
 (Enter /soft/sl6.3/x86_64/gaussian/g09_d01/g09/l101.exe)
 --------
 Comment:
 --------
 Symbolic Z-matrix:
 Charge =  0 Multiplicity = 5
 26                    0.        0.        0.00006 
 17                    0.00936   0.16364   2.38753 
 7                     0.02613  -2.25168   0.1424 
 7                     2.16855  -0.58107   0.03613 
 7                     3.29307   0.05083   0.00871 
 7                     4.2707   -0.88314   0.03914 
 6                    -1.06979  -3.00915   0.2061 
 1                    -2.01423  -2.47711   0.19925 
 6                    -1.01906  -4.39732   0.2785 
 1                    -1.93461  -4.97269   0.33026 
 6                     0.2265   -5.01703   0.28269 
 1                     0.30648  -6.09651   0.33697 
 6                     1.37146  -4.23316   0.21732 
 1                     2.35392  -4.68907   0.21988 
 6                     1.23222  -2.84616   0.14927 
 6                     2.37481  -1.93182   0.0878 
 6                     3.7353   -2.13399   0.08883 
 1                     4.34264  -3.01877   0.1521 
 17                   -0.00936  -0.16364  -2.38742 
 7                    -0.02613   2.25169  -0.14228 
 7                    -2.16855   0.58108  -0.03603 
 7                    -3.29307  -0.05083  -0.00866 
 7                    -4.2707    0.88313  -0.03913 
 6                     1.06979   3.00917  -0.20595 
 1                     2.01423   2.47713  -0.1991 
 6                     1.01905   4.39733  -0.27831 
 1                     1.9346    4.9727   -0.33004 
 6                    -0.2265    5.01704  -0.2825 
 1                    -0.30649   6.09652  -0.33676 
 6                    -1.37146   4.23317  -0.21717 
 1                    -2.35393   4.68907  -0.21972 
 6                    -1.23222   2.84617  -0.14914 
 6                    -2.37482   1.93182  -0.08772 
 6                    -3.7353    2.13398  -0.08881 
 1                    -4.34264   3.01876  -0.15211 
 6                     5.64001  -0.49738   0.02762 
 6                     6.58245  -1.3059   -0.6082 
 6                     6.01857   0.69022   0.65654 
 6                     7.91946  -0.9296   -0.60261 
 6                     7.35374   1.0635    0.6453 
 6                     8.31231   0.25711   0.02293 
 1                     6.27203  -2.20442  -1.12658 
 1                     5.26879   1.29661   1.14567 
 1                     8.65858  -1.54631  -1.09557 
 1                     7.67658   1.97775   1.12679 
 6                    -5.64001   0.49737  -0.02767 
 6                    -6.58248   1.3059    0.60809 
 6                    -6.01853  -0.69024  -0.65659 
 6                    -7.91949   0.92959   0.60243 
 6                    -7.3537   -1.06353  -0.64541 
 6                    -8.31231  -0.25713  -0.0231 
 1                    -6.27209   2.20443   1.12646 
 1                    -5.26873  -1.29664  -1.14567 
 1                    -8.65863   1.54631   1.09535 
 1                    -7.67651  -1.97779  -1.1269 
 6                     9.73049   0.70829   0.04963 
 8                     10.11835   1.72654   0.56804 
 8                     10.56629  -0.15296  -0.57842 
 1                     11.45374   0.22817  -0.50912 
 6                    -9.73048  -0.70832  -0.04986 
 8                    -10.11832  -1.72655  -0.56833 
 8                    -10.56633   0.15298   0.57806 
 1                    -11.45378  -0.22813   0.50868 
 
 Add virtual bond connecting atoms N20        and Fe1        Dist= 4.26D+00.
 Add virtual bond connecting atoms N21        and Fe1        Dist= 4.24D+00.
 Add virtual bond connecting atoms N3         and Fe1        Dist= 4.26D+00.
 Add virtual bond connecting atoms N4         and Fe1        Dist= 4.24D+00.
 NAtoms=     63 NQM=       63 NQMF=       0 NMMI=      0 NMMIF=      0
                NMic=       0 NMicF=      0.
                    Isotopes and Nuclear Properties:
 (Nuclear quadrupole moments (NQMom) in fm**2, nuclear magnetic moments (NMagM)
  in nuclear magnetons)

  Atom         1           2           3           4           5           6           7           8           9          10
 IAtWgt=          56          35          14          14          14          14          12           1          12           1
 AtmWgt=  55.9349393  34.9688527  14.0030740  14.0030740  14.0030740  14.0030740  12.0000000   1.0078250  12.0000000   1.0078250
 NucSpn=           0           3           2           2           2           2           0           1           0           1
 AtZEff=   0.0000000   0.0000000   0.0000000   0.0000000   0.0000000   0.0000000   0.0000000   0.0000000   0.0000000   0.0000000
 NQMom=    0.0000000  -8.1650000   2.0440000   2.0440000   2.0440000   2.0440000   0.0000000   0.0000000   0.0000000   0.0000000
 NMagM=    0.0000000   0.8218740   0.4037610   0.4037610   0.4037610   0.4037610   0.0000000   2.7928460   0.0000000   2.7928460
 AtZNuc=  26.0000000  17.0000000   7.0000000   7.0000000   7.0000000   7.0000000   6.0000000   1.0000000   6.0000000   1.0000000

  Atom        11          12          13          14          15          16          17          18          19          20
 IAtWgt=          12           1          12           1          12          12          12           1          35          14
 AtmWgt=  12.0000000   1.0078250  12.0000000   1.0078250  12.0000000  12.0000000  12.0000000   1.0078250  34.9688527  14.0030740
 NucSpn=           0           1           0           1           0           0           0           1           3           2
 AtZEff=   0.0000000   0.0000000   0.0000000   0.0000000   0.0000000   0.0000000   0.0000000   0.0000000   0.0000000   0.0000000
 NQMom=    0.0000000   0.0000000   0.0000000   0.0000000   0.0000000   0.0000000   0.0000000   0.0000000  -8.1650000   2.0440000
 NMagM=    0.0000000   2.7928460   0.0000000   2.7928460   0.0000000   0.0000000   0.0000000   2.7928460   0.8218740   0.4037610
 AtZNuc=   6.0000000   1.0000000   6.0000000   1.0000000   6.0000000   6.0000000   6.0000000   1.0000000  17.0000000   7.0000000

  Atom        21          22          23          24          25          26          27          28          29          30
 IAtWgt=          14          14          14          12           1          12           1          12           1          12
 AtmWgt=  14.0030740  14.0030740  14.0030740  12.0000000   1.0078250  12.0000000   1.0078250  12.0000000   1.0078250  12.0000000
 NucSpn=           2           2           2           0           1           0           1           0           1           0
 AtZEff=   0.0000000   0.0000000   0.0000000   0.0000000   0.0000000   0.0000000   0.0000000   0.0000000   0.0000000   0.0000000
 NQMom=    2.0440000   2.0440000   2.0440000   0.0000000   0.0000000   0.0000000   0.0000000   0.0000000   0.0000000   0.0000000
 NMagM=    0.4037610   0.4037610   0.4037610   0.0000000   2.7928460   0.0000000   2.7928460   0.0000000   2.7928460   0.0000000
 AtZNuc=   7.0000000   7.0000000   7.0000000   6.0000000   1.0000000   6.0000000   1.0000000   6.0000000   1.0000000   6.0000000

  Atom        31          32          33          34          35          36          37          38          39          40
 IAtWgt=           1          12          12          12           1          12          12          12          12          12
 AtmWgt=   1.0078250  12.0000000  12.0000000  12.0000000   1.0078250  12.0000000  12.0000000  12.0000000  12.0000000  12.0000000
 NucSpn=           1           0           0           0           1           0           0           0           0           0
 AtZEff=   0.0000000   0.0000000   0.0000000   0.0000000   0.0000000   0.0000000   0.0000000   0.0000000   0.0000000   0.0000000
 NQMom=    0.0000000   0.0000000   0.0000000   0.0000000   0.0000000   0.0000000   0.0000000   0.0000000   0.0000000   0.0000000
 NMagM=    2.7928460   0.0000000   0.0000000   0.0000000   2.7928460   0.0000000   0.0000000   0.0000000   0.0000000   0.0000000
 AtZNuc=   1.0000000   6.0000000   6.0000000   6.0000000   1.0000000   6.0000000   6.0000000   6.0000000   6.0000000   6.0000000

  Atom        41          42          43          44          45          46          47          48          49          50
 IAtWgt=          12           1           1           1           1          12          12          12          12          12
 AtmWgt=  12.0000000   1.0078250   1.0078250   1.0078250   1.0078250  12.0000000  12.0000000  12.0000000  12.0000000  12.0000000
 NucSpn=           0           1           1           1           1           0           0           0           0           0
 AtZEff=   0.0000000   0.0000000   0.0000000   0.0000000   0.0000000   0.0000000   0.0000000   0.0000000   0.0000000   0.0000000
 NQMom=    0.0000000   0.0000000   0.0000000   0.0000000   0.0000000   0.0000000   0.0000000   0.0000000   0.0000000   0.0000000
 NMagM=    0.0000000   2.7928460   2.7928460   2.7928460   2.7928460   0.0000000   0.0000000   0.0000000   0.0000000   0.0000000
 AtZNuc=   6.0000000   1.0000000   1.0000000   1.0000000   1.0000000   6.0000000   6.0000000   6.0000000   6.0000000   6.0000000

  Atom        51          52          53          54          55          56          57          58          59          60
 IAtWgt=          12           1           1           1           1          12          16          16           1          12
 AtmWgt=  12.0000000   1.0078250   1.0078250   1.0078250   1.0078250  12.0000000  15.9949146  15.9949146   1.0078250  12.0000000
 NucSpn=           0           1           1           1           1           0           0           0           1           0
 AtZEff=   0.0000000   0.0000000   0.0000000   0.0000000   0.0000000   0.0000000   0.0000000   0.0000000   0.0000000   0.0000000
 NQMom=    0.0000000   0.0000000   0.0000000   0.0000000   0.0000000   0.0000000   0.0000000   0.0000000   0.0000000   0.0000000
 NMagM=    0.0000000   2.7928460   2.7928460   2.7928460   2.7928460   0.0000000   0.0000000   0.0000000   2.7928460   0.0000000
 AtZNuc=   6.0000000   1.0000000   1.0000000   1.0000000   1.0000000   6.0000000   8.0000000   8.0000000   1.0000000   6.0000000

  Atom        61          62          63
 IAtWgt=          16          16           1
 AtmWgt=  15.9949146  15.9949146   1.0078250
 NucSpn=           0           0           1
 AtZEff=   0.0000000   0.0000000   0.0000000
 NQMom=    0.0000000   0.0000000   0.0000000
 NMagM=    0.0000000   0.0000000   2.7928460
 AtZNuc=   8.0000000   8.0000000   1.0000000
 Leave Link  101 at Sat Oct 20 05:12:25 2018, MaxMem=   838860800 cpu:         4.4
 (Enter /soft/sl6.3/x86_64/gaussian/g09_d01/g09/l103.exe)

 GradGradGradGradGradGradGradGradGradGradGradGradGradGradGradGradGradGrad
 Berny optimization.
 Initialization pass.
                           ----------------------------
                           !    Initial Parameters    !
                           ! (Angstroms and Degrees)  !
 --------------------------                            --------------------------
 ! Name  Definition              Value          Derivative Info.                !
 --------------------------------------------------------------------------------
 ! R1    R(1,2)                  2.3931         estimate D2E/DX2                !
 ! R2    R(1,3)                  2.2563         estimate D2E/DX2                !
 ! R3    R(1,4)                  2.2453         estimate D2E/DX2                !
 ! R4    R(1,19)                 2.3931         estimate D2E/DX2                !
 ! R5    R(1,20)                 2.2563         estimate D2E/DX2                !
 ! R6    R(1,21)                 2.2453         estimate D2E/DX2                !
 ! R7    R(3,7)                  1.3337         estimate D2E/DX2                !
 ! R8    R(3,15)                 1.3447         estimate D2E/DX2                !
 ! R9    R(4,5)                  1.2902         estimate D2E/DX2                !
 ! R10   R(4,16)                 1.3674         estimate D2E/DX2                !
 ! R11   R(5,6)                  1.3524         estimate D2E/DX2                !
 ! R12   R(6,17)                 1.3615         estimate D2E/DX2                !
 ! R13   R(6,36)                 1.4227         estimate D2E/DX2                !
 ! R14   R(7,8)                  1.084          estimate D2E/DX2                !
 ! R15   R(7,9)                  1.391          estimate D2E/DX2                !
 ! R16   R(9,10)                 1.0826         estimate D2E/DX2                !
 ! R17   R(9,11)                 1.3912         estimate D2E/DX2                !
 ! R18   R(11,12)                1.0838         estimate D2E/DX2                !
 ! R19   R(11,13)                1.3891         estimate D2E/DX2                !
 ! R20   R(13,14)                1.0831         estimate D2E/DX2                !
 ! R21   R(13,15)                1.3956         estimate D2E/DX2                !
 ! R22   R(15,16)                1.4647         estimate D2E/DX2                !
 ! R23   R(16,17)                1.3754         estimate D2E/DX2                !
 ! R24   R(17,18)                1.075          estimate D2E/DX2                !
 ! R25   R(20,24)                1.3337         estimate D2E/DX2                !
 ! R26   R(20,32)                1.3447         estimate D2E/DX2                !
 ! R27   R(21,22)                1.2902         estimate D2E/DX2                !
 ! R28   R(21,33)                1.3674         estimate D2E/DX2                !
 ! R29   R(22,23)                1.3524         estimate D2E/DX2                !
 ! R30   R(23,34)                1.3615         estimate D2E/DX2                !
 ! R31   R(23,46)                1.4227         estimate D2E/DX2                !
 ! R32   R(24,25)                1.084          estimate D2E/DX2                !
 ! R33   R(24,26)                1.391          estimate D2E/DX2                !
 ! R34   R(26,27)                1.0826         estimate D2E/DX2                !
 ! R35   R(26,28)                1.3912         estimate D2E/DX2                !
 ! R36   R(28,29)                1.0838         estimate D2E/DX2                !
 ! R37   R(28,30)                1.3891         estimate D2E/DX2                !
 ! R38   R(30,31)                1.0831         estimate D2E/DX2                !
 ! R39   R(30,32)                1.3956         estimate D2E/DX2                !
 ! R40   R(32,33)                1.4647         estimate D2E/DX2                !
 ! R41   R(33,34)                1.3754         estimate D2E/DX2                !
 ! R42   R(34,35)                1.075          estimate D2E/DX2                !
 ! R43   R(36,37)                1.3951         estimate D2E/DX2                !
 ! R44   R(36,38)                1.3961         estimate D2E/DX2                !
 ! R45   R(37,39)                1.389          estimate D2E/DX2                !
 ! R46   R(37,42)                1.0828         estimate D2E/DX2                !
 ! R47   R(38,40)                1.3864         estimate D2E/DX2                !
 ! R48   R(38,43)                1.0813         estimate D2E/DX2                !
 ! R49   R(39,41)                1.3978         estimate D2E/DX2                !
 ! R50   R(39,44)                1.0815         estimate D2E/DX2                !
 ! R51   R(40,41)                1.3987         estimate D2E/DX2                !
 ! R52   R(40,45)                1.0825         estimate D2E/DX2                !
 ! R53   R(41,56)                1.4885         estimate D2E/DX2                !
 ! R54   R(46,47)                1.3951         estimate D2E/DX2                !
 ! R55   R(46,48)                1.3961         estimate D2E/DX2                !
 ! R56   R(47,49)                1.389          estimate D2E/DX2                !
 ! R57   R(47,52)                1.0828         estimate D2E/DX2                !
 ! R58   R(48,50)                1.3864         estimate D2E/DX2                !
 ! R59   R(48,53)                1.0813         estimate D2E/DX2                !
 ! R60   R(49,51)                1.3978         estimate D2E/DX2                !
 ! R61   R(49,54)                1.0815         estimate D2E/DX2                !
 ! R62   R(50,51)                1.3987         estimate D2E/DX2                !
 ! R63   R(50,55)                1.0825         estimate D2E/DX2                !
 ! R64   R(51,60)                1.4885         estimate D2E/DX2                !
 ! R65   R(56,57)                1.2067         estimate D2E/DX2                !
 ! R66   R(56,58)                1.3545         estimate D2E/DX2                !
 ! R67   R(58,59)                0.9683         estimate D2E/DX2                !
 ! R68   R(60,61)                1.2067         estimate D2E/DX2                !
 ! R69   R(60,62)                1.3545         estimate D2E/DX2                !
 ! R70   R(62,63)                0.9683         estimate D2E/DX2                !
 ! A1    A(2,1,3)               90.3012         estimate D2E/DX2                !
 ! A2    A(2,1,4)               89.8791         estimate D2E/DX2                !
 ! A3    A(2,1,20)              89.6986         estimate D2E/DX2                !
 ! A4    A(2,1,21)              90.1212         estimate D2E/DX2                !
 ! A5    A(3,1,4)               74.3085         estimate D2E/DX2                !
 ! A6    A(3,1,19)              89.6988         estimate D2E/DX2                !
 ! A7    A(3,1,21)             105.6914         estimate D2E/DX2                !
 ! A8    A(4,1,19)              90.1209         estimate D2E/DX2                !
 ! A9    A(4,1,20)             105.6916         estimate D2E/DX2                !
 ! A10   A(19,1,20)             90.3014         estimate D2E/DX2                !
 ! A11   A(19,1,21)             89.8788         estimate D2E/DX2                !
 ! A12   A(20,1,21)             74.3085         estimate D2E/DX2                !
 ! A13   A(1,3,7)              124.0738         estimate D2E/DX2                !
 ! A14   A(1,3,15)             116.8659         estimate D2E/DX2                !
 ! A15   A(7,3,15)             119.0573         estimate D2E/DX2                !
 ! A16   A(1,4,5)              135.6178         estimate D2E/DX2                !
 ! A17   A(1,4,16)             113.6994         estimate D2E/DX2                !
 ! A18   A(5,4,16)             110.6797         estimate D2E/DX2                !
 ! A19   A(4,5,6)              106.9384         estimate D2E/DX2                !
 ! A20   A(5,6,17)             110.5497         estimate D2E/DX2                !
 ! A21   A(5,6,36)             120.5531         estimate D2E/DX2                !
 ! A22   A(17,6,36)            128.8954         estimate D2E/DX2                !
 ! A23   A(3,7,8)              115.9027         estimate D2E/DX2                !
 ! A24   A(3,7,9)              122.6359         estimate D2E/DX2                !
 ! A25   A(8,7,9)              121.4614         estimate D2E/DX2                !
 ! A26   A(7,9,10)             120.1357         estimate D2E/DX2                !
 ! A27   A(7,9,11)             118.5131         estimate D2E/DX2                !
 ! A28   A(10,9,11)            121.3512         estimate D2E/DX2                !
 ! A29   A(9,11,12)            120.6568         estimate D2E/DX2                !
 ! A30   A(9,11,13)            119.1068         estimate D2E/DX2                !
 ! A31   A(12,11,13)           120.2364         estimate D2E/DX2                !
 ! A32   A(11,13,14)           120.6653         estimate D2E/DX2                !
 ! A33   A(11,13,15)           118.7417         estimate D2E/DX2                !
 ! A34   A(14,13,15)           120.593          estimate D2E/DX2                !
 ! A35   A(3,15,13)            121.945          estimate D2E/DX2                !
 ! A36   A(3,15,16)            115.0559         estimate D2E/DX2                !
 ! A37   A(13,15,16)           122.9983         estimate D2E/DX2                !
 ! A38   A(4,16,15)            120.038          estimate D2E/DX2                !
 ! A39   A(4,16,17)            107.1235         estimate D2E/DX2                !
 ! A40   A(15,16,17)           132.8305         estimate D2E/DX2                !
 ! A41   A(6,17,16)            104.7085         estimate D2E/DX2                !
 ! A42   A(6,17,18)            122.4195         estimate D2E/DX2                !
 ! A43   A(16,17,18)           132.8302         estimate D2E/DX2                !
 ! A44   A(1,20,24)            124.0738         estimate D2E/DX2                !
 ! A45   A(1,20,32)            116.8659         estimate D2E/DX2                !
 ! A46   A(24,20,32)           119.0572         estimate D2E/DX2                !
 ! A47   A(1,21,22)            135.6177         estimate D2E/DX2                !
 ! A48   A(1,21,33)            113.6995         estimate D2E/DX2                !
 ! A49   A(22,21,33)           110.6798         estimate D2E/DX2                !
 ! A50   A(21,22,23)           106.9384         estimate D2E/DX2                !
 ! A51   A(22,23,34)           110.5496         estimate D2E/DX2                !
 ! A52   A(22,23,46)           120.5532         estimate D2E/DX2                !
 ! A53   A(34,23,46)           128.8954         estimate D2E/DX2                !
 ! A54   A(20,24,25)           115.9027         estimate D2E/DX2                !
 ! A55   A(20,24,26)           122.6359         estimate D2E/DX2                !
 ! A56   A(25,24,26)           121.4614         estimate D2E/DX2                !
 ! A57   A(24,26,27)           120.1357         estimate D2E/DX2                !
 ! A58   A(24,26,28)           118.5131         estimate D2E/DX2                !
 ! A59   A(27,26,28)           121.3513         estimate D2E/DX2                !
 ! A60   A(26,28,29)           120.6567         estimate D2E/DX2                !
 ! A61   A(26,28,30)           119.1068         estimate D2E/DX2                !
 ! A62   A(29,28,30)           120.2364         estimate D2E/DX2                !
 ! A63   A(28,30,31)           120.6653         estimate D2E/DX2                !
 ! A64   A(28,30,32)           118.7417         estimate D2E/DX2                !
 ! A65   A(31,30,32)           120.593          estimate D2E/DX2                !
 ! A66   A(20,32,30)           121.945          estimate D2E/DX2                !
 ! A67   A(20,32,33)           115.0558         estimate D2E/DX2                !
 ! A68   A(30,32,33)           122.9983         estimate D2E/DX2                !
 ! A69   A(21,33,32)           120.038          estimate D2E/DX2                !
 ! A70   A(21,33,34)           107.1235         estimate D2E/DX2                !
 ! A71   A(32,33,34)           132.8305         estimate D2E/DX2                !
 ! A72   A(23,34,33)           104.7085         estimate D2E/DX2                !
 ! A73   A(23,34,35)           122.4194         estimate D2E/DX2                !
 ! A74   A(33,34,35)           132.8302         estimate D2E/DX2                !
 ! A75   A(6,36,37)            119.7863         estimate D2E/DX2                !
 ! A76   A(6,36,38)            119.2081         estimate D2E/DX2                !
 ! A77   A(37,36,38)           121.0056         estimate D2E/DX2                !
 ! A78   A(36,37,39)           119.435          estimate D2E/DX2                !
 ! A79   A(36,37,42)           120.3618         estimate D2E/DX2                !
 ! A80   A(39,37,42)           120.1796         estimate D2E/DX2                !
 ! A81   A(36,38,40)           119.1109         estimate D2E/DX2                !
 ! A82   A(36,38,43)           119.5249         estimate D2E/DX2                !
 ! A83   A(40,38,43)           121.3635         estimate D2E/DX2                !
 ! A84   A(37,39,41)           120.1551         estimate D2E/DX2                !
 ! A85   A(37,39,44)           120.1015         estimate D2E/DX2                !
 ! A86   A(41,39,44)           119.7368         estimate D2E/DX2                !
 ! A87   A(38,40,41)           120.555          estimate D2E/DX2                !
 ! A88   A(38,40,45)           120.7288         estimate D2E/DX2                !
 ! A89   A(41,40,45)           118.7126         estimate D2E/DX2                !
 ! A90   A(39,41,40)           119.7327         estimate D2E/DX2                !
 ! A91   A(39,41,56)           122.2182         estimate D2E/DX2                !
 ! A92   A(40,41,56)           118.0487         estimate D2E/DX2                !
 ! A93   A(23,46,47)           119.7864         estimate D2E/DX2                !
 ! A94   A(23,46,48)           119.208          estimate D2E/DX2                !
 ! A95   A(47,46,48)           121.0056         estimate D2E/DX2                !
 ! A96   A(46,47,49)           119.435          estimate D2E/DX2                !
 ! A97   A(46,47,52)           120.3618         estimate D2E/DX2                !
 ! A98   A(49,47,52)           120.1796         estimate D2E/DX2                !
 ! A99   A(46,48,50)           119.1109         estimate D2E/DX2                !
 ! A100  A(46,48,53)           119.5249         estimate D2E/DX2                !
 ! A101  A(50,48,53)           121.3635         estimate D2E/DX2                !
 ! A102  A(47,49,51)           120.1551         estimate D2E/DX2                !
 ! A103  A(47,49,54)           120.1014         estimate D2E/DX2                !
 ! A104  A(51,49,54)           119.7369         estimate D2E/DX2                !
 ! A105  A(48,50,51)           120.555          estimate D2E/DX2                !
 ! A106  A(48,50,55)           120.7288         estimate D2E/DX2                !
 ! A107  A(51,50,55)           118.7127         estimate D2E/DX2                !
 ! A108  A(49,51,50)           119.7327         estimate D2E/DX2                !
 ! A109  A(49,51,60)           122.2182         estimate D2E/DX2                !
 ! A110  A(50,51,60)           118.0486         estimate D2E/DX2                !
 ! A111  A(41,56,57)           124.7333         estimate D2E/DX2                !
 ! A112  A(41,56,58)           112.7593         estimate D2E/DX2                !
 ! A113  A(57,56,58)           122.5074         estimate D2E/DX2                !
 ! A114  A(56,58,59)           106.384          estimate D2E/DX2                !
 ! A115  A(51,60,61)           124.7334         estimate D2E/DX2                !
 ! A116  A(51,60,62)           112.7592         estimate D2E/DX2                !
 ! A117  A(61,60,62)           122.5075         estimate D2E/DX2                !
 ! A118  A(60,62,63)           106.3839         estimate D2E/DX2                !
 ! A119  L(2,1,19,3,-1)        180.0            estimate D2E/DX2                !
 ! A120  L(3,1,20,2,-1)        179.9997         estimate D2E/DX2                !
 ! A121  L(4,1,21,2,-1)        180.0003         estimate D2E/DX2                !
 ! A122  L(2,1,19,3,-2)        180.0            estimate D2E/DX2                !
 ! A123  L(3,1,20,2,-2)        180.0001         estimate D2E/DX2                !
 ! A124  L(4,1,21,2,-2)        180.0            estimate D2E/DX2                !
 ! D1    D(2,1,3,7)             89.4087         estimate D2E/DX2                !
 ! D2    D(2,1,3,15)           -91.2367         estimate D2E/DX2                !
 ! D3    D(4,1,3,7)            179.1985         estimate D2E/DX2                !
 ! D4    D(4,1,3,15)            -1.4469         estimate D2E/DX2                !
 ! D5    D(19,1,3,7)           -90.5913         estimate D2E/DX2                !
 ! D6    D(19,1,3,15)           88.7633         estimate D2E/DX2                !
 ! D7    D(21,1,3,7)            -0.8018         estimate D2E/DX2                !
 ! D8    D(21,1,3,15)          178.5528         estimate D2E/DX2                !
 ! D9    D(7,3,20,24)          179.9983         estimate D2E/DX2                !
 ! D10   D(7,3,20,32)            0.6452         estimate D2E/DX2                !
 ! D11   D(15,3,20,24)          -0.6469         estimate D2E/DX2                !
 ! D12   D(15,3,20,32)         180.0            estimate D2E/DX2                !
 ! D13   D(2,1,4,5)            -88.8378         estimate D2E/DX2                !
 ! D14   D(2,1,4,16)            91.8842         estimate D2E/DX2                !
 ! D15   D(3,1,4,5)           -179.1847         estimate D2E/DX2                !
 ! D16   D(3,1,4,16)             1.5374         estimate D2E/DX2                !
 ! D17   D(19,1,4,5)            91.1621         estimate D2E/DX2                !
 ! D18   D(19,1,4,16)          -88.1158         estimate D2E/DX2                !
 ! D19   D(20,1,4,5)             0.8151         estimate D2E/DX2                !
 ! D20   D(20,1,4,16)         -178.4629         estimate D2E/DX2                !
 ! D21   D(5,4,21,22)          179.997          estimate D2E/DX2                !
 ! D22   D(5,4,21,33)           -0.7217         estimate D2E/DX2                !
 ! D23   D(16,4,21,22)           0.7193         estimate D2E/DX2                !
 ! D24   D(16,4,21,33)        -179.9994         estimate D2E/DX2                !
 ! D25   D(2,1,20,24)           90.5898         estimate D2E/DX2                !
 ! D26   D(2,1,20,32)          -88.7635         estimate D2E/DX2                !
 ! D27   D(4,1,20,24)            0.8001         estimate D2E/DX2                !
 ! D28   D(4,1,20,32)         -178.5532         estimate D2E/DX2                !
 ! D29   D(19,1,20,24)         -89.4102         estimate D2E/DX2                !
 ! D30   D(19,1,20,32)          91.2365         estimate D2E/DX2                !
 ! D31   D(21,1,20,24)        -179.1996         estimate D2E/DX2                !
 ! D32   D(21,1,20,32)           1.4471         estimate D2E/DX2                !
 ! D33   D(2,1,21,22)          -91.1648         estimate D2E/DX2                !
 ! D34   D(2,1,21,33)           88.1163         estimate D2E/DX2                !
 ! D35   D(3,1,21,22)           -0.8179         estimate D2E/DX2                !
 ! D36   D(3,1,21,33)          178.4632         estimate D2E/DX2                !
 ! D37   D(19,1,21,22)          88.8352         estimate D2E/DX2                !
 ! D38   D(19,1,21,33)         -91.8837         estimate D2E/DX2                !
 ! D39   D(20,1,21,22)         179.1823         estimate D2E/DX2                !
 ! D40   D(20,1,21,33)          -1.5366         estimate D2E/DX2                !
 ! D41   D(1,3,7,8)             -0.7823         estimate D2E/DX2                !
 ! D42   D(1,3,7,9)            179.2745         estimate D2E/DX2                !
 ! D43   D(15,3,7,8)           179.8763         estimate D2E/DX2                !
 ! D44   D(15,3,7,9)            -0.0669         estimate D2E/DX2                !
 ! D45   D(1,3,15,13)         -179.205          estimate D2E/DX2                !
 ! D46   D(1,3,15,16)            1.1147         estimate D2E/DX2                !
 ! D47   D(7,3,15,13)            0.1835         estimate D2E/DX2                !
 ! D48   D(7,3,15,16)         -179.4968         estimate D2E/DX2                !
 ! D49   D(1,4,5,6)           -179.1573         estimate D2E/DX2                !
 ! D50   D(16,4,5,6)             0.136          estimate D2E/DX2                !
 ! D51   D(1,4,16,15)           -1.5816         estimate D2E/DX2                !
 ! D52   D(1,4,16,17)          179.3223         estimate D2E/DX2                !
 ! D53   D(5,4,16,15)          178.9582         estimate D2E/DX2                !
 ! D54   D(5,4,16,17)           -0.1379         estimate D2E/DX2                !
 ! D55   D(4,5,6,17)            -0.0843         estimate D2E/DX2                !
 ! D56   D(4,5,6,36)          -179.6341         estimate D2E/DX2                !
 ! D57   D(5,6,17,16)            0.0002         estimate D2E/DX2                !
 ! D58   D(5,6,17,18)         -177.9241         estimate D2E/DX2                !
 ! D59   D(36,6,17,16)         179.5022         estimate D2E/DX2                !
 ! D60   D(36,6,17,18)           1.5778         estimate D2E/DX2                !
 ! D61   D(5,6,36,37)         -146.8611         estimate D2E/DX2                !
 ! D62   D(5,6,36,38)           33.1462         estimate D2E/DX2                !
 ! D63   D(17,6,36,37)          33.6805         estimate D2E/DX2                !
 ! D64   D(17,6,36,38)        -146.3123         estimate D2E/DX2                !
 ! D65   D(3,7,9,10)           179.9035         estimate D2E/DX2                !
 ! D66   D(3,7,9,11)            -0.0838         estimate D2E/DX2                !
 ! D67   D(8,7,9,10)            -0.0365         estimate D2E/DX2                !
 ! D68   D(8,7,9,11)           179.9762         estimate D2E/DX2                !
 ! D69   D(7,9,11,12)         -179.9338         estimate D2E/DX2                !
 ! D70   D(7,9,11,13)            0.1184         estimate D2E/DX2                !
 ! D71   D(10,9,11,12)           0.079          estimate D2E/DX2                !
 ! D72   D(10,9,11,13)        -179.8688         estimate D2E/DX2                !
 ! D73   D(9,11,13,14)         179.9425         estimate D2E/DX2                !
 ! D74   D(9,11,13,15)          -0.0095         estimate D2E/DX2                !
 ! D75   D(12,11,13,14)         -0.0055         estimate D2E/DX2                !
 ! D76   D(12,11,13,15)       -179.9575         estimate D2E/DX2                !
 ! D77   D(11,13,15,3)          -0.1455         estimate D2E/DX2                !
 ! D78   D(11,13,15,16)        179.5091         estimate D2E/DX2                !
 ! D79   D(14,13,15,3)         179.9024         estimate D2E/DX2                !
 ! D80   D(14,13,15,16)         -0.443          estimate D2E/DX2                !
 ! D81   D(3,15,16,4)            0.3366         estimate D2E/DX2                !
 ! D82   D(3,15,16,17)         179.1587         estimate D2E/DX2                !
 ! D83   D(13,15,16,4)        -179.3399         estimate D2E/DX2                !
 ! D84   D(13,15,16,17)         -0.5179         estimate D2E/DX2                !
 ! D85   D(4,16,17,6)            0.0792         estimate D2E/DX2                !
 ! D86   D(4,16,17,18)         177.6898         estimate D2E/DX2                !
 ! D87   D(15,16,17,6)        -178.8538         estimate D2E/DX2                !
 ! D88   D(15,16,17,18)         -1.2431         estimate D2E/DX2                !
 ! D89   D(1,20,24,25)           0.7838         estimate D2E/DX2                !
 ! D90   D(1,20,24,26)        -179.2732         estimate D2E/DX2                !
 ! D91   D(32,20,24,25)       -179.8762         estimate D2E/DX2                !
 ! D92   D(32,20,24,26)          0.0668         estimate D2E/DX2                !
 ! D93   D(1,20,32,30)         179.2036         estimate D2E/DX2                !
 ! D94   D(1,20,32,33)          -1.116          estimate D2E/DX2                !
 ! D95   D(24,20,32,30)         -0.1836         estimate D2E/DX2                !
 ! D96   D(24,20,32,33)        179.4969         estimate D2E/DX2                !
 ! D97   D(1,21,22,23)         179.1604         estimate D2E/DX2                !
 ! D98   D(33,21,22,23)         -0.136          estimate D2E/DX2                !
 ! D99   D(1,21,33,32)           1.5797         estimate D2E/DX2                !
 ! D100  D(1,21,33,34)        -179.3247         estimate D2E/DX2                !
 ! D101  D(22,21,33,32)       -178.9577         estimate D2E/DX2                !
 ! D102  D(22,21,33,34)          0.1379         estimate D2E/DX2                !
 ! D103  D(21,22,23,34)          0.0843         estimate D2E/DX2                !
 ! D104  D(21,22,23,46)        179.6341         estimate D2E/DX2                !
 ! D105  D(22,23,34,33)         -0.0003         estimate D2E/DX2                !
 ! D106  D(22,23,34,35)        177.9239         estimate D2E/DX2                !
 ! D107  D(46,23,34,33)       -179.5021         estimate D2E/DX2                !
 ! D108  D(46,23,34,35)         -1.5779         estimate D2E/DX2                !
 ! D109  D(22,23,46,47)        146.862          estimate D2E/DX2                !
 ! D110  D(22,23,46,48)        -33.1452         estimate D2E/DX2                !
 ! D111  D(34,23,46,47)        -33.6797         estimate D2E/DX2                !
 ! D112  D(34,23,46,48)        146.3131         estimate D2E/DX2                !
 ! D113  D(20,24,26,27)       -179.9035         estimate D2E/DX2                !
 ! D114  D(20,24,26,28)          0.084          estimate D2E/DX2                !
 ! D115  D(25,24,26,27)          0.0364         estimate D2E/DX2                !
 ! D116  D(25,24,26,28)       -179.9761         estimate D2E/DX2                !
 ! D117  D(24,26,28,29)        179.9337         estimate D2E/DX2                !
 ! D118  D(24,26,28,30)         -0.1185         estimate D2E/DX2                !
 ! D119  D(27,26,28,29)         -0.079          estimate D2E/DX2                !
 ! D120  D(27,26,28,30)        179.8688         estimate D2E/DX2                !
 ! D121  D(26,28,30,31)       -179.9428         estimate D2E/DX2                !
 ! D122  D(26,28,30,32)          0.0095         estimate D2E/DX2                !
 ! D123  D(29,28,30,31)          0.0053         estimate D2E/DX2                !
 ! D124  D(29,28,30,32)        179.9575         estimate D2E/DX2                !
 ! D125  D(28,30,32,20)          0.1457         estimate D2E/DX2                !
 ! D126  D(28,30,32,33)       -179.5091         estimate D2E/DX2                !
 ! D127  D(31,30,32,20)       -179.902          estimate D2E/DX2                !
 ! D128  D(31,30,32,33)          0.4432         estimate D2E/DX2                !
 ! D129  D(20,32,33,21)         -0.3345         estimate D2E/DX2                !
 ! D130  D(20,32,33,34)       -179.1559         estimate D2E/DX2                !
 ! D131  D(30,32,33,21)        179.3422         estimate D2E/DX2                !
 ! D132  D(30,32,33,34)          0.5208         estimate D2E/DX2                !
 ! D133  D(21,33,34,23)         -0.0792         estimate D2E/DX2                !
 ! D134  D(21,33,34,35)       -177.6896         estimate D2E/DX2                !
 ! D135  D(32,33,34,23)        178.8532         estimate D2E/DX2                !
 ! D136  D(32,33,34,35)          1.2428         estimate D2E/DX2                !
 ! D137  D(6,36,37,39)        -179.3103         estimate D2E/DX2                !
 ! D138  D(6,36,37,42)           2.453          estimate D2E/DX2                !
 ! D139  D(38,36,37,39)          0.6824         estimate D2E/DX2                !
 ! D140  D(38,36,37,42)       -177.5543         estimate D2E/DX2                !
 ! D141  D(6,36,38,40)         179.9325         estimate D2E/DX2                !
 ! D142  D(6,36,38,43)           0.2445         estimate D2E/DX2                !
 ! D143  D(37,36,38,40)         -0.0602         estimate D2E/DX2                !
 ! D144  D(37,36,38,43)       -179.7482         estimate D2E/DX2                !
 ! D145  D(36,37,39,41)         -0.6967         estimate D2E/DX2                !
 ! D146  D(36,37,39,44)       -179.7565         estimate D2E/DX2                !
 ! D147  D(42,37,39,41)        177.5433         estimate D2E/DX2                !
 ! D148  D(42,37,39,44)         -1.5166         estimate D2E/DX2                !
 ! D149  D(36,38,40,41)         -0.5483         estimate D2E/DX2                !
 ! D150  D(36,38,40,45)       -179.857          estimate D2E/DX2                !
 ! D151  D(43,38,40,41)        179.1337         estimate D2E/DX2                !
 ! D152  D(43,38,40,45)         -0.175          estimate D2E/DX2                !
 ! D153  D(37,39,41,40)          0.0997         estimate D2E/DX2                !
 ! D154  D(37,39,41,56)       -179.6337         estimate D2E/DX2                !
 ! D155  D(44,39,41,40)        179.163          estimate D2E/DX2                !
 ! D156  D(44,39,41,56)         -0.5704         estimate D2E/DX2                !
 ! D157  D(38,40,41,39)          0.5318         estimate D2E/DX2                !
 ! D158  D(38,40,41,56)       -179.7239         estimate D2E/DX2                !
 ! D159  D(45,40,41,39)        179.8542         estimate D2E/DX2                !
 ! D160  D(45,40,41,56)         -0.4014         estimate D2E/DX2                !
 ! D161  D(39,41,56,57)        179.5118         estimate D2E/DX2                !
 ! D162  D(39,41,56,58)         -0.4882         estimate D2E/DX2                !
 ! D163  D(40,41,56,57)         -0.2258         estimate D2E/DX2                !
 ! D164  D(40,41,56,58)        179.7741         estimate D2E/DX2                !
 ! D165  D(23,46,47,49)        179.3102         estimate D2E/DX2                !
 ! D166  D(23,46,47,52)         -2.453          estimate D2E/DX2                !
 ! D167  D(48,46,47,49)         -0.6825         estimate D2E/DX2                !
 ! D168  D(48,46,47,52)        177.5543         estimate D2E/DX2                !
 ! D169  D(23,46,48,50)       -179.9324         estimate D2E/DX2                !
 ! D170  D(23,46,48,53)         -0.2446         estimate D2E/DX2                !
 ! D171  D(47,46,48,50)          0.0603         estimate D2E/DX2                !
 ! D172  D(47,46,48,53)        179.7481         estimate D2E/DX2                !
 ! D173  D(46,47,49,51)          0.6968         estimate D2E/DX2                !
 ! D174  D(46,47,49,54)        179.7565         estimate D2E/DX2                !
 ! D175  D(52,47,49,51)       -177.5432         estimate D2E/DX2                !
 ! D176  D(52,47,49,54)          1.5164         estimate D2E/DX2                !
 ! D177  D(46,48,50,51)          0.5482         estimate D2E/DX2                !
 ! D178  D(46,48,50,55)        179.857          estimate D2E/DX2                !
 ! D179  D(53,48,50,51)       -179.1336         estimate D2E/DX2                !
 ! D180  D(53,48,50,55)          0.1751         estimate D2E/DX2                !
 ! D181  D(47,49,51,50)         -0.0999         estimate D2E/DX2                !
 ! D182  D(47,49,51,60)        179.6335         estimate D2E/DX2                !
 ! D183  D(54,49,51,50)       -179.1629         estimate D2E/DX2                !
 ! D184  D(54,49,51,60)          0.5704         estimate D2E/DX2                !
 ! D185  D(48,50,51,49)         -0.5316         estimate D2E/DX2                !
 ! D186  D(48,50,51,60)        179.724          estimate D2E/DX2                !
 ! D187  D(55,50,51,49)       -179.8541         estimate D2E/DX2                !
 ! D188  D(55,50,51,60)          0.4015         estimate D2E/DX2                !
 ! D189  D(49,51,60,61)       -179.5159         estimate D2E/DX2                !
 ! D190  D(49,51,60,62)          0.492          estimate D2E/DX2                !
 ! D191  D(50,51,60,61)          0.2218         estimate D2E/DX2                !
 ! D192  D(50,51,60,62)       -179.7703         estimate D2E/DX2                !
 ! D193  D(41,56,58,59)        179.7962         estimate D2E/DX2                !
 ! D194  D(57,56,58,59)         -0.2039         estimate D2E/DX2                !
 ! D195  D(51,60,62,63)       -179.8            estimate D2E/DX2                !
 ! D196  D(61,60,62,63)          0.2076         estimate D2E/DX2                !
 --------------------------------------------------------------------------------
 Trust Radius=3.00D-01 FncErr=1.00D-07 GrdErr=1.00D-06
 Number of steps in this run=    378 maximum allowed number of steps=    378.
 GradGradGradGradGradGradGradGradGradGradGradGradGradGradGradGradGradGrad

 Leave Link  103 at Sat Oct 20 05:12:25 2018, MaxMem=   838860800 cpu:         0.3
 (Enter /soft/sl6.3/x86_64/gaussian/g09_d01/g09/l202.exe)
 Stoichiometry    C28H20Cl2FeN8O4(5)
 Framework group  C1[X(C28H20Cl2FeN8O4)]
 Deg. of freedom   183
 Full point group                 C1      NOp   1
 Largest Abelian subgroup         C1      NOp   1
 Largest concise Abelian subgroup C1      NOp   1
                         Standard orientation:                         
 ---------------------------------------------------------------------
 Center     Atomic      Atomic             Coordinates (Angstroms)
 Number     Number       Type             X           Y           Z
 ---------------------------------------------------------------------
      1         26           0        0.000001    0.000003    0.000056
      2         17           0        0.009360    0.163643    2.387532
      3          7           0        0.026130   -2.251681    0.142398
      4          7           0        2.168551   -0.581074    0.036133
      5          7           0        3.293073    0.050831    0.008710
      6          7           0        4.270703   -0.883135    0.039141
      7          6           0       -1.069791   -3.009155    0.206102
      8          1           0       -2.014233   -2.477112    0.199247
      9          6           0       -1.019055   -4.397316    0.278497
     10          1           0       -1.934608   -4.972686    0.330255
     11          6           0        0.226498   -5.017025    0.282686
     12          1           0        0.306481   -6.096510    0.336972
     13          6           0        1.371457   -4.233164    0.217322
     14          1           0        2.353923   -4.689068    0.219879
     15          6           0        1.232220   -2.846161    0.149266
     16          6           0        2.374814   -1.931819    0.087804
     17          6           0        3.735302   -2.133986    0.088832
     18          1           0        4.342642   -3.018769    0.152101
     19         17           0       -0.009358   -0.163637   -2.387421
     20          7           0       -0.026131    2.251689   -0.142276
     21          7           0       -2.168549    0.581078   -0.036033
     22          7           0       -3.293070   -0.050832   -0.008657
     23          7           0       -4.270703    0.883130   -0.039134
     24          6           0        1.069789    3.009167   -0.205948
     25          1           0        2.014232    2.477125   -0.199096
     26          6           0        1.019051    4.397329   -0.278311
     27          1           0        1.934604    4.972702   -0.330044
     28          6           0       -0.226503    5.017036   -0.282497
     29          1           0       -0.306486    6.096523   -0.336756
     30          6           0       -1.371461    4.233172   -0.217165
     31          1           0       -2.353927    4.689074   -0.219717
     32          6           0       -1.232222    2.846168   -0.149144
     33          6           0       -2.374815    1.931822   -0.087718
     34          6           0       -3.735303    2.133984   -0.088807
     35          1           0       -4.342644    3.018764   -0.152109
     36          6           0        5.640008   -0.497375    0.027616
     37          6           0        6.582451   -1.305902   -0.608202
     38          6           0        6.018572    0.690216    0.656535
     39          6           0        7.919457   -0.929600   -0.602610
     40          6           0        7.353743    1.063501    0.645297
     41          6           0        8.312314    0.257114    0.022927
     42          1           0        6.272029   -2.204418   -1.126576
     43          1           0        5.268792    1.296610    1.145672
     44          1           0        8.658575   -1.546306   -1.095569
     45          1           0        7.676576    1.977750    1.126786
     46          6           0       -5.640006    0.497366   -0.027669
     47          6           0       -6.582484    1.305900    0.608087
     48          6           0       -6.018534   -0.690239   -0.656585
     49          6           0       -7.919489    0.929593    0.602434
     50          6           0       -7.353705   -1.063529   -0.645408
     51          6           0       -8.312310   -0.257134   -0.023099
     52          1           0       -6.272092    2.204427    1.126460
     53          1           0       -5.268728   -1.296639   -1.145675
     54          1           0       -8.658633    1.546305    1.095346
     55          1           0       -7.676510   -1.977787   -1.126896
     56          6           0        9.730487    0.708291    0.049629
     57          8           0       10.118352    1.726541    0.568040
     58          8           0       10.566292   -0.152955   -0.578418
     59          1           0       11.453739    0.228172   -0.509124
     60          6           0       -9.730479   -0.708319   -0.049862
     61          8           0      -10.118324   -1.726546   -0.568332
     62          8           0      -10.566329    0.152977    0.578058
     63          1           0      -11.453778   -0.228128    0.508681
 ---------------------------------------------------------------------
 Rotational constants (GHZ):      0.1578176      0.0265765      0.0237655
 Leave Link  202 at Sat Oct 20 05:12:25 2018, MaxMem=   838860800 cpu:         0.1
 (Enter /soft/sl6.3/x86_64/gaussian/g09_d01/g09/l301.exe)
 Standard basis: 6-311G(d,p) (5D, 7F)
 Ernie: Thresh=  0.10000D-02 Tol=  0.10000D-05 Strict=F.
 There are   986 symmetry adapted cartesian basis functions of A   symmetry.
 There are   938 symmetry adapted basis functions of A   symmetry.
   938 basis functions,  1619 primitive gaussians,   986 cartesian basis functions
   170 alpha electrons      166 beta electrons
       nuclear repulsion energy      5760.1215201275 Hartrees.
 IExCor=  402 DFT=T Ex+Corr=B3LYP ExCW=0 ScaHFX=  0.200000
 ScaDFX=  0.800000  0.720000  1.000000  0.810000 ScalE2=  1.000000  1.000000
 IRadAn=      0 IRanWt=     -1 IRanGd=            0 ICorTp=0 IEmpDi=  4
 NAtoms=   63 NActive=   63 NUniq=   63 SFac= 1.00D+00 NAtFMM=   60 NAOKFM=T Big=T
 Integral buffers will be    131072 words long.
 Raffenetti 2 integral format.
 Two-electron integral symmetry is turned on.
 Leave Link  301 at Sat Oct 20 05:12:25 2018, MaxMem=   838860800 cpu:         0.9
 (Enter /soft/sl6.3/x86_64/gaussian/g09_d01/g09/l302.exe)
 NPDir=0 NMtPBC=     1 NCelOv=     1 NCel=       1 NClECP=     1 NCelD=      1
         NCelK=      1 NCelE2=     1 NClLst=     1 CellRange=     0.0.
 One-electron integrals computed using PRISM.
 NBasis=   938 RedAO= T EigKep=  1.63D-04  NBF=   938
 NBsUse=   938 1.00D-06 EigRej= -1.00D+00 NBFU=   938
 Precomputing XC quadrature grid using
 IXCGrd= 4 IRadAn=           0 IRanWt=          -1 IRanGd=           0 AccXCQ= 0.00D+00.
 Generated NRdTot=       0 NPtTot=           0 NUsed=           0 NTot=          32
 NSgBfM=   764   769   775   780   786 MxSgAt=    63 MxSgA2=    63.
 Leave Link  302 at Sat Oct 20 05:12:29 2018, MaxMem=   838860800 cpu:        54.6
 (Enter /soft/sl6.3/x86_64/gaussian/g09_d01/g09/l303.exe)
 DipDrv:  MaxL=1.
 Leave Link  303 at Sat Oct 20 05:12:29 2018, MaxMem=   838860800 cpu:         3.7
 (Enter /soft/sl6.3/x86_64/gaussian/g09_d01/g09/l401.exe)
 ExpMin= 4.19D-02 ExpMax= 2.58D+05 ExpMxC= 8.89D+03 IAcc=2 IRadAn=         4 AccDes= 0.00D+00
 Harris functional with IExCor=  402 and IRadAn=       4 diagonalized for initial guess.
 HarFok:  IExCor=  402 AccDes= 0.00D+00 IRadAn=         4 IDoV= 1 UseB2=F ITyADJ=14
 ICtDFT=  3500011 ScaDFX=  1.000000  1.000000  1.000000  1.000000
 FoFCou: FMM=F IPFlag=           0 FMFlag=      100000 FMFlg1=        2001
         NFxFlg=           0 DoJE=T BraDBF=F KetDBF=T FulRan=T
         wScrn=  0.000000 ICntrl=     500 IOpCl=  0 I1Cent=   200000004 NGrid=           0
         NMat0=    1 NMatS0=      1 NMatT0=    0 NMatD0=    1 NMtDS0=    0 NMtDT0=    0
 Petite list used in FoFCou.
 Harris En= -4002.37511602891    
 JPrj=0 DoOrth=F DoCkMO=F.
 Initial guess <Sx>= 0.0000 <Sy>= 0.0000 <Sz>= 2.0000 <S**2>= 6.0000 S= 2.0000
 Leave Link  401 at Sat Oct 20 05:12:36 2018, MaxMem=   838860800 cpu:       108.0
 (Enter /soft/sl6.3/x86_64/gaussian/g09_d01/g09/l502.exe)
 UHF open shell SCF:
 Using DIIS extrapolation, IDIIS=  1040.
 Integral symmetry usage will be decided dynamically.
 IVT=     2958216 IEndB=     2958216 NGot=   838860800 MDV=   836892407
 LenX=   836892407 LenY=   835919225
 Requested convergence on RMS density matrix=1.00D-08 within 128 cycles.
 Requested convergence on MAX density matrix=1.00D-06.
 Requested convergence on             energy=1.00D-06.
 No special actions if energy rises.
 Fock matrices will be formed incrementally for  20 cycles.

 Cycle   1  Pass 1  IDiag  1:
 FoFJK:  IHMeth= 1 ICntrl=       0 DoSepK=F KAlg= 0 I1Cent=   0 FoldK=F
 IRaf= 540000000 NMat=   1 IRICut=       1 DoRegI=T DoRafI=F ISym2E= 0.
 FoFCou: FMM=T IPFlag=           0 FMFlag=      100000 FMFlg1=        2001
         NFxFlg=           0 DoJE=F BraDBF=F KetDBF=F FulRan=T
         wScrn=  0.000000 ICntrl=       0 IOpCl=  1 I1Cent=           0 NGrid=           0
         NMat0=    1 NMatS0=      1 NMatT0=    0 NMatD0=    1 NMtDS0=    0 NMtDT0=    0
 Symmetry not used in FoFCou.
 FMM levels:  10  Number of levels for PrismC:   9
 E= -4000.88367067241    
 DIIS: error= 1.12D-01 at cycle   1 NSaved=   1.
 NSaved= 1 IEnMin= 1 EnMin= -4000.88367067241     IErMin= 1 ErrMin= 1.12D-01
 ErrMax= 1.12D-01  0.00D+00 EMaxC= 1.00D-01 BMatC= 9.58D+00 BMatP= 9.58D+00
 IDIUse=3 WtCom= 0.00D+00 WtEn= 1.00D+00
 Coeff-Com:  0.100D+01
 Coeff-En:   0.100D+01
 Coeff:      0.100D+01
 Gap=    -0.786 Goal=   None    Shift=    0.000
 Gap=     0.274 Goal=   None    Shift=    0.000
 GapD=   -0.786 DampG=0.250 DampE=0.125 DampFc=0.1250 IDamp=-1.
 Damping current iteration by 1.25D-01
 RMSDP=7.59D-03 MaxDP=4.02D+00              OVMax= 9.10D-01

 Cycle   2  Pass 1  IDiag  1:
 RMSU=  9.49D-04    CP:  1.00D+00
 E= -4001.33965481625     Delta-E=       -0.455984143835 Rises=F Damp=T
 DIIS: error= 3.71D-02 at cycle   2 NSaved=   2.
 NSaved= 2 IEnMin= 2 EnMin= -4001.33965481625     IErMin= 2 ErrMin= 3.71D-02
 ErrMax= 3.71D-02  0.00D+00 EMaxC= 1.00D-01 BMatC= 2.98D+00 BMatP= 9.58D+00
 IDIUse=3 WtCom= 6.29D-01 WtEn= 3.71D-01
 Coeff-Com: -0.438D+00 0.144D+01
 Coeff-En:   0.167D+00 0.833D+00
 Coeff:     -0.213D+00 0.121D+01
 Gap=     0.000 Goal=   None    Shift=    0.000
 Gap=     0.002 Goal=   None    Shift=    0.000
 RMSDP=1.73D-03 MaxDP=4.91D-01 DE=-4.56D-01 OVMax= 9.25D-01

 Cycle   3  Pass 1  IDiag  1:
 RMSU=  1.57D-03    CP:  9.84D-01  2.48D-01
 E= -4001.33550936735     Delta-E=        0.004145448895 Rises=F Damp=F
 DIIS: error= 3.22D-02 at cycle   3 NSaved=   3.
 NSaved= 3 IEnMin= 2 EnMin= -4001.33965481625     IErMin= 3 ErrMin= 3.22D-02
 ErrMax= 3.22D-02  0.00D+00 EMaxC= 1.00D-01 BMatC= 3.46D+00 BMatP= 2.98D+00
 IDIUse=2 WtCom= 0.00D+00 WtEn= 1.00D+00
 Coeff-En:   0.000D+00 0.501D+00 0.499D+00
 Coeff:      0.000D+00 0.501D+00 0.499D+00
 Gap=    -0.383 Goal=   None    Shift=    0.000
 Gap=    -0.103 Goal=   None    Shift=    0.000
 RMSDP=2.74D-03 MaxDP=2.00D-01 DE= 4.15D-03 OVMax= 9.75D-01

 Cycle   4  Pass 1  IDiag  1:
 RMSU=  2.14D-03    CP:  9.75D-01  1.52D+00  2.25D-01
 E= -3986.39798355993     Delta-E=       14.937525807420 Rises=F Damp=F
 DIIS: error= 3.75D-01 at cycle   4 NSaved=   4.
 NSaved= 4 IEnMin= 2 EnMin= -4001.33965481625     IErMin= 3 ErrMin= 3.22D-02
 ErrMax= 3.75D-01  0.00D+00 EMaxC= 1.00D-01 BMatC= 5.88D+01 BMatP= 2.98D+00
 IDIUse=2 WtCom= 0.00D+00 WtEn= 1.00D+00
 EnCoef did   100 forward-backward iterations
 Coeff-En:   0.289D+00 0.193D-01 0.550D+00 0.142D+00
 Coeff:      0.289D+00 0.193D-01 0.550D+00 0.142D+00
 Gap=    -0.114 Goal=   None    Shift=    0.000
 Gap=    -0.003 Goal=   None    Shift=    0.000
 RMSDP=2.06D-03 MaxDP=2.06D-01 DE= 1.49D+01 OVMax= 9.82D-01

 Cycle   5  Pass 1  IDiag  1:
 RMSU=  1.15D-03    CP:  9.88D-01  5.03D-01  3.55D-01  3.50D-01
 E= -4002.27788303348     Delta-E=      -15.879899473552 Rises=F Damp=F
 DIIS: error= 3.80D-02 at cycle   5 NSaved=   5.
 NSaved= 5 IEnMin= 5 EnMin= -4002.27788303348     IErMin= 3 ErrMin= 3.22D-02
 ErrMax= 3.80D-02  0.00D+00 EMaxC= 1.00D-01 BMatC= 1.52D+00 BMatP= 2.98D+00
 IDIUse=3 WtCom= 6.20D-01 WtEn= 3.80D-01
 Coeff-Com: -0.101D+00 0.348D+00 0.352D+00-0.407D-02 0.406D+00
 Coeff-En:   0.000D+00 0.000D+00 0.249D+00 0.000D+00 0.751D+00
 Coeff:     -0.628D-01 0.216D+00 0.313D+00-0.252D-02 0.537D+00
 Gap=     0.068 Goal=   None    Shift=    0.000
 Gap=     0.240 Goal=   None    Shift=    0.000
 RMSDP=1.05D-03 MaxDP=6.17D-02 DE=-1.59D+01 OVMax= 1.75D-01

 Cycle   6  Pass 1  IDiag  1:
 RMSU=  9.22D-04    CP:  9.89D-01  2.03D-01  5.34D-01  2.09D-01  9.22D-01
 E= -4002.52454664432     Delta-E=       -0.246663610837 Rises=F Damp=F
 DIIS: error= 1.74D-02 at cycle   6 NSaved=   6.
 NSaved= 6 IEnMin= 6 EnMin= -4002.52454664432     IErMin= 6 ErrMin= 1.74D-02
 ErrMax= 1.74D-02  0.00D+00 EMaxC= 1.00D-01 BMatC= 7.00D-01 BMatP= 1.52D+00
 IDIUse=3 WtCom= 8.26D-01 WtEn= 1.74D-01
 Coeff-Com:  0.455D-02 0.692D-01 0.197D+00-0.729D-02 0.379D+00 0.358D+00
 Coeff-En:   0.000D+00 0.000D+00 0.000D+00 0.000D+00 0.273D+00 0.727D+00
 Coeff:      0.376D-02 0.571D-01 0.163D+00-0.602D-02 0.360D+00 0.422D+00
 Gap=     0.107 Goal=   None    Shift=    0.000
 Gap=     0.117 Goal=   None    Shift=    0.000
 RMSDP=5.97D-04 MaxDP=4.67D-02 DE=-2.47D-01 OVMax= 1.01D-01

 Cycle   7  Pass 1  IDiag  1:
 RMSU=  3.46D-04    CP:  9.84D-01  2.56D-01  4.64D-01  2.42D-01  8.78D-01
                    CP:  5.00D-01
 E= -4002.66091825190     Delta-E=       -0.136371607583 Rises=F Damp=F
 DIIS: error= 5.96D-03 at cycle   7 NSaved=   7.
 NSaved= 7 IEnMin= 7 EnMin= -4002.66091825190     IErMin= 7 ErrMin= 5.96D-03
 ErrMax= 5.96D-03  0.00D+00 EMaxC= 1.00D-01 BMatC= 8.31D-02 BMatP= 7.00D-01
 IDIUse=3 WtCom= 9.40D-01 WtEn= 5.96D-02
 Coeff-Com:  0.309D-01-0.220D-01 0.540D-01-0.346D-02 0.790D-01 0.237D+00
 Coeff-Com:  0.624D+00
 Coeff-En:   0.000D+00 0.000D+00 0.000D+00 0.000D+00 0.000D+00 0.920D-01
 Coeff-En:   0.908D+00
 Coeff:      0.290D-01-0.207D-01 0.507D-01-0.326D-02 0.743D-01 0.229D+00
 Coeff:      0.641D+00
 Gap=     0.098 Goal=   None    Shift=    0.000
 Gap=     0.091 Goal=   None    Shift=    0.000
 RMSDP=1.75D-04 MaxDP=9.12D-03 DE=-1.36D-01 OVMax= 4.05D-02

 Cycle   8  Pass 1  IDiag  1:
 RMSU=  1.32D-04    CP:  9.84D-01  2.31D-01  4.84D-01  2.29D-01  8.72D-01
                    CP:  6.12D-01  9.87D-01
 E= -4002.67606323728     Delta-E=       -0.015144985377 Rises=F Damp=F
 DIIS: error= 3.70D-03 at cycle   8 NSaved=   8.
 NSaved= 8 IEnMin= 8 EnMin= -4002.67606323728     IErMin= 8 ErrMin= 3.70D-03
 ErrMax= 3.70D-03  0.00D+00 EMaxC= 1.00D-01 BMatC= 2.02D-02 BMatP= 8.31D-02
 IDIUse=3 WtCom= 9.63D-01 WtEn= 3.70D-02
 Coeff-Com:  0.201D-01-0.243D-01 0.230D-02-0.126D-03-0.573D-01 0.470D-01
 Coeff-Com:  0.441D+00 0.571D+00
 Coeff-En:   0.000D+00 0.000D+00 0.000D+00 0.000D+00 0.000D+00 0.000D+00
 Coeff-En:   0.607D-01 0.939D+00
 Coeff:      0.194D-01-0.234D-01 0.221D-02-0.121D-03-0.552D-01 0.453D-01
 Coeff:      0.427D+00 0.585D+00
 Gap=     0.099 Goal=   None    Shift=    0.000
 Gap=     0.082 Goal=   None    Shift=    0.000
 RMSDP=9.52D-05 MaxDP=4.83D-03 DE=-1.51D-02 OVMax= 1.95D-02

 Cycle   9  Pass 1  IDiag  1:
 RMSU=  5.50D-05    CP:  9.84D-01  2.17D-01  4.87D-01  2.20D-01  8.43D-01
                    CP:  6.18D-01  1.16D+00  8.15D-01
 E= -4002.68046206582     Delta-E=       -0.004398828542 Rises=F Damp=F
 DIIS: error= 9.65D-04 at cycle   9 NSaved=   9.
 NSaved= 9 IEnMin= 9 EnMin= -4002.68046206582     IErMin= 9 ErrMin= 9.65D-04
 ErrMax= 9.65D-04  0.00D+00 EMaxC= 1.00D-01 BMatC= 1.68D-03 BMatP= 2.02D-02
 IDIUse=3 WtCom= 9.90D-01 WtEn= 9.65D-03
 Coeff-Com:  0.226D-02-0.334D-02-0.101D-02 0.326D-03-0.278D-01-0.604D-02
 Coeff-Com:  0.883D-01 0.286D+00 0.662D+00
 Coeff-En:   0.000D+00 0.000D+00 0.000D+00 0.000D+00 0.000D+00 0.000D+00
 Coeff-En:   0.000D+00 0.000D+00 0.100D+01
 Coeff:      0.223D-02-0.330D-02-0.100D-02 0.323D-03-0.276D-01-0.598D-02
 Coeff:      0.874D-01 0.283D+00 0.665D+00
 Gap=     0.099 Goal=   None    Shift=    0.000
 Gap=     0.081 Goal=   None    Shift=    0.000
 RMSDP=2.97D-05 MaxDP=1.73D-03 DE=-4.40D-03 OVMax= 5.96D-03

 Cycle  10  Pass 1  IDiag  1:
 RMSU=  2.42D-05    CP:  9.84D-01  2.22D-01  4.87D-01  2.21D-01  8.44D-01
                    CP:  6.19D-01  1.17D+00  9.33D-01  9.31D-01
 E= -4002.68073765406     Delta-E=       -0.000275588238 Rises=F Damp=F
 DIIS: error= 4.85D-04 at cycle  10 NSaved=  10.
 NSaved=10 IEnMin=10 EnMin= -4002.68073765406     IErMin=10 ErrMin= 4.85D-04
 ErrMax= 4.85D-04  0.00D+00 EMaxC= 1.00D-01 BMatC= 5.76D-04 BMatP= 1.68D-03
 IDIUse=3 WtCom= 9.95D-01 WtEn= 4.85D-03
 Coeff-Com: -0.217D-02 0.322D-02 0.804D-03 0.322D-03-0.724D-02-0.925D-02
 Coeff-Com: -0.149D-01 0.972D-01 0.437D+00 0.495D+00
 Coeff-En:   0.000D+00 0.000D+00 0.000D+00 0.000D+00 0.000D+00 0.000D+00
 Coeff-En:   0.000D+00 0.000D+00 0.209D+00 0.791D+00
 Coeff:     -0.216D-02 0.321D-02 0.800D-03 0.321D-03-0.720D-02-0.921D-02
 Coeff:     -0.148D-01 0.968D-01 0.436D+00 0.496D+00
 Gap=     0.100 Goal=   None    Shift=    0.000
 Gap=     0.082 Goal=   None    Shift=    0.000
 RMSDP=1.29D-05 MaxDP=1.00D-03 DE=-2.76D-04 OVMax= 2.50D-03

 Cycle  11  Pass 1  IDiag  1:
 RMSU=  9.32D-06    CP:  9.84D-01  2.22D-01  4.88D-01  2.21D-01  8.42D-01
                    CP:  6.18D-01  1.17D+00  9.36D-01  9.69D-01  6.58D-01
 E= -4002.68087034482     Delta-E=       -0.000132690762 Rises=F Damp=F
 DIIS: error= 2.10D-04 at cycle  11 NSaved=  11.
 NSaved=11 IEnMin=11 EnMin= -4002.68087034482     IErMin=11 ErrMin= 2.10D-04
 ErrMax= 2.10D-04  0.00D+00 EMaxC= 1.00D-01 BMatC= 4.77D-05 BMatP= 5.76D-04
 IDIUse=3 WtCom= 9.98D-01 WtEn= 2.10D-03
 Coeff-Com: -0.756D-03 0.817D-03 0.341D-04 0.159D-03 0.782D-03-0.231D-02
 Coeff-Com: -0.169D-01 0.123D-01 0.114D+00 0.241D+00 0.650D+00
 Coeff-En:   0.000D+00 0.000D+00 0.000D+00 0.000D+00 0.000D+00 0.000D+00
 Coeff-En:   0.000D+00 0.000D+00 0.000D+00 0.000D+00 0.100D+01
 Coeff:     -0.754D-03 0.816D-03 0.340D-04 0.158D-03 0.781D-03-0.230D-02
 Coeff:     -0.168D-01 0.123D-01 0.114D+00 0.241D+00 0.651D+00
 Gap=     0.100 Goal=   None    Shift=    0.000
 Gap=     0.082 Goal=   None    Shift=    0.000
 RMSDP=5.50D-06 MaxDP=3.82D-04 DE=-1.33D-04 OVMax= 1.65D-03

 Cycle  12  Pass 1  IDiag  1:
 RMSU=  4.82D-06    CP:  9.84D-01  2.22D-01  4.87D-01  2.21D-01  8.42D-01
                    CP:  6.18D-01  1.17D+00  9.46D-01  9.87D-01  7.28D-01
                    CP:  9.11D-01
 E= -4002.68088401241     Delta-E=       -0.000013667586 Rises=F Damp=F
 DIIS: error= 2.25D-04 at cycle  12 NSaved=  12.
 NSaved=12 IEnMin=12 EnMin= -4002.68088401241     IErMin=11 ErrMin= 2.10D-04
 ErrMax= 2.25D-04  0.00D+00 EMaxC= 1.00D-01 BMatC= 2.03D-05 BMatP= 4.77D-05
 IDIUse=3 WtCom= 9.98D-01 WtEn= 2.10D-03
 Coeff-Com: -0.239D-03 0.120D-03-0.136D-03 0.687D-04 0.244D-02 0.111D-02
 Coeff-Com: -0.652D-02-0.177D-01-0.433D-01 0.250D-01 0.442D+00 0.597D+00
 Coeff-En:   0.000D+00 0.000D+00 0.000D+00 0.000D+00 0.000D+00 0.000D+00
 Coeff-En:   0.000D+00 0.000D+00 0.000D+00 0.000D+00 0.000D+00 0.100D+01
 Coeff:     -0.238D-03 0.120D-03-0.136D-03 0.685D-04 0.244D-02 0.111D-02
 Coeff:     -0.651D-02-0.177D-01-0.432D-01 0.249D-01 0.442D+00 0.597D+00
 Gap=     0.100 Goal=   None    Shift=    0.000
 Gap=     0.082 Goal=   None    Shift=    0.000
 RMSDP=3.09D-06 MaxDP=2.76D-04 DE=-1.37D-05 OVMax= 1.31D-03

 Cycle  13  Pass 1  IDiag  1:
 RMSU=  2.25D-06    CP:  9.84D-01  2.23D-01  4.88D-01  2.22D-01  8.43D-01
                    CP:  6.18D-01  1.17D+00  9.48D-01  9.95D-01  7.60D-01
                    CP:  1.11D+00  9.66D-01
 E= -4002.68089249598     Delta-E=       -0.000008483576 Rises=F Damp=F
 DIIS: error= 9.78D-05 at cycle  13 NSaved=  13.
 NSaved=13 IEnMin=13 EnMin= -4002.68089249598     IErMin=13 ErrMin= 9.78D-05
 ErrMax= 9.78D-05  0.00D+00 EMaxC= 1.00D-01 BMatC= 4.04D-06 BMatP= 2.03D-05
 IDIUse=1 WtCom= 1.00D+00 WtEn= 0.00D+00
 Coeff-Com: -0.143D-03 0.183D-03-0.114D-03 0.180D-04 0.714D-03 0.131D-02
 Coeff-Com:  0.370D-02-0.115D-01-0.558D-01-0.704D-01 0.113D-02 0.243D+00
 Coeff-Com:  0.888D+00
 Coeff:     -0.143D-03 0.183D-03-0.114D-03 0.180D-04 0.714D-03 0.131D-02
 Coeff:      0.370D-02-0.115D-01-0.558D-01-0.704D-01 0.113D-02 0.243D+00
 Coeff:      0.888D+00
 Gap=     0.100 Goal=   None    Shift=    0.000
 Gap=     0.082 Goal=   None    Shift=    0.000
 RMSDP=2.65D-06 MaxDP=2.10D-04 DE=-8.48D-06 OVMax= 1.07D-03

 Cycle  14  Pass 1  IDiag  1:
 RMSU=  1.73D-06    CP:  9.84D-01  2.23D-01  4.88D-01  2.22D-01  8.42D-01
                    CP:  6.18D-01  1.17D+00  9.49D-01  1.00D+00  7.84D-01
                    CP:  1.23D+00  1.22D+00  1.19D+00
 E= -4002.68089582115     Delta-E=       -0.000003325164 Rises=F Damp=F
 DIIS: error= 7.78D-05 at cycle  14 NSaved=  14.
 NSaved=14 IEnMin=14 EnMin= -4002.68089582115     IErMin=14 ErrMin= 7.78D-05
 ErrMax= 7.78D-05  0.00D+00 EMaxC= 1.00D-01 BMatC= 2.28D-06 BMatP= 4.04D-06
 IDIUse=1 WtCom= 1.00D+00 WtEn= 0.00D+00
 Coeff-Com: -0.603D-04 0.125D-03 0.282D-04-0.298D-04 0.217D-04 0.782D-03
 Coeff-Com:  0.443D-02-0.321D-02-0.277D-01-0.598D-01-0.147D+00-0.309D-01
 Coeff-Com:  0.661D+00 0.603D+00
 Coeff:     -0.603D-04 0.125D-03 0.282D-04-0.298D-04 0.217D-04 0.782D-03
 Coeff:      0.443D-02-0.321D-02-0.277D-01-0.598D-01-0.147D+00-0.309D-01
 Coeff:      0.661D+00 0.603D+00
 Gap=     0.100 Goal=   None    Shift=    0.000
 Gap=     0.082 Goal=   None    Shift=    0.000
 RMSDP=1.63D-06 MaxDP=1.28D-04 DE=-3.33D-06 OVMax= 7.47D-04

 Cycle  15  Pass 1  IDiag  1:
 RMSU=  7.96D-07    CP:  9.84D-01  2.23D-01  4.87D-01  2.22D-01  8.42D-01
                    CP:  6.18D-01  1.17D+00  9.49D-01  1.00D+00  7.94D-01
                    CP:  1.31D+00  1.35D+00  1.60D+00  1.09D+00
 E= -4002.68089739656     Delta-E=       -0.000001575414 Rises=F Damp=F
 DIIS: error= 2.90D-05 at cycle  15 NSaved=  15.
 NSaved=15 IEnMin=15 EnMin= -4002.68089739656     IErMin=15 ErrMin= 2.90D-05
 ErrMax= 2.90D-05  0.00D+00 EMaxC= 1.00D-01 BMatC= 5.18D-07 BMatP= 2.28D-06
 IDIUse=1 WtCom= 1.00D+00 WtEn= 0.00D+00
 Coeff-Com:  0.106D-03-0.120D-03 0.135D-04-0.340D-04-0.249D-03-0.851D-04
 Coeff-Com:  0.777D-03 0.217D-02 0.437D-02-0.687D-02-0.814D-01-0.918D-01
 Coeff-Com:  0.753D-01 0.274D+00 0.824D+00
 Coeff:      0.106D-03-0.120D-03 0.135D-04-0.340D-04-0.249D-03-0.851D-04
 Coeff:      0.777D-03 0.217D-02 0.437D-02-0.687D-02-0.814D-01-0.918D-01
 Coeff:      0.753D-01 0.274D+00 0.824D+00
 Gap=     0.100 Goal=   None    Shift=    0.000
 Gap=     0.082 Goal=   None    Shift=    0.000
 RMSDP=1.03D-06 MaxDP=7.13D-05 DE=-1.58D-06 OVMax= 5.11D-04

 Cycle  16  Pass 1  IDiag  1:
 RMSU=  4.61D-07    CP:  9.84D-01  2.23D-01  4.87D-01  2.22D-01  8.43D-01
                    CP:  6.18D-01  1.17D+00  9.49D-01  1.00D+00  7.97D-01
                    CP:  1.34D+00  1.45D+00  1.84D+00  1.33D+00  1.12D+00
 E= -4002.68089787928     Delta-E=       -0.000000482720 Rises=F Damp=F
 DIIS: error= 1.65D-05 at cycle  16 NSaved=  16.
 NSaved=16 IEnMin=16 EnMin= -4002.68089787928     IErMin=16 ErrMin= 1.65D-05
 ErrMax= 1.65D-05  0.00D+00 EMaxC= 1.00D-01 BMatC= 2.61D-07 BMatP= 5.18D-07
 IDIUse=1 WtCom= 1.00D+00 WtEn= 0.00D+00
 Coeff-Com:  0.859D-04-0.818D-04-0.169D-05-0.192D-04-0.376D-03-0.462D-03
 Coeff-Com: -0.617D-03 0.295D-02 0.131D-01 0.128D-01-0.212D-01-0.539D-01
 Coeff-Com: -0.135D+00-0.214D-01 0.497D+00 0.708D+00
 Coeff:      0.859D-04-0.818D-04-0.169D-05-0.192D-04-0.376D-03-0.462D-03
 Coeff:     -0.617D-03 0.295D-02 0.131D-01 0.128D-01-0.212D-01-0.539D-01
 Coeff:     -0.135D+00-0.214D-01 0.497D+00 0.708D+00
 Gap=     0.100 Goal=   None    Shift=    0.000
 Gap=     0.082 Goal=   None    Shift=    0.000
 RMSDP=6.76D-07 MaxDP=6.13D-05 DE=-4.83D-07 OVMax= 4.03D-04

 Cycle  17  Pass 1  IDiag  1:
 RMSU=  2.68D-07    CP:  9.84D-01  2.23D-01  4.87D-01  2.22D-01  8.43D-01
                    CP:  6.18D-01  1.17D+00  9.49D-01  1.00D+00  8.00D-01
                    CP:  1.35D+00  1.49D+00  1.99D+00  1.52D+00  1.48D+00
                    CP:  1.12D+00
 E= -4002.68089807118     Delta-E=       -0.000000191900 Rises=F Damp=F
 DIIS: error= 9.45D-06 at cycle  17 NSaved=  17.
 NSaved=17 IEnMin=17 EnMin= -4002.68089807118     IErMin=17 ErrMin= 9.45D-06
 ErrMax= 9.45D-06  0.00D+00 EMaxC= 1.00D-01 BMatC= 6.81D-08 BMatP= 2.61D-07
 IDIUse=1 WtCom= 1.00D+00 WtEn= 0.00D+00
 Coeff-Com:  0.205D-04-0.133D-04 0.227D-05-0.585D-05-0.122D-03-0.264D-03
 Coeff-Com: -0.597D-03 0.512D-03 0.470D-02 0.769D-02 0.128D-01 0.240D-02
 Coeff-Com: -0.753D-01-0.873D-01-0.363D-01 0.306D+00 0.866D+00
 Coeff:      0.205D-04-0.133D-04 0.227D-05-0.585D-05-0.122D-03-0.264D-03
 Coeff:     -0.597D-03 0.512D-03 0.470D-02 0.769D-02 0.128D-01 0.240D-02
 Coeff:     -0.753D-01-0.873D-01-0.363D-01 0.306D+00 0.866D+00
 Gap=     0.100 Goal=   None    Shift=    0.000
 Gap=     0.082 Goal=   None    Shift=    0.000
 RMSDP=4.40D-07 MaxDP=5.79D-05 DE=-1.92D-07 OVMax= 3.51D-04

 Cycle  18  Pass 1  IDiag  1:
 RMSU=  1.63D-07    CP:  9.84D-01  2.23D-01  4.87D-01  2.22D-01  8.43D-01
                    CP:  6.18D-01  1.17D+00  9.49D-01  1.00D+00  8.00D-01
                    CP:  1.35D+00  1.52D+00  2.08D+00  1.61D+00  1.63D+00
                    CP:  1.55D+00  1.53D+00
 E= -4002.68089812988     Delta-E=       -0.000000058704 Rises=F Damp=F
 DIIS: error= 7.78D-06 at cycle  18 NSaved=  18.
 NSaved=18 IEnMin=18 EnMin= -4002.68089812988     IErMin=18 ErrMin= 7.78D-06
 ErrMax= 7.78D-06  0.00D+00 EMaxC= 1.00D-01 BMatC= 1.48D-08 BMatP= 6.81D-08
 IDIUse=1 WtCom= 1.00D+00 WtEn= 0.00D+00
 Coeff-Com: -0.426D-05 0.855D-05 0.992D-05-0.283D-06 0.137D-04-0.381D-04
 Coeff-Com: -0.101D-03-0.267D-03-0.247D-03 0.673D-03 0.780D-02 0.918D-02
 Coeff-Com: -0.436D-02-0.319D-01-0.122D+00-0.123D-01 0.436D+00 0.717D+00
 Coeff:     -0.426D-05 0.855D-05 0.992D-05-0.283D-06 0.137D-04-0.381D-04
 Coeff:     -0.101D-03-0.267D-03-0.247D-03 0.673D-03 0.780D-02 0.918D-02
 Coeff:     -0.436D-02-0.319D-01-0.122D+00-0.123D-01 0.436D+00 0.717D+00
 Gap=     0.100 Goal=   None    Shift=    0.000
 Gap=     0.082 Goal=   None    Shift=    0.000
 RMSDP=2.39D-07 MaxDP=4.18D-05 DE=-5.87D-08 OVMax= 2.45D-04

 Cycle  19  Pass 1  IDiag  1:
 RMSU=  1.01D-07    CP:  9.84D-01  2.23D-01  4.87D-01  2.22D-01  8.43D-01
                    CP:  6.18D-01  1.17D+00  9.49D-01  1.01D+00  8.00D-01
                    CP:  1.35D+00  1.53D+00  2.11D+00  1.64D+00  1.73D+00
                    CP:  1.76D+00  1.99D+00  1.36D+00
 E= -4002.68089815160     Delta-E=       -0.000000021713 Rises=F Damp=F
 DIIS: error= 7.12D-06 at cycle  19 NSaved=  19.
 NSaved=19 IEnMin=19 EnMin= -4002.68089815160     IErMin=19 ErrMin= 7.12D-06
 ErrMax= 7.12D-06  0.00D+00 EMaxC= 1.00D-01 BMatC= 5.48D-09 BMatP= 1.48D-08
 IDIUse=1 WtCom= 1.00D+00 WtEn= 0.00D+00
 Coeff-Com: -0.140D-05 0.393D-06 0.163D-05 0.803D-06 0.235D-04 0.222D-04
 Coeff-Com:  0.253D-04-0.166D-03-0.760D-03-0.908D-03 0.377D-03 0.124D-02
 Coeff-Com:  0.754D-02 0.249D-02-0.261D-01-0.398D-01 0.209D-01 0.259D+00
 Coeff-Com:  0.776D+00
 Coeff:     -0.140D-05 0.393D-06 0.163D-05 0.803D-06 0.235D-04 0.222D-04
 Coeff:      0.253D-04-0.166D-03-0.760D-03-0.908D-03 0.377D-03 0.124D-02
 Coeff:      0.754D-02 0.249D-02-0.261D-01-0.398D-01 0.209D-01 0.259D+00
 Coeff:      0.776D+00
 Gap=     0.100 Goal=   None    Shift=    0.000
 Gap=     0.082 Goal=   None    Shift=    0.000
 RMSDP=1.72D-07 MaxDP=3.30D-05 DE=-2.17D-08 OVMax= 1.92D-04

 Cycle  20  Pass 1  IDiag  1:
 RMSU=  4.81D-08    CP:  9.84D-01  2.23D-01  4.87D-01  2.22D-01  8.43D-01
                    CP:  6.18D-01  1.17D+00  9.49D-01  1.01D+00  8.01D-01
                    CP:  1.36D+00  1.53D+00  2.12D+00  1.66D+00  1.77D+00
                    CP:  1.90D+00  2.30D+00  1.86D+00  1.80D+00
 E= -4002.68089816497     Delta-E=       -0.000000013377 Rises=F Damp=F
 DIIS: error= 6.58D-06 at cycle  20 NSaved=  20.
 NSaved=20 IEnMin=20 EnMin= -4002.68089816497     IErMin=20 ErrMin= 6.58D-06
 ErrMax= 6.58D-06  0.00D+00 EMaxC= 1.00D-01 BMatC= 4.14D-09 BMatP= 5.48D-09
 IDIUse=1 WtCom= 1.00D+00 WtEn= 0.00D+00
 Coeff-Com: -0.410D-06-0.182D-05-0.452D-05 0.571D-06 0.891D-05 0.394D-04
 Coeff-Com:  0.618D-04 0.524D-04-0.299D-03-0.717D-03-0.362D-02-0.400D-02
 Coeff-Com:  0.443D-02 0.186D-01 0.606D-01-0.104D-01-0.256D+00-0.312D+00
 Coeff-Com:  0.373D+00 0.113D+01
 Coeff:     -0.410D-06-0.182D-05-0.452D-05 0.571D-06 0.891D-05 0.394D-04
 Coeff:      0.618D-04 0.524D-04-0.299D-03-0.717D-03-0.362D-02-0.400D-02
 Coeff:      0.443D-02 0.186D-01 0.606D-01-0.104D-01-0.256D+00-0.312D+00
 Coeff:      0.373D+00 0.113D+01
 Gap=     0.100 Goal=   None    Shift=    0.000
 Gap=     0.082 Goal=   None    Shift=    0.000
 RMSDP=3.01D-07 MaxDP=5.85D-05 DE=-1.34D-08 OVMax= 3.41D-04

 Cycle  21  Pass 1  IDiag  1:
 Restarting incremental Fock formation.
 E= -4002.68089818806     Delta-E=       -0.000000023087 Rises=F Damp=F
 DIIS: error= 5.63D-06 at cycle  21 NSaved=  20.
 NSaved=20 IEnMin=20 EnMin= -4002.68089818806     IErMin=20 ErrMin= 5.63D-06
 ErrMax= 5.63D-06  0.00D+00 EMaxC= 1.00D-01 BMatC= 2.99D-09 BMatP= 4.14D-09
 IDIUse=1 WtCom= 1.00D+00 WtEn= 0.00D+00
 Coeff-Com:  0.283D-06 0.247D-06-0.403D-05-0.249D-04-0.106D-06 0.353D-04
 Coeff-Com:  0.237D-03 0.747D-03 0.675D-03-0.198D-02-0.200D-02-0.498D-02
 Coeff-Com:  0.601D-02 0.531D-01 0.357D-01-0.153D+00-0.508D+00-0.726D+00
 Coeff-Com:  0.674D+00 0.162D+01
 Coeff:      0.283D-06 0.247D-06-0.403D-05-0.249D-04-0.106D-06 0.353D-04
 Coeff:      0.237D-03 0.747D-03 0.675D-03-0.198D-02-0.200D-02-0.498D-02
 Coeff:      0.601D-02 0.531D-01 0.357D-01-0.153D+00-0.508D+00-0.726D+00
 Coeff:      0.674D+00 0.162D+01
 Gap=     0.100 Goal=   None    Shift=    0.000
 Gap=     0.082 Goal=   None    Shift=    0.000
 RMSDP=6.10D-07 MaxDP=1.19D-04 DE=-2.31D-08 OVMax= 6.93D-04

 Cycle  22  Pass 1  IDiag  1:
 RMSU=  6.10D-07    CP:  1.00D+00
 E= -4002.68089821981     Delta-E=       -0.000000031745 Rises=F Damp=F
 DIIS: error= 3.67D-06 at cycle  22 NSaved=  20.
 NSaved=20 IEnMin=20 EnMin= -4002.68089821981     IErMin=20 ErrMin= 3.67D-06
 ErrMax= 3.67D-06  0.00D+00 EMaxC= 1.00D-01 BMatC= 2.10D-09 BMatP= 2.99D-09
 IDIUse=1 WtCom= 1.00D+00 WtEn= 0.00D+00
 Coeff-Com:  0.383D-06-0.139D-05-0.181D-04-0.252D-04-0.418D-04 0.101D-03
 Coeff-Com:  0.753D-03 0.112D-02 0.179D-02 0.204D-02-0.698D-02-0.794D-02
 Coeff-Com:  0.935D-03 0.327D-01 0.412D-01-0.250D+00-0.908D+00-0.189D+00
 Coeff-Com:  0.142D+01 0.860D+00
 Coeff:      0.383D-06-0.139D-05-0.181D-04-0.252D-04-0.418D-04 0.101D-03
 Coeff:      0.753D-03 0.112D-02 0.179D-02 0.204D-02-0.698D-02-0.794D-02
 Coeff:      0.935D-03 0.327D-01 0.412D-01-0.250D+00-0.908D+00-0.189D+00
 Coeff:      0.142D+01 0.860D+00
 Gap=     0.100 Goal=   None    Shift=    0.000
 Gap=     0.082 Goal=   None    Shift=    0.000
 RMSDP=5.52D-07 MaxDP=1.07D-04 DE=-3.17D-08 OVMax= 6.28D-04

 Cycle  23  Pass 1  IDiag  1:
 RMSU=  4.39D-08    CP:  1.00D+00  1.90D+00
 E= -4002.68089823719     Delta-E=       -0.000000017382 Rises=F Damp=F
 DIIS: error= 1.91D-06 at cycle  23 NSaved=  20.
 NSaved=20 IEnMin=20 EnMin= -4002.68089823719     IErMin=20 ErrMin= 1.91D-06
 ErrMax= 1.91D-06  0.00D+00 EMaxC= 1.00D-01 BMatC= 7.04D-10 BMatP= 2.10D-09
 IDIUse=1 WtCom= 1.00D+00 WtEn= 0.00D+00
 Coeff-Com: -0.932D-07-0.790D-05-0.141D-04-0.509D-05-0.147D-05 0.798D-04
 Coeff-Com:  0.115D-03 0.658D-03 0.636D-03-0.208D-03-0.415D-02-0.173D-01
 Coeff-Com:  0.160D-02 0.782D-01 0.825D-01-0.102D+00-0.351D+00-0.548D-01
 Coeff-Com:  0.393D+00 0.972D+00
 Coeff:     -0.932D-07-0.790D-05-0.141D-04-0.509D-05-0.147D-05 0.798D-04
 Coeff:      0.115D-03 0.658D-03 0.636D-03-0.208D-03-0.415D-02-0.173D-01
 Coeff:      0.160D-02 0.782D-01 0.825D-01-0.102D+00-0.351D+00-0.548D-01
 Coeff:      0.393D+00 0.972D+00
 Gap=     0.100 Goal=   None    Shift=    0.000
 Gap=     0.082 Goal=   None    Shift=    0.000
 RMSDP=2.88D-07 MaxDP=5.54D-05 DE=-1.74D-08 OVMax= 3.28D-04

 Cycle  24  Pass 1  IDiag  1:
 RMSU=  4.07D-08    CP:  1.00D+00  2.37D+00  1.52D+00
 E= -4002.68089824220     Delta-E=       -0.000000005013 Rises=F Damp=F
 DIIS: error= 9.90D-07 at cycle  24 NSaved=  20.
 NSaved=20 IEnMin=20 EnMin= -4002.68089824220     IErMin=20 ErrMin= 9.90D-07
 ErrMax= 9.90D-07  0.00D+00 EMaxC= 1.00D-01 BMatC= 5.04D-10 BMatP= 7.04D-10
 IDIUse=1 WtCom= 1.00D+00 WtEn= 0.00D+00
 Coeff-Com:  0.167D-05-0.120D-06 0.688D-05-0.375D-04-0.229D-03-0.306D-03
 Coeff-Com: -0.208D-03-0.543D-03 0.207D-02-0.548D-04-0.106D-01-0.111D-01
 Coeff-Com:  0.345D-01 0.164D+00 0.328D+00-0.169D+00-0.666D+00-0.101D+00
 Coeff-Com:  0.739D+00 0.690D+00
 Coeff:      0.167D-05-0.120D-06 0.688D-05-0.375D-04-0.229D-03-0.306D-03
 Coeff:     -0.208D-03-0.543D-03 0.207D-02-0.548D-04-0.106D-01-0.111D-01
 Coeff:      0.345D-01 0.164D+00 0.328D+00-0.169D+00-0.666D+00-0.101D+00
 Coeff:      0.739D+00 0.690D+00
 Gap=     0.100 Goal=   None    Shift=    0.000
 Gap=     0.082 Goal=   None    Shift=    0.000
 RMSDP=1.51D-07 MaxDP=2.82D-05 DE=-5.01D-09 OVMax= 1.72D-04

 Cycle  25  Pass 1  IDiag  1:
 RMSU=  2.08D-08    CP:  1.00D+00  2.61D+00  2.11D+00  1.71D+00
 E= -4002.68089824402     Delta-E=       -0.000000001819 Rises=F Damp=F
 DIIS: error= 6.18D-07 at cycle  25 NSaved=  20.
 NSaved=20 IEnMin=20 EnMin= -4002.68089824402     IErMin=20 ErrMin= 6.18D-07
 ErrMax= 6.18D-07  0.00D+00 EMaxC= 1.00D-01 BMatC= 2.06D-10 BMatP= 5.04D-10
 IDIUse=1 WtCom= 1.00D+00 WtEn= 0.00D+00
 Coeff-Com:  0.312D-05 0.823D-05 0.234D-04-0.122D-04-0.133D-03-0.884D-03
 Coeff-Com: -0.121D-02 0.981D-03 0.195D-02 0.369D-02-0.357D-02-0.176D-01
 Coeff-Com:  0.569D-01 0.231D+00 0.606D-01-0.343D+00-0.269D+00-0.310D-01
 Coeff-Com:  0.427D+00 0.885D+00
 Coeff:      0.312D-05 0.823D-05 0.234D-04-0.122D-04-0.133D-03-0.884D-03
 Coeff:     -0.121D-02 0.981D-03 0.195D-02 0.369D-02-0.357D-02-0.176D-01
 Coeff:      0.569D-01 0.231D+00 0.606D-01-0.343D+00-0.269D+00-0.310D-01
 Coeff:      0.427D+00 0.885D+00
 Gap=     0.100 Goal=   None    Shift=    0.000
 Gap=     0.082 Goal=   None    Shift=    0.000
 RMSDP=1.02D-07 MaxDP=1.76D-05 DE=-1.82D-09 OVMax= 1.15D-04

 Cycle  26  Pass 1  IDiag  1:
 RMSU=  1.31D-08    CP:  1.00D+00  2.75D+00  2.64D+00  2.62D+00  1.55D+00
 E= -4002.68089824487     Delta-E=       -0.000000000851 Rises=F Damp=F
 DIIS: error= 4.89D-07 at cycle  26 NSaved=  20.
 NSaved=20 IEnMin=20 EnMin= -4002.68089824487     IErMin=20 ErrMin= 4.89D-07
 ErrMax= 4.89D-07  0.00D+00 EMaxC= 1.00D-01 BMatC= 1.16D-10 BMatP= 2.06D-10
 IDIUse=1 WtCom= 1.00D+00 WtEn= 0.00D+00
 Coeff-Com: -0.826D-05 0.133D-04 0.699D-04 0.727D-04-0.189D-03-0.263D-03
 Coeff-Com: -0.114D-02 0.122D-03 0.591D-02 0.483D-02-0.168D-01-0.250D-01
 Coeff-Com: -0.107D-01 0.920D-01 0.862D-01-0.122D+00-0.359D+00-0.417D-01
 Coeff-Com:  0.589D+00 0.798D+00
 Coeff:     -0.826D-05 0.133D-04 0.699D-04 0.727D-04-0.189D-03-0.263D-03
 Coeff:     -0.114D-02 0.122D-03 0.591D-02 0.483D-02-0.168D-01-0.250D-01
 Coeff:     -0.107D-01 0.920D-01 0.862D-01-0.122D+00-0.359D+00-0.417D-01
 Coeff:      0.589D+00 0.798D+00
 Gap=     0.100 Goal=   None    Shift=    0.000
 Gap=     0.082 Goal=   None    Shift=    0.000
 RMSDP=6.24D-08 MaxDP=9.18D-06 DE=-8.51D-10 OVMax= 6.86D-05

 Cycle  27  Pass 1  IDiag  1:
 RMSU=  1.68D-08    CP:  1.00D+00  2.83D+00  3.00D+00  3.00D+00  2.25D+00
                    CP:  1.64D+00
 E= -4002.68089824527     Delta-E=       -0.000000000397 Rises=F Damp=F
 DIIS: error= 4.01D-07 at cycle  27 NSaved=  20.
 NSaved=20 IEnMin=20 EnMin= -4002.68089824527     IErMin=20 ErrMin= 4.01D-07
 ErrMax= 4.01D-07  0.00D+00 EMaxC= 1.00D-01 BMatC= 4.68D-11 BMatP= 1.16D-10
 IDIUse=1 WtCom= 1.00D+00 WtEn= 0.00D+00
 Coeff-Com:  0.557D-05 0.348D-04 0.726D-04 0.254D-03 0.370D-03-0.541D-03
 Coeff-Com:  0.212D-04 0.329D-02 0.215D-02-0.112D-01-0.606D-01-0.131D+00
 Coeff-Com:  0.450D-01 0.234D+00 0.895D-01-0.148D+00-0.258D+00-0.276D+00
 Coeff-Com:  0.268D+00 0.124D+01
 Coeff:      0.557D-05 0.348D-04 0.726D-04 0.254D-03 0.370D-03-0.541D-03
 Coeff:      0.212D-04 0.329D-02 0.215D-02-0.112D-01-0.606D-01-0.131D+00
 Coeff:      0.450D-01 0.234D+00 0.895D-01-0.148D+00-0.258D+00-0.276D+00
 Coeff:      0.268D+00 0.124D+01
 Gap=     0.100 Goal=   None    Shift=    0.000
 Gap=     0.082 Goal=   None    Shift=    0.000
 RMSDP=5.74D-08 MaxDP=6.39D-06 DE=-3.97D-10 OVMax= 6.12D-05

 Cycle  28  Pass 1  IDiag  1:
 RMSU=  1.79D-08    CP:  1.00D+00  2.89D+00  3.00D+00  3.00D+00  3.00D+00
                    CP:  2.77D+00  3.00D+00
 E= -4002.68089824554     Delta-E=       -0.000000000276 Rises=F Damp=F
 DIIS: error= 3.06D-07 at cycle  28 NSaved=  20.
 NSaved=20 IEnMin=20 EnMin= -4002.68089824554     IErMin=20 ErrMin= 3.06D-07
 ErrMax= 3.06D-07  0.00D+00 EMaxC= 1.00D-01 BMatC= 2.98D-11 BMatP= 4.68D-11
 IDIUse=1 WtCom= 1.00D+00 WtEn= 0.00D+00
 Coeff-Com:  0.165D-04 0.479D-04 0.279D-03 0.362D-03 0.835D-04-0.382D-04
 Coeff-Com: -0.653D-03-0.100D-02-0.756D-04-0.302D-01-0.810D-01-0.622D-02
 Coeff-Com:  0.120D+00 0.107D+00 0.363D-01-0.154D+00-0.388D+00-0.134D+00
 Coeff-Com:  0.776D+00 0.756D+00
 Coeff:      0.165D-04 0.479D-04 0.279D-03 0.362D-03 0.835D-04-0.382D-04
 Coeff:     -0.653D-03-0.100D-02-0.756D-04-0.302D-01-0.810D-01-0.622D-02
 Coeff:      0.120D+00 0.107D+00 0.363D-01-0.154D+00-0.388D+00-0.134D+00
 Coeff:      0.776D+00 0.756D+00
 Gap=     0.100 Goal=   None    Shift=    0.000
 Gap=     0.082 Goal=   None    Shift=    0.000
 RMSDP=2.98D-08 MaxDP=3.79D-06 DE=-2.76D-10 OVMax= 3.13D-05

 Cycle  29  Pass 1  IDiag  1:
 RMSU=  2.23D-08    CP:  1.00D+00  2.91D+00  3.00D+00  3.00D+00  3.00D+00
                    CP:  3.00D+00  3.00D+00  1.62D+00
 E= -4002.68089824566     Delta-E=       -0.000000000120 Rises=F Damp=F
 DIIS: error= 2.51D-07 at cycle  29 NSaved=  20.
 NSaved=20 IEnMin=20 EnMin= -4002.68089824566     IErMin=20 ErrMin= 2.51D-07
 ErrMax= 2.51D-07  0.00D+00 EMaxC= 1.00D-01 BMatC= 2.05D-11 BMatP= 2.98D-11
 IDIUse=1 WtCom= 1.00D+00 WtEn= 0.00D+00
 Coeff-Com:  0.287D-05 0.969D-04 0.915D-04 0.429D-03 0.101D-03-0.253D-02
 Coeff-Com: -0.271D-02 0.592D-02 0.839D-02 0.882D-02-0.316D-01-0.343D-01
 Coeff-Com:  0.448D-01 0.116D+00 0.948D-02-0.188D+00-0.270D+00-0.419D-02
 Coeff-Com:  0.654D+00 0.684D+00
 Coeff:      0.287D-05 0.969D-04 0.915D-04 0.429D-03 0.101D-03-0.253D-02
 Coeff:     -0.271D-02 0.592D-02 0.839D-02 0.882D-02-0.316D-01-0.343D-01
 Coeff:      0.448D-01 0.116D+00 0.948D-02-0.188D+00-0.270D+00-0.419D-02
 Coeff:      0.654D+00 0.684D+00
 Gap=     0.100 Goal=   None    Shift=    0.000
 Gap=     0.082 Goal=   None    Shift=    0.000
 RMSDP=2.18D-08 MaxDP=3.12D-06 DE=-1.20D-10 OVMax= 2.28D-05

 Cycle  30  Pass 1  IDiag  1:
 RMSU=  5.79D-09    CP:  1.00D+00  2.93D+00  3.00D+00  3.00D+00  3.00D+00
                    CP:  3.00D+00  3.00D+00  2.10D+00  1.75D+00
 E= -4002.68089824576     Delta-E=       -0.000000000098 Rises=F Damp=F
 DIIS: error= 2.07D-07 at cycle  30 NSaved=  20.
 NSaved=20 IEnMin=20 EnMin= -4002.68089824576     IErMin=20 ErrMin= 2.07D-07
 ErrMax= 2.07D-07  0.00D+00 EMaxC= 1.00D-01 BMatC= 8.63D-12 BMatP= 2.05D-11
 IDIUse=1 WtCom= 1.00D+00 WtEn= 0.00D+00
 Coeff-Com: -0.527D-04-0.878D-04 0.491D-04 0.373D-04-0.754D-03-0.337D-03
 Coeff-Com:  0.270D-02 0.115D-01 0.285D-01-0.120D-01-0.530D-01-0.132D-01
 Coeff-Com:  0.449D-01 0.632D-01 0.473D-01-0.999D-01-0.346D+00 0.963D-01
 Coeff-Com:  0.436D+00 0.794D+00
 Coeff:     -0.527D-04-0.878D-04 0.491D-04 0.373D-04-0.754D-03-0.337D-03
 Coeff:      0.270D-02 0.115D-01 0.285D-01-0.120D-01-0.530D-01-0.132D-01
 Coeff:      0.449D-01 0.632D-01 0.473D-01-0.999D-01-0.346D+00 0.963D-01
 Coeff:      0.436D+00 0.794D+00
 Gap=     0.100 Goal=   None    Shift=    0.000
 Gap=     0.082 Goal=   None    Shift=    0.000
 RMSDP=1.45D-08 MaxDP=2.39D-06 DE=-9.82D-11 OVMax= 1.54D-05

 Cycle  31  Pass 1  IDiag  1:
 RMSU=  3.86D-09    CP:  1.00D+00  2.94D+00  3.00D+00  3.00D+00  3.00D+00
                    CP:  3.00D+00  3.00D+00  2.37D+00  2.26D+00  1.69D+00
 E= -4002.68089824574     Delta-E=        0.000000000025 Rises=F Damp=F
 DIIS: error= 1.73D-07 at cycle  31 NSaved=  20.
 NSaved=20 IEnMin=19 EnMin= -4002.68089824576     IErMin=20 ErrMin= 1.73D-07
 ErrMax= 1.73D-07  0.00D+00 EMaxC= 1.00D-01 BMatC= 4.54D-12 BMatP= 8.63D-12
 IDIUse=1 WtCom= 1.00D+00 WtEn= 0.00D+00
 Coeff-Com: -0.493D-04-0.323D-03-0.172D-03 0.817D-03 0.122D-02-0.100D-02
 Coeff-Com:  0.298D-02 0.989D-02 0.770D-02-0.118D-01-0.259D-01-0.287D-01
 Coeff-Com:  0.244D-01 0.935D-01 0.764D-01-0.120D+00-0.263D+00-0.147D+00
 Coeff-Com:  0.294D+00 0.109D+01
 Coeff:     -0.493D-04-0.323D-03-0.172D-03 0.817D-03 0.122D-02-0.100D-02
 Coeff:      0.298D-02 0.989D-02 0.770D-02-0.118D-01-0.259D-01-0.287D-01
 Coeff:      0.244D-01 0.935D-01 0.764D-01-0.120D+00-0.263D+00-0.147D+00
 Coeff:      0.294D+00 0.109D+01
 Gap=     0.100 Goal=   None    Shift=    0.000
 Gap=     0.082 Goal=   None    Shift=    0.000
 RMSDP=1.23D-08 MaxDP=2.27D-06 DE= 2.55D-11 OVMax= 1.35D-05

 Cycle  32  Pass 1  IDiag  1:
 RMSU=  2.13D-09    CP:  1.00D+00  2.94D+00  3.00D+00  3.00D+00  3.00D+00
                    CP:  3.00D+00  3.00D+00  2.55D+00  2.66D+00  2.60D+00
                    CP:  2.20D+00
 E= -4002.68089824583     Delta-E=       -0.000000000091 Rises=F Damp=F
 DIIS: error= 1.45D-07 at cycle  32 NSaved=  20.
 NSaved=20 IEnMin=20 EnMin= -4002.68089824583     IErMin=20 ErrMin= 1.45D-07
 ErrMax= 1.45D-07  0.00D+00 EMaxC= 1.00D-01 BMatC= 3.24D-12 BMatP= 4.54D-12
 IDIUse=1 WtCom= 1.00D+00 WtEn= 0.00D+00
 Coeff-Com: -0.195D-03-0.101D-03 0.119D-02 0.122D-02-0.260D-02-0.824D-02
 Coeff-Com: -0.234D-01 0.145D-01 0.458D-01-0.656D-02-0.632D-01-0.321D-01
 Coeff-Com:  0.447D-01 0.140D+00 0.154D+00-0.299D+00-0.441D+00-0.307D+00
 Coeff-Com:  0.741D+00 0.104D+01
 Coeff:     -0.195D-03-0.101D-03 0.119D-02 0.122D-02-0.260D-02-0.824D-02
 Coeff:     -0.234D-01 0.145D-01 0.458D-01-0.656D-02-0.632D-01-0.321D-01
 Coeff:      0.447D-01 0.140D+00 0.154D+00-0.299D+00-0.441D+00-0.307D+00
 Coeff:      0.741D+00 0.104D+01
 Gap=     0.100 Goal=   None    Shift=    0.000
 Gap=     0.082 Goal=   None    Shift=    0.000
 RMSDP=1.41D-08 MaxDP=2.68D-06 DE=-9.09D-11 OVMax= 1.56D-05

 Cycle  33  Pass 1  IDiag  1:
 RMSU=  5.88D-09    CP:  1.00D+00  2.95D+00  3.00D+00  3.00D+00  3.00D+00
                    CP:  3.00D+00  3.00D+00  2.72D+00  3.00D+00  3.00D+00
                    CP:  3.00D+00  2.27D+00
 E= -4002.68089824576     Delta-E=        0.000000000065 Rises=F Damp=F
 DIIS: error= 1.11D-07 at cycle  33 NSaved=  20.
 NSaved=20 IEnMin=19 EnMin= -4002.68089824583     IErMin=20 ErrMin= 1.11D-07
 ErrMax= 1.11D-07  0.00D+00 EMaxC= 1.00D-01 BMatC= 2.26D-12 BMatP= 3.24D-12
 IDIUse=1 WtCom= 1.00D+00 WtEn= 0.00D+00
 Coeff-Com:  0.889D-05 0.311D-03-0.889D-05-0.910D-03-0.381D-02-0.137D-01
 Coeff-Com:  0.510D-02 0.250D-01 0.351D-02-0.244D-01-0.289D-01-0.117D-01
 Coeff-Com:  0.618D-01 0.171D+00-0.880D-01-0.270D+00-0.433D+00 0.118D+00
 Coeff-Com:  0.770D+00 0.721D+00
 Coeff:      0.889D-05 0.311D-03-0.889D-05-0.910D-03-0.381D-02-0.137D-01
 Coeff:      0.510D-02 0.250D-01 0.351D-02-0.244D-01-0.289D-01-0.117D-01
 Coeff:      0.618D-01 0.171D+00-0.880D-01-0.270D+00-0.433D+00 0.118D+00
 Coeff:      0.770D+00 0.721D+00
 Gap=     0.100 Goal=   None    Shift=    0.000
 Gap=     0.082 Goal=   None    Shift=    0.000
 RMSDP=9.03D-09 MaxDP=1.77D-06 DE= 6.55D-11 OVMax= 1.01D-05

 Cycle  34  Pass 1  IDiag  1:
 RMSU=  4.08D-09    CP:  1.00D+00  2.95D+00  3.00D+00  3.00D+00  3.00D+00
                    CP:  3.00D+00  3.00D+00  2.81D+00  3.00D+00  3.00D+00
                    CP:  3.00D+00  3.00D+00  2.26D+00
 E= -4002.68089824586     Delta-E=       -0.000000000100 Rises=F Damp=F
 DIIS: error= 8.74D-08 at cycle  34 NSaved=  20.
 NSaved=20 IEnMin=20 EnMin= -4002.68089824586     IErMin=20 ErrMin= 8.74D-08
 ErrMax= 8.74D-08  0.00D+00 EMaxC= 1.00D-01 BMatC= 1.30D-12 BMatP= 2.26D-12
 IDIUse=1 WtCom= 1.00D+00 WtEn= 0.00D+00
 Coeff-Com:  0.419D-04-0.267D-03-0.610D-03-0.209D-05 0.483D-02 0.637D-03
 Coeff-Com: -0.649D-02-0.429D-03 0.629D-02-0.196D-03-0.899D-02-0.155D-01
 Coeff-Com:  0.975D-02 0.578D-01 0.555D-01-0.533D-01-0.363D+00-0.107D+00
 Coeff-Com:  0.489D+00 0.931D+00
 Coeff:      0.419D-04-0.267D-03-0.610D-03-0.209D-05 0.483D-02 0.637D-03
 Coeff:     -0.649D-02-0.429D-03 0.629D-02-0.196D-03-0.899D-02-0.155D-01
 Coeff:      0.975D-02 0.578D-01 0.555D-01-0.533D-01-0.363D+00-0.107D+00
 Coeff:      0.489D+00 0.931D+00
 Gap=     0.100 Goal=   None    Shift=    0.000
 Gap=     0.082 Goal=   None    Shift=    0.000
 RMSDP=8.24D-09 MaxDP=1.64D-06 DE=-1.00D-10 OVMax= 9.33D-06

 Cycle  35  Pass 1  IDiag  1:
 RMSU=  3.56D-09    CP:  1.00D+00  2.95D+00  3.00D+00  3.00D+00  3.00D+00
                    CP:  3.00D+00  3.00D+00  2.89D+00  3.00D+00  3.00D+00
                    CP:  3.00D+00  3.00D+00  3.00D+00  1.83D+00
 E= -4002.68089824582     Delta-E=        0.000000000038 Rises=F Damp=F
 DIIS: error= 6.45D-08 at cycle  35 NSaved=  20.
 NSaved=20 IEnMin=19 EnMin= -4002.68089824586     IErMin=20 ErrMin= 6.45D-08
 ErrMax= 6.45D-08  0.00D+00 EMaxC= 1.00D-01 BMatC= 7.51D-13 BMatP= 1.30D-12
 IDIUse=1 WtCom= 1.00D+00 WtEn= 0.00D+00
 Coeff-Com: -0.499D-04 0.573D-04 0.222D-02 0.122D-01-0.315D-02-0.220D-01
 Coeff-Com: -0.160D-02 0.252D-01 0.195D-01-0.338D-02-0.578D-01-0.112D+00
 Coeff-Com:  0.110D+00 0.225D+00 0.267D+00-0.308D+00-0.615D+00-0.179D+00
 Coeff-Com:  0.584D+00 0.106D+01
 Coeff:     -0.499D-04 0.573D-04 0.222D-02 0.122D-01-0.315D-02-0.220D-01
 Coeff:     -0.160D-02 0.252D-01 0.195D-01-0.338D-02-0.578D-01-0.112D+00
 Coeff:      0.110D+00 0.225D+00 0.267D+00-0.308D+00-0.615D+00-0.179D+00
 Coeff:      0.584D+00 0.106D+01
 Gap=     0.100 Goal=   None    Shift=    0.000
 Gap=     0.082 Goal=   None    Shift=    0.000
 RMSDP=7.38D-09 MaxDP=1.46D-06 DE= 3.82D-11 OVMax= 8.38D-06

 Cycle  36  Pass 1  IDiag  1:
 RMSU=  2.58D-09    CP:  1.00D+00  2.95D+00  3.00D+00  3.00D+00  3.00D+00
                    CP:  3.00D+00  3.00D+00  2.95D+00  3.00D+00  3.00D+00
                    CP:  3.00D+00  3.00D+00  3.00D+00  2.54D+00  2.72D+00
 E= -4002.68089824585     Delta-E=       -0.000000000022 Rises=F Damp=F
 DIIS: error= 4.34D-08 at cycle  36 NSaved=  20.
 NSaved=20 IEnMin=18 EnMin= -4002.68089824586     IErMin=20 ErrMin= 4.34D-08
 ErrMax= 4.34D-08  0.00D+00 EMaxC= 1.00D-01 BMatC= 4.15D-13 BMatP= 7.51D-13
 IDIUse=1 WtCom= 1.00D+00 WtEn= 0.00D+00
 Coeff-Com:  0.678D-03 0.180D-02 0.341D-02-0.367D-02-0.796D-02 0.111D-02
 Coeff-Com:  0.104D-01 0.111D-01 0.667D-03-0.277D-01-0.652D-01 0.337D-01
 Coeff-Com:  0.991D-01 0.182D+00 0.549D-01-0.282D+00-0.441D+00-0.356D+00
 Coeff-Com:  0.690D+00 0.109D+01
 Coeff:      0.678D-03 0.180D-02 0.341D-02-0.367D-02-0.796D-02 0.111D-02
 Coeff:      0.104D-01 0.111D-01 0.667D-03-0.277D-01-0.652D-01 0.337D-01
 Coeff:      0.991D-01 0.182D+00 0.549D-01-0.282D+00-0.441D+00-0.356D+00
 Coeff:      0.690D+00 0.109D+01
 Gap=     0.100 Goal=   None    Shift=    0.000
 Gap=     0.082 Goal=   None    Shift=    0.000
 RMSDP=6.94D-09 MaxDP=1.34D-06 DE=-2.18D-11 OVMax= 7.84D-06

 Cycle  37  Pass 1  IDiag  1:
 RMSU=  5.09D-09    CP:  1.00D+00  2.96D+00  3.00D+00  3.00D+00  3.00D+00
                    CP:  3.00D+00  3.00D+00  3.00D+00  3.00D+00  3.00D+00
                    CP:  3.00D+00  3.00D+00  3.00D+00  3.00D+00  3.00D+00
                    CP:  1.81D+00
 E= -4002.68089824581     Delta-E=        0.000000000038 Rises=F Damp=F
 DIIS: error= 2.25D-08 at cycle  37 NSaved=  20.
 NSaved=20 IEnMin=17 EnMin= -4002.68089824586     IErMin=20 ErrMin= 2.25D-08
 ErrMax= 2.25D-08  0.00D+00 EMaxC= 1.00D-01 BMatC= 1.86D-13 BMatP= 4.15D-13
 IDIUse=1 WtCom= 1.00D+00 WtEn= 0.00D+00
 Coeff-Com: -0.281D-03-0.243D-02 0.905D-03 0.376D-02 0.617D-05-0.588D-02
 Coeff-Com: -0.907D-03 0.295D-02 0.859D-02 0.137D-01-0.200D-01-0.427D-01
 Coeff-Com: -0.420D-01 0.134D+00 0.142D+00-0.133D+00-0.431D+00-0.718D-01
 Coeff-Com:  0.553D+00 0.890D+00
 Coeff:     -0.281D-03-0.243D-02 0.905D-03 0.376D-02 0.617D-05-0.588D-02
 Coeff:     -0.907D-03 0.295D-02 0.859D-02 0.137D-01-0.200D-01-0.427D-01
 Coeff:     -0.420D-01 0.134D+00 0.142D+00-0.133D+00-0.431D+00-0.718D-01
 Coeff:      0.553D+00 0.890D+00
 Gap=     0.100 Goal=   None    Shift=    0.000
 Gap=     0.082 Goal=   None    Shift=    0.000
 RMSDP=3.54D-09 MaxDP=6.63D-07 DE= 3.82D-11 OVMax= 3.96D-06

 SCF Done:  E(UB3LYP) =  -4002.68089825     A.U. after   37 cycles
            NFock= 37  Conv=0.35D-08     -V/T= 2.0025
 <Sx>= 0.0000 <Sy>= 0.0000 <Sz>= 2.0000 <S**2>= 6.0080 S= 2.0016
 <L.S>= 0.000000000000E+00
 KE= 3.992842237313D+03 PE=-2.096032408920D+04 EE= 7.204679433510D+03
 Annihilation of the first spin contaminant:
 S**2 before annihilation     6.0080,   after     6.0000
 Leave Link  502 at Sat Oct 20 05:47:26 2018, MaxMem=   838860800 cpu:     33266.6
 (Enter /soft/sl6.3/x86_64/gaussian/g09_d01/g09/l601.exe)
 Copying SCF densities to generalized density rwf, IOpCl= 1 IROHF=0.

 **********************************************************************

            Population analysis using the SCF density.

 **********************************************************************

 Orbital symmetries:
 Alpha Orbitals:
       Occupied  (A) (A) (A) (A) (A) (A) (A) (A) (A) (A) (A) (A)
                 (A) (A) (A) (A) (A) (A) (A) (A) (A) (A) (A) (A)
                 (A) (A) (A) (A) (A) (A) (A) (A) (A) (A) (A) (A)
                 (A) (A) (A) (A) (A) (A) (A) (A) (A) (A) (A) (A)
                 (A) (A) (A) (A) (A) (A) (A) (A) (A) (A) (A) (A)
                 (A) (A) (A) (A) (A) (A) (A) (A) (A) (A) (A) (A)
                 (A) (A) (A) (A) (A) (A) (A) (A) (A) (A) (A) (A)
                 (A) (A) (A) (A) (A) (A) (A) (A) (A) (A) (A) (A)
                 (A) (A) (A) (A) (A) (A) (A) (A) (A) (A) (A) (A)
                 (A) (A) (A) (A) (A) (A) (A) (A) (A) (A) (A) (A)
                 (A) (A) (A) (A) (A) (A) (A) (A) (A) (A) (A) (A)
                 (A) (A) (A) (A) (A) (A) (A) (A) (A) (A) (A) (A)
                 (A) (A) (A) (A) (A) (A) (A) (A) (A) (A) (A) (A)
                 (A) (A) (A) (A) (A) (A) (A) (A) (A) (A) (A) (A)
                 (A) (A)
       Virtual   (A) (A) (A) (A) (A) (A) (A) (A) (A) (A) (A) (A)
                 (A) (A) (A) (A) (A) (A) (A) (A) (A) (A) (A) (A)
                 (A) (A) (A) (A) (A) (A) (A) (A) (A) (A) (A) (A)
                 (A) (A) (A) (A) (A) (A) (A) (A) (A) (A) (A) (A)
                 (A) (A) (A) (A) (A) (A) (A) (A) (A) (A) (A) (A)
                 (A) (A) (A) (A) (A) (A) (A) (A) (A) (A) (A) (A)
                 (A) (A) (A) (A) (A) (A) (A) (A) (A) (A) (A) (A)
                 (A) (A) (A) (A) (A) (A) (A) (A) (A) (A) (A) (A)
                 (A) (A) (A) (A) (A) (A) (A) (A) (A) (A) (A) (A)
                 (A) (A) (A) (A) (A) (A) (A) (A) (A) (A) (A) (A)
                 (A) (A) (A) (A) (A) (A) (A) (A) (A) (A) (A) (A)
                 (A) (A) (A) (A) (A) (A) (A) (A) (A) (A) (A) (A)
                 (A) (A) (A) (A) (A) (A) (A) (A) (A) (A) (A) (A)
                 (A) (A) (A) (A) (A) (A) (A) (A) (A) (A) (A) (A)
                 (A) (A) (A) (A) (A) (A) (A) (A) (A) (A) (A) (A)
                 (A) (A) (A) (A) (A) (A) (A) (A) (A) (A) (A) (A)
                 (A) (A) (A) (A) (A) (A) (A) (A) (A) (A) (A) (A)
                 (A) (A) (A) (A) (A) (A) (A) (A) (A) (A) (A) (A)
                 (A) (A) (A) (A) (A) (A) (A) (A) (A) (A) (A) (A)
                 (A) (A) (A) (A) (A) (A) (A) (A) (A) (A) (A) (A)
                 (A) (A) (A) (A) (A) (A) (A) (A) (A) (A) (A) (A)
                 (A) (A) (A) (A) (A) (A) (A) (A) (A) (A) (A) (A)
                 (A) (A) (A) (A) (A) (A) (A) (A) (A) (A) (A) (A)
                 (A) (A) (A) (A) (A) (A) (A) (A) (A) (A) (A) (A)
                 (A) (A) (A) (A) (A) (A) (A) (A) (A) (A) (A) (A)
                 (A) (A) (A) (A) (A) (A) (A) (A) (A) (A) (A) (A)
                 (A) (A) (A) (A) (A) (A) (A) (A) (A) (A) (A) (A)
                 (A) (A) (A) (A) (A) (A) (A) (A) (A) (A) (A) (A)
                 (A) (A) (A) (A) (A) (A) (A) (A) (A) (A) (A) (A)
                 (A) (A) (A) (A) (A) (A) (A) (A) (A) (A) (A) (A)
                 (A) (A) (A) (A) (A) (A) (A) (A) (A) (A) (A) (A)
                 (A) (A) (A) (A) (A) (A) (A) (A) (A) (A) (A) (A)
                 (A) (A) (A) (A) (A) (A) (A) (A) (A) (A) (A) (A)
                 (A) (A) (A) (A) (A) (A) (A) (A) (A) (A) (A) (A)
                 (A) (A) (A) (A) (A) (A) (A) (A) (A) (A) (A) (A)
                 (A) (A) (A) (A) (A) (A) (A) (A) (A) (A) (A) (A)
                 (A) (A) (A) (A) (A) (A) (A) (A) (A) (A) (A) (A)
                 (A) (A) (A) (A) (A) (A) (A) (A) (A) (A) (A) (A)
                 (A) (A) (A) (A) (A) (A) (A) (A) (A) (A) (A) (A)
                 (A) (A) (A) (A) (A) (A) (A) (A) (A) (A) (A) (A)
                 (A) (A) (A) (A) (A) (A) (A) (A) (A) (A) (A) (A)
                 (A) (A) (A) (A) (A) (A) (A) (A) (A) (A) (A) (A)
                 (A) (A) (A) (A) (A) (A) (A) (A) (A) (A) (A) (A)
                 (A) (A) (A) (A) (A) (A) (A) (A) (A) (A) (A) (A)
                 (A) (A) (A) (A) (A) (A) (A) (A) (A) (A) (A) (A)
                 (A) (A) (A) (A) (A) (A) (A) (A) (A) (A) (A) (A)
                 (A) (A) (A) (A) (A) (A) (A) (A) (A) (A) (A) (A)
                 (A) (A) (A) (A) (A) (A) (A) (A) (A) (A) (A) (A)
                 (A) (A) (A) (A) (A) (A) (A) (A) (A) (A) (A) (A)
                 (A) (A) (A) (A) (A) (A) (A) (A) (A) (A) (A) (A)
                 (A) (A) (A) (A) (A) (A) (A) (A) (A) (A) (A) (A)
                 (A) (A) (A) (A) (A) (A) (A) (A) (A) (A) (A) (A)
                 (A) (A) (A) (A) (A) (A) (A) (A) (A) (A) (A) (A)
                 (A) (A) (A) (A) (A) (A) (A) (A) (A) (A) (A) (A)
                 (A) (A) (A) (A) (A) (A) (A) (A) (A) (A) (A) (A)
                 (A) (A) (A) (A) (A) (A) (A) (A) (A) (A) (A) (A)
                 (A) (A) (A) (A) (A) (A) (A) (A) (A) (A) (A) (A)
                 (A) (A) (A) (A) (A) (A) (A) (A) (A) (A) (A) (A)
                 (A) (A) (A) (A) (A) (A) (A) (A) (A) (A) (A) (A)
                 (A) (A) (A) (A) (A) (A) (A) (A) (A) (A) (A) (A)
                 (A) (A) (A) (A) (A) (A) (A) (A) (A) (A) (A) (A)
                 (A) (A) (A) (A) (A) (A) (A) (A) (A) (A) (A) (A)
                 (A) (A) (A) (A) (A) (A) (A) (A) (A) (A) (A) (A)
                 (A) (A) (A) (A) (A) (A) (A) (A) (A) (A) (A) (A)
 Beta  Orbitals:
       Occupied  (A) (A) (A) (A) (A) (A) (A) (A) (A) (A) (A) (A)
                 (A) (A) (A) (A) (A) (A) (A) (A) (A) (A) (A) (A)
                 (A) (A) (A) (A) (A) (A) (A) (A) (A) (A) (A) (A)
                 (A) (A) (A) (A) (A) (A) (A) (A) (A) (A) (A) (A)
                 (A) (A) (A) (A) (A) (A) (A) (A) (A) (A) (A) (A)
                 (A) (A) (A) (A) (A) (A) (A) (A) (A) (A) (A) (A)
                 (A) (A) (A) (A) (A) (A) (A) (A) (A) (A) (A) (A)
                 (A) (A) (A) (A) (A) (A) (A) (A) (A) (A) (A) (A)
                 (A) (A) (A) (A) (A) (A) (A) (A) (A) (A) (A) (A)
                 (A) (A) (A) (A) (A) (A) (A) (A) (A) (A) (A) (A)
                 (A) (A) (A) (A) (A) (A) (A) (A) (A) (A) (A) (A)
                 (A) (A) (A) (A) (A) (A) (A) (A) (A) (A) (A) (A)
                 (A) (A) (A) (A) (A) (A) (A) (A) (A) (A) (A) (A)
                 (A) (A) (A) (A) (A) (A) (A) (A) (A) (A)
       Virtual   (A) (A) (A) (A) (A) (A) (A) (A) (A) (A) (A) (A)
                 (A) (A) (A) (A) (A) (A) (A) (A) (A) (A) (A) (A)
                 (A) (A) (A) (A) (A) (A) (A) (A) (A) (A) (A) (A)
                 (A) (A) (A) (A) (A) (A) (A) (A) (A) (A) (A) (A)
                 (A) (A) (A) (A) (A) (A) (A) (A) (A) (A) (A) (A)
                 (A) (A) (A) (A) (A) (A) (A) (A) (A) (A) (A) (A)
                 (A) (A) (A) (A) (A) (A) (A) (A) (A) (A) (A) (A)
                 (A) (A) (A) (A) (A) (A) (A) (A) (A) (A) (A) (A)
                 (A) (A) (A) (A) (A) (A) (A) (A) (A) (A) (A) (A)
                 (A) (A) (A) (A) (A) (A) (A) (A) (A) (A) (A) (A)
                 (A) (A) (A) (A) (A) (A) (A) (A) (A) (A) (A) (A)
                 (A) (A) (A) (A) (A) (A) (A) (A) (A) (A) (A) (A)
                 (A) (A) (A) (A) (A) (A) (A) (A) (A) (A) (A) (A)
                 (A) (A) (A) (A) (A) (A) (A) (A) (A) (A) (A) (A)
                 (A) (A) (A) (A) (A) (A) (A) (A) (A) (A) (A) (A)
                 (A) (A) (A) (A) (A) (A) (A) (A) (A) (A) (A) (A)
                 (A) (A) (A) (A) (A) (A) (A) (A) (A) (A) (A) (A)
                 (A) (A) (A) (A) (A) (A) (A) (A) (A) (A) (A) (A)
                 (A) (A) (A) (A) (A) (A) (A) (A) (A) (A) (A) (A)
                 (A) (A) (A) (A) (A) (A) (A) (A) (A) (A) (A) (A)
                 (A) (A) (A) (A) (A) (A) (A) (A) (A) (A) (A) (A)
                 (A) (A) (A) (A) (A) (A) (A) (A) (A) (A) (A) (A)
                 (A) (A) (A) (A) (A) (A) (A) (A) (A) (A) (A) (A)
                 (A) (A) (A) (A) (A) (A) (A) (A) (A) (A) (A) (A)
                 (A) (A) (A) (A) (A) (A) (A) (A) (A) (A) (A) (A)
                 (A) (A) (A) (A) (A) (A) (A) (A) (A) (A) (A) (A)
                 (A) (A) (A) (A) (A) (A) (A) (A) (A) (A) (A) (A)
                 (A) (A) (A) (A) (A) (A) (A) (A) (A) (A) (A) (A)
                 (A) (A) (A) (A) (A) (A) (A) (A) (A) (A) (A) (A)
                 (A) (A) (A) (A) (A) (A) (A) (A) (A) (A) (A) (A)
                 (A) (A) (A) (A) (A) (A) (A) (A) (A) (A) (A) (A)
                 (A) (A) (A) (A) (A) (A) (A) (A) (A) (A) (A) (A)
                 (A) (A) (A) (A) (A) (A) (A) (A) (A) (A) (A) (A)
                 (A) (A) (A) (A) (A) (A) (A) (A) (A) (A) (A) (A)
                 (A) (A) (A) (A) (A) (A) (A) (A) (A) (A) (A) (A)
                 (A) (A) (A) (A) (A) (A) (A) (A) (A) (A) (A) (A)
                 (A) (A) (A) (A) (A) (A) (A) (A) (A) (A) (A) (A)
                 (A) (A) (A) (A) (A) (A) (A) (A) (A) (A) (A) (A)
                 (A) (A) (A) (A) (A) (A) (A) (A) (A) (A) (A) (A)
                 (A) (A) (A) (A) (A) (A) (A) (A) (A) (A) (A) (A)
                 (A) (A) (A) (A) (A) (A) (A) (A) (A) (A) (A) (A)
                 (A) (A) (A) (A) (A) (A) (A) (A) (A) (A) (A) (A)
                 (A) (A) (A) (A) (A) (A) (A) (A) (A) (A) (A) (A)
                 (A) (A) (A) (A) (A) (A) (A) (A) (A) (A) (A) (A)
                 (A) (A) (A) (A) (A) (A) (A) (A) (A) (A) (A) (A)
                 (A) (A) (A) (A) (A) (A) (A) (A) (A) (A) (A) (A)
                 (A) (A) (A) (A) (A) (A) (A) (A) (A) (A) (A) (A)
                 (A) (A) (A) (A) (A) (A) (A) (A) (A) (A) (A) (A)
                 (A) (A) (A) (A) (A) (A) (A) (A) (A) (A) (A) (A)
                 (A) (A) (A) (A) (A) (A) (A) (A) (A) (A) (A) (A)
                 (A) (A) (A) (A) (A) (A) (A) (A) (A) (A) (A) (A)
                 (A) (A) (A) (A) (A) (A) (A) (A) (A) (A) (A) (A)
                 (A) (A) (A) (A) (A) (A) (A) (A) (A) (A) (A) (A)
                 (A) (A) (A) (A) (A) (A) (A) (A) (A) (A) (A) (A)
                 (A) (A) (A) (A) (A) (A) (A) (A) (A) (A) (A) (A)
                 (A) (A) (A) (A) (A) (A) (A) (A) (A) (A) (A) (A)
                 (A) (A) (A) (A) (A) (A) (A) (A) (A) (A) (A) (A)
                 (A) (A) (A) (A) (A) (A) (A) (A) (A) (A) (A) (A)
                 (A) (A) (A) (A) (A) (A) (A) (A) (A) (A) (A) (A)
                 (A) (A) (A) (A) (A) (A) (A) (A) (A) (A) (A) (A)
                 (A) (A) (A) (A) (A) (A) (A) (A) (A) (A) (A) (A)
                 (A) (A) (A) (A) (A) (A) (A) (A) (A) (A) (A) (A)
                 (A) (A) (A) (A) (A) (A) (A) (A) (A) (A) (A) (A)
                 (A) (A) (A) (A) (A) (A) (A) (A) (A) (A) (A) (A)
                 (A) (A) (A) (A)
 The electronic state is 5-A.
 Alpha  occ. eigenvalues -- -256.00705-101.41981-101.41981 -29.97836 -25.86446
 Alpha  occ. eigenvalues --  -25.84099 -25.83454 -19.18210 -19.18210 -19.12378
 Alpha  occ. eigenvalues --  -19.12378 -14.44167 -14.44167 -14.39950 -14.39950
 Alpha  occ. eigenvalues --  -14.37274 -14.37274 -14.33928 -14.33928 -10.32210
 Alpha  occ. eigenvalues --  -10.32210 -10.26309 -10.26309 -10.24830 -10.24830
 Alpha  occ. eigenvalues --  -10.24388 -10.24388 -10.23411 -10.23411 -10.22224
 Alpha  occ. eigenvalues --  -10.22224 -10.21700 -10.21700 -10.21580 -10.21580
 Alpha  occ. eigenvalues --  -10.21375 -10.21375 -10.21018 -10.21018 -10.20961
 Alpha  occ. eigenvalues --  -10.20961 -10.20880 -10.20880 -10.20326 -10.20326
 Alpha  occ. eigenvalues --  -10.19595 -10.19595  -9.33422  -9.33416  -7.09427
 Alpha  occ. eigenvalues --   -7.09427  -7.09176  -7.09176  -7.09157  -7.09157
 Alpha  occ. eigenvalues --   -3.48957  -2.30481  -2.25736  -2.24240  -1.13858
 Alpha  occ. eigenvalues --   -1.13852  -1.12758  -1.12758  -1.03733  -1.03733
 Alpha  occ. eigenvalues --   -0.97852  -0.97780  -0.96328  -0.96298  -0.89361
 Alpha  occ. eigenvalues --   -0.89358  -0.85429  -0.85385  -0.82715  -0.82686
 Alpha  occ. eigenvalues --   -0.80664  -0.80655  -0.79158  -0.79152  -0.78115
 Alpha  occ. eigenvalues --   -0.78102  -0.71672  -0.71619  -0.69179  -0.68843
 Alpha  occ. eigenvalues --   -0.68800  -0.68706  -0.66610  -0.66539  -0.65477
 Alpha  occ. eigenvalues --   -0.65446  -0.64126  -0.64045  -0.62756  -0.62636
 Alpha  occ. eigenvalues --   -0.60869  -0.60861  -0.58865  -0.58710  -0.55537
 Alpha  occ. eigenvalues --   -0.55414  -0.53751  -0.53718  -0.52178  -0.52123
 Alpha  occ. eigenvalues --   -0.51583  -0.51541  -0.50389  -0.50364  -0.49752
 Alpha  occ. eigenvalues --   -0.49618  -0.49249  -0.49165  -0.48488  -0.48426
 Alpha  occ. eigenvalues --   -0.47343  -0.47323  -0.47210  -0.47209  -0.46227
 Alpha  occ. eigenvalues --   -0.46215  -0.45789  -0.45495  -0.43829  -0.43725
 Alpha  occ. eigenvalues --   -0.43711  -0.43119  -0.42995  -0.42955  -0.41131
 Alpha  occ. eigenvalues --   -0.40981  -0.40964  -0.40908  -0.40087  -0.39954
 Alpha  occ. eigenvalues --   -0.39258  -0.38593  -0.38555  -0.37843  -0.35814
 Alpha  occ. eigenvalues --   -0.35474  -0.35370  -0.34180  -0.34110  -0.33644
 Alpha  occ. eigenvalues --   -0.33462  -0.32662  -0.32648  -0.32143  -0.32139
 Alpha  occ. eigenvalues --   -0.31230  -0.31036  -0.30842  -0.30094  -0.30088
 Alpha  occ. eigenvalues --   -0.29496  -0.29364  -0.29354  -0.28496  -0.28354
 Alpha  occ. eigenvalues --   -0.25703  -0.25668  -0.25057  -0.24386  -0.21853
 Alpha  occ. eigenvalues --   -0.21755  -0.21592  -0.21203  -0.21067  -0.18722
 Alpha virt. eigenvalues --   -0.08682  -0.08639  -0.06199  -0.06035  -0.04561
 Alpha virt. eigenvalues --   -0.04533  -0.04371  -0.04231  -0.02932  -0.02892
 Alpha virt. eigenvalues --    0.01927   0.02076   0.02747   0.02774   0.03382
 Alpha virt. eigenvalues --    0.03385   0.03839   0.04090   0.04681   0.04769
 Alpha virt. eigenvalues --    0.05314   0.06034   0.06315   0.07085   0.07967
 Alpha virt. eigenvalues --    0.08878   0.09340   0.09833   0.10397   0.11213
 Alpha virt. eigenvalues --    0.11353   0.11792   0.12403   0.13541   0.13801
 Alpha virt. eigenvalues --    0.13883   0.14209   0.14828   0.14876   0.15862
 Alpha virt. eigenvalues --    0.15888   0.16529   0.17171   0.17390   0.17811
 Alpha virt. eigenvalues --    0.18192   0.20072   0.21060   0.21229   0.21291
 Alpha virt. eigenvalues --    0.21700   0.23153   0.23245   0.23317   0.23629
 Alpha virt. eigenvalues --    0.24074   0.24317   0.24932   0.25763   0.25800
 Alpha virt. eigenvalues --    0.26132   0.26438   0.26658   0.27004   0.27860
 Alpha virt. eigenvalues --    0.27899   0.27909   0.28105   0.29120   0.29956
 Alpha virt. eigenvalues --    0.30852   0.31226   0.31526   0.31970   0.32167
 Alpha virt. eigenvalues --    0.32883   0.33197   0.33333   0.33808   0.34063
 Alpha virt. eigenvalues --    0.34621   0.34947   0.35231   0.35267   0.35466
 Alpha virt. eigenvalues --    0.35777   0.35799   0.36181   0.36298   0.36334
 Alpha virt. eigenvalues --    0.36468   0.37317   0.37506   0.37659   0.38004
 Alpha virt. eigenvalues --    0.38433   0.38477   0.38707   0.38907   0.39332
 Alpha virt. eigenvalues --    0.39536   0.39572   0.39978   0.40187   0.40465
 Alpha virt. eigenvalues --    0.40861   0.40976   0.41403   0.41572   0.41846
 Alpha virt. eigenvalues --    0.42257   0.42643   0.43206   0.43681   0.43713
 Alpha virt. eigenvalues --    0.44059   0.44280   0.44857   0.45154   0.45373
 Alpha virt. eigenvalues --    0.45872   0.46754   0.46992   0.47658   0.47771
 Alpha virt. eigenvalues --    0.48146   0.48555   0.48854   0.49004   0.49347
 Alpha virt. eigenvalues --    0.49814   0.49874   0.50841   0.51308   0.51450
 Alpha virt. eigenvalues --    0.52043   0.52364   0.53147   0.53371   0.53835
 Alpha virt. eigenvalues --    0.54300   0.55305   0.55469   0.55776   0.55828
 Alpha virt. eigenvalues --    0.56183   0.56604   0.56879   0.57104   0.57427
 Alpha virt. eigenvalues --    0.57442   0.58476   0.58674   0.58950   0.59187
 Alpha virt. eigenvalues --    0.59261   0.59310   0.59639   0.59710   0.59819
 Alpha virt. eigenvalues --    0.60121   0.60491   0.60705   0.60859   0.61257
 Alpha virt. eigenvalues --    0.61676   0.61702   0.62484   0.62798   0.62833
 Alpha virt. eigenvalues --    0.63495   0.64291   0.65550   0.65729   0.66317
 Alpha virt. eigenvalues --    0.66764   0.67305   0.67432   0.67875   0.68781
 Alpha virt. eigenvalues --    0.68967   0.69570   0.69692   0.70070   0.71010
 Alpha virt. eigenvalues --    0.71591   0.72093   0.72334   0.72595   0.73189
 Alpha virt. eigenvalues --    0.73206   0.74027   0.74301   0.74617   0.74844
 Alpha virt. eigenvalues --    0.75193   0.76263   0.76505   0.76947   0.77476
 Alpha virt. eigenvalues --    0.77576   0.77684   0.78110   0.78240   0.79140
 Alpha virt. eigenvalues --    0.79150   0.79556   0.80562   0.80696   0.80816
 Alpha virt. eigenvalues --    0.81108   0.82272   0.82315   0.82741   0.82819
 Alpha virt. eigenvalues --    0.83342   0.84636   0.85134   0.85889   0.86519
 Alpha virt. eigenvalues --    0.86728   0.87241   0.88327   0.88794   0.88834
 Alpha virt. eigenvalues --    0.89525   0.89802   0.89961   0.90699   0.90760
 Alpha virt. eigenvalues --    0.91835   0.92657   0.92814   0.93795   0.93835
 Alpha virt. eigenvalues --    0.94448   0.94488   0.95738   0.96093   0.96181
 Alpha virt. eigenvalues --    0.96636   0.97145   0.97384   0.97606   0.97652
 Alpha virt. eigenvalues --    0.98199   0.98428   0.98460   0.99014   0.99235
 Alpha virt. eigenvalues --    0.99391   0.99624   1.00671   1.00805   1.00925
 Alpha virt. eigenvalues --    1.01760   1.02158   1.02392   1.02400   1.02680
 Alpha virt. eigenvalues --    1.02761   1.03350   1.04044   1.04409   1.04714
 Alpha virt. eigenvalues --    1.04764   1.05130   1.05134   1.05469   1.07315
 Alpha virt. eigenvalues --    1.07655   1.07705   1.08172   1.08235   1.08642
 Alpha virt. eigenvalues --    1.09064   1.09449   1.10770   1.11826   1.12739
 Alpha virt. eigenvalues --    1.12827   1.13666   1.15251   1.15261   1.15865
 Alpha virt. eigenvalues --    1.16307   1.16648   1.16813   1.17904   1.18536
 Alpha virt. eigenvalues --    1.19998   1.21302   1.22018   1.22432   1.25106
 Alpha virt. eigenvalues --    1.25157   1.25945   1.27328   1.28349   1.28536
 Alpha virt. eigenvalues --    1.28643   1.29124   1.29715   1.29907   1.31624
 Alpha virt. eigenvalues --    1.32513   1.32585   1.34190   1.35196   1.36388
 Alpha virt. eigenvalues --    1.37571   1.38208   1.39092   1.39832   1.39855
 Alpha virt. eigenvalues --    1.40128   1.40502   1.41299   1.41408   1.42013
 Alpha virt. eigenvalues --    1.42037   1.42844   1.43491   1.44290   1.44422
 Alpha virt. eigenvalues --    1.45385   1.45847   1.46451   1.46900   1.48228
 Alpha virt. eigenvalues --    1.48499   1.48547   1.48627   1.49047   1.50022
 Alpha virt. eigenvalues --    1.50899   1.50926   1.51429   1.51714   1.51884
 Alpha virt. eigenvalues --    1.52349   1.52621   1.53009   1.53708   1.53723
 Alpha virt. eigenvalues --    1.54230   1.55454   1.55486   1.56001   1.56001
 Alpha virt. eigenvalues --    1.56500   1.56931   1.58212   1.58394   1.59409
 Alpha virt. eigenvalues --    1.59836   1.60247   1.60421   1.60590   1.62373
 Alpha virt. eigenvalues --    1.62735   1.63429   1.63596   1.64029   1.64386
 Alpha virt. eigenvalues --    1.65386   1.65517   1.66783   1.67083   1.68182
 Alpha virt. eigenvalues --    1.68383   1.68534   1.70025   1.70519   1.70950
 Alpha virt. eigenvalues --    1.71807   1.71915   1.72152   1.73404   1.73743
 Alpha virt. eigenvalues --    1.74007   1.74449   1.74590   1.74756   1.75691
 Alpha virt. eigenvalues --    1.76463   1.76516   1.76788   1.77508   1.77789
 Alpha virt. eigenvalues --    1.78445   1.78624   1.80031   1.81022   1.81188
 Alpha virt. eigenvalues --    1.82097   1.82136   1.82768   1.83121   1.84261
 Alpha virt. eigenvalues --    1.85774   1.86723   1.87103   1.87141   1.87480
 Alpha virt. eigenvalues --    1.87512   1.87658   1.88434   1.88601   1.89028
 Alpha virt. eigenvalues --    1.89653   1.89761   1.90106   1.91060   1.91210
 Alpha virt. eigenvalues --    1.91731   1.92467   1.93029   1.94475   1.94481
 Alpha virt. eigenvalues --    1.94654   1.94986   1.95272   1.95818   1.95915
 Alpha virt. eigenvalues --    1.96280   1.98075   1.98300   1.98830   1.99084
 Alpha virt. eigenvalues --    1.99920   2.02574   2.02671   2.04065   2.04103
 Alpha virt. eigenvalues --    2.04278   2.04612   2.05232   2.05859   2.07900
 Alpha virt. eigenvalues --    2.07968   2.09271   2.11583   2.11821   2.12225
 Alpha virt. eigenvalues --    2.12766   2.13790   2.15463   2.16203   2.16218
 Alpha virt. eigenvalues --    2.17625   2.17745   2.18206   2.18270   2.19322
 Alpha virt. eigenvalues --    2.19549   2.22014   2.22233   2.24151   2.25143
 Alpha virt. eigenvalues --    2.25327   2.25830   2.26102   2.26937   2.26958
 Alpha virt. eigenvalues --    2.27454   2.27687   2.28718   2.28987   2.29246
 Alpha virt. eigenvalues --    2.29719   2.29756   2.30193   2.33529   2.33646
 Alpha virt. eigenvalues --    2.33685   2.34071   2.35830   2.37049   2.38207
 Alpha virt. eigenvalues --    2.38510   2.41116   2.41654   2.41668   2.42094
 Alpha virt. eigenvalues --    2.42434   2.43191   2.43762   2.44341   2.45193
 Alpha virt. eigenvalues --    2.46909   2.47348   2.48422   2.48439   2.48523
 Alpha virt. eigenvalues --    2.49568   2.53233   2.53277   2.55651   2.55866
 Alpha virt. eigenvalues --    2.56341   2.56902   2.57121   2.57508   2.58122
 Alpha virt. eigenvalues --    2.58539   2.59171   2.59216   2.59792   2.59898
 Alpha virt. eigenvalues --    2.60021   2.60302   2.60611   2.61795   2.61798
 Alpha virt. eigenvalues --    2.62114   2.62658   2.63097   2.63317   2.63505
 Alpha virt. eigenvalues --    2.63642   2.64280   2.64314   2.64719   2.64814
 Alpha virt. eigenvalues --    2.65394   2.65722   2.65739   2.66549   2.66712
 Alpha virt. eigenvalues --    2.67793   2.68107   2.68876   2.69294   2.69529
 Alpha virt. eigenvalues --    2.69933   2.70126   2.70557   2.71838   2.72362
 Alpha virt. eigenvalues --    2.72869   2.72949   2.74085   2.74575   2.74625
 Alpha virt. eigenvalues --    2.75413   2.75661   2.77833   2.78457   2.78720
 Alpha virt. eigenvalues --    2.80260   2.80336   2.80832   2.81744   2.83254
 Alpha virt. eigenvalues --    2.83434   2.83563   2.83749   2.84155   2.84636
 Alpha virt. eigenvalues --    2.87172   2.88223   2.88295   2.88379   2.88505
 Alpha virt. eigenvalues --    2.88774   2.88779   2.89712   2.89818   2.90181
 Alpha virt. eigenvalues --    2.90301   2.91944   2.93580   2.93978   2.94305
 Alpha virt. eigenvalues --    2.94397   2.94818   2.95510   2.96216   2.96693
 Alpha virt. eigenvalues --    2.97772   2.98714   3.02140   3.02458   3.02979
 Alpha virt. eigenvalues --    3.03107   3.04527   3.05155   3.05159   3.07099
 Alpha virt. eigenvalues --    3.07781   3.11212   3.11737   3.13437   3.13470
 Alpha virt. eigenvalues --    3.13507   3.13513   3.15108   3.15891   3.16542
 Alpha virt. eigenvalues --    3.17342   3.22021   3.22576   3.25965   3.26238
 Alpha virt. eigenvalues --    3.26572   3.26611   3.32690   3.32708   3.33583
 Alpha virt. eigenvalues --    3.33757   3.33758   3.34335   3.34858   3.34924
 Alpha virt. eigenvalues --    3.37194   3.38257   3.40377   3.40841   3.43632
 Alpha virt. eigenvalues --    3.43870   3.44921   3.45465   3.45637   3.45851
 Alpha virt. eigenvalues --    3.48910   3.51281   3.51285   3.54054   3.54158
 Alpha virt. eigenvalues --    3.56006   3.57494   3.57880   3.58553   3.58596
 Alpha virt. eigenvalues --    3.59018   3.62005   3.63400   3.64563   3.64616
 Alpha virt. eigenvalues --    3.71613   3.72464   3.73979   3.73987   3.74188
 Alpha virt. eigenvalues --    3.77489   3.82598   3.83045   3.85081   3.85205
 Alpha virt. eigenvalues --    3.86413   3.86574   3.88205   3.88842   3.89713
 Alpha virt. eigenvalues --    3.89779   3.96039   3.96260   3.96571   3.96751
 Alpha virt. eigenvalues --    3.99337   3.99515   4.02061   4.03373   4.04334
 Alpha virt. eigenvalues --    4.05797   4.09611   4.09663   4.10220   4.11165
 Alpha virt. eigenvalues --    4.14915   4.18334   4.24168   4.24201   4.26243
 Alpha virt. eigenvalues --    4.27250   4.39765   4.48646   4.49109   4.51743
 Alpha virt. eigenvalues --    4.60828   4.61778   4.76468   4.76475   4.79230
 Alpha virt. eigenvalues --    4.80407   4.80914   4.81141   4.88477   4.88478
 Alpha virt. eigenvalues --    5.02210   5.02211   5.07486   5.07603   5.22632
 Alpha virt. eigenvalues --    5.23374   5.27423   5.27424   5.57925   5.57928
 Alpha virt. eigenvalues --    5.60506   5.60936   5.61085   5.62029   5.74952
 Alpha virt. eigenvalues --    5.74952   5.81423   5.95871   6.07062   7.65773
 Alpha virt. eigenvalues --    8.04000   8.09915   9.53364   9.75597  23.47102
 Alpha virt. eigenvalues --   23.47195  23.59871  23.60842  23.75467  23.76151
 Alpha virt. eigenvalues --   23.77083  23.77098  23.86604  23.86742  23.87408
 Alpha virt. eigenvalues --   23.87539  23.90167  23.90168  23.97402  23.97567
 Alpha virt. eigenvalues --   24.01290  24.01295  24.06222  24.06313  24.08368
 Alpha virt. eigenvalues --   24.08370  24.10569  24.10645  24.13816  24.13904
 Alpha virt. eigenvalues --   24.15193  24.15210  25.59700  25.62104  25.64671
 Alpha virt. eigenvalues --   25.64821  25.73734  25.84392  26.50178  33.66241
 Alpha virt. eigenvalues --   33.92274  33.97525  35.35179  35.35823  35.47351
 Alpha virt. eigenvalues --   35.47379  35.59371  35.59525  35.63653  35.65033
 Alpha virt. eigenvalues --   49.83041  49.83041  49.98792  49.98792 147.24630
 Alpha virt. eigenvalues --  215.44760 215.73038 777.08049
  Beta  occ. eigenvalues -- -256.00729-101.41895-101.41895 -29.90168 -25.79214
  Beta  occ. eigenvalues --  -25.78112 -25.77874 -19.18210 -19.18210 -19.12378
  Beta  occ. eigenvalues --  -19.12378 -14.44155 -14.44155 -14.39947 -14.39947
  Beta  occ. eigenvalues --  -14.37157 -14.37157 -14.33805 -14.33804 -10.32210
  Beta  occ. eigenvalues --  -10.32210 -10.26307 -10.26307 -10.24830 -10.24830
  Beta  occ. eigenvalues --  -10.24391 -10.24391 -10.23411 -10.23411 -10.22228
  Beta  occ. eigenvalues --  -10.22228 -10.21700 -10.21700 -10.21579 -10.21579
  Beta  occ. eigenvalues --  -10.21375 -10.21375 -10.21018 -10.21018 -10.20961
  Beta  occ. eigenvalues --  -10.20961 -10.20881 -10.20881 -10.20323 -10.20323
  Beta  occ. eigenvalues --  -10.19592 -10.19592  -9.33339  -9.33333  -7.09271
  Beta  occ. eigenvalues --   -7.09271  -7.09068  -7.09068  -7.09060  -7.09060
  Beta  occ. eigenvalues --   -3.30651  -2.08038  -2.07414  -2.07082  -1.13810
  Beta  occ. eigenvalues --   -1.13803  -1.12758  -1.12758  -1.03733  -1.03733
  Beta  occ. eigenvalues --   -0.97759  -0.97688  -0.96256  -0.96224  -0.89348
  Beta  occ. eigenvalues --   -0.89346  -0.85412  -0.85368  -0.82676  -0.82649
  Beta  occ. eigenvalues --   -0.80649  -0.80638  -0.79153  -0.79147  -0.78100
  Beta  occ. eigenvalues --   -0.78086  -0.71637  -0.71594  -0.68914  -0.68811
  Beta  occ. eigenvalues --   -0.68466  -0.68186  -0.66577  -0.66519  -0.65456
  Beta  occ. eigenvalues --   -0.65428  -0.64103  -0.64016  -0.62721  -0.62593
  Beta  occ. eigenvalues --   -0.60848  -0.60847  -0.58833  -0.58689  -0.55500
  Beta  occ. eigenvalues --   -0.55393  -0.53710  -0.53693  -0.52134  -0.52102
  Beta  occ. eigenvalues --   -0.51551  -0.51519  -0.50371  -0.50353  -0.49727
  Beta  occ. eigenvalues --   -0.49602  -0.49193  -0.49135  -0.48454  -0.48411
  Beta  occ. eigenvalues --   -0.47335  -0.47319  -0.47209  -0.47209  -0.46222
  Beta  occ. eigenvalues --   -0.46206  -0.45773  -0.45480  -0.43748  -0.43721
  Beta  occ. eigenvalues --   -0.43427  -0.42993  -0.42925  -0.42874  -0.40978
  Beta  occ. eigenvalues --   -0.40971  -0.40949  -0.40888  -0.39888  -0.39316
  Beta  occ. eigenvalues --   -0.38751  -0.38559  -0.38550  -0.37644  -0.35458
  Beta  occ. eigenvalues --   -0.35325  -0.34213  -0.34117  -0.34102  -0.32415
  Beta  occ. eigenvalues --   -0.32131  -0.32121  -0.31049  -0.31008  -0.30967
  Beta  occ. eigenvalues --   -0.30822  -0.30087  -0.30086  -0.29351  -0.29351
  Beta  occ. eigenvalues --   -0.28560  -0.28479  -0.26085  -0.25753  -0.25687
  Beta  occ. eigenvalues --   -0.23644  -0.21963  -0.21857  -0.21401  -0.21321
  Beta  occ. eigenvalues --   -0.16903
  Beta virt. eigenvalues --   -0.08681  -0.08676  -0.06504  -0.06135  -0.04591
  Beta virt. eigenvalues --   -0.04554  -0.04362  -0.04353  -0.03339  -0.02857
  Beta virt. eigenvalues --    0.00283   0.00756   0.01507   0.01965   0.02078
  Beta virt. eigenvalues --    0.02766   0.02776   0.03393   0.03476   0.03848
  Beta virt. eigenvalues --    0.04121   0.04703   0.04899   0.05251   0.05931
  Beta virt. eigenvalues --    0.06038   0.06317   0.07092   0.08001   0.08881
  Beta virt. eigenvalues --    0.09351   0.09950   0.10517   0.11222   0.11451
  Beta virt. eigenvalues --    0.11800   0.12494   0.13555   0.13838   0.14002
  Beta virt. eigenvalues --    0.14326   0.14850   0.15018   0.15900   0.16071
  Beta virt. eigenvalues --    0.16601   0.17434   0.17801   0.17844   0.19172
  Beta virt. eigenvalues --    0.20164   0.21071   0.21266   0.21299   0.21754
  Beta virt. eigenvalues --    0.23177   0.23247   0.23339   0.23657   0.24302
  Beta virt. eigenvalues --    0.24322   0.25152   0.25835   0.25992   0.26191
  Beta virt. eigenvalues --    0.26584   0.26732   0.27052   0.27904   0.27969
  Beta virt. eigenvalues --    0.28028   0.28178   0.29276   0.29990   0.30919
  Beta virt. eigenvalues --    0.31255   0.31676   0.32105   0.32220   0.32975
  Beta virt. eigenvalues --    0.33265   0.33492   0.33821   0.34236   0.34667
  Beta virt. eigenvalues --    0.35008   0.35263   0.35326   0.35494   0.35826
  Beta virt. eigenvalues --    0.35886   0.36206   0.36350   0.36367   0.36530
  Beta virt. eigenvalues --    0.37354   0.37585   0.37686   0.38041   0.38501
  Beta virt. eigenvalues --    0.38734   0.38821   0.38974   0.39401   0.39565
  Beta virt. eigenvalues --    0.39602   0.39999   0.40207   0.40498   0.40906
  Beta virt. eigenvalues --    0.41001   0.41450   0.41588   0.41894   0.42310
  Beta virt. eigenvalues --    0.42710   0.43249   0.43711   0.43732   0.44107
  Beta virt. eigenvalues --    0.44321   0.44904   0.45211   0.45414   0.45900
  Beta virt. eigenvalues --    0.46950   0.47018   0.47704   0.47804   0.48179
  Beta virt. eigenvalues --    0.48628   0.48905   0.49155   0.49421   0.49852
  Beta virt. eigenvalues --    0.49943   0.50862   0.51334   0.51584   0.52109
  Beta virt. eigenvalues --    0.52384   0.53339   0.53438   0.53971   0.54693
  Beta virt. eigenvalues --    0.55327   0.55491   0.55793   0.55983   0.56195
  Beta virt. eigenvalues --    0.56647   0.56899   0.57125   0.57457   0.57851
  Beta virt. eigenvalues --    0.58496   0.58969   0.59098   0.59226   0.59296
  Beta virt. eigenvalues --    0.59340   0.59654   0.59829   0.60125   0.60257
  Beta virt. eigenvalues --    0.60501   0.60715   0.60979   0.61404   0.61720
  Beta virt. eigenvalues --    0.61906   0.62538   0.62831   0.62866   0.63653
  Beta virt. eigenvalues --    0.64342   0.65631   0.65866   0.66474   0.66815
  Beta virt. eigenvalues --    0.67358   0.67525   0.67911   0.69013   0.69126
  Beta virt. eigenvalues --    0.69616   0.69752   0.70284   0.71139   0.71625
  Beta virt. eigenvalues --    0.72235   0.72601   0.72680   0.73213   0.73316
  Beta virt. eigenvalues --    0.74061   0.74377   0.74841   0.74923   0.76283
  Beta virt. eigenvalues --    0.76366   0.76689   0.77127   0.77519   0.77646
  Beta virt. eigenvalues --    0.77787   0.78134   0.78270   0.79152   0.79215
  Beta virt. eigenvalues --    0.79896   0.80585   0.80880   0.80951   0.81218
  Beta virt. eigenvalues --    0.82319   0.82413   0.82909   0.82949   0.83367
  Beta virt. eigenvalues --    0.84843   0.85336   0.85936   0.86574   0.86814
  Beta virt. eigenvalues --    0.87333   0.88445   0.88816   0.88957   0.89630
  Beta virt. eigenvalues --    0.90692   0.90711   0.91298   0.91832   0.92246
  Beta virt. eigenvalues --    0.92767   0.93295   0.93929   0.93943   0.94526
  Beta virt. eigenvalues --    0.95811   0.95816   0.96236   0.96331   0.96775
  Beta virt. eigenvalues --    0.97391   0.97604   0.97615   0.98022   0.98586
  Beta virt. eigenvalues --    0.98800   0.98829   0.99199   0.99298   0.99696
  Beta virt. eigenvalues --    0.99930   1.00709   1.00884   1.01862   1.01863
  Beta virt. eigenvalues --    1.02205   1.02412   1.02576   1.02728   1.02833
  Beta virt. eigenvalues --    1.03512   1.04255   1.04488   1.04740   1.04816
  Beta virt. eigenvalues --    1.05204   1.05323   1.05624   1.07329   1.07672
  Beta virt. eigenvalues --    1.07709   1.08211   1.08242   1.08845   1.09074
  Beta virt. eigenvalues --    1.09454   1.10822   1.11924   1.12753   1.13019
  Beta virt. eigenvalues --    1.13734   1.15298   1.15722   1.16048   1.16330
  Beta virt. eigenvalues --    1.16887   1.17372   1.18116   1.20127   1.21088
  Beta virt. eigenvalues --    1.21522   1.22045   1.23150   1.25109   1.25186
  Beta virt. eigenvalues --    1.26419   1.27384   1.28553   1.28598   1.28944
  Beta virt. eigenvalues --    1.29163   1.29722   1.30307   1.32099   1.32558
  Beta virt. eigenvalues --    1.34248   1.36111   1.36726   1.37707   1.37799
  Beta virt. eigenvalues --    1.39258   1.39833   1.39857   1.40142   1.41327
  Beta virt. eigenvalues --    1.41417   1.42069   1.42070   1.42880   1.43509
  Beta virt. eigenvalues --    1.44313   1.44519   1.44564   1.45240   1.45438
  Beta virt. eigenvalues --    1.45968   1.46509   1.46928   1.48310   1.48505
  Beta virt. eigenvalues --    1.48582   1.48647   1.49193   1.50075   1.51029
  Beta virt. eigenvalues --    1.51104   1.51470   1.51763   1.51931   1.52395
  Beta virt. eigenvalues --    1.52834   1.53336   1.53732   1.53765   1.54851
  Beta virt. eigenvalues --    1.55536   1.55549   1.56055   1.56069   1.56574
  Beta virt. eigenvalues --    1.56987   1.58223   1.58415   1.59467   1.60060
  Beta virt. eigenvalues --    1.60416   1.60521   1.60680   1.62402   1.62920
  Beta virt. eigenvalues --    1.63464   1.63674   1.64162   1.64545   1.65574
  Beta virt. eigenvalues --    1.65877   1.67041   1.67263   1.68325   1.68390
  Beta virt. eigenvalues --    1.68810   1.70223   1.70574   1.71034   1.71891
  Beta virt. eigenvalues --    1.71933   1.72175   1.73438   1.74044   1.74194
  Beta virt. eigenvalues --    1.74531   1.74598   1.74960   1.76154   1.76495
  Beta virt. eigenvalues --    1.76554   1.76831   1.77600   1.77929   1.78619
  Beta virt. eigenvalues --    1.79989   1.80289   1.81304   1.81351   1.82286
  Beta virt. eigenvalues --    1.82793   1.83092   1.83340   1.85203   1.86302
  Beta virt. eigenvalues --    1.86823   1.87144   1.87274   1.87556   1.87627
  Beta virt. eigenvalues --    1.88438   1.88652   1.88735   1.89226   1.89740
  Beta virt. eigenvalues --    1.89911   1.90260   1.91243   1.91264   1.91780
  Beta virt. eigenvalues --    1.92559   1.93966   1.94499   1.94515   1.95025
  Beta virt. eigenvalues --    1.95263   1.95693   1.96055   1.96769   1.97062
  Beta virt. eigenvalues --    1.98256   1.98339   1.98906   1.99165   2.00039
  Beta virt. eigenvalues --    2.02644   2.03752   2.04090   2.04132   2.04350
  Beta virt. eigenvalues --    2.05124   2.05715   2.05923   2.08086   2.08415
  Beta virt. eigenvalues --    2.10591   2.11625   2.11840   2.12261   2.12806
  Beta virt. eigenvalues --    2.13858   2.15506   2.16294   2.16308   2.17701
  Beta virt. eigenvalues --    2.17819   2.18260   2.18350   2.19362   2.19582
  Beta virt. eigenvalues --    2.22336   2.22636   2.24407   2.25387   2.25678
  Beta virt. eigenvalues --    2.26133   2.26244   2.26968   2.27013   2.27543
  Beta virt. eigenvalues --    2.27876   2.28804   2.29246   2.29330   2.29819
  Beta virt. eigenvalues --    2.29863   2.30416   2.33572   2.33693   2.33809
  Beta virt. eigenvalues --    2.34119   2.35904   2.37141   2.38276   2.38657
  Beta virt. eigenvalues --    2.41256   2.41738   2.42140   2.42423   2.42649
  Beta virt. eigenvalues --    2.43227   2.43820   2.44366   2.45457   2.46945
  Beta virt. eigenvalues --    2.47415   2.48444   2.48546   2.48635   2.49630
  Beta virt. eigenvalues --    2.53247   2.53292   2.55715   2.55914   2.56503
  Beta virt. eigenvalues --    2.56944   2.57186   2.57528   2.58136   2.58576
  Beta virt. eigenvalues --    2.59180   2.59248   2.59815   2.59916   2.60092
  Beta virt. eigenvalues --    2.60323   2.60799   2.61810   2.61813   2.62147
  Beta virt. eigenvalues --    2.62715   2.63129   2.63324   2.63624   2.63698
  Beta virt. eigenvalues --    2.64304   2.64326   2.64739   2.64842   2.65504
  Beta virt. eigenvalues --    2.65774   2.65797   2.66730   2.66826   2.67848
  Beta virt. eigenvalues --    2.68193   2.68910   2.69327   2.69576   2.69979
  Beta virt. eigenvalues --    2.70213   2.70614   2.72004   2.72379   2.73006
  Beta virt. eigenvalues --    2.73132   2.74219   2.74587   2.74659   2.75677
  Beta virt. eigenvalues --    2.75678   2.77892   2.78482   2.78728   2.80375
  Beta virt. eigenvalues --    2.80916   2.81445   2.81755   2.83563   2.83568
  Beta virt. eigenvalues --    2.86542   2.87981   2.88236   2.88386   2.88475
  Beta virt. eigenvalues --    2.88791   2.88821   2.89740   2.90068   2.90189
  Beta virt. eigenvalues --    2.91678   2.92221   2.93455   2.93649   2.94315
  Beta virt. eigenvalues --    2.94375   2.94807   2.95090   2.95542   2.96091
  Beta virt. eigenvalues --    2.96312   2.96707   2.97107   2.97867   3.01640
  Beta virt. eigenvalues --    3.01733   3.02482   3.02846   3.03156   3.03937
  Beta virt. eigenvalues --    3.05156   3.05159   3.07181   3.07941   3.09025
  Beta virt. eigenvalues --    3.11235   3.12082   3.13476   3.13490   3.13518
  Beta virt. eigenvalues --    3.13788   3.15152   3.16394   3.16590   3.18007
  Beta virt. eigenvalues --    3.22370   3.22774   3.26108   3.26356   3.26577
  Beta virt. eigenvalues --    3.26617   3.32695   3.32719   3.33698   3.33757
  Beta virt. eigenvalues --    3.33758   3.34357   3.34904   3.34934   3.37361
  Beta virt. eigenvalues --    3.38434   3.40800   3.40889   3.43641   3.43934
  Beta virt. eigenvalues --    3.44941   3.45475   3.45644   3.45880   3.51277
  Beta virt. eigenvalues --    3.51285   3.53421   3.54058   3.54425   3.56117
  Beta virt. eigenvalues --    3.57923   3.58004   3.58563   3.58597   3.59945
  Beta virt. eigenvalues --    3.62068   3.63906   3.64566   3.64704   3.72090
  Beta virt. eigenvalues --    3.72573   3.73983   3.73987   3.74373   3.77571
  Beta virt. eigenvalues --    3.82651   3.83109   3.85131   3.85270   3.86562
  Beta virt. eigenvalues --    3.86700   3.88254   3.88871   3.89715   3.89783
  Beta virt. eigenvalues --    3.96120   3.96346   3.96580   3.96758   3.99353
  Beta virt. eigenvalues --    3.99521   4.02140   4.03392   4.04434   4.05844
  Beta virt. eigenvalues --    4.09612   4.09664   4.10269   4.11181   4.14988
  Beta virt. eigenvalues --    4.18418   4.24170   4.24203   4.26267   4.27281
  Beta virt. eigenvalues --    4.40015   4.48708   4.49181   4.52124   4.61004
  Beta virt. eigenvalues --    4.61939   4.76468   4.76475   4.79288   4.80446
  Beta virt. eigenvalues --    4.80918   4.81173   4.88477   4.88478   5.02211
  Beta virt. eigenvalues --    5.02211   5.07497   5.07617   5.22713   5.23445
  Beta virt. eigenvalues --    5.27423   5.27425   5.57926   5.57935   5.60551
  Beta virt. eigenvalues --    5.61246   5.74943   5.74952   5.75076   5.75783
  Beta virt. eigenvalues --    5.89221   6.07073   6.20857   7.79688   8.14514
  Beta virt. eigenvalues --    8.21173   9.53581   9.75749  23.47102  23.47196
  Beta virt. eigenvalues --   23.59872  23.60843  23.75468  23.76152  23.77083
  Beta virt. eigenvalues --   23.77098  23.86603  23.86742  23.87408  23.87539
  Beta virt. eigenvalues --   23.90167  23.90168  23.97401  23.97566  24.01291
  Beta virt. eigenvalues --   24.01296  24.06223  24.06315  24.08368  24.08370
  Beta virt. eigenvalues --   24.10570  24.10647  24.13818  24.13905  24.15194
  Beta virt. eigenvalues --   24.15210  25.59825  25.62231  25.64807  25.64951
  Beta virt. eigenvalues --   25.73926  25.88313  26.57212  33.76400  34.00191
  Beta virt. eigenvalues --   34.05917  35.35215  35.35854  35.47365  35.47393
  Beta virt. eigenvalues --   35.59476  35.59631  35.63784  35.65163  49.83041
  Beta virt. eigenvalues --   49.83041  49.98792  49.98792 147.28586 215.44840
  Beta virt. eigenvalues --  215.73118 777.08816
          Condensed to atoms (all electrons):
          Atomic-Atomic Spin Densities.
 Mulliken charges and spin densities:
               1          2
     1  Fe   1.382432   3.733742
     2  Cl  -0.762772   0.089651
     3  N   -0.530724   0.018832
     4  N   -0.376432   0.013471
     5  N    0.003131   0.000656
     6  N   -0.347531   0.003119
     7  C    0.164236  -0.002812
     8  H    0.134856   0.000999
     9  C   -0.186997   0.001196
    10  H    0.108157   0.000803
    11  C    0.005634  -0.000854
    12  H    0.108626  -0.000025
    13  C   -0.096547   0.001336
    14  H    0.095375   0.000592
    15  C    0.247573   0.003338
    16  C    0.116572   0.001031
    17  C    0.144320   0.000670
    18  H    0.134378   0.000006
    19  Cl  -0.762772   0.089650
    20  N   -0.530724   0.018832
    21  N   -0.376433   0.013471
    22  N    0.003131   0.000656
    23  N   -0.347532   0.003119
    24  C    0.164236  -0.002812
    25  H    0.134856   0.000999
    26  C   -0.186997   0.001196
    27  H    0.108157   0.000803
    28  C    0.005634  -0.000854
    29  H    0.108626  -0.000025
    30  C   -0.096547   0.001336
    31  H    0.095375   0.000592
    32  C    0.247572   0.003338
    33  C    0.116573   0.001031
    34  C    0.144319   0.000670
    35  H    0.134378   0.000006
    36  C    0.219933   0.000818
    37  C   -0.091005   0.000089
    38  C   -0.047177   0.000132
    39  C   -0.018659   0.000049
    40  C   -0.027264  -0.000092
    41  C   -0.222771   0.000099
    42  H    0.120027   0.000007
    43  H    0.140859  -0.000002
    44  H    0.118974   0.000013
    45  H    0.124859   0.000003
    46  C    0.219936   0.000818
    47  C   -0.091006   0.000089
    48  C   -0.047179   0.000132
    49  C   -0.018659   0.000049
    50  C   -0.027264  -0.000092
    51  C   -0.222771   0.000099
    52  H    0.120026   0.000007
    53  H    0.140860  -0.000002
    54  H    0.118974   0.000013
    55  H    0.124859   0.000003
    56  C    0.431922  -0.000013
    57  O   -0.326219   0.000019
    58  O   -0.336225   0.000001
    59  H    0.259677   0.000000
    60  C    0.431922  -0.000013
    61  O   -0.326218   0.000019
    62  O   -0.336225   0.000001
    63  H    0.259677   0.000000
 Sum of Mulliken charges =   0.00000   4.00000
 Mulliken charges and spin densities with hydrogens summed into heavy atoms:
               1          2
     1  Fe   1.382432   3.733742
     2  Cl  -0.762772   0.089651
     3  N   -0.530724   0.018832
     4  N   -0.376432   0.013471
     5  N    0.003131   0.000656
     6  N   -0.347531   0.003119
     7  C    0.299092  -0.001814
     9  C   -0.078840   0.001999
    11  C    0.114260  -0.000878
    13  C   -0.001172   0.001928
    15  C    0.247573   0.003338
    16  C    0.116572   0.001031
    17  C    0.278698   0.000676
    19  Cl  -0.762772   0.089650
    20  N   -0.530724   0.018832
    21  N   -0.376433   0.013471
    22  N    0.003131   0.000656
    23  N   -0.347532   0.003119
    24  C    0.299092  -0.001814
    26  C   -0.078840   0.001999
    28  C    0.114259  -0.000878
    30  C   -0.001171   0.001928
    32  C    0.247572   0.003338
    33  C    0.116573   0.001031
    34  C    0.278697   0.000676
    36  C    0.219933   0.000818
    37  C    0.029022   0.000096
    38  C    0.093682   0.000130
    39  C    0.100314   0.000062
    40  C    0.097595  -0.000089
    41  C   -0.222771   0.000099
    46  C    0.219936   0.000818
    47  C    0.029019   0.000096
    48  C    0.093681   0.000130
    49  C    0.100314   0.000062
    50  C    0.097595  -0.000089
    51  C   -0.222771   0.000099
    56  C    0.431922  -0.000013
    57  O   -0.326219   0.000019
    58  O   -0.076548   0.000000
    60  C    0.431922  -0.000013
    61  O   -0.326218   0.000019
    62  O   -0.076548   0.000000
 Electronic spatial extent (au):  <R**2>=          41032.0296
 Charge=              0.0000 electrons
 Dipole moment (field-independent basis, Debye):
    X=              0.0000    Y=              0.0000    Z=             -0.0001  Tot=              0.0001
 Quadrupole moment (field-independent basis, Debye-Ang):
   XX=           -178.9542   YY=           -209.7401   ZZ=           -309.8141
   XY=            -44.8534   XZ=            -16.7383   YZ=             -3.3434
 Traceless Quadrupole moment (field-independent basis, Debye-Ang):
   XX=             53.8819   YY=             23.0960   ZZ=            -76.9780
   XY=            -44.8534   XZ=            -16.7383   YZ=             -3.3434
 Octapole moment (field-independent basis, Debye-Ang**2):
  XXX=             -0.0142  YYY=              0.0012  ZZZ=             -0.0080  XYY=             -0.0007
  XXY=              0.0016  XXZ=             -0.0142  XZZ=              0.0080  YZZ=             -0.0004
  YYZ=              0.0059  XYZ=              0.0044
 Hexadecapole moment (field-independent basis, Debye-Ang**3):
 XXXX=         -35847.1033 YYYY=          -6019.9332 ZZZZ=          -1757.6789 XXXY=          -2900.8352
 XXXZ=          -2345.8971 YYYX=           -253.7497 YYYZ=            -75.6801 ZZZX=            -13.0583
 ZZZY=             14.0925 XXYY=          -9063.2040 XXZZ=          -7900.6679 YYZZ=          -1591.6566
 XXYZ=           -170.6031 YYXZ=            -93.8756 ZZXY=             36.0498
 N-N= 5.760121520127D+03 E-N=-2.096032409387D+04  KE= 3.992842237313D+03
                          Isotropic Fermi Contact Couplings
        Atom                 a.u.       MegaHertz       Gauss      10(-4) cm-1
     1  Fe(57)            -0.57363     -20.79995      -7.42194      -6.93812
     2  Cl(35)             0.05720       6.26983       2.23723       2.09139
     3  N(14)              0.07631       6.16390       2.19943       2.05606
     4  N(14)              0.08655       6.99098       2.49455       2.33194
     5  N(14)              0.01129       0.91184       0.32537       0.30416
     6  N(14)              0.00987       0.79694       0.28437       0.26583
     7  C(13)             -0.00233      -0.65477      -0.23364      -0.21841
     8  H(1)               0.00049       0.54267       0.19364       0.18101
     9  C(13)              0.00184       0.51761       0.18470       0.17266
    10  H(1)               0.00015       0.16280       0.05809       0.05431
    11  C(13)              0.00010       0.02744       0.00979       0.00915
    12  H(1)              -0.00001      -0.01122      -0.00400      -0.00374
    13  C(13)              0.00174       0.48918       0.17455       0.16317
    14  H(1)               0.00016       0.17551       0.06263       0.05854
    15  C(13)             -0.00216      -0.60774      -0.21686      -0.20272
    16  C(13)             -0.00082      -0.23002      -0.08208      -0.07673
    17  C(13)              0.00041       0.11537       0.04117       0.03848
    18  H(1)               0.00001       0.01597       0.00570       0.00533
    19  Cl(35)             0.05720       6.26982       2.23723       2.09139
    20  N(14)              0.07631       6.16390       2.19943       2.05605
    21  N(14)              0.08655       6.99099       2.49456       2.33194
    22  N(14)              0.01129       0.91184       0.32537       0.30416
    23  N(14)              0.00987       0.79694       0.28437       0.26583
    24  C(13)             -0.00233      -0.65477      -0.23364      -0.21841
    25  H(1)               0.00049       0.54266       0.19364       0.18101
    26  C(13)              0.00184       0.51760       0.18469       0.17265
    27  H(1)               0.00015       0.16280       0.05809       0.05431
    28  C(13)              0.00010       0.02745       0.00979       0.00915
    29  H(1)              -0.00001      -0.01122      -0.00400      -0.00374
    30  C(13)              0.00174       0.48918       0.17455       0.16317
    31  H(1)               0.00016       0.17551       0.06263       0.05854
    32  C(13)             -0.00216      -0.60773      -0.21685      -0.20272
    33  C(13)             -0.00082      -0.23002      -0.08208      -0.07673
    34  C(13)              0.00041       0.11537       0.04117       0.03848
    35  H(1)               0.00001       0.01597       0.00570       0.00533
    36  C(13)              0.00056       0.15735       0.05615       0.05249
    37  C(13)              0.00026       0.07202       0.02570       0.02402
    38  C(13)             -0.00002      -0.00607      -0.00217      -0.00202
    39  C(13)              0.00009       0.02507       0.00895       0.00836
    40  C(13)              0.00000      -0.00137      -0.00049      -0.00046
    41  C(13)              0.00000       0.00063       0.00022       0.00021
    42  H(1)               0.00001       0.01208       0.00431       0.00403
    43  H(1)               0.00001       0.00677       0.00242       0.00226
    44  H(1)               0.00001       0.00695       0.00248       0.00232
    45  H(1)               0.00000       0.00118       0.00042       0.00039
    46  C(13)              0.00056       0.15735       0.05615       0.05249
    47  C(13)              0.00026       0.07202       0.02570       0.02402
    48  C(13)             -0.00002      -0.00607      -0.00217      -0.00202
    49  C(13)              0.00009       0.02507       0.00895       0.00836
    50  C(13)              0.00000      -0.00137      -0.00049      -0.00046
    51  C(13)              0.00000       0.00063       0.00022       0.00021
    52  H(1)               0.00001       0.01208       0.00431       0.00403
    53  H(1)               0.00001       0.00677       0.00241       0.00226
    54  H(1)               0.00001       0.00695       0.00248       0.00232
    55  H(1)               0.00000       0.00118       0.00042       0.00039
    56  C(13)              0.00000      -0.00108      -0.00038      -0.00036
    57  O(17)              0.00000      -0.00022      -0.00008      -0.00007
    58  O(17)              0.00000      -0.00005      -0.00002      -0.00002
    59  H(1)               0.00000       0.00000       0.00000       0.00000
    60  C(13)              0.00000      -0.00108      -0.00039      -0.00036
    61  O(17)              0.00000      -0.00022      -0.00008      -0.00007
    62  O(17)              0.00000      -0.00005      -0.00002      -0.00002
    63  H(1)               0.00000       0.00000       0.00000       0.00000
 --------------------------------------------------------
       Center         ----  Spin Dipole Couplings  ----
                      3XX-RR        3YY-RR        3ZZ-RR
 --------------------------------------------------------
     1   Atom       -1.240089     -1.040324      2.280413
     2   Atom       -0.129660     -0.130980      0.260641
     3   Atom       -0.088007      0.164105     -0.076098
     4   Atom        0.115614     -0.044606     -0.071008
     5   Atom        0.033440     -0.013567     -0.019873
     6   Atom        0.014851     -0.006774     -0.008077
     7   Atom       -0.007809      0.026969     -0.019159
     8   Atom        0.003663      0.012970     -0.016633
     9   Atom       -0.006191      0.012677     -0.006486
    10   Atom       -0.002219      0.006041     -0.003821
    11   Atom       -0.004355      0.009664     -0.005308
    12   Atom       -0.002517      0.005088     -0.002571
    13   Atom       -0.005673      0.012195     -0.006522
    14   Atom       -0.001524      0.005593     -0.004070
    15   Atom       -0.005222      0.026853     -0.021630
    16   Atom        0.014673      0.006332     -0.021005
    17   Atom        0.009213     -0.001608     -0.007605
    18   Atom        0.003999      0.000006     -0.004005
    19   Atom       -0.129662     -0.130978      0.260639
    20   Atom       -0.088006      0.164105     -0.076099
    21   Atom        0.115614     -0.044606     -0.071008
    22   Atom        0.033440     -0.013567     -0.019873
    23   Atom        0.014851     -0.006774     -0.008077
    24   Atom       -0.007809      0.026969     -0.019159
    25   Atom        0.003663      0.012970     -0.016633
    26   Atom       -0.006191      0.012677     -0.006486
    27   Atom       -0.002219      0.006041     -0.003822
    28   Atom       -0.004355      0.009664     -0.005308
    29   Atom       -0.002517      0.005088     -0.002571
    30   Atom       -0.005672      0.012195     -0.006522
    31   Atom       -0.001524      0.005593     -0.004070
    32   Atom       -0.005222      0.026852     -0.021630
    33   Atom        0.014673      0.006332     -0.021005
    34   Atom        0.009213     -0.001608     -0.007605
    35   Atom        0.003999      0.000006     -0.004005
    36   Atom        0.007304     -0.003539     -0.003765
    37   Atom        0.003641     -0.001823     -0.001818
    38   Atom        0.004869     -0.002498     -0.002371
    39   Atom        0.002382     -0.001194     -0.001188
    40   Atom        0.002758     -0.001314     -0.001444
    41   Atom        0.002000     -0.001036     -0.000963
    42   Atom        0.003050     -0.001313     -0.001737
    43   Atom        0.005767     -0.002799     -0.002968
    44   Atom        0.001588     -0.000780     -0.000809
    45   Atom        0.002006     -0.000932     -0.001073
    46   Atom        0.007304     -0.003539     -0.003765
    47   Atom        0.003641     -0.001823     -0.001818
    48   Atom        0.004869     -0.002498     -0.002371
    49   Atom        0.002382     -0.001194     -0.001188
    50   Atom        0.002758     -0.001314     -0.001444
    51   Atom        0.002000     -0.001036     -0.000963
    52   Atom        0.003050     -0.001313     -0.001737
    53   Atom        0.005767     -0.002799     -0.002968
    54   Atom        0.001588     -0.000780     -0.000809
    55   Atom        0.002006     -0.000932     -0.001073
    56   Atom        0.001260     -0.000618     -0.000642
    57   Atom        0.000987     -0.000503     -0.000484
    58   Atom        0.000992     -0.000514     -0.000479
    59   Atom        0.000781     -0.000392     -0.000388
    60   Atom        0.001260     -0.000618     -0.000642
    61   Atom        0.000987     -0.000503     -0.000484
    62   Atom        0.000992     -0.000514     -0.000479
    63   Atom        0.000781     -0.000392     -0.000388
 --------------------------------------------------------
                        XY            XZ            YZ
 --------------------------------------------------------
     1   Atom       -0.463706      0.055762      0.232626
     2   Atom       -0.025211      0.003026      0.026843
     3   Atom       -0.009666      0.000697     -0.012906
     4   Atom       -0.077250      0.004529     -0.001719
     5   Atom        0.004411     -0.000436     -0.000562
     6   Atom       -0.007847     -0.000285      0.000373
     7   Atom        0.018589     -0.001232     -0.003051
     8   Atom        0.024841     -0.001982     -0.002406
     9   Atom        0.003767     -0.000224     -0.001289
    10   Atom        0.003975     -0.000267     -0.000662
    11   Atom       -0.000612      0.000018     -0.000847
    12   Atom       -0.000369      0.000019     -0.000422
    13   Atom       -0.005503      0.000310     -0.001021
    14   Atom       -0.004924      0.000229     -0.000455
    15   Atom       -0.020905      0.000816     -0.002527
    16   Atom       -0.025934      0.001240     -0.001148
    17   Atom       -0.009404      0.000305     -0.000235
    18   Atom       -0.005510      0.000279     -0.000202
    19   Atom       -0.025210      0.003026      0.026843
    20   Atom       -0.009666      0.000696     -0.012901
    21   Atom       -0.077250      0.004535     -0.001723
    22   Atom        0.004411     -0.000435     -0.000562
    23   Atom       -0.007847     -0.000284      0.000373
    24   Atom        0.018589     -0.001232     -0.003051
    25   Atom        0.024841     -0.001981     -0.002405
    26   Atom        0.003767     -0.000224     -0.001289
    27   Atom        0.003975     -0.000267     -0.000662
    28   Atom       -0.000612      0.000018     -0.000847
    29   Atom       -0.000369      0.000019     -0.000422
    30   Atom       -0.005504      0.000310     -0.001021
    31   Atom       -0.004924      0.000229     -0.000455
    32   Atom       -0.020905      0.000816     -0.002527
    33   Atom       -0.025934      0.001240     -0.001149
    34   Atom       -0.009404      0.000305     -0.000235
    35   Atom       -0.005510      0.000279     -0.000202
    36   Atom       -0.000186     -0.000344      0.000001
    37   Atom       -0.001117     -0.000715      0.000107
    38   Atom        0.000944      0.000822      0.000046
    39   Atom       -0.000414     -0.000130      0.000064
    40   Atom        0.000625      0.000345      0.000115
    41   Atom        0.000096      0.000036     -0.000068
    42   Atom       -0.001763     -0.000902      0.000357
    43   Atom        0.002309      0.001969      0.000528
    44   Atom       -0.000435     -0.000309      0.000060
    45   Atom        0.000819      0.000454      0.000123
    46   Atom       -0.000186     -0.000344      0.000001
    47   Atom       -0.001117     -0.000714      0.000107
    48   Atom        0.000944      0.000822      0.000046
    49   Atom       -0.000414     -0.000130      0.000064
    50   Atom        0.000625      0.000345      0.000115
    51   Atom        0.000096      0.000036     -0.000068
    52   Atom       -0.001763     -0.000901      0.000357
    53   Atom        0.002310      0.001969      0.000528
    54   Atom       -0.000435     -0.000309      0.000060
    55   Atom        0.000819      0.000454      0.000123
    56   Atom        0.000153     -0.000006      0.000003
    57   Atom        0.000277      0.000078     -0.000040
    58   Atom       -0.000015     -0.000082      0.000013
    59   Atom        0.000025     -0.000052     -0.000001
    60   Atom        0.000153     -0.000006      0.000003
    61   Atom        0.000277      0.000078     -0.000040
    62   Atom       -0.000015     -0.000081      0.000013
    63   Atom        0.000025     -0.000052     -0.000001
 --------------------------------------------------------


 ---------------------------------------------------------------------------------
              Anisotropic Spin Dipole Couplings in Principal Axis System
 ---------------------------------------------------------------------------------

       Atom             a.u.   MegaHertz   Gauss  10(-4) cm-1        Axes

              Baa    -1.6238   -28.113   -10.031    -9.377  0.7724  0.6333 -0.0488
     1 Fe(57) Bbb    -0.6730   -11.651    -4.157    -3.886 -0.6351  0.7709 -0.0487
              Bcc     2.2968    39.764    14.189    13.264  0.0067  0.0686  0.9976
 
              Baa    -0.1566    -8.198    -2.925    -2.735  0.6849  0.7268 -0.0517
     2 Cl(35) Bbb    -0.1058    -5.539    -1.976    -1.848  0.7287 -0.6834  0.0440
              Bcc     0.2625    13.737     4.902     4.582  0.0033  0.0679  0.9977
 
              Baa    -0.0884    -3.409    -1.216    -1.137  0.9992  0.0374 -0.0174
     3 N(14)  Bbb    -0.0768    -2.962    -1.057    -0.988  0.0154  0.0541  0.9984
              Bcc     0.1652     6.370     2.273     2.125 -0.0382  0.9978 -0.0535
 
              Baa    -0.0758    -2.923    -1.043    -0.975  0.3746  0.9269 -0.0216
     4 N(14)  Bbb    -0.0711    -2.743    -0.979    -0.915 -0.0125  0.0284  0.9995
              Bcc     0.1469     5.666     2.022     1.890  0.9271 -0.3742  0.0222
 
              Baa    -0.0199    -0.768    -0.274    -0.256  0.0009  0.0874  0.9962
     5 N(14)  Bbb    -0.0139    -0.537    -0.192    -0.179 -0.0931  0.9919 -0.0869
              Bcc     0.0339     1.306     0.466     0.436  0.9957  0.0927 -0.0091
 
              Baa    -0.0094    -0.362    -0.129    -0.121  0.2996  0.9324 -0.2021
     6 N(14)  Bbb    -0.0080    -0.310    -0.110    -0.103  0.0766  0.1877  0.9792
              Bcc     0.0174     0.671     0.240     0.224  0.9510 -0.3089 -0.0152
 
              Baa    -0.0194    -2.598    -0.927    -0.867  0.0020  0.0649  0.9979
     7 C(13)  Bbb    -0.0159    -2.130    -0.760    -0.710  0.9177 -0.3965  0.0240
              Bcc     0.0352     4.728     1.687     1.577  0.3972  0.9157 -0.0604
 
              Baa    -0.0170    -9.048    -3.228    -3.018  0.7630 -0.6404 -0.0877
     8 H(1)   Bbb    -0.0168    -8.977    -3.203    -2.994  0.1069 -0.0088  0.9942
              Bcc     0.0338    18.024     6.432     6.012  0.6375  0.7680 -0.0617
 
              Baa    -0.0069    -0.928    -0.331    -0.310  0.9789 -0.1926 -0.0678
     9 C(13)  Bbb    -0.0066    -0.882    -0.315    -0.294  0.0790  0.0512  0.9956
              Bcc     0.0135     1.810     0.646     0.604  0.1883  0.9799 -0.0653
 
              Baa    -0.0039    -2.063    -0.736    -0.688  0.0263  0.0561  0.9981
    10 H(1)   Bbb    -0.0038    -2.039    -0.728    -0.680  0.9274 -0.3740 -0.0034
              Bcc     0.0077     4.101     1.463     1.368  0.3731  0.9257 -0.0619
 
              Baa    -0.0054    -0.719    -0.256    -0.240  0.0167  0.0570  0.9982
    11 C(13)  Bbb    -0.0044    -0.588    -0.210    -0.196  0.9989  0.0424 -0.0191
              Bcc     0.0097     1.307     0.466     0.436 -0.0434  0.9975 -0.0562
 
              Baa    -0.0026    -1.384    -0.494    -0.462  0.0182  0.0557  0.9983
    12 H(1)   Bbb    -0.0025    -1.353    -0.483    -0.451  0.9987  0.0472 -0.0208
              Bcc     0.0051     2.737     0.977     0.913 -0.0482  0.9973 -0.0547
 
              Baa    -0.0072    -0.971    -0.346    -0.324  0.9621  0.2710 -0.0303
    13 C(13)  Bbb    -0.0066    -0.883    -0.315    -0.294  0.0149  0.0587  0.9982
              Bcc     0.0138     1.853     0.661     0.618 -0.2722  0.9608 -0.0524
 
              Baa    -0.0041    -2.183    -0.779    -0.728  0.0345  0.0645  0.9973
    14 H(1)   Bbb    -0.0040    -2.156    -0.769    -0.719  0.8900  0.4521 -0.0601
              Bcc     0.0081     4.338     1.548     1.447 -0.4547  0.8897 -0.0418
 
              Baa    -0.0218    -2.921    -1.042    -0.975  0.0357  0.0672  0.9971
    15 C(13)  Bbb    -0.0155    -2.081    -0.743    -0.694  0.8965  0.4387 -0.0616
              Bcc     0.0373     5.003     1.785     1.669 -0.4416  0.8961 -0.0446
 
              Baa    -0.0211    -2.825    -1.008    -0.942 -0.0137  0.0290  0.9995
    16 C(13)  Bbb    -0.0158    -2.115    -0.755    -0.706  0.6488  0.7608 -0.0132
              Bcc     0.0368     4.941     1.763     1.648  0.7608 -0.6483  0.0292
 
              Baa    -0.0076    -1.022    -0.365    -0.341  0.0296  0.0853  0.9959
    17 C(13)  Bbb    -0.0070    -0.945    -0.337    -0.315  0.5000  0.8615 -0.0887
              Bcc     0.0147     1.967     0.702     0.656  0.8655 -0.5006  0.0171
 
              Baa    -0.0040    -2.142    -0.764    -0.715 -0.0039  0.0449  0.9990
    18 H(1)   Bbb    -0.0039    -2.059    -0.735    -0.687  0.5747  0.8177 -0.0345
              Bcc     0.0079     4.201     1.499     1.401  0.8184 -0.5740  0.0290
 
              Baa    -0.1566    -8.198    -2.925    -2.735  0.6849  0.7268 -0.0517
    19 Cl(35) Bbb    -0.1058    -5.539    -1.976    -1.848  0.7286 -0.6835  0.0440
              Bcc     0.2625    13.737     4.902     4.582  0.0033  0.0679  0.9977
 
              Baa    -0.0884    -3.409    -1.216    -1.137  0.9992  0.0374 -0.0174
    20 N(14)  Bbb    -0.0768    -2.961    -1.057    -0.988  0.0153  0.0541  0.9984
              Bcc     0.1652     6.370     2.273     2.125 -0.0382  0.9978 -0.0535
 
              Baa    -0.0758    -2.923    -1.043    -0.975  0.3746  0.9269 -0.0213
    21 N(14)  Bbb    -0.0711    -2.743    -0.979    -0.915 -0.0127  0.0281  0.9995
              Bcc     0.1469     5.666     2.022     1.890  0.9271 -0.3742  0.0223
 
              Baa    -0.0199    -0.768    -0.274    -0.256  0.0009  0.0874  0.9962
    22 N(14)  Bbb    -0.0139    -0.537    -0.192    -0.179 -0.0931  0.9918 -0.0870
              Bcc     0.0339     1.306     0.466     0.436  0.9957  0.0927 -0.0090
 
              Baa    -0.0094    -0.362    -0.129    -0.121  0.2996  0.9324 -0.2019
    23 N(14)  Bbb    -0.0080    -0.310    -0.110    -0.103  0.0765  0.1875  0.9793
              Bcc     0.0174     0.671     0.240     0.224  0.9510 -0.3089 -0.0151
 
              Baa    -0.0194    -2.598    -0.927    -0.867  0.0019  0.0649  0.9979
    24 C(13)  Bbb    -0.0159    -2.130    -0.760    -0.710  0.9177 -0.3965  0.0241
              Bcc     0.0352     4.728     1.687     1.577  0.3972  0.9157 -0.0604
 
              Baa    -0.0170    -9.048    -3.228    -3.018  0.7630 -0.6404 -0.0878
    25 H(1)   Bbb    -0.0168    -8.977    -3.203    -2.994  0.1070 -0.0089  0.9942
              Bcc     0.0338    18.024     6.432     6.012  0.6375  0.7680 -0.0617
 
              Baa    -0.0069    -0.928    -0.331    -0.310  0.9789 -0.1927 -0.0679
    26 C(13)  Bbb    -0.0066    -0.882    -0.315    -0.294  0.0791  0.0512  0.9956
              Bcc     0.0135     1.810     0.646     0.604  0.1883  0.9799 -0.0653
 
              Baa    -0.0039    -2.063    -0.736    -0.688  0.0262  0.0561  0.9981
    27 H(1)   Bbb    -0.0038    -2.039    -0.728    -0.680  0.9274 -0.3740 -0.0033
              Bcc     0.0077     4.101     1.463     1.368  0.3731  0.9257 -0.0619
 
              Baa    -0.0054    -0.719    -0.256    -0.240  0.0166  0.0569  0.9982
    28 C(13)  Bbb    -0.0044    -0.588    -0.210    -0.196  0.9989  0.0424 -0.0191
              Bcc     0.0097     1.307     0.466     0.436 -0.0434  0.9975 -0.0562
 
              Baa    -0.0026    -1.384    -0.494    -0.462  0.0182  0.0557  0.9983
    29 H(1)   Bbb    -0.0025    -1.353    -0.483    -0.451  0.9987  0.0472 -0.0208
              Bcc     0.0051     2.737     0.977     0.913 -0.0482  0.9973 -0.0547
 
              Baa    -0.0072    -0.970    -0.346    -0.324  0.9621  0.2710 -0.0303
    30 C(13)  Bbb    -0.0066    -0.883    -0.315    -0.294  0.0149  0.0586  0.9982
              Bcc     0.0138     1.853     0.661     0.618 -0.2722  0.9608 -0.0524
 
              Baa    -0.0041    -2.183    -0.779    -0.728  0.0345  0.0644  0.9973
    31 H(1)   Bbb    -0.0040    -2.156    -0.769    -0.719  0.8900  0.4521 -0.0600
              Bcc     0.0081     4.338     1.548     1.447 -0.4547  0.8897 -0.0418
 
              Baa    -0.0218    -2.921    -1.042    -0.974  0.0357  0.0672  0.9971
    32 C(13)  Bbb    -0.0155    -2.081    -0.743    -0.694  0.8965  0.4387 -0.0617
              Bcc     0.0373     5.003     1.785     1.669 -0.4416  0.8961 -0.0446
 
              Baa    -0.0211    -2.825    -1.008    -0.942 -0.0136  0.0290  0.9995
    33 C(13)  Bbb    -0.0158    -2.115    -0.755    -0.706  0.6488  0.7608 -0.0132
              Bcc     0.0368     4.941     1.763     1.648  0.7608 -0.6483  0.0292
 
              Baa    -0.0076    -1.022    -0.365    -0.341  0.0297  0.0854  0.9959
    34 C(13)  Bbb    -0.0070    -0.945    -0.337    -0.315  0.5000  0.8615 -0.0888
              Bcc     0.0147     1.967     0.702     0.656  0.8655 -0.5006  0.0172
 
              Baa    -0.0040    -2.142    -0.764    -0.715 -0.0039  0.0449  0.9990
    35 H(1)   Bbb    -0.0039    -2.059    -0.735    -0.687  0.5747  0.8177 -0.0345
              Bcc     0.0079     4.201     1.499     1.401  0.8184 -0.5740  0.0290
 
              Baa    -0.0038    -0.507    -0.181    -0.169  0.0314  0.0199  0.9993
    36 C(13)  Bbb    -0.0035    -0.475    -0.170    -0.159  0.0165  0.9997 -0.0204
              Bcc     0.0073     0.982     0.350     0.328  0.9994 -0.0171 -0.0310
 
              Baa    -0.0021    -0.275    -0.098    -0.092  0.2148  0.9504  0.2251
    37 C(13)  Bbb    -0.0019    -0.255    -0.091    -0.085  0.0751 -0.2458  0.9664
              Bcc     0.0040     0.530     0.189     0.177  0.9738 -0.1907 -0.1241
 
              Baa    -0.0026    -0.354    -0.126    -0.118 -0.1519  0.9391  0.3083
    38 C(13)  Bbb    -0.0024    -0.328    -0.117    -0.109 -0.0648 -0.3207  0.9450
              Bcc     0.0051     0.681     0.243     0.227  0.9863  0.1236  0.1096
 
              Baa    -0.0013    -0.171    -0.061    -0.057  0.0772  0.8463 -0.5272
    39 C(13)  Bbb    -0.0012    -0.156    -0.056    -0.052  0.0920  0.5204  0.8489
              Bcc     0.0024     0.327     0.117     0.109  0.9928 -0.1140 -0.0377
 
              Baa    -0.0015    -0.203    -0.072    -0.068  0.0074 -0.5219  0.8530
    40 C(13)  Bbb    -0.0014    -0.184    -0.066    -0.061 -0.1703  0.8399  0.5153
              Bcc     0.0029     0.387     0.138     0.129  0.9854  0.1490  0.0826
 
              Baa    -0.0011    -0.145    -0.052    -0.048 -0.0327  0.8590  0.5109
    41 C(13)  Bbb    -0.0009    -0.124    -0.044    -0.041  0.0062 -0.5110  0.8596
              Bcc     0.0020     0.269     0.096     0.090  0.9994  0.0313  0.0113
 
              Baa    -0.0020    -1.046    -0.373    -0.349  0.1916  0.8201 -0.5392
    42 H(1)   Bbb    -0.0019    -1.004    -0.358    -0.335  0.3180  0.4679  0.8246
              Bcc     0.0038     2.050     0.731     0.684  0.9285 -0.3295 -0.1711
 
              Baa    -0.0034    -1.824    -0.651    -0.608 -0.0005 -0.6477  0.7619
    43 H(1)   Bbb    -0.0034    -1.792    -0.639    -0.598 -0.3156  0.7231  0.6145
              Bcc     0.0068     3.615     1.290     1.206  0.9489  0.2402  0.2047
 
              Baa    -0.0009    -0.459    -0.164    -0.153  0.1133  0.9139 -0.3899
    44 H(1)   Bbb    -0.0008    -0.451    -0.161    -0.151  0.1815  0.3668  0.9124
              Bcc     0.0017     0.910     0.325     0.304  0.9768 -0.1741 -0.1243
 
              Baa    -0.0011    -0.612    -0.218    -0.204 -0.1625  0.8766 -0.4529
    45 H(1)   Bbb    -0.0011    -0.607    -0.216    -0.202 -0.2345  0.4115  0.8807
              Bcc     0.0023     1.219     0.435     0.407  0.9584  0.2493  0.1387
 
              Baa    -0.0038    -0.507    -0.181    -0.169  0.0313  0.0198  0.9993
    46 C(13)  Bbb    -0.0035    -0.475    -0.170    -0.159  0.0165  0.9997 -0.0203
              Bcc     0.0073     0.982     0.350     0.328  0.9994 -0.0171 -0.0310
 
              Baa    -0.0021    -0.275    -0.098    -0.092  0.2148  0.9503  0.2252
    47 C(13)  Bbb    -0.0019    -0.255    -0.091    -0.085  0.0750 -0.2459  0.9664
              Bcc     0.0040     0.530     0.189     0.177  0.9738 -0.1907 -0.1241
 
              Baa    -0.0026    -0.354    -0.126    -0.118 -0.1519  0.9391  0.3083
    48 C(13)  Bbb    -0.0024    -0.328    -0.117    -0.109 -0.0648 -0.3208  0.9449
              Bcc     0.0051     0.681     0.243     0.227  0.9863  0.1236  0.1096
 
              Baa    -0.0013    -0.171    -0.061    -0.057  0.0772  0.8462 -0.5272
    49 C(13)  Bbb    -0.0012    -0.156    -0.056    -0.052  0.0920  0.5205  0.8489
              Bcc     0.0024     0.327     0.117     0.109  0.9928 -0.1140 -0.0377
 
              Baa    -0.0015    -0.203    -0.072    -0.068  0.0074 -0.5219  0.8530
    50 C(13)  Bbb    -0.0014    -0.184    -0.066    -0.061 -0.1703  0.8399  0.5153
              Bcc     0.0029     0.387     0.138     0.129  0.9854  0.1490  0.0827
 
              Baa    -0.0011    -0.145    -0.052    -0.048 -0.0327  0.8590  0.5108
    51 C(13)  Bbb    -0.0009    -0.124    -0.044    -0.041  0.0062 -0.5109  0.8596
              Bcc     0.0020     0.269     0.096     0.090  0.9994  0.0313  0.0114
 
              Baa    -0.0020    -1.046    -0.373    -0.349  0.1916  0.8201 -0.5392
    52 H(1)   Bbb    -0.0019    -1.004    -0.358    -0.335  0.3180  0.4679  0.8246
              Bcc     0.0038     2.050     0.731     0.684  0.9285 -0.3295 -0.1711
 
              Baa    -0.0034    -1.824    -0.651    -0.608 -0.0005 -0.6477  0.7619
    53 H(1)   Bbb    -0.0034    -1.792    -0.639    -0.598 -0.3156  0.7231  0.6145
              Bcc     0.0068     3.615     1.290     1.206  0.9489  0.2402  0.2048
 
              Baa    -0.0009    -0.459    -0.164    -0.153  0.1133  0.9139 -0.3899
    54 H(1)   Bbb    -0.0008    -0.451    -0.161    -0.151  0.1815  0.3668  0.9124
              Bcc     0.0017     0.910     0.325     0.304  0.9768 -0.1741 -0.1243
 
              Baa    -0.0011    -0.612    -0.218    -0.204 -0.1625  0.8766 -0.4529
    55 H(1)   Bbb    -0.0011    -0.607    -0.216    -0.202 -0.2345  0.4115  0.8807
              Bcc     0.0023     1.219     0.435     0.407  0.9584  0.2493  0.1387
 
              Baa    -0.0006    -0.086    -0.031    -0.029  0.0227 -0.2467  0.9688
    56 C(13)  Bbb    -0.0006    -0.084    -0.030    -0.028 -0.0772  0.9657  0.2478
              Bcc     0.0013     0.171     0.061     0.057  0.9968  0.0804 -0.0029
 
              Baa    -0.0006     0.042     0.015     0.014 -0.1749  0.8549  0.4885
    57 O(17)  Bbb    -0.0005     0.033     0.012     0.011  0.0466 -0.4884  0.8714
              Bcc     0.0010    -0.075    -0.027    -0.025  0.9835  0.1752  0.0456
 
              Baa    -0.0005     0.037     0.013     0.013 -0.0084  0.9429 -0.3329
    58 O(17)  Bbb    -0.0005     0.035     0.012     0.012  0.0556  0.3329  0.9413
              Bcc     0.0010    -0.072    -0.026    -0.024  0.9984 -0.0106 -0.0553
 
              Baa    -0.0004    -0.210    -0.075    -0.070 -0.0299  0.9795 -0.1990
    59 H(1)   Bbb    -0.0004    -0.208    -0.074    -0.070  0.0394  0.2001  0.9790
              Bcc     0.0008     0.418     0.149     0.139  0.9988  0.0214 -0.0446
 
              Baa    -0.0006    -0.086    -0.031    -0.029  0.0227 -0.2467  0.9688
    60 C(13)  Bbb    -0.0006    -0.084    -0.030    -0.028 -0.0772  0.9657  0.2478
              Bcc     0.0013     0.171     0.061     0.057  0.9968  0.0804 -0.0029
 
              Baa    -0.0006     0.042     0.015     0.014 -0.1749  0.8549  0.4885
    61 O(17)  Bbb    -0.0005     0.033     0.012     0.011  0.0466 -0.4884  0.8714
              Bcc     0.0010    -0.075    -0.027    -0.025  0.9835  0.1752  0.0456
 
              Baa    -0.0005     0.037     0.013     0.013 -0.0084  0.9429 -0.3329
    62 O(17)  Bbb    -0.0005     0.035     0.012     0.012  0.0556  0.3328  0.9413
              Bcc     0.0010    -0.072    -0.026    -0.024  0.9984 -0.0106 -0.0552
 
              Baa    -0.0004    -0.210    -0.075    -0.070 -0.0299  0.9795 -0.1990
    63 H(1)   Bbb    -0.0004    -0.208    -0.074    -0.070  0.0394  0.2001  0.9790
              Bcc     0.0008     0.418     0.149     0.139  0.9988  0.0214 -0.0445
 

 ---------------------------------------------------------------------------------

 No NMR shielding tensors so no spin-rotation constants.
 Leave Link  601 at Sat Oct 20 05:47:29 2018, MaxMem=   838860800 cpu:        48.2
 (Enter /soft/sl6.3/x86_64/gaussian/g09_d01/g09/l701.exe)
 Compute integral first derivatives.
 ... and contract with generalized density number  0.
 Leave Link  701 at Sat Oct 20 05:47:30 2018, MaxMem=   838860800 cpu:        17.7
 (Enter /soft/sl6.3/x86_64/gaussian/g09_d01/g09/l702.exe)
 L702 exits ... SP integral derivatives will be done elsewhere.
 Leave Link  702 at Sat Oct 20 05:47:30 2018, MaxMem=   838860800 cpu:         0.4
 (Enter /soft/sl6.3/x86_64/gaussian/g09_d01/g09/l703.exe)
 Compute integral first derivatives, UseDBF=F ICtDFT=           0.
 Integral derivatives from FoFJK, PRISM(SPDF).
 Calling FoFJK, ICntrl=      2127 FMM=T ISym2X=0 I1Cent= 0 IOpClX= 1 NMat=1 NMatS=1 NMatT=0.
 FoFJK:  IHMeth= 1 ICntrl=    2127 DoSepK=F KAlg= 0 I1Cent=   0 FoldK=F
 IRaf=         0 NMat=   1 IRICut=       1 DoRegI=T DoRafI=F ISym2E= 0.
 FoFCou: FMM=T IPFlag=           0 FMFlag=      100000 FMFlg1=        2001
         NFxFlg=           0 DoJE=F BraDBF=F KetDBF=F FulRan=T
         wScrn=  0.000000 ICntrl=    2127 IOpCl=  1 I1Cent=           0 NGrid=           0
         NMat0=    1 NMatS0=      1 NMatT0=    0 NMatD0=    1 NMtDS0=    0 NMtDT0=    0
 Symmetry not used in FoFCou.
 FMM levels:  10  Number of levels for PrismC:   9
 Leave Link  703 at Sat Oct 20 05:49:19 2018, MaxMem=   838860800 cpu:      1739.4
 (Enter /soft/sl6.3/x86_64/gaussian/g09_d01/g09/l716.exe)
 Dipole        =-3.13294497D-06-6.19989320D-06-3.96906445D-05
 ***** Axes restored to original set *****
 -------------------------------------------------------------------
 Center     Atomic                   Forces (Hartrees/Bohr)
 Number     Number              X              Y              Z
 -------------------------------------------------------------------
      1       26          -0.000000056    0.000000068    0.000000095
      2       17          -0.000009296    0.000002116   -0.000010666
      3        7           0.000007925    0.000026278   -0.000007137
      4        7          -0.000036543    0.000013637    0.000022450
      5        7           0.000010535    0.000058016   -0.000019524
      6        7           0.000024328   -0.000063275   -0.000000521
      7        6          -0.000018884   -0.000037042   -0.000001863
      8        1           0.000004961   -0.000001989    0.000001929
      9        6          -0.000019389    0.000030038   -0.000002085
     10        1           0.000002885   -0.000008455   -0.000003881
     11        6           0.000019499    0.000003658   -0.000002944
     12        1          -0.000003813   -0.000002093   -0.000002222
     13        6          -0.000000472   -0.000015474   -0.000000846
     14        1          -0.000000966   -0.000001106    0.000002085
     15        6          -0.000005904   -0.000016243   -0.000004439
     16        6           0.000005780   -0.000004739    0.000003699
     17        6           0.000001540    0.000018025   -0.000006571
     18        1          -0.000004345   -0.000004584   -0.000000745
     19       17           0.000009316   -0.000002092    0.000010738
     20        7          -0.000008325   -0.000025929    0.000007314
     21        7           0.000036024   -0.000014208   -0.000022983
     22        7          -0.000010236   -0.000057341    0.000019834
     23        7          -0.000022692    0.000064542    0.000000624
     24        6           0.000019212    0.000036343    0.000001567
     25        1          -0.000005131    0.000002179   -0.000001856
     26        6           0.000019714   -0.000029505    0.000002233
     27        1          -0.000003139    0.000008352    0.000003852
     28        6          -0.000018981   -0.000002810    0.000002759
     29        1           0.000003743    0.000001665    0.000002278
     30        6           0.000000639    0.000015288    0.000000783
     31        1           0.000000446    0.000001337   -0.000002114
     32        6           0.000006044    0.000015323    0.000004716
     33        6          -0.000005568    0.000004717   -0.000003946
     34        6          -0.000002666   -0.000018923    0.000006826
     35        1           0.000004433    0.000004591    0.000000695
     36        6          -0.000016410    0.000007289    0.000005441
     37        6           0.000004375   -0.000002057    0.000000242
     38        6          -0.000003640   -0.000003275   -0.000001479
     39        6          -0.000005596   -0.000005475   -0.000000232
     40        6           0.000002390   -0.000002242    0.000000200
     41        6          -0.000003342   -0.000000645    0.000004404
     42        1           0.000000484   -0.000000275   -0.000000308
     43        1           0.000000941   -0.000001836    0.000001546
     44        1          -0.000000579   -0.000000310    0.000000848
     45        1          -0.000000242   -0.000001884    0.000001092
     46        6           0.000016024   -0.000008392   -0.000005799
     47        6          -0.000004968    0.000002447   -0.000000488
     48        6           0.000002663    0.000003351    0.000001060
     49        6           0.000006373    0.000005621    0.000001020
     50        6          -0.000001306    0.000003367    0.000001039
     51        6           0.000004437   -0.000003034   -0.000000458
     52        1          -0.000000550    0.000000262    0.000000271
     53        1          -0.000000948    0.000002001   -0.000001472
     54        1           0.000000436    0.000000369   -0.000000790
     55        1           0.000000008    0.000001225   -0.000001423
     56        6          -0.000010042    0.000008227    0.000003065
     57        8           0.000005535   -0.000010586   -0.000001364
     58        8           0.000010866    0.000003486    0.000002787
     59        1           0.000002969   -0.000004957    0.000000275
     60        6           0.000007613    0.000002139   -0.000018717
     61        8          -0.000004799    0.000006610    0.000007428
     62        8          -0.000009438   -0.000006520    0.000001879
     63        1          -0.000003874    0.000004727   -0.000000201
 -------------------------------------------------------------------
 Cartesian Forces:  Max     0.000064542 RMS     0.000013490
 Leave Link  716 at Sat Oct 20 05:49:19 2018, MaxMem=   838860800 cpu:         0.6
 (Enter /soft/sl6.3/x86_64/gaussian/g09_d01/g09/l103.exe)

 GradGradGradGradGradGradGradGradGradGradGradGradGradGradGradGradGradGrad
 Berny optimization.
 FormGI is forming the generalized inverse of G from B-inverse, IUseBI=4.
 Internal  Forces:  Max     0.000041616 RMS     0.000006868
 Search for a local minimum.
 Step number   1 out of a maximum of  378
 All quantities printed in internal units (Hartrees-Bohrs-Radians)
 RMS Force = .68675D-05 SwitMx=.10000D-02 MixMth= 2
 Mixed Optimization -- En-DIIS/RFO-DIIS
 Second derivative matrix not updated -- first step.
 ITU=  0
     Eigenvalues ---    0.00564   0.00659   0.00800   0.00816   0.00919
     Eigenvalues ---    0.00919   0.01066   0.01133   0.01361   0.01361
     Eigenvalues ---    0.01392   0.01392   0.01517   0.01740   0.01746
     Eigenvalues ---    0.01746   0.01796   0.01799   0.01885   0.01886
     Eigenvalues ---    0.01929   0.01929   0.02085   0.02090   0.02123
     Eigenvalues ---    0.02123   0.02163   0.02163   0.02167   0.02167
     Eigenvalues ---    0.02185   0.02185   0.02191   0.02191   0.02194
     Eigenvalues ---    0.02194   0.02205   0.02205   0.02207   0.02207
     Eigenvalues ---    0.02207   0.02208   0.02219   0.02219   0.02220
     Eigenvalues ---    0.02220   0.02223   0.02224   0.02293   0.02293
     Eigenvalues ---    0.02328   0.02329   0.02329   0.02331   0.02402
     Eigenvalues ---    0.02403   0.02970   0.04461   0.04671   0.06615
     Eigenvalues ---    0.08533   0.08668   0.08824   0.08824   0.09002
     Eigenvalues ---    0.09967   0.09968   0.12613   0.14504   0.15978
     Eigenvalues ---    0.15978   0.15992   0.15992   0.15998   0.15998
     Eigenvalues ---    0.15999   0.15999   0.16000   0.16000   0.16000
     Eigenvalues ---    0.16000   0.16000   0.16000   0.16000   0.16000
     Eigenvalues ---    0.16000   0.16000   0.16000   0.16000   0.22000
     Eigenvalues ---    0.22000   0.22000   0.22000   0.22018   0.22631
     Eigenvalues ---    0.22651   0.22980   0.22980   0.23829   0.23853
     Eigenvalues ---    0.24000   0.24000   0.24524   0.24573   0.24992
     Eigenvalues ---    0.24992   0.24998   0.24999   0.24999   0.24999
     Eigenvalues ---    0.24999   0.25000   0.25000   0.25000   0.25000
     Eigenvalues ---    0.25000   0.25000   0.25000   0.25000   0.33620
     Eigenvalues ---    0.33620   0.34995   0.35444   0.35514   0.35514
     Eigenvalues ---    0.35538   0.35539   0.35623   0.35623   0.35661
     Eigenvalues ---    0.35661   0.35685   0.35685   0.35689   0.35689
     Eigenvalues ---    0.35814   0.35814   0.35842   0.35842   0.36601
     Eigenvalues ---    0.36601   0.42063   0.42064   0.42166   0.42166
     Eigenvalues ---    0.42306   0.42306   0.42633   0.42634   0.42832
     Eigenvalues ---    0.42843   0.44246   0.44246   0.46103   0.46103
     Eigenvalues ---    0.46136   0.46136   0.46711   0.46712   0.46740
     Eigenvalues ---    0.46741   0.46793   0.46793   0.47258   0.47258
     Eigenvalues ---    0.47752   0.47752   0.50938   0.50941   0.52290
     Eigenvalues ---    0.52362   0.53271   0.53290   0.53724   0.53724
     Eigenvalues ---    0.54068   0.54068   0.57079   0.57087   0.66702
     Eigenvalues ---    0.66707   1.01548   1.01548
 RFO step:  Lambda=-1.10869889D-07 EMin= 5.63574283D-03
 Linear search not attempted -- first point.
 Iteration  1 RMS(Cart)=  0.00026644 RMS(Int)=  0.00000002
 Iteration  2 RMS(Cart)=  0.00000005 RMS(Int)=  0.00000001
 ITry= 1 IFail=0 DXMaxC= 1.46D-03 DCOld= 1.00D+10 DXMaxT= 3.00D-01 DXLimC= 3.00D+00 Rises=F
 Variable       Old X    -DE/DX   Delta X   Delta X   Delta X     New X
                                 (Linear)    (Quad)   (Total)
    R1        4.52230  -0.00001   0.00000  -0.00012  -0.00012   4.52218
    R2        4.26385   0.00001   0.00000   0.00007   0.00007   4.26392
    R3        4.24308  -0.00001   0.00000  -0.00012  -0.00012   4.24297
    R4        4.52230  -0.00001   0.00000  -0.00012  -0.00012   4.52218
    R5        4.26385   0.00001   0.00000   0.00007   0.00007   4.26392
    R6        4.24308  -0.00001   0.00000  -0.00012  -0.00012   4.24296
    R7        2.52041   0.00003   0.00000   0.00005   0.00005   2.52046
    R8        2.54104   0.00000   0.00000   0.00000   0.00000   2.54104
    R9        2.43812   0.00003   0.00000   0.00005   0.00005   2.43817
   R10        2.58397   0.00002   0.00000   0.00004   0.00004   2.58402
   R11        2.55566   0.00004   0.00000   0.00008   0.00008   2.55574
   R12        2.57291  -0.00002   0.00000  -0.00004  -0.00004   2.57287
   R13        2.68842  -0.00001   0.00000  -0.00003  -0.00003   2.68840
   R14        2.04849  -0.00001   0.00000  -0.00002  -0.00002   2.04847
   R15        2.62856  -0.00001   0.00000  -0.00003  -0.00003   2.62853
   R16        2.04577   0.00000   0.00000   0.00000   0.00000   2.04577
   R17        2.62900   0.00001   0.00000   0.00003   0.00003   2.62903
   R18        2.04809   0.00000   0.00000   0.00000   0.00000   2.04810
   R19        2.62505  -0.00001   0.00000  -0.00002  -0.00002   2.62502
   R20        2.04675   0.00000   0.00000   0.00000   0.00000   2.04675
   R21        2.63737   0.00001   0.00000   0.00002   0.00002   2.63738
   R22        2.76786   0.00001   0.00000   0.00002   0.00002   2.76789
   R23        2.59918  -0.00001   0.00000  -0.00002  -0.00002   2.59916
   R24        2.03153   0.00000   0.00000   0.00000   0.00000   2.03153
   R25        2.52041   0.00003   0.00000   0.00005   0.00005   2.52046
   R26        2.54104   0.00000   0.00000   0.00000   0.00000   2.54104
   R27        2.43812   0.00003   0.00000   0.00005   0.00005   2.43817
   R28        2.58397   0.00002   0.00000   0.00004   0.00004   2.58402
   R29        2.55566   0.00004   0.00000   0.00008   0.00008   2.55574
   R30        2.57291  -0.00002   0.00000  -0.00004  -0.00004   2.57287
   R31        2.68842  -0.00001   0.00000  -0.00002  -0.00002   2.68840
   R32        2.04849  -0.00001   0.00000  -0.00002  -0.00002   2.04847
   R33        2.62856  -0.00001   0.00000  -0.00003  -0.00003   2.62853
   R34        2.04577   0.00000   0.00000   0.00000   0.00000   2.04577
   R35        2.62900   0.00001   0.00000   0.00003   0.00003   2.62903
   R36        2.04809   0.00000   0.00000   0.00000   0.00000   2.04810
   R37        2.62505  -0.00001   0.00000  -0.00002  -0.00002   2.62502
   R38        2.04675   0.00000   0.00000   0.00000   0.00000   2.04675
   R39        2.63737   0.00001   0.00000   0.00002   0.00002   2.63738
   R40        2.76787   0.00001   0.00000   0.00002   0.00002   2.76789
   R41        2.59918  -0.00001   0.00000  -0.00002  -0.00002   2.59916
   R42        2.03153   0.00000   0.00000   0.00000   0.00000   2.03153
   R43        2.63627   0.00000   0.00000   0.00001   0.00001   2.63628
   R44        2.63833   0.00000   0.00000  -0.00001  -0.00001   2.63833
   R45        2.62476   0.00000   0.00000   0.00000   0.00000   2.62476
   R46        2.04615   0.00000   0.00000   0.00000   0.00000   2.04615
   R47        2.61995   0.00000   0.00000   0.00001   0.00001   2.61995
   R48        2.04330   0.00000   0.00000   0.00000   0.00000   2.04330
   R49        2.64151   0.00000   0.00000   0.00001   0.00001   2.64152
   R50        2.04373   0.00000   0.00000   0.00000   0.00000   2.04373
   R51        2.64323   0.00000   0.00000   0.00000   0.00000   2.64323
   R52        2.04571   0.00000   0.00000   0.00000   0.00000   2.04571
   R53        2.81277   0.00001   0.00000   0.00003   0.00003   2.81279
   R54        2.63627   0.00000   0.00000   0.00001   0.00001   2.63628
   R55        2.63833   0.00000   0.00000  -0.00001  -0.00001   2.63833
   R56        2.62476   0.00000   0.00000  -0.00001  -0.00001   2.62476
   R57        2.04615   0.00000   0.00000   0.00000   0.00000   2.04615
   R58        2.61995   0.00000   0.00000   0.00000   0.00000   2.61995
   R59        2.04330   0.00000   0.00000   0.00000   0.00000   2.04330
   R60        2.64151   0.00000   0.00000   0.00001   0.00001   2.64152
   R61        2.04373   0.00000   0.00000   0.00000   0.00000   2.04373
   R62        2.64323   0.00000   0.00000   0.00000   0.00000   2.64323
   R63        2.04571   0.00000   0.00000   0.00000   0.00000   2.04571
   R64        2.81277   0.00001   0.00000   0.00003   0.00003   2.81279
   R65        2.28025  -0.00001   0.00000  -0.00001  -0.00001   2.28025
   R66        2.55970   0.00001   0.00000   0.00001   0.00001   2.55971
   R67        1.82984   0.00000   0.00000   0.00000   0.00000   1.82984
   R68        2.28025  -0.00001   0.00000  -0.00001  -0.00001   2.28024
   R69        2.55970   0.00001   0.00000   0.00001   0.00001   2.55971
   R70        1.82984   0.00000   0.00000   0.00000   0.00000   1.82984
    A1        1.57605   0.00001   0.00000   0.00002   0.00002   1.57607
    A2        1.56869   0.00001   0.00000   0.00008   0.00008   1.56877
    A3        1.56554  -0.00001   0.00000  -0.00002  -0.00002   1.56552
    A4        1.57291  -0.00001   0.00000  -0.00008  -0.00008   1.57283
    A5        1.29693   0.00001   0.00000   0.00004   0.00004   1.29696
    A6        1.56554  -0.00001   0.00000  -0.00002  -0.00002   1.56552
    A7        1.84466  -0.00001   0.00000  -0.00004  -0.00004   1.84463
    A8        1.57291  -0.00001   0.00000  -0.00008  -0.00008   1.57283
    A9        1.84467  -0.00001   0.00000  -0.00004  -0.00004   1.84463
   A10        1.57606   0.00001   0.00000   0.00002   0.00002   1.57607
   A11        1.56868   0.00001   0.00000   0.00008   0.00008   1.56876
   A12        1.29693   0.00001   0.00000   0.00004   0.00004   1.29696
   A13        2.16550   0.00001   0.00000   0.00006   0.00006   2.16556
   A14        2.03969   0.00000   0.00000  -0.00003  -0.00003   2.03967
   A15        2.07794  -0.00001   0.00000  -0.00003  -0.00003   2.07791
   A16        2.36698   0.00001   0.00000   0.00003   0.00003   2.36701
   A17        1.98443  -0.00001   0.00000  -0.00003  -0.00003   1.98440
   A18        1.93173   0.00000   0.00000   0.00000   0.00000   1.93172
   A19        1.86643  -0.00002   0.00000  -0.00005  -0.00005   1.86638
   A20        1.92946   0.00001   0.00000   0.00003   0.00003   1.92949
   A21        2.10405  -0.00002   0.00000  -0.00006  -0.00006   2.10399
   A22        2.24965   0.00001   0.00000   0.00003   0.00003   2.24967
   A23        2.02288   0.00000   0.00000  -0.00001  -0.00001   2.02288
   A24        2.14040   0.00000   0.00000   0.00001   0.00001   2.14041
   A25        2.11990   0.00000   0.00000   0.00000   0.00000   2.11990
   A26        2.09676   0.00001   0.00000   0.00006   0.00006   2.09682
   A27        2.06844   0.00000   0.00000   0.00000   0.00000   2.06845
   A28        2.11798  -0.00001   0.00000  -0.00006  -0.00006   2.11792
   A29        2.10586  -0.00001   0.00000  -0.00002  -0.00002   2.10583
   A30        2.07881   0.00000   0.00000   0.00001   0.00001   2.07882
   A31        2.09852   0.00000   0.00000   0.00001   0.00001   2.09853
   A32        2.10601   0.00000   0.00000   0.00001   0.00001   2.10601
   A33        2.07243   0.00000   0.00000  -0.00002  -0.00002   2.07241
   A34        2.10474   0.00000   0.00000   0.00002   0.00002   2.10476
   A35        2.12834   0.00001   0.00000   0.00003   0.00003   2.12838
   A36        2.00810  -0.00001   0.00000  -0.00003  -0.00003   2.00807
   A37        2.14673   0.00000   0.00000   0.00000   0.00000   2.14672
   A38        2.09506   0.00001   0.00000   0.00005   0.00005   2.09511
   A39        1.86966   0.00001   0.00000   0.00001   0.00001   1.86967
   A40        2.31833  -0.00002   0.00000  -0.00007  -0.00007   2.31826
   A41        1.82751   0.00001   0.00000   0.00001   0.00001   1.82752
   A42        2.13662   0.00000   0.00000   0.00003   0.00003   2.13666
   A43        2.31832  -0.00001   0.00000  -0.00004  -0.00004   2.31829
   A44        2.16550   0.00001   0.00000   0.00006   0.00006   2.16556
   A45        2.03969   0.00000   0.00000  -0.00003  -0.00003   2.03967
   A46        2.07794  -0.00001   0.00000  -0.00003  -0.00003   2.07791
   A47        2.36698   0.00001   0.00000   0.00003   0.00003   2.36701
   A48        1.98443  -0.00001   0.00000  -0.00003  -0.00003   1.98440
   A49        1.93173   0.00000   0.00000   0.00000   0.00000   1.93172
   A50        1.86643  -0.00002   0.00000  -0.00005  -0.00005   1.86638
   A51        1.92945   0.00001   0.00000   0.00003   0.00003   1.92949
   A52        2.10405  -0.00002   0.00000  -0.00006  -0.00006   2.10399
   A53        2.24965   0.00001   0.00000   0.00003   0.00003   2.24967
   A54        2.02288   0.00000   0.00000  -0.00001  -0.00001   2.02288
   A55        2.14040   0.00000   0.00000   0.00001   0.00001   2.14041
   A56        2.11990   0.00000   0.00000   0.00000   0.00000   2.11990
   A57        2.09676   0.00001   0.00000   0.00006   0.00006   2.09682
   A58        2.06844   0.00000   0.00000   0.00000   0.00000   2.06845
   A59        2.11798  -0.00001   0.00000  -0.00006  -0.00006   2.11792
   A60        2.10586   0.00000   0.00000  -0.00002  -0.00002   2.10583
   A61        2.07881   0.00000   0.00000   0.00001   0.00001   2.07882
   A62        2.09852   0.00000   0.00000   0.00001   0.00001   2.09853
   A63        2.10601   0.00000   0.00000   0.00001   0.00001   2.10601
   A64        2.07243   0.00000   0.00000  -0.00002  -0.00002   2.07241
   A65        2.10474   0.00000   0.00000   0.00002   0.00002   2.10476
   A66        2.12834   0.00001   0.00000   0.00003   0.00003   2.12838
   A67        2.00810  -0.00001   0.00000  -0.00003  -0.00003   2.00807
   A68        2.14673   0.00000   0.00000   0.00000   0.00000   2.14672
   A69        2.09506   0.00001   0.00000   0.00005   0.00005   2.09511
   A70        1.86966   0.00001   0.00000   0.00001   0.00001   1.86967
   A71        2.31833  -0.00002   0.00000  -0.00007  -0.00007   2.31826
   A72        1.82751   0.00001   0.00000   0.00001   0.00001   1.82751
   A73        2.13662   0.00000   0.00000   0.00003   0.00003   2.13666
   A74        2.31832  -0.00001   0.00000  -0.00004  -0.00004   2.31829
   A75        2.09067   0.00000   0.00000   0.00000   0.00000   2.09067
   A76        2.08057   0.00000   0.00000   0.00001   0.00001   2.08058
   A77        2.11195   0.00000   0.00000  -0.00001  -0.00001   2.11194
   A78        2.08453   0.00000   0.00000   0.00000   0.00000   2.08454
   A79        2.10071   0.00000   0.00000   0.00000   0.00000   2.10071
   A80        2.09753   0.00000   0.00000  -0.00001  -0.00001   2.09752
   A81        2.07888   0.00000   0.00000   0.00000   0.00000   2.07888
   A82        2.08610   0.00000   0.00000   0.00000   0.00000   2.08610
   A83        2.11819   0.00000   0.00000   0.00000   0.00000   2.11819
   A84        2.09710   0.00000   0.00000   0.00001   0.00001   2.09711
   A85        2.09617   0.00000   0.00000   0.00000   0.00000   2.09616
   A86        2.08980   0.00000   0.00000   0.00000   0.00000   2.08980
   A87        2.10408   0.00000   0.00000   0.00001   0.00001   2.10409
   A88        2.10712   0.00000   0.00000  -0.00001  -0.00001   2.10711
   A89        2.07193   0.00000   0.00000   0.00000   0.00000   2.07192
   A90        2.08973   0.00000   0.00000  -0.00001  -0.00001   2.08972
   A91        2.13311   0.00000   0.00000   0.00001   0.00001   2.13312
   A92        2.06034   0.00000   0.00000   0.00000   0.00000   2.06034
   A93        2.09067   0.00000   0.00000   0.00000   0.00000   2.09067
   A94        2.08057   0.00000   0.00000   0.00001   0.00001   2.08058
   A95        2.11195   0.00000   0.00000  -0.00001  -0.00001   2.11194
   A96        2.08453   0.00000   0.00000   0.00000   0.00000   2.08454
   A97        2.10071   0.00000   0.00000   0.00000   0.00000   2.10071
   A98        2.09753   0.00000   0.00000  -0.00001  -0.00001   2.09752
   A99        2.07888   0.00000   0.00000   0.00000   0.00000   2.07888
   A100       2.08610   0.00000   0.00000   0.00000   0.00000   2.08610
   A101       2.11819   0.00000   0.00000   0.00000   0.00000   2.11819
   A102       2.09710   0.00000   0.00000   0.00001   0.00001   2.09711
   A103       2.09617   0.00000   0.00000   0.00000   0.00000   2.09616
   A104       2.08980   0.00000   0.00000   0.00000   0.00000   2.08980
   A105       2.10408   0.00000   0.00000   0.00001   0.00001   2.10409
   A106       2.10712   0.00000   0.00000  -0.00001  -0.00001   2.10711
   A107       2.07193   0.00000   0.00000   0.00000   0.00000   2.07192
   A108       2.08973   0.00000   0.00000  -0.00001  -0.00001   2.08972
   A109       2.13311   0.00000   0.00000   0.00001   0.00001   2.13312
   A110       2.06034   0.00000   0.00000   0.00000   0.00000   2.06034
   A111       2.17701   0.00000   0.00000   0.00002   0.00002   2.17702
   A112       1.96802   0.00001   0.00000   0.00004   0.00004   1.96806
   A113       2.13816  -0.00001   0.00000  -0.00005  -0.00005   2.13810
   A114       1.85675   0.00001   0.00000   0.00005   0.00005   1.85680
   A115       2.17701   0.00000   0.00000   0.00002   0.00002   2.17702
   A116       1.96802   0.00001   0.00000   0.00004   0.00004   1.96806
   A117       2.13816  -0.00001   0.00000  -0.00006  -0.00006   2.13810
   A118       1.85675   0.00001   0.00000   0.00005   0.00005   1.85680
   A119       3.14159   0.00000   0.00000   0.00000   0.00000   3.14159
   A120       3.14159   0.00000   0.00000   0.00000   0.00000   3.14159
   A121       3.14160   0.00000   0.00000   0.00000   0.00000   3.14160
   A122       3.14159   0.00000   0.00000   0.00000   0.00000   3.14159
   A123       3.14159   0.00000   0.00000   0.00000   0.00000   3.14159
   A124       3.14159   0.00000   0.00000   0.00000   0.00000   3.14159
    D1        1.56048  -0.00001   0.00000  -0.00005  -0.00005   1.56043
    D2       -1.59238  -0.00001   0.00000  -0.00005  -0.00005  -1.59243
    D3        3.12760   0.00000   0.00000   0.00003   0.00003   3.12764
    D4       -0.02525   0.00000   0.00000   0.00003   0.00003  -0.02522
    D5       -1.58112  -0.00001   0.00000  -0.00005  -0.00005  -1.58116
    D6        1.54921  -0.00001   0.00000  -0.00005  -0.00005   1.54916
    D7       -0.01399   0.00000   0.00000   0.00003   0.00003  -0.01396
    D8        3.11633   0.00000   0.00000   0.00003   0.00003   3.11636
    D9        3.14156   0.00000   0.00000   0.00000   0.00000   3.14157
   D10        0.01126   0.00000   0.00000   0.00000   0.00000   0.01126
   D11       -0.01129   0.00000   0.00000   0.00000   0.00000  -0.01129
   D12        3.14159   0.00000   0.00000   0.00000   0.00000   3.14159
   D13       -1.55051   0.00000   0.00000  -0.00060  -0.00060  -1.55112
   D14        1.60368   0.00000   0.00000   0.00004   0.00004   1.60372
   D15       -3.12736  -0.00001   0.00000  -0.00060  -0.00060  -3.12796
   D16        0.02683   0.00000   0.00000   0.00004   0.00004   0.02688
   D17        1.59108   0.00000   0.00000  -0.00060  -0.00060   1.59048
   D18       -1.53791   0.00000   0.00000   0.00004   0.00004  -1.53787
   D19        0.01423  -0.00001   0.00000  -0.00060  -0.00060   0.01363
   D20       -3.11476   0.00000   0.00000   0.00005   0.00005  -3.11472
   D21        3.14154   0.00000   0.00000   0.00001   0.00001   3.14155
   D22       -0.01260   0.00000   0.00000  -0.00064  -0.00064  -0.01324
   D23        0.01255   0.00000   0.00000   0.00065   0.00065   0.01321
   D24       -3.14158   0.00000   0.00000   0.00000   0.00000  -3.14158
   D25        1.58109   0.00001   0.00000   0.00005   0.00005   1.58114
   D26       -1.54922   0.00001   0.00000   0.00005   0.00005  -1.54917
   D27        0.01396   0.00000   0.00000  -0.00003  -0.00003   0.01394
   D28       -3.11634   0.00000   0.00000  -0.00003  -0.00003  -3.11637
   D29       -1.56050   0.00001   0.00000   0.00005   0.00005  -1.56045
   D30        1.59238   0.00001   0.00000   0.00005   0.00005   1.59243
   D31       -3.12762   0.00000   0.00000  -0.00003  -0.00003  -3.12765
   D32        0.02526   0.00000   0.00000  -0.00003  -0.00003   0.02523
   D33       -1.59113   0.00000   0.00000   0.00061   0.00061  -1.59051
   D34        1.53792   0.00000   0.00000  -0.00004  -0.00004   1.53788
   D35       -0.01428   0.00001   0.00000   0.00061   0.00061  -0.01367
   D36        3.11477   0.00000   0.00000  -0.00005  -0.00005   3.11472
   D37        1.55047   0.00000   0.00000   0.00061   0.00061   1.55108
   D38       -1.60367   0.00000   0.00000  -0.00004  -0.00004  -1.60371
   D39        3.12732   0.00001   0.00000   0.00061   0.00061   3.12793
   D40       -0.02682   0.00000   0.00000  -0.00005  -0.00005  -0.02686
   D41       -0.01365   0.00000   0.00000  -0.00005  -0.00005  -0.01370
   D42        3.12893   0.00000   0.00000  -0.00002  -0.00002   3.12891
   D43        3.13943   0.00000   0.00000  -0.00004  -0.00004   3.13939
   D44       -0.00117   0.00000   0.00000  -0.00002  -0.00002  -0.00119
   D45       -3.12772   0.00000   0.00000  -0.00003  -0.00003  -3.12775
   D46        0.01946   0.00000   0.00000  -0.00010  -0.00010   0.01936
   D47        0.00320   0.00000   0.00000  -0.00004  -0.00004   0.00317
   D48       -3.13281   0.00000   0.00000  -0.00010  -0.00010  -3.13291
   D49       -3.12688   0.00000   0.00000   0.00037   0.00037  -3.12651
   D50        0.00237   0.00000   0.00000  -0.00026  -0.00026   0.00212
   D51       -0.02760   0.00000   0.00000  -0.00012  -0.00012  -0.02772
   D52        3.12976   0.00000   0.00000  -0.00024  -0.00024   3.12952
   D53        3.12341   0.00000   0.00000   0.00036   0.00036   3.12377
   D54       -0.00241   0.00000   0.00000   0.00024   0.00024  -0.00217
   D55       -0.00147   0.00000   0.00000   0.00019   0.00019  -0.00128
   D56       -3.13521   0.00000   0.00000   0.00014   0.00014  -3.13507
   D57        0.00000   0.00000   0.00000  -0.00004  -0.00004  -0.00004
   D58       -3.10536   0.00000   0.00000  -0.00014  -0.00014  -3.10550
   D59        3.13290   0.00000   0.00000   0.00001   0.00001   3.13292
   D60        0.02754   0.00000   0.00000  -0.00008  -0.00008   0.02746
   D61       -2.56321   0.00000   0.00000  -0.00004  -0.00004  -2.56325
   D62        0.57851   0.00000   0.00000  -0.00005  -0.00005   0.57846
   D63        0.58784   0.00000   0.00000  -0.00010  -0.00010   0.58774
   D64       -2.55363   0.00000   0.00000  -0.00011  -0.00011  -2.55374
   D65        3.13991   0.00000   0.00000   0.00005   0.00005   3.13996
   D66       -0.00146   0.00000   0.00000   0.00005   0.00005  -0.00141
   D67       -0.00064   0.00000   0.00000   0.00007   0.00007  -0.00056
   D68        3.14118   0.00000   0.00000   0.00007   0.00007   3.14125
   D69       -3.14044   0.00000   0.00000  -0.00003  -0.00003  -3.14046
   D70        0.00207   0.00000   0.00000  -0.00003  -0.00003   0.00204
   D71        0.00138   0.00000   0.00000  -0.00002  -0.00002   0.00135
   D72       -3.13930   0.00000   0.00000  -0.00002  -0.00002  -3.13933
   D73        3.14059   0.00000   0.00000  -0.00004  -0.00004   3.14055
   D74       -0.00017   0.00000   0.00000  -0.00003  -0.00003  -0.00019
   D75       -0.00010   0.00000   0.00000  -0.00004  -0.00004  -0.00013
   D76       -3.14085   0.00000   0.00000  -0.00003  -0.00003  -3.14088
   D77       -0.00254   0.00000   0.00000   0.00006   0.00006  -0.00248
   D78        3.13303   0.00000   0.00000   0.00013   0.00013   3.13315
   D79        3.13989   0.00000   0.00000   0.00007   0.00007   3.13996
   D80       -0.00773   0.00000   0.00000   0.00014   0.00014  -0.00759
   D81        0.00588   0.00000   0.00000   0.00014   0.00014   0.00602
   D82        3.12691   0.00000   0.00000   0.00031   0.00031   3.12722
   D83       -3.13007   0.00000   0.00000   0.00008   0.00008  -3.12999
   D84       -0.00904   0.00000   0.00000   0.00025   0.00025  -0.00879
   D85        0.00138   0.00000   0.00000  -0.00011  -0.00011   0.00127
   D86        3.10127   0.00000   0.00000   0.00000   0.00000   3.10127
   D87       -3.12159   0.00000   0.00000  -0.00026  -0.00026  -3.12185
   D88       -0.02170   0.00000   0.00000  -0.00015  -0.00015  -0.02185
   D89        0.01368   0.00000   0.00000   0.00004   0.00004   0.01372
   D90       -3.12891   0.00000   0.00000   0.00002   0.00002  -3.12889
   D91       -3.13943   0.00000   0.00000   0.00004   0.00004  -3.13939
   D92        0.00117   0.00000   0.00000   0.00002   0.00002   0.00119
   D93        3.12769   0.00000   0.00000   0.00004   0.00004   3.12773
   D94       -0.01948   0.00000   0.00000   0.00010   0.00010  -0.01938
   D95       -0.00320   0.00000   0.00000   0.00003   0.00003  -0.00317
   D96        3.13281   0.00000   0.00000   0.00010   0.00010   3.13291
   D97        3.12694   0.00000   0.00000  -0.00038  -0.00038   3.12656
   D98       -0.00237   0.00000   0.00000   0.00026   0.00026  -0.00211
   D99        0.02757   0.00000   0.00000   0.00012   0.00012   0.02769
   D100      -3.12981   0.00000   0.00000   0.00025   0.00025  -3.12956
   D101      -3.12340   0.00000   0.00000  -0.00037  -0.00037  -3.12377
   D102       0.00241   0.00000   0.00000  -0.00024  -0.00024   0.00217
   D103       0.00147   0.00000   0.00000  -0.00019  -0.00019   0.00128
   D104       3.13521   0.00000   0.00000  -0.00014  -0.00014   3.13507
   D105      -0.00001   0.00000   0.00000   0.00004   0.00004   0.00004
   D106       3.10536   0.00000   0.00000   0.00014   0.00014   3.10550
   D107      -3.13290   0.00000   0.00000  -0.00001  -0.00001  -3.13292
   D108      -0.02754   0.00000   0.00000   0.00008   0.00008  -0.02746
   D109       2.56323   0.00000   0.00000   0.00003   0.00003   2.56326
   D110      -0.57849   0.00000   0.00000   0.00005   0.00005  -0.57844
   D111      -0.58782   0.00000   0.00000   0.00010   0.00010  -0.58772
   D112       2.55365   0.00000   0.00000   0.00011   0.00011   2.55376
   D113      -3.13991   0.00000   0.00000  -0.00005  -0.00005  -3.13996
   D114       0.00147   0.00000   0.00000  -0.00005  -0.00005   0.00141
   D115       0.00063   0.00000   0.00000  -0.00007  -0.00007   0.00056
   D116      -3.14118   0.00000   0.00000  -0.00008  -0.00008  -3.14125
   D117       3.14043   0.00000   0.00000   0.00003   0.00003   3.14046
   D118      -0.00207   0.00000   0.00000   0.00003   0.00003  -0.00204
   D119      -0.00138   0.00000   0.00000   0.00002   0.00002  -0.00136
   D120       3.13930   0.00000   0.00000   0.00002   0.00002   3.13933
   D121      -3.14059   0.00000   0.00000   0.00004   0.00004  -3.14056
   D122       0.00017   0.00000   0.00000   0.00003   0.00003   0.00019
   D123       0.00009   0.00000   0.00000   0.00004   0.00004   0.00013
   D124       3.14085   0.00000   0.00000   0.00003   0.00003   3.14088
   D125       0.00254   0.00000   0.00000  -0.00006  -0.00006   0.00248
   D126      -3.13302   0.00000   0.00000  -0.00013  -0.00013  -3.13315
   D127      -3.13988   0.00000   0.00000  -0.00007  -0.00007  -3.13995
   D128       0.00773   0.00000   0.00000  -0.00014  -0.00014   0.00760
   D129      -0.00584   0.00000   0.00000  -0.00015  -0.00015  -0.00599
   D130      -3.12686   0.00000   0.00000  -0.00032  -0.00032  -3.12718
   D131       3.13011   0.00000   0.00000  -0.00008  -0.00008   3.13003
   D132       0.00909   0.00000   0.00000  -0.00026  -0.00026   0.00883
   D133      -0.00138   0.00000   0.00000   0.00011   0.00011  -0.00127
   D134      -3.10127   0.00000   0.00000   0.00000   0.00000  -3.10127
   D135       3.12158   0.00000   0.00000   0.00027   0.00027   3.12184
   D136       0.02169   0.00000   0.00000   0.00015   0.00015   0.02184
   D137      -3.12955   0.00000   0.00000  -0.00001  -0.00001  -3.12956
   D138       0.04281   0.00000   0.00000   0.00000   0.00000   0.04281
   D139       0.01191   0.00000   0.00000   0.00001   0.00001   0.01192
   D140      -3.09891   0.00000   0.00000   0.00001   0.00001  -3.09889
   D141       3.14041   0.00000   0.00000   0.00002   0.00002   3.14043
   D142       0.00427   0.00000   0.00000   0.00002   0.00002   0.00429
   D143      -0.00105   0.00000   0.00000   0.00000   0.00000  -0.00105
   D144      -3.13720   0.00000   0.00000   0.00001   0.00001  -3.13719
   D145      -0.01216   0.00000   0.00000  -0.00001  -0.00001  -0.01217
   D146      -3.13734   0.00000   0.00000   0.00000   0.00000  -3.13734
   D147       3.09871   0.00000   0.00000  -0.00001  -0.00001   3.09870
   D148      -0.02647   0.00000   0.00000   0.00000   0.00000  -0.02647
   D149      -0.00957   0.00000   0.00000  -0.00001  -0.00001  -0.00958
   D150      -3.13910   0.00000   0.00000  -0.00001  -0.00001  -3.13911
   D151       3.12647   0.00000   0.00000  -0.00001  -0.00001   3.12646
   D152      -0.00305   0.00000   0.00000  -0.00002  -0.00002  -0.00307
   D153       0.00174   0.00000   0.00000   0.00000   0.00000   0.00174
   D154      -3.13520   0.00000   0.00000   0.00000   0.00000  -3.13520
   D155       3.12698   0.00000   0.00000  -0.00001  -0.00001   3.12697
   D156      -0.00996   0.00000   0.00000  -0.00001  -0.00001  -0.00996
   D157       0.00928   0.00000   0.00000   0.00001   0.00001   0.00929
   D158      -3.13677   0.00000   0.00000   0.00001   0.00001  -3.13677
   D159       3.13905   0.00000   0.00000   0.00001   0.00001   3.13906
   D160      -0.00701   0.00000   0.00000   0.00001   0.00001  -0.00700
   D161       3.13307   0.00000   0.00000   0.00014   0.00014   3.13321
   D162      -0.00852   0.00000   0.00000  -0.00006  -0.00006  -0.00858
   D163      -0.00394   0.00000   0.00000   0.00014   0.00014  -0.00380
   D164       3.13765   0.00000   0.00000  -0.00006  -0.00006   3.13759
   D165       3.12955   0.00000   0.00000   0.00001   0.00001   3.12956
   D166      -0.04281   0.00000   0.00000   0.00000   0.00000  -0.04281
   D167      -0.01191   0.00000   0.00000   0.00000   0.00000  -0.01192
   D168       3.09891   0.00000   0.00000  -0.00001  -0.00001   3.09890
   D169      -3.14041   0.00000   0.00000  -0.00002  -0.00002  -3.14043
   D170      -0.00427   0.00000   0.00000  -0.00002  -0.00002  -0.00429
   D171       0.00105   0.00000   0.00000   0.00000   0.00000   0.00105
   D172       3.13720   0.00000   0.00000  -0.00001  -0.00001   3.13719
   D173       0.01216   0.00000   0.00000   0.00000   0.00000   0.01216
   D174       3.13734   0.00000   0.00000   0.00000   0.00000   3.13734
   D175      -3.09871   0.00000   0.00000   0.00001   0.00001  -3.09871
   D176       0.02647   0.00000   0.00000   0.00001   0.00001   0.02648
   D177       0.00957   0.00000   0.00000   0.00001   0.00001   0.00958
   D178       3.13910   0.00000   0.00000   0.00001   0.00001   3.13910
   D179      -3.12647   0.00000   0.00000   0.00002   0.00002  -3.12645
   D180       0.00306   0.00000   0.00000   0.00001   0.00001   0.00307
   D181      -0.00174   0.00000   0.00000   0.00001   0.00001  -0.00173
   D182       3.13520   0.00000   0.00000   0.00002   0.00002   3.13521
   D183      -3.12698   0.00000   0.00000   0.00001   0.00001  -3.12697
   D184       0.00996   0.00000   0.00000   0.00002   0.00002   0.00997
   D185      -0.00928   0.00000   0.00000  -0.00002  -0.00002  -0.00930
   D186       3.13678   0.00000   0.00000  -0.00002  -0.00002   3.13675
   D187      -3.13905   0.00000   0.00000  -0.00001  -0.00001  -3.13906
   D188       0.00701   0.00000   0.00000  -0.00002  -0.00002   0.00699
   D189      -3.13314   0.00000   0.00000   0.00020   0.00020  -3.13294
   D190       0.00859   0.00000   0.00000  -0.00028  -0.00028   0.00831
   D191       0.00387   0.00000   0.00000   0.00020   0.00020   0.00408
   D192      -3.13758   0.00000   0.00000  -0.00028  -0.00028  -3.13786
   D193       3.13804   0.00000   0.00000   0.00013   0.00013   3.13817
   D194      -0.00356   0.00000   0.00000  -0.00006  -0.00006  -0.00362
   D195      -3.13810   0.00000   0.00000   0.00020   0.00020  -3.13790
   D196       0.00362   0.00000   0.00000  -0.00026  -0.00026   0.00336
         Item               Value     Threshold  Converged?
 Maximum Force            0.000042     0.000450     YES
 RMS     Force            0.000007     0.000300     YES
 Maximum Displacement     0.001463     0.001800     YES
 RMS     Displacement     0.000266     0.001200     YES
 Predicted change in Energy=-5.543390D-08
 Optimization completed.
    -- Stationary point found.
                           ----------------------------
                           !   Optimized Parameters   !
                           ! (Angstroms and Degrees)  !
 --------------------------                            --------------------------
 ! Name  Definition              Value          Derivative Info.                !
 --------------------------------------------------------------------------------
 ! R1    R(1,2)                  2.3931         -DE/DX =    0.0                 !
 ! R2    R(1,3)                  2.2563         -DE/DX =    0.0                 !
 ! R3    R(1,4)                  2.2453         -DE/DX =    0.0                 !
 ! R4    R(1,19)                 2.3931         -DE/DX =    0.0                 !
 ! R5    R(1,20)                 2.2563         -DE/DX =    0.0                 !
 ! R6    R(1,21)                 2.2453         -DE/DX =    0.0                 !
 ! R7    R(3,7)                  1.3337         -DE/DX =    0.0                 !
 ! R8    R(3,15)                 1.3447         -DE/DX =    0.0                 !
 ! R9    R(4,5)                  1.2902         -DE/DX =    0.0                 !
 ! R10   R(4,16)                 1.3674         -DE/DX =    0.0                 !
 ! R11   R(5,6)                  1.3524         -DE/DX =    0.0                 !
 ! R12   R(6,17)                 1.3615         -DE/DX =    0.0                 !
 ! R13   R(6,36)                 1.4227         -DE/DX =    0.0                 !
 ! R14   R(7,8)                  1.084          -DE/DX =    0.0                 !
 ! R15   R(7,9)                  1.391          -DE/DX =    0.0                 !
 ! R16   R(9,10)                 1.0826         -DE/DX =    0.0                 !
 ! R17   R(9,11)                 1.3912         -DE/DX =    0.0                 !
 ! R18   R(11,12)                1.0838         -DE/DX =    0.0                 !
 ! R19   R(11,13)                1.3891         -DE/DX =    0.0                 !
 ! R20   R(13,14)                1.0831         -DE/DX =    0.0                 !
 ! R21   R(13,15)                1.3956         -DE/DX =    0.0                 !
 ! R22   R(15,16)                1.4647         -DE/DX =    0.0                 !
 ! R23   R(16,17)                1.3754         -DE/DX =    0.0                 !
 ! R24   R(17,18)                1.075          -DE/DX =    0.0                 !
 ! R25   R(20,24)                1.3337         -DE/DX =    0.0                 !
 ! R26   R(20,32)                1.3447         -DE/DX =    0.0                 !
 ! R27   R(21,22)                1.2902         -DE/DX =    0.0                 !
 ! R28   R(21,33)                1.3674         -DE/DX =    0.0                 !
 ! R29   R(22,23)                1.3524         -DE/DX =    0.0                 !
 ! R30   R(23,34)                1.3615         -DE/DX =    0.0                 !
 ! R31   R(23,46)                1.4227         -DE/DX =    0.0                 !
 ! R32   R(24,25)                1.084          -DE/DX =    0.0                 !
 ! R33   R(24,26)                1.391          -DE/DX =    0.0                 !
 ! R34   R(26,27)                1.0826         -DE/DX =    0.0                 !
 ! R35   R(26,28)                1.3912         -DE/DX =    0.0                 !
 ! R36   R(28,29)                1.0838         -DE/DX =    0.0                 !
 ! R37   R(28,30)                1.3891         -DE/DX =    0.0                 !
 ! R38   R(30,31)                1.0831         -DE/DX =    0.0                 !
 ! R39   R(30,32)                1.3956         -DE/DX =    0.0                 !
 ! R40   R(32,33)                1.4647         -DE/DX =    0.0                 !
 ! R41   R(33,34)                1.3754         -DE/DX =    0.0                 !
 ! R42   R(34,35)                1.075          -DE/DX =    0.0                 !
 ! R43   R(36,37)                1.3951         -DE/DX =    0.0                 !
 ! R44   R(36,38)                1.3961         -DE/DX =    0.0                 !
 ! R45   R(37,39)                1.389          -DE/DX =    0.0                 !
 ! R46   R(37,42)                1.0828         -DE/DX =    0.0                 !
 ! R47   R(38,40)                1.3864         -DE/DX =    0.0                 !
 ! R48   R(38,43)                1.0813         -DE/DX =    0.0                 !
 ! R49   R(39,41)                1.3978         -DE/DX =    0.0                 !
 ! R50   R(39,44)                1.0815         -DE/DX =    0.0                 !
 ! R51   R(40,41)                1.3987         -DE/DX =    0.0                 !
 ! R52   R(40,45)                1.0825         -DE/DX =    0.0                 !
 ! R53   R(41,56)                1.4885         -DE/DX =    0.0                 !
 ! R54   R(46,47)                1.3951         -DE/DX =    0.0                 !
 ! R55   R(46,48)                1.3961         -DE/DX =    0.0                 !
 ! R56   R(47,49)                1.389          -DE/DX =    0.0                 !
 ! R57   R(47,52)                1.0828         -DE/DX =    0.0                 !
 ! R58   R(48,50)                1.3864         -DE/DX =    0.0                 !
 ! R59   R(48,53)                1.0813         -DE/DX =    0.0                 !
 ! R60   R(49,51)                1.3978         -DE/DX =    0.0                 !
 ! R61   R(49,54)                1.0815         -DE/DX =    0.0                 !
 ! R62   R(50,51)                1.3987         -DE/DX =    0.0                 !
 ! R63   R(50,55)                1.0825         -DE/DX =    0.0                 !
 ! R64   R(51,60)                1.4885         -DE/DX =    0.0                 !
 ! R65   R(56,57)                1.2067         -DE/DX =    0.0                 !
 ! R66   R(56,58)                1.3545         -DE/DX =    0.0                 !
 ! R67   R(58,59)                0.9683         -DE/DX =    0.0                 !
 ! R68   R(60,61)                1.2067         -DE/DX =    0.0                 !
 ! R69   R(60,62)                1.3545         -DE/DX =    0.0                 !
 ! R70   R(62,63)                0.9683         -DE/DX =    0.0                 !
 ! A1    A(2,1,3)               90.3012         -DE/DX =    0.0                 !
 ! A2    A(2,1,4)               89.8791         -DE/DX =    0.0                 !
 ! A3    A(2,1,20)              89.6986         -DE/DX =    0.0                 !
 ! A4    A(2,1,21)              90.1212         -DE/DX =    0.0                 !
 ! A5    A(3,1,4)               74.3085         -DE/DX =    0.0                 !
 ! A6    A(3,1,19)              89.6988         -DE/DX =    0.0                 !
 ! A7    A(3,1,21)             105.6914         -DE/DX =    0.0                 !
 ! A8    A(4,1,19)              90.1209         -DE/DX =    0.0                 !
 ! A9    A(4,1,20)             105.6916         -DE/DX =    0.0                 !
 ! A10   A(19,1,20)             90.3014         -DE/DX =    0.0                 !
 ! A11   A(19,1,21)             89.8788         -DE/DX =    0.0                 !
 ! A12   A(20,1,21)             74.3085         -DE/DX =    0.0                 !
 ! A13   A(1,3,7)              124.0738         -DE/DX =    0.0                 !
 ! A14   A(1,3,15)             116.8659         -DE/DX =    0.0                 !
 ! A15   A(7,3,15)             119.0573         -DE/DX =    0.0                 !
 ! A16   A(1,4,5)              135.6178         -DE/DX =    0.0                 !
 ! A17   A(1,4,16)             113.6994         -DE/DX =    0.0                 !
 ! A18   A(5,4,16)             110.6797         -DE/DX =    0.0                 !
 ! A19   A(4,5,6)              106.9384         -DE/DX =    0.0                 !
 ! A20   A(5,6,17)             110.5497         -DE/DX =    0.0                 !
 ! A21   A(5,6,36)             120.5531         -DE/DX =    0.0                 !
 ! A22   A(17,6,36)            128.8954         -DE/DX =    0.0                 !
 ! A23   A(3,7,8)              115.9027         -DE/DX =    0.0                 !
 ! A24   A(3,7,9)              122.6359         -DE/DX =    0.0                 !
 ! A25   A(8,7,9)              121.4614         -DE/DX =    0.0                 !
 ! A26   A(7,9,10)             120.1357         -DE/DX =    0.0                 !
 ! A27   A(7,9,11)             118.5131         -DE/DX =    0.0                 !
 ! A28   A(10,9,11)            121.3512         -DE/DX =    0.0                 !
 ! A29   A(9,11,12)            120.6568         -DE/DX =    0.0                 !
 ! A30   A(9,11,13)            119.1068         -DE/DX =    0.0                 !
 ! A31   A(12,11,13)           120.2364         -DE/DX =    0.0                 !
 ! A32   A(11,13,14)           120.6653         -DE/DX =    0.0                 !
 ! A33   A(11,13,15)           118.7417         -DE/DX =    0.0                 !
 ! A34   A(14,13,15)           120.593          -DE/DX =    0.0                 !
 ! A35   A(3,15,13)            121.945          -DE/DX =    0.0                 !
 ! A36   A(3,15,16)            115.0559         -DE/DX =    0.0                 !
 ! A37   A(13,15,16)           122.9983         -DE/DX =    0.0                 !
 ! A38   A(4,16,15)            120.038          -DE/DX =    0.0                 !
 ! A39   A(4,16,17)            107.1235         -DE/DX =    0.0                 !
 ! A40   A(15,16,17)           132.8305         -DE/DX =    0.0                 !
 ! A41   A(6,17,16)            104.7085         -DE/DX =    0.0                 !
 ! A42   A(6,17,18)            122.4195         -DE/DX =    0.0                 !
 ! A43   A(16,17,18)           132.8302         -DE/DX =    0.0                 !
 ! A44   A(1,20,24)            124.0738         -DE/DX =    0.0                 !
 ! A45   A(1,20,32)            116.8659         -DE/DX =    0.0                 !
 ! A46   A(24,20,32)           119.0572         -DE/DX =    0.0                 !
 ! A47   A(1,21,22)            135.6177         -DE/DX =    0.0                 !
 ! A48   A(1,21,33)            113.6995         -DE/DX =    0.0                 !
 ! A49   A(22,21,33)           110.6798         -DE/DX =    0.0                 !
 ! A50   A(21,22,23)           106.9384         -DE/DX =    0.0                 !
 ! A51   A(22,23,34)           110.5496         -DE/DX =    0.0                 !
 ! A52   A(22,23,46)           120.5532         -DE/DX =    0.0                 !
 ! A53   A(34,23,46)           128.8954         -DE/DX =    0.0                 !
 ! A54   A(20,24,25)           115.9027         -DE/DX =    0.0                 !
 ! A55   A(20,24,26)           122.6359         -DE/DX =    0.0                 !
 ! A56   A(25,24,26)           121.4614         -DE/DX =    0.0                 !
 ! A57   A(24,26,27)           120.1357         -DE/DX =    0.0                 !
 ! A58   A(24,26,28)           118.5131         -DE/DX =    0.0                 !
 ! A59   A(27,26,28)           121.3513         -DE/DX =    0.0                 !
 ! A60   A(26,28,29)           120.6567         -DE/DX =    0.0                 !
 ! A61   A(26,28,30)           119.1068         -DE/DX =    0.0                 !
 ! A62   A(29,28,30)           120.2364         -DE/DX =    0.0                 !
 ! A63   A(28,30,31)           120.6653         -DE/DX =    0.0                 !
 ! A64   A(28,30,32)           118.7417         -DE/DX =    0.0                 !
 ! A65   A(31,30,32)           120.593          -DE/DX =    0.0                 !
 ! A66   A(20,32,30)           121.945          -DE/DX =    0.0                 !
 ! A67   A(20,32,33)           115.0558         -DE/DX =    0.0                 !
 ! A68   A(30,32,33)           122.9983         -DE/DX =    0.0                 !
 ! A69   A(21,33,32)           120.038          -DE/DX =    0.0                 !
 ! A70   A(21,33,34)           107.1235         -DE/DX =    0.0                 !
 ! A71   A(32,33,34)           132.8305         -DE/DX =    0.0                 !
 ! A72   A(23,34,33)           104.7085         -DE/DX =    0.0                 !
 ! A73   A(23,34,35)           122.4194         -DE/DX =    0.0                 !
 ! A74   A(33,34,35)           132.8302         -DE/DX =    0.0                 !
 ! A75   A(6,36,37)            119.7863         -DE/DX =    0.0                 !
 ! A76   A(6,36,38)            119.2081         -DE/DX =    0.0                 !
 ! A77   A(37,36,38)           121.0056         -DE/DX =    0.0                 !
 ! A78   A(36,37,39)           119.435          -DE/DX =    0.0                 !
 ! A79   A(36,37,42)           120.3618         -DE/DX =    0.0                 !
 ! A80   A(39,37,42)           120.1796         -DE/DX =    0.0                 !
 ! A81   A(36,38,40)           119.1109         -DE/DX =    0.0                 !
 ! A82   A(36,38,43)           119.5249         -DE/DX =    0.0                 !
 ! A83   A(40,38,43)           121.3635         -DE/DX =    0.0                 !
 ! A84   A(37,39,41)           120.1551         -DE/DX =    0.0                 !
 ! A85   A(37,39,44)           120.1015         -DE/DX =    0.0                 !
 ! A86   A(41,39,44)           119.7368         -DE/DX =    0.0                 !
 ! A87   A(38,40,41)           120.555          -DE/DX =    0.0                 !
 ! A88   A(38,40,45)           120.7288         -DE/DX =    0.0                 !
 ! A89   A(41,40,45)           118.7126         -DE/DX =    0.0                 !
 ! A90   A(39,41,40)           119.7327         -DE/DX =    0.0                 !
 ! A91   A(39,41,56)           122.2182         -DE/DX =    0.0                 !
 ! A92   A(40,41,56)           118.0487         -DE/DX =    0.0                 !
 ! A93   A(23,46,47)           119.7864         -DE/DX =    0.0                 !
 ! A94   A(23,46,48)           119.208          -DE/DX =    0.0                 !
 ! A95   A(47,46,48)           121.0056         -DE/DX =    0.0                 !
 ! A96   A(46,47,49)           119.435          -DE/DX =    0.0                 !
 ! A97   A(46,47,52)           120.3618         -DE/DX =    0.0                 !
 ! A98   A(49,47,52)           120.1796         -DE/DX =    0.0                 !
 ! A99   A(46,48,50)           119.1109         -DE/DX =    0.0                 !
 ! A100  A(46,48,53)           119.5249         -DE/DX =    0.0                 !
 ! A101  A(50,48,53)           121.3635         -DE/DX =    0.0                 !
 ! A102  A(47,49,51)           120.1551         -DE/DX =    0.0                 !
 ! A103  A(47,49,54)           120.1014         -DE/DX =    0.0                 !
 ! A104  A(51,49,54)           119.7369         -DE/DX =    0.0                 !
 ! A105  A(48,50,51)           120.555          -DE/DX =    0.0                 !
 ! A106  A(48,50,55)           120.7288         -DE/DX =    0.0                 !
 ! A107  A(51,50,55)           118.7127         -DE/DX =    0.0                 !
 ! A108  A(49,51,50)           119.7327         -DE/DX =    0.0                 !
 ! A109  A(49,51,60)           122.2182         -DE/DX =    0.0                 !
 ! A110  A(50,51,60)           118.0486         -DE/DX =    0.0                 !
 ! A111  A(41,56,57)           124.7333         -DE/DX =    0.0                 !
 ! A112  A(41,56,58)           112.7593         -DE/DX =    0.0                 !
 ! A113  A(57,56,58)           122.5074         -DE/DX =    0.0                 !
 ! A114  A(56,58,59)           106.384          -DE/DX =    0.0                 !
 ! A115  A(51,60,61)           124.7334         -DE/DX =    0.0                 !
 ! A116  A(51,60,62)           112.7592         -DE/DX =    0.0                 !
 ! A117  A(61,60,62)           122.5075         -DE/DX =    0.0                 !
 ! A118  A(60,62,63)           106.3839         -DE/DX =    0.0                 !
 ! A119  L(2,1,19,3,-1)        180.0            -DE/DX =    0.0                 !
 ! A120  L(3,1,20,2,-1)        179.9997         -DE/DX =    0.0                 !
 ! A121  L(4,1,21,2,-1)        180.0003         -DE/DX =    0.0                 !
 ! A122  L(2,1,19,3,-2)        180.0            -DE/DX =    0.0                 !
 ! A123  L(3,1,20,2,-2)        180.0001         -DE/DX =    0.0                 !
 ! A124  L(4,1,21,2,-2)        180.0            -DE/DX =    0.0                 !
 ! D1    D(2,1,3,7)             89.4087         -DE/DX =    0.0                 !
 ! D2    D(2,1,3,15)           -91.2367         -DE/DX =    0.0                 !
 ! D3    D(4,1,3,7)            179.1985         -DE/DX =    0.0                 !
 ! D4    D(4,1,3,15)            -1.4469         -DE/DX =    0.0                 !
 ! D5    D(19,1,3,7)           -90.5913         -DE/DX =    0.0                 !
 ! D6    D(19,1,3,15)           88.7633         -DE/DX =    0.0                 !
 ! D7    D(21,1,3,7)            -0.8018         -DE/DX =    0.0                 !
 ! D8    D(21,1,3,15)          178.5528         -DE/DX =    0.0                 !
 ! D9    D(7,3,20,24)          179.9983         -DE/DX =    0.0                 !
 ! D10   D(7,3,20,32)            0.6452         -DE/DX =    0.0                 !
 ! D11   D(15,3,20,24)          -0.6469         -DE/DX =    0.0                 !
 ! D12   D(15,3,20,32)         180.0            -DE/DX =    0.0                 !
 ! D13   D(2,1,4,5)            -88.8378         -DE/DX =    0.0                 !
 ! D14   D(2,1,4,16)            91.8842         -DE/DX =    0.0                 !
 ! D15   D(3,1,4,5)           -179.1847         -DE/DX =    0.0                 !
 ! D16   D(3,1,4,16)             1.5374         -DE/DX =    0.0                 !
 ! D17   D(19,1,4,5)            91.1621         -DE/DX =    0.0                 !
 ! D18   D(19,1,4,16)          -88.1158         -DE/DX =    0.0                 !
 ! D19   D(20,1,4,5)             0.8151         -DE/DX =    0.0                 !
 ! D20   D(20,1,4,16)         -178.4629         -DE/DX =    0.0                 !
 ! D21   D(5,4,21,22)          179.997          -DE/DX =    0.0                 !
 ! D22   D(5,4,21,33)           -0.7217         -DE/DX =    0.0                 !
 ! D23   D(16,4,21,22)           0.7193         -DE/DX =    0.0                 !
 ! D24   D(16,4,21,33)        -179.9994         -DE/DX =    0.0                 !
 ! D25   D(2,1,20,24)           90.5898         -DE/DX =    0.0                 !
 ! D26   D(2,1,20,32)          -88.7635         -DE/DX =    0.0                 !
 ! D27   D(4,1,20,24)            0.8001         -DE/DX =    0.0                 !
 ! D28   D(4,1,20,32)         -178.5532         -DE/DX =    0.0                 !
 ! D29   D(19,1,20,24)         -89.4102         -DE/DX =    0.0                 !
 ! D30   D(19,1,20,32)          91.2365         -DE/DX =    0.0                 !
 ! D31   D(21,1,20,24)        -179.1996         -DE/DX =    0.0                 !
 ! D32   D(21,1,20,32)           1.4471         -DE/DX =    0.0                 !
 ! D33   D(2,1,21,22)          -91.1648         -DE/DX =    0.0                 !
 ! D34   D(2,1,21,33)           88.1163         -DE/DX =    0.0                 !
 ! D35   D(3,1,21,22)           -0.8179         -DE/DX =    0.0                 !
 ! D36   D(3,1,21,33)          178.4632         -DE/DX =    0.0                 !
 ! D37   D(19,1,21,22)          88.8352         -DE/DX =    0.0                 !
 ! D38   D(19,1,21,33)         -91.8837         -DE/DX =    0.0                 !
 ! D39   D(20,1,21,22)         179.1823         -DE/DX =    0.0                 !
 ! D40   D(20,1,21,33)          -1.5366         -DE/DX =    0.0                 !
 ! D41   D(1,3,7,8)             -0.7823         -DE/DX =    0.0                 !
 ! D42   D(1,3,7,9)            179.2745         -DE/DX =    0.0                 !
 ! D43   D(15,3,7,8)           179.8763         -DE/DX =    0.0                 !
 ! D44   D(15,3,7,9)            -0.0669         -DE/DX =    0.0                 !
 ! D45   D(1,3,15,13)         -179.205          -DE/DX =    0.0                 !
 ! D46   D(1,3,15,16)            1.1147         -DE/DX =    0.0                 !
 ! D47   D(7,3,15,13)            0.1835         -DE/DX =    0.0                 !
 ! D48   D(7,3,15,16)         -179.4968         -DE/DX =    0.0                 !
 ! D49   D(1,4,5,6)           -179.1573         -DE/DX =    0.0                 !
 ! D50   D(16,4,5,6)             0.136          -DE/DX =    0.0                 !
 ! D51   D(1,4,16,15)           -1.5816         -DE/DX =    0.0                 !
 ! D52   D(1,4,16,17)          179.3223         -DE/DX =    0.0                 !
 ! D53   D(5,4,16,15)          178.9582         -DE/DX =    0.0                 !
 ! D54   D(5,4,16,17)           -0.1379         -DE/DX =    0.0                 !
 ! D55   D(4,5,6,17)            -0.0843         -DE/DX =    0.0                 !
 ! D56   D(4,5,6,36)          -179.6341         -DE/DX =    0.0                 !
 ! D57   D(5,6,17,16)            0.0002         -DE/DX =    0.0                 !
 ! D58   D(5,6,17,18)         -177.9241         -DE/DX =    0.0                 !
 ! D59   D(36,6,17,16)         179.5022         -DE/DX =    0.0                 !
 ! D60   D(36,6,17,18)           1.5778         -DE/DX =    0.0                 !
 ! D61   D(5,6,36,37)         -146.8611         -DE/DX =    0.0                 !
 ! D62   D(5,6,36,38)           33.1462         -DE/DX =    0.0                 !
 ! D63   D(17,6,36,37)          33.6805         -DE/DX =    0.0                 !
 ! D64   D(17,6,36,38)        -146.3123         -DE/DX =    0.0                 !
 ! D65   D(3,7,9,10)           179.9035         -DE/DX =    0.0                 !
 ! D66   D(3,7,9,11)            -0.0838         -DE/DX =    0.0                 !
 ! D67   D(8,7,9,10)            -0.0365         -DE/DX =    0.0                 !
 ! D68   D(8,7,9,11)           179.9762         -DE/DX =    0.0                 !
 ! D69   D(7,9,11,12)         -179.9338         -DE/DX =    0.0                 !
 ! D70   D(7,9,11,13)            0.1184         -DE/DX =    0.0                 !
 ! D71   D(10,9,11,12)           0.079          -DE/DX =    0.0                 !
 ! D72   D(10,9,11,13)        -179.8688         -DE/DX =    0.0                 !
 ! D73   D(9,11,13,14)         179.9425         -DE/DX =    0.0                 !
 ! D74   D(9,11,13,15)          -0.0095         -DE/DX =    0.0                 !
 ! D75   D(12,11,13,14)         -0.0055         -DE/DX =    0.0                 !
 ! D76   D(12,11,13,15)       -179.9575         -DE/DX =    0.0                 !
 ! D77   D(11,13,15,3)          -0.1455         -DE/DX =    0.0                 !
 ! D78   D(11,13,15,16)        179.5091         -DE/DX =    0.0                 !
 ! D79   D(14,13,15,3)         179.9024         -DE/DX =    0.0                 !
 ! D80   D(14,13,15,16)         -0.443          -DE/DX =    0.0                 !
 ! D81   D(3,15,16,4)            0.3366         -DE/DX =    0.0                 !
 ! D82   D(3,15,16,17)         179.1587         -DE/DX =    0.0                 !
 ! D83   D(13,15,16,4)        -179.3399         -DE/DX =    0.0                 !
 ! D84   D(13,15,16,17)         -0.5179         -DE/DX =    0.0                 !
 ! D85   D(4,16,17,6)            0.0792         -DE/DX =    0.0                 !
 ! D86   D(4,16,17,18)         177.6898         -DE/DX =    0.0                 !
 ! D87   D(15,16,17,6)        -178.8538         -DE/DX =    0.0                 !
 ! D88   D(15,16,17,18)         -1.2431         -DE/DX =    0.0                 !
 ! D89   D(1,20,24,25)           0.7838         -DE/DX =    0.0                 !
 ! D90   D(1,20,24,26)        -179.2732         -DE/DX =    0.0                 !
 ! D91   D(32,20,24,25)       -179.8762         -DE/DX =    0.0                 !
 ! D92   D(32,20,24,26)          0.0668         -DE/DX =    0.0                 !
 ! D93   D(1,20,32,30)         179.2036         -DE/DX =    0.0                 !
 ! D94   D(1,20,32,33)          -1.116          -DE/DX =    0.0                 !
 ! D95   D(24,20,32,30)         -0.1836         -DE/DX =    0.0                 !
 ! D96   D(24,20,32,33)        179.4969         -DE/DX =    0.0                 !
 ! D97   D(1,21,22,23)         179.1604         -DE/DX =    0.0                 !
 ! D98   D(33,21,22,23)         -0.136          -DE/DX =    0.0                 !
 ! D99   D(1,21,33,32)           1.5797         -DE/DX =    0.0                 !
 ! D100  D(1,21,33,34)        -179.3247         -DE/DX =    0.0                 !
 ! D101  D(22,21,33,32)       -178.9577         -DE/DX =    0.0                 !
 ! D102  D(22,21,33,34)          0.1379         -DE/DX =    0.0                 !
 ! D103  D(21,22,23,34)          0.0843         -DE/DX =    0.0                 !
 ! D104  D(21,22,23,46)        179.6341         -DE/DX =    0.0                 !
 ! D105  D(22,23,34,33)         -0.0003         -DE/DX =    0.0                 !
 ! D106  D(22,23,34,35)        177.9239         -DE/DX =    0.0                 !
 ! D107  D(46,23,34,33)       -179.5021         -DE/DX =    0.0                 !
 ! D108  D(46,23,34,35)         -1.5779         -DE/DX =    0.0                 !
 ! D109  D(22,23,46,47)        146.862          -DE/DX =    0.0                 !
 ! D110  D(22,23,46,48)        -33.1452         -DE/DX =    0.0                 !
 ! D111  D(34,23,46,47)        -33.6797         -DE/DX =    0.0                 !
 ! D112  D(34,23,46,48)        146.3131         -DE/DX =    0.0                 !
 ! D113  D(20,24,26,27)       -179.9035         -DE/DX =    0.0                 !
 ! D114  D(20,24,26,28)          0.084          -DE/DX =    0.0                 !
 ! D115  D(25,24,26,27)          0.0364         -DE/DX =    0.0                 !
 ! D116  D(25,24,26,28)       -179.9761         -DE/DX =    0.0                 !
 ! D117  D(24,26,28,29)        179.9337         -DE/DX =    0.0                 !
 ! D118  D(24,26,28,30)         -0.1185         -DE/DX =    0.0                 !
 ! D119  D(27,26,28,29)         -0.079          -DE/DX =    0.0                 !
 ! D120  D(27,26,28,30)        179.8688         -DE/DX =    0.0                 !
 ! D121  D(26,28,30,31)       -179.9428         -DE/DX =    0.0                 !
 ! D122  D(26,28,30,32)          0.0095         -DE/DX =    0.0                 !
 ! D123  D(29,28,30,31)          0.0053         -DE/DX =    0.0                 !
 ! D124  D(29,28,30,32)        179.9575         -DE/DX =    0.0                 !
 ! D125  D(28,30,32,20)          0.1457         -DE/DX =    0.0                 !
 ! D126  D(28,30,32,33)       -179.5091         -DE/DX =    0.0                 !
 ! D127  D(31,30,32,20)       -179.902          -DE/DX =    0.0                 !
 ! D128  D(31,30,32,33)          0.4432         -DE/DX =    0.0                 !
 ! D129  D(20,32,33,21)         -0.3345         -DE/DX =    0.0                 !
 ! D130  D(20,32,33,34)       -179.1559         -DE/DX =    0.0                 !
 ! D131  D(30,32,33,21)        179.3422         -DE/DX =    0.0                 !
 ! D132  D(30,32,33,34)          0.5208         -DE/DX =    0.0                 !
 ! D133  D(21,33,34,23)         -0.0792         -DE/DX =    0.0                 !
 ! D134  D(21,33,34,35)       -177.6896         -DE/DX =    0.0                 !
 ! D135  D(32,33,34,23)        178.8532         -DE/DX =    0.0                 !
 ! D136  D(32,33,34,35)          1.2428         -DE/DX =    0.0                 !
 ! D137  D(6,36,37,39)        -179.3103         -DE/DX =    0.0                 !
 ! D138  D(6,36,37,42)           2.453          -DE/DX =    0.0                 !
 ! D139  D(38,36,37,39)          0.6824         -DE/DX =    0.0                 !
 ! D140  D(38,36,37,42)       -177.5543         -DE/DX =    0.0                 !
 ! D141  D(6,36,38,40)         179.9325         -DE/DX =    0.0                 !
 ! D142  D(6,36,38,43)           0.2445         -DE/DX =    0.0                 !
 ! D143  D(37,36,38,40)         -0.0602         -DE/DX =    0.0                 !
 ! D144  D(37,36,38,43)       -179.7482         -DE/DX =    0.0                 !
 ! D145  D(36,37,39,41)         -0.6967         -DE/DX =    0.0                 !
 ! D146  D(36,37,39,44)       -179.7565         -DE/DX =    0.0                 !
 ! D147  D(42,37,39,41)        177.5433         -DE/DX =    0.0                 !
 ! D148  D(42,37,39,44)         -1.5166         -DE/DX =    0.0                 !
 ! D149  D(36,38,40,41)         -0.5483         -DE/DX =    0.0                 !
 ! D150  D(36,38,40,45)       -179.857          -DE/DX =    0.0                 !
 ! D151  D(43,38,40,41)        179.1337         -DE/DX =    0.0                 !
 ! D152  D(43,38,40,45)         -0.175          -DE/DX =    0.0                 !
 ! D153  D(37,39,41,40)          0.0997         -DE/DX =    0.0                 !
 ! D154  D(37,39,41,56)       -179.6337         -DE/DX =    0.0                 !
 ! D155  D(44,39,41,40)        179.163          -DE/DX =    0.0                 !
 ! D156  D(44,39,41,56)         -0.5704         -DE/DX =    0.0                 !
 ! D157  D(38,40,41,39)          0.5318         -DE/DX =    0.0                 !
 ! D158  D(38,40,41,56)       -179.7239         -DE/DX =    0.0                 !
 ! D159  D(45,40,41,39)        179.8542         -DE/DX =    0.0                 !
 ! D160  D(45,40,41,56)         -0.4014         -DE/DX =    0.0                 !
 ! D161  D(39,41,56,57)        179.5118         -DE/DX =    0.0                 !
 ! D162  D(39,41,56,58)         -0.4882         -DE/DX =    0.0                 !
 ! D163  D(40,41,56,57)         -0.2258         -DE/DX =    0.0                 !
 ! D164  D(40,41,56,58)        179.7741         -DE/DX =    0.0                 !
 ! D165  D(23,46,47,49)        179.3102         -DE/DX =    0.0                 !
 ! D166  D(23,46,47,52)         -2.453          -DE/DX =    0.0                 !
 ! D167  D(48,46,47,49)         -0.6825         -DE/DX =    0.0                 !
 ! D168  D(48,46,47,52)        177.5543         -DE/DX =    0.0                 !
 ! D169  D(23,46,48,50)       -179.9324         -DE/DX =    0.0                 !
 ! D170  D(23,46,48,53)         -0.2446         -DE/DX =    0.0                 !
 ! D171  D(47,46,48,50)          0.0603         -DE/DX =    0.0                 !
 ! D172  D(47,46,48,53)        179.7481         -DE/DX =    0.0                 !
 ! D173  D(46,47,49,51)          0.6968         -DE/DX =    0.0                 !
 ! D174  D(46,47,49,54)        179.7565         -DE/DX =    0.0                 !
 ! D175  D(52,47,49,51)       -177.5432         -DE/DX =    0.0                 !
 ! D176  D(52,47,49,54)          1.5164         -DE/DX =    0.0                 !
 ! D177  D(46,48,50,51)          0.5482         -DE/DX =    0.0                 !
 ! D178  D(46,48,50,55)        179.857          -DE/DX =    0.0                 !
 ! D179  D(53,48,50,51)       -179.1336         -DE/DX =    0.0                 !
 ! D180  D(53,48,50,55)          0.1751         -DE/DX =    0.0                 !
 ! D181  D(47,49,51,50)         -0.0999         -DE/DX =    0.0                 !
 ! D182  D(47,49,51,60)        179.6335         -DE/DX =    0.0                 !
 ! D183  D(54,49,51,50)       -179.1629         -DE/DX =    0.0                 !
 ! D184  D(54,49,51,60)          0.5704         -DE/DX =    0.0                 !
 ! D185  D(48,50,51,49)         -0.5316         -DE/DX =    0.0                 !
 ! D186  D(48,50,51,60)        179.724          -DE/DX =    0.0                 !
 ! D187  D(55,50,51,49)       -179.8541         -DE/DX =    0.0                 !
 ! D188  D(55,50,51,60)          0.4015         -DE/DX =    0.0                 !
 ! D189  D(49,51,60,61)       -179.5159         -DE/DX =    0.0                 !
 ! D190  D(49,51,60,62)          0.492          -DE/DX =    0.0                 !
 ! D191  D(50,51,60,61)          0.2218         -DE/DX =    0.0                 !
 ! D192  D(50,51,60,62)       -179.7703         -DE/DX =    0.0                 !
 ! D193  D(41,56,58,59)        179.7962         -DE/DX =    0.0                 !
 ! D194  D(57,56,58,59)         -0.2039         -DE/DX =    0.0                 !
 ! D195  D(51,60,62,63)       -179.8            -DE/DX =    0.0                 !
 ! D196  D(61,60,62,63)          0.2076         -DE/DX =    0.0                 !
 --------------------------------------------------------------------------------
 Lowest energy point so far.  Saving SCF results.
 GradGradGradGradGradGradGradGradGradGradGradGradGradGradGradGradGradGrad

 Largest change from initial coordinates is atom    0       0.000 Angstoms.
 Leave Link  103 at Sat Oct 20 05:49:20 2018, MaxMem=   838860800 cpu:         8.2
 (Enter /soft/sl6.3/x86_64/gaussian/g09_d01/g09/l202.exe)
 Stoichiometry    C28H20Cl2FeN8O4(5)
 Framework group  C1[X(C28H20Cl2FeN8O4)]
 Deg. of freedom   183
 Full point group                 C1      NOp   1
 RotChk:  IX=0 Diff= 0.00D+00
 Largest Abelian subgroup         C1      NOp   1
 Largest concise Abelian subgroup C1      NOp   1
                         Standard orientation:                         
 ---------------------------------------------------------------------
 Center     Atomic      Atomic             Coordinates (Angstroms)
 Number     Number       Type             X           Y           Z
 ---------------------------------------------------------------------
      1         26           0        0.000001    0.000003    0.000056
      2         17           0        0.009360    0.163643    2.387532
      3          7           0        0.026130   -2.251681    0.142398
      4          7           0        2.168551   -0.581074    0.036133
      5          7           0        3.293073    0.050831    0.008710
      6          7           0        4.270703   -0.883135    0.039141
      7          6           0       -1.069791   -3.009155    0.206102
      8          1           0       -2.014233   -2.477112    0.199247
      9          6           0       -1.019055   -4.397316    0.278497
     10          1           0       -1.934608   -4.972686    0.330255
     11          6           0        0.226498   -5.017025    0.282686
     12          1           0        0.306481   -6.096510    0.336972
     13          6           0        1.371457   -4.233164    0.217322
     14          1           0        2.353923   -4.689068    0.219879
     15          6           0        1.232220   -2.846161    0.149266
     16          6           0        2.374814   -1.931819    0.087804
     17          6           0        3.735302   -2.133986    0.088832
     18          1           0        4.342642   -3.018769    0.152101
     19         17           0       -0.009358   -0.163637   -2.387421
     20          7           0       -0.026131    2.251689   -0.142276
     21          7           0       -2.168549    0.581078   -0.036033
     22          7           0       -3.293070   -0.050832   -0.008657
     23          7           0       -4.270703    0.883130   -0.039134
     24          6           0        1.069789    3.009167   -0.205948
     25          1           0        2.014232    2.477125   -0.199096
     26          6           0        1.019051    4.397329   -0.278311
     27          1           0        1.934604    4.972702   -0.330044
     28          6           0       -0.226503    5.017036   -0.282497
     29          1           0       -0.306486    6.096523   -0.336756
     30          6           0       -1.371461    4.233172   -0.217165
     31          1           0       -2.353927    4.689074   -0.219717
     32          6           0       -1.232222    2.846168   -0.149144
     33          6           0       -2.374815    1.931822   -0.087718
     34          6           0       -3.735303    2.133984   -0.088807
     35          1           0       -4.342644    3.018764   -0.152109
     36          6           0        5.640008   -0.497375    0.027616
     37          6           0        6.582451   -1.305902   -0.608202
     38          6           0        6.018572    0.690216    0.656535
     39          6           0        7.919457   -0.929600   -0.602610
     40          6           0        7.353743    1.063501    0.645297
     41          6           0        8.312314    0.257114    0.022927
     42          1           0        6.272029   -2.204418   -1.126576
     43          1           0        5.268792    1.296610    1.145672
     44          1           0        8.658575   -1.546306   -1.095569
     45          1           0        7.676576    1.977750    1.126786
     46          6           0       -5.640006    0.497366   -0.027669
     47          6           0       -6.582484    1.305900    0.608087
     48          6           0       -6.018534   -0.690239   -0.656585
     49          6           0       -7.919489    0.929593    0.602434
     50          6           0       -7.353705   -1.063529   -0.645408
     51          6           0       -8.312310   -0.257134   -0.023099
     52          1           0       -6.272092    2.204427    1.126460
     53          1           0       -5.268728   -1.296639   -1.145675
     54          1           0       -8.658633    1.546305    1.095346
     55          1           0       -7.676510   -1.977787   -1.126896
     56          6           0        9.730487    0.708291    0.049629
     57          8           0       10.118352    1.726541    0.568040
     58          8           0       10.566292   -0.152955   -0.578418
     59          1           0       11.453739    0.228172   -0.509124
     60          6           0       -9.730479   -0.708319   -0.049862
     61          8           0      -10.118324   -1.726546   -0.568332
     62          8           0      -10.566329    0.152977    0.578058
     63          1           0      -11.453778   -0.228128    0.508681
 ---------------------------------------------------------------------
 Rotational constants (GHZ):      0.1578176      0.0265765      0.0237655
 Leave Link  202 at Sat Oct 20 05:49:20 2018, MaxMem=   838860800 cpu:         0.1
 (Enter /soft/sl6.3/x86_64/gaussian/g09_d01/g09/l9999.exe)
 1\1\GINC-NODE0404\FOpt\UB3LYP\6-311G(d,p)\C28H20Cl2Fe1N8O4(5)\CONRADJ\
 20-Oct-2018\0\\#P b3lyp/6-311G(d,p) opt scf=(conver=8)\\Comment:\\0,5\
 Fe,0.000001,0.000003,0.000056\Cl,0.00936,0.163643,2.387532\N,0.02613,-
 2.251681,0.142398\N,2.168551,-0.581074,0.036133\N,3.293073,0.050831,0.
 00871\N,4.270703,-0.883135,0.039141\C,-1.069791,-3.009155,0.206102\H,-
 2.014233,-2.477112,0.199247\C,-1.019055,-4.397316,0.278497\H,-1.934608
 ,-4.972686,0.330255\C,0.226498,-5.017025,0.282686\H,0.306481,-6.09651,
 0.336972\C,1.371457,-4.233164,0.217322\H,2.353923,-4.689068,0.219879\C
 ,1.23222,-2.846161,0.149266\C,2.374814,-1.931819,0.087804\C,3.735302,-
 2.133986,0.088832\H,4.342642,-3.018769,0.152101\Cl,-0.009358,-0.163637
 ,-2.387421\N,-0.026131,2.251689,-0.142276\N,-2.168549,0.581078,-0.0360
 33\N,-3.29307,-0.050832,-0.008657\N,-4.270703,0.88313,-0.039134\C,1.06
 9789,3.009167,-0.205948\H,2.014232,2.477125,-0.199096\C,1.019051,4.397
 329,-0.278311\H,1.934604,4.972702,-0.330044\C,-0.226503,5.017036,-0.28
 2497\H,-0.306486,6.096523,-0.336756\C,-1.371461,4.233172,-0.217165\H,-
 2.353927,4.689074,-0.219717\C,-1.232222,2.846168,-0.149144\C,-2.374815
 ,1.931822,-0.087718\C,-3.735303,2.133984,-0.088807\H,-4.342644,3.01876
 4,-0.152109\C,5.640008,-0.497375,0.027616\C,6.582451,-1.305902,-0.6082
 02\C,6.018572,0.690216,0.656535\C,7.919457,-0.9296,-0.60261\C,7.353743
 ,1.063501,0.645297\C,8.312314,0.257114,0.022927\H,6.272029,-2.204418,-
 1.126576\H,5.268792,1.29661,1.145672\H,8.658575,-1.546306,-1.095569\H,
 7.676576,1.97775,1.126786\C,-5.640006,0.497366,-0.027669\C,-6.582484,1
 .3059,0.608087\C,-6.018534,-0.690239,-0.656585\C,-7.919489,0.929593,0.
 602434\C,-7.353705,-1.063529,-0.645408\C,-8.31231,-0.257134,-0.023099\
 H,-6.272092,2.204427,1.12646\H,-5.268728,-1.296639,-1.145675\H,-8.6586
 33,1.546305,1.095346\H,-7.67651,-1.977787,-1.126896\C,9.730487,0.70829
 1,0.049629\O,10.118352,1.726541,0.56804\O,10.566292,-0.152955,-0.57841
 8\H,11.453739,0.228172,-0.509124\C,-9.730479,-0.708319,-0.049862\O,-10
 .118324,-1.726546,-0.568332\O,-10.566329,0.152977,0.578058\H,-11.45377
 8,-0.228128,0.508681\\Version=AS64L-G09RevD.01\State=5-A\HF=-4002.6808
 982\S2=6.007972\S2-1=0.\S2A=6.000019\RMSD=3.535e-09\RMSF=1.349e-05\Dip
 ole=-0.0000031,-0.0000062,-0.0000397\Quadrupole=40.0599017,17.1713449,
 -57.2312467,-33.3474125,-12.4445053,-2.4857572\PG=C01 [X(C28H20Cl2Fe1N
 8O4)]\\@


 ABOVE ALL I AM AN OPTIMIST FOR NUMBER THEORY,
 AND I HOLD THE HOPE THAT WE MAY NOT BE FAR FROM
 A TIME WHEN IRREFUTABLE ARITHMETIC WILL CELEBRATE
 ITS TRIUMPHS IN PHYSICS AND CHEMISTRY.
   -- HERMANN MINKOWSKI, 1905
 Job cpu time:       0 days  9 hours 47 minutes 36.1 seconds.
 File lengths (MBytes):  RWF=    816 Int=      0 D2E=      0 Chk=     72 Scr=      1
 Normal termination of Gaussian 09 at Sat Oct 20 05:49:20 2018.
