# Supplementary material for: DFT and CV data of 4-phenyl-substituted dichloro(bis{2-[1-(phenyl)-1H-1,2,3-triazol-4-yl-κN3]pyridine-κN})iron(II) coordination compounds
Source: Data Brief. 2018 Oct 27;21:1458–71. doi: 10.1016/j.dib.2018.10.085 (PMC6234228; doi:10.1016/j.dib.2018.10.085)
Supplement: Supplementary file 2 — Supplementary material. [file mmc2.zip › DIB_DFT_files_Fe/FeCl2L12_COOH_trans2.log]

 Entering Gaussian System, Link 0=g09
 Input=FeCl2L12_COOH_trans2.com
 Output=FeCl2L12_COOH_trans2.log
 Initial command:
 /soft/sl6.3/x86_64/gaussian/g09_d01/g09/l1.exe "/scratch/conradj/558846.ui.FeCl2L12_COOH_trans2/Gau-10491.inp" -scrdir="/scratch/conradj/558846.ui.FeCl2L12_COOH_trans2/"
 Default linda workers:  node0403-ib,node0404-ib
 Default is to use  16 SMP processors on each worker.
 Entering Link 1 = /soft/sl6.3/x86_64/gaussian/g09_d01/g09/l1.exe PID=     10492.
  
 Copyright (c) 1988,1990,1992,1993,1995,1998,2003,2009,2013,
            Gaussian, Inc.  All Rights Reserved.
  
 This is part of the Gaussian(R) 09 program.  It is based on
 the Gaussian(R) 03 system (copyright 2003, Gaussian, Inc.),
 the Gaussian(R) 98 system (copyright 1998, Gaussian, Inc.),
 the Gaussian(R) 94 system (copyright 1995, Gaussian, Inc.),
 the Gaussian 92(TM) system (copyright 1992, Gaussian, Inc.),
 the Gaussian 90(TM) system (copyright 1990, Gaussian, Inc.),
 the Gaussian 88(TM) system (copyright 1988, Gaussian, Inc.),
 the Gaussian 86(TM) system (copyright 1986, Carnegie Mellon
 University), and the Gaussian 82(TM) system (copyright 1983,
 Carnegie Mellon University). Gaussian is a federally registered
 trademark of Gaussian, Inc.
  
 This software contains proprietary and confidential information,
 including trade secrets, belonging to Gaussian, Inc.
  
 This software is provided under written license and may be
 used, copied, transmitted, or stored only in accord with that
 written license.
  
 The following legend is applicable only to US Government
 contracts under FAR:
  
                    RESTRICTED RIGHTS LEGEND
  
 Use, reproduction and disclosure by the US Government is
 subject to restrictions as set forth in subparagraphs (a)
 and (c) of the Commercial Computer Software - Restricted
 Rights clause in FAR 52.227-19.
  
 Gaussian, Inc.
 340 Quinnipiac St., Bldg. 40, Wallingford CT 06492
  
  
 ---------------------------------------------------------------
 Warning -- This program may not be used in any manner that
 competes with the business of Gaussian, Inc. or will provide
 assistance to any competitor of Gaussian, Inc.  The licensee
 of this program is prohibited from giving any competitor of
 Gaussian, Inc. access to this program.  By using this program,
 the user acknowledges that Gaussian, Inc. is engaged in the
 business of creating and licensing software in the field of
 computational chemistry and represents and warrants to the
 licensee that it is not a competitor of Gaussian, Inc. and that
 it will not use this program in any manner prohibited above.
 ---------------------------------------------------------------
  

 Cite this work as:
 Gaussian 09, Revision D.01,
 M. J. Frisch, G. W. Trucks, H. B. Schlegel, G. E. Scuseria, 
 M. A. Robb, J. R. Cheeseman, G. Scalmani, V. Barone, B. Mennucci, 
 G. A. Petersson, H. Nakatsuji, M. Caricato, X. Li, H. P. Hratchian, 
 A. F. Izmaylov, J. Bloino, G. Zheng, J. L. Sonnenberg, M. Hada, 
 M. Ehara, K. Toyota, R. Fukuda, J. Hasegawa, M. Ishida, T. Nakajima, 
 Y. Honda, O. Kitao, H. Nakai, T. Vreven, J. A. Montgomery, Jr., 
 J. E. Peralta, F. Ogliaro, M. Bearpark, J. J. Heyd, E. Brothers, 
 K. N. Kudin, V. N. Staroverov, T. Keith, R. Kobayashi, J. Normand, 
 K. Raghavachari, A. Rendell, J. C. Burant, S. S. Iyengar, J. Tomasi, 
 M. Cossi, N. Rega, J. M. Millam, M. Klene, J. E. Knox, J. B. Cross, 
 V. Bakken, C. Adamo, J. Jaramillo, R. Gomperts, R. E. Stratmann, 
 O. Yazyev, A. J. Austin, R. Cammi, C. Pomelli, J. W. Ochterski, 
 R. L. Martin, K. Morokuma, V. G. Zakrzewski, G. A. Voth, 
 P. Salvador, J. J. Dannenberg, S. Dapprich, A. D. Daniels, 
 O. Farkas, J. B. Foresman, J. V. Ortiz, J. Cioslowski, 
 and D. J. Fox, Gaussian, Inc., Wallingford CT, 2013.
 
 ******************************************
 Gaussian 09:  AS64L-G09RevD.01 24-Apr-2013
                20-Oct-2018 
 ******************************************
 %chk=FeCl2L12_COOH_trans2.chk
 SetLPE:  input flags="-opt 'Tsnet.Node.lindarsharg: ssh' "
 SetLPE:    new flags="-opt 'Tsnet.Node.lindarsharg: ssh'  -nodelist 'node0403-ib node0404-ib'"
 Will use up to    2 processors via Linda.
 ---------------------------------------
 #P b3lyp/6-311G(d,p) opt scf=(conver=8)
 ---------------------------------------
 1/14=-1,18=20,19=15,26=3,38=1/1,3;
 2/9=110,12=2,17=6,18=5,40=1/2;
 3/5=4,6=6,7=101,11=2,16=1,25=1,30=1,71=1,74=-5/1,2,3;
 4//1;
 5/5=2,6=8,38=5/2;
 6/7=2,8=2,9=2,10=2,28=1/1;
 7//1,2,3,16;
 1/14=-1,18=20,19=15,26=3/3(2);
 2/9=110/2;
 99//99;
 2/9=110/2;
 3/5=4,6=6,7=101,11=2,16=1,25=1,30=1,71=1,74=-5/1,2,3;
 4/5=5,16=3,69=1/1;
 5/5=2,6=8,38=5/2;
 7//1,2,3,16;
 1/14=-1,18=20,19=15,26=3/3(-5);
 2/9=110/2;
 6/7=2,8=2,9=2,10=2,19=2,28=1/1;
 99/9=1/99;
 Leave Link    1 at Sat Oct 20 05:49:23 2018, MaxMem=           0 cpu:         1.1
 (Enter /soft/sl6.3/x86_64/gaussian/g09_d01/g09/l101.exe)
 --------
 Comment:
 --------
 Symbolic Z-matrix:
 Charge =  0 Multiplicity = 5
 26                   -2.3839   -0.05947   0.01903 
 17                   -2.63682   0.42477  -2.29961 
 7                    -3.66331  -1.9707   -0.41404 
 7                    -0.95525  -1.75115  -0.20733 
 7                     0.32448  -1.84789  -0.07193 
 7                     0.62414  -3.1651   -0.11061 
 6                    -4.98243  -2.0098   -0.60083 
 1                    -5.49603  -1.05656  -0.56783 
 6                    -5.68261  -3.1857   -0.84596 
 1                    -6.75574  -3.1614   -0.98668 
 6                    -4.96917  -4.37827  -0.91144 
 1                    -5.47609  -5.31709  -1.10154 
 6                    -3.59161  -4.34649  -0.74329 
 1                    -3.0064   -5.25543  -0.80964 
 6                    -2.97016  -3.11998  -0.49702 
 6                    -1.52166  -2.98887  -0.33747 
 6                    -0.50339  -3.91065  -0.27639 
 1                    -0.48851  -4.98539  -0.29389 
 17                   -2.48629  -0.55132   2.34728 
 7                    -3.75149   1.77488   0.49463 
 7                    -1.04833   1.71479   0.18128 
 7                     0.22122   1.88324   0.02837 
 7                     0.4451    3.21621   0.03073 
 6                    -5.06025   1.7367    0.74372 
 1                    -5.50949   0.75133   0.7749 
 6                    -5.82487   2.87473   0.97468 
 1                    -6.88628   2.78775   1.16927 
 6                    -5.19014   4.11259   0.95412 
 1                    -5.74938   5.0245    1.1277 
 6                    -3.82247   4.16235   0.72148 
 1                    -3.29731   5.10954   0.71919 
 6                    -3.13227   2.9685    0.49913 
 6                    -1.68488   2.92051   0.28998 
 6                    -0.72318   3.89766   0.19513 
 1                    -0.76774   4.96986   0.25061 
 6                     1.97067  -3.59915   0.03516 
 6                     2.40009  -4.76132  -0.60602 
 6                     2.84422  -2.84855   0.82462 
 6                     3.71304  -5.18499  -0.44457 
 6                     4.15579  -3.27342   0.96916 
 6                     4.59841  -4.44331   0.34278 
 1                     1.72519  -5.31554  -1.24615 
 1                     2.48291  -1.95323   1.31138 
 1                     4.05787  -6.08291  -0.93912 
 1                     4.85442  -2.71362   1.57783 
 6                     1.76682   3.7218   -0.11432 
 6                     1.96987   5.02301  -0.57851 
 6                     2.84812   2.90231   0.21432 
 6                     3.26337   5.50993  -0.69439 
 6                     4.13844   3.39546   0.08281 
 6                     4.35543   4.70316  -0.36434 
 1                     1.13186   5.64266  -0.87054 
 1                     2.66326   1.89571   0.56168 
 1                     3.44687   6.51476  -1.05277 
 1                     4.98351   2.76921   0.33488 
 6                     5.7189    5.27971  -0.51189 
 8                     5.95378   6.40246  -0.88856 
 8                     6.69687   4.40616  -0.17488 
 1                     7.53596   4.87166  -0.30435 
 6                     6.0159   -4.85032   0.54133 
 8                     6.8212   -4.23961   1.20084 
 8                     6.32679  -6.00013  -0.10415 
 1                     7.26038  -6.17476   0.08423 
 
 Add virtual bond connecting atoms N3         and Fe1        Dist= 4.42D+00.
 Add virtual bond connecting atoms N4         and Fe1        Dist= 4.21D+00.
 Add virtual bond connecting atoms N20        and Fe1        Dist= 4.42D+00.
 Add virtual bond connecting atoms N21        and Fe1        Dist= 4.21D+00.
 Add virtual bond connecting atoms H25        and H8         Dist= 4.26D+00.
 NAtoms=     63 NQM=       63 NQMF=       0 NMMI=      0 NMMIF=      0
                NMic=       0 NMicF=      0.
                    Isotopes and Nuclear Properties:
 (Nuclear quadrupole moments (NQMom) in fm**2, nuclear magnetic moments (NMagM)
  in nuclear magnetons)

  Atom         1           2           3           4           5           6           7           8           9          10
 IAtWgt=          56          35          14          14          14          14          12           1          12           1
 AtmWgt=  55.9349393  34.9688527  14.0030740  14.0030740  14.0030740  14.0030740  12.0000000   1.0078250  12.0000000   1.0078250
 NucSpn=           0           3           2           2           2           2           0           1           0           1
 AtZEff=   0.0000000   0.0000000   0.0000000   0.0000000   0.0000000   0.0000000   0.0000000   0.0000000   0.0000000   0.0000000
 NQMom=    0.0000000  -8.1650000   2.0440000   2.0440000   2.0440000   2.0440000   0.0000000   0.0000000   0.0000000   0.0000000
 NMagM=    0.0000000   0.8218740   0.4037610   0.4037610   0.4037610   0.4037610   0.0000000   2.7928460   0.0000000   2.7928460
 AtZNuc=  26.0000000  17.0000000   7.0000000   7.0000000   7.0000000   7.0000000   6.0000000   1.0000000   6.0000000   1.0000000

  Atom        11          12          13          14          15          16          17          18          19          20
 IAtWgt=          12           1          12           1          12          12          12           1          35          14
 AtmWgt=  12.0000000   1.0078250  12.0000000   1.0078250  12.0000000  12.0000000  12.0000000   1.0078250  34.9688527  14.0030740
 NucSpn=           0           1           0           1           0           0           0           1           3           2
 AtZEff=   0.0000000   0.0000000   0.0000000   0.0000000   0.0000000   0.0000000   0.0000000   0.0000000   0.0000000   0.0000000
 NQMom=    0.0000000   0.0000000   0.0000000   0.0000000   0.0000000   0.0000000   0.0000000   0.0000000  -8.1650000   2.0440000
 NMagM=    0.0000000   2.7928460   0.0000000   2.7928460   0.0000000   0.0000000   0.0000000   2.7928460   0.8218740   0.4037610
 AtZNuc=   6.0000000   1.0000000   6.0000000   1.0000000   6.0000000   6.0000000   6.0000000   1.0000000  17.0000000   7.0000000

  Atom        21          22          23          24          25          26          27          28          29          30
 IAtWgt=          14          14          14          12           1          12           1          12           1          12
 AtmWgt=  14.0030740  14.0030740  14.0030740  12.0000000   1.0078250  12.0000000   1.0078250  12.0000000   1.0078250  12.0000000
 NucSpn=           2           2           2           0           1           0           1           0           1           0
 AtZEff=   0.0000000   0.0000000   0.0000000   0.0000000   0.0000000   0.0000000   0.0000000   0.0000000   0.0000000   0.0000000
 NQMom=    2.0440000   2.0440000   2.0440000   0.0000000   0.0000000   0.0000000   0.0000000   0.0000000   0.0000000   0.0000000
 NMagM=    0.4037610   0.4037610   0.4037610   0.0000000   2.7928460   0.0000000   2.7928460   0.0000000   2.7928460   0.0000000
 AtZNuc=   7.0000000   7.0000000   7.0000000   6.0000000   1.0000000   6.0000000   1.0000000   6.0000000   1.0000000   6.0000000

  Atom        31          32          33          34          35          36          37          38          39          40
 IAtWgt=           1          12          12          12           1          12          12          12          12          12
 AtmWgt=   1.0078250  12.0000000  12.0000000  12.0000000   1.0078250  12.0000000  12.0000000  12.0000000  12.0000000  12.0000000
 NucSpn=           1           0           0           0           1           0           0           0           0           0
 AtZEff=   0.0000000   0.0000000   0.0000000   0.0000000   0.0000000   0.0000000   0.0000000   0.0000000   0.0000000   0.0000000
 NQMom=    0.0000000   0.0000000   0.0000000   0.0000000   0.0000000   0.0000000   0.0000000   0.0000000   0.0000000   0.0000000
 NMagM=    2.7928460   0.0000000   0.0000000   0.0000000   2.7928460   0.0000000   0.0000000   0.0000000   0.0000000   0.0000000
 AtZNuc=   1.0000000   6.0000000   6.0000000   6.0000000   1.0000000   6.0000000   6.0000000   6.0000000   6.0000000   6.0000000

  Atom        41          42          43          44          45          46          47          48          49          50
 IAtWgt=          12           1           1           1           1          12          12          12          12          12
 AtmWgt=  12.0000000   1.0078250   1.0078250   1.0078250   1.0078250  12.0000000  12.0000000  12.0000000  12.0000000  12.0000000
 NucSpn=           0           1           1           1           1           0           0           0           0           0
 AtZEff=   0.0000000   0.0000000   0.0000000   0.0000000   0.0000000   0.0000000   0.0000000   0.0000000   0.0000000   0.0000000
 NQMom=    0.0000000   0.0000000   0.0000000   0.0000000   0.0000000   0.0000000   0.0000000   0.0000000   0.0000000   0.0000000
 NMagM=    0.0000000   2.7928460   2.7928460   2.7928460   2.7928460   0.0000000   0.0000000   0.0000000   0.0000000   0.0000000
 AtZNuc=   6.0000000   1.0000000   1.0000000   1.0000000   1.0000000   6.0000000   6.0000000   6.0000000   6.0000000   6.0000000

  Atom        51          52          53          54          55          56          57          58          59          60
 IAtWgt=          12           1           1           1           1          12          16          16           1          12
 AtmWgt=  12.0000000   1.0078250   1.0078250   1.0078250   1.0078250  12.0000000  15.9949146  15.9949146   1.0078250  12.0000000
 NucSpn=           0           1           1           1           1           0           0           0           1           0
 AtZEff=   0.0000000   0.0000000   0.0000000   0.0000000   0.0000000   0.0000000   0.0000000   0.0000000   0.0000000   0.0000000
 NQMom=    0.0000000   0.0000000   0.0000000   0.0000000   0.0000000   0.0000000   0.0000000   0.0000000   0.0000000   0.0000000
 NMagM=    0.0000000   2.7928460   2.7928460   2.7928460   2.7928460   0.0000000   0.0000000   0.0000000   2.7928460   0.0000000
 AtZNuc=   6.0000000   1.0000000   1.0000000   1.0000000   1.0000000   6.0000000   8.0000000   8.0000000   1.0000000   6.0000000

  Atom        61          62          63
 IAtWgt=          16          16           1
 AtmWgt=  15.9949146  15.9949146   1.0078250
 NucSpn=           0           0           1
 AtZEff=   0.0000000   0.0000000   0.0000000
 NQMom=    0.0000000   0.0000000   0.0000000
 NMagM=    0.0000000   0.0000000   2.7928460
 AtZNuc=   8.0000000   8.0000000   1.0000000
 Leave Link  101 at Sat Oct 20 05:49:23 2018, MaxMem=   838860800 cpu:         4.4
 (Enter /soft/sl6.3/x86_64/gaussian/g09_d01/g09/l103.exe)

 GradGradGradGradGradGradGradGradGradGradGradGradGradGradGradGradGradGrad
 Berny optimization.
 Initialization pass.
                           ----------------------------
                           !    Initial Parameters    !
                           ! (Angstroms and Degrees)  !
 --------------------------                            --------------------------
 ! Name  Definition              Value          Derivative Info.                !
 --------------------------------------------------------------------------------
 ! R1    R(1,2)                  2.3821         estimate D2E/DX2                !
 ! R2    R(1,3)                  2.3403         estimate D2E/DX2                !
 ! R3    R(1,4)                  2.2258         estimate D2E/DX2                !
 ! R4    R(1,19)                 2.3818         estimate D2E/DX2                !
 ! R5    R(1,20)                 2.337          estimate D2E/DX2                !
 ! R6    R(1,21)                 2.2267         estimate D2E/DX2                !
 ! R7    R(3,7)                  1.3329         estimate D2E/DX2                !
 ! R8    R(3,15)                 1.3447         estimate D2E/DX2                !
 ! R9    R(4,5)                  1.2905         estimate D2E/DX2                !
 ! R10   R(4,16)                 1.3674         estimate D2E/DX2                !
 ! R11   R(5,6)                  1.3514         estimate D2E/DX2                !
 ! R12   R(6,17)                 1.3619         estimate D2E/DX2                !
 ! R13   R(6,36)                 1.4222         estimate D2E/DX2                !
 ! R14   R(7,8)                  1.0833         estimate D2E/DX2                !
 ! R15   R(7,9)                  1.3904         estimate D2E/DX2                !
 ! R16   R(8,25)                 2.252          estimate D2E/DX2                !
 ! R17   R(9,10)                 1.0826         estimate D2E/DX2                !
 ! R18   R(9,11)                 1.3912         estimate D2E/DX2                !
 ! R19   R(11,12)                1.0837         estimate D2E/DX2                !
 ! R20   R(11,13)                1.3881         estimate D2E/DX2                !
 ! R21   R(13,14)                1.0831         estimate D2E/DX2                !
 ! R22   R(13,15)                1.3968         estimate D2E/DX2                !
 ! R23   R(15,16)                1.4631         estimate D2E/DX2                !
 ! R24   R(16,17)                1.3749         estimate D2E/DX2                !
 ! R25   R(17,18)                1.075          estimate D2E/DX2                !
 ! R26   R(20,24)                1.3328         estimate D2E/DX2                !
 ! R27   R(20,32)                1.3447         estimate D2E/DX2                !
 ! R28   R(21,22)                1.2898         estimate D2E/DX2                !
 ! R29   R(21,33)                1.3678         estimate D2E/DX2                !
 ! R30   R(22,23)                1.3516         estimate D2E/DX2                !
 ! R31   R(23,34)                1.3625         estimate D2E/DX2                !
 ! R32   R(23,46)                1.4225         estimate D2E/DX2                !
 ! R33   R(24,25)                1.0834         estimate D2E/DX2                !
 ! R34   R(24,26)                1.3904         estimate D2E/DX2                !
 ! R35   R(26,27)                1.0826         estimate D2E/DX2                !
 ! R36   R(26,28)                1.3913         estimate D2E/DX2                !
 ! R37   R(28,29)                1.0837         estimate D2E/DX2                !
 ! R38   R(28,30)                1.3882         estimate D2E/DX2                !
 ! R39   R(30,31)                1.083          estimate D2E/DX2                !
 ! R40   R(30,32)                1.3968         estimate D2E/DX2                !
 ! R41   R(32,33)                1.4632         estimate D2E/DX2                !
 ! R42   R(33,34)                1.3743         estimate D2E/DX2                !
 ! R43   R(34,35)                1.0746         estimate D2E/DX2                !
 ! R44   R(36,37)                1.395          estimate D2E/DX2                !
 ! R45   R(36,38)                1.3963         estimate D2E/DX2                !
 ! R46   R(37,39)                1.389          estimate D2E/DX2                !
 ! R47   R(37,42)                1.0828         estimate D2E/DX2                !
 ! R48   R(38,40)                1.3862         estimate D2E/DX2                !
 ! R49   R(38,43)                1.0812         estimate D2E/DX2                !
 ! R50   R(39,41)                1.3978         estimate D2E/DX2                !
 ! R51   R(39,44)                1.0815         estimate D2E/DX2                !
 ! R52   R(40,41)                1.3989         estimate D2E/DX2                !
 ! R53   R(40,45)                1.0826         estimate D2E/DX2                !
 ! R54   R(41,60)                1.4881         estimate D2E/DX2                !
 ! R55   R(46,47)                1.3964         estimate D2E/DX2                !
 ! R56   R(46,48)                1.396          estimate D2E/DX2                !
 ! R57   R(47,49)                1.387          estimate D2E/DX2                !
 ! R58   R(47,52)                1.0824         estimate D2E/DX2                !
 ! R59   R(48,50)                1.3876         estimate D2E/DX2                !
 ! R60   R(48,53)                1.0808         estimate D2E/DX2                !
 ! R61   R(49,51)                1.3973         estimate D2E/DX2                !
 ! R62   R(49,54)                1.0825         estimate D2E/DX2                !
 ! R63   R(50,51)                1.399          estimate D2E/DX2                !
 ! R64   R(50,55)                1.0816         estimate D2E/DX2                !
 ! R65   R(51,56)                1.4877         estimate D2E/DX2                !
 ! R66   R(56,57)                1.2073         estimate D2E/DX2                !
 ! R67   R(56,58)                1.3539         estimate D2E/DX2                !
 ! R68   R(58,59)                0.9683         estimate D2E/DX2                !
 ! R69   R(60,61)                1.2068         estimate D2E/DX2                !
 ! R70   R(60,62)                1.3547         estimate D2E/DX2                !
 ! R71   R(62,63)                0.9683         estimate D2E/DX2                !
 ! A1    A(2,1,3)               85.8628         estimate D2E/DX2                !
 ! A2    A(2,1,4)               97.1035         estimate D2E/DX2                !
 ! A3    A(2,1,20)              88.6474         estimate D2E/DX2                !
 ! A4    A(2,1,21)              88.4316         estimate D2E/DX2                !
 ! A5    A(3,1,4)               73.2254         estimate D2E/DX2                !
 ! A6    A(3,1,19)              89.3552         estimate D2E/DX2                !
 ! A7    A(3,1,20)             111.0236         estimate D2E/DX2                !
 ! A8    A(4,1,19)              88.2841         estimate D2E/DX2                !
 ! A9    A(4,1,21)             103.1811         estimate D2E/DX2                !
 ! A10   A(19,1,20)             86.4452         estimate D2E/DX2                !
 ! A11   A(19,1,21)             96.84           estimate D2E/DX2                !
 ! A12   A(20,1,21)             73.1856         estimate D2E/DX2                !
 ! A13   A(1,3,7)              126.2232         estimate D2E/DX2                !
 ! A14   A(1,3,15)             115.315          estimate D2E/DX2                !
 ! A15   A(7,3,15)             118.453          estimate D2E/DX2                !
 ! A16   A(1,4,5)              133.0643         estimate D2E/DX2                !
 ! A17   A(1,4,16)             115.5802         estimate D2E/DX2                !
 ! A18   A(5,4,16)             110.6646         estimate D2E/DX2                !
 ! A19   A(4,5,6)              106.8553         estimate D2E/DX2                !
 ! A20   A(5,6,17)             110.701          estimate D2E/DX2                !
 ! A21   A(5,6,36)             120.2956         estimate D2E/DX2                !
 ! A22   A(17,6,36)            128.9955         estimate D2E/DX2                !
 ! A23   A(3,7,8)              116.0488         estimate D2E/DX2                !
 ! A24   A(3,7,9)              123.2252         estimate D2E/DX2                !
 ! A25   A(8,7,9)              120.7189         estimate D2E/DX2                !
 ! A26   A(7,8,25)             136.6693         estimate D2E/DX2                !
 ! A27   A(7,9,10)             120.2075         estimate D2E/DX2                !
 ! A28   A(7,9,11)             118.3614         estimate D2E/DX2                !
 ! A29   A(10,9,11)            121.4301         estimate D2E/DX2                !
 ! A30   A(9,11,12)            120.728          estimate D2E/DX2                !
 ! A31   A(9,11,13)            118.9193         estimate D2E/DX2                !
 ! A32   A(12,11,13)           120.3492         estimate D2E/DX2                !
 ! A33   A(11,13,14)           120.6352         estimate D2E/DX2                !
 ! A34   A(11,13,15)           118.8791         estimate D2E/DX2                !
 ! A35   A(14,13,15)           120.4838         estimate D2E/DX2                !
 ! A36   A(3,15,13)            122.1411         estimate D2E/DX2                !
 ! A37   A(3,15,16)            115.2768         estimate D2E/DX2                !
 ! A38   A(13,15,16)           122.5718         estimate D2E/DX2                !
 ! A39   A(4,16,15)            120.1045         estimate D2E/DX2                !
 ! A40   A(4,16,17)            107.2091         estimate D2E/DX2                !
 ! A41   A(15,16,17)           132.6856         estimate D2E/DX2                !
 ! A42   A(6,17,16)            104.5699         estimate D2E/DX2                !
 ! A43   A(6,17,18)            122.5372         estimate D2E/DX2                !
 ! A44   A(16,17,18)           132.8298         estimate D2E/DX2                !
 ! A45   A(1,20,24)            126.1708         estimate D2E/DX2                !
 ! A46   A(1,20,32)            115.3376         estimate D2E/DX2                !
 ! A47   A(24,20,32)           118.4891         estimate D2E/DX2                !
 ! A48   A(1,21,22)            133.3012         estimate D2E/DX2                !
 ! A49   A(1,21,33)            115.4081         estimate D2E/DX2                !
 ! A50   A(22,21,33)           110.6331         estimate D2E/DX2                !
 ! A51   A(21,22,23)           106.956          estimate D2E/DX2                !
 ! A52   A(22,23,34)           110.575          estimate D2E/DX2                !
 ! A53   A(22,23,46)           120.2797         estimate D2E/DX2                !
 ! A54   A(34,23,46)           129.1427         estimate D2E/DX2                !
 ! A55   A(20,24,25)           116.0157         estimate D2E/DX2                !
 ! A56   A(20,24,26)           123.2039         estimate D2E/DX2                !
 ! A57   A(25,24,26)           120.7729         estimate D2E/DX2                !
 ! A58   A(8,25,24)            135.2766         estimate D2E/DX2                !
 ! A59   A(24,26,27)           120.2169         estimate D2E/DX2                !
 ! A60   A(24,26,28)           118.3535         estimate D2E/DX2                !
 ! A61   A(27,26,28)           121.4289         estimate D2E/DX2                !
 ! A62   A(26,28,29)           120.7224         estimate D2E/DX2                !
 ! A63   A(26,28,30)           118.9367         estimate D2E/DX2                !
 ! A64   A(29,28,30)           120.3373         estimate D2E/DX2                !
 ! A65   A(28,30,31)           120.6249         estimate D2E/DX2                !
 ! A66   A(28,30,32)           118.8722         estimate D2E/DX2                !
 ! A67   A(31,30,32)           120.5015         estimate D2E/DX2                !
 ! A68   A(20,32,30)           122.1183         estimate D2E/DX2                !
 ! A69   A(20,32,33)           115.2089         estimate D2E/DX2                !
 ! A70   A(30,32,33)           122.6542         estimate D2E/DX2                !
 ! A71   A(21,33,32)           120.0421         estimate D2E/DX2                !
 ! A72   A(21,33,34)           107.1953         estimate D2E/DX2                !
 ! A73   A(32,33,34)           132.7462         estimate D2E/DX2                !
 ! A74   A(23,34,33)           104.6401         estimate D2E/DX2                !
 ! A75   A(23,34,35)           122.7415         estimate D2E/DX2                !
 ! A76   A(33,34,35)           132.6005         estimate D2E/DX2                !
 ! A77   A(6,36,37)            119.9054         estimate D2E/DX2                !
 ! A78   A(6,36,38)            119.0903         estimate D2E/DX2                !
 ! A79   A(37,36,38)           121.0043         estimate D2E/DX2                !
 ! A80   A(36,37,39)           119.4482         estimate D2E/DX2                !
 ! A81   A(36,37,42)           120.4145         estimate D2E/DX2                !
 ! A82   A(39,37,42)           120.1167         estimate D2E/DX2                !
 ! A83   A(36,38,40)           119.085          estimate D2E/DX2                !
 ! A84   A(36,38,43)           119.3796         estimate D2E/DX2                !
 ! A85   A(40,38,43)           121.535          estimate D2E/DX2                !
 ! A86   A(37,39,41)           120.1544         estimate D2E/DX2                !
 ! A87   A(37,39,44)           120.0956         estimate D2E/DX2                !
 ! A88   A(41,39,44)           119.7445         estimate D2E/DX2                !
 ! A89   A(38,40,41)           120.597          estimate D2E/DX2                !
 ! A90   A(38,40,45)           120.7123         estimate D2E/DX2                !
 ! A91   A(41,40,45)           118.6868         estimate D2E/DX2                !
 ! A92   A(39,41,40)           119.7056         estimate D2E/DX2                !
 ! A93   A(39,41,60)           122.234          estimate D2E/DX2                !
 ! A94   A(40,41,60)           118.06           estimate D2E/DX2                !
 ! A95   A(23,46,47)           120.0129         estimate D2E/DX2                !
 ! A96   A(23,46,48)           119.1463         estimate D2E/DX2                !
 ! A97   A(47,46,48)           120.8408         estimate D2E/DX2                !
 ! A98   A(46,47,49)           119.3754         estimate D2E/DX2                !
 ! A99   A(46,47,52)           120.7034         estimate D2E/DX2                !
 ! A100  A(49,47,52)           119.9034         estimate D2E/DX2                !
 ! A101  A(46,48,50)           119.2969         estimate D2E/DX2                !
 ! A102  A(46,48,53)           119.3352         estimate D2E/DX2                !
 ! A103  A(50,48,53)           121.3674         estimate D2E/DX2                !
 ! A104  A(47,49,51)           120.4281         estimate D2E/DX2                !
 ! A105  A(47,49,54)           120.7724         estimate D2E/DX2                !
 ! A106  A(51,49,54)           118.7952         estimate D2E/DX2                !
 ! A107  A(48,50,51)           120.4467         estimate D2E/DX2                !
 ! A108  A(48,50,55)           119.9124         estimate D2E/DX2                !
 ! A109  A(51,50,55)           119.639          estimate D2E/DX2                !
 ! A110  A(49,51,50)           119.6036         estimate D2E/DX2                !
 ! A111  A(49,51,56)           117.9762         estimate D2E/DX2                !
 ! A112  A(50,51,56)           122.4197         estimate D2E/DX2                !
 ! A113  A(51,56,57)           124.7253         estimate D2E/DX2                !
 ! A114  A(51,56,58)           112.7853         estimate D2E/DX2                !
 ! A115  A(57,56,58)           122.4894         estimate D2E/DX2                !
 ! A116  A(56,58,59)           106.4094         estimate D2E/DX2                !
 ! A117  A(41,60,61)           124.7599         estimate D2E/DX2                !
 ! A118  A(41,60,62)           112.7784         estimate D2E/DX2                !
 ! A119  A(61,60,62)           122.4616         estimate D2E/DX2                !
 ! A120  A(60,62,63)           106.3581         estimate D2E/DX2                !
 ! A121  L(2,1,19,3,-1)        175.218          estimate D2E/DX2                !
 ! A122  L(3,1,21,2,-1)        174.2943         estimate D2E/DX2                !
 ! A123  L(4,1,20,2,-1)        185.7509         estimate D2E/DX2                !
 ! A124  L(2,1,19,3,-2)        187.1044         estimate D2E/DX2                !
 ! A125  L(3,1,21,2,-2)        184.4053         estimate D2E/DX2                !
 ! A126  L(4,1,20,2,-2)        183.6978         estimate D2E/DX2                !
 ! D1    D(2,1,3,7)            -76.1292         estimate D2E/DX2                !
 ! D2    D(2,1,3,15)           102.7675         estimate D2E/DX2                !
 ! D3    D(4,1,3,7)           -174.8314         estimate D2E/DX2                !
 ! D4    D(4,1,3,15)             4.0652         estimate D2E/DX2                !
 ! D5    D(19,1,3,7)            96.7665         estimate D2E/DX2                !
 ! D6    D(19,1,3,15)          -84.3369         estimate D2E/DX2                !
 ! D7    D(20,1,3,7)            10.8238         estimate D2E/DX2                !
 ! D8    D(20,1,3,15)         -170.2795         estimate D2E/DX2                !
 ! D9    D(7,3,21,22)         -159.7785         estimate D2E/DX2                !
 ! D10   D(7,3,21,33)            5.7077         estimate D2E/DX2                !
 ! D11   D(15,3,21,22)          15.2358         estimate D2E/DX2                !
 ! D12   D(15,3,21,33)        -179.278          estimate D2E/DX2                !
 ! D13   D(2,1,4,5)            100.99           estimate D2E/DX2                !
 ! D14   D(2,1,4,16)           -89.6154         estimate D2E/DX2                !
 ! D15   D(3,1,4,5)           -175.5271         estimate D2E/DX2                !
 ! D16   D(3,1,4,16)            -6.1324         estimate D2E/DX2                !
 ! D17   D(19,1,4,5)           -85.6834         estimate D2E/DX2                !
 ! D18   D(19,1,4,16)           83.7112         estimate D2E/DX2                !
 ! D19   D(21,1,4,5)            10.9409         estimate D2E/DX2                !
 ! D20   D(21,1,4,16)         -179.6645         estimate D2E/DX2                !
 ! D21   D(5,4,20,24)         -157.3123         estimate D2E/DX2                !
 ! D22   D(5,4,20,32)           19.6219         estimate D2E/DX2                !
 ! D23   D(16,4,20,24)           8.3909         estimate D2E/DX2                !
 ! D24   D(16,4,20,32)        -174.6748         estimate D2E/DX2                !
 ! D25   D(2,1,20,24)           96.9322         estimate D2E/DX2                !
 ! D26   D(2,1,20,32)          -82.4834         estimate D2E/DX2                !
 ! D27   D(3,1,20,24)           11.888          estimate D2E/DX2                !
 ! D28   D(3,1,20,32)         -167.5276         estimate D2E/DX2                !
 ! D29   D(19,1,20,24)         -76.0515         estimate D2E/DX2                !
 ! D30   D(19,1,20,32)         104.5329         estimate D2E/DX2                !
 ! D31   D(21,1,20,24)        -174.2978         estimate D2E/DX2                !
 ! D32   D(21,1,20,32)           6.2866         estimate D2E/DX2                !
 ! D33   D(2,1,21,22)          -88.5293         estimate D2E/DX2                !
 ! D34   D(2,1,21,33)           81.1115         estimate D2E/DX2                !
 ! D35   D(4,1,21,22)            8.3999         estimate D2E/DX2                !
 ! D36   D(4,1,21,33)          178.0407         estimate D2E/DX2                !
 ! D37   D(19,1,21,22)          98.2348         estimate D2E/DX2                !
 ! D38   D(19,1,21,33)         -92.1245         estimate D2E/DX2                !
 ! D39   D(20,1,21,22)        -177.5899         estimate D2E/DX2                !
 ! D40   D(20,1,21,33)          -7.9492         estimate D2E/DX2                !
 ! D41   D(1,3,7,8)              1.4158         estimate D2E/DX2                !
 ! D42   D(1,3,7,9)           -179.5475         estimate D2E/DX2                !
 ! D43   D(15,3,7,8)          -177.4498         estimate D2E/DX2                !
 ! D44   D(15,3,7,9)             1.587          estimate D2E/DX2                !
 ! D45   D(1,3,15,13)          179.6462         estimate D2E/DX2                !
 ! D46   D(1,3,15,16)           -1.5001         estimate D2E/DX2                !
 ! D47   D(7,3,15,13)           -1.3662         estimate D2E/DX2                !
 ! D48   D(7,3,15,16)          177.4875         estimate D2E/DX2                !
 ! D49   D(1,4,5,6)            169.7538         estimate D2E/DX2                !
 ! D50   D(16,4,5,6)            -0.0268         estimate D2E/DX2                !
 ! D51   D(1,4,16,15)            7.9523         estimate D2E/DX2                !
 ! D52   D(1,4,16,17)         -171.7517         estimate D2E/DX2                !
 ! D53   D(5,4,16,15)          179.69           estimate D2E/DX2                !
 ! D54   D(5,4,16,17)           -0.0141         estimate D2E/DX2                !
 ! D55   D(4,5,6,17)             0.0591         estimate D2E/DX2                !
 ! D56   D(4,5,6,36)          -179.0106         estimate D2E/DX2                !
 ! D57   D(5,6,17,16)           -0.0661         estimate D2E/DX2                !
 ! D58   D(5,6,17,18)         -177.5189         estimate D2E/DX2                !
 ! D59   D(36,6,17,16)         178.9003         estimate D2E/DX2                !
 ! D60   D(36,6,17,18)           1.4475         estimate D2E/DX2                !
 ! D61   D(5,6,36,37)         -149.0475         estimate D2E/DX2                !
 ! D62   D(5,6,36,38)           31.0115         estimate D2E/DX2                !
 ! D63   D(17,6,36,37)          32.0723         estimate D2E/DX2                !
 ! D64   D(17,6,36,38)        -147.8687         estimate D2E/DX2                !
 ! D65   D(3,7,8,25)           -46.978          estimate D2E/DX2                !
 ! D66   D(9,7,8,25)           133.9593         estimate D2E/DX2                !
 ! D67   D(3,7,9,10)           179.7505         estimate D2E/DX2                !
 ! D68   D(3,7,9,11)            -0.6043         estimate D2E/DX2                !
 ! D69   D(8,7,9,10)            -1.2562         estimate D2E/DX2                !
 ! D70   D(8,7,9,11)           178.389          estimate D2E/DX2                !
 ! D71   D(7,8,25,24)          100.2621         estimate D2E/DX2                !
 ! D72   D(7,9,11,12)         -179.9331         estimate D2E/DX2                !
 ! D73   D(7,9,11,13)           -0.6141         estimate D2E/DX2                !
 ! D74   D(10,9,11,12)          -0.2925         estimate D2E/DX2                !
 ! D75   D(10,9,11,13)         179.0266         estimate D2E/DX2                !
 ! D76   D(9,11,13,14)        -178.7043         estimate D2E/DX2                !
 ! D77   D(9,11,13,15)           0.8053         estimate D2E/DX2                !
 ! D78   D(12,11,13,14)          0.6174         estimate D2E/DX2                !
 ! D79   D(12,11,13,15)       -179.873          estimate D2E/DX2                !
 ! D80   D(11,13,15,3)           0.1868         estimate D2E/DX2                !
 ! D81   D(11,13,15,16)       -178.5832         estimate D2E/DX2                !
 ! D82   D(14,13,15,3)         179.6971         estimate D2E/DX2                !
 ! D83   D(14,13,15,16)          0.9271         estimate D2E/DX2                !
 ! D84   D(3,15,16,4)           -4.22           estimate D2E/DX2                !
 ! D85   D(3,15,16,17)         175.3954         estimate D2E/DX2                !
 ! D86   D(13,15,16,4)         174.6283         estimate D2E/DX2                !
 ! D87   D(13,15,16,17)         -5.7564         estimate D2E/DX2                !
 ! D88   D(4,16,17,6)            0.0479         estimate D2E/DX2                !
 ! D89   D(4,16,17,18)         177.1195         estimate D2E/DX2                !
 ! D90   D(15,16,17,6)        -179.6038         estimate D2E/DX2                !
 ! D91   D(15,16,17,18)         -2.5322         estimate D2E/DX2                !
 ! D92   D(1,20,24,25)           3.2962         estimate D2E/DX2                !
 ! D93   D(1,20,24,26)        -177.6997         estimate D2E/DX2                !
 ! D94   D(32,20,24,25)       -177.3048         estimate D2E/DX2                !
 ! D95   D(32,20,24,26)          1.6994         estimate D2E/DX2                !
 ! D96   D(1,20,32,30)         177.7907         estimate D2E/DX2                !
 ! D97   D(1,20,32,33)          -3.7388         estimate D2E/DX2                !
 ! D98   D(24,20,32,30)         -1.6725         estimate D2E/DX2                !
 ! D99   D(24,20,32,33)        176.798          estimate D2E/DX2                !
 ! D100  D(1,21,22,23)         169.8724         estimate D2E/DX2                !
 ! D101  D(33,21,22,23)         -0.1327         estimate D2E/DX2                !
 ! D102  D(1,21,33,32)           9.3334         estimate D2E/DX2                !
 ! D103  D(1,21,33,34)        -171.9576         estimate D2E/DX2                !
 ! D104  D(22,21,33,32)       -178.7049         estimate D2E/DX2                !
 ! D105  D(22,21,33,34)          0.0041         estimate D2E/DX2                !
 ! D106  D(21,22,23,34)          0.2167         estimate D2E/DX2                !
 ! D107  D(21,22,23,46)        179.6891         estimate D2E/DX2                !
 ! D108  D(22,23,34,33)         -0.2092         estimate D2E/DX2                !
 ! D109  D(22,23,34,35)        178.4286         estimate D2E/DX2                !
 ! D110  D(46,23,34,33)       -179.6218         estimate D2E/DX2                !
 ! D111  D(46,23,34,35)         -0.984          estimate D2E/DX2                !
 ! D112  D(22,23,46,47)        157.3833         estimate D2E/DX2                !
 ! D113  D(22,23,46,48)        -22.7029         estimate D2E/DX2                !
 ! D114  D(34,23,46,47)        -23.2535         estimate D2E/DX2                !
 ! D115  D(34,23,46,48)        156.6603         estimate D2E/DX2                !
 ! D116  D(20,24,25,8)         -50.0646         estimate D2E/DX2                !
 ! D117  D(26,24,25,8)         130.9052         estimate D2E/DX2                !
 ! D118  D(20,24,26,27)        179.8023         estimate D2E/DX2                !
 ! D119  D(20,24,26,28)         -0.479          estimate D2E/DX2                !
 ! D120  D(25,24,26,27)         -1.2393         estimate D2E/DX2                !
 ! D121  D(25,24,26,28)        178.4794         estimate D2E/DX2                !
 ! D122  D(24,26,28,29)        179.9044         estimate D2E/DX2                !
 ! D123  D(24,26,28,30)         -0.7838         estimate D2E/DX2                !
 ! D124  D(27,26,28,29)         -0.3805         estimate D2E/DX2                !
 ! D125  D(27,26,28,30)        178.9313         estimate D2E/DX2                !
 ! D126  D(26,28,30,31)       -178.7758         estimate D2E/DX2                !
 ! D127  D(26,28,30,32)          0.7944         estimate D2E/DX2                !
 ! D128  D(29,28,30,31)          0.5388         estimate D2E/DX2                !
 ! D129  D(29,28,30,32)       -179.891          estimate D2E/DX2                !
 ! D130  D(28,30,32,20)          0.444          estimate D2E/DX2                !
 ! D131  D(28,30,32,33)       -177.9123         estimate D2E/DX2                !
 ! D132  D(31,30,32,20)       -179.9852         estimate D2E/DX2                !
 ! D133  D(31,30,32,33)          1.6584         estimate D2E/DX2                !
 ! D134  D(20,32,33,21)         -3.584          estimate D2E/DX2                !
 ! D135  D(20,32,33,34)        178.0956         estimate D2E/DX2                !
 ! D136  D(30,32,33,21)        174.8775         estimate D2E/DX2                !
 ! D137  D(30,32,33,34)         -3.443          estimate D2E/DX2                !
 ! D138  D(21,33,34,23)          0.1239         estimate D2E/DX2                !
 ! D139  D(21,33,34,35)       -178.3195         estimate D2E/DX2                !
 ! D140  D(32,33,34,23)        178.602          estimate D2E/DX2                !
 ! D141  D(32,33,34,35)          0.1586         estimate D2E/DX2                !
 ! D142  D(6,36,37,39)        -179.2552         estimate D2E/DX2                !
 ! D143  D(6,36,37,42)           2.3939         estimate D2E/DX2                !
 ! D144  D(38,36,37,39)          0.6846         estimate D2E/DX2                !
 ! D145  D(38,36,37,42)       -177.6662         estimate D2E/DX2                !
 ! D146  D(6,36,38,40)         179.8501         estimate D2E/DX2                !
 ! D147  D(6,36,38,43)           0.0741         estimate D2E/DX2                !
 ! D148  D(37,36,38,40)         -0.0902         estimate D2E/DX2                !
 ! D149  D(37,36,38,43)       -179.8662         estimate D2E/DX2                !
 ! D150  D(36,37,39,41)         -0.6824         estimate D2E/DX2                !
 ! D151  D(36,37,39,44)       -179.8232         estimate D2E/DX2                !
 ! D152  D(42,37,39,41)        177.6734         estimate D2E/DX2                !
 ! D153  D(42,37,39,44)         -1.4673         estimate D2E/DX2                !
 ! D154  D(36,38,40,41)         -0.507          estimate D2E/DX2                !
 ! D155  D(36,38,40,45)       -179.7803         estimate D2E/DX2                !
 ! D156  D(43,38,40,41)        179.264          estimate D2E/DX2                !
 ! D157  D(43,38,40,45)         -0.0093         estimate D2E/DX2                !
 ! D158  D(37,39,41,40)          0.0968         estimate D2E/DX2                !
 ! D159  D(37,39,41,60)       -179.67           estimate D2E/DX2                !
 ! D160  D(44,39,41,40)        179.2406         estimate D2E/DX2                !
 ! D161  D(44,39,41,60)         -0.5262         estimate D2E/DX2                !
 ! D162  D(38,40,41,39)          0.5065         estimate D2E/DX2                !
 ! D163  D(38,40,41,60)       -179.7171         estimate D2E/DX2                !
 ! D164  D(45,40,41,39)        179.7943         estimate D2E/DX2                !
 ! D165  D(45,40,41,60)         -0.4293         estimate D2E/DX2                !
 ! D166  D(39,41,60,61)        179.3479         estimate D2E/DX2                !
 ! D167  D(39,41,60,62)         -0.6383         estimate D2E/DX2                !
 ! D168  D(40,41,60,61)         -0.4226         estimate D2E/DX2                !
 ! D169  D(40,41,60,62)        179.5913         estimate D2E/DX2                !
 ! D170  D(23,46,47,49)        178.9642         estimate D2E/DX2                !
 ! D171  D(23,46,47,52)         -2.5718         estimate D2E/DX2                !
 ! D172  D(48,46,47,49)         -0.9481         estimate D2E/DX2                !
 ! D173  D(48,46,47,52)        177.5159         estimate D2E/DX2                !
 ! D174  D(23,46,48,50)       -179.5576         estimate D2E/DX2                !
 ! D175  D(23,46,48,53)          0.7099         estimate D2E/DX2                !
 ! D176  D(47,46,48,50)          0.3555         estimate D2E/DX2                !
 ! D177  D(47,46,48,53)       -179.3771         estimate D2E/DX2                !
 ! D178  D(46,47,49,51)          0.6968         estimate D2E/DX2                !
 ! D179  D(46,47,49,54)        179.931          estimate D2E/DX2                !
 ! D180  D(52,47,49,51)       -177.7798         estimate D2E/DX2                !
 ! D181  D(52,47,49,54)          1.4545         estimate D2E/DX2                !
 ! D182  D(46,48,50,51)          0.4907         estimate D2E/DX2                !
 ! D183  D(46,48,50,55)        179.984          estimate D2E/DX2                !
 ! D184  D(53,48,50,51)       -179.7824         estimate D2E/DX2                !
 ! D185  D(53,48,50,55)         -0.289          estimate D2E/DX2                !
 ! D186  D(47,49,51,50)          0.1342         estimate D2E/DX2                !
 ! D187  D(47,49,51,56)        179.8695         estimate D2E/DX2                !
 ! D188  D(54,49,51,50)       -179.115          estimate D2E/DX2                !
 ! D189  D(54,49,51,56)          0.6203         estimate D2E/DX2                !
 ! D190  D(48,50,51,49)         -0.7359         estimate D2E/DX2                !
 ! D191  D(48,50,51,56)        179.541          estimate D2E/DX2                !
 ! D192  D(55,50,51,49)        179.7694         estimate D2E/DX2                !
 ! D193  D(55,50,51,56)          0.0463         estimate D2E/DX2                !
 ! D194  D(49,51,56,57)          0.564          estimate D2E/DX2                !
 ! D195  D(49,51,56,58)       -179.4843         estimate D2E/DX2                !
 ! D196  D(50,51,56,57)       -179.7086         estimate D2E/DX2                !
 ! D197  D(50,51,56,58)          0.2431         estimate D2E/DX2                !
 ! D198  D(51,56,58,59)        179.9661         estimate D2E/DX2                !
 ! D199  D(57,56,58,59)         -0.081          estimate D2E/DX2                !
 ! D200  D(41,60,62,63)        179.8454         estimate D2E/DX2                !
 ! D201  D(61,60,62,63)         -0.1411         estimate D2E/DX2                !
 --------------------------------------------------------------------------------
 Trust Radius=3.00D-01 FncErr=1.00D-07 GrdErr=1.00D-06
 Number of steps in this run=    378 maximum allowed number of steps=    378.
 GradGradGradGradGradGradGradGradGradGradGradGradGradGradGradGradGradGrad

 Leave Link  103 at Sat Oct 20 05:49:23 2018, MaxMem=   838860800 cpu:         0.3
 (Enter /soft/sl6.3/x86_64/gaussian/g09_d01/g09/l202.exe)
 Stoichiometry    C28H20Cl2FeN8O4(5)
 Framework group  C1[X(C28H20Cl2FeN8O4)]
 Deg. of freedom   183
 Full point group                 C1      NOp   1
 Largest Abelian subgroup         C1      NOp   1
 Largest concise Abelian subgroup C1      NOp   1
                         Standard orientation:                         
 ---------------------------------------------------------------------
 Center     Atomic      Atomic             Coordinates (Angstroms)
 Number     Number       Type             X           Y           Z
 ---------------------------------------------------------------------
      1         26           0       -2.383900   -0.059471    0.019030
      2         17           0       -2.636817    0.424771   -2.299605
      3          7           0       -3.663308   -1.970697   -0.414037
      4          7           0       -0.955252   -1.751145   -0.207330
      5          7           0        0.324481   -1.847893   -0.071933
      6          7           0        0.624141   -3.165101   -0.110606
      7          6           0       -4.982425   -2.009798   -0.600833
      8          1           0       -5.496026   -1.056556   -0.567826
      9          6           0       -5.682611   -3.185702   -0.845957
     10          1           0       -6.755736   -3.161400   -0.986684
     11          6           0       -4.969167   -4.378274   -0.911438
     12          1           0       -5.476091   -5.317090   -1.101545
     13          6           0       -3.591612   -4.346494   -0.743288
     14          1           0       -3.006400   -5.255432   -0.809644
     15          6           0       -2.970156   -3.119984   -0.497020
     16          6           0       -1.521659   -2.988867   -0.337474
     17          6           0       -0.503390   -3.910651   -0.276389
     18          1           0       -0.488511   -4.985394   -0.293885
     19         17           0       -2.486285   -0.551315    2.347279
     20          7           0       -3.751491    1.774880    0.494633
     21          7           0       -1.048328    1.714786    0.181281
     22          7           0        0.221216    1.883242    0.028365
     23          7           0        0.445098    3.216214    0.030728
     24          6           0       -5.060250    1.736696    0.743718
     25          1           0       -5.509486    0.751333    0.774903
     26          6           0       -5.824871    2.874729    0.974683
     27          1           0       -6.886278    2.787749    1.169272
     28          6           0       -5.190137    4.112594    0.954116
     29          1           0       -5.749380    5.024500    1.127696
     30          6           0       -3.822468    4.162346    0.721481
     31          1           0       -3.297314    5.109544    0.719185
     32          6           0       -3.132274    2.968503    0.499129
     33          6           0       -1.684879    2.920510    0.289977
     34          6           0       -0.723182    3.897663    0.195133
     35          1           0       -0.767738    4.969860    0.250606
     36          6           0        1.970671   -3.599153    0.035160
     37          6           0        2.400093   -4.761323   -0.606015
     38          6           0        2.844218   -2.848553    0.824622
     39          6           0        3.713042   -5.184995   -0.444567
     40          6           0        4.155793   -3.273419    0.969159
     41          6           0        4.598414   -4.443307    0.342775
     42          1           0        1.725186   -5.315540   -1.246147
     43          1           0        2.482907   -1.953231    1.311378
     44          1           0        4.057870   -6.082914   -0.939121
     45          1           0        4.854418   -2.713621    1.577828
     46          6           0        1.766815    3.721798   -0.114324
     47          6           0        1.969865    5.023010   -0.578513
     48          6           0        2.848119    2.902306    0.214322
     49          6           0        3.263370    5.509929   -0.694386
     50          6           0        4.138443    3.395458    0.082813
     51          6           0        4.355426    4.703157   -0.364341
     52          1           0        1.131860    5.642664   -0.870535
     53          1           0        2.663257    1.895707    0.561682
     54          1           0        3.446866    6.514761   -1.052771
     55          1           0        4.983511    2.769209    0.334879
     56          6           0        5.718901    5.279710   -0.511893
     57          8           0        5.953775    6.402461   -0.888558
     58          8           0        6.696869    4.406164   -0.174879
     59          1           0        7.535960    4.871661   -0.304348
     60          6           0        6.015899   -4.850323    0.541329
     61          8           0        6.821195   -4.239615    1.200837
     62          8           0        6.326793   -6.000128   -0.104145
     63          1           0        7.260381   -6.174761    0.084232
 ---------------------------------------------------------------------
 Rotational constants (GHZ):      0.0593700      0.0509208      0.0291776
 Leave Link  202 at Sat Oct 20 05:49:23 2018, MaxMem=   838860800 cpu:         0.1
 (Enter /soft/sl6.3/x86_64/gaussian/g09_d01/g09/l301.exe)
 Standard basis: 6-311G(d,p) (5D, 7F)
 Ernie: Thresh=  0.10000D-02 Tol=  0.10000D-05 Strict=F.
 There are   986 symmetry adapted cartesian basis functions of A   symmetry.
 There are   938 symmetry adapted basis functions of A   symmetry.
   938 basis functions,  1619 primitive gaussians,   986 cartesian basis functions
   170 alpha electrons      166 beta electrons
       nuclear repulsion energy      5837.2639018830 Hartrees.
 IExCor=  402 DFT=T Ex+Corr=B3LYP ExCW=0 ScaHFX=  0.200000
 ScaDFX=  0.800000  0.720000  1.000000  0.810000 ScalE2=  1.000000  1.000000
 IRadAn=      0 IRanWt=     -1 IRanGd=            0 ICorTp=0 IEmpDi=  4
 NAtoms=   63 NActive=   63 NUniq=   63 SFac= 1.00D+00 NAtFMM=   60 NAOKFM=T Big=T
 Integral buffers will be    131072 words long.
 Raffenetti 2 integral format.
 Two-electron integral symmetry is turned on.
 Leave Link  301 at Sat Oct 20 05:49:23 2018, MaxMem=   838860800 cpu:         0.9
 (Enter /soft/sl6.3/x86_64/gaussian/g09_d01/g09/l302.exe)
 NPDir=0 NMtPBC=     1 NCelOv=     1 NCel=       1 NClECP=     1 NCelD=      1
         NCelK=      1 NCelE2=     1 NClLst=     1 CellRange=     0.0.
 One-electron integrals computed using PRISM.
 NBasis=   938 RedAO= T EigKep=  1.61D-04  NBF=   938
 NBsUse=   938 1.00D-06 EigRej= -1.00D+00 NBFU=   938
 Precomputing XC quadrature grid using
 IXCGrd= 4 IRadAn=           0 IRanWt=          -1 IRanGd=           0 AccXCQ= 0.00D+00.
 Generated NRdTot=       0 NPtTot=           0 NUsed=           0 NTot=          32
 NSgBfM=   880   880   880   880   880 MxSgAt=    63 MxSgA2=    63.
 Leave Link  302 at Sat Oct 20 05:49:27 2018, MaxMem=   838860800 cpu:        55.8
 (Enter /soft/sl6.3/x86_64/gaussian/g09_d01/g09/l303.exe)
 DipDrv:  MaxL=1.
 Leave Link  303 at Sat Oct 20 05:49:27 2018, MaxMem=   838860800 cpu:         3.7
 (Enter /soft/sl6.3/x86_64/gaussian/g09_d01/g09/l401.exe)
 ExpMin= 4.19D-02 ExpMax= 2.58D+05 ExpMxC= 8.89D+03 IAcc=2 IRadAn=         4 AccDes= 0.00D+00
 Harris functional with IExCor=  402 and IRadAn=       4 diagonalized for initial guess.
 HarFok:  IExCor=  402 AccDes= 0.00D+00 IRadAn=         4 IDoV= 1 UseB2=F ITyADJ=14
 ICtDFT=  3500011 ScaDFX=  1.000000  1.000000  1.000000  1.000000
 FoFCou: FMM=F IPFlag=           0 FMFlag=      100000 FMFlg1=        2001
         NFxFlg=           0 DoJE=T BraDBF=F KetDBF=T FulRan=T
         wScrn=  0.000000 ICntrl=     500 IOpCl=  0 I1Cent=   200000004 NGrid=           0
         NMat0=    1 NMatS0=      1 NMatT0=    0 NMatD0=    1 NMtDS0=    0 NMtDT0=    0
 Petite list used in FoFCou.
 Harris En= -4002.36766611306    
 JPrj=0 DoOrth=F DoCkMO=F.
 Initial guess <Sx>= 0.0000 <Sy>= 0.0000 <Sz>= 2.0000 <S**2>= 6.0000 S= 2.0000
 Leave Link  401 at Sat Oct 20 05:49:34 2018, MaxMem=   838860800 cpu:       104.2
 (Enter /soft/sl6.3/x86_64/gaussian/g09_d01/g09/l502.exe)
 UHF open shell SCF:
 Using DIIS extrapolation, IDIIS=  1040.
 Integral symmetry usage will be decided dynamically.
 IVT=     2958216 IEndB=     2958216 NGot=   838860800 MDV=   836892407
 LenX=   836892407 LenY=   835919225
 Requested convergence on RMS density matrix=1.00D-08 within 128 cycles.
 Requested convergence on MAX density matrix=1.00D-06.
 Requested convergence on             energy=1.00D-06.
 No special actions if energy rises.
 Fock matrices will be formed incrementally for  20 cycles.

 Cycle   1  Pass 1  IDiag  1:
 FoFJK:  IHMeth= 1 ICntrl=       0 DoSepK=F KAlg= 0 I1Cent=   0 FoldK=F
 IRaf= 540000000 NMat=   1 IRICut=       1 DoRegI=T DoRafI=F ISym2E= 0.
 FoFCou: FMM=T IPFlag=           0 FMFlag=      100000 FMFlg1=        2001
         NFxFlg=           0 DoJE=F BraDBF=F KetDBF=F FulRan=T
         wScrn=  0.000000 ICntrl=       0 IOpCl=  1 I1Cent=           0 NGrid=           0
         NMat0=    1 NMatS0=      1 NMatT0=    0 NMatD0=    1 NMtDS0=    0 NMtDT0=    0
 Symmetry not used in FoFCou.
 FMM levels:  10  Number of levels for PrismC:   9
 E= -4001.27860249114    
 DIIS: error= 8.65D-02 at cycle   1 NSaved=   1.
 NSaved= 1 IEnMin= 1 EnMin= -4001.27860249114     IErMin= 1 ErrMin= 8.65D-02
 ErrMax= 8.65D-02  0.00D+00 EMaxC= 1.00D-01 BMatC= 7.51D+00 BMatP= 7.51D+00
 IDIUse=3 WtCom= 1.35D-01 WtEn= 8.65D-01
 Coeff-Com:  0.100D+01
 Coeff-En:   0.100D+01
 Coeff:      0.100D+01
 Gap=    -0.286 Goal=   None    Shift=    0.000
 Gap=     0.203 Goal=   None    Shift=    0.000
 GapD=   -0.286 DampG=0.250 DampE=0.250 DampFc=0.1250 IDamp=-1.
 Damping current iteration by 1.25D-01
 RMSDP=5.27D-03 MaxDP=3.33D+00              OVMax= 9.58D-01

 Cycle   2  Pass 1  IDiag  1:
 RMSU=  6.59D-04    CP:  9.98D-01
 E= -4001.54366077989     Delta-E=       -0.265058288749 Rises=F Damp=T
 DIIS: error= 3.03D-02 at cycle   2 NSaved=   2.
 NSaved= 2 IEnMin= 2 EnMin= -4001.54366077989     IErMin= 2 ErrMin= 3.03D-02
 ErrMax= 3.03D-02  0.00D+00 EMaxC= 1.00D-01 BMatC= 2.86D+00 BMatP= 7.51D+00
 IDIUse=3 WtCom= 6.97D-01 WtEn= 3.03D-01
 Coeff-Com: -0.424D+00 0.142D+01
 Coeff-En:   0.235D+00 0.765D+00
 Coeff:     -0.224D+00 0.122D+01
 Gap=    -0.140 Goal=   None    Shift=    0.000
 Gap=     0.317 Goal=   None    Shift=    0.000
 RMSDP=1.98D-03 MaxDP=4.55D-01 DE=-2.65D-01 OVMax= 9.78D-01

 Cycle   3  Pass 1  IDiag  1:
 RMSU=  1.94D-03    CP:  9.76D-01  4.93D-01
 E= -3998.40387538812     Delta-E=        3.139785391764 Rises=F Damp=F
 DIIS: error= 1.51D-01 at cycle   3 NSaved=   3.
 NSaved= 3 IEnMin= 2 EnMin= -4001.54366077989     IErMin= 2 ErrMin= 3.03D-02
 ErrMax= 1.51D-01  0.00D+00 EMaxC= 1.00D-01 BMatC= 1.51D+01 BMatP= 2.86D+00
 IDIUse=2 WtCom= 0.00D+00 WtEn= 1.00D+00
 Coeff-En:   0.000D+00 0.867D+00 0.133D+00
 Coeff:      0.000D+00 0.867D+00 0.133D+00
 Gap=     0.059 Goal=   None    Shift=    0.000
 Gap=    -0.431 Goal=   None    Shift=    0.000
 RMSDP=2.27D-03 MaxDP=2.25D-01 DE= 3.14D+00 OVMax= 8.88D-01

 Cycle   4  Pass 1  IDiag  1:
 RMSU=  1.72D-03    CP:  9.80D-01  1.79D+00  3.75D-01
 E= -3993.40084184008     Delta-E=        5.003033548046 Rises=F Damp=F
 DIIS: error= 2.86D-01 at cycle   4 NSaved=   4.
 NSaved= 4 IEnMin= 2 EnMin= -4001.54366077989     IErMin= 2 ErrMin= 3.03D-02
 ErrMax= 2.86D-01  0.00D+00 EMaxC= 1.00D-01 BMatC= 4.63D+01 BMatP= 2.86D+00
 IDIUse=2 WtCom= 0.00D+00 WtEn= 1.00D+00
 EnCoef did   100 forward-backward iterations
 Coeff-En:   0.498D+00 0.279D-01 0.232D+00 0.242D+00
 Coeff:      0.498D+00 0.279D-01 0.232D+00 0.242D+00
 Gap=     0.275 Goal=   None    Shift=    0.000
 Gap=    -0.004 Goal=   None    Shift=    0.000
 RMSDP=2.13D-03 MaxDP=2.14D-01 DE= 5.00D+00 OVMax= 9.89D-01

 Cycle   5  Pass 1  IDiag  1:
 RMSU=  1.74D-03    CP:  9.87D-01  1.25D+00  3.38D-01  3.13D-01
 E= -3999.92075936442     Delta-E=       -6.519917524347 Rises=F Damp=F
 DIIS: error= 6.34D-02 at cycle   5 NSaved=   5.
 NSaved= 5 IEnMin= 2 EnMin= -4001.54366077989     IErMin= 2 ErrMin= 3.03D-02
 ErrMax= 6.34D-02  0.00D+00 EMaxC= 1.00D-01 BMatC= 5.66D+00 BMatP= 2.86D+00
 IDIUse=2 WtCom= 0.00D+00 WtEn= 1.00D+00
 EnCoef did   100 forward-backward iterations
 Coeff-En:   0.414D+00 0.139D-01 0.211D+00 0.174D+00 0.187D+00
 Coeff:      0.414D+00 0.139D-01 0.211D+00 0.174D+00 0.187D+00
 Gap=     0.119 Goal=   None    Shift=    0.000
 Gap=    -0.039 Goal=   None    Shift=    0.000
 RMSDP=1.51D-03 MaxDP=1.74D-01 DE=-6.52D+00 OVMax= 9.03D-01

 Cycle   6  Pass 1  IDiag  1:
 RMSU=  7.86D-04    CP:  9.87D-01  7.62D-01  3.26D-01  4.35D-01  2.94D-01
 E= -4002.48455789094     Delta-E=       -2.563798526517 Rises=F Damp=F
 DIIS: error= 3.71D-02 at cycle   6 NSaved=   6.
 NSaved= 6 IEnMin= 6 EnMin= -4002.48455789094     IErMin= 2 ErrMin= 3.03D-02
 ErrMax= 3.71D-02  0.00D+00 EMaxC= 1.00D-01 BMatC= 1.00D+00 BMatP= 2.86D+00
 IDIUse=3 WtCom= 6.29D-01 WtEn= 3.71D-01
 Coeff-Com:  0.242D-01 0.156D+00 0.114D+00-0.136D-01 0.118D+00 0.601D+00
 Coeff-En:   0.000D+00 0.000D+00 0.710D-01 0.000D+00 0.000D+00 0.929D+00
 Coeff:      0.152D-01 0.978D-01 0.983D-01-0.852D-02 0.743D-01 0.723D+00
 Gap=     0.064 Goal=   None    Shift=    0.000
 Gap=     0.308 Goal=   None    Shift=    0.000
 RMSDP=7.81D-04 MaxDP=5.79D-02 DE=-2.56D+00 OVMax= 2.00D-01

 Cycle   7  Pass 1  IDiag  1:
 RMSU=  7.21D-04    CP:  9.89D-01  4.61D-01  3.19D-01  3.61D-01  3.08D-01
                    CP:  7.72D-01
 E= -4002.58525604349     Delta-E=       -0.100698152553 Rises=F Damp=F
 DIIS: error= 1.73D-02 at cycle   7 NSaved=   7.
 NSaved= 7 IEnMin= 7 EnMin= -4002.58525604349     IErMin= 7 ErrMin= 1.73D-02
 ErrMax= 1.73D-02  0.00D+00 EMaxC= 1.00D-01 BMatC= 4.79D-01 BMatP= 1.00D+00
 IDIUse=3 WtCom= 8.27D-01 WtEn= 1.73D-01
 Coeff-Com:  0.375D-01 0.286D-02 0.448D-01-0.104D-01 0.389D-01 0.453D+00
 Coeff-Com:  0.434D+00
 Coeff-En:   0.000D+00 0.000D+00 0.000D+00 0.000D+00 0.000D+00 0.335D+00
 Coeff-En:   0.665D+00
 Coeff:      0.310D-01 0.236D-02 0.371D-01-0.861D-02 0.322D-01 0.432D+00
 Coeff:      0.474D+00
 Gap=     0.105 Goal=   None    Shift=    0.000
 Gap=     0.080 Goal=   None    Shift=    0.000
 RMSDP=4.57D-04 MaxDP=3.38D-02 DE=-1.01D-01 OVMax= 1.18D-01

 Cycle   8  Pass 1  IDiag  1:
 RMSU=  2.44D-04    CP:  9.87D-01  5.59D-01  3.24D-01  3.81D-01  3.37D-01
                    CP:  8.86D-01  4.95D-01
 E= -4002.65769484451     Delta-E=       -0.072438801017 Rises=F Damp=F
 DIIS: error= 7.06D-03 at cycle   8 NSaved=   8.
 NSaved= 8 IEnMin= 8 EnMin= -4002.65769484451     IErMin= 8 ErrMin= 7.06D-03
 ErrMax= 7.06D-03  0.00D+00 EMaxC= 1.00D-01 BMatC= 8.36D-02 BMatP= 4.79D-01
 IDIUse=3 WtCom= 9.29D-01 WtEn= 7.06D-02
 Coeff-Com:  0.218D-01-0.288D-01 0.333D-02 0.288D-02 0.225D-02 0.980D-01
 Coeff-Com:  0.317D+00 0.584D+00
 Coeff-En:   0.000D+00 0.000D+00 0.000D+00 0.000D+00 0.000D+00 0.000D+00
 Coeff-En:   0.191D+00 0.809D+00
 Coeff:      0.202D-01-0.268D-01 0.309D-02 0.268D-02 0.209D-02 0.910D-01
 Coeff:      0.308D+00 0.600D+00
 Gap=     0.095 Goal=   None    Shift=    0.000
 Gap=     0.073 Goal=   None    Shift=    0.000
 RMSDP=1.73D-04 MaxDP=1.11D-02 DE=-7.24D-02 OVMax= 4.36D-02

 Cycle   9  Pass 1  IDiag  1:
 RMSU=  1.14D-04    CP:  9.87D-01  5.28D-01  3.34D-01  3.79D-01  3.24D-01
                    CP:  8.55D-01  6.50D-01  7.98D-01
 E= -4002.67257626043     Delta-E=       -0.014881415915 Rises=F Damp=F
 DIIS: error= 2.10D-03 at cycle   9 NSaved=   9.
 NSaved= 9 IEnMin= 9 EnMin= -4002.67257626043     IErMin= 9 ErrMin= 2.10D-03
 ErrMax= 2.10D-03  0.00D+00 EMaxC= 1.00D-01 BMatC= 8.65D-03 BMatP= 8.36D-02
 IDIUse=3 WtCom= 9.79D-01 WtEn= 2.10D-02
 Coeff-Com:  0.432D-02-0.824D-02-0.693D-03 0.309D-02-0.278D-02 0.181D-01
 Coeff-Com:  0.130D+00 0.350D+00 0.506D+00
 Coeff-En:   0.000D+00 0.000D+00 0.000D+00 0.000D+00 0.000D+00 0.000D+00
 Coeff-En:   0.000D+00 0.666D-01 0.933D+00
 Coeff:      0.423D-02-0.807D-02-0.678D-03 0.302D-02-0.272D-02 0.177D-01
 Coeff:      0.127D+00 0.344D+00 0.515D+00
 Gap=     0.102 Goal=   None    Shift=    0.000
 Gap=     0.079 Goal=   None    Shift=    0.000
 RMSDP=5.22D-05 MaxDP=4.24D-03 DE=-1.49D-02 OVMax= 9.69D-03

 Cycle  10  Pass 1  IDiag  1:
 RMSU=  3.79D-05    CP:  9.87D-01  5.42D-01  3.31D-01  3.82D-01  3.19D-01
                    CP:  8.51D-01  6.30D-01  8.30D-01  7.53D-01
 E= -4002.67431956640     Delta-E=       -0.001743305969 Rises=F Damp=F
 DIIS: error= 8.23D-04 at cycle  10 NSaved=  10.
 NSaved=10 IEnMin=10 EnMin= -4002.67431956640     IErMin=10 ErrMin= 8.23D-04
 ErrMax= 8.23D-04  0.00D+00 EMaxC= 1.00D-01 BMatC= 1.05D-03 BMatP= 8.65D-03
 IDIUse=3 WtCom= 9.92D-01 WtEn= 8.23D-03
 Coeff-Com: -0.188D-02 0.252D-02 0.176D-03 0.140D-02-0.200D-02 0.110D-01
 Coeff-Com:  0.153D-01 0.662D-01 0.219D+00 0.689D+00
 Coeff-En:   0.000D+00 0.000D+00 0.000D+00 0.000D+00 0.000D+00 0.000D+00
 Coeff-En:   0.000D+00 0.000D+00 0.000D+00 0.100D+01
 Coeff:     -0.186D-02 0.250D-02 0.175D-03 0.138D-02-0.198D-02 0.109D-01
 Coeff:      0.152D-01 0.656D-01 0.217D+00 0.691D+00
 Gap=     0.106 Goal=   None    Shift=    0.000
 Gap=     0.084 Goal=   None    Shift=    0.000
 RMSDP=2.72D-05 MaxDP=3.05D-03 DE=-1.74D-03 OVMax= 3.44D-03

 Cycle  11  Pass 1  IDiag  1:
 RMSU=  1.94D-05    CP:  9.87D-01  5.54D-01  3.30D-01  3.85D-01  3.15D-01
                    CP:  8.52D-01  6.12D-01  8.08D-01  7.91D-01  1.06D+00
 E= -4002.67447929486     Delta-E=       -0.000159728468 Rises=F Damp=F
 DIIS: error= 3.66D-04 at cycle  11 NSaved=  11.
 NSaved=11 IEnMin=11 EnMin= -4002.67447929486     IErMin=11 ErrMin= 3.66D-04
 ErrMax= 3.66D-04  0.00D+00 EMaxC= 1.00D-01 BMatC= 2.51D-04 BMatP= 1.05D-03
 IDIUse=3 WtCom= 9.96D-01 WtEn= 3.66D-03
 Coeff-Com: -0.844D-03 0.188D-02-0.210D-03 0.328D-03-0.246D-03 0.494D-02
 Coeff-Com: -0.175D-01-0.279D-01 0.244D-01 0.417D+00 0.598D+00
 Coeff-En:   0.000D+00 0.000D+00 0.000D+00 0.000D+00 0.000D+00 0.000D+00
 Coeff-En:   0.000D+00 0.000D+00 0.000D+00 0.882D-01 0.912D+00
 Coeff:     -0.841D-03 0.187D-02-0.209D-03 0.327D-03-0.246D-03 0.493D-02
 Coeff:     -0.175D-01-0.278D-01 0.243D-01 0.416D+00 0.600D+00
 Gap=     0.107 Goal=   None    Shift=    0.000
 Gap=     0.085 Goal=   None    Shift=    0.000
 RMSDP=1.19D-05 MaxDP=1.29D-03 DE=-1.60D-04 OVMax= 2.12D-03

 Cycle  12  Pass 1  IDiag  1:
 RMSU=  8.08D-06    CP:  9.87D-01  5.57D-01  3.30D-01  3.86D-01  3.14D-01
                    CP:  8.53D-01  6.05D-01  8.06D-01  8.06D-01  1.19D+00
                    CP:  8.36D-01
 E= -4002.67452750343     Delta-E=       -0.000048208571 Rises=F Damp=F
 DIIS: error= 1.48D-04 at cycle  12 NSaved=  12.
 NSaved=12 IEnMin=12 EnMin= -4002.67452750343     IErMin=12 ErrMin= 1.48D-04
 ErrMax= 1.48D-04  0.00D+00 EMaxC= 1.00D-01 BMatC= 4.06D-05 BMatP= 2.51D-04
 IDIUse=3 WtCom= 9.99D-01 WtEn= 1.48D-03
 Coeff-Com:  0.388D-03-0.192D-03-0.277D-03 0.696D-04 0.257D-03 0.132D-02
 Coeff-Com: -0.112D-01-0.221D-01-0.115D-01 0.140D+00 0.346D+00 0.557D+00
 Coeff-En:   0.000D+00 0.000D+00 0.000D+00 0.000D+00 0.000D+00 0.000D+00
 Coeff-En:   0.000D+00 0.000D+00 0.000D+00 0.000D+00 0.800D-01 0.920D+00
 Coeff:      0.387D-03-0.192D-03-0.276D-03 0.695D-04 0.257D-03 0.132D-02
 Coeff:     -0.112D-01-0.220D-01-0.115D-01 0.140D+00 0.345D+00 0.558D+00
 Gap=     0.107 Goal=   None    Shift=    0.000
 Gap=     0.085 Goal=   None    Shift=    0.000
 RMSDP=4.31D-06 MaxDP=3.26D-04 DE=-4.82D-05 OVMax= 1.15D-03

 Cycle  13  Pass 1  IDiag  1:
 RMSU=  3.19D-06    CP:  9.87D-01  5.57D-01  3.30D-01  3.86D-01  3.14D-01
                    CP:  8.53D-01  6.06D-01  8.10D-01  8.10D-01  1.18D+00
                    CP:  9.06D-01  7.22D-01
 E= -4002.67453623107     Delta-E=       -0.000008727631 Rises=F Damp=F
 DIIS: error= 7.37D-05 at cycle  13 NSaved=  13.
 NSaved=13 IEnMin=13 EnMin= -4002.67453623107     IErMin=13 ErrMin= 7.37D-05
 ErrMax= 7.37D-05  0.00D+00 EMaxC= 1.00D-01 BMatC= 9.37D-06 BMatP= 4.06D-05
 IDIUse=1 WtCom= 1.00D+00 WtEn= 0.00D+00
 Coeff-Com:  0.805D-04-0.115D-03-0.126D-03 0.284D-04 0.191D-03-0.197D-03
 Coeff-Com: -0.345D-02-0.819D-02-0.747D-02 0.188D-01 0.103D+00 0.342D+00
 Coeff-Com:  0.555D+00
 Coeff:      0.805D-04-0.115D-03-0.126D-03 0.284D-04 0.191D-03-0.197D-03
 Coeff:     -0.345D-02-0.819D-02-0.747D-02 0.188D-01 0.103D+00 0.342D+00
 Coeff:      0.555D+00
 Gap=     0.106 Goal=   None    Shift=    0.000
 Gap=     0.085 Goal=   None    Shift=    0.000
 RMSDP=1.80D-06 MaxDP=1.40D-04 DE=-8.73D-06 OVMax= 6.54D-04

 Cycle  14  Pass 1  IDiag  1:
 RMSU=  1.45D-06    CP:  9.87D-01  5.57D-01  3.30D-01  3.86D-01  3.14D-01
                    CP:  8.53D-01  6.06D-01  8.09D-01  8.11D-01  1.19D+00
                    CP:  9.03D-01  8.04D-01  7.97D-01
 E= -4002.67453850945     Delta-E=       -0.000002278382 Rises=F Damp=F
 DIIS: error= 3.27D-05 at cycle  14 NSaved=  14.
 NSaved=14 IEnMin=14 EnMin= -4002.67453850945     IErMin=14 ErrMin= 3.27D-05
 ErrMax= 3.27D-05  0.00D+00 EMaxC= 1.00D-01 BMatC= 2.00D-06 BMatP= 9.37D-06
 IDIUse=1 WtCom= 1.00D+00 WtEn= 0.00D+00
 Coeff-Com: -0.204D-03 0.234D-03-0.723D-05 0.131D-04 0.114D-03-0.207D-03
 Coeff-Com: -0.395D-03-0.253D-02-0.371D-02-0.112D-01 0.876D-02 0.122D+00
 Coeff-Com:  0.322D+00 0.565D+00
 Coeff:     -0.204D-03 0.234D-03-0.723D-05 0.131D-04 0.114D-03-0.207D-03
 Coeff:     -0.395D-03-0.253D-02-0.371D-02-0.112D-01 0.876D-02 0.122D+00
 Coeff:      0.322D+00 0.565D+00
 Gap=     0.106 Goal=   None    Shift=    0.000
 Gap=     0.085 Goal=   None    Shift=    0.000
 RMSDP=9.71D-07 MaxDP=9.85D-05 DE=-2.28D-06 OVMax= 6.00D-04

 Cycle  15  Pass 1  IDiag  1:
 RMSU=  8.18D-07    CP:  9.87D-01  5.57D-01  3.30D-01  3.86D-01  3.14D-01
                    CP:  8.53D-01  6.06D-01  8.09D-01  8.12D-01  1.19D+00
                    CP:  9.09D-01  8.20D-01  9.30D-01  1.06D+00
 E= -4002.67453921381     Delta-E=       -0.000000704360 Rises=F Damp=F
 DIIS: error= 1.58D-05 at cycle  15 NSaved=  15.
 NSaved=15 IEnMin=15 EnMin= -4002.67453921381     IErMin=15 ErrMin= 1.58D-05
 ErrMax= 1.58D-05  0.00D+00 EMaxC= 1.00D-01 BMatC= 5.70D-07 BMatP= 2.00D-06
 IDIUse=1 WtCom= 1.00D+00 WtEn= 0.00D+00
 Coeff-Com: -0.130D-03 0.165D-03 0.557D-05 0.101D-05 0.509D-04 0.706D-04
 Coeff-Com:  0.756D-03 0.362D-03-0.635D-03-0.127D-01-0.269D-01-0.413D-01
 Coeff-Com: -0.967D-02 0.325D+00 0.765D+00
 Coeff:     -0.130D-03 0.165D-03 0.557D-05 0.101D-05 0.509D-04 0.706D-04
 Coeff:      0.756D-03 0.362D-03-0.635D-03-0.127D-01-0.269D-01-0.413D-01
 Coeff:     -0.967D-02 0.325D+00 0.765D+00
 Gap=     0.106 Goal=   None    Shift=    0.000
 Gap=     0.085 Goal=   None    Shift=    0.000
 RMSDP=1.03D-06 MaxDP=1.37D-04 DE=-7.04D-07 OVMax= 8.16D-04

 Cycle  16  Pass 1  IDiag  1:
 RMSU=  5.81D-07    CP:  9.87D-01  5.57D-01  3.30D-01  3.86D-01  3.14D-01
                    CP:  8.53D-01  6.06D-01  8.09D-01  8.12D-01  1.20D+00
                    CP:  9.19D-01  8.41D-01  1.03D+00  1.49D+00  1.30D+00
 E= -4002.67453969453     Delta-E=       -0.000000480726 Rises=F Damp=F
 DIIS: error= 1.42D-05 at cycle  16 NSaved=  16.
 NSaved=16 IEnMin=16 EnMin= -4002.67453969453     IErMin=16 ErrMin= 1.42D-05
 ErrMax= 1.42D-05  0.00D+00 EMaxC= 1.00D-01 BMatC= 2.36D-07 BMatP= 5.70D-07
 IDIUse=1 WtCom= 1.00D+00 WtEn= 0.00D+00
 Coeff-Com: -0.355D-04 0.523D-04 0.124D-04-0.327D-05 0.740D-05 0.134D-03
 Coeff-Com:  0.715D-03 0.118D-02 0.898D-03-0.528D-02-0.230D-01-0.769D-01
 Coeff-Com: -0.134D+00 0.101D-01 0.534D+00 0.692D+00
 Coeff:     -0.355D-04 0.523D-04 0.124D-04-0.327D-05 0.740D-05 0.134D-03
 Coeff:      0.715D-03 0.118D-02 0.898D-03-0.528D-02-0.230D-01-0.769D-01
 Coeff:     -0.134D+00 0.101D-01 0.534D+00 0.692D+00
 Gap=     0.106 Goal=   None    Shift=    0.000
 Gap=     0.085 Goal=   None    Shift=    0.000
 RMSDP=8.58D-07 MaxDP=1.37D-04 DE=-4.81D-07 OVMax= 8.13D-04

 Cycle  17  Pass 1  IDiag  1:
 RMSU=  3.33D-07    CP:  9.87D-01  5.57D-01  3.30D-01  3.86D-01  3.14D-01
                    CP:  8.53D-01  6.06D-01  8.09D-01  8.12D-01  1.20D+00
                    CP:  9.23D-01  8.58D-01  1.13D+00  1.84D+00  1.85D+00
                    CP:  1.30D+00
 E= -4002.67454000292     Delta-E=       -0.000000308384 Rises=F Damp=F
 DIIS: error= 1.32D-05 at cycle  17 NSaved=  17.
 NSaved=17 IEnMin=17 EnMin= -4002.67454000292     IErMin=17 ErrMin= 1.32D-05
 ErrMax= 1.32D-05  0.00D+00 EMaxC= 1.00D-01 BMatC= 8.89D-08 BMatP= 2.36D-07
 IDIUse=1 WtCom= 1.00D+00 WtEn= 0.00D+00
 Coeff-Com:  0.276D-04-0.304D-04 0.418D-05-0.485D-05-0.146D-04-0.653D-05
 Coeff-Com:  0.964D-04 0.691D-03 0.111D-02 0.278D-02-0.134D-02-0.260D-01
 Coeff-Com: -0.727D-01-0.143D+00-0.299D-01 0.398D+00 0.871D+00
 Coeff:      0.276D-04-0.304D-04 0.418D-05-0.485D-05-0.146D-04-0.653D-05
 Coeff:      0.964D-04 0.691D-03 0.111D-02 0.278D-02-0.134D-02-0.260D-01
 Coeff:     -0.727D-01-0.143D+00-0.299D-01 0.398D+00 0.871D+00
 Gap=     0.107 Goal=   None    Shift=    0.000
 Gap=     0.085 Goal=   None    Shift=    0.000
 RMSDP=8.73D-07 MaxDP=1.53D-04 DE=-3.08D-07 OVMax= 9.07D-04

 Cycle  18  Pass 1  IDiag  1:
 RMSU=  2.46D-07    CP:  9.87D-01  5.57D-01  3.30D-01  3.86D-01  3.14D-01
                    CP:  8.53D-01  6.06D-01  8.09D-01  8.12D-01  1.20D+00
                    CP:  9.26D-01  8.69D-01  1.21D+00  2.17D+00  2.39D+00
                    CP:  1.96D+00  1.58D+00
 E= -4002.67454022271     Delta-E=       -0.000000219794 Rises=F Damp=F
 DIIS: error= 1.15D-05 at cycle  18 NSaved=  18.
 NSaved=18 IEnMin=18 EnMin= -4002.67454022271     IErMin=18 ErrMin= 1.15D-05
 ErrMax= 1.15D-05  0.00D+00 EMaxC= 1.00D-01 BMatC= 5.58D-08 BMatP= 8.89D-08
 IDIUse=1 WtCom= 1.00D+00 WtEn= 0.00D+00
 Coeff-Com:  0.253D-04-0.333D-04 0.347D-05-0.346D-05-0.208D-04-0.849D-04
 Coeff-Com: -0.168D-03 0.169D-03 0.566D-03 0.379D-02 0.668D-02 0.815D-02
 Coeff-Com: -0.304D-02-0.957D-01-0.197D+00 0.302D-01 0.542D+00 0.704D+00
 Coeff:      0.253D-04-0.333D-04 0.347D-05-0.346D-05-0.208D-04-0.849D-04
 Coeff:     -0.168D-03 0.169D-03 0.566D-03 0.379D-02 0.668D-02 0.815D-02
 Coeff:     -0.304D-02-0.957D-01-0.197D+00 0.302D-01 0.542D+00 0.704D+00
 Gap=     0.106 Goal=   None    Shift=    0.000
 Gap=     0.085 Goal=   None    Shift=    0.000
 RMSDP=6.32D-07 MaxDP=1.15D-04 DE=-2.20D-07 OVMax= 6.90D-04

 Cycle  19  Pass 1  IDiag  1:
 RMSU=  1.52D-07    CP:  9.87D-01  5.57D-01  3.30D-01  3.86D-01  3.14D-01
                    CP:  8.53D-01  6.06D-01  8.09D-01  8.12D-01  1.20D+00
                    CP:  9.27D-01  8.77D-01  1.26D+00  2.39D+00  2.76D+00
                    CP:  2.41D+00  2.33D+00  1.61D+00
 E= -4002.67454035203     Delta-E=       -0.000000129317 Rises=F Damp=F
 DIIS: error= 1.04D-05 at cycle  19 NSaved=  19.
 NSaved=19 IEnMin=19 EnMin= -4002.67454035203     IErMin=19 ErrMin= 1.04D-05
 ErrMax= 1.04D-05  0.00D+00 EMaxC= 1.00D-01 BMatC= 3.32D-08 BMatP= 5.58D-08
 IDIUse=1 WtCom= 1.00D+00 WtEn= 0.00D+00
 Coeff-Com:  0.817D-05-0.154D-04 0.222D-05-0.408D-06-0.147D-04-0.591D-04
 Coeff-Com: -0.134D-03-0.126D-03-0.956D-04 0.120D-02 0.414D-02 0.159D-01
 Coeff-Com:  0.330D-01 0.198D-01-0.948D-01-0.163D+00-0.164D+00 0.402D+00
 Coeff-Com:  0.947D+00
 Coeff:      0.817D-05-0.154D-04 0.222D-05-0.408D-06-0.147D-04-0.591D-04
 Coeff:     -0.134D-03-0.126D-03-0.956D-04 0.120D-02 0.414D-02 0.159D-01
 Coeff:      0.330D-01 0.198D-01-0.948D-01-0.163D+00-0.164D+00 0.402D+00
 Coeff:      0.947D+00
 Gap=     0.106 Goal=   None    Shift=    0.000
 Gap=     0.085 Goal=   None    Shift=    0.000
 RMSDP=7.22D-07 MaxDP=1.34D-04 DE=-1.29D-07 OVMax= 8.11D-04

 Cycle  20  Pass 1  IDiag  1:
 RMSU=  1.86D-07    CP:  9.87D-01  5.57D-01  3.30D-01  3.86D-01  3.14D-01
                    CP:  8.53D-01  6.06D-01  8.09D-01  8.12D-01  1.20D+00
                    CP:  9.28D-01  8.84D-01  1.32D+00  2.61D+00  3.00D+00
                    CP:  2.94D+00  3.00D+00  2.72D+00  1.71D+00
 E= -4002.67454047700     Delta-E=       -0.000000124972 Rises=F Damp=F
 DIIS: error= 9.04D-06 at cycle  20 NSaved=  20.
 NSaved=20 IEnMin=20 EnMin= -4002.67454047700     IErMin=20 ErrMin= 9.04D-06
 ErrMax= 9.04D-06  0.00D+00 EMaxC= 1.00D-01 BMatC= 2.26D-08 BMatP= 3.32D-08
 IDIUse=1 WtCom= 1.00D+00 WtEn= 0.00D+00
 Coeff-Com:  0.510D-05-0.818D-05-0.246D-05 0.138D-05-0.121D-05 0.135D-04
 Coeff-Com: -0.296D-04-0.206D-03-0.468D-03-0.111D-02-0.248D-03 0.743D-02
 Coeff-Com:  0.261D-01 0.664D-01 0.429D-01-0.126D+00-0.441D+00-0.156D+00
 Coeff-Com:  0.678D+00 0.904D+00
 Coeff:      0.510D-05-0.818D-05-0.246D-05 0.138D-05-0.121D-05 0.135D-04
 Coeff:     -0.296D-04-0.206D-03-0.468D-03-0.111D-02-0.248D-03 0.743D-02
 Coeff:      0.261D-01 0.664D-01 0.429D-01-0.126D+00-0.441D+00-0.156D+00
 Coeff:      0.678D+00 0.904D+00
 Gap=     0.106 Goal=   None    Shift=    0.000
 Gap=     0.085 Goal=   None    Shift=    0.000
 RMSDP=7.96D-07 MaxDP=1.47D-04 DE=-1.25D-07 OVMax= 9.01D-04

 Cycle  21  Pass 1  IDiag  1:
 Restarting incremental Fock formation.
 E= -4002.67454059544     Delta-E=       -0.000000118438 Rises=F Damp=F
 DIIS: error= 7.54D-06 at cycle  21 NSaved=  20.
 NSaved=20 IEnMin=20 EnMin= -4002.67454059544     IErMin=20 ErrMin= 7.54D-06
 ErrMax= 7.54D-06  0.00D+00 EMaxC= 1.00D-01 BMatC= 1.61D-08 BMatP= 2.26D-08
 IDIUse=1 WtCom= 1.00D+00 WtEn= 0.00D+00
 Coeff-Com: -0.101D-04 0.199D-04-0.598D-05 0.121D-04 0.865D-04 0.941D-04
 Coeff-Com: -0.118D-03-0.400D-03-0.249D-02-0.475D-02-0.111D-01-0.138D-01
 Coeff-Com:  0.277D-01 0.131D+00 0.614D-01-0.148D+00-0.522D+00-0.392D+00
 Coeff-Com:  0.624D+00 0.125D+01
 Coeff:     -0.101D-04 0.199D-04-0.598D-05 0.121D-04 0.865D-04 0.941D-04
 Coeff:     -0.118D-03-0.400D-03-0.249D-02-0.475D-02-0.111D-01-0.138D-01
 Coeff:      0.277D-01 0.131D+00 0.614D-01-0.148D+00-0.522D+00-0.392D+00
 Coeff:      0.624D+00 0.125D+01
 Gap=     0.106 Goal=   None    Shift=    0.000
 Gap=     0.085 Goal=   None    Shift=    0.000
 RMSDP=1.15D-06 MaxDP=2.11D-04 DE=-1.18D-07 OVMax= 1.31D-03

 Cycle  22  Pass 1  IDiag  1:
 RMSU=  1.15D-06    CP:  1.00D+00
 E= -4002.67454073054     Delta-E=       -0.000000135102 Rises=F Damp=F
 DIIS: error= 5.48D-06 at cycle  22 NSaved=  20.
 NSaved=20 IEnMin=20 EnMin= -4002.67454073054     IErMin=20 ErrMin= 5.48D-06
 ErrMax= 5.48D-06  0.00D+00 EMaxC= 1.00D-01 BMatC= 1.05D-08 BMatP= 1.61D-08
 IDIUse=1 WtCom= 1.00D+00 WtEn= 0.00D+00
 Coeff-Com: -0.228D-04 0.345D-04 0.145D-04 0.452D-04 0.821D-04 0.247D-04
 Coeff-Com:  0.108D-03-0.979D-03-0.263D-02-0.985D-02-0.226D-01-0.287D-01
 Coeff-Com:  0.416D-01 0.102D+00 0.249D+00-0.187D+00-0.727D+00-0.321D+00
 Coeff-Com:  0.772D+00 0.114D+01
 Coeff:     -0.228D-04 0.345D-04 0.145D-04 0.452D-04 0.821D-04 0.247D-04
 Coeff:      0.108D-03-0.979D-03-0.263D-02-0.985D-02-0.226D-01-0.287D-01
 Coeff:      0.416D-01 0.102D+00 0.249D+00-0.187D+00-0.727D+00-0.321D+00
 Coeff:      0.772D+00 0.114D+01
 Gap=     0.106 Goal=   None    Shift=    0.000
 Gap=     0.085 Goal=   None    Shift=    0.000
 RMSDP=1.14D-06 MaxDP=2.06D-04 DE=-1.35D-07 OVMax= 1.29D-03

 Cycle  23  Pass 1  IDiag  1:
 RMSU=  1.05D-07    CP:  1.00D+00  1.98D+00
 E= -4002.67454082325     Delta-E=       -0.000000092712 Rises=F Damp=F
 DIIS: error= 3.40D-06 at cycle  23 NSaved=  20.
 NSaved=20 IEnMin=20 EnMin= -4002.67454082325     IErMin=20 ErrMin= 3.40D-06
 ErrMax= 3.40D-06  0.00D+00 EMaxC= 1.00D-01 BMatC= 7.44D-09 BMatP= 1.05D-08
 IDIUse=1 WtCom= 1.00D+00 WtEn= 0.00D+00
 Coeff-Com: -0.208D-04 0.180D-04-0.579D-04-0.200D-05 0.143D-03 0.552D-03
 Coeff-Com:  0.154D-02 0.218D-02 0.271D-02-0.587D-02-0.455D-01-0.793D-01
 Coeff-Com:  0.179D-01 0.326D+00 0.285D+00-0.290D+00-0.786D+00-0.375D+00
 Coeff-Com:  0.103D+01 0.921D+00
 Coeff:     -0.208D-04 0.180D-04-0.579D-04-0.200D-05 0.143D-03 0.552D-03
 Coeff:      0.154D-02 0.218D-02 0.271D-02-0.587D-02-0.455D-01-0.793D-01
 Coeff:      0.179D-01 0.326D+00 0.285D+00-0.290D+00-0.786D+00-0.375D+00
 Coeff:      0.103D+01 0.921D+00
 Gap=     0.106 Goal=   None    Shift=    0.000
 Gap=     0.085 Goal=   None    Shift=    0.000
 RMSDP=1.07D-06 MaxDP=1.92D-04 DE=-9.27D-08 OVMax= 1.22D-03

 Cycle  24  Pass 1  IDiag  1:
 RMSU=  9.97D-08    CP:  1.00D+00  2.90D+00  1.76D+00
 E= -4002.67454087442     Delta-E=       -0.000000051165 Rises=F Damp=F
 DIIS: error= 1.55D-06 at cycle  24 NSaved=  20.
 NSaved=20 IEnMin=20 EnMin= -4002.67454087442     IErMin=20 ErrMin= 1.55D-06
 ErrMax= 1.55D-06  0.00D+00 EMaxC= 1.00D-01 BMatC= 2.83D-09 BMatP= 7.44D-09
 IDIUse=1 WtCom= 1.00D+00 WtEn= 0.00D+00
 Coeff-Com: -0.435D-05-0.314D-04-0.157D-04 0.379D-04 0.203D-03 0.963D-03
 Coeff-Com:  0.199D-02 0.460D-02 0.279D-02-0.138D-01-0.512D-01-0.717D-02
 Coeff-Com:  0.128D+00 0.204D+00-0.385D-01-0.409D+00-0.452D+00 0.343D+00
 Coeff-Com:  0.601D+00 0.685D+00
 Coeff:     -0.435D-05-0.314D-04-0.157D-04 0.379D-04 0.203D-03 0.963D-03
 Coeff:      0.199D-02 0.460D-02 0.279D-02-0.138D-01-0.512D-01-0.717D-02
 Coeff:      0.128D+00 0.204D+00-0.385D-01-0.409D+00-0.452D+00 0.343D+00
 Coeff:      0.601D+00 0.685D+00
 Gap=     0.106 Goal=   None    Shift=    0.000
 Gap=     0.085 Goal=   None    Shift=    0.000
 RMSDP=5.74D-07 MaxDP=1.02D-04 DE=-5.12D-08 OVMax= 6.53D-04

 Cycle  25  Pass 1  IDiag  1:
 RMSU=  4.53D-07    CP:  1.00D+00  3.00D+00  2.42D+00  1.30D+00
 E= -4002.67454088729     Delta-E=       -0.000000012873 Rises=F Damp=F
 DIIS: error= 5.40D-07 at cycle  25 NSaved=  20.
 NSaved=20 IEnMin=20 EnMin= -4002.67454088729     IErMin=20 ErrMin= 5.40D-07
 ErrMax= 5.40D-07  0.00D+00 EMaxC= 1.00D-01 BMatC= 9.82D-10 BMatP= 2.83D-09
 IDIUse=1 WtCom= 1.00D+00 WtEn= 0.00D+00
 Coeff-Com: -0.496D-05-0.579D-05-0.209D-04-0.166D-04 0.950D-04 0.393D-03
 Coeff-Com:  0.151D-02 0.267D-02 0.555D-02-0.571D-02-0.530D-02-0.522D-03
 Coeff-Com:  0.441D-01 0.128D-01-0.707D-01-0.166D+00 0.177D-02 0.147D+00
 Coeff-Com:  0.414D+00 0.618D+00
 Coeff:     -0.496D-05-0.579D-05-0.209D-04-0.166D-04 0.950D-04 0.393D-03
 Coeff:      0.151D-02 0.267D-02 0.555D-02-0.571D-02-0.530D-02-0.522D-03
 Coeff:      0.441D-01 0.128D-01-0.707D-01-0.166D+00 0.177D-02 0.147D+00
 Coeff:      0.414D+00 0.618D+00
 Gap=     0.106 Goal=   None    Shift=    0.000
 Gap=     0.085 Goal=   None    Shift=    0.000
 RMSDP=1.85D-07 MaxDP=3.21D-05 DE=-1.29D-08 OVMax= 2.09D-04

 Cycle  26  Pass 1  IDiag  1:
 RMSU=  2.80D-08    CP:  1.00D+00  3.00D+00  2.68D+00  1.58D+00  1.39D+00
 E= -4002.67454088958     Delta-E=       -0.000000002290 Rises=F Damp=F
 DIIS: error= 4.31D-07 at cycle  26 NSaved=  20.
 NSaved=20 IEnMin=20 EnMin= -4002.67454088958     IErMin=20 ErrMin= 4.31D-07
 ErrMax= 4.31D-07  0.00D+00 EMaxC= 1.00D-01 BMatC= 3.79D-10 BMatP= 9.82D-10
 IDIUse=1 WtCom= 1.00D+00 WtEn= 0.00D+00
 Coeff-Com: -0.603D-05-0.109D-04-0.446D-04-0.140D-03-0.220D-03-0.196D-03
 Coeff-Com:  0.108D-02 0.448D-02 0.624D-02-0.526D-02-0.369D-01-0.241D-01
 Coeff-Com:  0.493D-01 0.936D-01 0.327D-01-0.128D+00-0.121D+00-0.591D-01
 Coeff-Com:  0.282D+00 0.906D+00
 Coeff:     -0.603D-05-0.109D-04-0.446D-04-0.140D-03-0.220D-03-0.196D-03
 Coeff:      0.108D-02 0.448D-02 0.624D-02-0.526D-02-0.369D-01-0.241D-01
 Coeff:      0.493D-01 0.936D-01 0.327D-01-0.128D+00-0.121D+00-0.591D-01
 Coeff:      0.282D+00 0.906D+00
 Gap=     0.106 Goal=   None    Shift=    0.000
 Gap=     0.085 Goal=   None    Shift=    0.000
 RMSDP=9.83D-08 MaxDP=1.47D-05 DE=-2.29D-09 OVMax= 1.08D-04

 Cycle  27  Pass 1  IDiag  1:
 RMSU=  3.10D-08    CP:  1.00D+00  3.00D+00  2.97D+00  1.84D+00  1.58D+00
                    CP:  1.60D+00
 E= -4002.67454089070     Delta-E=       -0.000000001120 Rises=F Damp=F
 DIIS: error= 3.51D-07 at cycle  27 NSaved=  20.
 NSaved=20 IEnMin=20 EnMin= -4002.67454089070     IErMin=20 ErrMin= 3.51D-07
 ErrMax= 3.51D-07  0.00D+00 EMaxC= 1.00D-01 BMatC= 2.28D-10 BMatP= 3.79D-10
 IDIUse=1 WtCom= 1.00D+00 WtEn= 0.00D+00
 Coeff-Com:  0.144D-04-0.121D-04-0.118D-03-0.346D-03-0.900D-03-0.635D-03
 Coeff-Com: -0.497D-03 0.498D-02-0.186D-02-0.262D-01-0.323D-01 0.428D-01
 Coeff-Com:  0.102D+00 0.985D-01-0.110D+00-0.162D+00-0.247D+00-0.122D+00
 Coeff-Com:  0.596D+00 0.859D+00
 Coeff:      0.144D-04-0.121D-04-0.118D-03-0.346D-03-0.900D-03-0.635D-03
 Coeff:     -0.497D-03 0.498D-02-0.186D-02-0.262D-01-0.323D-01 0.428D-01
 Coeff:      0.102D+00 0.985D-01-0.110D+00-0.162D+00-0.247D+00-0.122D+00
 Coeff:      0.596D+00 0.859D+00
 Gap=     0.106 Goal=   None    Shift=    0.000
 Gap=     0.085 Goal=   None    Shift=    0.000
 RMSDP=7.73D-08 MaxDP=9.41D-06 DE=-1.12D-09 OVMax= 8.17D-05

 Cycle  28  Pass 1  IDiag  1:
 RMSU=  2.82D-08    CP:  1.00D+00  3.00D+00  3.00D+00  2.13D+00  1.69D+00
                    CP:  2.40D+00  1.98D+00
 E= -4002.67454089143     Delta-E=       -0.000000000731 Rises=F Damp=F
 DIIS: error= 2.55D-07 at cycle  28 NSaved=  20.
 NSaved=20 IEnMin=20 EnMin= -4002.67454089143     IErMin=20 ErrMin= 2.55D-07
 ErrMax= 2.55D-07  0.00D+00 EMaxC= 1.00D-01 BMatC= 1.00D-10 BMatP= 2.28D-10
 IDIUse=1 WtCom= 1.00D+00 WtEn= 0.00D+00
 Coeff-Com: -0.433D-05 0.247D-04-0.296D-04-0.202D-03-0.336D-03-0.119D-02
 Coeff-Com: -0.891D-03-0.212D-03-0.290D-02-0.252D-02 0.117D-01 0.115D-01
 Coeff-Com:  0.258D-01-0.527D-02-0.301D-01-0.777D-01-0.187D+00-0.188D+00
 Coeff-Com:  0.432D+00 0.101D+01
 Coeff:     -0.433D-05 0.247D-04-0.296D-04-0.202D-03-0.336D-03-0.119D-02
 Coeff:     -0.891D-03-0.212D-03-0.290D-02-0.252D-02 0.117D-01 0.115D-01
 Coeff:      0.258D-01-0.527D-02-0.301D-01-0.777D-01-0.187D+00-0.188D+00
 Coeff:      0.432D+00 0.101D+01
 Gap=     0.106 Goal=   None    Shift=    0.000
 Gap=     0.085 Goal=   None    Shift=    0.000
 RMSDP=6.29D-08 MaxDP=7.88D-06 DE=-7.31D-10 OVMax= 6.47D-05

 Cycle  29  Pass 1  IDiag  1:
 RMSU=  9.58D-09    CP:  1.00D+00  3.00D+00  3.00D+00  2.38D+00  1.77D+00
                    CP:  3.00D+00  3.00D+00  1.88D+00
 E= -4002.67454089190     Delta-E=       -0.000000000467 Rises=F Damp=F
 DIIS: error= 2.07D-07 at cycle  29 NSaved=  20.
 NSaved=20 IEnMin=20 EnMin= -4002.67454089190     IErMin=20 ErrMin= 2.07D-07
 ErrMax= 2.07D-07  0.00D+00 EMaxC= 1.00D-01 BMatC= 4.75D-11 BMatP= 1.00D-10
 IDIUse=1 WtCom= 1.00D+00 WtEn= 0.00D+00
 Coeff-Com:  0.495D-04 0.132D-03 0.114D-03-0.368D-03-0.184D-02-0.260D-02
 Coeff-Com:  0.243D-02 0.130D-01 0.543D-02-0.163D-01-0.227D-01-0.396D-02
 Coeff-Com:  0.339D-01 0.236D-01 0.939D-02-0.843D-01-0.252D+00-0.435D-01
 Coeff-Com:  0.514D+00 0.825D+00
 Coeff:      0.495D-04 0.132D-03 0.114D-03-0.368D-03-0.184D-02-0.260D-02
 Coeff:      0.243D-02 0.130D-01 0.543D-02-0.163D-01-0.227D-01-0.396D-02
 Coeff:      0.339D-01 0.236D-01 0.939D-02-0.843D-01-0.252D+00-0.435D-01
 Coeff:      0.514D+00 0.825D+00
 Gap=     0.106 Goal=   None    Shift=    0.000
 Gap=     0.085 Goal=   None    Shift=    0.000
 RMSDP=3.76D-08 MaxDP=5.00D-06 DE=-4.67D-10 OVMax= 3.79D-05

 Cycle  30  Pass 1  IDiag  1:
 RMSU=  2.39D-08    CP:  1.00D+00  3.00D+00  3.00D+00  2.52D+00  1.81D+00
                    CP:  3.00D+00  3.00D+00  2.44D+00  2.10D+00
 E= -4002.67454089209     Delta-E=       -0.000000000187 Rises=F Damp=F
 DIIS: error= 1.73D-07 at cycle  30 NSaved=  20.
 NSaved=20 IEnMin=20 EnMin= -4002.67454089209     IErMin=20 ErrMin= 1.73D-07
 ErrMax= 1.73D-07  0.00D+00 EMaxC= 1.00D-01 BMatC= 2.86D-11 BMatP= 4.75D-11
 IDIUse=1 WtCom= 1.00D+00 WtEn= 0.00D+00
 Coeff-Com:  0.843D-04 0.284D-03 0.192D-03 0.330D-03-0.489D-03 0.161D-02
 Coeff-Com:  0.971D-02 0.606D-02-0.221D-01-0.299D-01-0.294D-01 0.385D-01
 Coeff-Com:  0.543D-01 0.846D-01 0.583D-01-0.130D+00-0.328D+00-0.208D+00
 Coeff-Com:  0.517D+00 0.978D+00
 Coeff:      0.843D-04 0.284D-03 0.192D-03 0.330D-03-0.489D-03 0.161D-02
 Coeff:      0.971D-02 0.606D-02-0.221D-01-0.299D-01-0.294D-01 0.385D-01
 Coeff:      0.543D-01 0.846D-01 0.583D-01-0.130D+00-0.328D+00-0.208D+00
 Coeff:      0.517D+00 0.978D+00
 Gap=     0.106 Goal=   None    Shift=    0.000
 Gap=     0.085 Goal=   None    Shift=    0.000
 RMSDP=3.40D-08 MaxDP=4.60D-06 DE=-1.87D-10 OVMax= 3.37D-05

 Cycle  31  Pass 1  IDiag  1:
 RMSU=  7.51D-09    CP:  1.00D+00  3.00D+00  3.00D+00  2.64D+00  1.83D+00
                    CP:  3.00D+00  3.00D+00  2.92D+00  3.00D+00  1.92D+00
 E= -4002.67454089218     Delta-E=       -0.000000000089 Rises=F Damp=F
 DIIS: error= 1.33D-07 at cycle  31 NSaved=  20.
 NSaved=20 IEnMin=20 EnMin= -4002.67454089218     IErMin=20 ErrMin= 1.33D-07
 ErrMax= 1.33D-07  0.00D+00 EMaxC= 1.00D-01 BMatC= 1.20D-11 BMatP= 2.86D-11
 IDIUse=1 WtCom= 1.00D+00 WtEn= 0.00D+00
 Coeff-Com:  0.858D-04 0.154D-03 0.744D-03 0.735D-03 0.100D-03 0.155D-02
 Coeff-Com:  0.217D-02-0.756D-02-0.115D-01-0.159D-01 0.145D-01 0.259D-01
 Coeff-Com:  0.386D-01 0.478D-01 0.239D-03-0.157D+00-0.259D+00 0.311D-01
 Coeff-Com:  0.596D+00 0.692D+00
 Coeff:      0.858D-04 0.154D-03 0.744D-03 0.735D-03 0.100D-03 0.155D-02
 Coeff:      0.217D-02-0.756D-02-0.115D-01-0.159D-01 0.145D-01 0.259D-01
 Coeff:      0.386D-01 0.478D-01 0.239D-03-0.157D+00-0.259D+00 0.311D-01
 Coeff:      0.596D+00 0.692D+00
 Gap=     0.106 Goal=   None    Shift=    0.000
 Gap=     0.085 Goal=   None    Shift=    0.000
 RMSDP=1.35D-08 MaxDP=1.64D-06 DE=-8.91D-11 OVMax= 1.33D-05

 Cycle  32  Pass 1  IDiag  1:
 RMSU=  5.50D-09    CP:  1.00D+00  3.00D+00  3.00D+00  2.68D+00  1.84D+00
                    CP:  3.00D+00  3.00D+00  3.00D+00  3.00D+00  2.29D+00
                    CP:  1.65D+00
 E= -4002.67454089221     Delta-E=       -0.000000000036 Rises=F Damp=F
 DIIS: error= 1.14D-07 at cycle  32 NSaved=  20.
 NSaved=20 IEnMin=20 EnMin= -4002.67454089221     IErMin=20 ErrMin= 1.14D-07
 ErrMax= 1.14D-07  0.00D+00 EMaxC= 1.00D-01 BMatC= 6.99D-12 BMatP= 1.20D-11
 IDIUse=1 WtCom= 1.00D+00 WtEn= 0.00D+00
 Coeff-Com:  0.459D-04 0.219D-03 0.510D-03-0.316D-03-0.139D-02-0.122D-02
 Coeff-Com: -0.565D-03 0.276D-02 0.310D-02-0.304D-02-0.244D-02-0.458D-02
 Coeff-Com:  0.187D-01 0.562D-01-0.648D-02-0.142D+00-0.153D+00 0.901D-01
 Coeff-Com:  0.496D+00 0.648D+00
 Coeff:      0.459D-04 0.219D-03 0.510D-03-0.316D-03-0.139D-02-0.122D-02
 Coeff:     -0.565D-03 0.276D-02 0.310D-02-0.304D-02-0.244D-02-0.458D-02
 Coeff:      0.187D-01 0.562D-01-0.648D-02-0.142D+00-0.153D+00 0.901D-01
 Coeff:      0.496D+00 0.648D+00
 Gap=     0.106 Goal=   None    Shift=    0.000
 Gap=     0.085 Goal=   None    Shift=    0.000
 RMSDP=8.79D-09 MaxDP=1.11D-06 DE=-3.64D-11 OVMax= 8.74D-06

 Cycle  33  Pass 1  IDiag  1:
 RMSU=  2.75D-09    CP:  1.00D+00  3.00D+00  3.00D+00  2.70D+00  1.84D+00
                    CP:  3.00D+00  3.00D+00  3.00D+00  3.00D+00  2.53D+00
                    CP:  2.24D+00  1.63D+00
 E= -4002.67454089227     Delta-E=       -0.000000000053 Rises=F Damp=F
 DIIS: error= 9.87D-08 at cycle  33 NSaved=  20.
 NSaved=20 IEnMin=20 EnMin= -4002.67454089227     IErMin=20 ErrMin= 9.87D-08
 ErrMax= 9.87D-08  0.00D+00 EMaxC= 1.00D-01 BMatC= 3.28D-12 BMatP= 6.99D-12
 IDIUse=1 WtCom= 1.00D+00 WtEn= 0.00D+00
 Coeff-Com: -0.542D-04 0.106D-03-0.293D-03-0.207D-02-0.170D-02 0.276D-02
 Coeff-Com:  0.673D-02 0.774D-02-0.833D-02-0.115D-01-0.153D-01-0.196D-02
 Coeff-Com:  0.385D-01 0.559D-01-0.336D-02-0.134D+00-0.164D+00 0.823D-01
 Coeff-Com:  0.418D+00 0.731D+00
 Coeff:     -0.542D-04 0.106D-03-0.293D-03-0.207D-02-0.170D-02 0.276D-02
 Coeff:      0.673D-02 0.774D-02-0.833D-02-0.115D-01-0.153D-01-0.196D-02
 Coeff:      0.385D-01 0.559D-01-0.336D-02-0.134D+00-0.164D+00 0.823D-01
 Coeff:      0.418D+00 0.731D+00
 Gap=     0.106 Goal=   None    Shift=    0.000
 Gap=     0.085 Goal=   None    Shift=    0.000
 RMSDP=6.45D-09 MaxDP=9.63D-07 DE=-5.28D-11 OVMax= 6.62D-06

 SCF Done:  E(UB3LYP) =  -4002.67454089     A.U. after   33 cycles
            NFock= 33  Conv=0.64D-08     -V/T= 2.0025
 <Sx>= 0.0000 <Sy>= 0.0000 <Sz>= 2.0000 <S**2>= 6.0081 S= 2.0016
 <L.S>= 0.000000000000E+00
 KE= 3.992849367711D+03 PE=-2.111461992145D+04 EE= 7.281832110966D+03
 Annihilation of the first spin contaminant:
 S**2 before annihilation     6.0081,   after     6.0000
 Leave Link  502 at Sat Oct 20 06:27:44 2018, MaxMem=   838860800 cpu:     34237.1
 (Enter /soft/sl6.3/x86_64/gaussian/g09_d01/g09/l601.exe)
 Copying SCF densities to generalized density rwf, IOpCl= 1 IROHF=0.

 **********************************************************************

            Population analysis using the SCF density.

 **********************************************************************

 Orbital symmetries:
 Alpha Orbitals:
       Occupied  (A) (A) (A) (A) (A) (A) (A) (A) (A) (A) (A) (A)
                 (A) (A) (A) (A) (A) (A) (A) (A) (A) (A) (A) (A)
                 (A) (A) (A) (A) (A) (A) (A) (A) (A) (A) (A) (A)
                 (A) (A) (A) (A) (A) (A) (A) (A) (A) (A) (A) (A)
                 (A) (A) (A) (A) (A) (A) (A) (A) (A) (A) (A) (A)
                 (A) (A) (A) (A) (A) (A) (A) (A) (A) (A) (A) (A)
                 (A) (A) (A) (A) (A) (A) (A) (A) (A) (A) (A) (A)
                 (A) (A) (A) (A) (A) (A) (A) (A) (A) (A) (A) (A)
                 (A) (A) (A) (A) (A) (A) (A) (A) (A) (A) (A) (A)
                 (A) (A) (A) (A) (A) (A) (A) (A) (A) (A) (A) (A)
                 (A) (A) (A) (A) (A) (A) (A) (A) (A) (A) (A) (A)
                 (A) (A) (A) (A) (A) (A) (A) (A) (A) (A) (A) (A)
                 (A) (A) (A) (A) (A) (A) (A) (A) (A) (A) (A) (A)
                 (A) (A) (A) (A) (A) (A) (A) (A) (A) (A) (A) (A)
                 (A) (A)
       Virtual   (A) (A) (A) (A) (A) (A) (A) (A) (A) (A) (A) (A)
                 (A) (A) (A) (A) (A) (A) (A) (A) (A) (A) (A) (A)
                 (A) (A) (A) (A) (A) (A) (A) (A) (A) (A) (A) (A)
                 (A) (A) (A) (A) (A) (A) (A) (A) (A) (A) (A) (A)
                 (A) (A) (A) (A) (A) (A) (A) (A) (A) (A) (A) (A)
                 (A) (A) (A) (A) (A) (A) (A) (A) (A) (A) (A) (A)
                 (A) (A) (A) (A) (A) (A) (A) (A) (A) (A) (A) (A)
                 (A) (A) (A) (A) (A) (A) (A) (A) (A) (A) (A) (A)
                 (A) (A) (A) (A) (A) (A) (A) (A) (A) (A) (A) (A)
                 (A) (A) (A) (A) (A) (A) (A) (A) (A) (A) (A) (A)
                 (A) (A) (A) (A) (A) (A) (A) (A) (A) (A) (A) (A)
                 (A) (A) (A) (A) (A) (A) (A) (A) (A) (A) (A) (A)
                 (A) (A) (A) (A) (A) (A) (A) (A) (A) (A) (A) (A)
                 (A) (A) (A) (A) (A) (A) (A) (A) (A) (A) (A) (A)
                 (A) (A) (A) (A) (A) (A) (A) (A) (A) (A) (A) (A)
                 (A) (A) (A) (A) (A) (A) (A) (A) (A) (A) (A) (A)
                 (A) (A) (A) (A) (A) (A) (A) (A) (A) (A) (A) (A)
                 (A) (A) (A) (A) (A) (A) (A) (A) (A) (A) (A) (A)
                 (A) (A) (A) (A) (A) (A) (A) (A) (A) (A) (A) (A)
                 (A) (A) (A) (A) (A) (A) (A) (A) (A) (A) (A) (A)
                 (A) (A) (A) (A) (A) (A) (A) (A) (A) (A) (A) (A)
                 (A) (A) (A) (A) (A) (A) (A) (A) (A) (A) (A) (A)
                 (A) (A) (A) (A) (A) (A) (A) (A) (A) (A) (A) (A)
                 (A) (A) (A) (A) (A) (A) (A) (A) (A) (A) (A) (A)
                 (A) (A) (A) (A) (A) (A) (A) (A) (A) (A) (A) (A)
                 (A) (A) (A) (A) (A) (A) (A) (A) (A) (A) (A) (A)
                 (A) (A) (A) (A) (A) (A) (A) (A) (A) (A) (A) (A)
                 (A) (A) (A) (A) (A) (A) (A) (A) (A) (A) (A) (A)
                 (A) (A) (A) (A) (A) (A) (A) (A) (A) (A) (A) (A)
                 (A) (A) (A) (A) (A) (A) (A) (A) (A) (A) (A) (A)
                 (A) (A) (A) (A) (A) (A) (A) (A) (A) (A) (A) (A)
                 (A) (A) (A) (A) (A) (A) (A) (A) (A) (A) (A) (A)
                 (A) (A) (A) (A) (A) (A) (A) (A) (A) (A) (A) (A)
                 (A) (A) (A) (A) (A) (A) (A) (A) (A) (A) (A) (A)
                 (A) (A) (A) (A) (A) (A) (A) (A) (A) (A) (A) (A)
                 (A) (A) (A) (A) (A) (A) (A) (A) (A) (A) (A) (A)
                 (A) (A) (A) (A) (A) (A) (A) (A) (A) (A) (A) (A)
                 (A) (A) (A) (A) (A) (A) (A) (A) (A) (A) (A) (A)
                 (A) (A) (A) (A) (A) (A) (A) (A) (A) (A) (A) (A)
                 (A) (A) (A) (A) (A) (A) (A) (A) (A) (A) (A) (A)
                 (A) (A) (A) (A) (A) (A) (A) (A) (A) (A) (A) (A)
                 (A) (A) (A) (A) (A) (A) (A) (A) (A) (A) (A) (A)
                 (A) (A) (A) (A) (A) (A) (A) (A) (A) (A) (A) (A)
                 (A) (A) (A) (A) (A) (A) (A) (A) (A) (A) (A) (A)
                 (A) (A) (A) (A) (A) (A) (A) (A) (A) (A) (A) (A)
                 (A) (A) (A) (A) (A) (A) (A) (A) (A) (A) (A) (A)
                 (A) (A) (A) (A) (A) (A) (A) (A) (A) (A) (A) (A)
                 (A) (A) (A) (A) (A) (A) (A) (A) (A) (A) (A) (A)
                 (A) (A) (A) (A) (A) (A) (A) (A) (A) (A) (A) (A)
                 (A) (A) (A) (A) (A) (A) (A) (A) (A) (A) (A) (A)
                 (A) (A) (A) (A) (A) (A) (A) (A) (A) (A) (A) (A)
                 (A) (A) (A) (A) (A) (A) (A) (A) (A) (A) (A) (A)
                 (A) (A) (A) (A) (A) (A) (A) (A) (A) (A) (A) (A)
                 (A) (A) (A) (A) (A) (A) (A) (A) (A) (A) (A) (A)
                 (A) (A) (A) (A) (A) (A) (A) (A) (A) (A) (A) (A)
                 (A) (A) (A) (A) (A) (A) (A) (A) (A) (A) (A) (A)
                 (A) (A) (A) (A) (A) (A) (A) (A) (A) (A) (A) (A)
                 (A) (A) (A) (A) (A) (A) (A) (A) (A) (A) (A) (A)
                 (A) (A) (A) (A) (A) (A) (A) (A) (A) (A) (A) (A)
                 (A) (A) (A) (A) (A) (A) (A) (A) (A) (A) (A) (A)
                 (A) (A) (A) (A) (A) (A) (A) (A) (A) (A) (A) (A)
                 (A) (A) (A) (A) (A) (A) (A) (A) (A) (A) (A) (A)
                 (A) (A) (A) (A) (A) (A) (A) (A) (A) (A) (A) (A)
                 (A) (A) (A) (A) (A) (A) (A) (A) (A) (A) (A) (A)
 Beta  Orbitals:
       Occupied  (A) (A) (A) (A) (A) (A) (A) (A) (A) (A) (A) (A)
                 (A) (A) (A) (A) (A) (A) (A) (A) (A) (A) (A) (A)
                 (A) (A) (A) (A) (A) (A) (A) (A) (A) (A) (A) (A)
                 (A) (A) (A) (A) (A) (A) (A) (A) (A) (A) (A) (A)
                 (A) (A) (A) (A) (A) (A) (A) (A) (A) (A) (A) (A)
                 (A) (A) (A) (A) (A) (A) (A) (A) (A) (A) (A) (A)
                 (A) (A) (A) (A) (A) (A) (A) (A) (A) (A) (A) (A)
                 (A) (A) (A) (A) (A) (A) (A) (A) (A) (A) (A) (A)
                 (A) (A) (A) (A) (A) (A) (A) (A) (A) (A) (A) (A)
                 (A) (A) (A) (A) (A) (A) (A) (A) (A) (A) (A) (A)
                 (A) (A) (A) (A) (A) (A) (A) (A) (A) (A) (A) (A)
                 (A) (A) (A) (A) (A) (A) (A) (A) (A) (A) (A) (A)
                 (A) (A) (A) (A) (A) (A) (A) (A) (A) (A) (A) (A)
                 (A) (A) (A) (A) (A) (A) (A) (A) (A) (A)
       Virtual   (A) (A) (A) (A) (A) (A) (A) (A) (A) (A) (A) (A)
                 (A) (A) (A) (A) (A) (A) (A) (A) (A) (A) (A) (A)
                 (A) (A) (A) (A) (A) (A) (A) (A) (A) (A) (A) (A)
                 (A) (A) (A) (A) (A) (A) (A) (A) (A) (A) (A) (A)
                 (A) (A) (A) (A) (A) (A) (A) (A) (A) (A) (A) (A)
                 (A) (A) (A) (A) (A) (A) (A) (A) (A) (A) (A) (A)
                 (A) (A) (A) (A) (A) (A) (A) (A) (A) (A) (A) (A)
                 (A) (A) (A) (A) (A) (A) (A) (A) (A) (A) (A) (A)
                 (A) (A) (A) (A) (A) (A) (A) (A) (A) (A) (A) (A)
                 (A) (A) (A) (A) (A) (A) (A) (A) (A) (A) (A) (A)
                 (A) (A) (A) (A) (A) (A) (A) (A) (A) (A) (A) (A)
                 (A) (A) (A) (A) (A) (A) (A) (A) (A) (A) (A) (A)
                 (A) (A) (A) (A) (A) (A) (A) (A) (A) (A) (A) (A)
                 (A) (A) (A) (A) (A) (A) (A) (A) (A) (A) (A) (A)
                 (A) (A) (A) (A) (A) (A) (A) (A) (A) (A) (A) (A)
                 (A) (A) (A) (A) (A) (A) (A) (A) (A) (A) (A) (A)
                 (A) (A) (A) (A) (A) (A) (A) (A) (A) (A) (A) (A)
                 (A) (A) (A) (A) (A) (A) (A) (A) (A) (A) (A) (A)
                 (A) (A) (A) (A) (A) (A) (A) (A) (A) (A) (A) (A)
                 (A) (A) (A) (A) (A) (A) (A) (A) (A) (A) (A) (A)
                 (A) (A) (A) (A) (A) (A) (A) (A) (A) (A) (A) (A)
                 (A) (A) (A) (A) (A) (A) (A) (A) (A) (A) (A) (A)
                 (A) (A) (A) (A) (A) (A) (A) (A) (A) (A) (A) (A)
                 (A) (A) (A) (A) (A) (A) (A) (A) (A) (A) (A) (A)
                 (A) (A) (A) (A) (A) (A) (A) (A) (A) (A) (A) (A)
                 (A) (A) (A) (A) (A) (A) (A) (A) (A) (A) (A) (A)
                 (A) (A) (A) (A) (A) (A) (A) (A) (A) (A) (A) (A)
                 (A) (A) (A) (A) (A) (A) (A) (A) (A) (A) (A) (A)
                 (A) (A) (A) (A) (A) (A) (A) (A) (A) (A) (A) (A)
                 (A) (A) (A) (A) (A) (A) (A) (A) (A) (A) (A) (A)
                 (A) (A) (A) (A) (A) (A) (A) (A) (A) (A) (A) (A)
                 (A) (A) (A) (A) (A) (A) (A) (A) (A) (A) (A) (A)
                 (A) (A) (A) (A) (A) (A) (A) (A) (A) (A) (A) (A)
                 (A) (A) (A) (A) (A) (A) (A) (A) (A) (A) (A) (A)
                 (A) (A) (A) (A) (A) (A) (A) (A) (A) (A) (A) (A)
                 (A) (A) (A) (A) (A) (A) (A) (A) (A) (A) (A) (A)
                 (A) (A) (A) (A) (A) (A) (A) (A) (A) (A) (A) (A)
                 (A) (A) (A) (A) (A) (A) (A) (A) (A) (A) (A) (A)
                 (A) (A) (A) (A) (A) (A) (A) (A) (A) (A) (A) (A)
                 (A) (A) (A) (A) (A) (A) (A) (A) (A) (A) (A) (A)
                 (A) (A) (A) (A) (A) (A) (A) (A) (A) (A) (A) (A)
                 (A) (A) (A) (A) (A) (A) (A) (A) (A) (A) (A) (A)
                 (A) (A) (A) (A) (A) (A) (A) (A) (A) (A) (A) (A)
                 (A) (A) (A) (A) (A) (A) (A) (A) (A) (A) (A) (A)
                 (A) (A) (A) (A) (A) (A) (A) (A) (A) (A) (A) (A)
                 (A) (A) (A) (A) (A) (A) (A) (A) (A) (A) (A) (A)
                 (A) (A) (A) (A) (A) (A) (A) (A) (A) (A) (A) (A)
                 (A) (A) (A) (A) (A) (A) (A) (A) (A) (A) (A) (A)
                 (A) (A) (A) (A) (A) (A) (A) (A) (A) (A) (A) (A)
                 (A) (A) (A) (A) (A) (A) (A) (A) (A) (A) (A) (A)
                 (A) (A) (A) (A) (A) (A) (A) (A) (A) (A) (A) (A)
                 (A) (A) (A) (A) (A) (A) (A) (A) (A) (A) (A) (A)
                 (A) (A) (A) (A) (A) (A) (A) (A) (A) (A) (A) (A)
                 (A) (A) (A) (A) (A) (A) (A) (A) (A) (A) (A) (A)
                 (A) (A) (A) (A) (A) (A) (A) (A) (A) (A) (A) (A)
                 (A) (A) (A) (A) (A) (A) (A) (A) (A) (A) (A) (A)
                 (A) (A) (A) (A) (A) (A) (A) (A) (A) (A) (A) (A)
                 (A) (A) (A) (A) (A) (A) (A) (A) (A) (A) (A) (A)
                 (A) (A) (A) (A) (A) (A) (A) (A) (A) (A) (A) (A)
                 (A) (A) (A) (A) (A) (A) (A) (A) (A) (A) (A) (A)
                 (A) (A) (A) (A) (A) (A) (A) (A) (A) (A) (A) (A)
                 (A) (A) (A) (A) (A) (A) (A) (A) (A) (A) (A) (A)
                 (A) (A) (A) (A) (A) (A) (A) (A) (A) (A) (A) (A)
                 (A) (A) (A) (A) (A) (A) (A) (A) (A) (A) (A) (A)
                 (A) (A) (A) (A)
 The electronic state is 5-A.
 Alpha  occ. eigenvalues -- -256.01086-101.42356-101.42291 -29.98183 -25.86787
 Alpha  occ. eigenvalues --  -25.84480 -25.83785 -19.18159 -19.17891 -19.12323
 Alpha  occ. eigenvalues --  -19.12063 -14.44009 -14.43998 -14.39650 -14.39619
 Alpha  occ. eigenvalues --  -14.37133 -14.37131 -14.34043 -14.34016 -10.32152
 Alpha  occ. eigenvalues --  -10.31901 -10.26178 -10.26085 -10.24694 -10.24645
 Alpha  occ. eigenvalues --  -10.24487 -10.24463 -10.23306 -10.23274 -10.22665
 Alpha  occ. eigenvalues --  -10.22642 -10.21592 -10.21487 -10.21302 -10.21286
 Alpha  occ. eigenvalues --  -10.21229 -10.21068 -10.21037 -10.20876 -10.20854
 Alpha  occ. eigenvalues --  -10.20825 -10.20790 -10.20578 -10.20484 -10.20451
 Alpha  occ. eigenvalues --  -10.19873 -10.19849  -9.33795  -9.33731  -7.09802
 Alpha  occ. eigenvalues --   -7.09740  -7.09549  -7.09534  -7.09486  -7.09470
 Alpha  occ. eigenvalues --   -3.49295  -2.30819  -2.26114  -2.24532  -1.13703
 Alpha  occ. eigenvalues --   -1.13678  -1.12704  -1.12449  -1.03673  -1.03409
 Alpha  occ. eigenvalues --   -0.97919  -0.97857  -0.96232  -0.96177  -0.89236
 Alpha  occ. eigenvalues --   -0.89033  -0.85360  -0.85322  -0.82928  -0.82885
 Alpha  occ. eigenvalues --   -0.80577  -0.80409  -0.79094  -0.79005  -0.78158
 Alpha  occ. eigenvalues --   -0.77968  -0.71570  -0.71416  -0.69504  -0.69064
 Alpha  occ. eigenvalues --   -0.68974  -0.68858  -0.66661  -0.66468  -0.65478
 Alpha  occ. eigenvalues --   -0.65063  -0.64122  -0.64081  -0.62877  -0.62571
 Alpha  occ. eigenvalues --   -0.60786  -0.60239  -0.58773  -0.58636  -0.55521
 Alpha  occ. eigenvalues --   -0.55061  -0.54104  -0.53762  -0.52159  -0.51948
 Alpha  occ. eigenvalues --   -0.51439  -0.51350  -0.50438  -0.50362  -0.49948
 Alpha  occ. eigenvalues --   -0.49725  -0.49232  -0.49123  -0.48392  -0.48178
 Alpha  occ. eigenvalues --   -0.47234  -0.47149  -0.46962  -0.46897  -0.46150
 Alpha  occ. eigenvalues --   -0.46039  -0.45876  -0.45511  -0.43782  -0.43636
 Alpha  occ. eigenvalues --   -0.43478  -0.43228  -0.43215  -0.43097  -0.41019
 Alpha  occ. eigenvalues --   -0.40883  -0.40787  -0.40719  -0.40110  -0.39804
 Alpha  occ. eigenvalues --   -0.39301  -0.38510  -0.38443  -0.38225  -0.35658
 Alpha  occ. eigenvalues --   -0.35580  -0.34764  -0.34116  -0.33847  -0.33609
 Alpha  occ. eigenvalues --   -0.33398  -0.32564  -0.32431  -0.32305  -0.32081
 Alpha  occ. eigenvalues --   -0.31645  -0.31255  -0.30383  -0.30187  -0.30038
 Alpha  occ. eigenvalues --   -0.29795  -0.29238  -0.29029  -0.28347  -0.28062
 Alpha  occ. eigenvalues --   -0.25751  -0.25610  -0.25303  -0.24675  -0.22201
 Alpha  occ. eigenvalues --   -0.22088  -0.22062  -0.21463  -0.21379  -0.19241
 Alpha virt. eigenvalues --   -0.08592  -0.08514  -0.06262  -0.06141  -0.04606
 Alpha virt. eigenvalues --   -0.04477  -0.04332  -0.04066  -0.02789  -0.02624
 Alpha virt. eigenvalues --    0.01828   0.02108   0.02682   0.02959   0.03418
 Alpha virt. eigenvalues --    0.03604   0.03943   0.04119   0.04455   0.04726
 Alpha virt. eigenvalues --    0.04904   0.06003   0.06287   0.07258   0.08123
 Alpha virt. eigenvalues --    0.08906   0.09174   0.09585   0.10292   0.10979
 Alpha virt. eigenvalues --    0.11348   0.12297   0.13027   0.13473   0.13822
 Alpha virt. eigenvalues --    0.13983   0.14781   0.15385   0.15603   0.15890
 Alpha virt. eigenvalues --    0.16361   0.16528   0.16783   0.17753   0.17970
 Alpha virt. eigenvalues --    0.18173   0.20810   0.20865   0.21232   0.21764
 Alpha virt. eigenvalues --    0.22046   0.22680   0.22944   0.23300   0.23482
 Alpha virt. eigenvalues --    0.24165   0.24446   0.24908   0.25396   0.25565
 Alpha virt. eigenvalues --    0.26036   0.26311   0.26733   0.27104   0.27476
 Alpha virt. eigenvalues --    0.27750   0.28047   0.28511   0.28974   0.29609
 Alpha virt. eigenvalues --    0.30929   0.31305   0.31697   0.32128   0.32702
 Alpha virt. eigenvalues --    0.33086   0.33235   0.33499   0.33873   0.34367
 Alpha virt. eigenvalues --    0.34769   0.34891   0.35024   0.35360   0.35608
 Alpha virt. eigenvalues --    0.35939   0.36103   0.36275   0.36509   0.36572
 Alpha virt. eigenvalues --    0.36741   0.37339   0.37569   0.37693   0.37828
 Alpha virt. eigenvalues --    0.38120   0.38404   0.38825   0.38968   0.39080
 Alpha virt. eigenvalues --    0.39538   0.39864   0.40178   0.40396   0.40565
 Alpha virt. eigenvalues --    0.40710   0.40960   0.41210   0.41536   0.42111
 Alpha virt. eigenvalues --    0.42476   0.42912   0.43296   0.43619   0.43715
 Alpha virt. eigenvalues --    0.44114   0.44485   0.44941   0.45080   0.45936
 Alpha virt. eigenvalues --    0.46201   0.46598   0.46936   0.47676   0.47957
 Alpha virt. eigenvalues --    0.48191   0.48323   0.48751   0.49023   0.49341
 Alpha virt. eigenvalues --    0.49542   0.50023   0.50635   0.51116   0.51508
 Alpha virt. eigenvalues --    0.51596   0.52328   0.52666   0.53246   0.53560
 Alpha virt. eigenvalues --    0.54087   0.54615   0.54753   0.55491   0.55567
 Alpha virt. eigenvalues --    0.56031   0.56192   0.56342   0.56905   0.57176
 Alpha virt. eigenvalues --    0.57494   0.58290   0.58876   0.59020   0.59294
 Alpha virt. eigenvalues --    0.59489   0.59685   0.59760   0.59871   0.60127
 Alpha virt. eigenvalues --    0.60170   0.60497   0.60749   0.61107   0.61273
 Alpha virt. eigenvalues --    0.61402   0.61526   0.62453   0.62740   0.63703
 Alpha virt. eigenvalues --    0.63919   0.65006   0.65511   0.66137   0.66623
 Alpha virt. eigenvalues --    0.67024   0.67244   0.67639   0.68705   0.69065
 Alpha virt. eigenvalues --    0.69332   0.69890   0.69993   0.70415   0.71017
 Alpha virt. eigenvalues --    0.71379   0.71794   0.72088   0.72470   0.72977
 Alpha virt. eigenvalues --    0.73097   0.73704   0.74311   0.74799   0.75077
 Alpha virt. eigenvalues --    0.75209   0.75440   0.76240   0.76701   0.77469
 Alpha virt. eigenvalues --    0.77569   0.77944   0.78274   0.78678   0.78968
 Alpha virt. eigenvalues --    0.79167   0.79394   0.79734   0.80010   0.80372
 Alpha virt. eigenvalues --    0.81034   0.81382   0.82025   0.82401   0.82670
 Alpha virt. eigenvalues --    0.83683   0.84123   0.84650   0.85166   0.85923
 Alpha virt. eigenvalues --    0.86454   0.87266   0.88135   0.88230   0.88470
 Alpha virt. eigenvalues --    0.88853   0.89296   0.89441   0.90372   0.90734
 Alpha virt. eigenvalues --    0.91137   0.91882   0.92859   0.93397   0.93647
 Alpha virt. eigenvalues --    0.94326   0.95096   0.95121   0.95789   0.96501
 Alpha virt. eigenvalues --    0.96692   0.96870   0.97169   0.97625   0.97708
 Alpha virt. eigenvalues --    0.98231   0.98368   0.98833   0.98880   0.99090
 Alpha virt. eigenvalues --    0.99333   0.99438   0.99915   1.00631   1.00934
 Alpha virt. eigenvalues --    1.01564   1.01914   1.02179   1.02437   1.02867
 Alpha virt. eigenvalues --    1.02894   1.03276   1.03677   1.04344   1.04769
 Alpha virt. eigenvalues --    1.04911   1.05024   1.05155   1.05672   1.07181
 Alpha virt. eigenvalues --    1.07419   1.08045   1.08304   1.08659   1.08815
 Alpha virt. eigenvalues --    1.09282   1.09614   1.10111   1.10814   1.11954
 Alpha virt. eigenvalues --    1.13121   1.14098   1.14316   1.15081   1.15944
 Alpha virt. eigenvalues --    1.16548   1.16752   1.17504   1.18273   1.19579
 Alpha virt. eigenvalues --    1.21067   1.21594   1.22497   1.24317   1.25061
 Alpha virt. eigenvalues --    1.25350   1.26098   1.26222   1.26734   1.28080
 Alpha virt. eigenvalues --    1.28708   1.29145   1.29771   1.30122   1.31057
 Alpha virt. eigenvalues --    1.32727   1.33002   1.34271   1.34960   1.35372
 Alpha virt. eigenvalues --    1.35896   1.38007   1.38773   1.39404   1.39891
 Alpha virt. eigenvalues --    1.40211   1.40547   1.41415   1.41750   1.41909
 Alpha virt. eigenvalues --    1.41971   1.42389   1.43668   1.44279   1.44504
 Alpha virt. eigenvalues --    1.45244   1.45698   1.45793   1.46815   1.48372
 Alpha virt. eigenvalues --    1.48546   1.48643   1.48842   1.48961   1.50168
 Alpha virt. eigenvalues --    1.50423   1.51302   1.51539   1.51917   1.51931
 Alpha virt. eigenvalues --    1.52341   1.52590   1.53036   1.53103   1.53792
 Alpha virt. eigenvalues --    1.53892   1.55203   1.55445   1.55800   1.56068
 Alpha virt. eigenvalues --    1.56243   1.56817   1.57964   1.58059   1.59589
 Alpha virt. eigenvalues --    1.59681   1.60199   1.60447   1.60829   1.61461
 Alpha virt. eigenvalues --    1.62287   1.62531   1.62789   1.63665   1.64367
 Alpha virt. eigenvalues --    1.65526   1.65917   1.66074   1.66744   1.67296
 Alpha virt. eigenvalues --    1.68445   1.68630   1.70017   1.70334   1.70813
 Alpha virt. eigenvalues --    1.70871   1.71726   1.72168   1.72548   1.73180
 Alpha virt. eigenvalues --    1.73454   1.73813   1.74727   1.75045   1.75214
 Alpha virt. eigenvalues --    1.75858   1.76778   1.76859   1.77136   1.77753
 Alpha virt. eigenvalues --    1.77917   1.78788   1.79001   1.80516   1.81483
 Alpha virt. eigenvalues --    1.81932   1.82544   1.82932   1.83954   1.84097
 Alpha virt. eigenvalues --    1.84907   1.86679   1.86910   1.87257   1.87551
 Alpha virt. eigenvalues --    1.87792   1.87996   1.88374   1.88931   1.89217
 Alpha virt. eigenvalues --    1.89493   1.89741   1.90795   1.91237   1.91893
 Alpha virt. eigenvalues --    1.92330   1.92847   1.93401   1.94092   1.94259
 Alpha virt. eigenvalues --    1.94846   1.95301   1.95390   1.95724   1.96018
 Alpha virt. eigenvalues --    1.96464   1.97842   1.98323   1.98624   1.99055
 Alpha virt. eigenvalues --    1.99733   2.02812   2.02996   2.03619   2.03918
 Alpha virt. eigenvalues --    2.04076   2.04991   2.05478   2.06334   2.06752
 Alpha virt. eigenvalues --    2.08396   2.08898   2.11573   2.11914   2.12564
 Alpha virt. eigenvalues --    2.12699   2.14249   2.15196   2.16340   2.16672
 Alpha virt. eigenvalues --    2.17472   2.18175   2.18219   2.18654   2.19033
 Alpha virt. eigenvalues --    2.19553   2.22172   2.22523   2.24163   2.25057
 Alpha virt. eigenvalues --    2.25375   2.25801   2.26845   2.26998   2.27155
 Alpha virt. eigenvalues --    2.27563   2.27931   2.28464   2.29128   2.29484
 Alpha virt. eigenvalues --    2.29774   2.29910   2.30754   2.31884   2.33524
 Alpha virt. eigenvalues --    2.33757   2.34465   2.36214   2.36665   2.37687
 Alpha virt. eigenvalues --    2.38491   2.39519   2.41347   2.41595   2.42633
 Alpha virt. eigenvalues --    2.43176   2.43551   2.43855   2.44852   2.45264
 Alpha virt. eigenvalues --    2.46849   2.47184   2.48517   2.48544   2.48559
 Alpha virt. eigenvalues --    2.49592   2.53307   2.53356   2.55579   2.55649
 Alpha virt. eigenvalues --    2.55888   2.56912   2.57119   2.57302   2.57947
 Alpha virt. eigenvalues --    2.58401   2.58960   2.59179   2.59561   2.59891
 Alpha virt. eigenvalues --    2.59981   2.60234   2.60417   2.60627   2.61822
 Alpha virt. eigenvalues --    2.62063   2.62504   2.62656   2.63160   2.63284
 Alpha virt. eigenvalues --    2.63422   2.64008   2.64390   2.64429   2.64565
 Alpha virt. eigenvalues --    2.65031   2.65987   2.66030   2.66290   2.66617
 Alpha virt. eigenvalues --    2.67751   2.67943   2.68374   2.68651   2.69132
 Alpha virt. eigenvalues --    2.69514   2.70285   2.70754   2.71410   2.72574
 Alpha virt. eigenvalues --    2.72682   2.72931   2.73830   2.74195   2.74516
 Alpha virt. eigenvalues --    2.74942   2.75974   2.76270   2.77045   2.78717
 Alpha virt. eigenvalues --    2.78821   2.79997   2.81327   2.81444   2.82907
 Alpha virt. eigenvalues --    2.83099   2.83267   2.83568   2.84135   2.84360
 Alpha virt. eigenvalues --    2.86949   2.87395   2.88340   2.88451   2.88724
 Alpha virt. eigenvalues --    2.88786   2.88963   2.89226   2.89506   2.90307
 Alpha virt. eigenvalues --    2.91107   2.91856   2.92269   2.93363   2.94275
 Alpha virt. eigenvalues --    2.94638   2.95372   2.95864   2.96268   2.96544
 Alpha virt. eigenvalues --    2.97095   3.00563   3.00765   3.02561   3.02899
 Alpha virt. eigenvalues --    3.03781   3.04785   3.05215   3.05471   3.05821
 Alpha virt. eigenvalues --    3.07916   3.10916   3.11864   3.13309   3.13533
 Alpha virt. eigenvalues --    3.13859   3.14518   3.14847   3.16019   3.16321
 Alpha virt. eigenvalues --    3.17021   3.22465   3.22782   3.24629   3.26575
 Alpha virt. eigenvalues --    3.26983   3.28065   3.32625   3.33199   3.33712
 Alpha virt. eigenvalues --    3.33782   3.34006   3.34437   3.34640   3.35008
 Alpha virt. eigenvalues --    3.36946   3.38146   3.39201   3.40785   3.43486
 Alpha virt. eigenvalues --    3.43855   3.44151   3.44842   3.45394   3.45828
 Alpha virt. eigenvalues --    3.46382   3.51372   3.51624   3.54147   3.54398
 Alpha virt. eigenvalues --    3.55340   3.57683   3.58475   3.58608   3.58845
 Alpha virt. eigenvalues --    3.59045   3.62213   3.64366   3.64645   3.65298
 Alpha virt. eigenvalues --    3.69759   3.72126   3.74024   3.74354   3.74945
 Alpha virt. eigenvalues --    3.76714   3.81809   3.83196   3.84621   3.85403
 Alpha virt. eigenvalues --    3.85927   3.87232   3.88276   3.88995   3.89784
 Alpha virt. eigenvalues --    3.90028   3.95119   3.96148   3.97004   3.97538
 Alpha virt. eigenvalues --    3.99080   3.99208   4.01456   4.02988   4.04009
 Alpha virt. eigenvalues --    4.05144   4.09737   4.10352   4.10990   4.11432
 Alpha virt. eigenvalues --    4.15898   4.16659   4.24255   4.24800   4.26228
 Alpha virt. eigenvalues --    4.26560   4.40513   4.48534   4.49112   4.50858
 Alpha virt. eigenvalues --    4.60849   4.61127   4.76510   4.76803   4.79564
 Alpha virt. eigenvalues --    4.79858   4.81057   4.81522   4.88521   4.88756
 Alpha virt. eigenvalues --    5.02272   5.02568   5.07821   5.08685   5.22174
 Alpha virt. eigenvalues --    5.22670   5.27484   5.27832   5.57934   5.58276
 Alpha virt. eigenvalues --    5.60005   5.60621   5.61657   5.62704   5.74984
 Alpha virt. eigenvalues --    5.75343   5.79665   5.94036   6.03916   7.66275
 Alpha virt. eigenvalues --    8.01077   8.07450   9.54229   9.73096  23.47210
 Alpha virt. eigenvalues --   23.47847  23.60179  23.60350  23.75590  23.76235
 Alpha virt. eigenvalues --   23.77158  23.77439  23.86577  23.86636  23.87572
 Alpha virt. eigenvalues --   23.87786  23.90272  23.90523  23.97126  23.97233
 Alpha virt. eigenvalues --   24.01386  24.01538  24.06038  24.06255  24.08522
 Alpha virt. eigenvalues --   24.08925  24.10892  24.11192  24.13661  24.13867
 Alpha virt. eigenvalues --   24.15335  24.15639  25.59997  25.62318  25.65469
 Alpha virt. eigenvalues --   25.66266  25.74516  25.84628  26.41605  33.66521
 Alpha virt. eigenvalues --   33.89915  33.95385  35.35777  35.35809  35.47169
 Alpha virt. eigenvalues --   35.47678  35.59492  35.59705  35.63683  35.64561
 Alpha virt. eigenvalues --   49.83089  49.83408  49.98842  49.99083 147.20710
 Alpha virt. eigenvalues --  215.45673 215.70017 777.04039
  Beta  occ. eigenvalues -- -256.01110-101.42273-101.42208 -29.90521 -25.79566
  Beta  occ. eigenvalues --  -25.78479 -25.78225 -19.18159 -19.17891 -19.12322
  Beta  occ. eigenvalues --  -19.12063 -14.43996 -14.43985 -14.39644 -14.39613
  Beta  occ. eigenvalues --  -14.37016 -14.37013 -14.33925 -14.33898 -10.32152
  Beta  occ. eigenvalues --  -10.31901 -10.26177 -10.26084 -10.24695 -10.24646
  Beta  occ. eigenvalues --  -10.24492 -10.24467 -10.23304 -10.23272 -10.22670
  Beta  occ. eigenvalues --  -10.22647 -10.21591 -10.21486 -10.21302 -10.21286
  Beta  occ. eigenvalues --  -10.21229 -10.21070 -10.21040 -10.20877 -10.20854
  Beta  occ. eigenvalues --  -10.20825 -10.20790 -10.20578 -10.20479 -10.20447
  Beta  occ. eigenvalues --  -10.19868 -10.19844  -9.33715  -9.33651  -7.09656
  Beta  occ. eigenvalues --   -7.09593  -7.09443  -7.09438  -7.09379  -7.09374
  Beta  occ. eigenvalues --   -3.30992  -2.08370  -2.07743  -2.07432  -1.13652
  Beta  occ. eigenvalues --   -1.13626  -1.12703  -1.12449  -1.03672  -1.03409
  Beta  occ. eigenvalues --   -0.97829  -0.97767  -0.96163  -0.96107  -0.89223
  Beta  occ. eigenvalues --   -0.89021  -0.85341  -0.85304  -0.82894  -0.82851
  Beta  occ. eigenvalues --   -0.80562  -0.80394  -0.79088  -0.78997  -0.78145
  Beta  occ. eigenvalues --   -0.77956  -0.71539  -0.71384  -0.69074  -0.68895
  Beta  occ. eigenvalues --   -0.68753  -0.68557  -0.66633  -0.66441  -0.65463
  Beta  occ. eigenvalues --   -0.65048  -0.64097  -0.64051  -0.62846  -0.62531
  Beta  occ. eigenvalues --   -0.60769  -0.60219  -0.58743  -0.58614  -0.55490
  Beta  occ. eigenvalues --   -0.55032  -0.54081  -0.53735  -0.52125  -0.51914
  Beta  occ. eigenvalues --   -0.51412  -0.51320  -0.50420  -0.50344  -0.49929
  Beta  occ. eigenvalues --   -0.49707  -0.49188  -0.49076  -0.48371  -0.48167
  Beta  occ. eigenvalues --   -0.47227  -0.47148  -0.46952  -0.46897  -0.46131
  Beta  occ. eigenvalues --   -0.46029  -0.45868  -0.45497  -0.43698  -0.43481
  Beta  occ. eigenvalues --   -0.43465  -0.43131  -0.43067  -0.43001  -0.40922
  Beta  occ. eigenvalues --   -0.40872  -0.40740  -0.40677  -0.40002  -0.39489
  Beta  occ. eigenvalues --   -0.38775  -0.38443  -0.38220  -0.37481  -0.35428
  Beta  occ. eigenvalues --   -0.35352  -0.34074  -0.33811  -0.33717  -0.32168
  Beta  occ. eigenvalues --   -0.32154  -0.32057  -0.31219  -0.31135  -0.30857
  Beta  occ. eigenvalues --   -0.30677  -0.30032  -0.29794  -0.29227  -0.29026
  Beta  occ. eigenvalues --   -0.28442  -0.28138  -0.26458  -0.25740  -0.25599
  Beta  occ. eigenvalues --   -0.24042  -0.22266  -0.22247  -0.21757  -0.21606
  Beta  occ. eigenvalues --   -0.17099
  Beta virt. eigenvalues --   -0.08613  -0.08533  -0.06563  -0.06211  -0.04645
  Beta virt. eigenvalues --   -0.04556  -0.04338  -0.04068  -0.03056  -0.02866
  Beta virt. eigenvalues --    0.00007   0.00435   0.01014   0.01892   0.02090
  Beta virt. eigenvalues --    0.02736   0.02967   0.03526   0.03672   0.04028
  Beta virt. eigenvalues --    0.04058   0.04518   0.04766   0.04940   0.05276
  Beta virt. eigenvalues --    0.06027   0.06333   0.07298   0.08140   0.08912
  Beta virt. eigenvalues --    0.09195   0.09774   0.10337   0.11027   0.11438
  Beta virt. eigenvalues --    0.12343   0.13124   0.13586   0.13874   0.14035
  Beta virt. eigenvalues --    0.14805   0.15398   0.15774   0.15953   0.16568
  Beta virt. eigenvalues --    0.16685   0.17458   0.17874   0.18179   0.18238
  Beta virt. eigenvalues --    0.20975   0.21148   0.21247   0.21845   0.22626
  Beta virt. eigenvalues --    0.22731   0.22974   0.23316   0.23548   0.24195
  Beta virt. eigenvalues --    0.24484   0.24930   0.25406   0.25711   0.26055
  Beta virt. eigenvalues --    0.26322   0.26832   0.27144   0.27525   0.27806
  Beta virt. eigenvalues --    0.28167   0.28575   0.29076   0.29735   0.30974
  Beta virt. eigenvalues --    0.31383   0.31835   0.32184   0.32813   0.33167
  Beta virt. eigenvalues --    0.33373   0.33600   0.33904   0.34476   0.34809
  Beta virt. eigenvalues --    0.34964   0.35095   0.35407   0.35652   0.35972
  Beta virt. eigenvalues --    0.36128   0.36316   0.36559   0.36620   0.36758
  Beta virt. eigenvalues --    0.37415   0.37607   0.37735   0.37883   0.38283
  Beta virt. eigenvalues --    0.38566   0.38895   0.39019   0.39123   0.39587
  Beta virt. eigenvalues --    0.39932   0.40199   0.40453   0.40597   0.40738
  Beta virt. eigenvalues --    0.40999   0.41254   0.41585   0.42126   0.42534
  Beta virt. eigenvalues --    0.42988   0.43374   0.43670   0.43745   0.44157
  Beta virt. eigenvalues --    0.44513   0.44990   0.45130   0.45979   0.46247
  Beta virt. eigenvalues --    0.46657   0.47082   0.47764   0.48002   0.48216
  Beta virt. eigenvalues --    0.48358   0.48875   0.49059   0.49415   0.49605
  Beta virt. eigenvalues --    0.50063   0.50707   0.51192   0.51571   0.51727
  Beta virt. eigenvalues --    0.52367   0.52737   0.53355   0.53642   0.54115
  Beta virt. eigenvalues --    0.54719   0.54992   0.55665   0.55875   0.56173
  Beta virt. eigenvalues --    0.56424   0.56556   0.56923   0.57243   0.57512
  Beta virt. eigenvalues --    0.58391   0.58902   0.59044   0.59410   0.59594
  Beta virt. eigenvalues --    0.59831   0.59869   0.60062   0.60177   0.60269
  Beta virt. eigenvalues --    0.60524   0.60776   0.61178   0.61298   0.61530
  Beta virt. eigenvalues --    0.61555   0.62547   0.62833   0.63775   0.63982
  Beta virt. eigenvalues --    0.65032   0.65600   0.66262   0.66768   0.67140
  Beta virt. eigenvalues --    0.67320   0.67834   0.68730   0.69128   0.69603
  Beta virt. eigenvalues --    0.69930   0.70042   0.70453   0.71264   0.71681
  Beta virt. eigenvalues --    0.71887   0.72214   0.72525   0.73061   0.73145
  Beta virt. eigenvalues --    0.73815   0.74556   0.75133   0.75199   0.75517
  Beta virt. eigenvalues --    0.75651   0.76347   0.76991   0.77605   0.77784
  Beta virt. eigenvalues --    0.77981   0.78304   0.78805   0.79023   0.79194
  Beta virt. eigenvalues --    0.79528   0.79923   0.80086   0.80492   0.81073
  Beta virt. eigenvalues --    0.81484   0.82093   0.82448   0.82811   0.83867
  Beta virt. eigenvalues --    0.84161   0.84861   0.85272   0.86092   0.86598
  Beta virt. eigenvalues --    0.87315   0.88274   0.88554   0.88886   0.89328
  Beta virt. eigenvalues --    0.89693   0.90282   0.90868   0.91362   0.91675
  Beta virt. eigenvalues --    0.92369   0.92991   0.93684   0.94309   0.94483
  Beta virt. eigenvalues --    0.95243   0.95561   0.95977   0.96580   0.96862
  Beta virt. eigenvalues --    0.97261   0.97530   0.97755   0.97894   0.98368
  Beta virt. eigenvalues --    0.98729   0.99059   0.99221   0.99426   0.99518
  Beta virt. eigenvalues --    0.99759   1.00106   1.00715   1.00981   1.01749
  Beta virt. eigenvalues --    1.02207   1.02358   1.02595   1.02913   1.03173
  Beta virt. eigenvalues --    1.03438   1.03793   1.04466   1.04802   1.04950
  Beta virt. eigenvalues --    1.05119   1.05231   1.05735   1.07208   1.07450
  Beta virt. eigenvalues --    1.08063   1.08326   1.08768   1.08849   1.09312
  Beta virt. eigenvalues --    1.09628   1.10146   1.11027   1.12071   1.13176
  Beta virt. eigenvalues --    1.14181   1.14644   1.15501   1.16073   1.16791
  Beta virt. eigenvalues --    1.17369   1.18064   1.18769   1.19722   1.21491
  Beta virt. eigenvalues --    1.22218   1.22932   1.24990   1.25135   1.25509
  Beta virt. eigenvalues --    1.26300   1.26721   1.27093   1.28704   1.28748
  Beta virt. eigenvalues --    1.29273   1.29940   1.30526   1.31254   1.32840
  Beta virt. eigenvalues --    1.33349   1.34825   1.35728   1.36756   1.38244
  Beta virt. eigenvalues --    1.39864   1.39904   1.40200   1.40738   1.40978
  Beta virt. eigenvalues --    1.41433   1.41672   1.41832   1.42031   1.42976
  Beta virt. eigenvalues --    1.43681   1.44411   1.44501   1.45312   1.45499
  Beta virt. eigenvalues --    1.45749   1.45946   1.46921   1.48429   1.48582
  Beta virt. eigenvalues --    1.48678   1.48850   1.49172   1.50223   1.50766
  Beta virt. eigenvalues --    1.51461   1.51644   1.51969   1.52280   1.52646
  Beta virt. eigenvalues --    1.52913   1.53274   1.53353   1.53822   1.53988
  Beta virt. eigenvalues --    1.55269   1.55482   1.55901   1.56194   1.56301
  Beta virt. eigenvalues --    1.56871   1.57989   1.58079   1.59655   1.59822
  Beta virt. eigenvalues --    1.60295   1.60673   1.61070   1.61605   1.62392
  Beta virt. eigenvalues --    1.62909   1.63651   1.63908   1.64618   1.65569
  Beta virt. eigenvalues --    1.66096   1.66191   1.66913   1.67423   1.68461
  Beta virt. eigenvalues --    1.68647   1.70196   1.70491   1.71008   1.71225
  Beta virt. eigenvalues --    1.71908   1.72564   1.72934   1.73347   1.73614
  Beta virt. eigenvalues --    1.74216   1.74735   1.75061   1.75343   1.75998
  Beta virt. eigenvalues --    1.76837   1.77002   1.77380   1.77916   1.78011
  Beta virt. eigenvalues --    1.79168   1.79491   1.80860   1.81526   1.81982
  Beta virt. eigenvalues --    1.82964   1.83134   1.84058   1.85335   1.85808
  Beta virt. eigenvalues --    1.86836   1.87208   1.87501   1.87767   1.87878
  Beta virt. eigenvalues --    1.88024   1.88423   1.88979   1.89302   1.89541
  Beta virt. eigenvalues --    1.89840   1.91246   1.91267   1.92075   1.92466
  Beta virt. eigenvalues --    1.93317   1.94090   1.94585   1.94728   1.95267
  Beta virt. eigenvalues --    1.95417   1.95692   1.95859   1.96185   1.96914
  Beta virt. eigenvalues --    1.98078   1.98385   1.98780   1.99123   1.99942
  Beta virt. eigenvalues --    2.03169   2.03778   2.03938   2.04055   2.04156
  Beta virt. eigenvalues --    2.05293   2.05572   2.06825   2.07630   2.08487
  Beta virt. eigenvalues --    2.09087   2.11602   2.11946   2.12582   2.12727
  Beta virt. eigenvalues --    2.14308   2.15242   2.16408   2.16724   2.17558
  Beta virt. eigenvalues --    2.18231   2.18281   2.18730   2.19090   2.19604
  Beta virt. eigenvalues --    2.22401   2.22992   2.24805   2.25256   2.25587
  Beta virt. eigenvalues --    2.25993   2.26934   2.27108   2.27331   2.27656
  Beta virt. eigenvalues --    2.27995   2.28590   2.29241   2.29562   2.29852
  Beta virt. eigenvalues --    2.30013   2.30837   2.31992   2.33571   2.33817
  Beta virt. eigenvalues --    2.34499   2.36297   2.36718   2.38135   2.38571
  Beta virt. eigenvalues --    2.40010   2.41573   2.41733   2.42709   2.43310
  Beta virt. eigenvalues --    2.43693   2.43891   2.45028   2.45362   2.46896
  Beta virt. eigenvalues --    2.47231   2.48559   2.48567   2.48675   2.49630
  Beta virt. eigenvalues --    2.53324   2.53371   2.55629   2.55720   2.55990
  Beta virt. eigenvalues --    2.56958   2.57179   2.57337   2.57997   2.58423
  Beta virt. eigenvalues --    2.59018   2.59209   2.59595   2.59927   2.60041
  Beta virt. eigenvalues --    2.60290   2.60540   2.60700   2.61837   2.62085
  Beta virt. eigenvalues --    2.62525   2.62732   2.63188   2.63299   2.63524
  Beta virt. eigenvalues --    2.64052   2.64424   2.64473   2.64596   2.65055
  Beta virt. eigenvalues --    2.66024   2.66230   2.66361   2.66636   2.67805
  Beta virt. eigenvalues --    2.68007   2.68424   2.68724   2.69169   2.69592
  Beta virt. eigenvalues --    2.70339   2.70785   2.71458   2.72670   2.72859
  Beta virt. eigenvalues --    2.73034   2.73936   2.74463   2.74582   2.74981
  Beta virt. eigenvalues --    2.76118   2.76376   2.77193   2.78769   2.78844
  Beta virt. eigenvalues --    2.80195   2.81394   2.81735   2.83088   2.83573
  Beta virt. eigenvalues --    2.86677   2.87752   2.88370   2.88588   2.88683
  Beta virt. eigenvalues --    2.88917   2.89049   2.89274   2.90236   2.90780
  Beta virt. eigenvalues --    2.91604   2.92572   2.92854   2.93245   2.93708
  Beta virt. eigenvalues --    2.94110   2.94436   2.94786   2.95489   2.95947
  Beta virt. eigenvalues --    2.96254   2.96447   2.96670   2.98479   3.00534
  Beta virt. eigenvalues --    3.02256   3.02519   3.02622   3.03174   3.05215
  Beta virt. eigenvalues --    3.05473   3.05900   3.06196   3.08177   3.08317
  Beta virt. eigenvalues --    3.11035   3.11881   3.13435   3.13539   3.13860
  Beta virt. eigenvalues --    3.14806   3.14929   3.16270   3.16388   3.17489
  Beta virt. eigenvalues --    3.22694   3.22923   3.24830   3.26580   3.26989
  Beta virt. eigenvalues --    3.28149   3.32646   3.33225   3.33783   3.33822
  Beta virt. eigenvalues --    3.34006   3.34517   3.34667   3.35051   3.37523
  Beta virt. eigenvalues --    3.38324   3.40249   3.40846   3.43494   3.44162
  Beta virt. eigenvalues --    3.44738   3.45415   3.45833   3.46376   3.49111
  Beta virt. eigenvalues --    3.51373   3.51625   3.54160   3.54415   3.55408
  Beta virt. eigenvalues --    3.57761   3.58620   3.58676   3.59047   3.59312
  Beta virt. eigenvalues --    3.62527   3.64402   3.64653   3.65338   3.69937
  Beta virt. eigenvalues --    3.72230   3.74025   3.74356   3.75198   3.76792
  Beta virt. eigenvalues --    3.81865   3.83242   3.84709   3.85494   3.86059
  Beta virt. eigenvalues --    3.87360   3.88308   3.89044   3.89786   3.90028
  Beta virt. eigenvalues --    3.95215   3.96219   3.97029   3.97542   3.99099
  Beta virt. eigenvalues --    3.99219   4.01566   4.03028   4.04039   4.05222
  Beta virt. eigenvalues --    4.09738   4.10365   4.11018   4.11453   4.15963
  Beta virt. eigenvalues --    4.16729   4.24257   4.24803   4.26251   4.26589
  Beta virt. eigenvalues --    4.40756   4.48606   4.49167   4.51281   4.60988
  Beta virt. eigenvalues --    4.61317   4.76510   4.76804   4.79622   4.79917
  Beta virt. eigenvalues --    4.81062   4.81526   4.88522   4.88756   5.02273
  Beta virt. eigenvalues --    5.02569   5.07833   5.08699   5.22242   5.22741
  Beta virt. eigenvalues --    5.27484   5.27833   5.57948   5.58280   5.60751
  Beta virt. eigenvalues --    5.61528   5.74981   5.75086   5.75331   5.75702
  Beta virt. eigenvalues --    5.87415   6.05300   6.17836   7.80168   8.11564
  Beta virt. eigenvalues --    8.18764   9.54445   9.73241  23.47211  23.47848
  Beta virt. eigenvalues --   23.60180  23.60351  23.75591  23.76236  23.77158
  Beta virt. eigenvalues --   23.77439  23.86576  23.86634  23.87573  23.87786
  Beta virt. eigenvalues --   23.90272  23.90523  23.97125  23.97230  24.01386
  Beta virt. eigenvalues --   24.01538  24.06040  24.06257  24.08522  24.08926
  Beta virt. eigenvalues --   24.10893  24.11193  24.13662  24.13868  24.15336
  Beta virt. eigenvalues --   24.15639  25.60126  25.62475  25.65595  25.66394
  Beta virt. eigenvalues --   25.74698  25.88357  26.48784  33.76677  33.97799
  Beta virt. eigenvalues --   34.03803  35.35813  35.35846  35.47185  35.47694
  Beta virt. eigenvalues --   35.59595  35.59810  35.63807  35.64685  49.83089
  Beta virt. eigenvalues --   49.83408  49.98842  49.99083 147.24663 215.45751
  Beta virt. eigenvalues --  215.70094 777.04805
          Condensed to atoms (all electrons):
          Atomic-Atomic Spin Densities.
 Mulliken charges and spin densities:
               1          2
     1  Fe   1.370718   3.737303
     2  Cl  -0.756022   0.087617
     3  N   -0.499833   0.017814
     4  N   -0.390749   0.013846
     5  N    0.025177   0.002299
     6  N   -0.353762   0.003315
     7  C    0.161239  -0.003209
     8  H    0.114319   0.001543
     9  C   -0.180135   0.002053
    10  H    0.108211   0.000621
    11  C    0.003226  -0.002146
    12  H    0.108925   0.000055
    13  C   -0.093645   0.002106
    14  H    0.096107   0.000407
    15  C    0.233803   0.001830
    16  C    0.116890   0.002308
    17  C    0.142690  -0.000330
    18  H    0.134223   0.000052
    19  Cl  -0.757538   0.087048
    20  N   -0.500939   0.017939
    21  N   -0.390129   0.014060
    22  N    0.027888   0.002272
    23  N   -0.364132   0.003463
    24  C    0.160056  -0.003217
    25  H    0.115239   0.001551
    26  C   -0.179947   0.002009
    27  H    0.108216   0.000629
    28  C    0.002789  -0.002132
    29  H    0.109137   0.000055
    30  C   -0.092283   0.002078
    31  H    0.096984   0.000410
    32  C    0.234608   0.001920
    33  C    0.115454   0.002276
    34  C    0.147028  -0.000379
    35  H    0.132852   0.000082
    36  C    0.224221   0.000600
    37  C   -0.092091   0.000316
    38  C   -0.048780   0.000464
    39  C   -0.019133  -0.000090
    40  C   -0.028727  -0.000274
    41  C   -0.222887   0.000403
    42  H    0.117162  -0.000003
    43  H    0.146317  -0.000030
    44  H    0.118059   0.000018
    45  H    0.123377   0.000013
    46  C    0.248537   0.000736
    47  C   -0.099735   0.000187
    48  C   -0.058537   0.000029
    49  C   -0.028344   0.000028
    50  C   -0.018482  -0.000028
    51  C   -0.224041   0.000025
    52  H    0.116768   0.000001
    53  H    0.144776  -0.000001
    54  H    0.121212   0.000016
    55  H    0.119845   0.000000
    56  C    0.431990  -0.000011
    57  O   -0.329847  -0.000001
    58  O   -0.334211  -0.000001
    59  H    0.258891   0.000000
    60  C    0.431608  -0.000032
    61  O   -0.327276   0.000080
    62  O   -0.336522   0.000006
    63  H    0.259187  -0.000001
 Sum of Mulliken charges =   0.00000   4.00000
 Mulliken charges and spin densities with hydrogens summed into heavy atoms:
               1          2
     1  Fe   1.370718   3.737303
     2  Cl  -0.756022   0.087617
     3  N   -0.499833   0.017814
     4  N   -0.390749   0.013846
     5  N    0.025177   0.002299
     6  N   -0.353762   0.003315
     7  C    0.275557  -0.001666
     9  C   -0.071925   0.002674
    11  C    0.112151  -0.002091
    13  C    0.002463   0.002513
    15  C    0.233803   0.001830
    16  C    0.116890   0.002308
    17  C    0.276913  -0.000277
    19  Cl  -0.757538   0.087048
    20  N   -0.500939   0.017939
    21  N   -0.390129   0.014060
    22  N    0.027888   0.002272
    23  N   -0.364132   0.003463
    24  C    0.275295  -0.001666
    26  C   -0.071732   0.002638
    28  C    0.111927  -0.002077
    30  C    0.004701   0.002488
    32  C    0.234608   0.001920
    33  C    0.115454   0.002276
    34  C    0.279880  -0.000297
    36  C    0.224221   0.000600
    37  C    0.025071   0.000313
    38  C    0.097537   0.000434
    39  C    0.098926  -0.000072
    40  C    0.094650  -0.000261
    41  C   -0.222887   0.000403
    46  C    0.248537   0.000736
    47  C    0.017032   0.000188
    48  C    0.086239   0.000028
    49  C    0.092868   0.000044
    50  C    0.101363  -0.000028
    51  C   -0.224041   0.000025
    56  C    0.431990  -0.000011
    57  O   -0.329847  -0.000001
    58  O   -0.075320  -0.000001
    60  C    0.431608  -0.000032
    61  O   -0.327276   0.000080
    62  O   -0.077335   0.000005
 Electronic spatial extent (au):  <R**2>=          33892.3785
 Charge=              0.0000 electrons
 Dipole moment (field-independent basis, Debye):
    X=              0.4167    Y=             -2.2937    Z=             -0.3560  Tot=              2.3582
 Quadrupole moment (field-independent basis, Debye-Ang):
   XX=           -216.7813   YY=           -187.9836   ZZ=           -307.6305
   XY=            -15.6344   XZ=             -3.8894   YZ=             23.4034
 Traceless Quadrupole moment (field-independent basis, Debye-Ang):
   XX=             20.6838   YY=             49.4815   ZZ=            -70.1654
   XY=            -15.6344   XZ=             -3.8894   YZ=             23.4034
 Octapole moment (field-independent basis, Debye-Ang**2):
  XXX=           -144.5578  YYY=           -233.1440  ZZZ=             -2.6076  XYY=           -133.9896
  XXY=            -74.4973  XXZ=            -16.7138  XZZ=             91.4001  YZZ=             -0.5454
  YYZ=            -21.6461  XYZ=            -14.3465
 Hexadecapole moment (field-independent basis, Debye-Ang**3):
 XXXX=         -19101.7309 YYYY=         -18630.0328 ZZZZ=          -1954.7475 XXXY=           -281.4423
 XXXZ=           -384.4833 YYYX=          -1662.2815 YYYZ=            462.0403 ZZZX=             -5.9468
 ZZZY=              0.1836 XXYY=          -5943.4976 XXZZ=          -4528.6236 YYZZ=          -3783.0971
 XXYZ=            606.9598 YYXZ=             76.1538 ZZXY=              1.5294
 N-N= 5.837263901883D+03 E-N=-2.111461992027D+04  KE= 3.992849367711D+03
                          Isotropic Fermi Contact Couplings
        Atom                 a.u.       MegaHertz       Gauss      10(-4) cm-1
     1  Fe(57)            -0.56122     -20.34985      -7.26133      -6.78798
     2  Cl(35)             0.05397       5.91622       2.11106       1.97344
     3  N(14)              0.07184       5.80261       2.07051       1.93554
     4  N(14)              0.08737       7.05710       2.51815       2.35400
     5  N(14)              0.01154       0.93220       0.33263       0.31095
     6  N(14)              0.00972       0.78499       0.28010       0.26184
     7  C(13)             -0.00206      -0.57840      -0.20639      -0.19293
     8  H(1)               0.00042       0.46695       0.16662       0.15576
     9  C(13)              0.00162       0.45565       0.16259       0.15199
    10  H(1)               0.00012       0.13768       0.04913       0.04592
    11  C(13)             -0.00001      -0.00360      -0.00129      -0.00120
    12  H(1)               0.00001       0.01050       0.00375       0.00350
    13  C(13)              0.00169       0.47394       0.16911       0.15809
    14  H(1)               0.00014       0.15226       0.05433       0.05079
    15  C(13)             -0.00182      -0.51220      -0.18277      -0.17085
    16  C(13)             -0.00057      -0.15945      -0.05689      -0.05319
    17  C(13)              0.00038       0.10615       0.03788       0.03541
    18  H(1)               0.00003       0.03082       0.01100       0.01028
    19  Cl(35)             0.05413       5.93353       2.11723       1.97921
    20  N(14)              0.07205       5.81968       2.07661       1.94124
    21  N(14)              0.08769       7.08348       2.52756       2.36279
    22  N(14)              0.01143       0.92321       0.32943       0.30795
    23  N(14)              0.00955       0.77129       0.27521       0.25727
    24  C(13)             -0.00210      -0.58930      -0.21028      -0.19657
    25  H(1)               0.00042       0.47332       0.16889       0.15788
    26  C(13)              0.00163       0.45722       0.16315       0.15251
    27  H(1)               0.00012       0.13923       0.04968       0.04644
    28  C(13)             -0.00001      -0.00208      -0.00074      -0.00069
    29  H(1)               0.00001       0.01022       0.00365       0.00341
    30  C(13)              0.00169       0.47560       0.16971       0.15864
    31  H(1)               0.00014       0.15501       0.05531       0.05171
    32  C(13)             -0.00181      -0.50912      -0.18167      -0.16982
    33  C(13)             -0.00057      -0.16157      -0.05765      -0.05389
    34  C(13)              0.00033       0.09173       0.03273       0.03060
    35  H(1)               0.00003       0.03130       0.01117       0.01044
    36  C(13)              0.00052       0.14622       0.05217       0.04877
    37  C(13)              0.00022       0.06260       0.02234       0.02088
    38  C(13)              0.00001       0.00151       0.00054       0.00051
    39  C(13)              0.00005       0.01539       0.00549       0.00513
    40  C(13)             -0.00003      -0.00725      -0.00259      -0.00242
    41  C(13)              0.00002       0.00687       0.00245       0.00229
    42  H(1)               0.00001       0.00678       0.00242       0.00226
    43  H(1)               0.00000      -0.00015      -0.00005      -0.00005
    44  H(1)               0.00001       0.00736       0.00263       0.00246
    45  H(1)               0.00000       0.00410       0.00146       0.00137
    46  C(13)              0.00051       0.14222       0.05075       0.04744
    47  C(13)              0.00036       0.10056       0.03588       0.03354
    48  C(13)             -0.00004      -0.00996      -0.00356      -0.00332
    49  C(13)              0.00011       0.03127       0.01116       0.01043
    50  C(13)              0.00000      -0.00069      -0.00025      -0.00023
    51  C(13)              0.00000      -0.00071      -0.00025      -0.00024
    52  H(1)               0.00001       0.01323       0.00472       0.00441
    53  H(1)               0.00001       0.00940       0.00336       0.00314
    54  H(1)               0.00001       0.00819       0.00292       0.00273
    55  H(1)               0.00000       0.00015       0.00005       0.00005
    56  C(13)              0.00000       0.00014       0.00005       0.00005
    57  O(17)              0.00000      -0.00008      -0.00003      -0.00003
    58  O(17)              0.00000       0.00011       0.00004       0.00004
    59  H(1)               0.00000       0.00002       0.00001       0.00001
    60  C(13)             -0.00002      -0.00484      -0.00173      -0.00162
    61  O(17)              0.00001      -0.00102      -0.00036      -0.00034
    62  O(17)              0.00000       0.00031       0.00011       0.00010
    63  H(1)               0.00000      -0.00028      -0.00010      -0.00009
 --------------------------------------------------------
       Center         ----  Spin Dipole Couplings  ----
                      3XX-RR        3YY-RR        3ZZ-RR
 --------------------------------------------------------
     1   Atom       -1.657753     -0.584425      2.242178
     2   Atom       -0.131203     -0.084276      0.215478
     3   Atom       -0.021050      0.082498     -0.061448
     4   Atom       -0.007682      0.082316     -0.074634
     5   Atom        0.020444     -0.004990     -0.015455
     6   Atom        0.000077      0.007077     -0.007154
     7   Atom        0.018362     -0.000460     -0.017902
     8   Atom        0.025302     -0.011486     -0.013816
     9   Atom        0.002154      0.002413     -0.004567
    10   Atom        0.003531     -0.000258     -0.003273
    11   Atom       -0.000048      0.006054     -0.006006
    12   Atom       -0.000549      0.002805     -0.002256
    13   Atom       -0.005649      0.010530     -0.004881
    14   Atom       -0.003824      0.007510     -0.003686
    15   Atom       -0.013140      0.033955     -0.020815
    16   Atom       -0.012865      0.031915     -0.019050
    17   Atom       -0.002255      0.011088     -0.008833
    18   Atom       -0.002320      0.006315     -0.003995
    19   Atom       -0.138609     -0.077796      0.216405
    20   Atom       -0.009772      0.071994     -0.062222
    21   Atom       -0.018839      0.093773     -0.074934
    22   Atom        0.017768     -0.002430     -0.015338
    23   Atom       -0.001705      0.008432     -0.006727
    24   Atom        0.020120     -0.002746     -0.017374
    25   Atom        0.025825     -0.012882     -0.012943
    26   Atom        0.003077      0.001376     -0.004453
    27   Atom        0.003965     -0.000804     -0.003160
    28   Atom        0.000511      0.005472     -0.005983
    29   Atom       -0.000218      0.002484     -0.002266
    30   Atom       -0.004974      0.009984     -0.005009
    31   Atom       -0.003655      0.007430     -0.003775
    32   Atom       -0.012535      0.033564     -0.021029
    33   Atom       -0.014152      0.033541     -0.019390
    34   Atom       -0.003144      0.012010     -0.008866
    35   Atom       -0.002732      0.006751     -0.004019
    36   Atom        0.004064     -0.000037     -0.004027
    37   Atom        0.000941      0.000730     -0.001671
    38   Atom        0.003436     -0.001069     -0.002367
    39   Atom        0.000928      0.000289     -0.001218
    40   Atom        0.002154     -0.000620     -0.001534
    41   Atom        0.001051     -0.000212     -0.000839
    42   Atom        0.000157      0.001491     -0.001649
    43   Atom        0.005421     -0.002358     -0.003064
    44   Atom        0.000500      0.000317     -0.000817
    45   Atom        0.001866     -0.000800     -0.001066
    46   Atom        0.003035      0.000852     -0.003887
    47   Atom        0.000441      0.001515     -0.001956
    48   Atom        0.003458     -0.000759     -0.002698
    49   Atom        0.000723      0.000519     -0.001242
    50   Atom        0.001998     -0.000514     -0.001484
    51   Atom        0.001047     -0.000033     -0.001014
    52   Atom       -0.000381      0.002204     -0.001824
    53   Atom        0.005759     -0.002244     -0.003515
    54   Atom        0.000260      0.000558     -0.000818
    55   Atom        0.001922     -0.000739     -0.001183
    56   Atom        0.000711     -0.000063     -0.000648
    57   Atom        0.000436      0.000059     -0.000495
    58   Atom        0.000810     -0.000238     -0.000572
    59   Atom        0.000609     -0.000178     -0.000431
    60   Atom        0.000844     -0.000187     -0.000658
    61   Atom        0.000692     -0.000315     -0.000378
    62   Atom        0.000516     -0.000047     -0.000469
    63   Atom        0.000455     -0.000058     -0.000397
 --------------------------------------------------------
                        XY            XZ            YZ
 --------------------------------------------------------
     1   Atom       -0.042593      0.116662     -0.403339
     2   Atom       -0.030712      0.051252     -0.066569
     3   Atom        0.100125      0.019275      0.032592
     4   Atom       -0.104400     -0.004680     -0.000665
     5   Atom       -0.021117      0.000484     -0.001961
     6   Atom       -0.012957      0.000004     -0.002143
     7   Atom        0.020488      0.007469      0.005055
     8   Atom        0.012582      0.007358      0.002260
     9   Atom        0.009228      0.002210      0.002225
    10   Atom        0.004923      0.001615      0.001092
    11   Atom        0.005639      0.001646      0.002444
    12   Atom        0.003036      0.000667      0.001110
    13   Atom        0.005648      0.000942      0.003157
    14   Atom        0.001234      0.000215      0.001826
    15   Atom        0.006568      0.001970      0.009196
    16   Atom       -0.012754     -0.002565      0.005233
    17   Atom       -0.008547     -0.001082      0.001652
    18   Atom       -0.003882     -0.000251      0.000675
    19   Atom        0.024626     -0.028469     -0.070202
    20   Atom       -0.105744     -0.019850      0.030802
    21   Atom        0.099484      0.002886     -0.002180
    22   Atom        0.022459     -0.001978     -0.002357
    23   Atom        0.012533     -0.000566     -0.003504
    24   Atom       -0.019168     -0.008991      0.005215
    25   Atom       -0.010242     -0.009634      0.002409
    26   Atom       -0.009112     -0.002582      0.002552
    27   Atom       -0.004650     -0.001919      0.001159
    28   Atom       -0.005955     -0.001913      0.002229
    29   Atom       -0.003209     -0.000725      0.001055
    30   Atom       -0.006516     -0.000967      0.003039
    31   Atom       -0.001878     -0.000273      0.001535
    32   Atom       -0.009129     -0.002998      0.007769
    33   Atom        0.010289      0.001858      0.004070
    34   Atom        0.007772      0.000526      0.001072
    35   Atom        0.003376      0.000152      0.000515
    36   Atom       -0.005187     -0.000141      0.000347
    37   Atom       -0.002858     -0.000700      0.000314
    38   Atom       -0.003156      0.000795     -0.000773
    39   Atom       -0.001844      0.000024      0.000147
    40   Atom       -0.001787      0.000604     -0.000090
    41   Atom       -0.001318     -0.000034     -0.000356
    42   Atom       -0.002641     -0.000619      0.000858
    43   Atom       -0.003496      0.002410     -0.000889
    44   Atom       -0.001259     -0.000196      0.000191
    45   Atom       -0.001125      0.000650     -0.000233
    46   Atom        0.005488     -0.000376     -0.000309
    47   Atom        0.003031     -0.000350     -0.000428
    48   Atom        0.003372      0.000236      0.000149
    49   Atom        0.001828     -0.000176     -0.000217
    50   Atom        0.001795      0.000026     -0.000006
    51   Atom        0.001470     -0.000124     -0.000082
    52   Atom        0.002495     -0.000381     -0.000663
    53   Atom        0.003518      0.000995      0.000353
    54   Atom        0.001257     -0.000201     -0.000234
    55   Atom        0.001182      0.000133      0.000048
    56   Atom        0.000882     -0.000087     -0.000064
    57   Atom        0.000718     -0.000089     -0.000082
    58   Atom        0.000673     -0.000027     -0.000018
    59   Atom        0.000516     -0.000033     -0.000017
    60   Atom       -0.000825      0.000081     -0.000037
    61   Atom       -0.000537      0.000044     -0.000290
    62   Atom       -0.000708     -0.000022      0.000000
    63   Atom       -0.000539      0.000005     -0.000003
 --------------------------------------------------------


 ---------------------------------------------------------------------------------
              Anisotropic Spin Dipole Couplings in Principal Axis System
 ---------------------------------------------------------------------------------

       Atom             a.u.   MegaHertz   Gauss  10(-4) cm-1        Axes

              Baa    -1.6621   -28.776   -10.268    -9.599  0.9992  0.0295 -0.0268
     1 Fe(57) Bbb    -0.6402   -11.084    -3.955    -3.697 -0.0254  0.9899  0.1395
              Bcc     2.3023    39.860    14.223    13.296  0.0307 -0.1388  0.9899
 
              Baa    -0.1474    -7.713    -2.752    -2.573  0.9207  0.3856 -0.0593
     2 Cl(35) Bbb    -0.0909    -4.757    -1.698    -1.587 -0.3595  0.8976  0.2552
              Bcc     0.2383    12.470     4.450     4.160  0.1516 -0.2136  0.9651
 
              Baa    -0.0820    -3.163    -1.129    -1.055  0.8507 -0.5245  0.0339
     3 N(14)  Bbb    -0.0682    -2.630    -0.939    -0.877 -0.1208 -0.1325  0.9838
              Bcc     0.1502     5.793     2.067     1.933  0.5115  0.8410  0.1761
 
              Baa    -0.0799    -3.080    -1.099    -1.028  0.6493  0.4205  0.6337
     4 N(14)  Bbb    -0.0711    -2.744    -0.979    -0.915 -0.5256 -0.3542  0.7735
              Bcc     0.1510     5.824     2.078     1.943 -0.5497  0.8353  0.0089
 
              Baa    -0.0178    -0.688    -0.246    -0.230  0.4044  0.7453  0.5301
     5 N(14)  Bbb    -0.0146    -0.562    -0.201    -0.188 -0.2827 -0.4494  0.8474
              Bcc     0.0324     1.250     0.446     0.417  0.8698 -0.4925  0.0290
 
              Baa    -0.0104    -0.401    -0.143    -0.134  0.7184  0.5802  0.3839
     6 N(14)  Bbb    -0.0067    -0.260    -0.093    -0.087 -0.3456 -0.1813  0.9207
              Bcc     0.0171     0.660     0.236     0.220 -0.6038  0.7941 -0.0702
 
              Baa    -0.0195    -2.617    -0.934    -0.873 -0.1263 -0.1253  0.9840
     7 C(13)  Bbb    -0.0136    -1.823    -0.651    -0.608 -0.5455  0.8373  0.0367
              Bcc     0.0331     4.441     1.584     1.481  0.8285  0.5322  0.1741
 
              Baa    -0.0154    -8.205    -2.928    -2.737 -0.3055  0.9500  0.0648
     8 H(1)   Bbb    -0.0152    -8.084    -2.885    -2.697 -0.1436 -0.1133  0.9831
              Bcc     0.0305    16.289     5.812     5.433  0.9413  0.2911  0.1710
 
              Baa    -0.0069    -0.932    -0.333    -0.311  0.7128 -0.7014 -0.0061
     9 C(13)  Bbb    -0.0052    -0.692    -0.247    -0.231 -0.1254 -0.1360  0.9827
              Bcc     0.0121     1.624     0.580     0.542  0.6901  0.6997  0.1849
 
              Baa    -0.0037    -1.948    -0.695    -0.650 -0.5300  0.5660  0.6314
    10 H(1)   Bbb    -0.0036    -1.932    -0.690    -0.645  0.2484 -0.6083  0.7538
              Bcc     0.0073     3.880     1.384     1.294  0.8108  0.5564  0.1818
 
              Baa    -0.0066    -0.880    -0.314    -0.293 -0.1363 -0.1294  0.9822
    11 C(13)  Bbb    -0.0034    -0.456    -0.163    -0.152  0.8521 -0.5210  0.0496
              Bcc     0.0100     1.336     0.477     0.446  0.5053  0.8437  0.1813
 
              Baa    -0.0025    -1.330    -0.475    -0.444 -0.1508 -0.1191  0.9814
    12 H(1)   Bbb    -0.0023    -1.248    -0.445    -0.416  0.8527 -0.5179  0.0681
              Bcc     0.0048     2.579     0.920     0.860  0.5001  0.8471  0.1797
 
              Baa    -0.0074    -0.997    -0.356    -0.332  0.9524 -0.3038  0.0241
    13 C(13)  Bbb    -0.0055    -0.737    -0.263    -0.246 -0.0779 -0.1662  0.9830
              Bcc     0.0129     1.733     0.618     0.578  0.2946  0.9381  0.1820
 
              Baa    -0.0040    -2.127    -0.759    -0.710 -0.5219 -0.0789  0.8494
    14 H(1)   Bbb    -0.0039    -2.105    -0.751    -0.702  0.8464 -0.1716  0.5041
              Bcc     0.0079     4.233     1.510     1.412  0.1059  0.9820  0.1563
 
              Baa    -0.0224    -3.007    -1.073    -1.003 -0.1038 -0.1484  0.9835
    15 C(13)  Bbb    -0.0140    -1.876    -0.669    -0.626  0.9852 -0.1506  0.0813
              Bcc     0.0364     4.883     1.743     1.629  0.1360  0.9774  0.1618
 
              Baa    -0.0200    -2.682    -0.957    -0.895  0.3053 -0.0210  0.9520
    16 C(13)  Bbb    -0.0159    -2.134    -0.761    -0.712  0.9170  0.2761 -0.2880
              Bcc     0.0359     4.816     1.718     1.606 -0.2568  0.9609  0.1035
 
              Baa    -0.0090    -1.210    -0.432    -0.404  0.1206 -0.0303  0.9922
    17 C(13)  Bbb    -0.0064    -0.859    -0.307    -0.287  0.8909  0.4443 -0.0947
              Bcc     0.0154     2.069     0.738     0.690 -0.4380  0.8954  0.0805
 
              Baa    -0.0040    -2.155    -0.769    -0.719 -0.0090 -0.0684  0.9976
    18 H(1)   Bbb    -0.0038    -2.032    -0.725    -0.678  0.9339  0.3559  0.0329
              Bcc     0.0078     4.187     1.494     1.397 -0.3573  0.9320  0.0607
 
              Baa    -0.1474    -7.713    -2.752    -2.573  0.9463 -0.3231  0.0117
    19 Cl(35) Bbb    -0.0879    -4.600    -1.641    -1.534  0.3109  0.9193  0.2412
              Bcc     0.2353    12.313     4.393     4.107 -0.0887 -0.2246  0.9704
 
              Baa    -0.0823    -3.176    -1.133    -1.059  0.8158  0.5736 -0.0733
    20 N(14)  Bbb    -0.0684    -2.640    -0.942    -0.881  0.1568 -0.0975  0.9828
              Bcc     0.1508     5.815     2.075     1.940 -0.5566  0.8133  0.1695
 
              Baa    -0.0796    -3.070    -1.096    -1.024  0.6843 -0.4003 -0.6095
    21 N(14)  Bbb    -0.0722    -2.784    -0.993    -0.929  0.5273 -0.3057  0.7928
              Bcc     0.1518     5.854     2.089     1.953  0.5037  0.8639 -0.0019
 
              Baa    -0.0174    -0.671    -0.239    -0.224 -0.4677  0.7703  0.4335
    22 N(14)  Bbb    -0.0151    -0.582    -0.208    -0.194  0.2827 -0.3343  0.8990
              Bcc     0.0325     1.252     0.447     0.418  0.8375  0.5430 -0.0614
 
              Baa    -0.0108    -0.415    -0.148    -0.138  0.7427 -0.5537 -0.3766
    23 N(14)  Bbb    -0.0066    -0.253    -0.090    -0.084  0.3848 -0.1074  0.9167
              Bcc     0.0173     0.668     0.238     0.223  0.5481  0.8258 -0.1333
 
              Baa    -0.0195    -2.619    -0.934    -0.873  0.1674 -0.1132  0.9794
    24 C(13)  Bbb    -0.0136    -1.829    -0.653    -0.610  0.4969  0.8677  0.0154
              Bcc     0.0331     4.448     1.587     1.484  0.8515 -0.4841 -0.2015
 
              Baa    -0.0154    -8.231    -2.937    -2.745  0.2251  0.9719 -0.0692
    25 H(1)   Bbb    -0.0152    -8.113    -2.895    -2.706  0.2322  0.0154  0.9725
              Bcc     0.0306    16.343     5.832     5.452  0.9463 -0.2350 -0.2222
 
              Baa    -0.0069    -0.931    -0.332    -0.311  0.6588  0.7477 -0.0833
    26 C(13)  Bbb    -0.0052    -0.702    -0.251    -0.234  0.2143 -0.0804  0.9735
              Bcc     0.0122     1.633     0.583     0.545  0.7211 -0.6592 -0.2132
 
              Baa    -0.0037    -1.950    -0.696    -0.651  0.5178  0.5947  0.6150
    27 H(1)   Bbb    -0.0036    -1.938    -0.691    -0.646 -0.1886 -0.6218  0.7601
              Bcc     0.0073     3.888     1.387     1.297  0.8344 -0.5096 -0.2098
 
              Baa    -0.0066    -0.880    -0.314    -0.293  0.1921 -0.0861  0.9776
    28 C(13)  Bbb    -0.0034    -0.459    -0.164    -0.153  0.8130  0.5719 -0.1094
              Bcc     0.0100     1.339     0.478     0.447 -0.5496  0.8158  0.1798
 
              Baa    -0.0025    -1.333    -0.476    -0.445  0.2076 -0.0729  0.9755
    29 H(1)   Bbb    -0.0023    -1.252    -0.447    -0.418  0.8124  0.5683 -0.1304
              Bcc     0.0048     2.585     0.922     0.862 -0.5448  0.8196  0.1772
 
              Baa    -0.0074    -0.997    -0.356    -0.333  0.9284  0.3621 -0.0839
    30 C(13)  Bbb    -0.0056    -0.746    -0.266    -0.249  0.1405 -0.1329  0.9811
              Bcc     0.0130     1.743     0.622     0.581 -0.3441  0.9226  0.1743
 
              Baa    -0.0040    -2.131    -0.761    -0.711  0.5513 -0.0214  0.8340
    31 H(1)   Bbb    -0.0040    -2.109    -0.752    -0.703  0.8185  0.2073 -0.5358
              Bcc     0.0079     4.240     1.513     1.414 -0.1614  0.9780  0.1318
 
              Baa    -0.0225    -3.014    -1.076    -1.005  0.2000 -0.1025  0.9744
    32 C(13)  Bbb    -0.0140    -1.880    -0.671    -0.627  0.9613  0.2130 -0.1749
              Bcc     0.0365     4.894     1.746     1.633 -0.1896  0.9717  0.1412
 
              Baa    -0.0200    -2.684    -0.958    -0.895 -0.2677 -0.0218  0.9632
    33 C(13)  Bbb    -0.0160    -2.149    -0.767    -0.717  0.9418 -0.2167  0.2569
              Bcc     0.0360     4.832     1.724     1.612  0.2031  0.9760  0.0785
 
              Baa    -0.0089    -1.198    -0.427    -0.400 -0.0441 -0.0347  0.9984
    34 C(13)  Bbb    -0.0064    -0.861    -0.307    -0.287  0.9205 -0.3898  0.0271
              Bcc     0.0153     2.059     0.735     0.687  0.3882  0.9203  0.0492
 
              Baa    -0.0040    -2.158    -0.770    -0.720  0.0363 -0.0590  0.9976
    35 H(1)   Bbb    -0.0038    -2.033    -0.726    -0.678  0.9520 -0.3017 -0.0524
              Bcc     0.0079     4.191     1.495     1.398  0.3041  0.9516  0.0452
 
              Baa    -0.0041    -0.552    -0.197    -0.184 -0.1783 -0.3064  0.9350
    36 C(13)  Bbb    -0.0035    -0.468    -0.167    -0.156  0.5342  0.7679  0.3535
              Bcc     0.0076     1.020     0.364     0.340  0.8264 -0.5625 -0.0268
 
              Baa    -0.0022    -0.293    -0.105    -0.098  0.6366  0.5683  0.5214
    37 C(13)  Bbb    -0.0016    -0.216    -0.077    -0.072 -0.2819 -0.4578  0.8432
              Bcc     0.0038     0.509     0.182     0.170  0.7179 -0.6837 -0.1313
 
              Baa    -0.0029    -0.394    -0.141    -0.131  0.2940  0.7446  0.5993
    38 C(13)  Bbb    -0.0023    -0.305    -0.109    -0.102 -0.3781 -0.4852  0.7884
              Bcc     0.0052     0.699     0.249     0.233  0.8779 -0.4584  0.1389
 
              Baa    -0.0014    -0.184    -0.066    -0.061 -0.4819 -0.5926  0.6455
    39 C(13)  Bbb    -0.0011    -0.149    -0.053    -0.050  0.4282  0.4835  0.7635
              Bcc     0.0025     0.333     0.119     0.111  0.7645 -0.6443 -0.0207
 
              Baa    -0.0017    -0.234    -0.083    -0.078 -0.3491 -0.4912  0.7980
    40 C(13)  Bbb    -0.0014    -0.182    -0.065    -0.061  0.2834  0.7564  0.5895
              Bcc     0.0031     0.416     0.149     0.139  0.8932 -0.4319  0.1249
 
              Baa    -0.0013    -0.172    -0.061    -0.057  0.4026  0.6960  0.5946
    41 C(13)  Bbb    -0.0006    -0.082    -0.029    -0.027 -0.3610 -0.4761  0.8018
              Bcc     0.0019     0.254     0.091     0.085  0.8412 -0.5375  0.0596
 
              Baa    -0.0019    -1.025    -0.366    -0.342  0.6254  0.6072 -0.4901
    42 H(1)   Bbb    -0.0018    -0.978    -0.349    -0.326  0.4965  0.1749  0.8502
              Bcc     0.0038     2.004     0.715     0.668 -0.6020  0.7751  0.1920
 
              Baa    -0.0037    -1.989    -0.710    -0.664 -0.4122 -0.6162  0.6711
    43 H(1)   Bbb    -0.0037    -1.955    -0.698    -0.652  0.0858  0.7070  0.7020
              Bcc     0.0074     3.944     1.407     1.316  0.9070 -0.3469  0.2386
 
              Baa    -0.0009    -0.457    -0.163    -0.153  0.5477  0.6689 -0.5025
    44 H(1)   Bbb    -0.0008    -0.450    -0.161    -0.150  0.4126  0.3066  0.8578
              Bcc     0.0017     0.908     0.324     0.303  0.7279 -0.6771 -0.1080
 
              Baa    -0.0012    -0.647    -0.231    -0.216  0.3875  0.8370 -0.3864
    45 H(1)   Bbb    -0.0012    -0.641    -0.229    -0.214 -0.0327  0.4313  0.9016
              Bcc     0.0024     1.288     0.460     0.430  0.9213 -0.3367  0.1945
 
              Baa    -0.0039    -0.524    -0.187    -0.175  0.0330  0.0267  0.9991
    46 C(13)  Bbb    -0.0037    -0.490    -0.175    -0.163 -0.6344  0.7730  0.0003
              Bcc     0.0076     1.014     0.362     0.338  0.7723  0.6338 -0.0425
 
              Baa    -0.0021    -0.282    -0.101    -0.094  0.7595 -0.6459 -0.0780
    47 C(13)  Bbb    -0.0020    -0.269    -0.096    -0.090  0.1182  0.0191  0.9928
              Bcc     0.0041     0.551     0.197     0.184  0.6397  0.7632 -0.0908
 
              Baa    -0.0027    -0.364    -0.130    -0.121  0.0605 -0.1796  0.9819
    48 C(13)  Bbb    -0.0026    -0.352    -0.126    -0.117 -0.4819  0.8562  0.1863
              Bcc     0.0053     0.716     0.255     0.239  0.8741  0.4844  0.0347
 
              Baa    -0.0013    -0.172    -0.061    -0.057 -0.2647  0.3758  0.8881
    49 C(13)  Bbb    -0.0012    -0.160    -0.057    -0.053  0.6370 -0.6233  0.4536
              Bcc     0.0025     0.332     0.118     0.111  0.7240  0.6857 -0.0744
 
              Baa    -0.0015    -0.200    -0.071    -0.067 -0.1772  0.3310  0.9268
    50 C(13)  Bbb    -0.0014    -0.193    -0.069    -0.065 -0.4266  0.8229 -0.3754
              Bcc     0.0029     0.393     0.140     0.131  0.8869  0.4619  0.0046
 
              Baa    -0.0011    -0.142    -0.051    -0.047 -0.5732  0.8123 -0.1078
    51 C(13)  Bbb    -0.0010    -0.137    -0.049    -0.046 -0.0226  0.1158  0.9930
              Bcc     0.0021     0.279     0.100     0.093  0.8191  0.5716 -0.0480
 
              Baa    -0.0019    -1.033    -0.369    -0.345 -0.3173  0.3334  0.8878
    52 H(1)   Bbb    -0.0019    -1.008    -0.360    -0.336  0.7966 -0.4143  0.4403
              Bcc     0.0038     2.041     0.728     0.681  0.5146  0.8469 -0.1341
 
              Baa    -0.0036    -1.935    -0.690    -0.645 -0.2081  0.2911  0.9338
    53 H(1)   Bbb    -0.0036    -1.901    -0.678    -0.634 -0.2992  0.8900 -0.3441
              Bcc     0.0072     3.836     1.369     1.279  0.9312  0.3510  0.0981
 
              Baa    -0.0009    -0.460    -0.164    -0.153 -0.5040  0.5555  0.6614
    54 H(1)   Bbb    -0.0009    -0.454    -0.162    -0.151  0.5580 -0.3750  0.7402
              Bcc     0.0017     0.914     0.326     0.305  0.6593  0.7421 -0.1210
 
              Baa    -0.0012    -0.636    -0.227    -0.212 -0.2575  0.5924  0.7634
    55 H(1)   Bbb    -0.0012    -0.633    -0.226    -0.211 -0.2474  0.7233 -0.6447
              Bcc     0.0024     1.268     0.453     0.423  0.9341  0.3549  0.0397
 
              Baa    -0.0007    -0.088    -0.031    -0.029 -0.1320  0.2976  0.9455
    56 C(13)  Bbb    -0.0006    -0.085    -0.030    -0.029 -0.5329  0.7830 -0.3208
              Bcc     0.0013     0.173     0.062     0.058  0.8358  0.5463 -0.0552
 
              Baa    -0.0005     0.037     0.013     0.012 -0.2835  0.4768  0.8321
    57 O(17)  Bbb    -0.0005     0.035     0.013     0.012 -0.5451  0.6337 -0.5488
              Bcc     0.0010    -0.072    -0.026    -0.024  0.7890  0.6092 -0.0802
 
              Baa    -0.0006     0.042     0.015     0.014 -0.1720  0.3907  0.9043
    58 O(17)  Bbb    -0.0006     0.041     0.015     0.014 -0.4045  0.8090 -0.4265
              Bcc     0.0011    -0.082    -0.029    -0.028  0.8982  0.4392 -0.0189
 
              Baa    -0.0004    -0.231    -0.082    -0.077 -0.4003  0.8334  0.3812
    59 H(1)   Bbb    -0.0004    -0.231    -0.082    -0.077  0.1930 -0.3300  0.9241
              Bcc     0.0009     0.462     0.165     0.154  0.8959  0.4434 -0.0287
 
              Baa    -0.0007    -0.089    -0.032    -0.030 -0.1936 -0.2609  0.9458
    60 C(13)  Bbb    -0.0006    -0.086    -0.031    -0.029  0.4463  0.8351  0.3217
              Bcc     0.0013     0.175     0.063     0.058  0.8737 -0.4843  0.0452
 
              Baa    -0.0007     0.053     0.019     0.018  0.2686  0.7602  0.5916
    61 O(17)  Bbb    -0.0002     0.015     0.006     0.005 -0.3361 -0.5016  0.7972
              Bcc     0.0009    -0.068    -0.024    -0.023  0.9027 -0.4129  0.1207
 
              Baa    -0.0005     0.038     0.014     0.013  0.5515  0.8088  0.2041
    62 O(17)  Bbb    -0.0005     0.034     0.012     0.011 -0.1047 -0.1757  0.9789
              Bcc     0.0010    -0.072    -0.026    -0.024  0.8276 -0.5612 -0.0122
 
              Baa    -0.0004    -0.213    -0.076    -0.071  0.5274  0.8335 -0.1644
    63 H(1)   Bbb    -0.0004    -0.212    -0.076    -0.071  0.0839  0.1415  0.9864
              Bcc     0.0008     0.424     0.151     0.142  0.8454 -0.5341  0.0046
 

 ---------------------------------------------------------------------------------

 No NMR shielding tensors so no spin-rotation constants.
 Leave Link  601 at Sat Oct 20 06:27:48 2018, MaxMem=   838860800 cpu:        47.7
 (Enter /soft/sl6.3/x86_64/gaussian/g09_d01/g09/l701.exe)
 Compute integral first derivatives.
 ... and contract with generalized density number  0.
 Leave Link  701 at Sat Oct 20 06:27:49 2018, MaxMem=   838860800 cpu:        17.5
 (Enter /soft/sl6.3/x86_64/gaussian/g09_d01/g09/l702.exe)
 L702 exits ... SP integral derivatives will be done elsewhere.
 Leave Link  702 at Sat Oct 20 06:27:49 2018, MaxMem=   838860800 cpu:         0.4
 (Enter /soft/sl6.3/x86_64/gaussian/g09_d01/g09/l703.exe)
 Compute integral first derivatives, UseDBF=F ICtDFT=           0.
 Integral derivatives from FoFJK, PRISM(SPDF).
 Calling FoFJK, ICntrl=      2127 FMM=T ISym2X=0 I1Cent= 0 IOpClX= 1 NMat=1 NMatS=1 NMatT=0.
 FoFJK:  IHMeth= 1 ICntrl=    2127 DoSepK=F KAlg= 0 I1Cent=   0 FoldK=F
 IRaf=         0 NMat=   1 IRICut=       1 DoRegI=T DoRafI=F ISym2E= 0.
 FoFCou: FMM=T IPFlag=           0 FMFlag=      100000 FMFlg1=        2001
         NFxFlg=           0 DoJE=F BraDBF=F KetDBF=F FulRan=T
         wScrn=  0.000000 ICntrl=    2127 IOpCl=  1 I1Cent=           0 NGrid=           0
         NMat0=    1 NMatS0=      1 NMatT0=    0 NMatD0=    1 NMtDS0=    0 NMtDT0=    0
 Symmetry not used in FoFCou.
 FMM levels:  10  Number of levels for PrismC:   9
 Leave Link  703 at Sat Oct 20 06:29:40 2018, MaxMem=   838860800 cpu:      1779.2
 (Enter /soft/sl6.3/x86_64/gaussian/g09_d01/g09/l716.exe)
 Dipole        = 1.63923210D-01-9.02406623D-01-1.40058133D-01
 ***** Axes restored to original set *****
 -------------------------------------------------------------------
 Center     Atomic                   Forces (Hartrees/Bohr)
 Number     Number              X              Y              Z
 -------------------------------------------------------------------
      1       26           0.000001976   -0.000004318    0.000008655
      2       17           0.000001880    0.000003875    0.000000144
      3        7          -0.000000308    0.000002114   -0.000002118
      4        7           0.000009361   -0.000000587    0.000005016
      5        7          -0.000004803    0.000004534   -0.000005787
      6        7           0.000001572   -0.000000361    0.000008708
      7        6           0.000001349    0.000003473    0.000007402
      8        1          -0.000000644    0.000000418   -0.000019537
      9        6          -0.000001641    0.000001544    0.000000294
     10        1          -0.000000484    0.000002476   -0.000000029
     11        6          -0.000002246    0.000002035   -0.000000493
     12        1          -0.000001723    0.000002065   -0.000000724
     13        6          -0.000000891    0.000001186   -0.000000183
     14        1          -0.000002081    0.000001473   -0.000000955
     15        6          -0.000000451    0.000000595    0.000000126
     16        6          -0.000000468   -0.000006318   -0.000004948
     17        6          -0.000005633    0.000000941   -0.000004651
     18        1          -0.000003534    0.000000857   -0.000003372
     19       17          -0.000001394   -0.000001096   -0.000003336
     20        7          -0.000004285    0.000001394    0.000000716
     21        7           0.000004190    0.000005512   -0.000002677
     22        7           0.000003095   -0.000002879   -0.000002405
     23        7          -0.000000647   -0.000003462    0.000001514
     24        6           0.000007743   -0.000000142   -0.000012745
     25        1          -0.000007883    0.000005515    0.000026315
     26        6           0.000000664    0.000002798    0.000000734
     27        1           0.000001160    0.000001683    0.000001089
     28        6           0.000001635    0.000001707    0.000001119
     29        1           0.000001735    0.000001716    0.000001286
     30        6           0.000000795    0.000002178    0.000001407
     31        1           0.000001813    0.000000697    0.000000899
     32        6           0.000002014   -0.000000628    0.000002319
     33        6           0.000002728    0.000003803    0.000004059
     34        6          -0.000004754    0.000002327   -0.000002462
     35        1           0.000002014    0.000000022   -0.000000965
     36        6          -0.000008051   -0.000001146   -0.000005190
     37        6          -0.000005930   -0.000000110    0.000004142
     38        6           0.000008803    0.000003449   -0.000001317
     39        6           0.000001330   -0.000000028   -0.000004017
     40        6          -0.000008115   -0.000002382    0.000000722
     41        6           0.000002130   -0.000002466    0.000001042
     42        1           0.000000469   -0.000000659   -0.000002057
     43        1          -0.000001688   -0.000002321   -0.000000515
     44        1          -0.000003616   -0.000001495    0.000000679
     45        1          -0.000000436   -0.000001114   -0.000002010
     46        6           0.000003590   -0.000007621    0.000006174
     47        6           0.000005621    0.000005237   -0.000001906
     48        6          -0.000004725    0.000001072   -0.000000043
     49        6          -0.000006525   -0.000000868   -0.000000600
     50        6           0.000005478    0.000002609    0.000000385
     51        6           0.000003593   -0.000006539    0.000001601
     52        1           0.000000987   -0.000001383    0.000000765
     53        1           0.000000556   -0.000000332    0.000001686
     54        1           0.000002948   -0.000000522    0.000002636
     55        1           0.000000096   -0.000002148   -0.000001591
     56        6           0.000001009    0.000000227    0.000001375
     57        8           0.000001376   -0.000003046    0.000000088
     58        8           0.000005085   -0.000002996   -0.000001774
     59        1           0.000001600   -0.000002470    0.000003389
     60        6          -0.000002877    0.000000753   -0.000005526
     61        8          -0.000002204   -0.000002850    0.000000098
     62        8          -0.000000962   -0.000005982    0.000001306
     63        1          -0.000001396   -0.000002015   -0.000003960
 -------------------------------------------------------------------
 Cartesian Forces:  Max     0.000026315 RMS     0.000004123
 Leave Link  716 at Sat Oct 20 06:29:40 2018, MaxMem=   838860800 cpu:         0.6
 (Enter /soft/sl6.3/x86_64/gaussian/g09_d01/g09/l103.exe)

 GradGradGradGradGradGradGradGradGradGradGradGradGradGradGradGradGradGrad
 Berny optimization.
 FormGI is forming the generalized inverse of G from B-inverse, IUseBI=4.
 Internal  Forces:  Max     0.000013807 RMS     0.000001902
 Search for a local minimum.
 Step number   1 out of a maximum of  378
 All quantities printed in internal units (Hartrees-Bohrs-Radians)
 RMS Force = .19022D-05 SwitMx=.10000D-02 MixMth= 2
 Mixed Optimization -- En-DIIS/RFO-DIIS
 Second derivative matrix not updated -- first step.
 ITU=  0
     Eigenvalues ---    0.00606   0.00751   0.00858   0.00924   0.00929
     Eigenvalues ---    0.00992   0.01063   0.01291   0.01363   0.01371
     Eigenvalues ---    0.01394   0.01394   0.01397   0.01532   0.01633
     Eigenvalues ---    0.01747   0.01749   0.01791   0.01805   0.01818
     Eigenvalues ---    0.01886   0.01890   0.01924   0.01929   0.02065
     Eigenvalues ---    0.02074   0.02122   0.02123   0.02133   0.02143
     Eigenvalues ---    0.02160   0.02162   0.02167   0.02168   0.02183
     Eigenvalues ---    0.02183   0.02191   0.02191   0.02193   0.02196
     Eigenvalues ---    0.02204   0.02210   0.02210   0.02211   0.02212
     Eigenvalues ---    0.02213   0.02215   0.02220   0.02226   0.02227
     Eigenvalues ---    0.02227   0.02228   0.02290   0.02301   0.02331
     Eigenvalues ---    0.02333   0.02581   0.02951   0.04306   0.04475
     Eigenvalues ---    0.06356   0.07726   0.08819   0.08893   0.09031
     Eigenvalues ---    0.09036   0.09091   0.10096   0.10608   0.13742
     Eigenvalues ---    0.14737   0.15967   0.15991   0.15993   0.15994
     Eigenvalues ---    0.15998   0.15999   0.15999   0.15999   0.15999
     Eigenvalues ---    0.15999   0.15999   0.16000   0.16000   0.16000
     Eigenvalues ---    0.16000   0.16000   0.16000   0.16000   0.20566
     Eigenvalues ---    0.20597   0.21864   0.21983   0.22000   0.22000
     Eigenvalues ---    0.22618   0.22834   0.22978   0.22980   0.23355
     Eigenvalues ---    0.23809   0.23839   0.24000   0.24000   0.24269
     Eigenvalues ---    0.24321   0.24611   0.24738   0.24794   0.24996
     Eigenvalues ---    0.24999   0.25000   0.25000   0.25000   0.25000
     Eigenvalues ---    0.25000   0.25000   0.25000   0.25000   0.33582
     Eigenvalues ---    0.33662   0.33703   0.35024   0.35236   0.35457
     Eigenvalues ---    0.35546   0.35548   0.35626   0.35629   0.35660
     Eigenvalues ---    0.35682   0.35684   0.35687   0.35694   0.35711
     Eigenvalues ---    0.35801   0.35808   0.35845   0.35901   0.36607
     Eigenvalues ---    0.36660   0.40719   0.41190   0.42082   0.42123
     Eigenvalues ---    0.42144   0.42156   0.42405   0.42487   0.42630
     Eigenvalues ---    0.42650   0.43537   0.43817   0.46004   0.46092
     Eigenvalues ---    0.46121   0.46181   0.46652   0.46658   0.46788
     Eigenvalues ---    0.46793   0.46808   0.46853   0.47340   0.47349
     Eigenvalues ---    0.47769   0.47796   0.50219   0.50522   0.51784
     Eigenvalues ---    0.52276   0.53393   0.53432   0.53730   0.53734
     Eigenvalues ---    0.54023   0.54197   0.54707   0.56928   0.66595
     Eigenvalues ---    0.66785   1.01231   1.01469
 RFO step:  Lambda=-2.70412933D-08 EMin= 6.05890870D-03
 Linear search not attempted -- first point.
 Iteration  1 RMS(Cart)=  0.00020811 RMS(Int)=  0.00000002
 Iteration  2 RMS(Cart)=  0.00000003 RMS(Int)=  0.00000000
 ITry= 1 IFail=0 DXMaxC= 1.00D-03 DCOld= 1.00D+10 DXMaxT= 3.00D-01 DXLimC= 3.00D+00 Rises=F
 Variable       Old X    -DE/DX   Delta X   Delta X   Delta X     New X
                                 (Linear)    (Quad)   (Total)
    R1        4.50157   0.00000   0.00000   0.00000   0.00000   4.50157
    R2        4.42261   0.00000   0.00000   0.00000   0.00000   4.42261
    R3        4.20609   0.00000   0.00000   0.00001   0.00001   4.20610
    R4        4.50102   0.00000   0.00000  -0.00003  -0.00003   4.50098
    R5        4.41620   0.00000   0.00000   0.00006   0.00006   4.41626
    R6        4.20780   0.00000   0.00000   0.00002   0.00002   4.20782
    R7        2.51872   0.00000   0.00000   0.00000   0.00000   2.51872
    R8        2.54111   0.00000   0.00000   0.00000   0.00000   2.54111
    R9        2.43871  -0.00001   0.00000  -0.00001  -0.00001   2.43870
   R10        2.58396   0.00000   0.00000   0.00001   0.00001   2.58397
   R11        2.55381   0.00000   0.00000   0.00000   0.00000   2.55381
   R12        2.57354   0.00000   0.00000   0.00001   0.00001   2.57355
   R13        2.68766   0.00000   0.00000  -0.00001  -0.00001   2.68765
   R14        2.04715   0.00000   0.00000   0.00000   0.00000   2.04715
   R15        2.62740   0.00000   0.00000   0.00000   0.00000   2.62740
   R16        4.25569   0.00001   0.00000   0.00038   0.00038   4.25607
   R17        2.04579   0.00000   0.00000   0.00000   0.00000   2.04579
   R18        2.62904   0.00000   0.00000   0.00000   0.00000   2.62904
   R19        2.04797   0.00000   0.00000   0.00000   0.00000   2.04797
   R20        2.62321   0.00000   0.00000   0.00000   0.00000   2.62321
   R21        2.04671   0.00000   0.00000   0.00000   0.00000   2.04671
   R22        2.63966   0.00000   0.00000   0.00000   0.00000   2.63966
   R23        2.76494   0.00000   0.00000   0.00000   0.00000   2.76494
   R24        2.59814  -0.00001   0.00000  -0.00001  -0.00001   2.59813
   R25        2.03143   0.00000   0.00000   0.00000   0.00000   2.03143
   R26        2.51862   0.00000   0.00000   0.00000   0.00000   2.51862
   R27        2.54109   0.00000   0.00000   0.00000   0.00000   2.54109
   R28        2.43731   0.00000   0.00000   0.00000   0.00000   2.43731
   R29        2.58470   0.00000   0.00000   0.00000   0.00000   2.58471
   R30        2.55424   0.00000   0.00000   0.00000   0.00000   2.55424
   R31        2.57466   0.00000   0.00000   0.00001   0.00001   2.57467
   R32        2.68819   0.00000   0.00000   0.00000   0.00000   2.68819
   R33        2.04730   0.00000   0.00000   0.00000   0.00000   2.04730
   R34        2.62741   0.00000   0.00000   0.00000   0.00000   2.62741
   R35        2.04581   0.00000   0.00000   0.00000   0.00000   2.04581
   R36        2.62911   0.00000   0.00000   0.00000   0.00000   2.62911
   R37        2.04794   0.00000   0.00000   0.00000   0.00000   2.04794
   R38        2.62333   0.00000   0.00000   0.00000   0.00000   2.62333
   R39        2.04665   0.00000   0.00000   0.00000   0.00000   2.04665
   R40        2.63958   0.00000   0.00000   0.00000   0.00000   2.63958
   R41        2.76508   0.00000   0.00000   0.00000   0.00000   2.76508
   R42        2.59704   0.00000   0.00000  -0.00001  -0.00001   2.59703
   R43        2.03062   0.00000   0.00000   0.00000   0.00000   2.03061
   R44        2.63625   0.00000   0.00000   0.00000   0.00000   2.63625
   R45        2.63868   0.00000   0.00000   0.00001   0.00001   2.63869
   R46        2.62488   0.00000   0.00000   0.00000   0.00000   2.62489
   R47        2.04617   0.00000   0.00000   0.00000   0.00000   2.04617
   R48        2.61959   0.00000   0.00000  -0.00001  -0.00001   2.61959
   R49        2.04325   0.00000   0.00000   0.00000   0.00000   2.04324
   R50        2.64149   0.00000   0.00000   0.00000   0.00000   2.64149
   R51        2.04383   0.00000   0.00000   0.00000   0.00000   2.04383
   R52        2.64353   0.00000   0.00000   0.00000   0.00000   2.64353
   R53        2.04574   0.00000   0.00000   0.00000   0.00000   2.04574
   R54        2.81204   0.00000   0.00000   0.00000   0.00000   2.81204
   R55        2.63876   0.00000   0.00000   0.00001   0.00001   2.63877
   R56        2.63804   0.00000   0.00000  -0.00001  -0.00001   2.63803
   R57        2.62098   0.00000   0.00000  -0.00001  -0.00001   2.62098
   R58        2.04536   0.00000   0.00000   0.00000   0.00000   2.04536
   R59        2.62218   0.00000   0.00000   0.00001   0.00001   2.62219
   R60        2.04237   0.00000   0.00000   0.00000   0.00000   2.04237
   R61        2.64048   0.00000   0.00000   0.00001   0.00001   2.64049
   R62        2.04562   0.00000   0.00000   0.00000   0.00000   2.04562
   R63        2.64366   0.00000   0.00000  -0.00001  -0.00001   2.64366
   R64        2.04393   0.00000   0.00000   0.00000   0.00000   2.04393
   R65        2.81134   0.00000   0.00000   0.00001   0.00001   2.81135
   R66        2.28150   0.00000   0.00000   0.00000   0.00000   2.28150
   R67        2.55853   0.00000   0.00000   0.00001   0.00001   2.55853
   R68        1.82974   0.00000   0.00000   0.00000   0.00000   1.82974
   R69        2.28056   0.00000   0.00000   0.00000   0.00000   2.28056
   R70        2.56010   0.00000   0.00000   0.00001   0.00001   2.56011
   R71        1.82979   0.00000   0.00000   0.00000   0.00000   1.82979
    A1        1.49859   0.00000   0.00000   0.00000   0.00000   1.49859
    A2        1.69478   0.00000   0.00000   0.00000   0.00000   1.69477
    A3        1.54719   0.00000   0.00000   0.00000   0.00000   1.54719
    A4        1.54342   0.00000   0.00000  -0.00006  -0.00006   1.54337
    A5        1.27802   0.00000   0.00000   0.00000   0.00000   1.27802
    A6        1.55954   0.00000   0.00000   0.00001   0.00001   1.55955
    A7        1.93773   0.00000   0.00000   0.00000   0.00000   1.93773
    A8        1.54085   0.00000   0.00000   0.00000   0.00000   1.54085
    A9        1.80085   0.00000   0.00000   0.00001   0.00001   1.80086
   A10        1.50875   0.00000   0.00000   0.00000   0.00000   1.50876
   A11        1.69018   0.00000   0.00000   0.00005   0.00005   1.69023
   A12        1.27733   0.00000   0.00000  -0.00001  -0.00001   1.27733
   A13        2.20301   0.00000   0.00000   0.00000   0.00000   2.20301
   A14        2.01263   0.00000   0.00000   0.00000   0.00000   2.01263
   A15        2.06740   0.00000   0.00000   0.00000   0.00000   2.06740
   A16        2.32241   0.00000   0.00000   0.00000   0.00000   2.32241
   A17        2.01726   0.00000   0.00000  -0.00001  -0.00001   2.01725
   A18        1.93146   0.00000   0.00000   0.00001   0.00001   1.93147
   A19        1.86498   0.00000   0.00000  -0.00001  -0.00001   1.86497
   A20        1.93210   0.00000   0.00000   0.00001   0.00001   1.93210
   A21        2.09955   0.00000   0.00000  -0.00001  -0.00001   2.09955
   A22        2.25140   0.00000   0.00000   0.00000   0.00000   2.25140
   A23        2.02543   0.00001   0.00000   0.00000   0.00000   2.02543
   A24        2.15069   0.00000   0.00000   0.00000   0.00000   2.15069
   A25        2.10694   0.00000   0.00000   0.00000   0.00000   2.10695
   A26        2.38533  -0.00001   0.00000  -0.00010  -0.00010   2.38523
   A27        2.09802   0.00000   0.00000   0.00000   0.00000   2.09802
   A28        2.06580   0.00000   0.00000   0.00000   0.00000   2.06580
   A29        2.11936   0.00000   0.00000   0.00000   0.00000   2.11936
   A30        2.10710   0.00000   0.00000   0.00000   0.00000   2.10710
   A31        2.07553   0.00000   0.00000   0.00000   0.00000   2.07553
   A32        2.10049   0.00000   0.00000   0.00000   0.00000   2.10049
   A33        2.10548   0.00000   0.00000   0.00000   0.00000   2.10548
   A34        2.07483   0.00000   0.00000   0.00000   0.00000   2.07483
   A35        2.10284   0.00000   0.00000   0.00000   0.00000   2.10284
   A36        2.13176   0.00000   0.00000   0.00000   0.00000   2.13176
   A37        2.01196   0.00000   0.00000   0.00000   0.00000   2.01196
   A38        2.13928   0.00000   0.00000   0.00000   0.00000   2.13928
   A39        2.09622   0.00000   0.00000   0.00000   0.00000   2.09622
   A40        1.87115   0.00000   0.00000   0.00000   0.00000   1.87115
   A41        2.31580   0.00000   0.00000   0.00000   0.00000   2.31580
   A42        1.82509   0.00000   0.00000   0.00000   0.00000   1.82509
   A43        2.13868   0.00000   0.00000   0.00001   0.00001   2.13869
   A44        2.31832   0.00000   0.00000  -0.00001  -0.00001   2.31831
   A45        2.20210   0.00000   0.00000   0.00002   0.00002   2.20211
   A46        2.01302   0.00000   0.00000  -0.00001  -0.00001   2.01301
   A47        2.06802   0.00000   0.00000   0.00000   0.00000   2.06802
   A48        2.32655   0.00000   0.00000  -0.00001  -0.00001   2.32653
   A49        2.01425   0.00000   0.00000  -0.00001  -0.00001   2.01424
   A50        1.93091   0.00000   0.00000   0.00001   0.00001   1.93092
   A51        1.86673   0.00000   0.00000  -0.00001  -0.00001   1.86672
   A52        1.92990   0.00000   0.00000   0.00001   0.00001   1.92991
   A53        2.09928   0.00000   0.00000  -0.00001  -0.00001   2.09927
   A54        2.25397   0.00000   0.00000  -0.00001  -0.00001   2.25396
   A55        2.02486   0.00001   0.00000   0.00000   0.00000   2.02486
   A56        2.15031   0.00000   0.00000   0.00000   0.00000   2.15032
   A57        2.10788  -0.00001   0.00000  -0.00001  -0.00001   2.10788
   A58        2.36102  -0.00001   0.00000  -0.00019  -0.00019   2.36083
   A59        2.09818   0.00000   0.00000   0.00000   0.00000   2.09818
   A60        2.06566   0.00000   0.00000   0.00000   0.00000   2.06566
   A61        2.11933   0.00000   0.00000   0.00000   0.00000   2.11934
   A62        2.10700   0.00000   0.00000   0.00000   0.00000   2.10700
   A63        2.07584   0.00000   0.00000   0.00000   0.00000   2.07584
   A64        2.10028   0.00000   0.00000   0.00000   0.00000   2.10028
   A65        2.10530   0.00000   0.00000   0.00000   0.00000   2.10530
   A66        2.07471   0.00000   0.00000   0.00000   0.00000   2.07471
   A67        2.10315   0.00000   0.00000   0.00000   0.00000   2.10315
   A68        2.13137   0.00000   0.00000   0.00000   0.00000   2.13137
   A69        2.01077   0.00000   0.00000   0.00000   0.00000   2.01078
   A70        2.14072   0.00000   0.00000  -0.00001  -0.00001   2.14071
   A71        2.09513   0.00000   0.00000   0.00000   0.00000   2.09513
   A72        1.87091   0.00000   0.00000   0.00000   0.00000   1.87091
   A73        2.31686   0.00000   0.00000   0.00000   0.00000   2.31686
   A74        1.82631   0.00000   0.00000  -0.00001  -0.00001   1.82631
   A75        2.14224   0.00000   0.00000   0.00000   0.00000   2.14224
   A76        2.31432   0.00000   0.00000   0.00001   0.00001   2.31432
   A77        2.09274   0.00000   0.00000   0.00001   0.00001   2.09275
   A78        2.07852   0.00000   0.00000   0.00000   0.00000   2.07852
   A79        2.11192   0.00000   0.00000  -0.00001  -0.00001   2.11191
   A80        2.08476   0.00000   0.00000   0.00000   0.00000   2.08477
   A81        2.10163   0.00000   0.00000   0.00001   0.00001   2.10164
   A82        2.09643   0.00000   0.00000  -0.00002  -0.00002   2.09642
   A83        2.07843   0.00000   0.00000   0.00000   0.00000   2.07843
   A84        2.08357   0.00000   0.00000  -0.00001  -0.00001   2.08356
   A85        2.12119   0.00000   0.00000   0.00001   0.00001   2.12119
   A86        2.09709   0.00000   0.00000   0.00000   0.00000   2.09709
   A87        2.09606   0.00000   0.00000  -0.00001  -0.00001   2.09606
   A88        2.08994   0.00000   0.00000   0.00000   0.00000   2.08994
   A89        2.10481   0.00000   0.00000   0.00001   0.00001   2.10482
   A90        2.10683   0.00000   0.00000   0.00000   0.00000   2.10682
   A91        2.07147   0.00000   0.00000   0.00000   0.00000   2.07147
   A92        2.08926   0.00000   0.00000  -0.00001  -0.00001   2.08925
   A93        2.13339   0.00000   0.00000   0.00000   0.00000   2.13338
   A94        2.06054   0.00000   0.00000   0.00001   0.00001   2.06055
   A95        2.09462   0.00000   0.00000  -0.00001  -0.00001   2.09461
   A96        2.07949   0.00000   0.00000   0.00001   0.00001   2.07950
   A97        2.10907   0.00000   0.00000   0.00000   0.00000   2.10907
   A98        2.08349   0.00000   0.00000   0.00000   0.00000   2.08349
   A99        2.10667   0.00000   0.00000  -0.00001  -0.00001   2.10666
   A100       2.09271   0.00000   0.00000   0.00001   0.00001   2.09272
   A101       2.08212   0.00000   0.00000   0.00000   0.00000   2.08213
   A102       2.08279   0.00000   0.00000   0.00000   0.00000   2.08279
   A103       2.11826   0.00000   0.00000   0.00000   0.00000   2.11826
   A104       2.10187   0.00000   0.00000   0.00000   0.00000   2.10187
   A105       2.10788   0.00000   0.00000   0.00000   0.00000   2.10788
   A106       2.07337   0.00000   0.00000  -0.00001  -0.00001   2.07336
   A107       2.10219   0.00000   0.00000   0.00000   0.00000   2.10219
   A108       2.09287   0.00000   0.00000   0.00000   0.00000   2.09286
   A109       2.08810   0.00000   0.00000   0.00000   0.00000   2.08810
   A110       2.08748   0.00000   0.00000   0.00000   0.00000   2.08747
   A111       2.05907   0.00000   0.00000   0.00000   0.00000   2.05907
   A112       2.13663   0.00000   0.00000   0.00000   0.00000   2.13663
   A113       2.17687   0.00000   0.00000  -0.00001  -0.00001   2.17686
   A114       1.96847   0.00000   0.00000   0.00001   0.00001   1.96848
   A115       2.13784   0.00000   0.00000   0.00000   0.00000   2.13784
   A116       1.85719   0.00000   0.00000   0.00001   0.00001   1.85720
   A117       2.17747   0.00000   0.00000  -0.00001  -0.00001   2.17746
   A118       1.96835   0.00000   0.00000   0.00001   0.00001   1.96836
   A119       2.13736   0.00000   0.00000   0.00000   0.00000   2.13736
   A120       1.85630   0.00000   0.00000   0.00001   0.00001   1.85631
   A121       3.05813   0.00000   0.00000   0.00000   0.00000   3.05813
   A122       3.04201   0.00000   0.00000  -0.00006  -0.00006   3.04195
   A123       3.24196   0.00000   0.00000  -0.00001  -0.00001   3.24196
   A124       3.26559   0.00000   0.00000   0.00000   0.00000   3.26558
   A125       3.21848   0.00000   0.00000   0.00000   0.00000   3.21848
   A126       3.20613   0.00000   0.00000   0.00000   0.00000   3.20613
    D1       -1.32870   0.00000   0.00000   0.00000   0.00000  -1.32871
    D2        1.79363   0.00000   0.00000   0.00003   0.00003   1.79366
    D3       -3.05138   0.00000   0.00000   0.00000   0.00000  -3.05138
    D4        0.07095   0.00000   0.00000   0.00003   0.00003   0.07098
    D5        1.68889   0.00000   0.00000   0.00000   0.00000   1.68890
    D6       -1.47196   0.00000   0.00000   0.00003   0.00003  -1.47193
    D7        0.18891   0.00000   0.00000  -0.00001  -0.00001   0.18891
    D8       -2.97194   0.00000   0.00000   0.00002   0.00002  -2.97192
    D9       -2.78866   0.00000   0.00000   0.00005   0.00005  -2.78861
   D10        0.09962   0.00000   0.00000  -0.00008  -0.00008   0.09954
   D11        0.26591   0.00000   0.00000   0.00004   0.00004   0.26596
   D12       -3.12899   0.00000   0.00000  -0.00008  -0.00008  -3.12908
   D13        1.76261   0.00000   0.00000  -0.00008  -0.00008   1.76253
   D14       -1.56408   0.00000   0.00000  -0.00002  -0.00002  -1.56410
   D15       -3.06353   0.00000   0.00000  -0.00008  -0.00008  -3.06360
   D16       -0.10703   0.00000   0.00000  -0.00002  -0.00002  -0.10705
   D17       -1.49546   0.00000   0.00000  -0.00007  -0.00007  -1.49553
   D18        1.46104   0.00000   0.00000  -0.00001  -0.00001   1.46103
   D19        0.19095   0.00000   0.00000  -0.00002  -0.00002   0.19094
   D20       -3.13574   0.00000   0.00000   0.00004   0.00004  -3.13569
   D21       -2.74562   0.00000   0.00000   0.00003   0.00003  -2.74558
   D22        0.34247   0.00000   0.00000   0.00005   0.00005   0.34252
   D23        0.14645   0.00000   0.00000   0.00010   0.00010   0.14655
   D24       -3.04865   0.00000   0.00000   0.00012   0.00012  -3.04853
   D25        1.69179   0.00000   0.00000   0.00011   0.00011   1.69190
   D26       -1.43961   0.00000   0.00000   0.00013   0.00013  -1.43948
   D27        0.20748   0.00000   0.00000   0.00011   0.00011   0.20760
   D28       -2.92391   0.00000   0.00000   0.00013   0.00013  -2.92378
   D29       -1.32735   0.00000   0.00000   0.00010   0.00010  -1.32724
   D30        1.82444   0.00000   0.00000   0.00012   0.00012   1.82457
   D31       -3.04207   0.00000   0.00000   0.00005   0.00005  -3.04202
   D32        0.10972   0.00000   0.00000   0.00007   0.00007   0.10979
   D33       -1.54513   0.00000   0.00000   0.00000   0.00000  -1.54512
   D34        1.41566   0.00000   0.00000  -0.00008  -0.00008   1.41558
   D35        0.14661   0.00000   0.00000  -0.00001  -0.00001   0.14659
   D36        3.10740   0.00000   0.00000  -0.00010  -0.00010   3.10729
   D37        1.71452   0.00000   0.00000   0.00000   0.00000   1.71452
   D38       -1.60788   0.00000   0.00000  -0.00009  -0.00009  -1.60796
   D39       -3.09953   0.00000   0.00000  -0.00001  -0.00001  -3.09954
   D40       -0.13874   0.00000   0.00000  -0.00010  -0.00010  -0.13884
   D41        0.02471   0.00000   0.00000   0.00005   0.00005   0.02476
   D42       -3.13369   0.00000   0.00000   0.00004   0.00004  -3.13365
   D43       -3.09708   0.00000   0.00000   0.00002   0.00002  -3.09706
   D44        0.02770   0.00000   0.00000   0.00002   0.00002   0.02771
   D45        3.13542   0.00000   0.00000  -0.00004  -0.00004   3.13538
   D46       -0.02618   0.00000   0.00000  -0.00004  -0.00004  -0.02622
   D47       -0.02384   0.00000   0.00000  -0.00001  -0.00001  -0.02386
   D48        3.09774   0.00000   0.00000  -0.00001  -0.00001   3.09773
   D49        2.96276   0.00000   0.00000  -0.00008  -0.00008   2.96269
   D50       -0.00047   0.00000   0.00000  -0.00013  -0.00013  -0.00060
   D51        0.13879   0.00000   0.00000   0.00000   0.00000   0.13880
   D52       -2.99763   0.00000   0.00000   0.00003   0.00003  -2.99761
   D53        3.13618   0.00000   0.00000   0.00005   0.00005   3.13623
   D54       -0.00025   0.00000   0.00000   0.00007   0.00007  -0.00017
   D55        0.00103   0.00000   0.00000   0.00014   0.00014   0.00118
   D56       -3.12432   0.00000   0.00000   0.00007   0.00007  -3.12426
   D57       -0.00115   0.00000   0.00000  -0.00010  -0.00010  -0.00125
   D58       -3.09829   0.00000   0.00000  -0.00009  -0.00009  -3.09838
   D59        3.12240   0.00000   0.00000  -0.00001  -0.00001   3.12239
   D60        0.02526   0.00000   0.00000  -0.00001  -0.00001   0.02526
   D61       -2.60137   0.00000   0.00000  -0.00025  -0.00025  -2.60162
   D62        0.54125   0.00000   0.00000  -0.00025  -0.00025   0.54101
   D63        0.55977  -0.00001   0.00000  -0.00034  -0.00034   0.55942
   D64       -2.58080   0.00000   0.00000  -0.00034  -0.00034  -2.58113
   D65       -0.81992   0.00000   0.00000  -0.00016  -0.00016  -0.82008
   D66        2.33803   0.00000   0.00000  -0.00015  -0.00015   2.33788
   D67        3.13724   0.00000   0.00000  -0.00001  -0.00001   3.13723
   D68       -0.01055   0.00000   0.00000  -0.00001  -0.00001  -0.01055
   D69       -0.02192   0.00000   0.00000  -0.00001  -0.00001  -0.02193
   D70        3.11348   0.00000   0.00000  -0.00001  -0.00001   3.11346
   D71        1.74990   0.00000   0.00000   0.00028   0.00028   1.75018
   D72       -3.14043   0.00000   0.00000   0.00000   0.00000  -3.14042
   D73       -0.01072   0.00000   0.00000   0.00000   0.00000  -0.01072
   D74       -0.00510   0.00000   0.00000   0.00000   0.00000  -0.00510
   D75        3.12460   0.00000   0.00000  -0.00001  -0.00001   3.12460
   D76       -3.11898   0.00000   0.00000   0.00001   0.00001  -3.11897
   D77        0.01405   0.00000   0.00000   0.00001   0.00001   0.01406
   D78        0.01078   0.00000   0.00000   0.00000   0.00000   0.01078
   D79       -3.13938   0.00000   0.00000   0.00000   0.00000  -3.13937
   D80        0.00326   0.00000   0.00000   0.00000   0.00000   0.00326
   D81       -3.11687   0.00000   0.00000   0.00000   0.00000  -3.11686
   D82        3.13631   0.00000   0.00000   0.00000   0.00000   3.13631
   D83        0.01618   0.00000   0.00000   0.00000   0.00000   0.01618
   D84       -0.07365   0.00000   0.00000   0.00002   0.00002  -0.07363
   D85        3.06123   0.00000   0.00000  -0.00001  -0.00001   3.06122
   D86        3.04784   0.00000   0.00000   0.00002   0.00002   3.04786
   D87       -0.10047   0.00000   0.00000  -0.00001  -0.00001  -0.10048
   D88        0.00084   0.00000   0.00000   0.00002   0.00002   0.00085
   D89        3.09132   0.00000   0.00000   0.00001   0.00001   3.09133
   D90       -3.13468   0.00000   0.00000   0.00004   0.00004  -3.13463
   D91       -0.04419   0.00000   0.00000   0.00004   0.00004  -0.04415
   D92        0.05753   0.00000   0.00000   0.00003   0.00003   0.05756
   D93       -3.10144   0.00000   0.00000   0.00003   0.00003  -3.10142
   D94       -3.09455   0.00000   0.00000   0.00001   0.00001  -3.09454
   D95        0.02966   0.00000   0.00000   0.00001   0.00001   0.02967
   D96        3.10303   0.00000   0.00000  -0.00004  -0.00004   3.10299
   D97       -0.06525   0.00000   0.00000  -0.00004  -0.00004  -0.06529
   D98       -0.02919   0.00000   0.00000  -0.00002  -0.00002  -0.02921
   D99        3.08571   0.00000   0.00000  -0.00002  -0.00002   3.08569
   D100       2.96483   0.00000   0.00000  -0.00010  -0.00010   2.96473
   D101      -0.00232   0.00000   0.00000  -0.00001  -0.00001  -0.00233
   D102       0.16290   0.00000   0.00000   0.00012   0.00012   0.16302
   D103      -3.00123   0.00000   0.00000   0.00016   0.00016  -3.00107
   D104      -3.11899   0.00000   0.00000   0.00005   0.00005  -3.11894
   D105       0.00007   0.00000   0.00000   0.00009   0.00009   0.00016
   D106       0.00378   0.00000   0.00000  -0.00006  -0.00006   0.00372
   D107       3.13617   0.00000   0.00000  -0.00003  -0.00003   3.13614
   D108      -0.00365   0.00000   0.00000   0.00011   0.00011  -0.00354
   D109       3.11417   0.00000   0.00000   0.00006   0.00006   3.11422
   D110      -3.13499   0.00000   0.00000   0.00008   0.00008  -3.13492
   D111      -0.01717   0.00000   0.00000   0.00002   0.00002  -0.01716
   D112       2.74686   0.00000   0.00000  -0.00012  -0.00012   2.74673
   D113      -0.39624   0.00000   0.00000  -0.00010  -0.00010  -0.39634
   D114      -0.40585   0.00000   0.00000  -0.00008  -0.00008  -0.40593
   D115       2.73424   0.00000   0.00000  -0.00006  -0.00006   2.73418
   D116      -0.87379   0.00000   0.00000  -0.00012  -0.00012  -0.87391
   D117       2.28473   0.00000   0.00000  -0.00012  -0.00012   2.28461
   D118       3.13814   0.00000   0.00000   0.00000   0.00000   3.13815
   D119      -0.00836   0.00000   0.00000   0.00001   0.00001  -0.00835
   D120      -0.02163   0.00000   0.00000   0.00000   0.00000  -0.02163
   D121       3.11505   0.00000   0.00000   0.00000   0.00000   3.11506
   D122       3.13992   0.00000   0.00000  -0.00001  -0.00001   3.13992
   D123      -0.01368   0.00000   0.00000  -0.00001  -0.00001  -0.01369
   D124      -0.00664   0.00000   0.00000   0.00000   0.00000  -0.00664
   D125       3.12294   0.00000   0.00000  -0.00001  -0.00001   3.12293
   D126      -3.12023   0.00000   0.00000   0.00000   0.00000  -3.12022
   D127       0.01387   0.00000   0.00000   0.00000   0.00000   0.01386
   D128       0.00940   0.00000   0.00000   0.00000   0.00000   0.00940
   D129      -3.13969   0.00000   0.00000  -0.00001  -0.00001  -3.13970
   D130       0.00775   0.00000   0.00000   0.00002   0.00002   0.00777
   D131      -3.10516   0.00000   0.00000   0.00002   0.00002  -3.10514
   D132      -3.14133   0.00000   0.00000   0.00002   0.00002  -3.14132
   D133       0.02894   0.00000   0.00000   0.00001   0.00001   0.02896
   D134      -0.06255   0.00000   0.00000  -0.00005  -0.00005  -0.06261
   D135       3.10835   0.00000   0.00000  -0.00010  -0.00010   3.10825
   D136       3.05219   0.00000   0.00000  -0.00005  -0.00005   3.05214
   D137      -0.06009   0.00000   0.00000  -0.00010  -0.00010  -0.06019
   D138       0.00216   0.00000   0.00000  -0.00012  -0.00012   0.00204
   D139      -3.11226   0.00000   0.00000  -0.00005  -0.00005  -3.11231
   D140       3.11719   0.00000   0.00000  -0.00008  -0.00008   3.11712
   D141       0.00277   0.00000   0.00000  -0.00001  -0.00001   0.00276
   D142      -3.12859   0.00000   0.00000   0.00000   0.00000  -3.12860
   D143       0.04178   0.00000   0.00000   0.00002   0.00002   0.04180
   D144       0.01195   0.00000   0.00000  -0.00001  -0.00001   0.01194
   D145      -3.10086   0.00000   0.00000   0.00001   0.00001  -3.10085
   D146       3.13898   0.00000   0.00000   0.00000   0.00000   3.13897
   D147       0.00129   0.00000   0.00000   0.00001   0.00001   0.00130
   D148      -0.00157   0.00000   0.00000   0.00000   0.00000  -0.00157
   D149      -3.13926   0.00000   0.00000   0.00001   0.00001  -3.13924
   D150      -0.01191   0.00000   0.00000   0.00000   0.00000  -0.01191
   D151      -3.13851   0.00000   0.00000  -0.00003  -0.00003  -3.13854
   D152       3.10099   0.00000   0.00000  -0.00002  -0.00002   3.10097
   D153      -0.02561   0.00000   0.00000  -0.00005  -0.00005  -0.02566
   D154      -0.00885   0.00000   0.00000   0.00001   0.00001  -0.00884
   D155      -3.13776   0.00000   0.00000  -0.00004  -0.00004  -3.13779
   D156       3.12875   0.00000   0.00000   0.00000   0.00000   3.12874
   D157      -0.00016   0.00000   0.00000  -0.00005  -0.00005  -0.00021
   D158       0.00169   0.00000   0.00000   0.00001   0.00001   0.00170
   D159      -3.13583   0.00000   0.00000   0.00003   0.00003  -3.13580
   D160       3.12834   0.00000   0.00000   0.00004   0.00004   3.12838
   D161      -0.00918   0.00000   0.00000   0.00007   0.00007  -0.00912
   D162       0.00884   0.00000   0.00000  -0.00001  -0.00001   0.00883
   D163      -3.13665   0.00000   0.00000  -0.00004  -0.00004  -3.13669
   D164       3.13800   0.00000   0.00000   0.00003   0.00003   3.13803
   D165      -0.00749   0.00000   0.00000   0.00000   0.00000  -0.00749
   D166       3.13021   0.00000   0.00000  -0.00002  -0.00002   3.13019
   D167      -0.01114   0.00000   0.00000  -0.00011  -0.00011  -0.01125
   D168      -0.00738   0.00000   0.00000   0.00000   0.00000  -0.00737
   D169       3.13446   0.00000   0.00000  -0.00009  -0.00009   3.13437
   D170       3.12351   0.00000   0.00000   0.00001   0.00001   3.12352
   D171      -0.04489   0.00000   0.00000   0.00001   0.00001  -0.04487
   D172      -0.01655   0.00000   0.00000  -0.00001  -0.00001  -0.01656
   D173       3.09824   0.00000   0.00000  -0.00001  -0.00001   3.09823
   D174      -3.13387   0.00000   0.00000  -0.00003  -0.00003  -3.13390
   D175       0.01239   0.00000   0.00000  -0.00004  -0.00004   0.01235
   D176       0.00620   0.00000   0.00000  -0.00001  -0.00001   0.00619
   D177      -3.13072   0.00000   0.00000  -0.00002  -0.00002  -3.13074
   D178       0.01216   0.00000   0.00000   0.00002   0.00002   0.01218
   D179       3.14039   0.00000   0.00000   0.00005   0.00005   3.14043
   D180      -3.10284   0.00000   0.00000   0.00002   0.00002  -3.10282
   D181       0.02539   0.00000   0.00000   0.00004   0.00004   0.02543
   D182       0.00856   0.00000   0.00000   0.00002   0.00002   0.00859
   D183       3.14131   0.00000   0.00000   0.00003   0.00003   3.14135
   D184      -3.13779   0.00000   0.00000   0.00003   0.00003  -3.13776
   D185      -0.00504   0.00000   0.00000   0.00004   0.00004  -0.00500
   D186       0.00234   0.00000   0.00000  -0.00001  -0.00001   0.00233
   D187       3.13932   0.00000   0.00000   0.00003   0.00003   3.13934
   D188      -3.12615   0.00000   0.00000  -0.00003  -0.00003  -3.12618
   D189       0.01083   0.00000   0.00000   0.00000   0.00000   0.01083
   D190      -0.01284   0.00000   0.00000  -0.00001  -0.00001  -0.01286
   D191       3.13358   0.00000   0.00000  -0.00005  -0.00005   3.13353
   D192       3.13757   0.00000   0.00000  -0.00002  -0.00002   3.13755
   D193       0.00081   0.00000   0.00000  -0.00006  -0.00006   0.00075
   D194       0.00984   0.00000   0.00000  -0.00005  -0.00005   0.00980
   D195      -3.13259   0.00000   0.00000  -0.00010  -0.00010  -3.13269
   D196      -3.13651   0.00000   0.00000  -0.00001  -0.00001  -3.13652
   D197       0.00424   0.00000   0.00000  -0.00006  -0.00006   0.00418
   D198       3.14100   0.00000   0.00000   0.00012   0.00012   3.14113
   D199      -0.00141   0.00000   0.00000   0.00008   0.00008  -0.00134
   D200       3.13889   0.00000   0.00000  -0.00004  -0.00004   3.13885
   D201      -0.00246   0.00000   0.00000  -0.00013  -0.00013  -0.00260
         Item               Value     Threshold  Converged?
 Maximum Force            0.000014     0.000450     YES
 RMS     Force            0.000002     0.000300     YES
 Maximum Displacement     0.001001     0.001800     YES
 RMS     Displacement     0.000208     0.001200     YES
 Predicted change in Energy=-1.352042D-08
 Optimization completed.
    -- Stationary point found.
                           ----------------------------
                           !   Optimized Parameters   !
                           ! (Angstroms and Degrees)  !
 --------------------------                            --------------------------
 ! Name  Definition              Value          Derivative Info.                !
 --------------------------------------------------------------------------------
 ! R1    R(1,2)                  2.3821         -DE/DX =    0.0                 !
 ! R2    R(1,3)                  2.3403         -DE/DX =    0.0                 !
 ! R3    R(1,4)                  2.2258         -DE/DX =    0.0                 !
 ! R4    R(1,19)                 2.3818         -DE/DX =    0.0                 !
 ! R5    R(1,20)                 2.337          -DE/DX =    0.0                 !
 ! R6    R(1,21)                 2.2267         -DE/DX =    0.0                 !
 ! R7    R(3,7)                  1.3329         -DE/DX =    0.0                 !
 ! R8    R(3,15)                 1.3447         -DE/DX =    0.0                 !
 ! R9    R(4,5)                  1.2905         -DE/DX =    0.0                 !
 ! R10   R(4,16)                 1.3674         -DE/DX =    0.0                 !
 ! R11   R(5,6)                  1.3514         -DE/DX =    0.0                 !
 ! R12   R(6,17)                 1.3619         -DE/DX =    0.0                 !
 ! R13   R(6,36)                 1.4222         -DE/DX =    0.0                 !
 ! R14   R(7,8)                  1.0833         -DE/DX =    0.0                 !
 ! R15   R(7,9)                  1.3904         -DE/DX =    0.0                 !
 ! R16   R(8,25)                 2.252          -DE/DX =    0.0                 !
 ! R17   R(9,10)                 1.0826         -DE/DX =    0.0                 !
 ! R18   R(9,11)                 1.3912         -DE/DX =    0.0                 !
 ! R19   R(11,12)                1.0837         -DE/DX =    0.0                 !
 ! R20   R(11,13)                1.3881         -DE/DX =    0.0                 !
 ! R21   R(13,14)                1.0831         -DE/DX =    0.0                 !
 ! R22   R(13,15)                1.3968         -DE/DX =    0.0                 !
 ! R23   R(15,16)                1.4631         -DE/DX =    0.0                 !
 ! R24   R(16,17)                1.3749         -DE/DX =    0.0                 !
 ! R25   R(17,18)                1.075          -DE/DX =    0.0                 !
 ! R26   R(20,24)                1.3328         -DE/DX =    0.0                 !
 ! R27   R(20,32)                1.3447         -DE/DX =    0.0                 !
 ! R28   R(21,22)                1.2898         -DE/DX =    0.0                 !
 ! R29   R(21,33)                1.3678         -DE/DX =    0.0                 !
 ! R30   R(22,23)                1.3516         -DE/DX =    0.0                 !
 ! R31   R(23,34)                1.3625         -DE/DX =    0.0                 !
 ! R32   R(23,46)                1.4225         -DE/DX =    0.0                 !
 ! R33   R(24,25)                1.0834         -DE/DX =    0.0                 !
 ! R34   R(24,26)                1.3904         -DE/DX =    0.0                 !
 ! R35   R(26,27)                1.0826         -DE/DX =    0.0                 !
 ! R36   R(26,28)                1.3913         -DE/DX =    0.0                 !
 ! R37   R(28,29)                1.0837         -DE/DX =    0.0                 !
 ! R38   R(28,30)                1.3882         -DE/DX =    0.0                 !
 ! R39   R(30,31)                1.083          -DE/DX =    0.0                 !
 ! R40   R(30,32)                1.3968         -DE/DX =    0.0                 !
 ! R41   R(32,33)                1.4632         -DE/DX =    0.0                 !
 ! R42   R(33,34)                1.3743         -DE/DX =    0.0                 !
 ! R43   R(34,35)                1.0746         -DE/DX =    0.0                 !
 ! R44   R(36,37)                1.395          -DE/DX =    0.0                 !
 ! R45   R(36,38)                1.3963         -DE/DX =    0.0                 !
 ! R46   R(37,39)                1.389          -DE/DX =    0.0                 !
 ! R47   R(37,42)                1.0828         -DE/DX =    0.0                 !
 ! R48   R(38,40)                1.3862         -DE/DX =    0.0                 !
 ! R49   R(38,43)                1.0812         -DE/DX =    0.0                 !
 ! R50   R(39,41)                1.3978         -DE/DX =    0.0                 !
 ! R51   R(39,44)                1.0815         -DE/DX =    0.0                 !
 ! R52   R(40,41)                1.3989         -DE/DX =    0.0                 !
 ! R53   R(40,45)                1.0826         -DE/DX =    0.0                 !
 ! R54   R(41,60)                1.4881         -DE/DX =    0.0                 !
 ! R55   R(46,47)                1.3964         -DE/DX =    0.0                 !
 ! R56   R(46,48)                1.396          -DE/DX =    0.0                 !
 ! R57   R(47,49)                1.387          -DE/DX =    0.0                 !
 ! R58   R(47,52)                1.0824         -DE/DX =    0.0                 !
 ! R59   R(48,50)                1.3876         -DE/DX =    0.0                 !
 ! R60   R(48,53)                1.0808         -DE/DX =    0.0                 !
 ! R61   R(49,51)                1.3973         -DE/DX =    0.0                 !
 ! R62   R(49,54)                1.0825         -DE/DX =    0.0                 !
 ! R63   R(50,51)                1.399          -DE/DX =    0.0                 !
 ! R64   R(50,55)                1.0816         -DE/DX =    0.0                 !
 ! R65   R(51,56)                1.4877         -DE/DX =    0.0                 !
 ! R66   R(56,57)                1.2073         -DE/DX =    0.0                 !
 ! R67   R(56,58)                1.3539         -DE/DX =    0.0                 !
 ! R68   R(58,59)                0.9683         -DE/DX =    0.0                 !
 ! R69   R(60,61)                1.2068         -DE/DX =    0.0                 !
 ! R70   R(60,62)                1.3547         -DE/DX =    0.0                 !
 ! R71   R(62,63)                0.9683         -DE/DX =    0.0                 !
 ! A1    A(2,1,3)               85.8628         -DE/DX =    0.0                 !
 ! A2    A(2,1,4)               97.1035         -DE/DX =    0.0                 !
 ! A3    A(2,1,20)              88.6474         -DE/DX =    0.0                 !
 ! A4    A(2,1,21)              88.4316         -DE/DX =    0.0                 !
 ! A5    A(3,1,4)               73.2254         -DE/DX =    0.0                 !
 ! A6    A(3,1,19)              89.3552         -DE/DX =    0.0                 !
 ! A7    A(3,1,20)             111.0236         -DE/DX =    0.0                 !
 ! A8    A(4,1,19)              88.2841         -DE/DX =    0.0                 !
 ! A9    A(4,1,21)             103.1811         -DE/DX =    0.0                 !
 ! A10   A(19,1,20)             86.4452         -DE/DX =    0.0                 !
 ! A11   A(19,1,21)             96.84           -DE/DX =    0.0                 !
 ! A12   A(20,1,21)             73.1856         -DE/DX =    0.0                 !
 ! A13   A(1,3,7)              126.2232         -DE/DX =    0.0                 !
 ! A14   A(1,3,15)             115.315          -DE/DX =    0.0                 !
 ! A15   A(7,3,15)             118.453          -DE/DX =    0.0                 !
 ! A16   A(1,4,5)              133.0643         -DE/DX =    0.0                 !
 ! A17   A(1,4,16)             115.5802         -DE/DX =    0.0                 !
 ! A18   A(5,4,16)             110.6646         -DE/DX =    0.0                 !
 ! A19   A(4,5,6)              106.8553         -DE/DX =    0.0                 !
 ! A20   A(5,6,17)             110.701          -DE/DX =    0.0                 !
 ! A21   A(5,6,36)             120.2956         -DE/DX =    0.0                 !
 ! A22   A(17,6,36)            128.9955         -DE/DX =    0.0                 !
 ! A23   A(3,7,8)              116.0488         -DE/DX =    0.0                 !
 ! A24   A(3,7,9)              123.2252         -DE/DX =    0.0                 !
 ! A25   A(8,7,9)              120.7189         -DE/DX =    0.0                 !
 ! A26   A(7,8,25)             136.6693         -DE/DX =    0.0                 !
 ! A27   A(7,9,10)             120.2075         -DE/DX =    0.0                 !
 ! A28   A(7,9,11)             118.3614         -DE/DX =    0.0                 !
 ! A29   A(10,9,11)            121.4301         -DE/DX =    0.0                 !
 ! A30   A(9,11,12)            120.728          -DE/DX =    0.0                 !
 ! A31   A(9,11,13)            118.9193         -DE/DX =    0.0                 !
 ! A32   A(12,11,13)           120.3492         -DE/DX =    0.0                 !
 ! A33   A(11,13,14)           120.6352         -DE/DX =    0.0                 !
 ! A34   A(11,13,15)           118.8791         -DE/DX =    0.0                 !
 ! A35   A(14,13,15)           120.4838         -DE/DX =    0.0                 !
 ! A36   A(3,15,13)            122.1411         -DE/DX =    0.0                 !
 ! A37   A(3,15,16)            115.2768         -DE/DX =    0.0                 !
 ! A38   A(13,15,16)           122.5718         -DE/DX =    0.0                 !
 ! A39   A(4,16,15)            120.1045         -DE/DX =    0.0                 !
 ! A40   A(4,16,17)            107.2091         -DE/DX =    0.0                 !
 ! A41   A(15,16,17)           132.6856         -DE/DX =    0.0                 !
 ! A42   A(6,17,16)            104.5699         -DE/DX =    0.0                 !
 ! A43   A(6,17,18)            122.5372         -DE/DX =    0.0                 !
 ! A44   A(16,17,18)           132.8298         -DE/DX =    0.0                 !
 ! A45   A(1,20,24)            126.1708         -DE/DX =    0.0                 !
 ! A46   A(1,20,32)            115.3376         -DE/DX =    0.0                 !
 ! A47   A(24,20,32)           118.4891         -DE/DX =    0.0                 !
 ! A48   A(1,21,22)            133.3012         -DE/DX =    0.0                 !
 ! A49   A(1,21,33)            115.4081         -DE/DX =    0.0                 !
 ! A50   A(22,21,33)           110.6331         -DE/DX =    0.0                 !
 ! A51   A(21,22,23)           106.956          -DE/DX =    0.0                 !
 ! A52   A(22,23,34)           110.575          -DE/DX =    0.0                 !
 ! A53   A(22,23,46)           120.2797         -DE/DX =    0.0                 !
 ! A54   A(34,23,46)           129.1427         -DE/DX =    0.0                 !
 ! A55   A(20,24,25)           116.0157         -DE/DX =    0.0                 !
 ! A56   A(20,24,26)           123.2039         -DE/DX =    0.0                 !
 ! A57   A(25,24,26)           120.7729         -DE/DX =    0.0                 !
 ! A58   A(8,25,24)            135.2766         -DE/DX =    0.0                 !
 ! A59   A(24,26,27)           120.2169         -DE/DX =    0.0                 !
 ! A60   A(24,26,28)           118.3535         -DE/DX =    0.0                 !
 ! A61   A(27,26,28)           121.4289         -DE/DX =    0.0                 !
 ! A62   A(26,28,29)           120.7224         -DE/DX =    0.0                 !
 ! A63   A(26,28,30)           118.9367         -DE/DX =    0.0                 !
 ! A64   A(29,28,30)           120.3373         -DE/DX =    0.0                 !
 ! A65   A(28,30,31)           120.6249         -DE/DX =    0.0                 !
 ! A66   A(28,30,32)           118.8722         -DE/DX =    0.0                 !
 ! A67   A(31,30,32)           120.5015         -DE/DX =    0.0                 !
 ! A68   A(20,32,30)           122.1183         -DE/DX =    0.0                 !
 ! A69   A(20,32,33)           115.2089         -DE/DX =    0.0                 !
 ! A70   A(30,32,33)           122.6542         -DE/DX =    0.0                 !
 ! A71   A(21,33,32)           120.0421         -DE/DX =    0.0                 !
 ! A72   A(21,33,34)           107.1953         -DE/DX =    0.0                 !
 ! A73   A(32,33,34)           132.7462         -DE/DX =    0.0                 !
 ! A74   A(23,34,33)           104.6401         -DE/DX =    0.0                 !
 ! A75   A(23,34,35)           122.7415         -DE/DX =    0.0                 !
 ! A76   A(33,34,35)           132.6005         -DE/DX =    0.0                 !
 ! A77   A(6,36,37)            119.9054         -DE/DX =    0.0                 !
 ! A78   A(6,36,38)            119.0903         -DE/DX =    0.0                 !
 ! A79   A(37,36,38)           121.0043         -DE/DX =    0.0                 !
 ! A80   A(36,37,39)           119.4482         -DE/DX =    0.0                 !
 ! A81   A(36,37,42)           120.4145         -DE/DX =    0.0                 !
 ! A82   A(39,37,42)           120.1167         -DE/DX =    0.0                 !
 ! A83   A(36,38,40)           119.085          -DE/DX =    0.0                 !
 ! A84   A(36,38,43)           119.3796         -DE/DX =    0.0                 !
 ! A85   A(40,38,43)           121.535          -DE/DX =    0.0                 !
 ! A86   A(37,39,41)           120.1544         -DE/DX =    0.0                 !
 ! A87   A(37,39,44)           120.0956         -DE/DX =    0.0                 !
 ! A88   A(41,39,44)           119.7445         -DE/DX =    0.0                 !
 ! A89   A(38,40,41)           120.597          -DE/DX =    0.0                 !
 ! A90   A(38,40,45)           120.7123         -DE/DX =    0.0                 !
 ! A91   A(41,40,45)           118.6868         -DE/DX =    0.0                 !
 ! A92   A(39,41,40)           119.7056         -DE/DX =    0.0                 !
 ! A93   A(39,41,60)           122.234          -DE/DX =    0.0                 !
 ! A94   A(40,41,60)           118.06           -DE/DX =    0.0                 !
 ! A95   A(23,46,47)           120.0129         -DE/DX =    0.0                 !
 ! A96   A(23,46,48)           119.1463         -DE/DX =    0.0                 !
 ! A97   A(47,46,48)           120.8408         -DE/DX =    0.0                 !
 ! A98   A(46,47,49)           119.3754         -DE/DX =    0.0                 !
 ! A99   A(46,47,52)           120.7034         -DE/DX =    0.0                 !
 ! A100  A(49,47,52)           119.9034         -DE/DX =    0.0                 !
 ! A101  A(46,48,50)           119.2969         -DE/DX =    0.0                 !
 ! A102  A(46,48,53)           119.3352         -DE/DX =    0.0                 !
 ! A103  A(50,48,53)           121.3674         -DE/DX =    0.0                 !
 ! A104  A(47,49,51)           120.4281         -DE/DX =    0.0                 !
 ! A105  A(47,49,54)           120.7724         -DE/DX =    0.0                 !
 ! A106  A(51,49,54)           118.7952         -DE/DX =    0.0                 !
 ! A107  A(48,50,51)           120.4467         -DE/DX =    0.0                 !
 ! A108  A(48,50,55)           119.9124         -DE/DX =    0.0                 !
 ! A109  A(51,50,55)           119.639          -DE/DX =    0.0                 !
 ! A110  A(49,51,50)           119.6036         -DE/DX =    0.0                 !
 ! A111  A(49,51,56)           117.9762         -DE/DX =    0.0                 !
 ! A112  A(50,51,56)           122.4197         -DE/DX =    0.0                 !
 ! A113  A(51,56,57)           124.7253         -DE/DX =    0.0                 !
 ! A114  A(51,56,58)           112.7853         -DE/DX =    0.0                 !
 ! A115  A(57,56,58)           122.4894         -DE/DX =    0.0                 !
 ! A116  A(56,58,59)           106.4094         -DE/DX =    0.0                 !
 ! A117  A(41,60,61)           124.7599         -DE/DX =    0.0                 !
 ! A118  A(41,60,62)           112.7784         -DE/DX =    0.0                 !
 ! A119  A(61,60,62)           122.4616         -DE/DX =    0.0                 !
 ! A120  A(60,62,63)           106.3581         -DE/DX =    0.0                 !
 ! A121  L(2,1,19,3,-1)        175.218          -DE/DX =    0.0                 !
 ! A122  L(3,1,21,2,-1)        174.2943         -DE/DX =    0.0                 !
 ! A123  L(4,1,20,2,-1)        185.7509         -DE/DX =    0.0                 !
 ! A124  L(2,1,19,3,-2)        187.1044         -DE/DX =    0.0                 !
 ! A125  L(3,1,21,2,-2)        184.4053         -DE/DX =    0.0                 !
 ! A126  L(4,1,20,2,-2)        183.6978         -DE/DX =    0.0                 !
 ! D1    D(2,1,3,7)            -76.1292         -DE/DX =    0.0                 !
 ! D2    D(2,1,3,15)           102.7675         -DE/DX =    0.0                 !
 ! D3    D(4,1,3,7)           -174.8314         -DE/DX =    0.0                 !
 ! D4    D(4,1,3,15)             4.0652         -DE/DX =    0.0                 !
 ! D5    D(19,1,3,7)            96.7665         -DE/DX =    0.0                 !
 ! D6    D(19,1,3,15)          -84.3369         -DE/DX =    0.0                 !
 ! D7    D(20,1,3,7)            10.8238         -DE/DX =    0.0                 !
 ! D8    D(20,1,3,15)         -170.2795         -DE/DX =    0.0                 !
 ! D9    D(7,3,21,22)         -159.7785         -DE/DX =    0.0                 !
 ! D10   D(7,3,21,33)            5.7077         -DE/DX =    0.0                 !
 ! D11   D(15,3,21,22)          15.2358         -DE/DX =    0.0                 !
 ! D12   D(15,3,21,33)        -179.278          -DE/DX =    0.0                 !
 ! D13   D(2,1,4,5)            100.99           -DE/DX =    0.0                 !
 ! D14   D(2,1,4,16)           -89.6154         -DE/DX =    0.0                 !
 ! D15   D(3,1,4,5)           -175.5271         -DE/DX =    0.0                 !
 ! D16   D(3,1,4,16)            -6.1324         -DE/DX =    0.0                 !
 ! D17   D(19,1,4,5)           -85.6834         -DE/DX =    0.0                 !
 ! D18   D(19,1,4,16)           83.7112         -DE/DX =    0.0                 !
 ! D19   D(21,1,4,5)            10.9409         -DE/DX =    0.0                 !
 ! D20   D(21,1,4,16)         -179.6645         -DE/DX =    0.0                 !
 ! D21   D(5,4,20,24)         -157.3123         -DE/DX =    0.0                 !
 ! D22   D(5,4,20,32)           19.6219         -DE/DX =    0.0                 !
 ! D23   D(16,4,20,24)           8.3909         -DE/DX =    0.0                 !
 ! D24   D(16,4,20,32)        -174.6748         -DE/DX =    0.0                 !
 ! D25   D(2,1,20,24)           96.9322         -DE/DX =    0.0                 !
 ! D26   D(2,1,20,32)          -82.4834         -DE/DX =    0.0                 !
 ! D27   D(3,1,20,24)           11.888          -DE/DX =    0.0                 !
 ! D28   D(3,1,20,32)         -167.5276         -DE/DX =    0.0                 !
 ! D29   D(19,1,20,24)         -76.0515         -DE/DX =    0.0                 !
 ! D30   D(19,1,20,32)         104.5329         -DE/DX =    0.0                 !
 ! D31   D(21,1,20,24)        -174.2978         -DE/DX =    0.0                 !
 ! D32   D(21,1,20,32)           6.2866         -DE/DX =    0.0                 !
 ! D33   D(2,1,21,22)          -88.5293         -DE/DX =    0.0                 !
 ! D34   D(2,1,21,33)           81.1115         -DE/DX =    0.0                 !
 ! D35   D(4,1,21,22)            8.3999         -DE/DX =    0.0                 !
 ! D36   D(4,1,21,33)          178.0407         -DE/DX =    0.0                 !
 ! D37   D(19,1,21,22)          98.2348         -DE/DX =    0.0                 !
 ! D38   D(19,1,21,33)         -92.1245         -DE/DX =    0.0                 !
 ! D39   D(20,1,21,22)        -177.5899         -DE/DX =    0.0                 !
 ! D40   D(20,1,21,33)          -7.9492         -DE/DX =    0.0                 !
 ! D41   D(1,3,7,8)              1.4158         -DE/DX =    0.0                 !
 ! D42   D(1,3,7,9)           -179.5475         -DE/DX =    0.0                 !
 ! D43   D(15,3,7,8)          -177.4498         -DE/DX =    0.0                 !
 ! D44   D(15,3,7,9)             1.587          -DE/DX =    0.0                 !
 ! D45   D(1,3,15,13)          179.6462         -DE/DX =    0.0                 !
 ! D46   D(1,3,15,16)           -1.5001         -DE/DX =    0.0                 !
 ! D47   D(7,3,15,13)           -1.3662         -DE/DX =    0.0                 !
 ! D48   D(7,3,15,16)          177.4875         -DE/DX =    0.0                 !
 ! D49   D(1,4,5,6)            169.7538         -DE/DX =    0.0                 !
 ! D50   D(16,4,5,6)            -0.0268         -DE/DX =    0.0                 !
 ! D51   D(1,4,16,15)            7.9523         -DE/DX =    0.0                 !
 ! D52   D(1,4,16,17)         -171.7517         -DE/DX =    0.0                 !
 ! D53   D(5,4,16,15)          179.69           -DE/DX =    0.0                 !
 ! D54   D(5,4,16,17)           -0.0141         -DE/DX =    0.0                 !
 ! D55   D(4,5,6,17)             0.0591         -DE/DX =    0.0                 !
 ! D56   D(4,5,6,36)          -179.0106         -DE/DX =    0.0                 !
 ! D57   D(5,6,17,16)           -0.0661         -DE/DX =    0.0                 !
 ! D58   D(5,6,17,18)         -177.5189         -DE/DX =    0.0                 !
 ! D59   D(36,6,17,16)         178.9003         -DE/DX =    0.0                 !
 ! D60   D(36,6,17,18)           1.4475         -DE/DX =    0.0                 !
 ! D61   D(5,6,36,37)         -149.0475         -DE/DX =    0.0                 !
 ! D62   D(5,6,36,38)           31.0115         -DE/DX =    0.0                 !
 ! D63   D(17,6,36,37)          32.0723         -DE/DX =    0.0                 !
 ! D64   D(17,6,36,38)        -147.8687         -DE/DX =    0.0                 !
 ! D65   D(3,7,8,25)           -46.978          -DE/DX =    0.0                 !
 ! D66   D(9,7,8,25)           133.9593         -DE/DX =    0.0                 !
 ! D67   D(3,7,9,10)           179.7505         -DE/DX =    0.0                 !
 ! D68   D(3,7,9,11)            -0.6043         -DE/DX =    0.0                 !
 ! D69   D(8,7,9,10)            -1.2562         -DE/DX =    0.0                 !
 ! D70   D(8,7,9,11)           178.389          -DE/DX =    0.0                 !
 ! D71   D(7,8,25,24)          100.2621         -DE/DX =    0.0                 !
 ! D72   D(7,9,11,12)         -179.9331         -DE/DX =    0.0                 !
 ! D73   D(7,9,11,13)           -0.6141         -DE/DX =    0.0                 !
 ! D74   D(10,9,11,12)          -0.2925         -DE/DX =    0.0                 !
 ! D75   D(10,9,11,13)         179.0266         -DE/DX =    0.0                 !
 ! D76   D(9,11,13,14)        -178.7043         -DE/DX =    0.0                 !
 ! D77   D(9,11,13,15)           0.8053         -DE/DX =    0.0                 !
 ! D78   D(12,11,13,14)          0.6174         -DE/DX =    0.0                 !
 ! D79   D(12,11,13,15)       -179.873          -DE/DX =    0.0                 !
 ! D80   D(11,13,15,3)           0.1868         -DE/DX =    0.0                 !
 ! D81   D(11,13,15,16)       -178.5832         -DE/DX =    0.0                 !
 ! D82   D(14,13,15,3)         179.6971         -DE/DX =    0.0                 !
 ! D83   D(14,13,15,16)          0.9271         -DE/DX =    0.0                 !
 ! D84   D(3,15,16,4)           -4.22           -DE/DX =    0.0                 !
 ! D85   D(3,15,16,17)         175.3954         -DE/DX =    0.0                 !
 ! D86   D(13,15,16,4)         174.6283         -DE/DX =    0.0                 !
 ! D87   D(13,15,16,17)         -5.7564         -DE/DX =    0.0                 !
 ! D88   D(4,16,17,6)            0.0479         -DE/DX =    0.0                 !
 ! D89   D(4,16,17,18)         177.1195         -DE/DX =    0.0                 !
 ! D90   D(15,16,17,6)        -179.6038         -DE/DX =    0.0                 !
 ! D91   D(15,16,17,18)         -2.5322         -DE/DX =    0.0                 !
 ! D92   D(1,20,24,25)           3.2962         -DE/DX =    0.0                 !
 ! D93   D(1,20,24,26)        -177.6997         -DE/DX =    0.0                 !
 ! D94   D(32,20,24,25)       -177.3048         -DE/DX =    0.0                 !
 ! D95   D(32,20,24,26)          1.6994         -DE/DX =    0.0                 !
 ! D96   D(1,20,32,30)         177.7907         -DE/DX =    0.0                 !
 ! D97   D(1,20,32,33)          -3.7388         -DE/DX =    0.0                 !
 ! D98   D(24,20,32,30)         -1.6725         -DE/DX =    0.0                 !
 ! D99   D(24,20,32,33)        176.798          -DE/DX =    0.0                 !
 ! D100  D(1,21,22,23)         169.8724         -DE/DX =    0.0                 !
 ! D101  D(33,21,22,23)         -0.1327         -DE/DX =    0.0                 !
 ! D102  D(1,21,33,32)           9.3334         -DE/DX =    0.0                 !
 ! D103  D(1,21,33,34)        -171.9576         -DE/DX =    0.0                 !
 ! D104  D(22,21,33,32)       -178.7049         -DE/DX =    0.0                 !
 ! D105  D(22,21,33,34)          0.0041         -DE/DX =    0.0                 !
 ! D106  D(21,22,23,34)          0.2167         -DE/DX =    0.0                 !
 ! D107  D(21,22,23,46)        179.6891         -DE/DX =    0.0                 !
 ! D108  D(22,23,34,33)         -0.2092         -DE/DX =    0.0                 !
 ! D109  D(22,23,34,35)        178.4286         -DE/DX =    0.0                 !
 ! D110  D(46,23,34,33)       -179.6218         -DE/DX =    0.0                 !
 ! D111  D(46,23,34,35)         -0.984          -DE/DX =    0.0                 !
 ! D112  D(22,23,46,47)        157.3833         -DE/DX =    0.0                 !
 ! D113  D(22,23,46,48)        -22.7029         -DE/DX =    0.0                 !
 ! D114  D(34,23,46,47)        -23.2535         -DE/DX =    0.0                 !
 ! D115  D(34,23,46,48)        156.6603         -DE/DX =    0.0                 !
 ! D116  D(20,24,25,8)         -50.0646         -DE/DX =    0.0                 !
 ! D117  D(26,24,25,8)         130.9052         -DE/DX =    0.0                 !
 ! D118  D(20,24,26,27)        179.8023         -DE/DX =    0.0                 !
 ! D119  D(20,24,26,28)         -0.479          -DE/DX =    0.0                 !
 ! D120  D(25,24,26,27)         -1.2393         -DE/DX =    0.0                 !
 ! D121  D(25,24,26,28)        178.4794         -DE/DX =    0.0                 !
 ! D122  D(24,26,28,29)        179.9044         -DE/DX =    0.0                 !
 ! D123  D(24,26,28,30)         -0.7838         -DE/DX =    0.0                 !
 ! D124  D(27,26,28,29)         -0.3805         -DE/DX =    0.0                 !
 ! D125  D(27,26,28,30)        178.9313         -DE/DX =    0.0                 !
 ! D126  D(26,28,30,31)       -178.7758         -DE/DX =    0.0                 !
 ! D127  D(26,28,30,32)          0.7944         -DE/DX =    0.0                 !
 ! D128  D(29,28,30,31)          0.5388         -DE/DX =    0.0                 !
 ! D129  D(29,28,30,32)       -179.891          -DE/DX =    0.0                 !
 ! D130  D(28,30,32,20)          0.444          -DE/DX =    0.0                 !
 ! D131  D(28,30,32,33)       -177.9123         -DE/DX =    0.0                 !
 ! D132  D(31,30,32,20)       -179.9852         -DE/DX =    0.0                 !
 ! D133  D(31,30,32,33)          1.6584         -DE/DX =    0.0                 !
 ! D134  D(20,32,33,21)         -3.584          -DE/DX =    0.0                 !
 ! D135  D(20,32,33,34)        178.0956         -DE/DX =    0.0                 !
 ! D136  D(30,32,33,21)        174.8775         -DE/DX =    0.0                 !
 ! D137  D(30,32,33,34)         -3.443          -DE/DX =    0.0                 !
 ! D138  D(21,33,34,23)          0.1239         -DE/DX =    0.0                 !
 ! D139  D(21,33,34,35)       -178.3195         -DE/DX =    0.0                 !
 ! D140  D(32,33,34,23)        178.602          -DE/DX =    0.0                 !
 ! D141  D(32,33,34,35)          0.1586         -DE/DX =    0.0                 !
 ! D142  D(6,36,37,39)        -179.2552         -DE/DX =    0.0                 !
 ! D143  D(6,36,37,42)           2.3939         -DE/DX =    0.0                 !
 ! D144  D(38,36,37,39)          0.6846         -DE/DX =    0.0                 !
 ! D145  D(38,36,37,42)       -177.6662         -DE/DX =    0.0                 !
 ! D146  D(6,36,38,40)         179.8501         -DE/DX =    0.0                 !
 ! D147  D(6,36,38,43)           0.0741         -DE/DX =    0.0                 !
 ! D148  D(37,36,38,40)         -0.0902         -DE/DX =    0.0                 !
 ! D149  D(37,36,38,43)       -179.8662         -DE/DX =    0.0                 !
 ! D150  D(36,37,39,41)         -0.6824         -DE/DX =    0.0                 !
 ! D151  D(36,37,39,44)       -179.8232         -DE/DX =    0.0                 !
 ! D152  D(42,37,39,41)        177.6734         -DE/DX =    0.0                 !
 ! D153  D(42,37,39,44)         -1.4673         -DE/DX =    0.0                 !
 ! D154  D(36,38,40,41)         -0.507          -DE/DX =    0.0                 !
 ! D155  D(36,38,40,45)       -179.7803         -DE/DX =    0.0                 !
 ! D156  D(43,38,40,41)        179.264          -DE/DX =    0.0                 !
 ! D157  D(43,38,40,45)         -0.0093         -DE/DX =    0.0                 !
 ! D158  D(37,39,41,40)          0.0968         -DE/DX =    0.0                 !
 ! D159  D(37,39,41,60)       -179.67           -DE/DX =    0.0                 !
 ! D160  D(44,39,41,40)        179.2406         -DE/DX =    0.0                 !
 ! D161  D(44,39,41,60)         -0.5262         -DE/DX =    0.0                 !
 ! D162  D(38,40,41,39)          0.5065         -DE/DX =    0.0                 !
 ! D163  D(38,40,41,60)       -179.7171         -DE/DX =    0.0                 !
 ! D164  D(45,40,41,39)        179.7943         -DE/DX =    0.0                 !
 ! D165  D(45,40,41,60)         -0.4293         -DE/DX =    0.0                 !
 ! D166  D(39,41,60,61)        179.3479         -DE/DX =    0.0                 !
 ! D167  D(39,41,60,62)         -0.6383         -DE/DX =    0.0                 !
 ! D168  D(40,41,60,61)         -0.4226         -DE/DX =    0.0                 !
 ! D169  D(40,41,60,62)        179.5913         -DE/DX =    0.0                 !
 ! D170  D(23,46,47,49)        178.9642         -DE/DX =    0.0                 !
 ! D171  D(23,46,47,52)         -2.5718         -DE/DX =    0.0                 !
 ! D172  D(48,46,47,49)         -0.9481         -DE/DX =    0.0                 !
 ! D173  D(48,46,47,52)        177.5159         -DE/DX =    0.0                 !
 ! D174  D(23,46,48,50)       -179.5576         -DE/DX =    0.0                 !
 ! D175  D(23,46,48,53)          0.7099         -DE/DX =    0.0                 !
 ! D176  D(47,46,48,50)          0.3555         -DE/DX =    0.0                 !
 ! D177  D(47,46,48,53)       -179.3771         -DE/DX =    0.0                 !
 ! D178  D(46,47,49,51)          0.6968         -DE/DX =    0.0                 !
 ! D179  D(46,47,49,54)        179.931          -DE/DX =    0.0                 !
 ! D180  D(52,47,49,51)       -177.7798         -DE/DX =    0.0                 !
 ! D181  D(52,47,49,54)          1.4545         -DE/DX =    0.0                 !
 ! D182  D(46,48,50,51)          0.4907         -DE/DX =    0.0                 !
 ! D183  D(46,48,50,55)        179.984          -DE/DX =    0.0                 !
 ! D184  D(53,48,50,51)       -179.7824         -DE/DX =    0.0                 !
 ! D185  D(53,48,50,55)         -0.289          -DE/DX =    0.0                 !
 ! D186  D(47,49,51,50)          0.1342         -DE/DX =    0.0                 !
 ! D187  D(47,49,51,56)        179.8695         -DE/DX =    0.0                 !
 ! D188  D(54,49,51,50)       -179.115          -DE/DX =    0.0                 !
 ! D189  D(54,49,51,56)          0.6203         -DE/DX =    0.0                 !
 ! D190  D(48,50,51,49)         -0.7359         -DE/DX =    0.0                 !
 ! D191  D(48,50,51,56)        179.541          -DE/DX =    0.0                 !
 ! D192  D(55,50,51,49)        179.7694         -DE/DX =    0.0                 !
 ! D193  D(55,50,51,56)          0.0463         -DE/DX =    0.0                 !
 ! D194  D(49,51,56,57)          0.564          -DE/DX =    0.0                 !
 ! D195  D(49,51,56,58)       -179.4843         -DE/DX =    0.0                 !
 ! D196  D(50,51,56,57)       -179.7086         -DE/DX =    0.0                 !
 ! D197  D(50,51,56,58)          0.2431         -DE/DX =    0.0                 !
 ! D198  D(51,56,58,59)        179.9661         -DE/DX =    0.0                 !
 ! D199  D(57,56,58,59)         -0.081          -DE/DX =    0.0                 !
 ! D200  D(41,60,62,63)        179.8454         -DE/DX =    0.0                 !
 ! D201  D(61,60,62,63)         -0.1411         -DE/DX =    0.0                 !
 --------------------------------------------------------------------------------
 Lowest energy point so far.  Saving SCF results.
 GradGradGradGradGradGradGradGradGradGradGradGradGradGradGradGradGradGrad

 Largest change from initial coordinates is atom   12       0.000 Angstoms.
 Leave Link  103 at Sat Oct 20 06:29:41 2018, MaxMem=   838860800 cpu:         6.7
 (Enter /soft/sl6.3/x86_64/gaussian/g09_d01/g09/l202.exe)
 Stoichiometry    C28H20Cl2FeN8O4(5)
 Framework group  C1[X(C28H20Cl2FeN8O4)]
 Deg. of freedom   183
 Full point group                 C1      NOp   1
 RotChk:  IX=0 Diff= 3.87D-16
 Largest Abelian subgroup         C1      NOp   1
 Largest concise Abelian subgroup C1      NOp   1
                         Standard orientation:                         
 ---------------------------------------------------------------------
 Center     Atomic      Atomic             Coordinates (Angstroms)
 Number     Number       Type             X           Y           Z
 ---------------------------------------------------------------------
      1         26           0       -2.383900   -0.059471    0.019030
      2         17           0       -2.636817    0.424771   -2.299605
      3          7           0       -3.663308   -1.970697   -0.414037
      4          7           0       -0.955252   -1.751145   -0.207330
      5          7           0        0.324481   -1.847893   -0.071933
      6          7           0        0.624141   -3.165101   -0.110606
      7          6           0       -4.982425   -2.009798   -0.600833
      8          1           0       -5.496026   -1.056556   -0.567826
      9          6           0       -5.682611   -3.185702   -0.845957
     10          1           0       -6.755736   -3.161400   -0.986684
     11          6           0       -4.969167   -4.378274   -0.911438
     12          1           0       -5.476091   -5.317090   -1.101545
     13          6           0       -3.591612   -4.346494   -0.743288
     14          1           0       -3.006400   -5.255432   -0.809644
     15          6           0       -2.970156   -3.119984   -0.497020
     16          6           0       -1.521659   -2.988867   -0.337474
     17          6           0       -0.503390   -3.910651   -0.276389
     18          1           0       -0.488511   -4.985394   -0.293885
     19         17           0       -2.486285   -0.551315    2.347279
     20          7           0       -3.751491    1.774880    0.494633
     21          7           0       -1.048328    1.714786    0.181281
     22          7           0        0.221216    1.883242    0.028365
     23          7           0        0.445098    3.216214    0.030728
     24          6           0       -5.060250    1.736696    0.743718
     25          1           0       -5.509486    0.751333    0.774903
     26          6           0       -5.824871    2.874729    0.974683
     27          1           0       -6.886278    2.787749    1.169272
     28          6           0       -5.190137    4.112594    0.954116
     29          1           0       -5.749380    5.024500    1.127696
     30          6           0       -3.822468    4.162346    0.721481
     31          1           0       -3.297314    5.109544    0.719185
     32          6           0       -3.132274    2.968503    0.499129
     33          6           0       -1.684879    2.920510    0.289977
     34          6           0       -0.723182    3.897663    0.195133
     35          1           0       -0.767738    4.969860    0.250606
     36          6           0        1.970671   -3.599153    0.035160
     37          6           0        2.400093   -4.761323   -0.606015
     38          6           0        2.844218   -2.848553    0.824622
     39          6           0        3.713042   -5.184995   -0.444567
     40          6           0        4.155793   -3.273419    0.969159
     41          6           0        4.598414   -4.443307    0.342775
     42          1           0        1.725186   -5.315540   -1.246147
     43          1           0        2.482907   -1.953231    1.311378
     44          1           0        4.057870   -6.082914   -0.939121
     45          1           0        4.854418   -2.713621    1.577828
     46          6           0        1.766815    3.721798   -0.114324
     47          6           0        1.969865    5.023010   -0.578513
     48          6           0        2.848119    2.902306    0.214322
     49          6           0        3.263370    5.509929   -0.694386
     50          6           0        4.138443    3.395458    0.082813
     51          6           0        4.355426    4.703157   -0.364341
     52          1           0        1.131860    5.642664   -0.870535
     53          1           0        2.663257    1.895707    0.561682
     54          1           0        3.446866    6.514761   -1.052771
     55          1           0        4.983511    2.769209    0.334879
     56          6           0        5.718901    5.279710   -0.511893
     57          8           0        5.953775    6.402461   -0.888558
     58          8           0        6.696869    4.406164   -0.174879
     59          1           0        7.535960    4.871661   -0.304348
     60          6           0        6.015899   -4.850323    0.541329
     61          8           0        6.821195   -4.239615    1.200837
     62          8           0        6.326793   -6.000128   -0.104145
     63          1           0        7.260381   -6.174761    0.084232
 ---------------------------------------------------------------------
 Rotational constants (GHZ):      0.0593700      0.0509208      0.0291776
 Leave Link  202 at Sat Oct 20 06:29:41 2018, MaxMem=   838860800 cpu:         0.1
 (Enter /soft/sl6.3/x86_64/gaussian/g09_d01/g09/l9999.exe)
 1\1\GINC-NODE0404\FOpt\UB3LYP\6-311G(d,p)\C28H20Cl2Fe1N8O4(5)\CONRADJ\
 20-Oct-2018\0\\#P b3lyp/6-311G(d,p) opt scf=(conver=8)\\Comment:\\0,5\
 Fe,-2.3839,-0.059471,0.01903\Cl,-2.636817,0.424771,-2.299605\N,-3.6633
 08,-1.970697,-0.414037\N,-0.955252,-1.751145,-0.20733\N,0.324481,-1.84
 7893,-0.071933\N,0.624141,-3.165101,-0.110606\C,-4.982425,-2.009798,-0
 .600833\H,-5.496026,-1.056556,-0.567826\C,-5.682611,-3.185702,-0.84595
 7\H,-6.755736,-3.1614,-0.986684\C,-4.969167,-4.378274,-0.911438\H,-5.4
 76091,-5.31709,-1.101545\C,-3.591612,-4.346494,-0.743288\H,-3.0064,-5.
 255432,-0.809644\C,-2.970156,-3.119984,-0.49702\C,-1.521659,-2.988867,
 -0.337474\C,-0.50339,-3.910651,-0.276389\H,-0.488511,-4.985394,-0.2938
 85\Cl,-2.486285,-0.551315,2.347279\N,-3.751491,1.77488,0.494633\N,-1.0
 48328,1.714786,0.181281\N,0.221216,1.883242,0.028365\N,0.445098,3.2162
 14,0.030728\C,-5.06025,1.736696,0.743718\H,-5.509486,0.751333,0.774903
 \C,-5.824871,2.874729,0.974683\H,-6.886278,2.787749,1.169272\C,-5.1901
 37,4.112594,0.954116\H,-5.74938,5.0245,1.127696\C,-3.822468,4.162346,0
 .721481\H,-3.297314,5.109544,0.719185\C,-3.132274,2.968503,0.499129\C,
 -1.684879,2.92051,0.289977\C,-0.723182,3.897663,0.195133\H,-0.767738,4
 .96986,0.250606\C,1.970671,-3.599153,0.03516\C,2.400093,-4.761323,-0.6
 06015\C,2.844218,-2.848553,0.824622\C,3.713042,-5.184995,-0.444567\C,4
 .155793,-3.273419,0.969159\C,4.598414,-4.443307,0.342775\H,1.725186,-5
 .31554,-1.246147\H,2.482907,-1.953231,1.311378\H,4.05787,-6.082914,-0.
 939121\H,4.854418,-2.713621,1.577828\C,1.766815,3.721798,-0.114324\C,1
 .969865,5.02301,-0.578513\C,2.848119,2.902306,0.214322\C,3.26337,5.509
 929,-0.694386\C,4.138443,3.395458,0.082813\C,4.355426,4.703157,-0.3643
 41\H,1.13186,5.642664,-0.870535\H,2.663257,1.895707,0.561682\H,3.44686
 6,6.514761,-1.052771\H,4.983511,2.769209,0.334879\C,5.718901,5.27971,-
 0.511893\O,5.953775,6.402461,-0.888558\O,6.696869,4.406164,-0.174879\H
 ,7.53596,4.871661,-0.304348\C,6.015899,-4.850323,0.541329\O,6.821195,-
 4.239615,1.200837\O,6.326793,-6.000128,-0.104145\H,7.260381,-6.174761,
 0.084232\\Version=AS64L-G09RevD.01\State=5-A\HF=-4002.6745409\S2=6.008
 088\S2-1=0.\S2A=6.000019\RMSD=6.448e-09\RMSF=4.123e-06\Dipole=0.163923
 2,-0.9024066,-0.1400581\Quadrupole=15.37791,36.7883182,-52.1662282,-11
 .6238167,-2.891655,17.399863\PG=C01 [X(C28H20Cl2Fe1N8O4)]\\@


 IT IS BY LOGIC THAT WE PROVE, BUT BY INTUITION THAT WE DISCOVER.
     -- J.H.POINCARE (1854-1912)
 Job cpu time:       0 days 10 hours  4 minutes 21.5 seconds.
 File lengths (MBytes):  RWF=    816 Int=      0 D2E=      0 Chk=     72 Scr=      1
 Normal termination of Gaussian 09 at Sat Oct 20 06:29:41 2018.
