# Supplementary material for: DFT and CV data of 4-phenyl-substituted dichloro(bis{2-[1-(phenyl)-1H-1,2,3-triazol-4-yl-κN3]pyridine-κN})iron(II) coordination compounds
Source: Data Brief. 2018 Oct 27;21:1458–71. doi: 10.1016/j.dib.2018.10.085 (PMC6234228; doi:10.1016/j.dib.2018.10.085)
Supplement: Supplementary file 2 — Supplementary material. [file mmc2.zip › DIB_DFT_files_Fe/FeCl2L12_F_cis1.log]

 Entering Gaussian System, Link 0=g09
 Input=FeCl2L12_F_cis1.com
 Output=FeCl2L12_F_cis1.log
 Initial command:
 /soft/sl6.3/x86_64/gaussian/g09_d01/g09/l1.exe "/scratch/conradj/558847.ui.FeCl2L12_F_cis1/Gau-12654.inp" -scrdir="/scratch/conradj/558847.ui.FeCl2L12_F_cis1/"
 Default linda workers:  node0403-ib,node0404-ib
 Default is to use  16 SMP processors on each worker.
 Entering Link 1 = /soft/sl6.3/x86_64/gaussian/g09_d01/g09/l1.exe PID=     12655.
  
 Copyright (c) 1988,1990,1992,1993,1995,1998,2003,2009,2013,
            Gaussian, Inc.  All Rights Reserved.
  
 This is part of the Gaussian(R) 09 program.  It is based on
 the Gaussian(R) 03 system (copyright 2003, Gaussian, Inc.),
 the Gaussian(R) 98 system (copyright 1998, Gaussian, Inc.),
 the Gaussian(R) 94 system (copyright 1995, Gaussian, Inc.),
 the Gaussian 92(TM) system (copyright 1992, Gaussian, Inc.),
 the Gaussian 90(TM) system (copyright 1990, Gaussian, Inc.),
 the Gaussian 88(TM) system (copyright 1988, Gaussian, Inc.),
 the Gaussian 86(TM) system (copyright 1986, Carnegie Mellon
 University), and the Gaussian 82(TM) system (copyright 1983,
 Carnegie Mellon University). Gaussian is a federally registered
 trademark of Gaussian, Inc.
  
 This software contains proprietary and confidential information,
 including trade secrets, belonging to Gaussian, Inc.
  
 This software is provided under written license and may be
 used, copied, transmitted, or stored only in accord with that
 written license.
  
 The following legend is applicable only to US Government
 contracts under FAR:
  
                    RESTRICTED RIGHTS LEGEND
  
 Use, reproduction and disclosure by the US Government is
 subject to restrictions as set forth in subparagraphs (a)
 and (c) of the Commercial Computer Software - Restricted
 Rights clause in FAR 52.227-19.
  
 Gaussian, Inc.
 340 Quinnipiac St., Bldg. 40, Wallingford CT 06492
  
  
 ---------------------------------------------------------------
 Warning -- This program may not be used in any manner that
 competes with the business of Gaussian, Inc. or will provide
 assistance to any competitor of Gaussian, Inc.  The licensee
 of this program is prohibited from giving any competitor of
 Gaussian, Inc. access to this program.  By using this program,
 the user acknowledges that Gaussian, Inc. is engaged in the
 business of creating and licensing software in the field of
 computational chemistry and represents and warrants to the
 licensee that it is not a competitor of Gaussian, Inc. and that
 it will not use this program in any manner prohibited above.
 ---------------------------------------------------------------
  

 Cite this work as:
 Gaussian 09, Revision D.01,
 M. J. Frisch, G. W. Trucks, H. B. Schlegel, G. E. Scuseria, 
 M. A. Robb, J. R. Cheeseman, G. Scalmani, V. Barone, B. Mennucci, 
 G. A. Petersson, H. Nakatsuji, M. Caricato, X. Li, H. P. Hratchian, 
 A. F. Izmaylov, J. Bloino, G. Zheng, J. L. Sonnenberg, M. Hada, 
 M. Ehara, K. Toyota, R. Fukuda, J. Hasegawa, M. Ishida, T. Nakajima, 
 Y. Honda, O. Kitao, H. Nakai, T. Vreven, J. A. Montgomery, Jr., 
 J. E. Peralta, F. Ogliaro, M. Bearpark, J. J. Heyd, E. Brothers, 
 K. N. Kudin, V. N. Staroverov, T. Keith, R. Kobayashi, J. Normand, 
 K. Raghavachari, A. Rendell, J. C. Burant, S. S. Iyengar, J. Tomasi, 
 M. Cossi, N. Rega, J. M. Millam, M. Klene, J. E. Knox, J. B. Cross, 
 V. Bakken, C. Adamo, J. Jaramillo, R. Gomperts, R. E. Stratmann, 
 O. Yazyev, A. J. Austin, R. Cammi, C. Pomelli, J. W. Ochterski, 
 R. L. Martin, K. Morokuma, V. G. Zakrzewski, G. A. Voth, 
 P. Salvador, J. J. Dannenberg, S. Dapprich, A. D. Daniels, 
 O. Farkas, J. B. Foresman, J. V. Ortiz, J. Cioslowski, 
 and D. J. Fox, Gaussian, Inc., Wallingford CT, 2013.
 
 ******************************************
 Gaussian 09:  AS64L-G09RevD.01 24-Apr-2013
                20-Oct-2018 
 ******************************************
 %chk=FeCl2L12_F_cis1.chk
 SetLPE:  input flags="-opt 'Tsnet.Node.lindarsharg: ssh' "
 SetLPE:    new flags="-opt 'Tsnet.Node.lindarsharg: ssh'  -nodelist 'node0403-ib node0404-ib'"
 Will use up to    2 processors via Linda.
 ---------------------------------------
 #P b3lyp/6-311G(d,p) opt scf=(conver=8)
 ---------------------------------------
 1/14=-1,18=20,19=15,26=3,38=1/1,3;
 2/9=110,12=2,17=6,18=5,40=1/2;
 3/5=4,6=6,7=101,11=2,16=1,25=1,30=1,71=1,74=-5/1,2,3;
 4//1;
 5/5=2,6=8,38=5/2;
 6/7=2,8=2,9=2,10=2,28=1/1;
 7//1,2,3,16;
 1/14=-1,18=20,19=15,26=3/3(2);
 2/9=110/2;
 99//99;
 2/9=110/2;
 3/5=4,6=6,7=101,11=2,16=1,25=1,30=1,71=1,74=-5/1,2,3;
 4/5=5,16=3,69=1/1;
 5/5=2,6=8,38=5/2;
 7//1,2,3,16;
 1/14=-1,18=20,19=15,26=3/3(-5);
 2/9=110/2;
 6/7=2,8=2,9=2,10=2,19=2,28=1/1;
 99/9=1/99;
 Leave Link    1 at Sat Oct 20 06:29:45 2018, MaxMem=           0 cpu:         1.1
 (Enter /soft/sl6.3/x86_64/gaussian/g09_d01/g09/l101.exe)
 --------
 Comment:
 --------
 Symbolic Z-matrix:
 Charge =  0 Multiplicity = 5
 26                   -0.02639  -0.10039   0.08067 
 17                   -0.09392  -1.61702  -1.78186 
 7                    -0.38868   1.51664  -1.58659 
 7                    -2.20309   0.22217  -0.08193 
 7                    -3.18726  -0.4162    0.46854 
 7                    -4.27251  -0.20385  -0.30343 
 6                     0.56332   2.14878  -2.2755 
 1                     1.57645   2.00769  -1.91802 
 6                     0.29912   2.92269  -3.39982 
 1                     1.10969   3.40733  -3.92909 
 6                    -1.02055   3.04483  -3.82546 
 1                    -1.26754   3.6371   -4.69884 
 6                    -2.01876   2.38885  -3.118 
 1                    -3.05461   2.46012  -3.4262 
 6                    -1.66416   1.62545  -2.004 
 6                    -2.62783   0.87021  -1.20999 
 6                    -3.96733   0.59573  -1.36054 
 1                    -4.68145   0.84524  -2.12455 
 17                    0.03415  -1.3594    2.04412 
 7                     0.42392   1.72352   1.44852 
 7                     2.21024   0.2664    0.03869 
 7                     3.17754  -0.45153  -0.43629 
 7                     4.27379  -0.16423   0.29136 
 6                    -0.50785   2.44382   2.07401 
 1                    -1.53271   2.24209   1.78417 
 6                    -0.20703   3.38271   3.05528 
 1                    -1.00063   3.93626   3.54089 
 6                     1.12763   3.58035   3.39556 
 1                     1.40327   4.3027    4.15505 
 6                     2.10569   2.83376   2.75086 
 1                     3.15283   2.96537   2.99453 
 6                     1.71436   1.9057    1.7842 
 6                     2.65743   1.04434   1.07116 
 6                     3.99397   0.76739   1.24395 
 1                     4.72039   1.09435   1.96597 
 6                    -5.51106  -0.82924   0.02405 
 6                    -6.71568  -0.19651  -0.2787 
 6                    -5.49292  -2.07691   0.64967 
 6                    -7.91876  -0.82321   0.029 
 6                    -6.69419  -2.69552   0.97187 
 6                    -7.88688  -2.06233   0.65101 
 1                    -6.7222    0.78668  -0.73271 
 1                    -4.54464  -2.54482   0.87737 
 1                    -8.87065  -0.35829  -0.19258 
 1                    -6.71379  -3.66322   1.4563 
 6                     5.49839  -0.84876   0.03221 
 6                     6.7172   -0.21047   0.25534 
 6                     5.44999  -2.15826  -0.44836 
 6                     7.90517  -0.89258   0.01389 
 6                     6.63624  -2.83379  -0.70488 
 6                     7.84368  -2.19303  -0.46391 
 1                     6.74711   0.81735   0.59502 
 1                     4.49101  -2.62906  -0.61822 
 1                     8.86784  -0.42541   0.1762 
 1                     6.63283  -3.85007  -1.0772 
 9                    -9.05201  -2.66718   0.95584 
 9                     8.99383  -2.85245  -0.70398 
 
 Add virtual bond connecting atoms N3         and Fe1        Dist= 4.44D+00.
 Add virtual bond connecting atoms N4         and Fe1        Dist= 4.17D+00.
 Add virtual bond connecting atoms N20        and Fe1        Dist= 4.39D+00.
 Add virtual bond connecting atoms N21        and Fe1        Dist= 4.28D+00.
 NAtoms=     57 NQM=       57 NQMF=       0 NMMI=      0 NMMIF=      0
                NMic=       0 NMicF=      0.
                    Isotopes and Nuclear Properties:
 (Nuclear quadrupole moments (NQMom) in fm**2, nuclear magnetic moments (NMagM)
  in nuclear magnetons)

  Atom         1           2           3           4           5           6           7           8           9          10
 IAtWgt=          56          35          14          14          14          14          12           1          12           1
 AtmWgt=  55.9349393  34.9688527  14.0030740  14.0030740  14.0030740  14.0030740  12.0000000   1.0078250  12.0000000   1.0078250
 NucSpn=           0           3           2           2           2           2           0           1           0           1
 AtZEff=   0.0000000   0.0000000   0.0000000   0.0000000   0.0000000   0.0000000   0.0000000   0.0000000   0.0000000   0.0000000
 NQMom=    0.0000000  -8.1650000   2.0440000   2.0440000   2.0440000   2.0440000   0.0000000   0.0000000   0.0000000   0.0000000
 NMagM=    0.0000000   0.8218740   0.4037610   0.4037610   0.4037610   0.4037610   0.0000000   2.7928460   0.0000000   2.7928460
 AtZNuc=  26.0000000  17.0000000   7.0000000   7.0000000   7.0000000   7.0000000   6.0000000   1.0000000   6.0000000   1.0000000

  Atom        11          12          13          14          15          16          17          18          19          20
 IAtWgt=          12           1          12           1          12          12          12           1          35          14
 AtmWgt=  12.0000000   1.0078250  12.0000000   1.0078250  12.0000000  12.0000000  12.0000000   1.0078250  34.9688527  14.0030740
 NucSpn=           0           1           0           1           0           0           0           1           3           2
 AtZEff=   0.0000000   0.0000000   0.0000000   0.0000000   0.0000000   0.0000000   0.0000000   0.0000000   0.0000000   0.0000000
 NQMom=    0.0000000   0.0000000   0.0000000   0.0000000   0.0000000   0.0000000   0.0000000   0.0000000  -8.1650000   2.0440000
 NMagM=    0.0000000   2.7928460   0.0000000   2.7928460   0.0000000   0.0000000   0.0000000   2.7928460   0.8218740   0.4037610
 AtZNuc=   6.0000000   1.0000000   6.0000000   1.0000000   6.0000000   6.0000000   6.0000000   1.0000000  17.0000000   7.0000000

  Atom        21          22          23          24          25          26          27          28          29          30
 IAtWgt=          14          14          14          12           1          12           1          12           1          12
 AtmWgt=  14.0030740  14.0030740  14.0030740  12.0000000   1.0078250  12.0000000   1.0078250  12.0000000   1.0078250  12.0000000
 NucSpn=           2           2           2           0           1           0           1           0           1           0
 AtZEff=   0.0000000   0.0000000   0.0000000   0.0000000   0.0000000   0.0000000   0.0000000   0.0000000   0.0000000   0.0000000
 NQMom=    2.0440000   2.0440000   2.0440000   0.0000000   0.0000000   0.0000000   0.0000000   0.0000000   0.0000000   0.0000000
 NMagM=    0.4037610   0.4037610   0.4037610   0.0000000   2.7928460   0.0000000   2.7928460   0.0000000   2.7928460   0.0000000
 AtZNuc=   7.0000000   7.0000000   7.0000000   6.0000000   1.0000000   6.0000000   1.0000000   6.0000000   1.0000000   6.0000000

  Atom        31          32          33          34          35          36          37          38          39          40
 IAtWgt=           1          12          12          12           1          12          12          12          12          12
 AtmWgt=   1.0078250  12.0000000  12.0000000  12.0000000   1.0078250  12.0000000  12.0000000  12.0000000  12.0000000  12.0000000
 NucSpn=           1           0           0           0           1           0           0           0           0           0
 AtZEff=   0.0000000   0.0000000   0.0000000   0.0000000   0.0000000   0.0000000   0.0000000   0.0000000   0.0000000   0.0000000
 NQMom=    0.0000000   0.0000000   0.0000000   0.0000000   0.0000000   0.0000000   0.0000000   0.0000000   0.0000000   0.0000000
 NMagM=    2.7928460   0.0000000   0.0000000   0.0000000   2.7928460   0.0000000   0.0000000   0.0000000   0.0000000   0.0000000
 AtZNuc=   1.0000000   6.0000000   6.0000000   6.0000000   1.0000000   6.0000000   6.0000000   6.0000000   6.0000000   6.0000000

  Atom        41          42          43          44          45          46          47          48          49          50
 IAtWgt=          12           1           1           1           1          12          12          12          12          12
 AtmWgt=  12.0000000   1.0078250   1.0078250   1.0078250   1.0078250  12.0000000  12.0000000  12.0000000  12.0000000  12.0000000
 NucSpn=           0           1           1           1           1           0           0           0           0           0
 AtZEff=   0.0000000   0.0000000   0.0000000   0.0000000   0.0000000   0.0000000   0.0000000   0.0000000   0.0000000   0.0000000
 NQMom=    0.0000000   0.0000000   0.0000000   0.0000000   0.0000000   0.0000000   0.0000000   0.0000000   0.0000000   0.0000000
 NMagM=    0.0000000   2.7928460   2.7928460   2.7928460   2.7928460   0.0000000   0.0000000   0.0000000   0.0000000   0.0000000
 AtZNuc=   6.0000000   1.0000000   1.0000000   1.0000000   1.0000000   6.0000000   6.0000000   6.0000000   6.0000000   6.0000000

  Atom        51          52          53          54          55          56          57
 IAtWgt=          12           1           1           1           1          19          19
 AtmWgt=  12.0000000   1.0078250   1.0078250   1.0078250   1.0078250  18.9984033  18.9984033
 NucSpn=           0           1           1           1           1           1           1
 AtZEff=   0.0000000   0.0000000   0.0000000   0.0000000   0.0000000   0.0000000   0.0000000
 NQMom=    0.0000000   0.0000000   0.0000000   0.0000000   0.0000000   0.0000000   0.0000000
 NMagM=    0.0000000   2.7928460   2.7928460   2.7928460   2.7928460   2.6288670   2.6288670
 AtZNuc=   6.0000000   1.0000000   1.0000000   1.0000000   1.0000000   9.0000000   9.0000000
 Leave Link  101 at Sat Oct 20 06:29:45 2018, MaxMem=   838860800 cpu:         4.3
 (Enter /soft/sl6.3/x86_64/gaussian/g09_d01/g09/l103.exe)

 GradGradGradGradGradGradGradGradGradGradGradGradGradGradGradGradGradGrad
 Berny optimization.
 Initialization pass.
                           ----------------------------
                           !    Initial Parameters    !
                           ! (Angstroms and Degrees)  !
 --------------------------                            --------------------------
 ! Name  Definition              Value          Derivative Info.                !
 --------------------------------------------------------------------------------
 ! R1    R(1,2)                  2.4029         estimate D2E/DX2                !
 ! R2    R(1,3)                  2.3507         estimate D2E/DX2                !
 ! R3    R(1,4)                  2.2065         estimate D2E/DX2                !
 ! R4    R(1,19)                 2.3332         estimate D2E/DX2                !
 ! R5    R(1,20)                 2.3239         estimate D2E/DX2                !
 ! R6    R(1,21)                 2.2669         estimate D2E/DX2                !
 ! R7    R(3,7)                  1.3343         estimate D2E/DX2                !
 ! R8    R(3,15)                 1.3465         estimate D2E/DX2                !
 ! R9    R(4,5)                  1.2958         estimate D2E/DX2                !
 ! R10   R(4,16)                 1.3685         estimate D2E/DX2                !
 ! R11   R(5,6)                  1.3486         estimate D2E/DX2                !
 ! R12   R(6,17)                 1.3601         estimate D2E/DX2                !
 ! R13   R(6,36)                 1.4256         estimate D2E/DX2                !
 ! R14   R(7,8)                  1.0836         estimate D2E/DX2                !
 ! R15   R(7,9)                  1.3903         estimate D2E/DX2                !
 ! R16   R(9,10)                 1.0826         estimate D2E/DX2                !
 ! R17   R(9,11)                 1.392          estimate D2E/DX2                !
 ! R18   R(11,12)                1.0838         estimate D2E/DX2                !
 ! R19   R(11,13)                1.3882         estimate D2E/DX2                !
 ! R20   R(13,14)                1.0831         estimate D2E/DX2                !
 ! R21   R(13,15)                1.3963         estimate D2E/DX2                !
 ! R22   R(15,16)                1.4593         estimate D2E/DX2                !
 ! R23   R(16,17)                1.3756         estimate D2E/DX2                !
 ! R24   R(17,18)                1.0751         estimate D2E/DX2                !
 ! R25   R(20,24)                1.3335         estimate D2E/DX2                !
 ! R26   R(20,32)                1.3458         estimate D2E/DX2                !
 ! R27   R(21,22)                1.2949         estimate D2E/DX2                !
 ! R28   R(21,33)                1.3679         estimate D2E/DX2                !
 ! R29   R(22,23)                1.3468         estimate D2E/DX2                !
 ! R30   R(23,34)                1.3615         estimate D2E/DX2                !
 ! R31   R(23,46)                1.4267         estimate D2E/DX2                !
 ! R32   R(24,25)                1.084          estimate D2E/DX2                !
 ! R33   R(24,26)                1.391          estimate D2E/DX2                !
 ! R34   R(26,27)                1.0826         estimate D2E/DX2                !
 ! R35   R(26,28)                1.3915         estimate D2E/DX2                !
 ! R36   R(28,29)                1.0838         estimate D2E/DX2                !
 ! R37   R(28,30)                1.3891         estimate D2E/DX2                !
 ! R38   R(30,31)                1.0831         estimate D2E/DX2                !
 ! R39   R(30,32)                1.396          estimate D2E/DX2                !
 ! R40   R(32,33)                1.4628         estimate D2E/DX2                !
 ! R41   R(33,34)                1.3758         estimate D2E/DX2                !
 ! R42   R(34,35)                1.0751         estimate D2E/DX2                !
 ! R43   R(36,37)                1.394          estimate D2E/DX2                !
 ! R44   R(36,38)                1.3959         estimate D2E/DX2                !
 ! R45   R(37,39)                1.391          estimate D2E/DX2                !
 ! R46   R(37,42)                1.083          estimate D2E/DX2                !
 ! R47   R(38,40)                1.3891         estimate D2E/DX2                !
 ! R48   R(38,43)                1.0817         estimate D2E/DX2                !
 ! R49   R(39,41)                1.3868         estimate D2E/DX2                !
 ! R50   R(39,44)                1.0823         estimate D2E/DX2                !
 ! R51   R(40,41)                1.3879         estimate D2E/DX2                !
 ! R52   R(40,45)                1.0824         estimate D2E/DX2                !
 ! R53   R(41,56)                1.3477         estimate D2E/DX2                !
 ! R54   R(46,47)                1.3938         estimate D2E/DX2                !
 ! R55   R(46,48)                1.3957         estimate D2E/DX2                !
 ! R56   R(47,49)                1.391          estimate D2E/DX2                !
 ! R57   R(47,52)                1.0829         estimate D2E/DX2                !
 ! R58   R(48,50)                1.389          estimate D2E/DX2                !
 ! R59   R(48,53)                1.0817         estimate D2E/DX2                !
 ! R60   R(49,51)                1.3868         estimate D2E/DX2                !
 ! R61   R(49,54)                1.0823         estimate D2E/DX2                !
 ! R62   R(50,51)                1.388          estimate D2E/DX2                !
 ! R63   R(50,55)                1.0823         estimate D2E/DX2                !
 ! R64   R(51,57)                1.3473         estimate D2E/DX2                !
 ! A1    A(2,1,3)               83.1128         estimate D2E/DX2                !
 ! A2    A(2,1,4)               90.4254         estimate D2E/DX2                !
 ! A3    A(2,1,19)             108.2058         estimate D2E/DX2                !
 ! A4    A(2,1,20)             163.1515         estimate D2E/DX2                !
 ! A5    A(2,1,21)              96.6327         estimate D2E/DX2                !
 ! A6    A(3,1,4)               72.2498         estimate D2E/DX2                !
 ! A7    A(3,1,20)              84.6894         estimate D2E/DX2                !
 ! A8    A(3,1,21)              91.5829         estimate D2E/DX2                !
 ! A9    A(4,1,19)              99.5838         estimate D2E/DX2                !
 ! A10   A(4,1,20)              96.8803         estimate D2E/DX2                !
 ! A11   A(4,1,21)             161.4992         estimate D2E/DX2                !
 ! A12   A(19,1,20)             85.5928         estimate D2E/DX2                !
 ! A13   A(19,1,21)             94.4331         estimate D2E/DX2                !
 ! A14   A(20,1,21)             72.1048         estimate D2E/DX2                !
 ! A15   A(1,3,7)              125.5991         estimate D2E/DX2                !
 ! A16   A(1,3,15)             114.9268         estimate D2E/DX2                !
 ! A17   A(7,3,15)             118.5231         estimate D2E/DX2                !
 ! A18   A(1,4,5)              130.2353         estimate D2E/DX2                !
 ! A19   A(1,4,16)             115.8578         estimate D2E/DX2                !
 ! A20   A(5,4,16)             110.3484         estimate D2E/DX2                !
 ! A21   A(4,5,6)              106.8841         estimate D2E/DX2                !
 ! A22   A(5,6,17)             110.9095         estimate D2E/DX2                !
 ! A23   A(5,6,36)             119.9039         estimate D2E/DX2                !
 ! A24   A(17,6,36)            129.151          estimate D2E/DX2                !
 ! A25   A(3,7,8)              115.7889         estimate D2E/DX2                !
 ! A26   A(3,7,9)              123.0699         estimate D2E/DX2                !
 ! A27   A(8,7,9)              121.1288         estimate D2E/DX2                !
 ! A28   A(7,9,10)             120.1507         estimate D2E/DX2                !
 ! A29   A(7,9,11)             118.4436         estimate D2E/DX2                !
 ! A30   A(10,9,11)            121.4035         estimate D2E/DX2                !
 ! A31   A(9,11,12)            120.692          estimate D2E/DX2                !
 ! A32   A(9,11,13)            118.9731         estimate D2E/DX2                !
 ! A33   A(12,11,13)           120.3338         estimate D2E/DX2                !
 ! A34   A(11,13,14)           120.7695         estimate D2E/DX2                !
 ! A35   A(11,13,15)           118.838          estimate D2E/DX2                !
 ! A36   A(14,13,15)           120.3911         estimate D2E/DX2                !
 ! A37   A(3,15,13)            122.1473         estimate D2E/DX2                !
 ! A38   A(3,15,16)            114.5237         estimate D2E/DX2                !
 ! A39   A(13,15,16)           123.3241         estimate D2E/DX2                !
 ! A40   A(4,16,15)            119.2498         estimate D2E/DX2                !
 ! A41   A(4,16,17)            107.3342         estimate D2E/DX2                !
 ! A42   A(15,16,17)           133.3745         estimate D2E/DX2                !
 ! A43   A(6,17,16)            104.5207         estimate D2E/DX2                !
 ! A44   A(6,17,18)            122.6625         estimate D2E/DX2                !
 ! A45   A(16,17,18)           132.7069         estimate D2E/DX2                !
 ! A46   A(1,20,24)            124.3768         estimate D2E/DX2                !
 ! A47   A(1,20,32)            116.0317         estimate D2E/DX2                !
 ! A48   A(24,20,32)           118.678          estimate D2E/DX2                !
 ! A49   A(1,21,22)            130.8538         estimate D2E/DX2                !
 ! A50   A(1,21,33)            113.615          estimate D2E/DX2                !
 ! A51   A(22,21,33)           110.3629         estimate D2E/DX2                !
 ! A52   A(21,22,23)           106.9537         estimate D2E/DX2                !
 ! A53   A(22,23,34)           110.8984         estimate D2E/DX2                !
 ! A54   A(22,23,46)           119.8802         estimate D2E/DX2                !
 ! A55   A(34,23,46)           129.1851         estimate D2E/DX2                !
 ! A56   A(20,24,25)           115.7649         estimate D2E/DX2                !
 ! A57   A(20,24,26)           122.9815         estimate D2E/DX2                !
 ! A58   A(25,24,26)           121.2446         estimate D2E/DX2                !
 ! A59   A(24,26,27)           120.2004         estimate D2E/DX2                !
 ! A60   A(24,26,28)           118.4127         estimate D2E/DX2                !
 ! A61   A(27,26,28)           121.3857         estimate D2E/DX2                !
 ! A62   A(26,28,29)           120.6634         estimate D2E/DX2                !
 ! A63   A(26,28,30)           119.0455         estimate D2E/DX2                !
 ! A64   A(29,28,30)           120.2907         estimate D2E/DX2                !
 ! A65   A(28,30,31)           120.7282         estimate D2E/DX2                !
 ! A66   A(28,30,32)           118.7706         estimate D2E/DX2                !
 ! A67   A(31,30,32)           120.5009         estimate D2E/DX2                !
 ! A68   A(20,32,30)           122.1067         estimate D2E/DX2                !
 ! A69   A(20,32,33)           114.6389         estimate D2E/DX2                !
 ! A70   A(30,32,33)           123.2489         estimate D2E/DX2                !
 ! A71   A(21,33,32)           119.475          estimate D2E/DX2                !
 ! A72   A(21,33,34)           107.3313         estimate D2E/DX2                !
 ! A73   A(32,33,34)           133.1262         estimate D2E/DX2                !
 ! A74   A(23,34,33)           104.4492         estimate D2E/DX2                !
 ! A75   A(23,34,35)           122.6227         estimate D2E/DX2                !
 ! A76   A(33,34,35)           132.8041         estimate D2E/DX2                !
 ! A77   A(6,36,37)            120.1165         estimate D2E/DX2                !
 ! A78   A(6,36,38)            118.9328         estimate D2E/DX2                !
 ! A79   A(37,36,38)           120.9507         estimate D2E/DX2                !
 ! A80   A(36,37,39)           119.6617         estimate D2E/DX2                !
 ! A81   A(36,37,42)           120.5538         estimate D2E/DX2                !
 ! A82   A(39,37,42)           119.7728         estimate D2E/DX2                !
 ! A83   A(36,38,40)           119.3918         estimate D2E/DX2                !
 ! A84   A(36,38,43)           119.4977         estimate D2E/DX2                !
 ! A85   A(40,38,43)           121.1104         estimate D2E/DX2                !
 ! A86   A(37,39,41)           118.8089         estimate D2E/DX2                !
 ! A87   A(37,39,44)           121.4583         estimate D2E/DX2                !
 ! A88   A(41,39,44)           119.7261         estimate D2E/DX2                !
 ! A89   A(38,40,41)           119.1015         estimate D2E/DX2                !
 ! A90   A(38,40,45)           121.1737         estimate D2E/DX2                !
 ! A91   A(41,40,45)           119.7212         estimate D2E/DX2                !
 ! A92   A(39,41,40)           122.0762         estimate D2E/DX2                !
 ! A93   A(39,41,56)           118.8533         estimate D2E/DX2                !
 ! A94   A(40,41,56)           119.0703         estimate D2E/DX2                !
 ! A95   A(23,46,47)           120.1179         estimate D2E/DX2                !
 ! A96   A(23,46,48)           118.8781         estimate D2E/DX2                !
 ! A97   A(47,46,48)           121.0039         estimate D2E/DX2                !
 ! A98   A(46,47,49)           119.6342         estimate D2E/DX2                !
 ! A99   A(46,47,52)           120.5986         estimate D2E/DX2                !
 ! A100  A(49,47,52)           119.755          estimate D2E/DX2                !
 ! A101  A(46,48,50)           119.3578         estimate D2E/DX2                !
 ! A102  A(46,48,53)           119.5475         estimate D2E/DX2                !
 ! A103  A(50,48,53)           121.0943         estimate D2E/DX2                !
 ! A104  A(47,49,51)           118.8015         estimate D2E/DX2                !
 ! A105  A(47,49,54)           121.4634         estimate D2E/DX2                !
 ! A106  A(51,49,54)           119.7283         estimate D2E/DX2                !
 ! A107  A(48,50,51)           119.1009         estimate D2E/DX2                !
 ! A108  A(48,50,55)           121.1641         estimate D2E/DX2                !
 ! A109  A(51,50,55)           119.7315         estimate D2E/DX2                !
 ! A110  A(49,51,50)           122.0926         estimate D2E/DX2                !
 ! A111  A(49,51,57)           118.848          estimate D2E/DX2                !
 ! A112  A(50,51,57)           119.0593         estimate D2E/DX2                !
 ! A113  L(3,1,19,2,-1)        191.3185         estimate D2E/DX2                !
 ! A114  L(3,1,19,2,-2)        187.7016         estimate D2E/DX2                !
 ! D1    D(2,1,3,7)            -89.1966         estimate D2E/DX2                !
 ! D2    D(2,1,3,15)            79.4155         estimate D2E/DX2                !
 ! D3    D(4,1,3,7)            178.1372         estimate D2E/DX2                !
 ! D4    D(4,1,3,15)           -13.2507         estimate D2E/DX2                !
 ! D5    D(20,1,3,7)            79.1576         estimate D2E/DX2                !
 ! D6    D(20,1,3,15)         -112.2302         estimate D2E/DX2                !
 ! D7    D(21,1,3,7)             7.2945         estimate D2E/DX2                !
 ! D8    D(21,1,3,15)          175.9066         estimate D2E/DX2                !
 ! D9    D(2,1,4,5)             89.414          estimate D2E/DX2                !
 ! D10   D(2,1,4,16)           -66.9718         estimate D2E/DX2                !
 ! D11   D(3,1,4,5)            172.0433         estimate D2E/DX2                !
 ! D12   D(3,1,4,16)            15.6574         estimate D2E/DX2                !
 ! D13   D(19,1,4,5)           -19.1349         estimate D2E/DX2                !
 ! D14   D(19,1,4,16)         -175.5207         estimate D2E/DX2                !
 ! D15   D(20,1,4,5)          -105.8028         estimate D2E/DX2                !
 ! D16   D(20,1,4,16)           97.8114         estimate D2E/DX2                !
 ! D17   D(21,1,4,5)          -157.868          estimate D2E/DX2                !
 ! D18   D(21,1,4,16)           45.7462         estimate D2E/DX2                !
 ! D19   D(2,1,20,24)          127.1523         estimate D2E/DX2                !
 ! D20   D(2,1,20,32)          -63.9689         estimate D2E/DX2                !
 ! D21   D(3,1,20,24)           83.4096         estimate D2E/DX2                !
 ! D22   D(3,1,20,32)         -107.7116         estimate D2E/DX2                !
 ! D23   D(4,1,20,24)           12.0495         estimate D2E/DX2                !
 ! D24   D(4,1,20,32)         -179.0717         estimate D2E/DX2                !
 ! D25   D(19,1,20,24)         -87.0933         estimate D2E/DX2                !
 ! D26   D(19,1,20,32)          81.7855         estimate D2E/DX2                !
 ! D27   D(21,1,20,24)         176.8016         estimate D2E/DX2                !
 ! D28   D(21,1,20,32)         -14.3196         estimate D2E/DX2                !
 ! D29   D(2,1,21,22)          -23.5323         estimate D2E/DX2                !
 ! D30   D(2,1,21,33)         -175.197          estimate D2E/DX2                !
 ! D31   D(3,1,21,22)         -106.7812         estimate D2E/DX2                !
 ! D32   D(3,1,21,33)          101.5541         estimate D2E/DX2                !
 ! D33   D(4,1,21,22)         -135.3137         estimate D2E/DX2                !
 ! D34   D(4,1,21,33)           73.0216         estimate D2E/DX2                !
 ! D35   D(19,1,21,22)          85.4027         estimate D2E/DX2                !
 ! D36   D(19,1,21,33)         -66.262          estimate D2E/DX2                !
 ! D37   D(20,1,21,22)         169.3163         estimate D2E/DX2                !
 ! D38   D(20,1,21,33)          17.6516         estimate D2E/DX2                !
 ! D39   D(1,3,7,8)            -10.0413         estimate D2E/DX2                !
 ! D40   D(1,3,7,9)            168.6925         estimate D2E/DX2                !
 ! D41   D(15,3,7,8)          -178.2825         estimate D2E/DX2                !
 ! D42   D(15,3,7,9)             0.4513         estimate D2E/DX2                !
 ! D43   D(1,3,15,13)         -170.3169         estimate D2E/DX2                !
 ! D44   D(1,3,15,16)            8.9083         estimate D2E/DX2                !
 ! D45   D(7,3,15,13)           -0.8455         estimate D2E/DX2                !
 ! D46   D(7,3,15,16)          178.3796         estimate D2E/DX2                !
 ! D47   D(1,4,5,6)           -156.8055         estimate D2E/DX2                !
 ! D48   D(16,4,5,6)             0.5841         estimate D2E/DX2                !
 ! D49   D(1,4,16,15)          -17.4971         estimate D2E/DX2                !
 ! D50   D(1,4,16,17)          160.4669         estimate D2E/DX2                !
 ! D51   D(5,4,16,15)         -178.4617         estimate D2E/DX2                !
 ! D52   D(5,4,16,17)           -0.4977         estimate D2E/DX2                !
 ! D53   D(4,5,6,17)            -0.4621         estimate D2E/DX2                !
 ! D54   D(4,5,6,36)           177.5636         estimate D2E/DX2                !
 ! D55   D(5,6,17,16)            0.1548         estimate D2E/DX2                !
 ! D56   D(5,6,17,18)          176.7858         estimate D2E/DX2                !
 ! D57   D(36,6,17,16)        -177.6382         estimate D2E/DX2                !
 ! D58   D(36,6,17,18)          -1.0072         estimate D2E/DX2                !
 ! D59   D(5,6,36,37)          148.75           estimate D2E/DX2                !
 ! D60   D(5,6,36,38)          -31.1992         estimate D2E/DX2                !
 ! D61   D(17,6,36,37)         -33.6284         estimate D2E/DX2                !
 ! D62   D(17,6,36,38)         146.4224         estimate D2E/DX2                !
 ! D63   D(3,7,9,10)          -179.3969         estimate D2E/DX2                !
 ! D64   D(3,7,9,11)             0.0787         estimate D2E/DX2                !
 ! D65   D(8,7,9,10)            -0.7287         estimate D2E/DX2                !
 ! D66   D(8,7,9,11)           178.7469         estimate D2E/DX2                !
 ! D67   D(7,9,11,12)         -179.8484         estimate D2E/DX2                !
 ! D68   D(7,9,11,13)           -0.2242         estimate D2E/DX2                !
 ! D69   D(10,9,11,12)          -0.3797         estimate D2E/DX2                !
 ! D70   D(10,9,11,13)         179.2446         estimate D2E/DX2                !
 ! D71   D(9,11,13,14)        -179.7144         estimate D2E/DX2                !
 ! D72   D(9,11,13,15)          -0.1456         estimate D2E/DX2                !
 ! D73   D(12,11,13,14)         -0.0887         estimate D2E/DX2                !
 ! D74   D(12,11,13,15)        179.48           estimate D2E/DX2                !
 ! D75   D(11,13,15,3)           0.7004         estimate D2E/DX2                !
 ! D76   D(11,13,15,16)       -178.456          estimate D2E/DX2                !
 ! D77   D(14,13,15,3)        -179.7292         estimate D2E/DX2                !
 ! D78   D(14,13,15,16)          1.1145         estimate D2E/DX2                !
 ! D79   D(3,15,16,4)            5.1281         estimate D2E/DX2                !
 ! D80   D(3,15,16,17)        -172.1977         estimate D2E/DX2                !
 ! D81   D(13,15,16,4)        -175.6571         estimate D2E/DX2                !
 ! D82   D(13,15,16,17)          7.0172         estimate D2E/DX2                !
 ! D83   D(4,16,17,6)            0.1952         estimate D2E/DX2                !
 ! D84   D(4,16,17,18)        -175.9444         estimate D2E/DX2                !
 ! D85   D(15,16,17,6)         177.7511         estimate D2E/DX2                !
 ! D86   D(15,16,17,18)          1.6115         estimate D2E/DX2                !
 ! D87   D(1,20,24,25)          -9.9649         estimate D2E/DX2                !
 ! D88   D(1,20,24,26)         168.9574         estimate D2E/DX2                !
 ! D89   D(32,20,24,25)       -178.5711         estimate D2E/DX2                !
 ! D90   D(32,20,24,26)          0.3511         estimate D2E/DX2                !
 ! D91   D(1,20,32,30)        -170.3691         estimate D2E/DX2                !
 ! D92   D(1,20,32,33)           8.8041         estimate D2E/DX2                !
 ! D93   D(24,20,32,30)         -0.8236         estimate D2E/DX2                !
 ! D94   D(24,20,32,33)        178.3496         estimate D2E/DX2                !
 ! D95   D(1,21,22,23)        -151.6753         estimate D2E/DX2                !
 ! D96   D(33,21,22,23)          0.6875         estimate D2E/DX2                !
 ! D97   D(1,21,33,32)         -20.5411         estimate D2E/DX2                !
 ! D98   D(1,21,33,34)         156.8529         estimate D2E/DX2                !
 ! D99   D(22,21,33,32)       -178.0257         estimate D2E/DX2                !
 ! D100  D(22,21,33,34)         -0.6317         estimate D2E/DX2                !
 ! D101  D(21,22,23,34)         -0.4955         estimate D2E/DX2                !
 ! D102  D(21,22,23,46)        177.5105         estimate D2E/DX2                !
 ! D103  D(22,23,34,33)          0.1074         estimate D2E/DX2                !
 ! D104  D(22,23,34,35)        176.5332         estimate D2E/DX2                !
 ! D105  D(46,23,34,33)       -177.6619         estimate D2E/DX2                !
 ! D106  D(46,23,34,35)         -1.2362         estimate D2E/DX2                !
 ! D107  D(22,23,46,47)        149.4646         estimate D2E/DX2                !
 ! D108  D(22,23,46,48)        -30.3786         estimate D2E/DX2                !
 ! D109  D(34,23,46,47)        -32.9389         estimate D2E/DX2                !
 ! D110  D(34,23,46,48)        147.218          estimate D2E/DX2                !
 ! D111  D(20,24,26,27)       -179.4238         estimate D2E/DX2                !
 ! D112  D(20,24,26,28)          0.182          estimate D2E/DX2                !
 ! D113  D(25,24,26,27)         -0.559          estimate D2E/DX2                !
 ! D114  D(25,24,26,28)        179.0467         estimate D2E/DX2                !
 ! D115  D(24,26,28,29)        179.9951         estimate D2E/DX2                !
 ! D116  D(24,26,28,30)         -0.2505         estimate D2E/DX2                !
 ! D117  D(27,26,28,29)         -0.4041         estimate D2E/DX2                !
 ! D118  D(27,26,28,30)        179.3503         estimate D2E/DX2                !
 ! D119  D(26,28,30,31)       -179.9904         estimate D2E/DX2                !
 ! D120  D(26,28,30,32)         -0.1908         estimate D2E/DX2                !
 ! D121  D(29,28,30,31)         -0.2351         estimate D2E/DX2                !
 ! D122  D(29,28,30,32)        179.5646         estimate D2E/DX2                !
 ! D123  D(28,30,32,20)          0.7491         estimate D2E/DX2                !
 ! D124  D(28,30,32,33)       -178.3523         estimate D2E/DX2                !
 ! D125  D(31,30,32,20)       -179.4508         estimate D2E/DX2                !
 ! D126  D(31,30,32,33)          1.4478         estimate D2E/DX2                !
 ! D127  D(20,32,33,21)          7.8697         estimate D2E/DX2                !
 ! D128  D(20,32,33,34)       -168.721          estimate D2E/DX2                !
 ! D129  D(30,32,33,21)       -172.9677         estimate D2E/DX2                !
 ! D130  D(30,32,33,34)         10.4415         estimate D2E/DX2                !
 ! D131  D(21,33,34,23)          0.3011         estimate D2E/DX2                !
 ! D132  D(21,33,34,35)       -175.5949         estimate D2E/DX2                !
 ! D133  D(32,33,34,23)        177.1923         estimate D2E/DX2                !
 ! D134  D(32,33,34,35)          1.2962         estimate D2E/DX2                !
 ! D135  D(6,36,37,39)         179.1512         estimate D2E/DX2                !
 ! D136  D(6,36,37,42)          -2.095          estimate D2E/DX2                !
 ! D137  D(38,36,37,39)         -0.9006         estimate D2E/DX2                !
 ! D138  D(38,36,37,42)        177.8532         estimate D2E/DX2                !
 ! D139  D(6,36,38,40)        -179.9379         estimate D2E/DX2                !
 ! D140  D(6,36,38,43)           0.1939         estimate D2E/DX2                !
 ! D141  D(37,36,38,40)          0.1133         estimate D2E/DX2                !
 ! D142  D(37,36,38,43)       -179.7548         estimate D2E/DX2                !
 ! D143  D(36,37,39,41)          0.9121         estimate D2E/DX2                !
 ! D144  D(36,37,39,44)        179.9627         estimate D2E/DX2                !
 ! D145  D(42,37,39,41)       -177.8515         estimate D2E/DX2                !
 ! D146  D(42,37,39,44)          1.1991         estimate D2E/DX2                !
 ! D147  D(36,38,40,41)          0.6379         estimate D2E/DX2                !
 ! D148  D(36,38,40,45)        179.9375         estimate D2E/DX2                !
 ! D149  D(43,38,40,41)       -179.4961         estimate D2E/DX2                !
 ! D150  D(43,38,40,45)         -0.1965         estimate D2E/DX2                !
 ! D151  D(37,39,41,40)         -0.1584         estimate D2E/DX2                !
 ! D152  D(37,39,41,56)        179.6584         estimate D2E/DX2                !
 ! D153  D(44,39,41,40)       -179.2258         estimate D2E/DX2                !
 ! D154  D(44,39,41,56)          0.591          estimate D2E/DX2                !
 ! D155  D(38,40,41,39)         -0.6237         estimate D2E/DX2                !
 ! D156  D(38,40,41,56)        179.5599         estimate D2E/DX2                !
 ! D157  D(45,40,41,39)       -179.9337         estimate D2E/DX2                !
 ! D158  D(45,40,41,56)          0.2499         estimate D2E/DX2                !
 ! D159  D(23,46,47,49)        179.264          estimate D2E/DX2                !
 ! D160  D(23,46,47,52)         -2.0095         estimate D2E/DX2                !
 ! D161  D(48,46,47,49)         -0.8962         estimate D2E/DX2                !
 ! D162  D(48,46,47,52)        177.8302         estimate D2E/DX2                !
 ! D163  D(23,46,48,50)        179.9597         estimate D2E/DX2                !
 ! D164  D(23,46,48,53)          0.175          estimate D2E/DX2                !
 ! D165  D(47,46,48,50)          0.118          estimate D2E/DX2                !
 ! D166  D(47,46,48,53)       -179.6667         estimate D2E/DX2                !
 ! D167  D(46,47,49,51)          0.9013         estimate D2E/DX2                !
 ! D168  D(46,47,49,54)        179.9465         estimate D2E/DX2                !
 ! D169  D(52,47,49,51)       -177.836          estimate D2E/DX2                !
 ! D170  D(52,47,49,54)          1.2092         estimate D2E/DX2                !
 ! D171  D(46,48,50,51)          0.6308         estimate D2E/DX2                !
 ! D172  D(46,48,50,55)        179.9489         estimate D2E/DX2                !
 ! D173  D(53,48,50,51)       -179.588          estimate D2E/DX2                !
 ! D174  D(53,48,50,55)         -0.2699         estimate D2E/DX2                !
 ! D175  D(47,49,51,50)         -0.1505         estimate D2E/DX2                !
 ! D176  D(47,49,51,57)        179.6962         estimate D2E/DX2                !
 ! D177  D(54,49,51,50)       -179.2126         estimate D2E/DX2                !
 ! D178  D(54,49,51,57)          0.634          estimate D2E/DX2                !
 ! D179  D(48,50,51,49)         -0.623          estimate D2E/DX2                !
 ! D180  D(48,50,51,57)        179.5307         estimate D2E/DX2                !
 ! D181  D(55,50,51,49)       -179.951          estimate D2E/DX2                !
 ! D182  D(55,50,51,57)          0.2026         estimate D2E/DX2                !
 --------------------------------------------------------------------------------
 Trust Radius=3.00D-01 FncErr=1.00D-07 GrdErr=1.00D-06
 Number of steps in this run=    342 maximum allowed number of steps=    342.
 GradGradGradGradGradGradGradGradGradGradGradGradGradGradGradGradGradGrad

 Leave Link  103 at Sat Oct 20 06:29:45 2018, MaxMem=   838860800 cpu:         0.3
 (Enter /soft/sl6.3/x86_64/gaussian/g09_d01/g09/l202.exe)
 Stoichiometry    C26H18Cl2F2FeN8(5)
 Framework group  C1[X(C26H18Cl2F2FeN8)]
 Deg. of freedom   165
 Full point group                 C1      NOp   1
 Largest Abelian subgroup         C1      NOp   1
 Largest concise Abelian subgroup C1      NOp   1
                         Standard orientation:                         
 ---------------------------------------------------------------------
 Center     Atomic      Atomic             Coordinates (Angstroms)
 Number     Number       Type             X           Y           Z
 ---------------------------------------------------------------------
      1         26           0        0.026388   -0.100388   -0.080667
      2         17           0        0.093924   -1.617021    1.781856
      3          7           0        0.388675    1.516641    1.586589
      4          7           0        2.203092    0.222174    0.081930
      5          7           0        3.187261   -0.416200   -0.468543
      6          7           0        4.272514   -0.203845    0.303432
      7          6           0       -0.563319    2.148777    2.275499
      8          1           0       -1.576451    2.007686    1.918017
      9          6           0       -0.299119    2.922691    3.399823
     10          1           0       -1.109693    3.407333    3.929085
     11          6           0        1.020551    3.044831    3.825462
     12          1           0        1.267539    3.637104    4.698844
     13          6           0        2.018757    2.388853    3.118002
     14          1           0        3.054607    2.460121    3.426197
     15          6           0        1.664160    1.625449    2.003995
     16          6           0        2.627828    0.870210    1.209992
     17          6           0        3.967329    0.595733    1.360543
     18          1           0        4.681448    0.845243    2.124547
     19         17           0       -0.034146   -1.359399   -2.044122
     20          7           0       -0.423917    1.723520   -1.448523
     21          7           0       -2.210241    0.266403   -0.038686
     22          7           0       -3.177542   -0.451533    0.436286
     23          7           0       -4.273788   -0.164225   -0.291363
     24          6           0        0.507848    2.443821   -2.074005
     25          1           0        1.532705    2.242093   -1.784169
     26          6           0        0.207031    3.382706   -3.055277
     27          1           0        1.000632    3.936263   -3.540887
     28          6           0       -1.127629    3.580351   -3.395558
     29          1           0       -1.403270    4.302700   -4.155053
     30          6           0       -2.105685    2.833756   -2.750856
     31          1           0       -3.152829    2.965369   -2.994530
     32          6           0       -1.714364    1.905702   -1.784198
     33          6           0       -2.657427    1.044335   -1.071161
     34          6           0       -3.993972    0.767389   -1.243952
     35          1           0       -4.720391    1.094349   -1.965967
     36          6           0        5.511063   -0.829241   -0.024054
     37          6           0        6.715675   -0.196510    0.278704
     38          6           0        5.492923   -2.076914   -0.649670
     39          6           0        7.918758   -0.823214   -0.029000
     40          6           0        6.694190   -2.695515   -0.971865
     41          6           0        7.886879   -2.062331   -0.651011
     42          1           0        6.722197    0.786678    0.732708
     43          1           0        4.544638   -2.544815   -0.877367
     44          1           0        8.870654   -0.358293    0.192576
     45          1           0        6.713792   -3.663215   -1.456299
     46          6           0       -5.498387   -0.848760   -0.032207
     47          6           0       -6.717199   -0.210468   -0.255343
     48          6           0       -5.449988   -2.158264    0.448364
     49          6           0       -7.905170   -0.892581   -0.013888
     50          6           0       -6.636243   -2.833794    0.704877
     51          6           0       -7.843675   -2.193026    0.463907
     52          1           0       -6.747110    0.817354   -0.595018
     53          1           0       -4.491014   -2.629063    0.618222
     54          1           0       -8.867835   -0.425414   -0.176203
     55          1           0       -6.632831   -3.850069    1.077199
     56          9           0        9.052006   -2.667178   -0.955835
     57          9           0       -8.993825   -2.852451    0.703984
 ---------------------------------------------------------------------
 Rotational constants (GHZ):      0.1426662      0.0378071      0.0365705
 Leave Link  202 at Sat Oct 20 06:29:45 2018, MaxMem=   838860800 cpu:         0.1
 (Enter /soft/sl6.3/x86_64/gaussian/g09_d01/g09/l301.exe)
 Standard basis: 6-311G(d,p) (5D, 7F)
 Ernie: Thresh=  0.10000D-02 Tol=  0.10000D-05 Strict=F.
 There are   898 symmetry adapted cartesian basis functions of A   symmetry.
 There are   854 symmetry adapted basis functions of A   symmetry.
   854 basis functions,  1475 primitive gaussians,   898 cartesian basis functions
   156 alpha electrons      152 beta electrons
       nuclear repulsion energy      5178.1271344810 Hartrees.
 IExCor=  402 DFT=T Ex+Corr=B3LYP ExCW=0 ScaHFX=  0.200000
 ScaDFX=  0.800000  0.720000  1.000000  0.810000 ScalE2=  1.000000  1.000000
 IRadAn=      0 IRanWt=     -1 IRanGd=            0 ICorTp=0 IEmpDi=  4
 NAtoms=   57 NActive=   57 NUniq=   57 SFac= 1.00D+00 NAtFMM=   60 NAOKFM=F Big=F
 Integral buffers will be    131072 words long.
 Raffenetti 2 integral format.
 Two-electron integral symmetry is turned on.
 Leave Link  301 at Sat Oct 20 06:29:45 2018, MaxMem=   838860800 cpu:         0.9
 (Enter /soft/sl6.3/x86_64/gaussian/g09_d01/g09/l302.exe)
 NPDir=0 NMtPBC=     1 NCelOv=     1 NCel=       1 NClECP=     1 NCelD=      1
         NCelK=      1 NCelE2=     1 NClLst=     1 CellRange=     0.0.
 One-electron integrals computed using PRISM.
 NBasis=   854 RedAO= T EigKep=  2.12D-04  NBF=   854
 NBsUse=   854 1.00D-06 EigRej= -1.00D+00 NBFU=   854
 Precomputing XC quadrature grid using
 IXCGrd= 4 IRadAn=           0 IRanWt=          -1 IRanGd=           0 AccXCQ= 0.00D+00.
 Generated NRdTot=       0 NPtTot=           0 NUsed=           0 NTot=          32
 NSgBfM=   769   772   774   776   777 MxSgAt=    57 MxSgA2=    57.
 Leave Link  302 at Sat Oct 20 06:29:48 2018, MaxMem=   838860800 cpu:        45.0
 (Enter /soft/sl6.3/x86_64/gaussian/g09_d01/g09/l303.exe)
 DipDrv:  MaxL=1.
 Leave Link  303 at Sat Oct 20 06:29:49 2018, MaxMem=   838860800 cpu:         3.3
 (Enter /soft/sl6.3/x86_64/gaussian/g09_d01/g09/l401.exe)
 ExpMin= 4.19D-02 ExpMax= 2.58D+05 ExpMxC= 8.89D+03 IAcc=2 IRadAn=         4 AccDes= 0.00D+00
 Harris functional with IExCor=  402 and IRadAn=       4 diagonalized for initial guess.
 HarFok:  IExCor=  402 AccDes= 0.00D+00 IRadAn=         4 IDoV= 1 UseB2=F ITyADJ=14
 ICtDFT=  3500011 ScaDFX=  1.000000  1.000000  1.000000  1.000000
 FoFCou: FMM=F IPFlag=           0 FMFlag=      100000 FMFlg1=           0
         NFxFlg=           0 DoJE=T BraDBF=F KetDBF=T FulRan=T
         wScrn=  0.000000 ICntrl=     500 IOpCl=  0 I1Cent=   200000004 NGrid=           0
         NMat0=    1 NMatS0=      1 NMatT0=    0 NMatD0=    1 NMtDS0=    0 NMtDT0=    0
 Petite list used in FoFCou.
 Harris En= -3823.57032344373    
 JPrj=0 DoOrth=F DoCkMO=F.
 Initial guess <Sx>= 0.0000 <Sy>= 0.0000 <Sz>= 2.0000 <S**2>= 6.0000 S= 2.0000
 Leave Link  401 at Sat Oct 20 06:29:54 2018, MaxMem=   838860800 cpu:        91.6
 (Enter /soft/sl6.3/x86_64/gaussian/g09_d01/g09/l502.exe)
 UHF open shell SCF:
 Using DIIS extrapolation, IDIIS=  1040.
 Integral symmetry usage will be decided dynamically.
 IVT=     2458780 IEndB=     2458780 NGot=   838860800 MDV=   837225963
 LenX=   837225963 LenY=   836418661
 Requested convergence on RMS density matrix=1.00D-08 within 128 cycles.
 Requested convergence on MAX density matrix=1.00D-06.
 Requested convergence on             energy=1.00D-06.
 No special actions if energy rises.
 Fock matrices will be formed incrementally for  20 cycles.

 Cycle   1  Pass 1  IDiag  1:
 FoFJK:  IHMeth= 1 ICntrl=       0 DoSepK=F KAlg= 0 I1Cent=   0 FoldK=F
 IRaf= 510000000 NMat=   1 IRICut=       1 DoRegI=T DoRafI=F ISym2E= 0.
 FoFCou: FMM=F IPFlag=           0 FMFlag=      100000 FMFlg1=           0
         NFxFlg=           0 DoJE=F BraDBF=F KetDBF=F FulRan=T
         wScrn=  0.000000 ICntrl=       0 IOpCl=  1 I1Cent=           0 NGrid=           0
         NMat0=    1 NMatS0=      1 NMatT0=    0 NMatD0=    1 NMtDS0=    0 NMtDT0=    0
 Symmetry not used in FoFCou.
 E= -3823.20629571754    
 DIIS: error= 4.72D-02 at cycle   1 NSaved=   1.
 NSaved= 1 IEnMin= 1 EnMin= -3823.20629571754     IErMin= 1 ErrMin= 4.72D-02
 ErrMax= 4.72D-02  0.00D+00 EMaxC= 1.00D-01 BMatC= 4.07D+00 BMatP= 4.07D+00
 IDIUse=3 WtCom= 5.28D-01 WtEn= 4.72D-01
 Coeff-Com:  0.100D+01
 Coeff-En:   0.100D+01
 Coeff:      0.100D+01
 Gap=     0.185 Goal=   None    Shift=    0.000
 Gap=     0.121 Goal=   None    Shift=    0.000
 GapD=    0.121 DampG=1.000 DampE=0.250 DampFc=0.2500 IDamp=-1.
 Damping current iteration by 2.50D-01
 RMSDP=1.85D-03 MaxDP=1.11D-01              OVMax= 3.07D-01

 Cycle   2  Pass 1  IDiag  1:
 RMSU=  4.61D-04    CP:  9.97D-01
 E= -3823.45192823169     Delta-E=       -0.245632514157 Rises=F Damp=T
 DIIS: error= 2.55D-02 at cycle   2 NSaved=   2.
 NSaved= 2 IEnMin= 2 EnMin= -3823.45192823169     IErMin= 2 ErrMin= 2.55D-02
 ErrMax= 2.55D-02  0.00D+00 EMaxC= 1.00D-01 BMatC= 1.43D+00 BMatP= 4.07D+00
 IDIUse=3 WtCom= 7.45D-01 WtEn= 2.55D-01
 Coeff-Com: -0.990D+00 0.199D+01
 Coeff-En:   0.000D+00 0.100D+01
 Coeff:     -0.738D+00 0.174D+01
 Gap=     0.144 Goal=   None    Shift=    0.000
 Gap=     0.107 Goal=   None    Shift=    0.000
 RMSDP=8.98D-04 MaxDP=5.28D-02 DE=-2.46D-01 OVMax= 2.11D-01

 Cycle   3  Pass 1  IDiag  1:
 RMSU=  7.92D-04    CP:  9.95D-01  1.92D+00
 E= -3823.86186997297     Delta-E=       -0.409941741273 Rises=F Damp=F
 DIIS: error= 9.17D-03 at cycle   3 NSaved=   3.
 NSaved= 3 IEnMin= 3 EnMin= -3823.86186997297     IErMin= 3 ErrMin= 9.17D-03
 ErrMax= 9.17D-03  0.00D+00 EMaxC= 1.00D-01 BMatC= 2.96D-01 BMatP= 1.43D+00
 IDIUse=3 WtCom= 9.08D-01 WtEn= 9.17D-02
 Coeff-Com: -0.505D+00 0.886D+00 0.619D+00
 Coeff-En:   0.000D+00 0.000D+00 0.100D+01
 Coeff:     -0.459D+00 0.805D+00 0.654D+00
 Gap=     0.141 Goal=   None    Shift=    0.000
 Gap=     0.118 Goal=   None    Shift=    0.000
 RMSDP=6.13D-04 MaxDP=5.62D-02 DE=-4.10D-01 OVMax= 8.20D-02

 Cycle   4  Pass 1  IDiag  1:
 RMSU=  4.48D-04    CP:  9.94D-01  2.02D+00  4.75D-01
 E= -3823.88801113923     Delta-E=       -0.026141166263 Rises=F Damp=F
 DIIS: error= 1.16D-02 at cycle   4 NSaved=   4.
 NSaved= 4 IEnMin= 4 EnMin= -3823.88801113923     IErMin= 3 ErrMin= 9.17D-03
 ErrMax= 1.16D-02  0.00D+00 EMaxC= 1.00D-01 BMatC= 2.25D-01 BMatP= 2.96D-01
 IDIUse=3 WtCom= 8.84D-01 WtEn= 1.16D-01
 Coeff-Com: -0.203D+00 0.340D+00 0.464D+00 0.399D+00
 Coeff-En:   0.000D+00 0.000D+00 0.400D+00 0.600D+00
 Coeff:     -0.179D+00 0.300D+00 0.457D+00 0.422D+00
 Gap=     0.114 Goal=   None    Shift=    0.000
 Gap=     0.095 Goal=   None    Shift=    0.000
 RMSDP=2.75D-04 MaxDP=3.00D-02 DE=-2.61D-02 OVMax= 7.35D-02

 Cycle   5  Pass 1  IDiag  1:
 RMSU=  1.37D-04    CP:  9.93D-01  2.05D+00  6.45D-01  5.62D-01
 E= -3823.92657027242     Delta-E=       -0.038559133192 Rises=F Damp=F
 DIIS: error= 4.49D-03 at cycle   5 NSaved=   5.
 NSaved= 5 IEnMin= 5 EnMin= -3823.92657027242     IErMin= 5 ErrMin= 4.49D-03
 ErrMax= 4.49D-03  0.00D+00 EMaxC= 1.00D-01 BMatC= 2.25D-02 BMatP= 2.25D-01
 IDIUse=3 WtCom= 9.55D-01 WtEn= 4.49D-02
 Coeff-Com: -0.516D-01 0.780D-01 0.228D+00 0.276D+00 0.469D+00
 Coeff-En:   0.000D+00 0.000D+00 0.000D+00 0.000D+00 0.100D+01
 Coeff:     -0.492D-01 0.745D-01 0.218D+00 0.264D+00 0.493D+00
 Gap=     0.117 Goal=   None    Shift=    0.000
 Gap=     0.090 Goal=   None    Shift=    0.000
 RMSDP=1.16D-04 MaxDP=1.29D-02 DE=-3.86D-02 OVMax= 3.61D-02

 Cycle   6  Pass 1  IDiag  1:
 RMSU=  7.97D-05    CP:  9.93D-01  2.02D+00  6.50D-01  6.96D-01  5.82D-01
 E= -3823.92942146822     Delta-E=       -0.002851195799 Rises=F Damp=F
 DIIS: error= 1.92D-03 at cycle   6 NSaved=   6.
 NSaved= 6 IEnMin= 6 EnMin= -3823.92942146822     IErMin= 6 ErrMin= 1.92D-03
 ErrMax= 1.92D-03  0.00D+00 EMaxC= 1.00D-01 BMatC= 4.99D-03 BMatP= 2.25D-02
 IDIUse=3 WtCom= 9.81D-01 WtEn= 1.92D-02
 Coeff-Com: -0.406D-02 0.298D-02 0.761D-01 0.110D+00 0.355D+00 0.460D+00
 Coeff-En:   0.000D+00 0.000D+00 0.000D+00 0.000D+00 0.190D+00 0.810D+00
 Coeff:     -0.398D-02 0.292D-02 0.746D-01 0.108D+00 0.352D+00 0.467D+00
 Gap=     0.113 Goal=   None    Shift=    0.000
 Gap=     0.082 Goal=   None    Shift=    0.000
 RMSDP=4.97D-05 MaxDP=3.94D-03 DE=-2.85D-03 OVMax= 1.61D-02

 Cycle   7  Pass 1  IDiag  1:
 RMSU=  2.80D-05    CP:  9.93D-01  2.04D+00  6.67D-01  6.68D-01  6.77D-01
                    CP:  5.82D-01
 E= -3823.93012253266     Delta-E=       -0.000701064437 Rises=F Damp=F
 DIIS: error= 5.33D-04 at cycle   7 NSaved=   7.
 NSaved= 7 IEnMin= 7 EnMin= -3823.93012253266     IErMin= 7 ErrMin= 5.33D-04
 ErrMax= 5.33D-04  0.00D+00 EMaxC= 1.00D-01 BMatC= 6.53D-04 BMatP= 4.99D-03
 IDIUse=3 WtCom= 9.95D-01 WtEn= 5.33D-03
 Coeff-Com:  0.846D-02-0.149D-01 0.937D-03 0.112D-01 0.135D+00 0.326D+00
 Coeff-Com:  0.533D+00
 Coeff-En:   0.000D+00 0.000D+00 0.000D+00 0.000D+00 0.000D+00 0.134D+00
 Coeff-En:   0.866D+00
 Coeff:      0.842D-02-0.149D-01 0.932D-03 0.111D-01 0.135D+00 0.325D+00
 Coeff:      0.535D+00
 Gap=     0.114 Goal=   None    Shift=    0.000
 Gap=     0.083 Goal=   None    Shift=    0.000
 RMSDP=2.07D-05 MaxDP=2.11D-03 DE=-7.01D-04 OVMax= 3.53D-03

 Cycle   8  Pass 1  IDiag  1:
 RMSU=  1.12D-05    CP:  9.93D-01  2.04D+00  6.66D-01  6.87D-01  7.13D-01
                    CP:  6.76D-01  5.67D-01
 E= -3823.93026852248     Delta-E=       -0.000145989821 Rises=F Damp=F
 DIIS: error= 1.98D-04 at cycle   8 NSaved=   8.
 NSaved= 8 IEnMin= 8 EnMin= -3823.93026852248     IErMin= 8 ErrMin= 1.98D-04
 ErrMax= 1.98D-04  0.00D+00 EMaxC= 1.00D-01 BMatC= 6.20D-05 BMatP= 6.53D-04
 IDIUse=3 WtCom= 9.98D-01 WtEn= 1.98D-03
 Coeff-Com:  0.498D-02-0.828D-02-0.975D-02-0.764D-02 0.245D-01 0.120D+00
 Coeff-Com:  0.289D+00 0.587D+00
 Coeff-En:   0.000D+00 0.000D+00 0.000D+00 0.000D+00 0.000D+00 0.000D+00
 Coeff-En:   0.000D+00 0.100D+01
 Coeff:      0.497D-02-0.826D-02-0.973D-02-0.763D-02 0.245D-01 0.119D+00
 Coeff:      0.289D+00 0.588D+00
 Gap=     0.114 Goal=   None    Shift=    0.000
 Gap=     0.083 Goal=   None    Shift=    0.000
 RMSDP=6.93D-06 MaxDP=4.03D-04 DE=-1.46D-04 OVMax= 2.90D-03

 Cycle   9  Pass 1  IDiag  1:
 RMSU=  5.37D-06    CP:  9.93D-01  2.04D+00  6.65D-01  6.90D-01  7.19D-01
                    CP:  6.96D-01  6.89D-01  8.68D-01
 E= -3823.93028337131     Delta-E=       -0.000014848831 Rises=F Damp=F
 DIIS: error= 1.40D-04 at cycle   9 NSaved=   9.
 NSaved= 9 IEnMin= 9 EnMin= -3823.93028337131     IErMin= 9 ErrMin= 1.40D-04
 ErrMax= 1.40D-04  0.00D+00 EMaxC= 1.00D-01 BMatC= 2.65D-05 BMatP= 6.20D-05
 IDIUse=3 WtCom= 9.99D-01 WtEn= 1.40D-03
 Coeff-Com:  0.187D-02-0.283D-02-0.801D-02-0.832D-02-0.132D-01 0.232D-01
 Coeff-Com:  0.968D-01 0.416D+00 0.494D+00
 Coeff-En:   0.000D+00 0.000D+00 0.000D+00 0.000D+00 0.000D+00 0.000D+00
 Coeff-En:   0.000D+00 0.135D+00 0.865D+00
 Coeff:      0.186D-02-0.283D-02-0.800D-02-0.831D-02-0.132D-01 0.232D-01
 Coeff:      0.967D-01 0.416D+00 0.495D+00
 Gap=     0.114 Goal=   None    Shift=    0.000
 Gap=     0.083 Goal=   None    Shift=    0.000
 RMSDP=4.34D-06 MaxDP=3.75D-04 DE=-1.48D-05 OVMax= 2.47D-03

 Cycle  10  Pass 1  IDiag  1:
 RMSU=  2.96D-06    CP:  9.93D-01  2.04D+00  6.64D-01  6.94D-01  7.20D-01
                    CP:  7.13D-01  6.96D-01  1.06D+00  8.76D-01
 E= -3823.93029296425     Delta-E=       -0.000009592943 Rises=F Damp=F
 DIIS: error= 6.23D-05 at cycle  10 NSaved=  10.
 NSaved=10 IEnMin=10 EnMin= -3823.93029296425     IErMin=10 ErrMin= 6.23D-05
 ErrMax= 6.23D-05  0.00D+00 EMaxC= 1.00D-01 BMatC= 3.41D-06 BMatP= 2.65D-05
 IDIUse=1 WtCom= 1.00D+00 WtEn= 0.00D+00
 Coeff-Com:  0.170D-03-0.171D-03-0.265D-02-0.289D-02-0.106D-01-0.280D-02
 Coeff-Com:  0.740D-02 0.129D+00 0.265D+00 0.618D+00
 Coeff:      0.170D-03-0.171D-03-0.265D-02-0.289D-02-0.106D-01-0.280D-02
 Coeff:      0.740D-02 0.129D+00 0.265D+00 0.618D+00
 Gap=     0.114 Goal=   None    Shift=    0.000
 Gap=     0.083 Goal=   None    Shift=    0.000
 RMSDP=2.71D-06 MaxDP=3.85D-04 DE=-9.59D-06 OVMax= 2.58D-03

 Cycle  11  Pass 1  IDiag  1:
 RMSU=  1.55D-06    CP:  9.93D-01  2.04D+00  6.65D-01  6.94D-01  7.21D-01
                    CP:  7.17D-01  7.17D-01  1.14D+00  1.16D+00  1.37D+00
 E= -3823.93029690880     Delta-E=       -0.000003944548 Rises=F Damp=F
 DIIS: error= 5.98D-05 at cycle  11 NSaved=  11.
 NSaved=11 IEnMin=11 EnMin= -3823.93029690880     IErMin=11 ErrMin= 5.98D-05
 ErrMax= 5.98D-05  0.00D+00 EMaxC= 1.00D-01 BMatC= 1.71D-06 BMatP= 3.41D-06
 IDIUse=1 WtCom= 1.00D+00 WtEn= 0.00D+00
 Coeff-Com: -0.586D-03 0.936D-03 0.133D-02 0.150D-02-0.140D-02-0.748D-02
 Coeff-Com: -0.301D-01-0.789D-01-0.311D-01 0.333D+00 0.813D+00
 Coeff:     -0.586D-03 0.936D-03 0.133D-02 0.150D-02-0.140D-02-0.748D-02
 Coeff:     -0.301D-01-0.789D-01-0.311D-01 0.333D+00 0.813D+00
 Gap=     0.114 Goal=   None    Shift=    0.000
 Gap=     0.083 Goal=   None    Shift=    0.000
 RMSDP=3.61D-06 MaxDP=5.75D-04 DE=-3.94D-06 OVMax= 3.67D-03

 Cycle  12  Pass 1  IDiag  1:
 RMSU=  8.62D-07    CP:  9.93D-01  2.04D+00  6.64D-01  6.95D-01  7.22D-01
                    CP:  7.22D-01  7.32D-01  1.25D+00  1.51D+00  2.15D+00
                    CP:  1.77D+00
 E= -3823.93030165498     Delta-E=       -0.000004746185 Rises=F Damp=F
 DIIS: error= 5.51D-05 at cycle  12 NSaved=  12.
 NSaved=12 IEnMin=12 EnMin= -3823.93030165498     IErMin=12 ErrMin= 5.51D-05
 ErrMax= 5.51D-05  0.00D+00 EMaxC= 1.00D-01 BMatC= 1.19D-06 BMatP= 1.71D-06
 IDIUse=1 WtCom= 1.00D+00 WtEn= 0.00D+00
 Coeff-Com: -0.369D-03 0.532D-03 0.199D-02 0.231D-02 0.444D-02-0.738D-03
 Coeff-Com: -0.196D-01-0.105D+00-0.152D+00-0.156D+00 0.435D+00 0.989D+00
 Coeff:     -0.369D-03 0.532D-03 0.199D-02 0.231D-02 0.444D-02-0.738D-03
 Coeff:     -0.196D-01-0.105D+00-0.152D+00-0.156D+00 0.435D+00 0.989D+00
 Gap=     0.114 Goal=   None    Shift=    0.000
 Gap=     0.083 Goal=   None    Shift=    0.000
 RMSDP=4.85D-06 MaxDP=8.06D-04 DE=-4.75D-06 OVMax= 4.97D-03

 Cycle  13  Pass 1  IDiag  1:
 RMSU=  9.78D-07    CP:  9.93D-01  2.04D+00  6.64D-01  6.96D-01  7.23D-01
                    CP:  7.27D-01  7.50D-01  1.39D+00  1.95D+00  3.00D+00
                    CP:  3.00D+00  1.80D+00
 E= -3823.93030721743     Delta-E=       -0.000005562442 Rises=F Damp=F
 DIIS: error= 5.14D-05 at cycle  13 NSaved=  13.
 NSaved=13 IEnMin=13 EnMin= -3823.93030721743     IErMin=13 ErrMin= 5.14D-05
 ErrMax= 5.14D-05  0.00D+00 EMaxC= 1.00D-01 BMatC= 1.00D-06 BMatP= 1.19D-06
 IDIUse=1 WtCom= 1.00D+00 WtEn= 0.00D+00
 Coeff-Com:  0.236D-03-0.417D-03 0.510D-03 0.719D-03 0.520D-02 0.763D-02
 Coeff-Com:  0.975D-02-0.248D-01-0.114D+00-0.475D+00-0.335D+00 0.953D+00
 Coeff-Com:  0.973D+00
 Coeff:      0.236D-03-0.417D-03 0.510D-03 0.719D-03 0.520D-02 0.763D-02
 Coeff:      0.975D-02-0.248D-01-0.114D+00-0.475D+00-0.335D+00 0.953D+00
 Coeff:      0.973D+00
 Gap=     0.114 Goal=   None    Shift=    0.000
 Gap=     0.083 Goal=   None    Shift=    0.000
 RMSDP=7.17D-06 MaxDP=1.24D-03 DE=-5.56D-06 OVMax= 7.38D-03

 Cycle  14  Pass 1  IDiag  1:
 RMSU=  4.64D-06    CP:  9.93D-01  2.04D+00  6.64D-01  6.97D-01  7.24D-01
                    CP:  7.36D-01  7.77D-01  1.58D+00  2.59D+00  3.00D+00
                    CP:  3.00D+00  3.00D+00  3.00D+00
 E= -3823.93031425120     Delta-E=       -0.000007033774 Rises=F Damp=F
 DIIS: error= 5.58D-05 at cycle  14 NSaved=  14.
 NSaved=14 IEnMin=14 EnMin= -3823.93031425120     IErMin=13 ErrMin= 5.14D-05
 ErrMax= 5.58D-05  0.00D+00 EMaxC= 1.00D-01 BMatC= 6.44D-07 BMatP= 1.00D-06
 IDIUse=1 WtCom= 1.00D+00 WtEn= 0.00D+00
 Coeff-Com:  0.315D-03-0.489D-03-0.860D-03-0.917D-03 0.301D-03 0.592D-02
 Coeff-Com:  0.174D-01 0.458D-01 0.263D-01-0.183D+00-0.421D+00-0.454D-01
 Coeff-Com:  0.523D+00 0.103D+01
 Coeff:      0.315D-03-0.489D-03-0.860D-03-0.917D-03 0.301D-03 0.592D-02
 Coeff:      0.174D-01 0.458D-01 0.263D-01-0.183D+00-0.421D+00-0.454D-01
 Coeff:      0.523D+00 0.103D+01
 Gap=     0.114 Goal=   None    Shift=    0.000
 Gap=     0.083 Goal=   None    Shift=    0.000
 RMSDP=6.55D-06 MaxDP=1.20D-03 DE=-7.03D-06 OVMax= 6.74D-03

 Cycle  15  Pass 1  IDiag  1:
 RMSU=  2.74D-06    CP:  9.93D-01  2.04D+00  6.64D-01  6.98D-01  7.25D-01
                    CP:  7.41D-01  7.99D-01  1.75D+00  3.00D+00  3.00D+00
                    CP:  3.00D+00  3.00D+00  3.00D+00  2.03D+00
 E= -3823.93031967079     Delta-E=       -0.000005419590 Rises=F Damp=F
 DIIS: error= 5.81D-05 at cycle  15 NSaved=  15.
 NSaved=15 IEnMin=15 EnMin= -3823.93031967079     IErMin=13 ErrMin= 5.14D-05
 ErrMax= 5.81D-05  0.00D+00 EMaxC= 1.00D-01 BMatC= 5.59D-07 BMatP= 6.44D-07
 IDIUse=1 WtCom= 1.00D+00 WtEn= 0.00D+00
 Coeff-Com:  0.782D-04-0.995D-04-0.828D-03-0.911D-03-0.252D-02 0.982D-03
 Coeff-Com:  0.672D-02 0.434D-01 0.771D-01 0.117D+00-0.122D+00-0.538D+00
 Coeff-Com: -0.139D+00 0.775D+00 0.783D+00
 Coeff:      0.782D-04-0.995D-04-0.828D-03-0.911D-03-0.252D-02 0.982D-03
 Coeff:      0.672D-02 0.434D-01 0.771D-01 0.117D+00-0.122D+00-0.538D+00
 Coeff:     -0.139D+00 0.775D+00 0.783D+00
 Gap=     0.114 Goal=   None    Shift=    0.000
 Gap=     0.083 Goal=   None    Shift=    0.000
 RMSDP=5.16D-06 MaxDP=9.71D-04 DE=-5.42D-06 OVMax= 5.26D-03

 Cycle  16  Pass 1  IDiag  1:
 RMSU=  1.58D-06    CP:  9.93D-01  2.04D+00  6.64D-01  6.98D-01  7.25D-01
                    CP:  7.46D-01  8.13D-01  1.87D+00  3.00D+00  3.00D+00
                    CP:  3.00D+00  3.00D+00  3.00D+00  2.81D+00  2.07D+00
 E= -3823.93032352021     Delta-E=       -0.000003849424 Rises=F Damp=F
 DIIS: error= 5.85D-05 at cycle  16 NSaved=  16.
 NSaved=16 IEnMin=16 EnMin= -3823.93032352021     IErMin=13 ErrMin= 5.14D-05
 ErrMax= 5.85D-05  0.00D+00 EMaxC= 1.00D-01 BMatC= 4.52D-07 BMatP= 5.59D-07
 IDIUse=1 WtCom= 1.00D+00 WtEn= 0.00D+00
 Coeff-Com: -0.124D-03 0.201D-03-0.186D-04 0.681D-04-0.149D-02-0.165D-02
 Coeff-Com: -0.529D-02-0.195D-02 0.216D-01 0.147D+00 0.168D+00-0.233D+00
 Coeff-Com: -0.368D+00-0.163D+00 0.420D+00 0.102D+01
 Coeff:     -0.124D-03 0.201D-03-0.186D-04 0.681D-04-0.149D-02-0.165D-02
 Coeff:     -0.529D-02-0.195D-02 0.216D-01 0.147D+00 0.168D+00-0.233D+00
 Coeff:     -0.368D+00-0.163D+00 0.420D+00 0.102D+01
 Gap=     0.114 Goal=   None    Shift=    0.000
 Gap=     0.083 Goal=   None    Shift=    0.000
 RMSDP=5.04D-06 MaxDP=9.61D-04 DE=-3.85D-06 OVMax= 5.07D-03

 Cycle  17  Pass 1  IDiag  1:
 RMSU=  2.61D-06    CP:  9.93D-01  2.04D+00  6.63D-01  6.99D-01  7.25D-01
                    CP:  7.51D-01  8.25D-01  1.98D+00  3.00D+00  3.00D+00
                    CP:  3.00D+00  3.00D+00  3.00D+00  3.00D+00  3.00D+00
                    CP:  1.85D+00
 E= -3823.93032707619     Delta-E=       -0.000003555975 Rises=F Damp=F
 DIIS: error= 5.71D-05 at cycle  17 NSaved=  17.
 NSaved=17 IEnMin=17 EnMin= -3823.93032707619     IErMin=13 ErrMin= 5.14D-05
 ErrMax= 5.71D-05  0.00D+00 EMaxC= 1.00D-01 BMatC= 4.00D-07 BMatP= 4.52D-07
 IDIUse=1 WtCom= 1.00D+00 WtEn= 0.00D+00
 Coeff-Com: -0.110D-03 0.153D-03 0.718D-03 0.909D-03 0.172D-02-0.101D-02
 Coeff-Com: -0.851D-02-0.438D-01-0.683D-01-0.489D-01 0.231D+00 0.439D+00
 Coeff-Com: -0.920D-01-0.914D+00-0.508D+00 0.675D+00 0.134D+01
 Coeff:     -0.110D-03 0.153D-03 0.718D-03 0.909D-03 0.172D-02-0.101D-02
 Coeff:     -0.851D-02-0.438D-01-0.683D-01-0.489D-01 0.231D+00 0.439D+00
 Coeff:     -0.920D-01-0.914D+00-0.508D+00 0.675D+00 0.134D+01
 Gap=     0.114 Goal=   None    Shift=    0.000
 Gap=     0.083 Goal=   None    Shift=    0.000
 RMSDP=7.62D-06 MaxDP=1.45D-03 DE=-3.56D-06 OVMax= 7.61D-03

 Cycle  18  Pass 1  IDiag  1:
 RMSU=  3.78D-06    CP:  9.93D-01  2.04D+00  6.63D-01  7.00D-01  7.25D-01
                    CP:  7.58D-01  8.40D-01  2.14D+00  3.00D+00  3.00D+00
                    CP:  3.00D+00  3.00D+00  3.00D+00  3.00D+00  3.00D+00
                    CP:  3.00D+00  3.00D+00
 E= -3823.93033213598     Delta-E=       -0.000005059796 Rises=F Damp=F
 DIIS: error= 5.40D-05 at cycle  18 NSaved=  18.
 NSaved=18 IEnMin=18 EnMin= -3823.93033213598     IErMin=13 ErrMin= 5.14D-05
 ErrMax= 5.40D-05  0.00D+00 EMaxC= 1.00D-01 BMatC= 3.47D-07 BMatP= 4.00D-07
 IDIUse=1 WtCom= 1.00D+00 WtEn= 0.00D+00
 Coeff-Com:  0.784D-04-0.140D-03 0.488D-03 0.533D-03 0.312D-02 0.273D-02
 Coeff-Com:  0.271D-02-0.223D-01-0.635D-01-0.221D+00-0.667D-01 0.540D+00
 Coeff-Com:  0.369D+00-0.301D+00-0.776D+00-0.815D+00 0.738D+00 0.161D+01
 Coeff:      0.784D-04-0.140D-03 0.488D-03 0.533D-03 0.312D-02 0.273D-02
 Coeff:      0.271D-02-0.223D-01-0.635D-01-0.221D+00-0.667D-01 0.540D+00
 Coeff:      0.369D+00-0.301D+00-0.776D+00-0.815D+00 0.738D+00 0.161D+01
 Gap=     0.114 Goal=   None    Shift=    0.000
 Gap=     0.083 Goal=   None    Shift=    0.000
 RMSDP=1.19D-05 MaxDP=2.24D-03 DE=-5.06D-06 OVMax= 1.19D-02

 Cycle  19  Pass 1  IDiag  1:
 RMSU=  8.34D-06    CP:  9.93D-01  2.04D+00  6.62D-01  7.01D-01  7.24D-01
                    CP:  7.67D-01  8.62D-01  2.36D+00  3.00D+00  3.00D+00
                    CP:  3.00D+00  3.00D+00  3.00D+00  3.00D+00  3.00D+00
                    CP:  3.00D+00  3.00D+00  3.00D+00
 E= -3823.93033925791     Delta-E=       -0.000007121929 Rises=F Damp=F
 DIIS: error= 4.75D-05 at cycle  19 NSaved=  19.
 NSaved=19 IEnMin=19 EnMin= -3823.93033925791     IErMin=19 ErrMin= 4.75D-05
 ErrMax= 4.75D-05  0.00D+00 EMaxC= 1.00D-01 BMatC= 3.18D-07 BMatP= 3.47D-07
 IDIUse=1 WtCom= 1.00D+00 WtEn= 0.00D+00
 Coeff-Com:  0.215D-03-0.332D-03-0.309D-03-0.442D-03 0.156D-02 0.525D-02
 Coeff-Com:  0.137D-01 0.264D-01 0.592D-02-0.220D+00-0.370D+00 0.121D+00
 Coeff-Com:  0.563D+00 0.791D+00-0.284D+00-0.183D+01-0.836D+00 0.186D+01
 Coeff-Com:  0.114D+01
 Coeff:      0.215D-03-0.332D-03-0.309D-03-0.442D-03 0.156D-02 0.525D-02
 Coeff:      0.137D-01 0.264D-01 0.592D-02-0.220D+00-0.370D+00 0.121D+00
 Coeff:      0.563D+00 0.791D+00-0.284D+00-0.183D+01-0.836D+00 0.186D+01
 Coeff:      0.114D+01
 Gap=     0.114 Goal=   None    Shift=    0.000
 Gap=     0.083 Goal=   None    Shift=    0.000
 RMSDP=1.78D-05 MaxDP=3.29D-03 DE=-7.12D-06 OVMax= 1.76D-02

 Cycle  20  Pass 1  IDiag  1:
 RMSU=  1.14D-05    CP:  9.93D-01  2.04D+00  6.62D-01  7.02D-01  7.21D-01
                    CP:  7.82D-01  8.89D-01  2.68D+00  3.00D+00  3.00D+00
                    CP:  3.00D+00  3.00D+00  3.00D+00  3.00D+00  3.00D+00
                    CP:  3.00D+00  3.00D+00  3.00D+00  2.56D+00
 E= -3823.93034798261     Delta-E=       -0.000008724694 Rises=F Damp=F
 DIIS: error= 3.60D-05 at cycle  20 NSaved=  20.
 NSaved=20 IEnMin=20 EnMin= -3823.93034798261     IErMin=20 ErrMin= 3.60D-05
 ErrMax= 3.60D-05  0.00D+00 EMaxC= 1.00D-01 BMatC= 2.61D-07 BMatP= 3.18D-07
 IDIUse=1 WtCom= 1.00D+00 WtEn= 0.00D+00
 Coeff-Com:  0.171D-03-0.248D-03-0.641D-03-0.851D-03-0.307D-03 0.339D-02
 Coeff-Com:  0.131D-01 0.411D-01 0.414D-01-0.928D-01-0.351D+00-0.193D+00
 Coeff-Com:  0.342D+00 0.102D+01 0.236D+00-0.131D+01-0.140D+01 0.751D+00
 Coeff-Com:  0.114D+01 0.756D+00
 Coeff:      0.171D-03-0.248D-03-0.641D-03-0.851D-03-0.307D-03 0.339D-02
 Coeff:      0.131D-01 0.411D-01 0.414D-01-0.928D-01-0.351D+00-0.193D+00
 Coeff:      0.342D+00 0.102D+01 0.236D+00-0.131D+01-0.140D+01 0.751D+00
 Coeff:      0.114D+01 0.756D+00
 Gap=     0.114 Goal=   None    Shift=    0.000
 Gap=     0.084 Goal=   None    Shift=    0.000
 RMSDP=1.52D-05 MaxDP=2.79D-03 DE=-8.72D-06 OVMax= 1.50D-02

 Cycle  21  Pass 1  IDiag  1:
 Restarting incremental Fock formation.
 E= -3823.93035369448     Delta-E=       -0.000005711876 Rises=F Damp=F
 DIIS: error= 2.53D-05 at cycle  21 NSaved=  20.
 NSaved=20 IEnMin=20 EnMin= -3823.93035369448     IErMin=20 ErrMin= 2.53D-05
 ErrMax= 2.53D-05  0.00D+00 EMaxC= 1.00D-01 BMatC= 1.99D-07 BMatP= 2.61D-07
 IDIUse=1 WtCom= 1.00D+00 WtEn= 0.00D+00
 Coeff-Com:  0.173D-04-0.246D-05-0.199D-03 0.587D-03 0.316D-03 0.515D-02
 Coeff-Com:  0.100D-01 0.126D-02-0.494D-01-0.139D+00 0.390D-02 0.132D+00
 Coeff-Com:  0.366D+00 0.647D-01-0.484D+00-0.553D+00 0.265D+00 0.353D+00
 Coeff-Com:  0.313D+00 0.712D+00
 Coeff:      0.173D-04-0.246D-05-0.199D-03 0.587D-03 0.316D-03 0.515D-02
 Coeff:      0.100D-01 0.126D-02-0.494D-01-0.139D+00 0.390D-02 0.132D+00
 Coeff:      0.366D+00 0.647D-01-0.484D+00-0.553D+00 0.265D+00 0.353D+00
 Coeff:      0.313D+00 0.712D+00
 Gap=     0.114 Goal=   None    Shift=    0.000
 Gap=     0.083 Goal=   None    Shift=    0.000
 RMSDP=4.25D-06 MaxDP=7.72D-04 DE=-5.71D-06 OVMax= 4.18D-03

 Cycle  22  Pass 1  IDiag  1:
 RMSU=  4.25D-06    CP:  1.00D+00
 E= -3823.93035503518     Delta-E=       -0.000001340693 Rises=F Damp=F
 DIIS: error= 2.32D-05 at cycle  22 NSaved=  20.
 NSaved=20 IEnMin=20 EnMin= -3823.93035503518     IErMin=20 ErrMin= 2.32D-05
 ErrMax= 2.32D-05  0.00D+00 EMaxC= 1.00D-01 BMatC= 1.05D-07 BMatP= 1.99D-07
 IDIUse=1 WtCom= 1.00D+00 WtEn= 0.00D+00
 Coeff-Com:  0.261D-03 0.314D-03 0.122D-02 0.368D-04-0.136D-02-0.164D-01
 Coeff-Com: -0.348D-01-0.482D-01 0.693D-01 0.254D+00 0.226D-01-0.460D+00
 Coeff-Com: -0.334D+00 0.345D+00 0.863D+00-0.105D+00-0.884D+00-0.916D+00
 Coeff-Com:  0.103D+00 0.214D+01
 Coeff:      0.261D-03 0.314D-03 0.122D-02 0.368D-04-0.136D-02-0.164D-01
 Coeff:     -0.348D-01-0.482D-01 0.693D-01 0.254D+00 0.226D-01-0.460D+00
 Coeff:     -0.334D+00 0.345D+00 0.863D+00-0.105D+00-0.884D+00-0.916D+00
 Coeff:      0.103D+00 0.214D+01
 Gap=     0.114 Goal=   None    Shift=    0.000
 Gap=     0.083 Goal=   None    Shift=    0.000
 RMSDP=2.14D-05 MaxDP=3.86D-03 DE=-1.34D-06 OVMax= 2.11D-02

 Cycle  23  Pass 1  IDiag  1:
 RMSU=  1.29D-05    CP:  1.00D+00  3.00D+00
 E= -3823.93035958568     Delta-E=       -0.000004550504 Rises=F Damp=F
 DIIS: error= 9.10D-06 at cycle  23 NSaved=  20.
 NSaved=20 IEnMin=20 EnMin= -3823.93035958568     IErMin=20 ErrMin= 9.10D-06
 ErrMax= 9.10D-06  0.00D+00 EMaxC= 1.00D-01 BMatC= 8.67D-08 BMatP= 1.05D-07
 IDIUse=1 WtCom= 1.00D+00 WtEn= 0.00D+00
 Coeff-Com:  0.150D-03-0.170D-03 0.118D-02-0.259D-02-0.920D-02-0.133D-01
 Coeff-Com: -0.556D-01 0.321D-01 0.134D+00 0.105D+00-0.250D+00-0.296D+00
 Coeff-Com: -0.113D-01 0.600D+00 0.161D+00-0.463D+00-0.736D+00-0.757D+00
 Coeff-Com:  0.169D+01 0.865D+00
 Coeff:      0.150D-03-0.170D-03 0.118D-02-0.259D-02-0.920D-02-0.133D-01
 Coeff:     -0.556D-01 0.321D-01 0.134D+00 0.105D+00-0.250D+00-0.296D+00
 Coeff:     -0.113D-01 0.600D+00 0.161D+00-0.463D+00-0.736D+00-0.757D+00
 Coeff:      0.169D+01 0.865D+00
 Gap=     0.114 Goal=   None    Shift=    0.000
 Gap=     0.084 Goal=   None    Shift=    0.000
 RMSDP=1.35D-05 MaxDP=2.41D-03 DE=-4.55D-06 OVMax= 1.33D-02

 Cycle  24  Pass 1  IDiag  1:
 RMSU=  5.77D-07    CP:  1.00D+00  3.00D+00  2.05D+00
 E= -3823.93036071719     Delta-E=       -0.000001131506 Rises=F Damp=F
 DIIS: error= 7.05D-06 at cycle  24 NSaved=  20.
 NSaved=20 IEnMin=20 EnMin= -3823.93036071719     IErMin=20 ErrMin= 7.05D-06
 ErrMax= 7.05D-06  0.00D+00 EMaxC= 1.00D-01 BMatC= 6.07D-08 BMatP= 8.67D-08
 IDIUse=1 WtCom= 1.00D+00 WtEn= 0.00D+00
 Coeff-Com:  0.613D-04 0.132D-02 0.863D-04-0.308D-02-0.102D-01-0.867D-01
 Coeff-Com: -0.506D-01 0.128D+00 0.189D+00-0.153D-01-0.268D+00-0.418D+00
 Coeff-Com:  0.229D+00 0.574D+00 0.339D-01-0.357D+00-0.873D+00 0.685D+00
 Coeff-Com:  0.582D+00 0.659D+00
 Coeff:      0.613D-04 0.132D-02 0.863D-04-0.308D-02-0.102D-01-0.867D-01
 Coeff:     -0.506D-01 0.128D+00 0.189D+00-0.153D-01-0.268D+00-0.418D+00
 Coeff:      0.229D+00 0.574D+00 0.339D-01-0.357D+00-0.873D+00 0.685D+00
 Coeff:      0.582D+00 0.659D+00
 Gap=     0.114 Goal=   None    Shift=    0.000
 Gap=     0.083 Goal=   None    Shift=    0.000
 RMSDP=1.11D-06 MaxDP=1.84D-04 DE=-1.13D-06 OVMax= 1.05D-03

 Cycle  25  Pass 1  IDiag  1:
 RMSU=  3.79D-07    CP:  1.00D+00  3.00D+00  2.13D+00  1.32D+00
 E= -3823.93036077532     Delta-E=       -0.000000058133 Rises=F Damp=F
 DIIS: error= 2.90D-06 at cycle  25 NSaved=  20.
 NSaved=20 IEnMin=20 EnMin= -3823.93036077532     IErMin=20 ErrMin= 2.90D-06
 ErrMax= 2.90D-06  0.00D+00 EMaxC= 1.00D-01 BMatC= 7.01D-09 BMatP= 6.07D-08
 IDIUse=1 WtCom= 1.00D+00 WtEn= 0.00D+00
 Coeff-Com:  0.679D-03 0.128D-04-0.356D-03-0.277D-03-0.302D-01-0.251D-01
 Coeff-Com:  0.246D-01 0.823D-01 0.429D-01-0.917D-01-0.262D+00 0.139D-01
 Coeff-Com:  0.318D+00 0.139D+00-0.645D-01-0.484D+00 0.111D+00 0.220D+00
 Coeff-Com:  0.330D+00 0.675D+00
 Coeff:      0.679D-03 0.128D-04-0.356D-03-0.277D-03-0.302D-01-0.251D-01
 Coeff:      0.246D-01 0.823D-01 0.429D-01-0.917D-01-0.262D+00 0.139D-01
 Coeff:      0.318D+00 0.139D+00-0.645D-01-0.484D+00 0.111D+00 0.220D+00
 Coeff:      0.330D+00 0.675D+00
 Gap=     0.114 Goal=   None    Shift=    0.000
 Gap=     0.083 Goal=   None    Shift=    0.000
 RMSDP=1.74D-06 MaxDP=3.06D-04 DE=-5.81D-08 OVMax= 1.71D-03

 Cycle  26  Pass 1  IDiag  1:
 RMSU=  9.95D-08    CP:  1.00D+00  3.00D+00  2.26D+00  1.53D+00  1.34D+00
 E= -3823.93036081493     Delta-E=       -0.000000039612 Rises=F Damp=F
 DIIS: error= 2.64D-06 at cycle  26 NSaved=  20.
 NSaved=20 IEnMin=20 EnMin= -3823.93036081493     IErMin=20 ErrMin= 2.64D-06
 ErrMax= 2.64D-06  0.00D+00 EMaxC= 1.00D-01 BMatC= 2.66D-09 BMatP= 7.01D-09
 IDIUse=1 WtCom= 1.00D+00 WtEn= 0.00D+00
 Coeff-Com:  0.470D-03 0.143D-02 0.243D-02 0.313D-02-0.129D-01-0.269D-01
 Coeff-Com:  0.438D-02 0.622D-01 0.451D-01-0.430D-01-0.111D+00-0.409D-01
 Coeff-Com:  0.838D-01 0.128D+00 0.959D-01-0.206D+00-0.971D-01-0.111D+00
 Coeff-Com:  0.313D+00 0.909D+00
 Coeff:      0.470D-03 0.143D-02 0.243D-02 0.313D-02-0.129D-01-0.269D-01
 Coeff:      0.438D-02 0.622D-01 0.451D-01-0.430D-01-0.111D+00-0.409D-01
 Coeff:      0.838D-01 0.128D+00 0.959D-01-0.206D+00-0.971D-01-0.111D+00
 Coeff:      0.313D+00 0.909D+00
 Gap=     0.114 Goal=   None    Shift=    0.000
 Gap=     0.083 Goal=   None    Shift=    0.000
 RMSDP=1.60D-06 MaxDP=2.79D-04 DE=-3.96D-08 OVMax= 1.57D-03

 Cycle  27  Pass 1  IDiag  1:
 RMSU=  1.13D-07    CP:  1.00D+00  3.00D+00  2.38D+00  1.64D+00  1.39D+00
                    CP:  1.63D+00
 E= -3823.93036083017     Delta-E=       -0.000000015236 Rises=F Damp=F
 DIIS: error= 2.73D-06 at cycle  27 NSaved=  20.
 NSaved=20 IEnMin=20 EnMin= -3823.93036083017     IErMin=19 ErrMin= 2.64D-06
 ErrMax= 2.73D-06  0.00D+00 EMaxC= 1.00D-01 BMatC= 3.28D-09 BMatP= 2.66D-09
 IDIUse=1 WtCom= 1.00D+00 WtEn= 0.00D+00
 Coeff-Com:  0.421D-03 0.154D-02 0.737D-02-0.759D-05-0.203D-01-0.108D-01
 Coeff-Com:  0.263D-01 0.354D-01 0.106D-02-0.615D-01-0.305D-01 0.371D-01
 Coeff-Com:  0.514D-01 0.433D-01-0.727D-01-0.499D-01-0.137D+00 0.802D-01
 Coeff-Com:  0.523D+00 0.576D+00
 Coeff:      0.421D-03 0.154D-02 0.737D-02-0.759D-05-0.203D-01-0.108D-01
 Coeff:      0.263D-01 0.354D-01 0.106D-02-0.615D-01-0.305D-01 0.371D-01
 Coeff:      0.514D-01 0.433D-01-0.727D-01-0.499D-01-0.137D+00 0.802D-01
 Coeff:      0.523D+00 0.576D+00
 Gap=     0.114 Goal=   None    Shift=    0.000
 Gap=     0.083 Goal=   None    Shift=    0.000
 RMSDP=1.49D-07 MaxDP=2.23D-05 DE=-1.52D-08 OVMax= 1.48D-04

 Cycle  28  Pass 1  IDiag  1:
 RMSU=  4.96D-08    CP:  1.00D+00  3.00D+00  2.37D+00  1.69D+00  1.58D+00
                    CP:  1.99D+00  1.13D+00
 E= -3823.93036083330     Delta-E=       -0.000000003136 Rises=F Damp=F
 DIIS: error= 2.44D-06 at cycle  28 NSaved=  20.
 NSaved=20 IEnMin=20 EnMin= -3823.93036083330     IErMin=20 ErrMin= 2.44D-06
 ErrMax= 2.44D-06  0.00D+00 EMaxC= 1.00D-01 BMatC= 1.13D-09 BMatP= 2.66D-09
 IDIUse=1 WtCom= 1.00D+00 WtEn= 0.00D+00
 Coeff-Com:  0.363D-03 0.112D-01 0.108D-01-0.130D-01-0.306D-01-0.144D-01
 Coeff-Com:  0.362D-01 0.869D-01-0.157D-01-0.894D-01-0.322D-01 0.159D-02
 Coeff-Com:  0.918D-01 0.261D-01-0.385D-01-0.164D+00-0.183D+00 0.104D-01
 Coeff-Com:  0.389D+00 0.917D+00
 Coeff:      0.363D-03 0.112D-01 0.108D-01-0.130D-01-0.306D-01-0.144D-01
 Coeff:      0.362D-01 0.869D-01-0.157D-01-0.894D-01-0.322D-01 0.159D-02
 Coeff:      0.918D-01 0.261D-01-0.385D-01-0.164D+00-0.183D+00 0.104D-01
 Coeff:      0.389D+00 0.917D+00
 Gap=     0.114 Goal=   None    Shift=    0.000
 Gap=     0.083 Goal=   None    Shift=    0.000
 RMSDP=2.28D-07 MaxDP=3.58D-05 DE=-3.14D-09 OVMax= 2.23D-04

 Cycle  29  Pass 1  IDiag  1:
 RMSU=  3.65D-08    CP:  1.00D+00  3.00D+00  2.39D+00  1.75D+00  1.75D+00
                    CP:  2.72D+00  1.86D+00  2.20D+00
 E= -3823.93036083834     Delta-E=       -0.000000005035 Rises=F Damp=F
 DIIS: error= 2.14D-06 at cycle  29 NSaved=  20.
 NSaved=20 IEnMin=20 EnMin= -3823.93036083834     IErMin=20 ErrMin= 2.14D-06
 ErrMax= 2.14D-06  0.00D+00 EMaxC= 1.00D-01 BMatC= 8.29D-10 BMatP= 1.13D-09
 IDIUse=1 WtCom= 1.00D+00 WtEn= 0.00D+00
 Coeff-Com:  0.465D-02 0.546D-02-0.709D-03-0.164D-01-0.175D-01 0.118D-01
 Coeff-Com:  0.567D-01 0.337D-02-0.343D-01-0.275D-01-0.259D-01 0.243D-01
 Coeff-Com:  0.552D-01 0.610D-02-0.247D-01-0.198D+00-0.373D+00 0.346D-01
 Coeff-Com:  0.733D+00 0.782D+00
 Coeff:      0.465D-02 0.546D-02-0.709D-03-0.164D-01-0.175D-01 0.118D-01
 Coeff:      0.567D-01 0.337D-02-0.343D-01-0.275D-01-0.259D-01 0.243D-01
 Coeff:      0.552D-01 0.610D-02-0.247D-01-0.198D+00-0.373D+00 0.346D-01
 Coeff:      0.733D+00 0.782D+00
 Gap=     0.114 Goal=   None    Shift=    0.000
 Gap=     0.083 Goal=   None    Shift=    0.000
 RMSDP=1.48D-07 MaxDP=1.76D-05 DE=-5.03D-09 OVMax= 1.58D-04

 Cycle  30  Pass 1  IDiag  1:
 RMSU=  6.11D-08    CP:  1.00D+00  3.00D+00  2.39D+00  1.79D+00  1.91D+00
                    CP:  3.00D+00  2.54D+00  3.00D+00  1.68D+00
 E= -3823.93036084224     Delta-E=       -0.000000003902 Rises=F Damp=F
 DIIS: error= 1.83D-06 at cycle  30 NSaved=  20.
 NSaved=20 IEnMin=20 EnMin= -3823.93036084224     IErMin=20 ErrMin= 1.83D-06
 ErrMax= 1.83D-06  0.00D+00 EMaxC= 1.00D-01 BMatC= 6.36D-10 BMatP= 8.29D-10
 IDIUse=1 WtCom= 1.00D+00 WtEn= 0.00D+00
 Coeff-Com: -0.123D-02-0.142D-02 0.483D-02 0.788D-02-0.656D-02-0.274D-01
 Coeff-Com: -0.790D-02 0.390D-01 0.256D-01 0.410D-02-0.562D-01-0.360D-01
 Coeff-Com:  0.336D-01 0.204D+00 0.863D-01-0.230D+00-0.311D+00-0.545D+00
 Coeff-Com:  0.276D+00 0.154D+01
 Coeff:     -0.123D-02-0.142D-02 0.483D-02 0.788D-02-0.656D-02-0.274D-01
 Coeff:     -0.790D-02 0.390D-01 0.256D-01 0.410D-02-0.562D-01-0.360D-01
 Coeff:      0.336D-01 0.204D+00 0.863D-01-0.230D+00-0.311D+00-0.545D+00
 Coeff:      0.276D+00 0.154D+01
 Gap=     0.114 Goal=   None    Shift=    0.000
 Gap=     0.083 Goal=   None    Shift=    0.000
 RMSDP=2.26D-07 MaxDP=2.40D-05 DE=-3.90D-09 OVMax= 2.39D-04

 Cycle  31  Pass 1  IDiag  1:
 RMSU=  9.85D-08    CP:  1.00D+00  3.00D+00  2.39D+00  1.84D+00  2.03D+00
                    CP:  3.00D+00  3.00D+00  3.00D+00  3.00D+00  3.00D+00
 E= -3823.93036084707     Delta-E=       -0.000000004826 Rises=F Damp=F
 DIIS: error= 1.46D-06 at cycle  31 NSaved=  20.
 NSaved=20 IEnMin=20 EnMin= -3823.93036084707     IErMin=20 ErrMin= 1.46D-06
 ErrMax= 1.46D-06  0.00D+00 EMaxC= 1.00D-01 BMatC= 3.47D-10 BMatP= 6.36D-10
 IDIUse=1 WtCom= 1.00D+00 WtEn= 0.00D+00
 Coeff-Com: -0.119D-02 0.299D-02 0.310D-02-0.106D-02-0.134D-01-0.404D-02
 Coeff-Com:  0.288D-02 0.164D-01 0.205D-01-0.135D-01-0.502D-01 0.491D-02
 Coeff-Com:  0.106D+00 0.130D+00 0.101D+00-0.127D+00-0.671D+00-0.406D+00
 Coeff-Com:  0.809D+00 0.109D+01
 Coeff:     -0.119D-02 0.299D-02 0.310D-02-0.106D-02-0.134D-01-0.404D-02
 Coeff:      0.288D-02 0.164D-01 0.205D-01-0.135D-01-0.502D-01 0.491D-02
 Coeff:      0.106D+00 0.130D+00 0.101D+00-0.127D+00-0.671D+00-0.406D+00
 Coeff:      0.809D+00 0.109D+01
 Gap=     0.114 Goal=   None    Shift=    0.000
 Gap=     0.083 Goal=   None    Shift=    0.000
 RMSDP=2.19D-07 MaxDP=3.30D-05 DE=-4.83D-09 OVMax= 2.21D-04

 Cycle  32  Pass 1  IDiag  1:
 RMSU=  9.54D-08    CP:  1.00D+00  3.00D+00  2.40D+00  1.87D+00  2.11D+00
                    CP:  3.00D+00  3.00D+00  3.00D+00  3.00D+00  3.00D+00
                    CP:  2.62D+00
 E= -3823.93036085020     Delta-E=       -0.000000003136 Rises=F Damp=F
 DIIS: error= 1.16D-06 at cycle  32 NSaved=  20.
 NSaved=20 IEnMin=20 EnMin= -3823.93036085020     IErMin=20 ErrMin= 1.16D-06
 ErrMax= 1.16D-06  0.00D+00 EMaxC= 1.00D-01 BMatC= 2.84D-10 BMatP= 3.47D-10
 IDIUse=1 WtCom= 1.00D+00 WtEn= 0.00D+00
 Coeff-Com:  0.399D-03 0.135D-02 0.332D-02-0.538D-02-0.817D-02-0.117D-01
 Coeff-Com:  0.110D-01 0.248D-01 0.237D-01-0.383D-01-0.274D-01-0.653D-01
 Coeff-Com:  0.743D-01 0.285D+00 0.741D-01-0.216D+00-0.468D+00-0.440D+00
 Coeff-Com:  0.883D+00 0.899D+00
 Coeff:      0.399D-03 0.135D-02 0.332D-02-0.538D-02-0.817D-02-0.117D-01
 Coeff:      0.110D-01 0.248D-01 0.237D-01-0.383D-01-0.274D-01-0.653D-01
 Coeff:      0.743D-01 0.285D+00 0.741D-01-0.216D+00-0.468D+00-0.440D+00
 Coeff:      0.883D+00 0.899D+00
 Gap=     0.114 Goal=   None    Shift=    0.000
 Gap=     0.083 Goal=   None    Shift=    0.000
 RMSDP=1.85D-07 MaxDP=2.51D-05 DE=-3.14D-09 OVMax= 1.90D-04

 Cycle  33  Pass 1  IDiag  1:
 RMSU=  1.04D-07    CP:  1.00D+00  3.00D+00  2.40D+00  1.90D+00  2.21D+00
                    CP:  3.00D+00  3.00D+00  3.00D+00  3.00D+00  3.00D+00
                    CP:  3.00D+00  1.87D+00
 E= -3823.93036085217     Delta-E=       -0.000000001968 Rises=F Damp=F
 DIIS: error= 8.37D-07 at cycle  33 NSaved=  20.
 NSaved=20 IEnMin=20 EnMin= -3823.93036085217     IErMin=20 ErrMin= 8.37D-07
 ErrMax= 8.37D-07  0.00D+00 EMaxC= 1.00D-01 BMatC= 1.87D-10 BMatP= 2.84D-10
 IDIUse=1 WtCom= 1.00D+00 WtEn= 0.00D+00
 Coeff-Com: -0.289D-02 0.387D-02 0.121D-01-0.210D-02-0.233D-01-0.895D-02
 Coeff-Com:  0.350D-02 0.333D-01 0.195D-01-0.202D-01-0.142D+00-0.330D-01
 Coeff-Com:  0.169D+00 0.611D-01 0.284D+00-0.245D-01-0.641D+00-0.193D+00
 Coeff-Com:  0.363D+00 0.114D+01
 Coeff:     -0.289D-02 0.387D-02 0.121D-01-0.210D-02-0.233D-01-0.895D-02
 Coeff:      0.350D-02 0.333D-01 0.195D-01-0.202D-01-0.142D+00-0.330D-01
 Coeff:      0.169D+00 0.611D-01 0.284D+00-0.245D-01-0.641D+00-0.193D+00
 Coeff:      0.363D+00 0.114D+01
 Gap=     0.114 Goal=   None    Shift=    0.000
 Gap=     0.083 Goal=   None    Shift=    0.000
 RMSDP=1.36D-07 MaxDP=1.78D-05 DE=-1.97D-09 OVMax= 1.40D-04

 Cycle  34  Pass 1  IDiag  1:
 RMSU=  1.96D-08    CP:  1.00D+00  3.00D+00  2.41D+00  1.93D+00  2.29D+00
                    CP:  3.00D+00  3.00D+00  3.00D+00  3.00D+00  3.00D+00
                    CP:  3.00D+00  2.53D+00  1.98D+00
 E= -3823.93036085328     Delta-E=       -0.000000001110 Rises=F Damp=F
 DIIS: error= 5.70D-07 at cycle  34 NSaved=  20.
 NSaved=20 IEnMin=20 EnMin= -3823.93036085328     IErMin=20 ErrMin= 5.70D-07
 ErrMax= 5.70D-07  0.00D+00 EMaxC= 1.00D-01 BMatC= 1.24D-10 BMatP= 1.87D-10
 IDIUse=1 WtCom= 1.00D+00 WtEn= 0.00D+00
 Coeff-Com:  0.109D-03 0.628D-02 0.238D-02-0.986D-02-0.129D-01-0.110D-01
 Coeff-Com:  0.118D-01 0.427D-01 0.240D-02-0.861D-01-0.523D-01 0.162D-01
 Coeff-Com: -0.446D-01 0.313D+00 0.247D+00-0.158D+00-0.714D+00-0.427D+00
 Coeff-Com:  0.833D+00 0.104D+01
 Coeff:      0.109D-03 0.628D-02 0.238D-02-0.986D-02-0.129D-01-0.110D-01
 Coeff:      0.118D-01 0.427D-01 0.240D-02-0.861D-01-0.523D-01 0.162D-01
 Coeff:     -0.446D-01 0.313D+00 0.247D+00-0.158D+00-0.714D+00-0.427D+00
 Coeff:      0.833D+00 0.104D+01
 Gap=     0.114 Goal=   None    Shift=    0.000
 Gap=     0.083 Goal=   None    Shift=    0.000
 RMSDP=1.33D-07 MaxDP=1.29D-05 DE=-1.11D-09 OVMax= 1.40D-04

 Cycle  35  Pass 1  IDiag  1:
 RMSU=  2.47D-08    CP:  1.00D+00  3.00D+00  2.41D+00  1.94D+00  2.36D+00
                    CP:  3.00D+00  3.00D+00  3.00D+00  3.00D+00  3.00D+00
                    CP:  3.00D+00  3.00D+00  3.00D+00  2.23D+00
 E= -3823.93036085403     Delta-E=       -0.000000000748 Rises=F Damp=F
 DIIS: error= 2.86D-07 at cycle  35 NSaved=  20.
 NSaved=20 IEnMin=20 EnMin= -3823.93036085403     IErMin=20 ErrMin= 2.86D-07
 ErrMax= 2.86D-07  0.00D+00 EMaxC= 1.00D-01 BMatC= 5.49D-11 BMatP= 1.24D-10
 IDIUse=1 WtCom= 1.00D+00 WtEn= 0.00D+00
 Coeff-Com:  0.128D-02 0.346D-02-0.213D-02-0.783D-02-0.931D-02-0.272D-02
 Coeff-Com:  0.257D-01 0.903D-02-0.126D-01-0.964D-02-0.191D-01-0.653D-01
 Coeff-Com:  0.703D-01 0.132D+00 0.168D+00-0.337D+00-0.479D+00 0.359D-01
 Coeff-Com:  0.697D+00 0.801D+00
 Coeff:      0.128D-02 0.346D-02-0.213D-02-0.783D-02-0.931D-02-0.272D-02
 Coeff:      0.257D-01 0.903D-02-0.126D-01-0.964D-02-0.191D-01-0.653D-01
 Coeff:      0.703D-01 0.132D+00 0.168D+00-0.337D+00-0.479D+00 0.359D-01
 Coeff:      0.697D+00 0.801D+00
 Gap=     0.114 Goal=   None    Shift=    0.000
 Gap=     0.083 Goal=   None    Shift=    0.000
 RMSDP=7.41D-08 MaxDP=7.20D-06 DE=-7.48D-10 OVMax= 7.82D-05

 Cycle  36  Pass 1  IDiag  1:
 RMSU=  5.74D-08    CP:  1.00D+00  3.00D+00  2.41D+00  1.95D+00  2.40D+00
                    CP:  3.00D+00  3.00D+00  3.00D+00  3.00D+00  3.00D+00
                    CP:  3.00D+00  3.00D+00  3.00D+00  3.00D+00  2.67D+00
 E= -3823.93036085422     Delta-E=       -0.000000000195 Rises=F Damp=F
 DIIS: error= 1.44D-07 at cycle  36 NSaved=  20.
 NSaved=20 IEnMin=20 EnMin= -3823.93036085422     IErMin=20 ErrMin= 1.44D-07
 ErrMax= 1.44D-07  0.00D+00 EMaxC= 1.00D-01 BMatC= 3.31D-11 BMatP= 5.49D-11
 IDIUse=1 WtCom= 1.00D+00 WtEn= 0.00D+00
 Coeff-Com:  0.153D-02-0.120D-03-0.285D-02-0.417D-02-0.386D-02 0.883D-02
 Coeff-Com:  0.614D-02 0.143D-01 0.747D-02-0.187D-01-0.521D-01-0.448D-01
 Coeff-Com:  0.373D-01 0.203D+00-0.151D-01-0.256D+00-0.315D+00 0.206D+00
 Coeff-Com:  0.619D+00 0.609D+00
 Coeff:      0.153D-02-0.120D-03-0.285D-02-0.417D-02-0.386D-02 0.883D-02
 Coeff:      0.614D-02 0.143D-01 0.747D-02-0.187D-01-0.521D-01-0.448D-01
 Coeff:      0.373D-01 0.203D+00-0.151D-01-0.256D+00-0.315D+00 0.206D+00
 Coeff:      0.619D+00 0.609D+00
 Gap=     0.114 Goal=   None    Shift=    0.000
 Gap=     0.083 Goal=   None    Shift=    0.000
 RMSDP=3.67D-08 MaxDP=3.61D-06 DE=-1.95D-10 OVMax= 3.85D-05

 Cycle  37  Pass 1  IDiag  1:
 RMSU=  1.61D-08    CP:  1.00D+00  3.00D+00  2.41D+00  1.95D+00  2.42D+00
                    CP:  3.00D+00  3.00D+00  3.00D+00  3.00D+00  3.00D+00
                    CP:  3.00D+00  3.00D+00  3.00D+00  3.00D+00  3.00D+00
                    CP:  1.48D+00
 E= -3823.93036085422     Delta-E=        0.000000000000 Rises=F Damp=F
 DIIS: error= 9.30D-08 at cycle  37 NSaved=  20.
 NSaved=20 IEnMin=19 EnMin= -3823.93036085422     IErMin=20 ErrMin= 9.30D-08
 ErrMax= 9.30D-08  0.00D+00 EMaxC= 1.00D-01 BMatC= 1.09D-11 BMatP= 3.31D-11
 IDIUse=1 WtCom= 1.00D+00 WtEn= 0.00D+00
 Coeff-Com: -0.751D-03 0.484D-03 0.984D-03-0.434D-03-0.308D-02-0.193D-03
 Coeff-Com:  0.733D-02 0.154D-01 0.168D-01-0.212D-01-0.707D-01-0.373D-01
 Coeff-Com:  0.845D-01 0.119D+00-0.109D-01-0.192D+00-0.849D-01 0.106D+00
 Coeff-Com:  0.316D+00 0.754D+00
 Coeff:     -0.751D-03 0.484D-03 0.984D-03-0.434D-03-0.308D-02-0.193D-03
 Coeff:      0.733D-02 0.154D-01 0.168D-01-0.212D-01-0.707D-01-0.373D-01
 Coeff:      0.845D-01 0.119D+00-0.109D-01-0.192D+00-0.849D-01 0.106D+00
 Coeff:      0.316D+00 0.754D+00
 Gap=     0.114 Goal=   None    Shift=    0.000
 Gap=     0.083 Goal=   None    Shift=    0.000
 RMSDP=1.06D-08 MaxDP=1.26D-06 DE= 0.00D+00 OVMax= 1.12D-05

 Cycle  38  Pass 1  IDiag  1:
 RMSU=  3.31D-09    CP:  1.00D+00  3.00D+00  2.41D+00  1.95D+00  2.43D+00
                    CP:  3.00D+00  3.00D+00  3.00D+00  3.00D+00  3.00D+00
                    CP:  3.00D+00  3.00D+00  3.00D+00  3.00D+00  3.00D+00
                    CP:  1.61D+00  1.39D+00
 E= -3823.93036085426     Delta-E=       -0.000000000036 Rises=F Damp=F
 DIIS: error= 6.78D-08 at cycle  38 NSaved=  20.
 NSaved=20 IEnMin=20 EnMin= -3823.93036085426     IErMin=20 ErrMin= 6.78D-08
 ErrMax= 6.78D-08  0.00D+00 EMaxC= 1.00D-01 BMatC= 3.69D-12 BMatP= 1.09D-11
 IDIUse=1 WtCom= 1.00D+00 WtEn= 0.00D+00
 Coeff-Com:  0.440D-03 0.800D-03 0.203D-02-0.260D-02-0.258D-02-0.568D-02
 Coeff-Com: -0.180D-02 0.503D-02 0.815D-02 0.272D-02-0.114D-01-0.240D-01
 Coeff-Com:  0.376D-01 0.562D-01 0.317D-01-0.840D-01-0.189D+00-0.952D-01
 Coeff-Com:  0.319D+00 0.953D+00
 Coeff:      0.440D-03 0.800D-03 0.203D-02-0.260D-02-0.258D-02-0.568D-02
 Coeff:     -0.180D-02 0.503D-02 0.815D-02 0.272D-02-0.114D-01-0.240D-01
 Coeff:      0.376D-01 0.562D-01 0.317D-01-0.840D-01-0.189D+00-0.952D-01
 Coeff:      0.319D+00 0.953D+00
 Gap=     0.114 Goal=   None    Shift=    0.000
 Gap=     0.083 Goal=   None    Shift=    0.000
 RMSDP=1.00D-08 MaxDP=1.16D-06 DE=-3.64D-11 OVMax= 9.46D-06

 Cycle  39  Pass 1  IDiag  1:
 RMSU=  3.20D-09    CP:  1.00D+00  3.00D+00  2.41D+00  1.95D+00  2.44D+00
                    CP:  3.00D+00  3.00D+00  3.00D+00  3.00D+00  3.00D+00
                    CP:  3.00D+00  3.00D+00  3.00D+00  3.00D+00  3.00D+00
                    CP:  1.64D+00  1.61D+00  2.02D+00
 E= -3823.93036085431     Delta-E=       -0.000000000051 Rises=F Damp=F
 DIIS: error= 4.43D-08 at cycle  39 NSaved=  20.
 NSaved=20 IEnMin=20 EnMin= -3823.93036085431     IErMin=20 ErrMin= 4.43D-08
 ErrMax= 4.43D-08  0.00D+00 EMaxC= 1.00D-01 BMatC= 3.28D-12 BMatP= 3.69D-12
 IDIUse=1 WtCom= 1.00D+00 WtEn= 0.00D+00
 Coeff-Com:  0.126D-02 0.336D-02-0.355D-02-0.285D-02-0.528D-02-0.466D-02
 Coeff-Com: -0.125D-03 0.247D-01 0.202D-01-0.648D-02-0.570D-01-0.229D-01
 Coeff-Com:  0.494D-01 0.127D+00-0.165D-01-0.171D+00-0.236D+00-0.207D+00
 Coeff-Com:  0.570D+00 0.938D+00
 Coeff:      0.126D-02 0.336D-02-0.355D-02-0.285D-02-0.528D-02-0.466D-02
 Coeff:     -0.125D-03 0.247D-01 0.202D-01-0.648D-02-0.570D-01-0.229D-01
 Coeff:      0.494D-01 0.127D+00-0.165D-01-0.171D+00-0.236D+00-0.207D+00
 Coeff:      0.570D+00 0.938D+00
 Gap=     0.114 Goal=   None    Shift=    0.000
 Gap=     0.083 Goal=   None    Shift=    0.000
 RMSDP=9.91D-09 MaxDP=1.58D-06 DE=-5.09D-11 OVMax= 1.02D-05

 Cycle  40  Pass 1  IDiag  1:
 RMSU=  2.24D-09    CP:  1.00D+00  3.00D+00  2.41D+00  1.95D+00  2.44D+00
                    CP:  3.00D+00  3.00D+00  3.00D+00  3.00D+00  3.00D+00
                    CP:  3.00D+00  3.00D+00  3.00D+00  3.00D+00  3.00D+00
                    CP:  1.67D+00  1.68D+00  3.00D+00  1.96D+00
 E= -3823.93036085427     Delta-E=        0.000000000040 Rises=F Damp=F
 DIIS: error= 3.24D-08 at cycle  40 NSaved=  20.
 NSaved=20 IEnMin=19 EnMin= -3823.93036085431     IErMin=20 ErrMin= 3.24D-08
 ErrMax= 3.24D-08  0.00D+00 EMaxC= 1.00D-01 BMatC= 2.05D-12 BMatP= 3.28D-12
 IDIUse=1 WtCom= 1.00D+00 WtEn= 0.00D+00
 Coeff-Com:  0.970D-03-0.126D-02 0.173D-04 0.372D-02-0.269D-02-0.956D-02
 Coeff-Com:  0.166D-01 0.506D-02 0.334D-02-0.131D-01-0.499D-01-0.386D-02
 Coeff-Com:  0.732D-01 0.510D-01-0.799D-02-0.116D+00-0.325D+00-0.199D+00
 Coeff-Com:  0.595D+00 0.980D+00
 Coeff:      0.970D-03-0.126D-02 0.173D-04 0.372D-02-0.269D-02-0.956D-02
 Coeff:      0.166D-01 0.506D-02 0.334D-02-0.131D-01-0.499D-01-0.386D-02
 Coeff:      0.732D-01 0.510D-01-0.799D-02-0.116D+00-0.325D+00-0.199D+00
 Coeff:      0.595D+00 0.980D+00
 Gap=     0.114 Goal=   None    Shift=    0.000
 Gap=     0.083 Goal=   None    Shift=    0.000
 RMSDP=1.91D-08 MaxDP=3.31D-06 DE= 4.00D-11 OVMax= 1.92D-05

 Cycle  41  Pass 1  IDiag  1:
 Restarting incremental Fock formation.
 E= -3823.93036085443     Delta-E=       -0.000000000164 Rises=F Damp=F
 DIIS: error= 2.01D-08 at cycle  41 NSaved=  20.
 NSaved=20 IEnMin=20 EnMin= -3823.93036085443     IErMin=20 ErrMin= 2.01D-08
 ErrMax= 2.01D-08  0.00D+00 EMaxC= 1.00D-01 BMatC= 4.87D-13 BMatP= 2.05D-12
 IDIUse=1 WtCom= 1.00D+00 WtEn= 0.00D+00
 Coeff-Com: -0.501D-03 0.584D-03 0.367D-02-0.132D-02-0.676D-02 0.407D-02
 Coeff-Com:  0.103D-02 0.637D-02 0.445D-02-0.294D-01-0.181D-01 0.149D-01
 Coeff-Com:  0.411D-01 0.468D-01-0.123D-01-0.182D+00-0.320D+00 0.102D+00
 Coeff-Com:  0.623D+00 0.723D+00
 Coeff:     -0.501D-03 0.584D-03 0.367D-02-0.132D-02-0.676D-02 0.407D-02
 Coeff:      0.103D-02 0.637D-02 0.445D-02-0.294D-01-0.181D-01 0.149D-01
 Coeff:      0.411D-01 0.468D-01-0.123D-01-0.182D+00-0.320D+00 0.102D+00
 Coeff:      0.623D+00 0.723D+00
 Gap=     0.114 Goal=   None    Shift=    0.000
 Gap=     0.083 Goal=   None    Shift=    0.000
 RMSDP=9.40D-09 MaxDP=1.62D-06 DE=-1.64D-10 OVMax= 9.56D-06

 Cycle  42  Pass 1  IDiag  1:
 RMSU=  9.40D-09    CP:  1.00D+00
 E= -3823.93036085436     Delta-E=        0.000000000069 Rises=F Damp=F
 DIIS: error= 1.20D-08 at cycle  42 NSaved=  20.
 NSaved=20 IEnMin=19 EnMin= -3823.93036085443     IErMin=20 ErrMin= 1.20D-08
 ErrMax= 1.20D-08  0.00D+00 EMaxC= 1.00D-01 BMatC= 3.14D-13 BMatP= 4.87D-13
 IDIUse=1 WtCom= 1.00D+00 WtEn= 0.00D+00
 Coeff-Com:  0.331D-03 0.937D-03-0.158D-02-0.405D-02-0.347D-02 0.355D-02
 Coeff-Com:  0.953D-02 0.100D-01-0.894D-02-0.185D-01-0.195D-01 0.169D-01
 Coeff-Com:  0.428D-01 0.372D-01-0.215D-01-0.159D+00-0.193D+00 0.112D+00
 Coeff-Com:  0.542D+00 0.654D+00
 Coeff:      0.331D-03 0.937D-03-0.158D-02-0.405D-02-0.347D-02 0.355D-02
 Coeff:      0.953D-02 0.100D-01-0.894D-02-0.185D-01-0.195D-01 0.169D-01
 Coeff:      0.428D-01 0.372D-01-0.215D-01-0.159D+00-0.193D+00 0.112D+00
 Coeff:      0.542D+00 0.654D+00
 Gap=     0.114 Goal=   None    Shift=    0.000
 Gap=     0.083 Goal=   None    Shift=    0.000
 RMSDP=5.91D-09 MaxDP=1.05D-06 DE= 6.91D-11 OVMax= 6.03D-06

 Cycle  43  Pass 1  IDiag  1:
 RMSU=  9.80D-10    CP:  1.00D+00  1.62D+00
 E= -3823.93036085441     Delta-E=       -0.000000000051 Rises=F Damp=F
 DIIS: error= 7.24D-09 at cycle  43 NSaved=  20.
 NSaved=20 IEnMin=18 EnMin= -3823.93036085443     IErMin=20 ErrMin= 7.24D-09
 ErrMax= 7.24D-09  0.00D+00 EMaxC= 1.00D-01 BMatC= 1.34D-13 BMatP= 3.14D-13
 IDIUse=1 WtCom= 1.00D+00 WtEn= 0.00D+00
 Coeff-Com: -0.457D-03 0.615D-03 0.574D-03-0.638D-02-0.140D-02 0.367D-02
 Coeff-Com:  0.127D-01 0.101D-01-0.112D-01-0.304D-01-0.516D-02 0.211D-01
 Coeff-Com:  0.473D-01 0.867D-01 0.315D-01-0.220D+00-0.276D+00 0.443D-01
 Coeff-Com:  0.483D+00 0.809D+00
 Coeff:     -0.457D-03 0.615D-03 0.574D-03-0.638D-02-0.140D-02 0.367D-02
 Coeff:      0.127D-01 0.101D-01-0.112D-01-0.304D-01-0.516D-02 0.211D-01
 Coeff:      0.473D-01 0.867D-01 0.315D-01-0.220D+00-0.276D+00 0.443D-01
 Coeff:      0.483D+00 0.809D+00
 Gap=     0.114 Goal=   None    Shift=    0.000
 Gap=     0.083 Goal=   None    Shift=    0.000
 RMSDP=7.19D-09 MaxDP=1.31D-06 DE=-5.09D-11 OVMax= 7.23D-06

 Cycle  44  Pass 1  IDiag  1:
 RMSU=  1.49D-09    CP:  1.00D+00  2.36D+00  1.88D+00
 E= -3823.93036085436     Delta-E=        0.000000000058 Rises=F Damp=F
 DIIS: error= 3.65D-09 at cycle  44 NSaved=  20.
 NSaved=20 IEnMin=17 EnMin= -3823.93036085443     IErMin=20 ErrMin= 3.65D-09
 ErrMax= 3.65D-09  0.00D+00 EMaxC= 1.00D-01 BMatC= 4.06D-14 BMatP= 1.34D-13
 IDIUse=1 WtCom= 1.00D+00 WtEn= 0.00D+00
 Coeff-Com:  0.532D-03 0.635D-03-0.197D-02-0.240D-02-0.180D-02 0.484D-02
 Coeff-Com:  0.805D-02 0.541D-03-0.708D-02-0.804D-02-0.661D-02 0.547D-02
 Coeff-Com:  0.322D-01 0.600D-01-0.261D-01-0.137D+00-0.125D+00 0.627D-01
 Coeff-Com:  0.426D+00 0.716D+00
 Coeff:      0.532D-03 0.635D-03-0.197D-02-0.240D-02-0.180D-02 0.484D-02
 Coeff:      0.805D-02 0.541D-03-0.708D-02-0.804D-02-0.661D-02 0.547D-02
 Coeff:      0.322D-01 0.600D-01-0.261D-01-0.137D+00-0.125D+00 0.627D-01
 Coeff:      0.426D+00 0.716D+00
 Gap=     0.114 Goal=   None    Shift=    0.000
 Gap=     0.083 Goal=   None    Shift=    0.000
 RMSDP=1.64D-09 MaxDP=2.68D-07 DE= 5.82D-11 OVMax= 1.59D-06

 SCF Done:  E(UB3LYP) =  -3823.93036085     A.U. after   44 cycles
            NFock= 44  Conv=0.16D-08     -V/T= 2.0024
 <Sx>= 0.0000 <Sy>= 0.0000 <Sz>= 2.0000 <S**2>= 6.0223 S= 2.0045
 <L.S>= 0.000000000000E+00
 KE= 3.814751440744D+03 PE=-1.938174682844D+04 EE= 6.564937892357D+03
 Annihilation of the first spin contaminant:
 S**2 before annihilation     6.0223,   after     6.0001
 Leave Link  502 at Sat Oct 20 07:24:23 2018, MaxMem=   838860800 cpu:     48875.5
 (Enter /soft/sl6.3/x86_64/gaussian/g09_d01/g09/l601.exe)
 Copying SCF densities to generalized density rwf, IOpCl= 1 IROHF=0.

 **********************************************************************

            Population analysis using the SCF density.

 **********************************************************************

 Orbital symmetries:
 Alpha Orbitals:
       Occupied  (A) (A) (A) (A) (A) (A) (A) (A) (A) (A) (A) (A)
                 (A) (A) (A) (A) (A) (A) (A) (A) (A) (A) (A) (A)
                 (A) (A) (A) (A) (A) (A) (A) (A) (A) (A) (A) (A)
                 (A) (A) (A) (A) (A) (A) (A) (A) (A) (A) (A) (A)
                 (A) (A) (A) (A) (A) (A) (A) (A) (A) (A) (A) (A)
                 (A) (A) (A) (A) (A) (A) (A) (A) (A) (A) (A) (A)
                 (A) (A) (A) (A) (A) (A) (A) (A) (A) (A) (A) (A)
                 (A) (A) (A) (A) (A) (A) (A) (A) (A) (A) (A) (A)
                 (A) (A) (A) (A) (A) (A) (A) (A) (A) (A) (A) (A)
                 (A) (A) (A) (A) (A) (A) (A) (A) (A) (A) (A) (A)
                 (A) (A) (A) (A) (A) (A) (A) (A) (A) (A) (A) (A)
                 (A) (A) (A) (A) (A) (A) (A) (A) (A) (A) (A) (A)
                 (A) (A) (A) (A) (A) (A) (A) (A) (A) (A) (A) (A)
       Virtual   (A) (A) (A) (A) (A) (A) (A) (A) (A) (A) (A) (A)
                 (A) (A) (A) (A) (A) (A) (A) (A) (A) (A) (A) (A)
                 (A) (A) (A) (A) (A) (A) (A) (A) (A) (A) (A) (A)
                 (A) (A) (A) (A) (A) (A) (A) (A) (A) (A) (A) (A)
                 (A) (A) (A) (A) (A) (A) (A) (A) (A) (A) (A) (A)
                 (A) (A) (A) (A) (A) (A) (A) (A) (A) (A) (A) (A)
                 (A) (A) (A) (A) (A) (A) (A) (A) (A) (A) (A) (A)
                 (A) (A) (A) (A) (A) (A) (A) (A) (A) (A) (A) (A)
                 (A) (A) (A) (A) (A) (A) (A) (A) (A) (A) (A) (A)
                 (A) (A) (A) (A) (A) (A) (A) (A) (A) (A) (A) (A)
                 (A) (A) (A) (A) (A) (A) (A) (A) (A) (A) (A) (A)
                 (A) (A) (A) (A) (A) (A) (A) (A) (A) (A) (A) (A)
                 (A) (A) (A) (A) (A) (A) (A) (A) (A) (A) (A) (A)
                 (A) (A) (A) (A) (A) (A) (A) (A) (A) (A) (A) (A)
                 (A) (A) (A) (A) (A) (A) (A) (A) (A) (A) (A) (A)
                 (A) (A) (A) (A) (A) (A) (A) (A) (A) (A) (A) (A)
                 (A) (A) (A) (A) (A) (A) (A) (A) (A) (A) (A) (A)
                 (A) (A) (A) (A) (A) (A) (A) (A) (A) (A) (A) (A)
                 (A) (A) (A) (A) (A) (A) (A) (A) (A) (A) (A) (A)
                 (A) (A) (A) (A) (A) (A) (A) (A) (A) (A) (A) (A)
                 (A) (A) (A) (A) (A) (A) (A) (A) (A) (A) (A) (A)
                 (A) (A) (A) (A) (A) (A) (A) (A) (A) (A) (A) (A)
                 (A) (A) (A) (A) (A) (A) (A) (A) (A) (A) (A) (A)
                 (A) (A) (A) (A) (A) (A) (A) (A) (A) (A) (A) (A)
                 (A) (A) (A) (A) (A) (A) (A) (A) (A) (A) (A) (A)
                 (A) (A) (A) (A) (A) (A) (A) (A) (A) (A) (A) (A)
                 (A) (A) (A) (A) (A) (A) (A) (A) (A) (A) (A) (A)
                 (A) (A) (A) (A) (A) (A) (A) (A) (A) (A) (A) (A)
                 (A) (A) (A) (A) (A) (A) (A) (A) (A) (A) (A) (A)
                 (A) (A) (A) (A) (A) (A) (A) (A) (A) (A) (A) (A)
                 (A) (A) (A) (A) (A) (A) (A) (A) (A) (A) (A) (A)
                 (A) (A) (A) (A) (A) (A) (A) (A) (A) (A) (A) (A)
                 (A) (A) (A) (A) (A) (A) (A) (A) (A) (A) (A) (A)
                 (A) (A) (A) (A) (A) (A) (A) (A) (A) (A) (A) (A)
                 (A) (A) (A) (A) (A) (A) (A) (A) (A) (A) (A) (A)
                 (A) (A) (A) (A) (A) (A) (A) (A) (A) (A) (A) (A)
                 (A) (A) (A) (A) (A) (A) (A) (A) (A) (A) (A) (A)
                 (A) (A) (A) (A) (A) (A) (A) (A) (A) (A) (A) (A)
                 (A) (A) (A) (A) (A) (A) (A) (A) (A) (A) (A) (A)
                 (A) (A) (A) (A) (A) (A) (A) (A) (A) (A) (A) (A)
                 (A) (A) (A) (A) (A) (A) (A) (A) (A) (A) (A) (A)
                 (A) (A) (A) (A) (A) (A) (A) (A) (A) (A) (A) (A)
                 (A) (A) (A) (A) (A) (A) (A) (A) (A) (A) (A) (A)
                 (A) (A) (A) (A) (A) (A) (A) (A) (A) (A) (A) (A)
                 (A) (A) (A) (A) (A) (A) (A) (A) (A) (A) (A) (A)
                 (A) (A) (A) (A) (A) (A) (A) (A) (A) (A) (A) (A)
                 (A) (A) (A) (A) (A) (A) (A) (A) (A) (A) (A) (A)
                 (A) (A) (A) (A) (A) (A) (A) (A) (A) (A) (A) (A)
                 (A) (A) (A) (A) (A) (A) (A) (A) (A) (A) (A) (A)
                 (A) (A) (A) (A) (A) (A) (A) (A) (A) (A) (A) (A)
                 (A) (A) (A) (A) (A) (A) (A) (A) (A) (A) (A) (A)
                 (A) (A) (A) (A) (A) (A) (A) (A) (A) (A) (A) (A)
                 (A) (A) (A) (A) (A) (A) (A) (A) (A) (A) (A) (A)
                 (A) (A) (A) (A) (A) (A) (A) (A) (A) (A) (A) (A)
                 (A) (A) (A) (A) (A) (A) (A) (A) (A) (A) (A) (A)
                 (A) (A) (A) (A) (A) (A) (A) (A) (A) (A) (A) (A)
                 (A) (A) (A) (A) (A) (A) (A) (A) (A) (A) (A) (A)
                 (A) (A) (A) (A) (A) (A) (A) (A) (A) (A) (A) (A)
                 (A) (A)
 Beta  Orbitals:
       Occupied  (A) (A) (A) (A) (A) (A) (A) (A) (A) (A) (A) (A)
                 (A) (A) (A) (A) (A) (A) (A) (A) (A) (A) (A) (A)
                 (A) (A) (A) (A) (A) (A) (A) (A) (A) (A) (A) (A)
                 (A) (A) (A) (A) (A) (A) (A) (A) (A) (A) (A) (A)
                 (A) (A) (A) (A) (A) (A) (A) (A) (A) (A) (A) (A)
                 (A) (A) (A) (A) (A) (A) (A) (A) (A) (A) (A) (A)
                 (A) (A) (A) (A) (A) (A) (A) (A) (A) (A) (A) (A)
                 (A) (A) (A) (A) (A) (A) (A) (A) (A) (A) (A) (A)
                 (A) (A) (A) (A) (A) (A) (A) (A) (A) (A) (A) (A)
                 (A) (A) (A) (A) (A) (A) (A) (A) (A) (A) (A) (A)
                 (A) (A) (A) (A) (A) (A) (A) (A) (A) (A) (A) (A)
                 (A) (A) (A) (A) (A) (A) (A) (A) (A) (A) (A) (A)
                 (A) (A) (A) (A) (A) (A) (A) (A)
       Virtual   (A) (A) (A) (A) (A) (A) (A) (A) (A) (A) (A) (A)
                 (A) (A) (A) (A) (A) (A) (A) (A) (A) (A) (A) (A)
                 (A) (A) (A) (A) (A) (A) (A) (A) (A) (A) (A) (A)
                 (A) (A) (A) (A) (A) (A) (A) (A) (A) (A) (A) (A)
                 (A) (A) (A) (A) (A) (A) (A) (A) (A) (A) (A) (A)
                 (A) (A) (A) (A) (A) (A) (A) (A) (A) (A) (A) (A)
                 (A) (A) (A) (A) (A) (A) (A) (A) (A) (A) (A) (A)
                 (A) (A) (A) (A) (A) (A) (A) (A) (A) (A) (A) (A)
                 (A) (A) (A) (A) (A) (A) (A) (A) (A) (A) (A) (A)
                 (A) (A) (A) (A) (A) (A) (A) (A) (A) (A) (A) (A)
                 (A) (A) (A) (A) (A) (A) (A) (A) (A) (A) (A) (A)
                 (A) (A) (A) (A) (A) (A) (A) (A) (A) (A) (A) (A)
                 (A) (A) (A) (A) (A) (A) (A) (A) (A) (A) (A) (A)
                 (A) (A) (A) (A) (A) (A) (A) (A) (A) (A) (A) (A)
                 (A) (A) (A) (A) (A) (A) (A) (A) (A) (A) (A) (A)
                 (A) (A) (A) (A) (A) (A) (A) (A) (A) (A) (A) (A)
                 (A) (A) (A) (A) (A) (A) (A) (A) (A) (A) (A) (A)
                 (A) (A) (A) (A) (A) (A) (A) (A) (A) (A) (A) (A)
                 (A) (A) (A) (A) (A) (A) (A) (A) (A) (A) (A) (A)
                 (A) (A) (A) (A) (A) (A) (A) (A) (A) (A) (A) (A)
                 (A) (A) (A) (A) (A) (A) (A) (A) (A) (A) (A) (A)
                 (A) (A) (A) (A) (A) (A) (A) (A) (A) (A) (A) (A)
                 (A) (A) (A) (A) (A) (A) (A) (A) (A) (A) (A) (A)
                 (A) (A) (A) (A) (A) (A) (A) (A) (A) (A) (A) (A)
                 (A) (A) (A) (A) (A) (A) (A) (A) (A) (A) (A) (A)
                 (A) (A) (A) (A) (A) (A) (A) (A) (A) (A) (A) (A)
                 (A) (A) (A) (A) (A) (A) (A) (A) (A) (A) (A) (A)
                 (A) (A) (A) (A) (A) (A) (A) (A) (A) (A) (A) (A)
                 (A) (A) (A) (A) (A) (A) (A) (A) (A) (A) (A) (A)
                 (A) (A) (A) (A) (A) (A) (A) (A) (A) (A) (A) (A)
                 (A) (A) (A) (A) (A) (A) (A) (A) (A) (A) (A) (A)
                 (A) (A) (A) (A) (A) (A) (A) (A) (A) (A) (A) (A)
                 (A) (A) (A) (A) (A) (A) (A) (A) (A) (A) (A) (A)
                 (A) (A) (A) (A) (A) (A) (A) (A) (A) (A) (A) (A)
                 (A) (A) (A) (A) (A) (A) (A) (A) (A) (A) (A) (A)
                 (A) (A) (A) (A) (A) (A) (A) (A) (A) (A) (A) (A)
                 (A) (A) (A) (A) (A) (A) (A) (A) (A) (A) (A) (A)
                 (A) (A) (A) (A) (A) (A) (A) (A) (A) (A) (A) (A)
                 (A) (A) (A) (A) (A) (A) (A) (A) (A) (A) (A) (A)
                 (A) (A) (A) (A) (A) (A) (A) (A) (A) (A) (A) (A)
                 (A) (A) (A) (A) (A) (A) (A) (A) (A) (A) (A) (A)
                 (A) (A) (A) (A) (A) (A) (A) (A) (A) (A) (A) (A)
                 (A) (A) (A) (A) (A) (A) (A) (A) (A) (A) (A) (A)
                 (A) (A) (A) (A) (A) (A) (A) (A) (A) (A) (A) (A)
                 (A) (A) (A) (A) (A) (A) (A) (A) (A) (A) (A) (A)
                 (A) (A) (A) (A) (A) (A) (A) (A) (A) (A) (A) (A)
                 (A) (A) (A) (A) (A) (A) (A) (A) (A) (A) (A) (A)
                 (A) (A) (A) (A) (A) (A) (A) (A) (A) (A) (A) (A)
                 (A) (A) (A) (A) (A) (A) (A) (A) (A) (A) (A) (A)
                 (A) (A) (A) (A) (A) (A) (A) (A) (A) (A) (A) (A)
                 (A) (A) (A) (A) (A) (A) (A) (A) (A) (A) (A) (A)
                 (A) (A) (A) (A) (A) (A) (A) (A) (A) (A) (A) (A)
                 (A) (A) (A) (A) (A) (A) (A) (A) (A) (A) (A) (A)
                 (A) (A) (A) (A) (A) (A) (A) (A) (A) (A) (A) (A)
                 (A) (A) (A) (A) (A) (A) (A) (A) (A) (A) (A) (A)
                 (A) (A) (A) (A) (A) (A) (A) (A) (A) (A) (A) (A)
                 (A) (A) (A) (A) (A) (A) (A) (A) (A) (A) (A) (A)
                 (A) (A) (A) (A) (A) (A) (A) (A) (A) (A) (A) (A)
                 (A) (A) (A) (A) (A) (A)
 The electronic state is 5-A.
 Alpha  occ. eigenvalues -- -256.01355-101.42069-101.40292 -29.98537 -25.87249
 Alpha  occ. eigenvalues --  -25.84656 -25.84178 -24.69648 -24.69484 -14.44053
 Alpha  occ. eigenvalues --  -14.43650 -14.39578 -14.39086 -14.37082 -14.36967
 Alpha  occ. eigenvalues --  -14.34558 -14.34305 -10.28166 -10.27978 -10.25236
 Alpha  occ. eigenvalues --  -10.25025 -10.25012 -10.24810 -10.24660 -10.24474
 Alpha  occ. eigenvalues --  -10.23529 -10.23146 -10.23126 -10.22840 -10.21688
 Alpha  occ. eigenvalues --  -10.21656 -10.21472 -10.21302 -10.21040 -10.20805
 Alpha  occ. eigenvalues --  -10.20761 -10.20689 -10.20623 -10.20568 -10.20428
 Alpha  occ. eigenvalues --  -10.20403 -10.20232 -10.20098  -9.33507  -9.31720
 Alpha  occ. eigenvalues --   -7.09535  -7.09261  -7.09231  -7.07751  -7.07476
 Alpha  occ. eigenvalues --   -7.07420  -3.49615  -2.31276  -2.25993  -2.25104
 Alpha  occ. eigenvalues --   -1.24203  -1.24030  -1.13728  -1.13307  -0.98405
 Alpha  occ. eigenvalues --   -0.98054  -0.96093  -0.95815  -0.88926  -0.88720
 Alpha  occ. eigenvalues --   -0.85532  -0.85182  -0.83457  -0.83130  -0.79758
 Alpha  occ. eigenvalues --   -0.79477  -0.78990  -0.78793  -0.77982  -0.77700
 Alpha  occ. eigenvalues --   -0.69762  -0.69491  -0.69152  -0.68565  -0.68342
 Alpha  occ. eigenvalues --   -0.67044  -0.66176  -0.65888  -0.65768  -0.65533
 Alpha  occ. eigenvalues --   -0.63301  -0.63018  -0.61363  -0.61119  -0.58848
 Alpha  occ. eigenvalues --   -0.58554  -0.56700  -0.56494  -0.54820  -0.54533
 Alpha  occ. eigenvalues --   -0.52955  -0.52694  -0.52015  -0.51725  -0.50519
 Alpha  occ. eigenvalues --   -0.50136  -0.49953  -0.49753  -0.49508  -0.49429
 Alpha  occ. eigenvalues --   -0.48496  -0.48324  -0.47511  -0.47303  -0.46483
 Alpha  occ. eigenvalues --   -0.46203  -0.46148  -0.45917  -0.44206  -0.44032
 Alpha  occ. eigenvalues --   -0.43780  -0.43616  -0.43443  -0.43057  -0.42425
 Alpha  occ. eigenvalues --   -0.42229  -0.40904  -0.40286  -0.40151  -0.39899
 Alpha  occ. eigenvalues --   -0.39203  -0.37969  -0.37693  -0.37534  -0.35239
 Alpha  occ. eigenvalues --   -0.35153  -0.34783  -0.34540  -0.33214  -0.32959
 Alpha  occ. eigenvalues --   -0.32615  -0.32347  -0.31962  -0.31243  -0.30738
 Alpha  occ. eigenvalues --   -0.30537  -0.29187  -0.29013  -0.28719  -0.27582
 Alpha  occ. eigenvalues --   -0.27381  -0.26943  -0.26137  -0.25712  -0.25215
 Alpha  occ. eigenvalues --   -0.21686  -0.21466  -0.20981  -0.19696  -0.19476
 Alpha  occ. eigenvalues --   -0.18571
 Alpha virt. eigenvalues --   -0.07156  -0.06789  -0.06144  -0.05787  -0.04709
 Alpha virt. eigenvalues --   -0.04442  -0.04313  -0.04227  -0.00504  -0.00258
 Alpha virt. eigenvalues --    0.01727   0.02041   0.03185   0.03407   0.03889
 Alpha virt. eigenvalues --    0.04330   0.04983   0.05243   0.06735   0.06920
 Alpha virt. eigenvalues --    0.07192   0.07644   0.08696   0.09089   0.09592
 Alpha virt. eigenvalues --    0.10625   0.11118   0.11577   0.11791   0.12028
 Alpha virt. eigenvalues --    0.12383   0.12785   0.12901   0.12917   0.13331
 Alpha virt. eigenvalues --    0.13742   0.14343   0.15694   0.16430   0.16983
 Alpha virt. eigenvalues --    0.17236   0.17337   0.17609   0.18468   0.21015
 Alpha virt. eigenvalues --    0.21186   0.21495   0.21764   0.22924   0.23399
 Alpha virt. eigenvalues --    0.24725   0.25238   0.25370   0.25628   0.26246
 Alpha virt. eigenvalues --    0.26445   0.26574   0.27165   0.27534   0.28289
 Alpha virt. eigenvalues --    0.28668   0.28924   0.29506   0.30295   0.30632
 Alpha virt. eigenvalues --    0.31696   0.31829   0.32500   0.32676   0.33096
 Alpha virt. eigenvalues --    0.33688   0.33756   0.34328   0.34554   0.35028
 Alpha virt. eigenvalues --    0.35218   0.35512   0.35845   0.35926   0.36070
 Alpha virt. eigenvalues --    0.36215   0.36377   0.37048   0.37326   0.37450
 Alpha virt. eigenvalues --    0.37555   0.38160   0.38376   0.38703   0.39033
 Alpha virt. eigenvalues --    0.39120   0.39328   0.39769   0.40159   0.40730
 Alpha virt. eigenvalues --    0.40847   0.41283   0.41391   0.41560   0.41849
 Alpha virt. eigenvalues --    0.41941   0.42237   0.42476   0.42909   0.43164
 Alpha virt. eigenvalues --    0.44004   0.44505   0.44584   0.45778   0.45992
 Alpha virt. eigenvalues --    0.46861   0.47159   0.47282   0.47828   0.48063
 Alpha virt. eigenvalues --    0.48207   0.48461   0.49133   0.49233   0.50016
 Alpha virt. eigenvalues --    0.50175   0.50694   0.51264   0.52161   0.52269
 Alpha virt. eigenvalues --    0.53025   0.53370   0.53432   0.54062   0.54193
 Alpha virt. eigenvalues --    0.55174   0.55476   0.55605   0.56246   0.56351
 Alpha virt. eigenvalues --    0.56605   0.56908   0.57414   0.58250   0.58753
 Alpha virt. eigenvalues --    0.58945   0.58964   0.59412   0.59521   0.59730
 Alpha virt. eigenvalues --    0.59861   0.60083   0.60473   0.60626   0.61019
 Alpha virt. eigenvalues --    0.61441   0.62353   0.62419   0.63384   0.63557
 Alpha virt. eigenvalues --    0.64030   0.64106   0.64839   0.65269   0.65484
 Alpha virt. eigenvalues --    0.66110   0.66250   0.66547   0.67070   0.67701
 Alpha virt. eigenvalues --    0.68392   0.68593   0.69354   0.70535   0.70621
 Alpha virt. eigenvalues --    0.70850   0.71324   0.71722   0.72164   0.73029
 Alpha virt. eigenvalues --    0.73284   0.73414   0.73743   0.74510   0.74718
 Alpha virt. eigenvalues --    0.75203   0.75681   0.76164   0.77190   0.78007
 Alpha virt. eigenvalues --    0.78148   0.78789   0.79095   0.79560   0.80198
 Alpha virt. eigenvalues --    0.80257   0.81861   0.81986   0.82585   0.82889
 Alpha virt. eigenvalues --    0.83761   0.84528   0.84910   0.85052   0.85711
 Alpha virt. eigenvalues --    0.86281   0.86518   0.86940   0.88097   0.88579
 Alpha virt. eigenvalues --    0.89390   0.89789   0.90201   0.90830   0.91580
 Alpha virt. eigenvalues --    0.91794   0.92533   0.93319   0.93901   0.94277
 Alpha virt. eigenvalues --    0.94415   0.95285   0.95631   0.95946   0.97350
 Alpha virt. eigenvalues --    0.97636   0.98040   0.98176   0.98368   0.98637
 Alpha virt. eigenvalues --    0.99064   0.99339   0.99720   0.99774   1.00112
 Alpha virt. eigenvalues --    1.00360   1.00818   1.01132   1.01303   1.01953
 Alpha virt. eigenvalues --    1.02515   1.02882   1.03412   1.03876   1.04087
 Alpha virt. eigenvalues --    1.04330   1.04680   1.04984   1.05387   1.05501
 Alpha virt. eigenvalues --    1.06824   1.07159   1.07333   1.07878   1.08144
 Alpha virt. eigenvalues --    1.09331   1.10104   1.10338   1.11180   1.14093
 Alpha virt. eigenvalues --    1.14559   1.16003   1.16290   1.16588   1.18072
 Alpha virt. eigenvalues --    1.18491   1.19340   1.20080   1.20562   1.21079
 Alpha virt. eigenvalues --    1.21485   1.22561   1.24501   1.24684   1.24990
 Alpha virt. eigenvalues --    1.25180   1.25949   1.26570   1.27848   1.29226
 Alpha virt. eigenvalues --    1.29983   1.30384   1.30592   1.32131   1.32474
 Alpha virt. eigenvalues --    1.33215   1.33890   1.34306   1.35583   1.37733
 Alpha virt. eigenvalues --    1.38140   1.39594   1.40658   1.41079   1.41560
 Alpha virt. eigenvalues --    1.41744   1.43018   1.43753   1.44094   1.44876
 Alpha virt. eigenvalues --    1.45021   1.46060   1.46318   1.46544   1.47841
 Alpha virt. eigenvalues --    1.49277   1.50158   1.50587   1.50995   1.51290
 Alpha virt. eigenvalues --    1.51411   1.51975   1.52537   1.52761   1.53475
 Alpha virt. eigenvalues --    1.53805   1.54600   1.54789   1.55087   1.56132
 Alpha virt. eigenvalues --    1.56364   1.56604   1.56732   1.56792   1.56976
 Alpha virt. eigenvalues --    1.57205   1.58536   1.58692   1.59276   1.59670
 Alpha virt. eigenvalues --    1.60381   1.60982   1.61087   1.61450   1.62823
 Alpha virt. eigenvalues --    1.63137   1.63463   1.65598   1.66108   1.66379
 Alpha virt. eigenvalues --    1.67070   1.67301   1.68024   1.69084   1.70235
 Alpha virt. eigenvalues --    1.70837   1.71797   1.72073   1.72646   1.72899
 Alpha virt. eigenvalues --    1.73733   1.74497   1.74670   1.75462   1.75969
 Alpha virt. eigenvalues --    1.77058   1.77399   1.78187   1.79039   1.79512
 Alpha virt. eigenvalues --    1.79953   1.80800   1.81965   1.82506   1.82665
 Alpha virt. eigenvalues --    1.83306   1.83600   1.84836   1.86139   1.86675
 Alpha virt. eigenvalues --    1.86758   1.87260   1.87779   1.87987   1.88113
 Alpha virt. eigenvalues --    1.88320   1.88428   1.88833   1.89194   1.89273
 Alpha virt. eigenvalues --    1.89747   1.89926   1.90317   1.91248   1.91404
 Alpha virt. eigenvalues --    1.92166   1.92442   1.93106   1.94182   1.94950
 Alpha virt. eigenvalues --    1.95136   1.97416   1.97655   1.97989   1.98674
 Alpha virt. eigenvalues --    1.99183   1.99199   1.99753   2.00598   2.03104
 Alpha virt. eigenvalues --    2.03499   2.03855   2.04052   2.04924   2.05253
 Alpha virt. eigenvalues --    2.05957   2.06317   2.11126   2.11952   2.12213
 Alpha virt. eigenvalues --    2.12591   2.14611   2.15089   2.16460   2.16805
 Alpha virt. eigenvalues --    2.17250   2.17399   2.17735   2.19079   2.22297
 Alpha virt. eigenvalues --    2.23055   2.23599   2.24863   2.25278   2.25679
 Alpha virt. eigenvalues --    2.26191   2.26916   2.27153   2.27459   2.27644
 Alpha virt. eigenvalues --    2.28141   2.28333   2.28852   2.29225   2.29316
 Alpha virt. eigenvalues --    2.29701   2.30022   2.30196   2.32256   2.32526
 Alpha virt. eigenvalues --    2.33152   2.34176   2.35724   2.36417   2.38292
 Alpha virt. eigenvalues --    2.38750   2.39027   2.41012   2.41421   2.42266
 Alpha virt. eigenvalues --    2.43438   2.46242   2.46605   2.48581   2.49063
 Alpha virt. eigenvalues --    2.50641   2.50807   2.54023   2.54324   2.54733
 Alpha virt. eigenvalues --    2.55062   2.55757   2.56393   2.56755   2.57238
 Alpha virt. eigenvalues --    2.57601   2.57712   2.57851   2.58234   2.59020
 Alpha virt. eigenvalues --    2.59120   2.59318   2.59464   2.60121   2.60280
 Alpha virt. eigenvalues --    2.60766   2.61263   2.61459   2.61622   2.62358
 Alpha virt. eigenvalues --    2.62778   2.63118   2.63635   2.63872   2.64122
 Alpha virt. eigenvalues --    2.64372   2.64769   2.65356   2.65576   2.66565
 Alpha virt. eigenvalues --    2.66789   2.66990   2.67105   2.68645   2.69066
 Alpha virt. eigenvalues --    2.69783   2.70003   2.70428   2.70956   2.71138
 Alpha virt. eigenvalues --    2.71721   2.72042   2.72951   2.73794   2.74913
 Alpha virt. eigenvalues --    2.74993   2.75489   2.77204   2.77778   2.78204
 Alpha virt. eigenvalues --    2.78684   2.80891   2.81832   2.82977   2.83201
 Alpha virt. eigenvalues --    2.83220   2.85292   2.85545   2.86224   2.86680
 Alpha virt. eigenvalues --    2.87633   2.87994   2.88807   2.88929   2.89188
 Alpha virt. eigenvalues --    2.89361   2.90832   2.91064   2.93036   2.94801
 Alpha virt. eigenvalues --    2.95590   2.96404   2.96609   2.97355   2.98388
 Alpha virt. eigenvalues --    2.98644   3.00180   3.01487   3.02618   3.03027
 Alpha virt. eigenvalues --    3.04709   3.05112   3.07248   3.08368   3.11769
 Alpha virt. eigenvalues --    3.12005   3.13078   3.13504   3.14729   3.17447
 Alpha virt. eigenvalues --    3.21121   3.23007   3.24550   3.25716   3.29626
 Alpha virt. eigenvalues --    3.29848   3.32594   3.33018   3.33688   3.34189
 Alpha virt. eigenvalues --    3.35665   3.37530   3.38023   3.40360   3.40978
 Alpha virt. eigenvalues --    3.43180   3.43651   3.44413   3.45112   3.45208
 Alpha virt. eigenvalues --    3.45355   3.54484   3.56925   3.57118   3.57322
 Alpha virt. eigenvalues --    3.59599   3.60777   3.62828   3.63489   3.65897
 Alpha virt. eigenvalues --    3.66152   3.69900   3.71330   3.73103   3.73695
 Alpha virt. eigenvalues --    3.77925   3.78080   3.82664   3.82910   3.83936
 Alpha virt. eigenvalues --    3.84491   3.85173   3.85395   3.85712   3.88731
 Alpha virt. eigenvalues --    3.89139   3.90554   3.94269   3.94438   3.96709
 Alpha virt. eigenvalues --    3.97766   3.97894   3.97935   3.99275   3.99522
 Alpha virt. eigenvalues --    4.01322   4.01997   4.02821   4.04582   4.07534
 Alpha virt. eigenvalues --    4.07665   4.08227   4.08324   4.12446   4.12638
 Alpha virt. eigenvalues --    4.13322   4.15639   4.25753   4.26398   4.38863
 Alpha virt. eigenvalues --    4.47089   4.47285   4.50448   4.64053   4.64415
 Alpha virt. eigenvalues --    4.73509   4.73650   4.79323   4.79773   4.81322
 Alpha virt. eigenvalues --    4.81514   5.06779   5.07260   5.21693   5.22048
 Alpha virt. eigenvalues --    5.59748   5.60944   5.62227   5.68522   5.73012
 Alpha virt. eigenvalues --    5.89389   5.96957   6.06997   6.07152   6.23428
 Alpha virt. eigenvalues --    6.23560   6.53329   6.53431   7.85843   7.90749
 Alpha virt. eigenvalues --    8.03001   9.55533   9.77411  23.41503  23.41731
 Alpha virt. eigenvalues --   23.59618  23.59900  23.75180  23.75912  23.84905
 Alpha virt. eigenvalues --   23.85145  23.86016  23.86561  23.91698  23.91877
 Alpha virt. eigenvalues --   23.96644  23.96967  24.02113  24.02299  24.05476
 Alpha virt. eigenvalues --   24.05974  24.08018  24.08195  24.10503  24.11092
 Alpha virt. eigenvalues --   24.13032  24.13529  24.14962  24.15152  25.59268
 Alpha virt. eigenvalues --   25.62576  25.66705  25.67961  25.80306  25.89402
 Alpha virt. eigenvalues --   26.27583  33.78432  33.82483  33.91810  35.35439
 Alpha virt. eigenvalues --   35.35954  35.47411  35.47765  35.58571  35.59341
 Alpha virt. eigenvalues --   35.63452  35.63730  66.75167  66.75328 147.15979
 Alpha virt. eigenvalues --  215.48176 215.74440 776.99264
  Beta  occ. eigenvalues -- -256.01376-101.41978-101.40233 -29.90851 -25.79959
  Beta  occ. eigenvalues --  -25.78762 -25.78517 -24.69648 -24.69484 -14.44041
  Beta  occ. eigenvalues --  -14.43644 -14.39563 -14.39112 -14.36990 -14.36848
  Beta  occ. eigenvalues --  -14.34440 -14.34190 -10.28166 -10.27978 -10.25236
  Beta  occ. eigenvalues --  -10.25029 -10.25010 -10.24813 -10.24664 -10.24469
  Beta  occ. eigenvalues --  -10.23520 -10.23150 -10.23128 -10.22842 -10.21687
  Beta  occ. eigenvalues --  -10.21657 -10.21472 -10.21306 -10.21035 -10.20805
  Beta  occ. eigenvalues --  -10.20760 -10.20685 -10.20623 -10.20568 -10.20424
  Beta  occ. eigenvalues --  -10.20403 -10.20232 -10.20095  -9.33419  -9.31662
  Beta  occ. eigenvalues --   -7.09384  -7.09141  -7.09118  -7.07628  -7.07387
  Beta  occ. eigenvalues --   -7.07384  -3.31256  -2.08698  -2.07915  -2.07659
  Beta  occ. eigenvalues --   -1.24202  -1.24030  -1.13679  -1.13277  -0.98311
  Beta  occ. eigenvalues --   -0.97960  -0.96035  -0.95751  -0.88914  -0.88707
  Beta  occ. eigenvalues --   -0.85506  -0.85178  -0.83420  -0.83097  -0.79747
  Beta  occ. eigenvalues --   -0.79467  -0.78985  -0.78788  -0.77959  -0.77679
  Beta  occ. eigenvalues --   -0.69738  -0.69469  -0.68709  -0.68429  -0.68245
  Beta  occ. eigenvalues --   -0.66654  -0.66145  -0.65855  -0.65756  -0.65521
  Beta  occ. eigenvalues --   -0.63263  -0.62975  -0.61336  -0.61092  -0.58819
  Beta  occ. eigenvalues --   -0.58528  -0.56687  -0.56482  -0.54782  -0.54491
  Beta  occ. eigenvalues --   -0.52932  -0.52685  -0.51985  -0.51694  -0.50491
  Beta  occ. eigenvalues --   -0.50124  -0.49919  -0.49707  -0.49476  -0.49398
  Beta  occ. eigenvalues --   -0.48493  -0.48324  -0.47502  -0.47291  -0.46469
  Beta  occ. eigenvalues --   -0.46194  -0.46142  -0.45909  -0.44048  -0.43916
  Beta  occ. eigenvalues --   -0.43642  -0.43599  -0.43414  -0.42970  -0.42414
  Beta  occ. eigenvalues --   -0.42219  -0.40392  -0.40216  -0.40075  -0.39834
  Beta  occ. eigenvalues --   -0.38370  -0.37838  -0.37608  -0.37319  -0.34966
  Beta  occ. eigenvalues --   -0.34686  -0.33691  -0.32439  -0.32192  -0.31987
  Beta  occ. eigenvalues --   -0.31798  -0.31462  -0.31026  -0.30203  -0.29173
  Beta  occ. eigenvalues --   -0.28992  -0.27590  -0.27322  -0.25763  -0.25527
  Beta  occ. eigenvalues --   -0.25451  -0.23370  -0.21959  -0.21859  -0.20872
  Beta  occ. eigenvalues --   -0.19626  -0.15578
  Beta virt. eigenvalues --   -0.07238  -0.06814  -0.06392  -0.05793  -0.04757
  Beta virt. eigenvalues --   -0.04455  -0.04408  -0.04240  -0.01440  -0.00376
  Beta virt. eigenvalues --   -0.00272  -0.00132   0.01085   0.01709   0.02078
  Beta virt. eigenvalues --    0.03252   0.03313   0.03627   0.04392   0.04993
  Beta virt. eigenvalues --    0.05261   0.05547   0.06748   0.06928   0.07213
  Beta virt. eigenvalues --    0.07659   0.08729   0.09147   0.09715   0.10656
  Beta virt. eigenvalues --    0.11167   0.11594   0.11812   0.12037   0.12394
  Beta virt. eigenvalues --    0.12813   0.13037   0.13110   0.13409   0.13772
  Beta virt. eigenvalues --    0.14689   0.15729   0.16574   0.17077   0.17292
  Beta virt. eigenvalues --    0.17500   0.17797   0.19198   0.21243   0.21600
  Beta virt. eigenvalues --    0.21790   0.21973   0.22938   0.23470   0.24797
  Beta virt. eigenvalues --    0.25258   0.25434   0.25815   0.26345   0.26503
  Beta virt. eigenvalues --    0.26697   0.27197   0.27691   0.28380   0.28750
  Beta virt. eigenvalues --    0.29059   0.29615   0.30481   0.30711   0.31742
  Beta virt. eigenvalues --    0.31879   0.32585   0.32817   0.33212   0.33787
  Beta virt. eigenvalues --    0.33870   0.34343   0.34622   0.35185   0.35285
  Beta virt. eigenvalues --    0.35530   0.35901   0.35953   0.36170   0.36395
  Beta virt. eigenvalues --    0.36439   0.37080   0.37353   0.37485   0.37578
  Beta virt. eigenvalues --    0.38346   0.38429   0.38754   0.39067   0.39189
  Beta virt. eigenvalues --    0.39446   0.39822   0.40207   0.40757   0.40891
  Beta virt. eigenvalues --    0.41306   0.41430   0.41582   0.41896   0.41988
  Beta virt. eigenvalues --    0.42262   0.42505   0.42945   0.43221   0.44116
  Beta virt. eigenvalues --    0.44595   0.44617   0.45813   0.46018   0.46901
  Beta virt. eigenvalues --    0.47202   0.47344   0.47875   0.48101   0.48268
  Beta virt. eigenvalues --    0.48578   0.49294   0.49350   0.50111   0.50241
  Beta virt. eigenvalues --    0.50863   0.51303   0.52248   0.52377   0.53393
  Beta virt. eigenvalues --    0.53516   0.53731   0.54189   0.54289   0.55279
  Beta virt. eigenvalues --    0.55576   0.55966   0.56361   0.56507   0.56683
  Beta virt. eigenvalues --    0.56929   0.57557   0.58303   0.58778   0.58974
  Beta virt. eigenvalues --    0.59077   0.59479   0.59584   0.59766   0.60102
  Beta virt. eigenvalues --    0.60215   0.60521   0.60700   0.61244   0.61503
  Beta virt. eigenvalues --    0.62475   0.62547   0.63425   0.63588   0.64116
  Beta virt. eigenvalues --    0.64232   0.64874   0.65334   0.65552   0.66224
  Beta virt. eigenvalues --    0.66364   0.66795   0.67141   0.68159   0.68455
  Beta virt. eigenvalues --    0.68642   0.69942   0.70655   0.70727   0.71008
  Beta virt. eigenvalues --    0.71631   0.71875   0.72256   0.73169   0.73435
  Beta virt. eigenvalues --    0.73668   0.73928   0.74618   0.74792   0.75246
  Beta virt. eigenvalues --    0.75785   0.76336   0.77381   0.78132   0.78169
  Beta virt. eigenvalues --    0.78826   0.79232   0.79602   0.80289   0.80392
  Beta virt. eigenvalues --    0.81914   0.82104   0.82761   0.82913   0.83952
  Beta virt. eigenvalues --    0.84905   0.85081   0.85397   0.85777   0.86398
  Beta virt. eigenvalues --    0.86643   0.87047   0.88307   0.88831   0.89552
  Beta virt. eigenvalues --    0.89937   0.90425   0.91276   0.91756   0.92042
  Beta virt. eigenvalues --    0.93553   0.94038   0.94371   0.95045   0.95366
  Beta virt. eigenvalues --    0.95526   0.95947   0.96447   0.97672   0.97940
  Beta virt. eigenvalues --    0.98230   0.98366   0.98507   0.98886   0.99234
  Beta virt. eigenvalues --    0.99467   0.99862   1.00016   1.00213   1.00525
  Beta virt. eigenvalues --    1.01048   1.01324   1.01405   1.02069   1.02729
  Beta virt. eigenvalues --    1.03022   1.03559   1.03983   1.04172   1.04407
  Beta virt. eigenvalues --    1.04714   1.04996   1.05549   1.05741   1.06951
  Beta virt. eigenvalues --    1.07198   1.07396   1.07929   1.08202   1.09513
  Beta virt. eigenvalues --    1.10194   1.10425   1.11244   1.14214   1.14988
  Beta virt. eigenvalues --    1.16244   1.16411   1.16665   1.18448   1.19248
  Beta virt. eigenvalues --    1.20108   1.20653   1.21210   1.21652   1.21845
  Beta virt. eigenvalues --    1.23123   1.24550   1.24740   1.25064   1.25230
  Beta virt. eigenvalues --    1.26026   1.26669   1.28156   1.29321   1.30038
  Beta virt. eigenvalues --    1.30644   1.30857   1.32384   1.32835   1.33668
  Beta virt. eigenvalues --    1.34862   1.35023   1.37287   1.38003   1.40084
  Beta virt. eigenvalues --    1.40568   1.41165   1.41565   1.41887   1.42176
  Beta virt. eigenvalues --    1.43370   1.43851   1.44221   1.44971   1.45534
  Beta virt. eigenvalues --    1.46471   1.46687   1.48024   1.49884   1.50357
  Beta virt. eigenvalues --    1.50516   1.50723   1.51183   1.51459   1.51482
  Beta virt. eigenvalues --    1.52145   1.52677   1.53439   1.53709   1.54304
  Beta virt. eigenvalues --    1.54642   1.55079   1.55294   1.56240   1.56489
  Beta virt. eigenvalues --    1.56642   1.56791   1.56957   1.57064   1.58363
  Beta virt. eigenvalues --    1.58660   1.58880   1.59418   1.59925   1.60596
  Beta virt. eigenvalues --    1.61083   1.61431   1.61600   1.62892   1.63307
  Beta virt. eigenvalues --    1.63620   1.65716   1.66177   1.66641   1.67243
  Beta virt. eigenvalues --    1.67546   1.68299   1.69402   1.70362   1.71616
  Beta virt. eigenvalues --    1.71892   1.72146   1.72818   1.73450   1.74319
  Beta virt. eigenvalues --    1.74531   1.74691   1.75581   1.76082   1.77115
  Beta virt. eigenvalues --    1.77435   1.79072   1.79548   1.79844   1.80995
  Beta virt. eigenvalues --    1.82162   1.82626   1.82708   1.83100   1.83401
  Beta virt. eigenvalues --    1.84003   1.86005   1.86377   1.86856   1.86897
  Beta virt. eigenvalues --    1.87285   1.87872   1.88033   1.88159   1.88462
  Beta virt. eigenvalues --    1.88524   1.88927   1.89355   1.89517   1.90088
  Beta virt. eigenvalues --    1.90365   1.90445   1.91421   1.91741   1.92558
  Beta virt. eigenvalues --    1.92660   1.94005   1.94773   1.95160   1.95297
  Beta virt. eigenvalues --    1.97527   1.97832   1.98181   1.98709   1.99286
  Beta virt. eigenvalues --    1.99422   1.99794   2.01223   2.03237   2.03585
  Beta virt. eigenvalues --    2.04018   2.04362   2.04970   2.05287   2.06010
  Beta virt. eigenvalues --    2.06384   2.11162   2.11987   2.12297   2.12662
  Beta virt. eigenvalues --    2.14656   2.15137   2.16512   2.16834   2.17289
  Beta virt. eigenvalues --    2.17453   2.17782   2.19209   2.22404   2.23190
  Beta virt. eigenvalues --    2.23688   2.24985   2.25358   2.25737   2.26336
  Beta virt. eigenvalues --    2.27000   2.27176   2.27550   2.27714   2.28220
  Beta virt. eigenvalues --    2.28510   2.28976   2.29378   2.29487   2.30051
  Beta virt. eigenvalues --    2.30205   2.31036   2.32325   2.32573   2.33201
  Beta virt. eigenvalues --    2.34295   2.35829   2.36577   2.38374   2.39102
  Beta virt. eigenvalues --    2.39853   2.41383   2.41702   2.42412   2.43489
  Beta virt. eigenvalues --    2.46308   2.46704   2.48620   2.49192   2.50672
  Beta virt. eigenvalues --    2.50827   2.54055   2.54343   2.54782   2.55118
  Beta virt. eigenvalues --    2.55896   2.56467   2.56791   2.57267   2.57622
  Beta virt. eigenvalues --    2.57781   2.57984   2.58281   2.59055   2.59125
  Beta virt. eigenvalues --    2.59321   2.59495   2.60153   2.60312   2.60835
  Beta virt. eigenvalues --    2.61296   2.61469   2.61631   2.62487   2.62873
  Beta virt. eigenvalues --    2.63191   2.63685   2.63942   2.64198   2.64404
  Beta virt. eigenvalues --    2.64845   2.65436   2.65659   2.66611   2.66864
  Beta virt. eigenvalues --    2.67035   2.67206   2.68694   2.69112   2.69819
  Beta virt. eigenvalues --    2.70045   2.70576   2.71010   2.71249   2.71897
  Beta virt. eigenvalues --    2.72128   2.73074   2.73888   2.75275   2.75466
  Beta virt. eigenvalues --    2.75735   2.77336   2.77885   2.78328   2.78726
  Beta virt. eigenvalues --    2.81312   2.81884   2.83011   2.83243   2.86460
  Beta virt. eigenvalues --    2.86666   2.87956   2.89042   2.89246   2.89488
  Beta virt. eigenvalues --    2.91542   2.91654   2.92064   2.92195   2.94051
  Beta virt. eigenvalues --    2.94936   2.95365   2.95571   2.96277   2.97072
  Beta virt. eigenvalues --    2.97168   2.97999   2.98622   2.99622   3.01516
  Beta virt. eigenvalues --    3.02266   3.02935   3.03963   3.04598   3.05682
  Beta virt. eigenvalues --    3.06596   3.07904   3.09513   3.11805   3.12072
  Beta virt. eigenvalues --    3.13323   3.13862   3.15287   3.17969   3.21291
  Beta virt. eigenvalues --    3.23109   3.25034   3.25797   3.29647   3.29872
  Beta virt. eigenvalues --    3.32627   3.33042   3.33761   3.34254   3.37502
  Beta virt. eigenvalues --    3.38083   3.40221   3.40766   3.42875   3.43653
  Beta virt. eigenvalues --    3.44014   3.44460   3.45138   3.45339   3.45739
  Beta virt. eigenvalues --    3.54601   3.56931   3.57120   3.57435   3.59645
  Beta virt. eigenvalues --    3.60839   3.62871   3.63581   3.65914   3.66175
  Beta virt. eigenvalues --    3.70034   3.71480   3.73241   3.73817   3.77925
  Beta virt. eigenvalues --    3.78080   3.82675   3.82916   3.84079   3.84526
  Beta virt. eigenvalues --    3.85229   3.85439   3.85767   3.88754   3.89161
  Beta virt. eigenvalues --    3.90665   3.94272   3.94439   3.96739   3.97772
  Beta virt. eigenvalues --    3.97906   3.97947   3.99307   3.99588   4.01409
  Beta virt. eigenvalues --    4.02049   4.02859   4.04639   4.07536   4.07667
  Beta virt. eigenvalues --    4.08238   4.08326   4.12460   4.12641   4.13380
  Beta virt. eigenvalues --    4.15696   4.25779   4.26421   4.39139   4.47314
  Beta virt. eigenvalues --    4.47359   4.50571   4.64190   4.64666   4.73510
  Beta virt. eigenvalues --    4.73651   4.79381   4.79818   4.81325   4.81517
  Beta virt. eigenvalues --    5.06792   5.07268   5.21765   5.22118   5.60447
  Beta virt. eigenvalues --    5.61038   5.75330   5.80111   5.82373   6.02364
  Beta virt. eigenvalues --    6.06998   6.07152   6.10368   6.23428   6.23560
  Beta virt. eigenvalues --    6.53330   6.53431   7.99176   8.02151   8.13988
  Beta virt. eigenvalues --    9.55689   9.77558  23.41503  23.41732  23.59621
  Beta virt. eigenvalues --   23.59901  23.75183  23.75913  23.84906  23.85146
  Beta virt. eigenvalues --   23.86016  23.86560  23.91698  23.91877  23.96643
  Beta virt. eigenvalues --   23.96965  24.02114  24.02300  24.05478  24.05976
  Beta virt. eigenvalues --   24.08018  24.08195  24.10507  24.11095  24.13034
  Beta virt. eigenvalues --   24.13529  24.14962  24.15153  25.59475  25.62705
  Beta virt. eigenvalues --   25.66840  25.68037  25.82743  25.89773  26.35820
  Beta virt. eigenvalues --   33.88316  33.90951  33.99991  35.35474  35.35967
  Beta virt. eigenvalues --   35.47427  35.47768  35.58665  35.59438  35.63571
  Beta virt. eigenvalues --   35.63854  66.75167  66.75328 147.19946 215.48246
  Beta virt. eigenvalues --  215.74510 777.00034
          Condensed to atoms (all electrons):
          Atomic-Atomic Spin Densities.
 Mulliken charges and spin densities:
               1          2
     1  Fe   1.381505   3.753950
     2  Cl  -0.758202   0.063263
     3  N   -0.524529   0.021286
     4  N   -0.412130   0.020208
     5  N    0.032441  -0.014978
     6  N   -0.341502   0.001226
     7  C    0.154397  -0.001481
     8  H    0.117004   0.001821
     9  C   -0.175577   0.000925
    10  H    0.107482   0.000679
    11  C   -0.000407  -0.003212
    12  H    0.108947   0.000131
    13  C   -0.089340   0.001886
    14  H    0.096423   0.000319
    15  C    0.226324   0.001587
    16  C    0.096517  -0.001371
    17  C    0.142105   0.003986
    18  H    0.133314  -0.000109
    19  Cl  -0.717245   0.098896
    20  N   -0.515894   0.019633
    21  N   -0.398489   0.010707
    22  N    0.042220   0.006361
    23  N   -0.340894   0.003456
    24  C    0.149623  -0.002712
    25  H    0.120166   0.001986
    26  C   -0.177076   0.001830
    27  H    0.109559   0.000669
    28  C    0.001374  -0.001040
    29  H    0.110438  -0.000016
    30  C   -0.093537   0.001695
    31  H    0.097591   0.000431
    32  C    0.223928   0.001903
    33  C    0.083679   0.005476
    34  C    0.139567  -0.001754
    35  H    0.134498   0.000139
    36  C    0.187024   0.000910
    37  C   -0.082848  -0.000210
    38  C   -0.034272  -0.000044
    39  C   -0.129199   0.000022
    40  C   -0.127019   0.000047
    41  C    0.252255  -0.000029
    42  H    0.113117  -0.000002
    43  H    0.162616   0.000028
    44  H    0.118139   0.000009
    45  H    0.127825  -0.000005
    46  C    0.188055   0.000260
    47  C   -0.082899   0.000521
    48  C   -0.035091   0.000735
    49  C   -0.128926  -0.000332
    50  C   -0.126840  -0.000328
    51  C    0.252909   0.000586
    52  H    0.113351  -0.000015
    53  H    0.164745  -0.000023
    54  H    0.118762   0.000023
    55  H    0.128895   0.000015
    56  F   -0.222909   0.000005
    57  F   -0.221972   0.000052
 Sum of Mulliken charges =   0.00000   4.00000
 Mulliken charges and spin densities with hydrogens summed into heavy atoms:
               1          2
     1  Fe   1.381505   3.753950
     2  Cl  -0.758202   0.063263
     3  N   -0.524529   0.021286
     4  N   -0.412130   0.020208
     5  N    0.032441  -0.014978
     6  N   -0.341502   0.001226
     7  C    0.271401   0.000340
     9  C   -0.068095   0.001604
    11  C    0.108540  -0.003081
    13  C    0.007083   0.002205
    15  C    0.226324   0.001587
    16  C    0.096517  -0.001371
    17  C    0.275419   0.003877
    19  Cl  -0.717245   0.098896
    20  N   -0.515894   0.019633
    21  N   -0.398489   0.010707
    22  N    0.042220   0.006361
    23  N   -0.340894   0.003456
    24  C    0.269789  -0.000726
    26  C   -0.067517   0.002499
    28  C    0.111812  -0.001056
    30  C    0.004054   0.002126
    32  C    0.223928   0.001903
    33  C    0.083679   0.005476
    34  C    0.274065  -0.001615
    36  C    0.187024   0.000910
    37  C    0.030269  -0.000211
    38  C    0.128344  -0.000017
    39  C   -0.011061   0.000031
    40  C    0.000806   0.000042
    41  C    0.252255  -0.000029
    46  C    0.188055   0.000260
    47  C    0.030452   0.000507
    48  C    0.129654   0.000712
    49  C   -0.010164  -0.000309
    50  C    0.002055  -0.000313
    51  C    0.252909   0.000586
    56  F   -0.222909   0.000005
    57  F   -0.221972   0.000052
 Electronic spatial extent (au):  <R**2>=          28798.3610
 Charge=              0.0000 electrons
 Dipole moment (field-independent basis, Debye):
    X=             -0.5192    Y=             13.5061    Z=              0.4085  Tot=             13.5222
 Quadrupole moment (field-independent basis, Debye-Ang):
   XX=           -178.1810   YY=           -231.7510   ZZ=           -241.0532
   XY=             -1.2597   XZ=             21.6044   YZ=              0.6199
 Traceless Quadrupole moment (field-independent basis, Debye-Ang):
   XX=             38.8140   YY=            -14.7560   ZZ=            -24.0581
   XY=             -1.2597   XZ=             21.6044   YZ=              0.6199
 Octapole moment (field-independent basis, Debye-Ang**2):
  XXX=            -17.9171  YYY=             -3.1118  ZZZ=             22.6041  XYY=             -7.6116
  XXY=            123.7817  XXZ=              7.1495  XZZ=              6.2542  YZZ=            127.3337
  YYZ=            -21.8070  XYZ=             50.1225
 Hexadecapole moment (field-independent basis, Debye-Ang**3):
 XXXX=         -27840.1882 YYYY=          -5050.9920 ZZZZ=          -4121.1819 XXXY=            -33.5742
 XXXZ=            785.5026 YYYX=              3.8635 YYYZ=            -61.8107 ZZZX=             24.1027
 ZZZY=             50.2350 XXYY=          -5564.9919 XXZZ=          -5369.9524 YYZZ=          -1275.3376
 XXYZ=              0.9857 YYXZ=            -70.5617 ZZXY=             -9.4164
 N-N= 5.178127134481D+03 E-N=-1.938174682841D+04  KE= 3.814751440744D+03
                          Isotropic Fermi Contact Couplings
        Atom                 a.u.       MegaHertz       Gauss      10(-4) cm-1
     1  Fe(57)            -0.54449     -19.74318      -7.04486      -6.58562
     2  Cl(35)             0.05083       5.57219       1.98830       1.85868
     3  N(14)              0.06977       5.63559       2.01092       1.87983
     4  N(14)              0.08586       6.93531       2.47469       2.31337
     5  N(14)              0.00970       0.78332       0.27951       0.26129
     6  N(14)              0.00889       0.71792       0.25617       0.23947
     7  C(13)              0.00006       0.01773       0.00633       0.00591
     8  H(1)               0.00040       0.44860       0.16007       0.14964
     9  C(13)              0.00190       0.53396       0.19053       0.17811
    10  H(1)               0.00017       0.19524       0.06966       0.06512
    11  C(13)             -0.00007      -0.01971      -0.00703      -0.00658
    12  H(1)               0.00003       0.03183       0.01136       0.01062
    13  C(13)              0.00170       0.47874       0.17083       0.15969
    14  H(1)               0.00014       0.15232       0.05435       0.05081
    15  C(13)             -0.00107      -0.29975      -0.10696      -0.09999
    16  C(13)             -0.00075      -0.21146      -0.07545      -0.07054
    17  C(13)              0.00076       0.21273       0.07591       0.07096
    18  H(1)               0.00006       0.06748       0.02408       0.02251
    19  Cl(35)             0.05516       6.04641       2.15751       2.01686
    20  N(14)              0.07198       5.81424       2.07466       1.93942
    21  N(14)              0.07353       5.93924       2.11927       1.98112
    22  N(14)              0.00724       0.58458       0.20859       0.19500
    23  N(14)              0.00764       0.61724       0.22025       0.20589
    24  C(13)             -0.00213      -0.59819      -0.21345      -0.19953
    25  H(1)               0.00037       0.41747       0.14896       0.13925
    26  C(13)              0.00159       0.44812       0.15990       0.14948
    27  H(1)               0.00014       0.15756       0.05622       0.05256
    28  C(13)              0.00005       0.01374       0.00490       0.00458
    29  H(1)              -0.00001      -0.00947      -0.00338      -0.00316
    30  C(13)              0.00158       0.44351       0.15826       0.14794
    31  H(1)               0.00012       0.13919       0.04967       0.04643
    32  C(13)             -0.00208      -0.58446      -0.20855      -0.19495
    33  C(13)             -0.00020      -0.05758      -0.02054      -0.01921
    34  C(13)              0.00023       0.06507       0.02322       0.02171
    35  H(1)               0.00010       0.10799       0.03854       0.03602
    36  C(13)              0.00069       0.19453       0.06941       0.06489
    37  C(13)             -0.00003      -0.00806      -0.00288      -0.00269
    38  C(13)              0.00001       0.00335       0.00120       0.00112
    39  C(13)              0.00003       0.00980       0.00350       0.00327
    40  C(13)              0.00003       0.00833       0.00297       0.00278
    41  C(13)             -0.00002      -0.00579      -0.00207      -0.00193
    42  H(1)               0.00001       0.00934       0.00333       0.00312
    43  H(1)               0.00000       0.00421       0.00150       0.00140
    44  H(1)               0.00000       0.00383       0.00137       0.00128
    45  H(1)               0.00000      -0.00286      -0.00102      -0.00095
    46  C(13)              0.00030       0.08447       0.03014       0.02818
    47  C(13)              0.00014       0.03921       0.01399       0.01308
    48  C(13)              0.00004       0.01173       0.00419       0.00391
    49  C(13)              0.00000      -0.00039      -0.00014      -0.00013
    50  C(13)             -0.00004      -0.00997      -0.00356      -0.00333
    51  C(13)              0.00005       0.01296       0.00463       0.00432
    52  H(1)               0.00000      -0.00019      -0.00007      -0.00006
    53  H(1)              -0.00001      -0.00826      -0.00295      -0.00276
    54  H(1)               0.00001       0.00699       0.00249       0.00233
    55  H(1)               0.00000       0.00544       0.00194       0.00182
    56  F(19)              0.00000      -0.00041      -0.00014      -0.00014
    57  F(19)              0.00002       0.02215       0.00790       0.00739
 --------------------------------------------------------
       Center         ----  Spin Dipole Couplings  ----
                      3XX-RR        3YY-RR        3ZZ-RR
 --------------------------------------------------------
     1   Atom       -1.009884      0.682793      0.327091
     2   Atom       -0.258134      0.111160      0.146974
     3   Atom       -0.072237      0.003470      0.068767
     4   Atom        0.124632     -0.077454     -0.047178
     5   Atom        0.047034     -0.035212     -0.011822
     6   Atom        0.015788     -0.012481     -0.003307
     7   Atom       -0.010880      0.002102      0.008778
     8   Atom       -0.004235      0.003054      0.001181
     9   Atom       -0.006381      0.001447      0.004934
    10   Atom       -0.003122      0.000858      0.002264
    11   Atom       -0.002352     -0.001188      0.003539
    12   Atom       -0.001975      0.000105      0.001870
    13   Atom       -0.003631      0.000611      0.003020
    14   Atom        0.000083     -0.001239      0.001156
    15   Atom        0.002474     -0.006694      0.004220
    16   Atom        0.021547     -0.021358     -0.000188
    17   Atom        0.010991     -0.005754     -0.005237
    18   Atom        0.005579     -0.003719     -0.001860
    19   Atom       -0.082357     -0.026056      0.108413
    20   Atom       -0.071444      0.041507      0.029938
    21   Atom        0.124546     -0.075703     -0.048844
    22   Atom        0.023440     -0.013682     -0.009758
    23   Atom        0.012324     -0.008001     -0.004323
    24   Atom       -0.012207      0.011214      0.000993
    25   Atom       -0.005508      0.008590     -0.003081
    26   Atom       -0.007082      0.004785      0.002297
    27   Atom       -0.003302      0.002511      0.000792
    28   Atom       -0.003460      0.002218      0.001242
    29   Atom       -0.002080      0.001299      0.000781
    30   Atom       -0.003299      0.003470     -0.000171
    31   Atom        0.000464      0.000006     -0.000470
    32   Atom        0.002314      0.001148     -0.003461
    33   Atom        0.019519     -0.013432     -0.006087
    34   Atom        0.013702     -0.007887     -0.005814
    35   Atom        0.005876     -0.003412     -0.002464
    36   Atom        0.007327     -0.003454     -0.003873
    37   Atom        0.003887     -0.001967     -0.001920
    38   Atom        0.004690     -0.001736     -0.002954
    39   Atom        0.002333     -0.001109     -0.001224
    40   Atom        0.002434     -0.000980     -0.001453
    41   Atom        0.002003     -0.000947     -0.001056
    42   Atom        0.003533     -0.001704     -0.001829
    43   Atom        0.005247     -0.001500     -0.003747
    44   Atom        0.001684     -0.000844     -0.000840
    45   Atom        0.001633     -0.000473     -0.001159
    46   Atom        0.007428     -0.003209     -0.004219
    47   Atom        0.003632     -0.002179     -0.001453
    48   Atom        0.004202     -0.002137     -0.002066
    49   Atom        0.002502     -0.001009     -0.001492
    50   Atom        0.002548     -0.000818     -0.001729
    51   Atom        0.001581     -0.001126     -0.000455
    52   Atom        0.003534     -0.001695     -0.001838
    53   Atom        0.005047     -0.001178     -0.003869
    54   Atom        0.001682     -0.000832     -0.000851
    55   Atom        0.001584     -0.000383     -0.001200
    56   Atom        0.001211     -0.000414     -0.000797
    57   Atom        0.000851     -0.000701     -0.000151
 --------------------------------------------------------
                        XY            XZ            YZ
 --------------------------------------------------------
     1   Atom       -0.415371     -0.745790      1.632019
     2   Atom       -0.071048     -0.029241     -0.153833
     3   Atom        0.026865      0.036507      0.107290
     4   Atom        0.003905      0.061472     -0.009157
     5   Atom       -0.024573      0.001171      0.026651
     6   Atom       -0.008220      0.009258      0.000701
     7   Atom       -0.007141     -0.009556      0.025633
     8   Atom       -0.014567     -0.013952      0.018220
     9   Atom       -0.000429     -0.000420      0.010302
    10   Atom       -0.001515     -0.001694      0.005240
    11   Atom        0.001225      0.002319      0.008651
    12   Atom        0.000837      0.001132      0.003381
    13   Atom        0.005106      0.006188      0.007780
    14   Atom        0.003323      0.004566      0.003764
    15   Atom        0.012115      0.020953      0.021479
    16   Atom        0.012051      0.021127      0.012320
    17   Atom        0.004345      0.006219     -0.000774
    18   Atom        0.002005      0.004702      0.000910
    19   Atom        0.027966      0.026556      0.144599
    20   Atom       -0.036605      0.035492     -0.105285
    21   Atom       -0.011388      0.041643     -0.001843
    22   Atom        0.005367     -0.011152      0.009573
    23   Atom        0.002008      0.004430      0.005113
    24   Atom        0.007150     -0.007516     -0.024507
    25   Atom        0.016174     -0.011748     -0.017997
    26   Atom        0.000086     -0.000140     -0.008894
    27   Atom        0.001654     -0.001393     -0.005343
    28   Atom       -0.002177      0.002049     -0.007058
    29   Atom       -0.001211      0.001143     -0.003572
    30   Atom       -0.006359      0.005272     -0.007358
    31   Atom       -0.004189      0.003978     -0.003789
    32   Atom       -0.016076      0.017945     -0.019172
    33   Atom       -0.017634      0.013942     -0.005925
    34   Atom       -0.003601      0.005885     -0.003237
    35   Atom       -0.002445      0.003874     -0.001140
    36   Atom       -0.001736     -0.000648      0.000368
    37   Atom        0.000244     -0.000207      0.000051
    38   Atom       -0.002655     -0.001066      0.000039
    39   Atom       -0.000376      0.000085     -0.000029
    40   Atom       -0.001543     -0.000529      0.000201
    41   Atom       -0.000763     -0.000217      0.000128
    42   Atom        0.000711      0.000635      0.000044
    43   Atom       -0.004910     -0.001461      0.000834
    44   Atom       -0.000069      0.000080      0.000000
    45   Atom       -0.001527     -0.000579      0.000310
    46   Atom        0.001864     -0.000506     -0.000524
    47   Atom        0.000011     -0.000033      0.000317
    48   Atom        0.002862     -0.000771     -0.000068
    49   Atom        0.000404     -0.000007     -0.000149
    50   Atom        0.001627     -0.000490     -0.000345
    51   Atom        0.000804     -0.000259      0.000305
    52   Atom       -0.000773      0.000415     -0.000063
    53   Atom        0.005085     -0.001406     -0.000813
    54   Atom        0.000101      0.000020     -0.000006
    55   Atom        0.001598     -0.000501     -0.000283
    56   Atom       -0.000629      0.000004     -0.000069
    57   Atom        0.000566     -0.000130      0.000303
 --------------------------------------------------------


 ---------------------------------------------------------------------------------
              Anisotropic Spin Dipole Couplings in Principal Axis System
 ---------------------------------------------------------------------------------

       Atom             a.u.   MegaHertz   Gauss  10(-4) cm-1        Axes

              Baa    -1.4432   -24.987    -8.916    -8.335  0.7308 -0.3200  0.6029
     1 Fe(57) Bbb    -0.8990   -15.565    -5.554    -5.192  0.6406  0.6264 -0.4441
              Bcc     2.3423    40.552    14.470    13.527 -0.2355  0.7108  0.6628
 
              Baa    -0.2800   -14.653    -5.228    -4.888  0.9607  0.2335  0.1499
     2 Cl(35) Bbb    -0.0052    -0.272    -0.097    -0.091 -0.2733  0.7023  0.6574
              Bcc     0.2852    14.925     5.326     4.978  0.0482 -0.6726  0.7385
 
              Baa    -0.0812    -3.132    -1.117    -1.045  0.9807 -0.0926 -0.1725
     3 N(14)  Bbb    -0.0760    -2.932    -1.046    -0.978 -0.0277  0.8065 -0.5906
              Bcc     0.1572     6.064     2.164     2.023  0.1938  0.5840  0.7883
 
              Baa    -0.0834    -3.217    -1.148    -1.073 -0.1606  0.8573  0.4892
     4 N(14)  Bbb    -0.0610    -2.351    -0.839    -0.784 -0.2598 -0.5149  0.8170
              Bcc     0.1444     5.568     1.987     1.857  0.9522  0.0042  0.3054
 
              Baa    -0.0570    -2.200    -0.785    -0.734  0.2042  0.8411 -0.5009
     5 N(14)  Bbb     0.0026     0.102     0.036     0.034  0.2298  0.4562  0.8597
              Bcc     0.0544     2.099     0.749     0.700  0.9516 -0.2907 -0.1001
 
              Baa    -0.0156    -0.603    -0.215    -0.201  0.3217  0.9005 -0.2925
     6 N(14)  Bbb    -0.0055    -0.213    -0.076    -0.071 -0.2428  0.3771  0.8938
              Bcc     0.0212     0.817     0.291     0.272  0.9152 -0.2165  0.3399
 
              Baa    -0.0205    -2.756    -0.983    -0.919 -0.1345  0.7238 -0.6768
     7 C(13)  Bbb    -0.0139    -1.862    -0.664    -0.621  0.9578  0.2700  0.0985
              Bcc     0.0344     4.618     1.648     1.540 -0.2540  0.6349  0.7296
 
              Baa    -0.0161    -8.610    -3.072    -2.872  0.1094 -0.6395  0.7610
     8 H(1)   Bbb    -0.0156    -8.297    -2.961    -2.768  0.8651  0.4383  0.2440
              Bcc     0.0317    16.907     6.033     5.640 -0.4896  0.6316  0.6011
 
              Baa    -0.0073    -0.974    -0.348    -0.325  0.0651  0.7634 -0.6426
     9 C(13)  Bbb    -0.0064    -0.858    -0.306    -0.286  0.9974 -0.0305  0.0648
              Bcc     0.0137     1.833     0.654     0.611 -0.0298  0.6452  0.7634
 
              Baa    -0.0037    -1.991    -0.710    -0.664  0.2028  0.7650 -0.6113
    10 H(1)   Bbb    -0.0036    -1.926    -0.687    -0.642  0.9559 -0.0194  0.2929
              Bcc     0.0073     3.917     1.398     1.307 -0.2122  0.6438  0.7352
 
              Baa    -0.0078    -1.051    -0.375    -0.350  0.0846  0.7845 -0.6143
    11 C(13)  Bbb    -0.0028    -0.380    -0.135    -0.127  0.9771 -0.1860 -0.1030
              Bcc     0.0107     1.430     0.510     0.477  0.1951  0.5915  0.7823
 
              Baa    -0.0025    -1.340    -0.478    -0.447  0.1171  0.7713 -0.6256
    12 H(1)   Bbb    -0.0023    -1.208    -0.431    -0.403  0.9719 -0.2184 -0.0874
              Bcc     0.0048     2.548     0.909     0.850  0.2040  0.5979  0.7752
 
              Baa    -0.0074    -0.994    -0.355    -0.332  0.9008 -0.1990 -0.3859
    13 C(13)  Bbb    -0.0060    -0.811    -0.289    -0.271 -0.0892  0.7850 -0.6130
              Bcc     0.0135     1.805     0.644     0.602  0.4250  0.5866  0.6894
 
              Baa    -0.0040    -2.132    -0.761    -0.711 -0.2793 -0.6404  0.7155
    14 H(1)   Bbb    -0.0040    -2.114    -0.754    -0.705  0.7632 -0.6002 -0.2394
              Bcc     0.0080     4.246     1.515     1.416  0.5827  0.4792  0.6564
 
              Baa    -0.0242    -3.245    -1.158    -1.082 -0.2291 -0.6876  0.6890
    15 C(13)  Bbb    -0.0133    -1.780    -0.635    -0.594  0.7911 -0.5440 -0.2798
              Bcc     0.0374     5.025     1.793     1.676  0.5672  0.4810  0.6686
 
              Baa    -0.0272    -3.645    -1.301    -1.216 -0.0692  0.9268 -0.3691
    16 C(13)  Bbb    -0.0119    -1.599    -0.571    -0.533 -0.5810  0.2633  0.7701
              Bcc     0.0391     5.244     1.871     1.749  0.8109  0.2678  0.5203
 
              Baa    -0.0091    -1.216    -0.434    -0.406 -0.3516  0.6244  0.6975
    17 C(13)  Bbb    -0.0048    -0.645    -0.230    -0.215  0.0488  0.7563 -0.6524
              Bcc     0.0139     1.861     0.664     0.621  0.9349  0.1953  0.2963
 
              Baa    -0.0042    -2.232    -0.796    -0.744 -0.4331  0.6537  0.6205
    18 H(1)   Bbb    -0.0041    -2.175    -0.776    -0.726  0.1675  0.7349 -0.6572
              Bcc     0.0083     4.407     1.573     1.470  0.8856  0.1807  0.4278
 
              Baa    -0.1208    -6.324    -2.256    -2.109 -0.2629  0.8295 -0.4928
    19 Cl(35) Bbb    -0.0847    -4.433    -1.582    -1.479  0.9562  0.1557 -0.2480
              Bcc     0.2055    10.756     3.838     3.588  0.1290  0.5364  0.8340
 
              Baa    -0.0831    -3.204    -1.143    -1.069  0.9741  0.1301 -0.1847
    20 N(14)  Bbb    -0.0697    -2.688    -0.959    -0.897  0.0434  0.6944  0.7183
              Bcc     0.1528     5.892     2.102     1.965 -0.2217  0.7077 -0.6708
 
              Baa    -0.0764    -2.945    -1.051    -0.982  0.0622  0.9977 -0.0273
    21 N(14)  Bbb    -0.0583    -2.248    -0.802    -0.750 -0.2195  0.0404  0.9748
              Bcc     0.1347     5.194     1.853     1.732  0.9736 -0.0546  0.2215
 
              Baa    -0.0242    -0.933    -0.333    -0.311 -0.2344  0.7171 -0.6564
    22 N(14)  Bbb    -0.0028    -0.107    -0.038    -0.036  0.1566  0.6943  0.7025
              Bcc     0.0270     1.041     0.371     0.347  0.9594  0.0619 -0.2751
 
              Baa    -0.0116    -0.449    -0.160    -0.150  0.0414  0.8068 -0.5894
    23 N(14)  Bbb    -0.0023    -0.088    -0.031    -0.029 -0.3091  0.5713  0.7603
              Bcc     0.0139     0.537     0.192     0.179  0.9501  0.1508  0.2730
 
              Baa    -0.0193    -2.587    -0.923    -0.863  0.2564  0.5682  0.7819
    24 C(13)  Bbb    -0.0142    -1.902    -0.679    -0.635  0.9412 -0.3309 -0.0681
              Bcc     0.0335     4.490     1.602     1.498  0.2200  0.7534 -0.6197
 
              Baa    -0.0162    -8.626    -3.078    -2.877 -0.0924  0.6243  0.7757
    25 H(1)   Bbb    -0.0161    -8.584    -3.063    -2.863  0.8790 -0.3149  0.3581
              Bcc     0.0323    17.210     6.141     5.741  0.4678  0.7149 -0.5196
 
              Baa    -0.0071    -0.951    -0.339    -0.317  0.9995  0.0136  0.0278
    26 C(13)  Bbb    -0.0054    -0.730    -0.260    -0.243 -0.0299  0.6562  0.7540
              Bcc     0.0125     1.680     0.600     0.561  0.0080  0.7545 -0.6563
 
              Baa    -0.0038    -2.009    -0.717    -0.670 -0.3624  0.6577  0.6604
    27 H(1)   Bbb    -0.0037    -1.991    -0.710    -0.664  0.9111  0.1007  0.3997
              Bcc     0.0075     3.999     1.427     1.334  0.1964  0.7465 -0.6358
 
              Baa    -0.0053    -0.717    -0.256    -0.239 -0.0101  0.6807  0.7325
    28 C(13)  Bbb    -0.0041    -0.557    -0.199    -0.186  0.9743  0.1714 -0.1459
              Bcc     0.0095     1.274     0.455     0.425 -0.2248  0.7122 -0.6650
 
              Baa    -0.0025    -1.357    -0.484    -0.453 -0.1560  0.6458  0.7474
    29 H(1)   Bbb    -0.0025    -1.317    -0.470    -0.439  0.9610  0.2743 -0.0364
              Bcc     0.0050     2.674     0.954     0.892 -0.2285  0.7126 -0.6633
 
              Baa    -0.0074    -0.997    -0.356    -0.332  0.8875  0.2617 -0.3794
    30 C(13)  Bbb    -0.0059    -0.792    -0.283    -0.264  0.1207  0.6624  0.7394
              Bcc     0.0133     1.789     0.638     0.597 -0.4448  0.7020 -0.5562
 
              Baa    -0.0040    -2.154    -0.769    -0.719 -0.2650  0.4988  0.8252
    31 H(1)   Bbb    -0.0040    -2.112    -0.753    -0.704  0.7479  0.6465 -0.1506
              Bcc     0.0080     4.266     1.522     1.423  0.6086 -0.5773  0.5444
 
              Baa    -0.0213    -2.859    -1.020    -0.954 -0.2857  0.4958  0.8201
    32 C(13)  Bbb    -0.0142    -1.904    -0.679    -0.635  0.7580  0.6405 -0.1232
              Bcc     0.0355     4.763     1.699     1.589 -0.5864  0.5864 -0.5588
 
              Baa    -0.0211    -2.830    -1.010    -0.944  0.4016  0.9157 -0.0115
    33 C(13)  Bbb    -0.0120    -1.604    -0.572    -0.535 -0.3263  0.1549  0.9325
              Bcc     0.0330     4.434     1.582     1.479  0.8557 -0.3707  0.3610
 
              Baa    -0.0103    -1.378    -0.492    -0.460 -0.0329  0.7873  0.6156
    34 C(13)  Bbb    -0.0059    -0.786    -0.281    -0.262 -0.3303 -0.5899  0.7368
              Bcc     0.0161     2.164     0.772     0.722  0.9433 -0.1791  0.2794
 
              Baa    -0.0042    -2.231    -0.796    -0.744 -0.0725  0.7477  0.6601
    35 H(1)   Bbb    -0.0039    -2.054    -0.733    -0.685 -0.4195 -0.6233  0.6599
              Bcc     0.0080     4.285     1.529     1.429  0.9048 -0.2291  0.3589
 
              Baa    -0.0041    -0.550    -0.196    -0.184 -0.0413 -0.5762  0.8163
    36 C(13)  Bbb    -0.0035    -0.475    -0.170    -0.159  0.1624  0.8022  0.5745
              Bcc     0.0076     1.025     0.366     0.342  0.9859 -0.1563 -0.0605
 
              Baa    -0.0020    -0.271    -0.097    -0.090 -0.0537  0.8319 -0.5523
    37 C(13)  Bbb    -0.0019    -0.253    -0.090    -0.084  0.0065  0.5534  0.8329
              Bcc     0.0039     0.524     0.187     0.175  0.9985  0.0411 -0.0351
 
              Baa    -0.0033    -0.437    -0.156    -0.146  0.2604  0.4327  0.8631
    38 C(13)  Bbb    -0.0025    -0.336    -0.120    -0.112  0.2363  0.8382 -0.4915
              Bcc     0.0058     0.773     0.276     0.258  0.9361 -0.3320 -0.1160
 
              Baa    -0.0012    -0.165    -0.059    -0.055  0.0015  0.2331  0.9725
    39 C(13)  Bbb    -0.0011    -0.154    -0.055    -0.051  0.1101  0.9665 -0.2318
              Bcc     0.0024     0.319     0.114     0.106  0.9939 -0.1074  0.0242
 
              Baa    -0.0016    -0.211    -0.075    -0.070  0.3641  0.9302  0.0459
    40 C(13)  Bbb    -0.0015    -0.204    -0.073    -0.068  0.0984 -0.0875  0.9913
              Bcc     0.0031     0.416     0.148     0.139  0.9261 -0.3564 -0.1234
 
              Baa    -0.0012    -0.159    -0.057    -0.053  0.1575  0.8157 -0.5566
    41 C(13)  Bbb    -0.0010    -0.138    -0.049    -0.046  0.1923  0.5275  0.8275
              Bcc     0.0022     0.296     0.106     0.099  0.9686 -0.2374 -0.0738
 
              Baa    -0.0019    -1.022    -0.365    -0.341 -0.1495  0.3066  0.9400
    42 H(1)   Bbb    -0.0018    -0.953    -0.340    -0.318 -0.0877  0.9428 -0.3215
              Bcc     0.0037     1.974     0.705     0.659  0.9849  0.1305  0.1141
 
              Baa    -0.0041    -2.193    -0.782    -0.731  0.3719  0.8314 -0.4128
    43 H(1)   Bbb    -0.0040    -2.113    -0.754    -0.705  0.3077  0.3092  0.8999
              Bcc     0.0081     4.306     1.536     1.436  0.8758 -0.4617 -0.1408
 
              Baa    -0.0008    -0.452    -0.161    -0.151  0.0395  0.8634 -0.5029
    44 H(1)   Bbb    -0.0008    -0.449    -0.160    -0.150 -0.0136  0.5037  0.8638
              Bcc     0.0017     0.901     0.321     0.300  0.9991 -0.0273  0.0316
 
              Baa    -0.0013    -0.683    -0.244    -0.228 -0.2018 -0.6597  0.7239
    45 H(1)   Bbb    -0.0013    -0.678    -0.242    -0.226  0.4466  0.5959  0.6675
              Bcc     0.0026     1.361     0.486     0.454  0.8717 -0.4580 -0.1744
 
              Baa    -0.0044    -0.597    -0.213    -0.199 -0.0281  0.4246  0.9050
    46 C(13)  Bbb    -0.0033    -0.446    -0.159    -0.149 -0.1740  0.8894 -0.4227
              Bcc     0.0078     1.043     0.372     0.348  0.9843  0.1694 -0.0489
 
              Baa    -0.0023    -0.308    -0.110    -0.103 -0.0037  0.9363 -0.3513
    47 C(13)  Bbb    -0.0013    -0.179    -0.064    -0.060  0.0054  0.3513  0.9363
              Bcc     0.0036     0.487     0.174     0.163  1.0000  0.0016 -0.0063
 
              Baa    -0.0033    -0.440    -0.157    -0.147 -0.3677  0.9118 -0.1827
    48 C(13)  Bbb    -0.0021    -0.282    -0.101    -0.094  0.0258  0.2064  0.9781
              Bcc     0.0054     0.722     0.257     0.241  0.9296  0.3550 -0.0995
 
              Baa    -0.0015    -0.206    -0.074    -0.069 -0.0273  0.2908  0.9564
    49 C(13)  Bbb    -0.0010    -0.136    -0.048    -0.045 -0.1099  0.9501 -0.2920
              Bcc     0.0025     0.342     0.122     0.114  0.9936  0.1131 -0.0060
 
              Baa    -0.0018    -0.248    -0.088    -0.083 -0.0283  0.3577  0.9334
    50 C(13)  Bbb    -0.0014    -0.192    -0.068    -0.064 -0.3919  0.8550 -0.3396
              Bcc     0.0033     0.439     0.157     0.147  0.9196  0.3754 -0.1160
 
              Baa    -0.0015    -0.198    -0.071    -0.066 -0.2660  0.9031 -0.3371
    51 C(13)  Bbb    -0.0003    -0.045    -0.016    -0.015 -0.0178  0.3451  0.9384
              Bcc     0.0018     0.244     0.087     0.081  0.9638  0.2556 -0.0757
 
              Baa    -0.0019    -0.998    -0.356    -0.333 -0.0687  0.0545  0.9961
    52 H(1)   Bbb    -0.0018    -0.964    -0.344    -0.322  0.1465  0.9882 -0.0440
              Bcc     0.0037     1.962     0.700     0.654  0.9868 -0.1429  0.0759
 
              Baa    -0.0041    -2.185    -0.780    -0.729 -0.0345  0.3234  0.9456
    53 H(1)   Bbb    -0.0040    -2.145    -0.765    -0.716 -0.5017  0.8127 -0.2962
              Bcc     0.0081     4.330     1.545     1.444  0.8643  0.4847 -0.1342
 
              Baa    -0.0009    -0.455    -0.162    -0.152 -0.0213  0.3532  0.9353
    54 H(1)   Bbb    -0.0008    -0.445    -0.159    -0.148 -0.0346  0.9347 -0.3538
              Bcc     0.0017     0.900     0.321     0.300  0.9992  0.0399  0.0077
 
              Baa    -0.0013    -0.688    -0.245    -0.229  0.0517  0.2131  0.9757
    55 H(1)   Bbb    -0.0013    -0.681    -0.243    -0.227 -0.5027  0.8497 -0.1590
              Bcc     0.0026     1.368     0.488     0.456  0.8629  0.4823 -0.1511
 
              Baa    -0.0008    -0.411    -0.147    -0.137  0.0929  0.3054  0.9477
    56 F(19)  Bbb    -0.0006    -0.305    -0.109    -0.102  0.3104  0.8955 -0.3191
              Bcc     0.0014     0.716     0.256     0.239  0.9461 -0.3238  0.0116
 
              Baa    -0.0010    -0.508    -0.181    -0.169 -0.2946  0.8867 -0.3564
    57 F(19)  Bbb     0.0000    -0.013    -0.005    -0.004 -0.0858  0.3469  0.9340
              Bcc     0.0010     0.521     0.186     0.174  0.9518  0.3057 -0.0261
 

 ---------------------------------------------------------------------------------

 No NMR shielding tensors so no spin-rotation constants.
 Leave Link  601 at Sat Oct 20 07:24:26 2018, MaxMem=   838860800 cpu:        40.2
 (Enter /soft/sl6.3/x86_64/gaussian/g09_d01/g09/l701.exe)
 Compute integral first derivatives.
 ... and contract with generalized density number  0.
 Leave Link  701 at Sat Oct 20 07:24:27 2018, MaxMem=   838860800 cpu:        15.9
 (Enter /soft/sl6.3/x86_64/gaussian/g09_d01/g09/l702.exe)
 L702 exits ... SP integral derivatives will be done elsewhere.
 Leave Link  702 at Sat Oct 20 07:24:27 2018, MaxMem=   838860800 cpu:         0.4
 (Enter /soft/sl6.3/x86_64/gaussian/g09_d01/g09/l703.exe)
 Compute integral first derivatives, UseDBF=F ICtDFT=           0.
 Integral derivatives from FoFJK, PRISM(SPDF).
 Calling FoFJK, ICntrl=      2127 FMM=F ISym2X=0 I1Cent= 0 IOpClX= 1 NMat=1 NMatS=1 NMatT=0.
 FoFJK:  IHMeth= 1 ICntrl=    2127 DoSepK=F KAlg= 0 I1Cent=   0 FoldK=F
 IRaf=         0 NMat=   1 IRICut=       1 DoRegI=T DoRafI=F ISym2E= 0.
 FoFCou: FMM=F IPFlag=           0 FMFlag=      100000 FMFlg1=         800
         NFxFlg=           0 DoJE=F BraDBF=F KetDBF=F FulRan=T
         wScrn=  0.000000 ICntrl=    2127 IOpCl=  1 I1Cent=           0 NGrid=           0
         NMat0=    1 NMatS0=      1 NMatT0=    0 NMatD0=    1 NMtDS0=    0 NMtDT0=    0
 Symmetry not used in FoFCou.
 Leave Link  703 at Sat Oct 20 07:26:59 2018, MaxMem=   838860800 cpu:      2428.7
 (Enter /soft/sl6.3/x86_64/gaussian/g09_d01/g09/l716.exe)
 Dipole        =-2.04282886D-01 5.31369260D+00 1.60713249D-01
 ***** Axes restored to original set *****
 -------------------------------------------------------------------
 Center     Atomic                   Forces (Hartrees/Bohr)
 Number     Number              X              Y              Z
 -------------------------------------------------------------------
      1       26          -0.000003409   -0.000003901    0.000001318
      2       17          -0.000000135    0.000003140   -0.000003880
      3        7           0.000000209   -0.000002702   -0.000002339
      4        7           0.000000421    0.000004007    0.000000652
      5        7          -0.000001726   -0.000000369   -0.000001315
      6        7          -0.000000080    0.000000545    0.000000323
      7        6          -0.000000556    0.000005535   -0.000002460
      8        1           0.000000414    0.000001341    0.000001873
      9        6           0.000001811    0.000002091    0.000004667
     10        1           0.000000001    0.000003461    0.000002839
     11        6          -0.000002308    0.000004386    0.000001218
     12        1           0.000000532    0.000004221    0.000003496
     13        6           0.000000565    0.000003344    0.000001918
     14        1          -0.000000076    0.000003200    0.000002519
     15        6           0.000000193    0.000003777    0.000002566
     16        6          -0.000000845    0.000001407    0.000000526
     17        6          -0.000000325   -0.000001094   -0.000000344
     18        1           0.000000294    0.000001777    0.000000172
     19       17           0.000002220   -0.000002584   -0.000002326
     20        7          -0.000003602   -0.000001187    0.000000588
     21        7           0.000004296   -0.000003424    0.000000379
     22        7           0.000000742    0.000000306    0.000001742
     23        7          -0.000000526   -0.000000719    0.000002782
     24        6           0.000000392    0.000003552    0.000006334
     25        1           0.000000344   -0.000001674    0.000001554
     26        6          -0.000001592   -0.000005211    0.000000587
     27        1           0.000000094   -0.000003295    0.000003457
     28        6           0.000002989   -0.000002949    0.000003417
     29        1          -0.000000243   -0.000004269    0.000003567
     30        6          -0.000000878   -0.000000828    0.000004134
     31        1           0.000000078   -0.000003323    0.000001817
     32        6           0.000001127   -0.000004593    0.000001115
     33        6          -0.000001368   -0.000001001    0.000000797
     34        6           0.000003063   -0.000000188   -0.000003594
     35        1          -0.000000586   -0.000001822    0.000001554
     36        6          -0.000000682   -0.000000295   -0.000001219
     37        6          -0.000000039    0.000000751    0.000000149
     38        6           0.000000400    0.000000341   -0.000002797
     39        6          -0.000001455   -0.000000390   -0.000000337
     40        6          -0.000001303   -0.000000745   -0.000002300
     41        6           0.000001574   -0.000000414   -0.000004932
     42        1           0.000000099    0.000000948    0.000000349
     43        1          -0.000000039   -0.000000935   -0.000002650
     44        1           0.000000669    0.000000487   -0.000000695
     45        1           0.000000281   -0.000001120   -0.000003855
     46        6          -0.000000394    0.000000931   -0.000001460
     47        6          -0.000000352   -0.000001037    0.000000013
     48        6           0.000000459    0.000000213   -0.000004058
     49        6           0.000000515   -0.000001991   -0.000002350
     50        6           0.000000960    0.000001150   -0.000003113
     51        6          -0.000001265    0.000000909    0.000000190
     52        1           0.000000688   -0.000000774    0.000000371
     53        1          -0.000000197    0.000000209   -0.000002704
     54        1          -0.000000319    0.000000058   -0.000000417
     55        1          -0.000000749    0.000000658   -0.000003966
     56        9          -0.000000539   -0.000000376   -0.000001919
     57        9           0.000000158    0.000000468   -0.000003950
 -------------------------------------------------------------------
 Cartesian Forces:  Max     0.000006334 RMS     0.000002157
 Leave Link  716 at Sat Oct 20 07:27:00 2018, MaxMem=   838860800 cpu:         0.6
 (Enter /soft/sl6.3/x86_64/gaussian/g09_d01/g09/l103.exe)

 GradGradGradGradGradGradGradGradGradGradGradGradGradGradGradGradGradGrad
 Berny optimization.
 FormGI is forming the generalized inverse of G from B-inverse, IUseBI=4.
 Internal  Forces:  Max     0.000005219 RMS     0.000000892
 Search for a local minimum.
 Step number   1 out of a maximum of  342
 All quantities printed in internal units (Hartrees-Bohrs-Radians)
 RMS Force = .89157D-06 SwitMx=.10000D-02 MixMth= 2
 Mixed Optimization -- En-DIIS/RFO-DIIS
 Second derivative matrix not updated -- first step.
 ITU=  0
     Eigenvalues ---    0.00760   0.00843   0.00850   0.01025   0.01259
     Eigenvalues ---    0.01339   0.01353   0.01353   0.01399   0.01591
     Eigenvalues ---    0.01808   0.01819   0.01869   0.01888   0.01907
     Eigenvalues ---    0.01915   0.01918   0.01973   0.02089   0.02094
     Eigenvalues ---    0.02164   0.02165   0.02182   0.02185   0.02187
     Eigenvalues ---    0.02188   0.02193   0.02194   0.02205   0.02206
     Eigenvalues ---    0.02206   0.02209   0.02215   0.02215   0.02219
     Eigenvalues ---    0.02223   0.02231   0.02233   0.02234   0.02235
     Eigenvalues ---    0.02241   0.02241   0.02248   0.02248   0.02256
     Eigenvalues ---    0.02256   0.02332   0.02332   0.02333   0.02339
     Eigenvalues ---    0.02402   0.02405   0.04598   0.07155   0.07740
     Eigenvalues ---    0.08251   0.08646   0.09408   0.10006   0.10034
     Eigenvalues ---    0.10792   0.11854   0.15200   0.15936   0.15943
     Eigenvalues ---    0.15996   0.15996   0.15996   0.15997   0.15998
     Eigenvalues ---    0.15998   0.15999   0.15999   0.15999   0.16000
     Eigenvalues ---    0.16000   0.16000   0.16000   0.16000   0.16000
     Eigenvalues ---    0.16000   0.19933   0.21020   0.21847   0.22000
     Eigenvalues ---    0.22000   0.22000   0.22000   0.22543   0.22554
     Eigenvalues ---    0.22951   0.22995   0.22996   0.23772   0.23851
     Eigenvalues ---    0.24000   0.24000   0.24136   0.24160   0.24480
     Eigenvalues ---    0.24552   0.24982   0.24982   0.25000   0.25000
     Eigenvalues ---    0.25000   0.25000   0.34425   0.35228   0.35517
     Eigenvalues ---    0.35540   0.35541   0.35566   0.35617   0.35625
     Eigenvalues ---    0.35638   0.35645   0.35681   0.35682   0.35711
     Eigenvalues ---    0.35714   0.35719   0.35721   0.35786   0.35793
     Eigenvalues ---    0.36588   0.36590   0.41293   0.41471   0.41473
     Eigenvalues ---    0.41626   0.42589   0.42620   0.42801   0.42810
     Eigenvalues ---    0.42850   0.42857   0.44109   0.44148   0.46611
     Eigenvalues ---    0.46631   0.46648   0.46675   0.46678   0.46707
     Eigenvalues ---    0.47206   0.47212   0.47242   0.47314   0.47315
     Eigenvalues ---    0.47321   0.47718   0.47720   0.50643   0.50746
     Eigenvalues ---    0.51907   0.52026   0.53831   0.54127   0.55515
     Eigenvalues ---    0.55591   0.56914   0.57074   0.65188   0.65374
 RFO step:  Lambda= 0.00000000D+00 EMin= 7.59804678D-03
 Linear search not attempted -- first point.
 Iteration  1 RMS(Cart)=  0.00006035 RMS(Int)=  0.00000000
 Iteration  2 RMS(Cart)=  0.00000000 RMS(Int)=  0.00000000
 ITry= 1 IFail=0 DXMaxC= 3.26D-04 DCOld= 1.00D+10 DXMaxT= 3.00D-01 DXLimC= 3.00D+00 Rises=F
 Variable       Old X    -DE/DX   Delta X   Delta X   Delta X     New X
                                 (Linear)    (Quad)   (Total)
    R1        4.54074   0.00000   0.00000   0.00001   0.00001   4.54075
    R2        4.44217   0.00000   0.00000   0.00004   0.00004   4.44222
    R3        4.16963   0.00000   0.00000   0.00002   0.00002   4.16965
    R4        4.40915   0.00000   0.00000   0.00000   0.00000   4.40915
    R5        4.39151   0.00000   0.00000   0.00004   0.00004   4.39155
    R6        4.28381   0.00001   0.00000   0.00006   0.00006   4.28387
    R7        2.52155   0.00000   0.00000   0.00000   0.00000   2.52156
    R8        2.54442   0.00000   0.00000   0.00000   0.00000   2.54442
    R9        2.44873   0.00000   0.00000   0.00000   0.00000   2.44873
   R10        2.58615   0.00000   0.00000   0.00000   0.00000   2.58615
   R11        2.54855   0.00000   0.00000   0.00000   0.00000   2.54855
   R12        2.57027   0.00000   0.00000   0.00000   0.00000   2.57027
   R13        2.69402   0.00000   0.00000   0.00000   0.00000   2.69402
   R14        2.04766   0.00000   0.00000   0.00000   0.00000   2.04766
   R15        2.62723   0.00000   0.00000   0.00000   0.00000   2.62722
   R16        2.04582   0.00000   0.00000   0.00000   0.00000   2.04582
   R17        2.63047   0.00000   0.00000   0.00000   0.00000   2.63047
   R18        2.04805   0.00000   0.00000   0.00000   0.00000   2.04805
   R19        2.62340   0.00000   0.00000   0.00000   0.00000   2.62340
   R20        2.04671   0.00000   0.00000   0.00000   0.00000   2.04671
   R21        2.63855   0.00000   0.00000   0.00000   0.00000   2.63855
   R22        2.75763   0.00000   0.00000   0.00000   0.00000   2.75763
   R23        2.59950   0.00000   0.00000   0.00000   0.00000   2.59950
   R24        2.03172   0.00000   0.00000   0.00000   0.00000   2.03172
   R25        2.51997   0.00000   0.00000   0.00001   0.00001   2.51997
   R26        2.54315   0.00000   0.00000   0.00000   0.00000   2.54316
   R27        2.44696   0.00000   0.00000   0.00000   0.00000   2.44696
   R28        2.58496   0.00000   0.00000   0.00000   0.00000   2.58496
   R29        2.54502   0.00000   0.00000   0.00000   0.00000   2.54502
   R30        2.57282   0.00000   0.00000   0.00000   0.00000   2.57282
   R31        2.69602   0.00000   0.00000   0.00000   0.00000   2.69602
   R32        2.04844   0.00000   0.00000   0.00000   0.00000   2.04844
   R33        2.62862   0.00000   0.00000  -0.00001  -0.00001   2.62861
   R34        2.04584   0.00000   0.00000   0.00000   0.00000   2.04584
   R35        2.62949   0.00000   0.00000   0.00000   0.00000   2.62949
   R36        2.04806   0.00000   0.00000   0.00000   0.00000   2.04806
   R37        2.62505   0.00000   0.00000   0.00000   0.00000   2.62504
   R38        2.04685   0.00000   0.00000   0.00000   0.00000   2.04685
   R39        2.63808   0.00000   0.00000   0.00000   0.00000   2.63808
   R40        2.76426   0.00000   0.00000   0.00000   0.00000   2.76427
   R41        2.59994   0.00000   0.00000   0.00000   0.00000   2.59994
   R42        2.03169   0.00000   0.00000   0.00000   0.00000   2.03169
   R43        2.63419   0.00000   0.00000   0.00000   0.00000   2.63419
   R44        2.63778   0.00000   0.00000   0.00000   0.00000   2.63778
   R45        2.62859   0.00000   0.00000   0.00000   0.00000   2.62859
   R46        2.04651   0.00000   0.00000   0.00000   0.00000   2.04651
   R47        2.62496   0.00000   0.00000   0.00000   0.00000   2.62496
   R48        2.04407   0.00000   0.00000   0.00000   0.00000   2.04407
   R49        2.62075   0.00000   0.00000   0.00000   0.00000   2.62075
   R50        2.04523   0.00000   0.00000   0.00000   0.00000   2.04523
   R51        2.62283   0.00000   0.00000   0.00000   0.00000   2.62282
   R52        2.04536   0.00000   0.00000   0.00000   0.00000   2.04536
   R53        2.54677   0.00000   0.00000   0.00000   0.00000   2.54677
   R54        2.63392   0.00000   0.00000   0.00000   0.00000   2.63392
   R55        2.63757   0.00000   0.00000   0.00000   0.00000   2.63757
   R56        2.62859   0.00000   0.00000   0.00000   0.00000   2.62859
   R57        2.04640   0.00000   0.00000   0.00000   0.00000   2.04640
   R58        2.62484   0.00000   0.00000   0.00000   0.00000   2.62484
   R59        2.04417   0.00000   0.00000   0.00000   0.00000   2.04417
   R60        2.62068   0.00000   0.00000   0.00000   0.00000   2.62068
   R61        2.04520   0.00000   0.00000   0.00000   0.00000   2.04520
   R62        2.62294   0.00000   0.00000   0.00000   0.00000   2.62294
   R63        2.04532   0.00000   0.00000   0.00000   0.00000   2.04532
   R64        2.54610   0.00000   0.00000   0.00000   0.00000   2.54610
    A1        1.45059   0.00000   0.00000  -0.00003  -0.00003   1.45056
    A2        1.57822   0.00000   0.00000   0.00001   0.00001   1.57823
    A3        1.88855   0.00000   0.00000   0.00000   0.00000   1.88855
    A4        2.84753   0.00000   0.00000  -0.00001  -0.00001   2.84752
    A5        1.68656   0.00000   0.00000   0.00001   0.00001   1.68657
    A6        1.26100   0.00000   0.00000   0.00000   0.00000   1.26099
    A7        1.47811   0.00000   0.00000   0.00002   0.00002   1.47812
    A8        1.59842   0.00000   0.00000   0.00002   0.00002   1.59845
    A9        1.73807   0.00000   0.00000   0.00001   0.00001   1.73808
   A10        1.69088   0.00000   0.00000  -0.00002  -0.00002   1.69086
   A11        2.81869   0.00000   0.00000   0.00000   0.00000   2.81870
   A12        1.49388   0.00000   0.00000   0.00002   0.00002   1.49389
   A13        1.64817   0.00000   0.00000  -0.00003  -0.00003   1.64814
   A14        1.25847   0.00000   0.00000   0.00000   0.00000   1.25847
   A15        2.19212   0.00000   0.00000   0.00001   0.00001   2.19213
   A16        2.00585   0.00000   0.00000   0.00000   0.00000   2.00585
   A17        2.06862   0.00000   0.00000   0.00000   0.00000   2.06861
   A18        2.27304   0.00000   0.00000   0.00000   0.00000   2.27303
   A19        2.02210   0.00000   0.00000   0.00000   0.00000   2.02210
   A20        1.92594   0.00000   0.00000   0.00000   0.00000   1.92594
   A21        1.86548   0.00000   0.00000   0.00000   0.00000   1.86548
   A22        1.93574   0.00000   0.00000   0.00000   0.00000   1.93573
   A23        2.09272   0.00000   0.00000   0.00000   0.00000   2.09272
   A24        2.25411   0.00000   0.00000   0.00000   0.00000   2.25411
   A25        2.02090   0.00000   0.00000   0.00000   0.00000   2.02089
   A26        2.14798   0.00000   0.00000   0.00000   0.00000   2.14798
   A27        2.11410   0.00000   0.00000   0.00000   0.00000   2.11410
   A28        2.09703   0.00000   0.00000   0.00000   0.00000   2.09702
   A29        2.06723   0.00000   0.00000   0.00000   0.00000   2.06723
   A30        2.11889   0.00000   0.00000   0.00000   0.00000   2.11889
   A31        2.10647   0.00000   0.00000   0.00000   0.00000   2.10647
   A32        2.07647   0.00000   0.00000   0.00000   0.00000   2.07647
   A33        2.10022   0.00000   0.00000   0.00000   0.00000   2.10022
   A34        2.10783   0.00000   0.00000   0.00000   0.00000   2.10783
   A35        2.07411   0.00000   0.00000   0.00000   0.00000   2.07412
   A36        2.10122   0.00000   0.00000   0.00000   0.00000   2.10122
   A37        2.13187   0.00000   0.00000   0.00000   0.00000   2.13187
   A38        1.99882   0.00000   0.00000   0.00001   0.00001   1.99882
   A39        2.15241   0.00000   0.00000  -0.00001  -0.00001   2.15240
   A40        2.08130   0.00000   0.00000   0.00000   0.00000   2.08130
   A41        1.87333   0.00000   0.00000   0.00000   0.00000   1.87333
   A42        2.32782   0.00000   0.00000   0.00000   0.00000   2.32782
   A43        1.82423   0.00000   0.00000   0.00000   0.00000   1.82423
   A44        2.14086   0.00000   0.00000   0.00000   0.00000   2.14086
   A45        2.31617   0.00000   0.00000   0.00000   0.00000   2.31617
   A46        2.17078   0.00000   0.00000   0.00002   0.00002   2.17080
   A47        2.02514   0.00000   0.00000  -0.00001  -0.00001   2.02513
   A48        2.07132   0.00000   0.00000  -0.00001  -0.00001   2.07132
   A49        2.28383   0.00000   0.00000   0.00001   0.00001   2.28384
   A50        1.98296   0.00000   0.00000  -0.00001  -0.00001   1.98295
   A51        1.92620   0.00000   0.00000  -0.00001  -0.00001   1.92619
   A52        1.86670   0.00000   0.00000   0.00000   0.00000   1.86670
   A53        1.93554   0.00000   0.00000   0.00000   0.00000   1.93554
   A54        2.09230   0.00000   0.00000   0.00000   0.00000   2.09230
   A55        2.25471   0.00000   0.00000   0.00000   0.00000   2.25471
   A56        2.02048   0.00000   0.00000   0.00000   0.00000   2.02048
   A57        2.14643   0.00000   0.00000   0.00000   0.00000   2.14644
   A58        2.11612   0.00000   0.00000   0.00000   0.00000   2.11612
   A59        2.09789   0.00000   0.00000   0.00000   0.00000   2.09789
   A60        2.06669   0.00000   0.00000   0.00000   0.00000   2.06669
   A61        2.11858   0.00000   0.00000   0.00000   0.00000   2.11858
   A62        2.10597   0.00000   0.00000   0.00000   0.00000   2.10597
   A63        2.07774   0.00000   0.00000   0.00000   0.00000   2.07773
   A64        2.09947   0.00000   0.00000   0.00000   0.00000   2.09947
   A65        2.10710   0.00000   0.00000   0.00000   0.00000   2.10711
   A66        2.07294   0.00000   0.00000   0.00000   0.00000   2.07294
   A67        2.10314   0.00000   0.00000  -0.00001  -0.00001   2.10313
   A68        2.13116   0.00000   0.00000   0.00000   0.00000   2.13116
   A69        2.00083   0.00000   0.00000   0.00001   0.00001   2.00084
   A70        2.15110   0.00000   0.00000  -0.00001  -0.00001   2.15109
   A71        2.08523   0.00000   0.00000   0.00001   0.00001   2.08524
   A72        1.87328   0.00000   0.00000   0.00000   0.00000   1.87329
   A73        2.32349   0.00000   0.00000  -0.00001  -0.00001   2.32348
   A74        1.82298   0.00000   0.00000   0.00000   0.00000   1.82298
   A75        2.14017   0.00000   0.00000   0.00000   0.00000   2.14017
   A76        2.31787   0.00000   0.00000  -0.00001  -0.00001   2.31786
   A77        2.09643   0.00000   0.00000   0.00000   0.00000   2.09643
   A78        2.07577   0.00000   0.00000   0.00000   0.00000   2.07577
   A79        2.11099   0.00000   0.00000   0.00000   0.00000   2.11099
   A80        2.08849   0.00000   0.00000   0.00000   0.00000   2.08849
   A81        2.10406   0.00000   0.00000   0.00000   0.00000   2.10406
   A82        2.09043   0.00000   0.00000   0.00000   0.00000   2.09043
   A83        2.08378   0.00000   0.00000   0.00000   0.00000   2.08378
   A84        2.08563   0.00000   0.00000   0.00000   0.00000   2.08563
   A85        2.11377   0.00000   0.00000   0.00000   0.00000   2.11377
   A86        2.07361   0.00000   0.00000   0.00000   0.00000   2.07360
   A87        2.11985   0.00000   0.00000   0.00000   0.00000   2.11984
   A88        2.08961   0.00000   0.00000   0.00000   0.00000   2.08962
   A89        2.07871   0.00000   0.00000   0.00000   0.00000   2.07871
   A90        2.11488   0.00000   0.00000   0.00000   0.00000   2.11488
   A91        2.08953   0.00000   0.00000   0.00000   0.00000   2.08953
   A92        2.13063   0.00000   0.00000   0.00000   0.00000   2.13063
   A93        2.07438   0.00000   0.00000   0.00000   0.00000   2.07438
   A94        2.07817   0.00000   0.00000   0.00000   0.00000   2.07817
   A95        2.09645   0.00000   0.00000   0.00000   0.00000   2.09645
   A96        2.07481   0.00000   0.00000   0.00000   0.00000   2.07481
   A97        2.11192   0.00000   0.00000   0.00000   0.00000   2.11191
   A98        2.08801   0.00000   0.00000   0.00000   0.00000   2.08801
   A99        2.10484   0.00000   0.00000   0.00000   0.00000   2.10485
   A100       2.09012   0.00000   0.00000   0.00000   0.00000   2.09011
   A101       2.08319   0.00000   0.00000   0.00000   0.00000   2.08319
   A102       2.08650   0.00000   0.00000   0.00000   0.00000   2.08650
   A103       2.11349   0.00000   0.00000   0.00000   0.00000   2.11349
   A104       2.07348   0.00000   0.00000   0.00000   0.00000   2.07348
   A105       2.11994   0.00000   0.00000   0.00000   0.00000   2.11993
   A106       2.08965   0.00000   0.00000   0.00000   0.00000   2.08966
   A107       2.07870   0.00000   0.00000   0.00000   0.00000   2.07870
   A108       2.11471   0.00000   0.00000   0.00000   0.00000   2.11471
   A109       2.08971   0.00000   0.00000   0.00000   0.00000   2.08971
   A110       2.13092   0.00000   0.00000   0.00000   0.00000   2.13092
   A111       2.07429   0.00000   0.00000   0.00000   0.00000   2.07429
   A112       2.07798   0.00000   0.00000   0.00000   0.00000   2.07798
   A113       3.33914   0.00000   0.00000  -0.00003  -0.00003   3.33910
   A114       3.27601   0.00000   0.00000  -0.00001  -0.00001   3.27600
    D1       -1.55678   0.00000   0.00000   0.00002   0.00002  -1.55675
    D2        1.38606   0.00000   0.00000   0.00006   0.00006   1.38612
    D3        3.10908   0.00000   0.00000   0.00000   0.00000   3.10908
    D4       -0.23127   0.00000   0.00000   0.00004   0.00004  -0.23123
    D5        1.38156   0.00000   0.00000   0.00002   0.00002   1.38159
    D6       -1.95879   0.00000   0.00000   0.00006   0.00006  -1.95873
    D7        0.12731   0.00000   0.00000   0.00003   0.00003   0.12734
    D8        3.07015   0.00000   0.00000   0.00006   0.00006   3.07021
    D9        1.56057   0.00000   0.00000   0.00001   0.00001   1.56058
   D10       -1.16888   0.00000   0.00000   0.00003   0.00003  -1.16884
   D11        3.00272   0.00000   0.00000  -0.00003  -0.00003   3.00270
   D12        0.27327   0.00000   0.00000  -0.00001  -0.00001   0.27327
   D13       -0.33397   0.00000   0.00000   0.00001   0.00001  -0.33396
   D14       -3.06341   0.00000   0.00000   0.00003   0.00003  -3.06338
   D15       -1.84661   0.00000   0.00000   0.00000   0.00000  -1.84661
   D16        1.70713   0.00000   0.00000   0.00002   0.00002   1.70715
   D17       -2.75532   0.00000   0.00000   0.00008   0.00008  -2.75524
   D18        0.79842   0.00000   0.00000   0.00010   0.00010   0.79852
   D19        2.21923   0.00000   0.00000  -0.00007  -0.00007   2.21916
   D20       -1.11647   0.00000   0.00000  -0.00006  -0.00006  -1.11652
   D21        1.45577   0.00000   0.00000  -0.00001  -0.00001   1.45576
   D22       -1.87992   0.00000   0.00000   0.00000   0.00000  -1.87992
   D23        0.21030   0.00000   0.00000  -0.00002  -0.00002   0.21029
   D24       -3.12539   0.00000   0.00000   0.00000   0.00000  -3.12539
   D25       -1.52006   0.00000   0.00000  -0.00003  -0.00003  -1.52010
   D26        1.42743   0.00000   0.00000  -0.00002  -0.00002   1.42741
   D27        3.08577   0.00000   0.00000   0.00000   0.00000   3.08577
   D28       -0.24992   0.00000   0.00000   0.00002   0.00002  -0.24990
   D29       -0.41072   0.00000   0.00000  -0.00005  -0.00005  -0.41076
   D30       -3.05776   0.00000   0.00000  -0.00005  -0.00005  -3.05782
   D31       -1.86368   0.00000   0.00000  -0.00002  -0.00002  -1.86370
   D32        1.77245   0.00000   0.00000  -0.00002  -0.00002   1.77243
   D33       -2.36167   0.00000   0.00000  -0.00012  -0.00012  -2.36178
   D34        1.27447   0.00000   0.00000  -0.00012  -0.00012   1.27435
   D35        1.49056   0.00000   0.00000  -0.00005  -0.00005   1.49051
   D36       -1.15649   0.00000   0.00000  -0.00006  -0.00006  -1.15655
   D37        2.95513   0.00000   0.00000  -0.00003  -0.00003   2.95510
   D38        0.30808   0.00000   0.00000  -0.00003  -0.00003   0.30805
   D39       -0.17525   0.00000   0.00000   0.00003   0.00003  -0.17522
   D40        2.94424   0.00000   0.00000   0.00003   0.00003   2.94427
   D41       -3.11162   0.00000   0.00000  -0.00001  -0.00001  -3.11162
   D42        0.00788   0.00000   0.00000   0.00000   0.00000   0.00787
   D43       -2.97259   0.00000   0.00000  -0.00003  -0.00003  -2.97262
   D44        0.15548   0.00000   0.00000  -0.00006  -0.00006   0.15542
   D45       -0.01476   0.00000   0.00000   0.00000   0.00000  -0.01475
   D46        3.11331   0.00000   0.00000  -0.00002  -0.00002   3.11329
   D47       -2.73677   0.00000   0.00000   0.00002   0.00002  -2.73675
   D48        0.01019   0.00000   0.00000   0.00000   0.00000   0.01020
   D49       -0.30538   0.00000   0.00000  -0.00002  -0.00002  -0.30541
   D50        2.80068   0.00000   0.00000  -0.00004  -0.00004   2.80064
   D51       -3.11474   0.00000   0.00000  -0.00001  -0.00001  -3.11475
   D52       -0.00869   0.00000   0.00000  -0.00002  -0.00002  -0.00871
   D53       -0.00807   0.00000   0.00000   0.00001   0.00001  -0.00805
   D54        3.09907   0.00000   0.00000   0.00000   0.00000   3.09908
   D55        0.00270   0.00000   0.00000  -0.00003  -0.00003   0.00268
   D56        3.08549   0.00000   0.00000  -0.00002  -0.00002   3.08548
   D57       -3.10037   0.00000   0.00000  -0.00002  -0.00002  -3.10039
   D58       -0.01758   0.00000   0.00000  -0.00001  -0.00001  -0.01758
   D59        2.59618   0.00000   0.00000  -0.00003  -0.00003   2.59615
   D60       -0.54453   0.00000   0.00000  -0.00002  -0.00002  -0.54455
   D61       -0.58693   0.00000   0.00000  -0.00004  -0.00004  -0.58697
   D62        2.55555   0.00000   0.00000  -0.00004  -0.00004   2.55552
   D63       -3.13107   0.00000   0.00000   0.00000   0.00000  -3.13106
   D64        0.00137   0.00000   0.00000   0.00000   0.00000   0.00138
   D65       -0.01272   0.00000   0.00000   0.00001   0.00001  -0.01271
   D66        3.11972   0.00000   0.00000   0.00001   0.00001   3.11973
   D67       -3.13895   0.00000   0.00000   0.00000   0.00000  -3.13895
   D68       -0.00391   0.00000   0.00000   0.00000   0.00000  -0.00392
   D69       -0.00663   0.00000   0.00000   0.00000   0.00000  -0.00663
   D70        3.12841   0.00000   0.00000   0.00000   0.00000   3.12841
   D71       -3.13661   0.00000   0.00000   0.00000   0.00000  -3.13661
   D72       -0.00254   0.00000   0.00000   0.00000   0.00000  -0.00254
   D73       -0.00155   0.00000   0.00000   0.00000   0.00000  -0.00155
   D74        3.13252   0.00000   0.00000   0.00000   0.00000   3.13252
   D75        0.01222   0.00000   0.00000   0.00000   0.00000   0.01222
   D76       -3.11464   0.00000   0.00000   0.00002   0.00002  -3.11462
   D77       -3.13687   0.00000   0.00000   0.00000   0.00000  -3.13687
   D78        0.01945   0.00000   0.00000   0.00002   0.00002   0.01948
   D79        0.08950   0.00000   0.00000   0.00005   0.00005   0.08956
   D80       -3.00542   0.00000   0.00000   0.00007   0.00007  -3.00535
   D81       -3.06579   0.00000   0.00000   0.00003   0.00003  -3.06576
   D82        0.12247   0.00000   0.00000   0.00005   0.00005   0.12252
   D83        0.00341   0.00000   0.00000   0.00003   0.00003   0.00343
   D84       -3.07081   0.00000   0.00000   0.00002   0.00002  -3.07079
   D85        3.10234   0.00000   0.00000   0.00001   0.00001   3.10235
   D86        0.02813   0.00000   0.00000   0.00000   0.00000   0.02812
   D87       -0.17392   0.00000   0.00000   0.00001   0.00001  -0.17391
   D88        2.94886   0.00000   0.00000   0.00001   0.00001   2.94887
   D89       -3.11665   0.00000   0.00000  -0.00001  -0.00001  -3.11666
   D90        0.00613   0.00000   0.00000  -0.00001  -0.00001   0.00612
   D91       -2.97350   0.00000   0.00000  -0.00002  -0.00002  -2.97352
   D92        0.15366   0.00000   0.00000  -0.00001  -0.00001   0.15366
   D93       -0.01438   0.00000   0.00000   0.00000   0.00000  -0.01437
   D94        3.11279   0.00000   0.00000   0.00001   0.00001   3.11280
   D95       -2.64723   0.00000   0.00000  -0.00002  -0.00002  -2.64726
   D96        0.01200   0.00000   0.00000  -0.00002  -0.00002   0.01198
   D97       -0.35851   0.00000   0.00000   0.00004   0.00004  -0.35847
   D98        2.73760   0.00000   0.00000   0.00004   0.00004   2.73764
   D99       -3.10714   0.00000   0.00000   0.00003   0.00003  -3.10711
   D100      -0.01103   0.00000   0.00000   0.00004   0.00004  -0.01099
   D101      -0.00865   0.00000   0.00000   0.00000   0.00000  -0.00865
   D102       3.09814   0.00000   0.00000   0.00002   0.00002   3.09816
   D103       0.00188   0.00000   0.00000   0.00002   0.00002   0.00190
   D104       3.08109   0.00000   0.00000   0.00000   0.00000   3.08108
   D105      -3.10079   0.00000   0.00000   0.00000   0.00000  -3.10079
   D106      -0.02158   0.00000   0.00000  -0.00003  -0.00003  -0.02161
   D107       2.60865   0.00000   0.00000   0.00006   0.00006   2.60871
   D108      -0.53021   0.00000   0.00000   0.00006   0.00006  -0.53014
   D109      -0.57489   0.00000   0.00000   0.00009   0.00009  -0.57480
   D110       2.56944   0.00000   0.00000   0.00009   0.00009   2.56953
   D111      -3.13154   0.00000   0.00000   0.00000   0.00000  -3.13153
   D112       0.00318   0.00000   0.00000   0.00001   0.00001   0.00318
   D113      -0.00976   0.00000   0.00000   0.00000   0.00000  -0.00975
   D114       3.12495   0.00000   0.00000   0.00001   0.00001   3.12496
   D115       3.14151   0.00000   0.00000   0.00000   0.00000   3.14150
   D116      -0.00437   0.00000   0.00000   0.00000   0.00000  -0.00437
   D117      -0.00705   0.00000   0.00000   0.00000   0.00000  -0.00705
   D118       3.13025   0.00000   0.00000   0.00000   0.00000   3.13026
   D119      -3.14143   0.00000   0.00000  -0.00001  -0.00001  -3.14143
   D120      -0.00333   0.00000   0.00000  -0.00001  -0.00001  -0.00333
   D121      -0.00410   0.00000   0.00000  -0.00001  -0.00001  -0.00411
   D122       3.13399   0.00000   0.00000   0.00000   0.00000   3.13399
   D123       0.01307   0.00000   0.00000   0.00001   0.00001   0.01308
   D124      -3.11283   0.00000   0.00000  -0.00001  -0.00001  -3.11284
   D125      -3.13201   0.00000   0.00000   0.00001   0.00001  -3.13200
   D126       0.02527   0.00000   0.00000   0.00000   0.00000   0.02527
   D127       0.13735   0.00000   0.00000  -0.00002  -0.00002   0.13733
   D128      -2.94474   0.00000   0.00000  -0.00003  -0.00003  -2.94477
   D129      -3.01886   0.00000   0.00000  -0.00001  -0.00001  -3.01886
   D130       0.18224   0.00000   0.00000  -0.00002  -0.00002   0.18222
   D131       0.00526   0.00000   0.00000  -0.00003  -0.00003   0.00522
   D132      -3.06471   0.00000   0.00000   0.00000   0.00000  -3.06471
   D133       3.09259   0.00000   0.00000  -0.00002  -0.00002   3.09256
   D134       0.02262   0.00000   0.00000   0.00001   0.00001   0.02263
   D135       3.12678   0.00000   0.00000   0.00000   0.00000   3.12678
   D136      -0.03656   0.00000   0.00000   0.00000   0.00000  -0.03657
   D137      -0.01572   0.00000   0.00000  -0.00001  -0.00001  -0.01572
   D138       3.10412   0.00000   0.00000  -0.00001  -0.00001   3.10412
   D139      -3.14051   0.00000   0.00000   0.00000   0.00000  -3.14051
   D140       0.00338   0.00000   0.00000   0.00000   0.00000   0.00339
   D141       0.00198   0.00000   0.00000   0.00001   0.00001   0.00198
   D142      -3.13731   0.00000   0.00000   0.00001   0.00001  -3.13731
   D143       0.01592   0.00000   0.00000   0.00000   0.00000   0.01592
   D144       3.14094   0.00000   0.00000  -0.00001  -0.00001   3.14094
   D145      -3.10409   0.00000   0.00000   0.00000   0.00000  -3.10410
   D146       0.02093   0.00000   0.00000   0.00000   0.00000   0.02092
   D147       0.01113   0.00000   0.00000   0.00000   0.00000   0.01114
   D148       3.14050   0.00000   0.00000   0.00000   0.00000   3.14051
   D149      -3.13280   0.00000   0.00000   0.00000   0.00000  -3.13280
   D150      -0.00343   0.00000   0.00000   0.00000   0.00000  -0.00343
   D151      -0.00276   0.00000   0.00000   0.00001   0.00001  -0.00275
   D152       3.13563   0.00000   0.00000  -0.00003  -0.00003   3.13561
   D153      -3.12808   0.00000   0.00000   0.00001   0.00001  -3.12807
   D154       0.01031   0.00000   0.00000  -0.00002  -0.00002   0.01029
   D155      -0.01089   0.00000   0.00000  -0.00001  -0.00001  -0.01090
   D156       3.13391   0.00000   0.00000   0.00002   0.00002   3.13394
   D157      -3.14044   0.00000   0.00000  -0.00001  -0.00001  -3.14045
   D158       0.00436   0.00000   0.00000   0.00002   0.00002   0.00439
   D159       3.12875   0.00000   0.00000   0.00000   0.00000   3.12874
   D160      -0.03507   0.00000   0.00000   0.00000   0.00000  -0.03508
   D161      -0.01564   0.00000   0.00000  -0.00001  -0.00001  -0.01565
   D162       3.10372   0.00000   0.00000  -0.00001  -0.00001   3.10372
   D163       3.14089   0.00000   0.00000   0.00000   0.00000   3.14089
   D164       0.00305   0.00000   0.00000   0.00000   0.00000   0.00305
   D165       0.00206   0.00000   0.00000   0.00001   0.00001   0.00207
   D166      -3.13578   0.00000   0.00000   0.00000   0.00000  -3.13577
   D167       0.01573   0.00000   0.00000   0.00000   0.00000   0.01573
   D168       3.14066   0.00000   0.00000   0.00000   0.00000   3.14066
   D169      -3.10382   0.00000   0.00000   0.00000   0.00000  -3.10383
   D170       0.02110   0.00000   0.00000   0.00000   0.00000   0.02110
   D171       0.01101   0.00000   0.00000   0.00000   0.00000   0.01101
   D172       3.14070   0.00000   0.00000   0.00000   0.00000   3.14070
   D173      -3.13440   0.00000   0.00000   0.00001   0.00001  -3.13440
   D174      -0.00471   0.00000   0.00000   0.00001   0.00001  -0.00470
   D175      -0.00263   0.00000   0.00000   0.00001   0.00001  -0.00261
   D176       3.13629   0.00000   0.00000  -0.00002  -0.00002   3.13627
   D177      -3.12785   0.00000   0.00000   0.00001   0.00001  -3.12784
   D178       0.01107   0.00000   0.00000  -0.00002  -0.00002   0.01104
   D179      -0.01087   0.00000   0.00000  -0.00001  -0.00001  -0.01088
   D180       3.13340   0.00000   0.00000   0.00002   0.00002   3.13342
   D181      -3.14074   0.00000   0.00000  -0.00001  -0.00001  -3.14075
   D182       0.00354   0.00000   0.00000   0.00002   0.00002   0.00356
         Item               Value     Threshold  Converged?
 Maximum Force            0.000005     0.000450     YES
 RMS     Force            0.000001     0.000300     YES
 Maximum Displacement     0.000326     0.001800     YES
 RMS     Displacement     0.000060     0.001200     YES
 Predicted change in Energy=-1.847235D-09
 Optimization completed.
    -- Stationary point found.
                           ----------------------------
                           !   Optimized Parameters   !
                           ! (Angstroms and Degrees)  !
 --------------------------                            --------------------------
 ! Name  Definition              Value          Derivative Info.                !
 --------------------------------------------------------------------------------
 ! R1    R(1,2)                  2.4029         -DE/DX =    0.0                 !
 ! R2    R(1,3)                  2.3507         -DE/DX =    0.0                 !
 ! R3    R(1,4)                  2.2065         -DE/DX =    0.0                 !
 ! R4    R(1,19)                 2.3332         -DE/DX =    0.0                 !
 ! R5    R(1,20)                 2.3239         -DE/DX =    0.0                 !
 ! R6    R(1,21)                 2.2669         -DE/DX =    0.0                 !
 ! R7    R(3,7)                  1.3343         -DE/DX =    0.0                 !
 ! R8    R(3,15)                 1.3465         -DE/DX =    0.0                 !
 ! R9    R(4,5)                  1.2958         -DE/DX =    0.0                 !
 ! R10   R(4,16)                 1.3685         -DE/DX =    0.0                 !
 ! R11   R(5,6)                  1.3486         -DE/DX =    0.0                 !
 ! R12   R(6,17)                 1.3601         -DE/DX =    0.0                 !
 ! R13   R(6,36)                 1.4256         -DE/DX =    0.0                 !
 ! R14   R(7,8)                  1.0836         -DE/DX =    0.0                 !
 ! R15   R(7,9)                  1.3903         -DE/DX =    0.0                 !
 ! R16   R(9,10)                 1.0826         -DE/DX =    0.0                 !
 ! R17   R(9,11)                 1.392          -DE/DX =    0.0                 !
 ! R18   R(11,12)                1.0838         -DE/DX =    0.0                 !
 ! R19   R(11,13)                1.3882         -DE/DX =    0.0                 !
 ! R20   R(13,14)                1.0831         -DE/DX =    0.0                 !
 ! R21   R(13,15)                1.3963         -DE/DX =    0.0                 !
 ! R22   R(15,16)                1.4593         -DE/DX =    0.0                 !
 ! R23   R(16,17)                1.3756         -DE/DX =    0.0                 !
 ! R24   R(17,18)                1.0751         -DE/DX =    0.0                 !
 ! R25   R(20,24)                1.3335         -DE/DX =    0.0                 !
 ! R26   R(20,32)                1.3458         -DE/DX =    0.0                 !
 ! R27   R(21,22)                1.2949         -DE/DX =    0.0                 !
 ! R28   R(21,33)                1.3679         -DE/DX =    0.0                 !
 ! R29   R(22,23)                1.3468         -DE/DX =    0.0                 !
 ! R30   R(23,34)                1.3615         -DE/DX =    0.0                 !
 ! R31   R(23,46)                1.4267         -DE/DX =    0.0                 !
 ! R32   R(24,25)                1.084          -DE/DX =    0.0                 !
 ! R33   R(24,26)                1.391          -DE/DX =    0.0                 !
 ! R34   R(26,27)                1.0826         -DE/DX =    0.0                 !
 ! R35   R(26,28)                1.3915         -DE/DX =    0.0                 !
 ! R36   R(28,29)                1.0838         -DE/DX =    0.0                 !
 ! R37   R(28,30)                1.3891         -DE/DX =    0.0                 !
 ! R38   R(30,31)                1.0831         -DE/DX =    0.0                 !
 ! R39   R(30,32)                1.396          -DE/DX =    0.0                 !
 ! R40   R(32,33)                1.4628         -DE/DX =    0.0                 !
 ! R41   R(33,34)                1.3758         -DE/DX =    0.0                 !
 ! R42   R(34,35)                1.0751         -DE/DX =    0.0                 !
 ! R43   R(36,37)                1.394          -DE/DX =    0.0                 !
 ! R44   R(36,38)                1.3959         -DE/DX =    0.0                 !
 ! R45   R(37,39)                1.391          -DE/DX =    0.0                 !
 ! R46   R(37,42)                1.083          -DE/DX =    0.0                 !
 ! R47   R(38,40)                1.3891         -DE/DX =    0.0                 !
 ! R48   R(38,43)                1.0817         -DE/DX =    0.0                 !
 ! R49   R(39,41)                1.3868         -DE/DX =    0.0                 !
 ! R50   R(39,44)                1.0823         -DE/DX =    0.0                 !
 ! R51   R(40,41)                1.3879         -DE/DX =    0.0                 !
 ! R52   R(40,45)                1.0824         -DE/DX =    0.0                 !
 ! R53   R(41,56)                1.3477         -DE/DX =    0.0                 !
 ! R54   R(46,47)                1.3938         -DE/DX =    0.0                 !
 ! R55   R(46,48)                1.3957         -DE/DX =    0.0                 !
 ! R56   R(47,49)                1.391          -DE/DX =    0.0                 !
 ! R57   R(47,52)                1.0829         -DE/DX =    0.0                 !
 ! R58   R(48,50)                1.389          -DE/DX =    0.0                 !
 ! R59   R(48,53)                1.0817         -DE/DX =    0.0                 !
 ! R60   R(49,51)                1.3868         -DE/DX =    0.0                 !
 ! R61   R(49,54)                1.0823         -DE/DX =    0.0                 !
 ! R62   R(50,51)                1.388          -DE/DX =    0.0                 !
 ! R63   R(50,55)                1.0823         -DE/DX =    0.0                 !
 ! R64   R(51,57)                1.3473         -DE/DX =    0.0                 !
 ! A1    A(2,1,3)               83.1128         -DE/DX =    0.0                 !
 ! A2    A(2,1,4)               90.4254         -DE/DX =    0.0                 !
 ! A3    A(2,1,19)             108.2058         -DE/DX =    0.0                 !
 ! A4    A(2,1,20)             163.1515         -DE/DX =    0.0                 !
 ! A5    A(2,1,21)              96.6327         -DE/DX =    0.0                 !
 ! A6    A(3,1,4)               72.2498         -DE/DX =    0.0                 !
 ! A7    A(3,1,20)              84.6894         -DE/DX =    0.0                 !
 ! A8    A(3,1,21)              91.5829         -DE/DX =    0.0                 !
 ! A9    A(4,1,19)              99.5838         -DE/DX =    0.0                 !
 ! A10   A(4,1,20)              96.8803         -DE/DX =    0.0                 !
 ! A11   A(4,1,21)             161.4992         -DE/DX =    0.0                 !
 ! A12   A(19,1,20)             85.5928         -DE/DX =    0.0                 !
 ! A13   A(19,1,21)             94.4331         -DE/DX =    0.0                 !
 ! A14   A(20,1,21)             72.1048         -DE/DX =    0.0                 !
 ! A15   A(1,3,7)              125.5991         -DE/DX =    0.0                 !
 ! A16   A(1,3,15)             114.9268         -DE/DX =    0.0                 !
 ! A17   A(7,3,15)             118.5231         -DE/DX =    0.0                 !
 ! A18   A(1,4,5)              130.2353         -DE/DX =    0.0                 !
 ! A19   A(1,4,16)             115.8578         -DE/DX =    0.0                 !
 ! A20   A(5,4,16)             110.3484         -DE/DX =    0.0                 !
 ! A21   A(4,5,6)              106.8841         -DE/DX =    0.0                 !
 ! A22   A(5,6,17)             110.9095         -DE/DX =    0.0                 !
 ! A23   A(5,6,36)             119.9039         -DE/DX =    0.0                 !
 ! A24   A(17,6,36)            129.151          -DE/DX =    0.0                 !
 ! A25   A(3,7,8)              115.7889         -DE/DX =    0.0                 !
 ! A26   A(3,7,9)              123.0699         -DE/DX =    0.0                 !
 ! A27   A(8,7,9)              121.1288         -DE/DX =    0.0                 !
 ! A28   A(7,9,10)             120.1507         -DE/DX =    0.0                 !
 ! A29   A(7,9,11)             118.4436         -DE/DX =    0.0                 !
 ! A30   A(10,9,11)            121.4035         -DE/DX =    0.0                 !
 ! A31   A(9,11,12)            120.692          -DE/DX =    0.0                 !
 ! A32   A(9,11,13)            118.9731         -DE/DX =    0.0                 !
 ! A33   A(12,11,13)           120.3338         -DE/DX =    0.0                 !
 ! A34   A(11,13,14)           120.7695         -DE/DX =    0.0                 !
 ! A35   A(11,13,15)           118.838          -DE/DX =    0.0                 !
 ! A36   A(14,13,15)           120.3911         -DE/DX =    0.0                 !
 ! A37   A(3,15,13)            122.1473         -DE/DX =    0.0                 !
 ! A38   A(3,15,16)            114.5237         -DE/DX =    0.0                 !
 ! A39   A(13,15,16)           123.3241         -DE/DX =    0.0                 !
 ! A40   A(4,16,15)            119.2498         -DE/DX =    0.0                 !
 ! A41   A(4,16,17)            107.3342         -DE/DX =    0.0                 !
 ! A42   A(15,16,17)           133.3745         -DE/DX =    0.0                 !
 ! A43   A(6,17,16)            104.5207         -DE/DX =    0.0                 !
 ! A44   A(6,17,18)            122.6625         -DE/DX =    0.0                 !
 ! A45   A(16,17,18)           132.7069         -DE/DX =    0.0                 !
 ! A46   A(1,20,24)            124.3768         -DE/DX =    0.0                 !
 ! A47   A(1,20,32)            116.0317         -DE/DX =    0.0                 !
 ! A48   A(24,20,32)           118.678          -DE/DX =    0.0                 !
 ! A49   A(1,21,22)            130.8538         -DE/DX =    0.0                 !
 ! A50   A(1,21,33)            113.615          -DE/DX =    0.0                 !
 ! A51   A(22,21,33)           110.3629         -DE/DX =    0.0                 !
 ! A52   A(21,22,23)           106.9537         -DE/DX =    0.0                 !
 ! A53   A(22,23,34)           110.8984         -DE/DX =    0.0                 !
 ! A54   A(22,23,46)           119.8802         -DE/DX =    0.0                 !
 ! A55   A(34,23,46)           129.1851         -DE/DX =    0.0                 !
 ! A56   A(20,24,25)           115.7649         -DE/DX =    0.0                 !
 ! A57   A(20,24,26)           122.9815         -DE/DX =    0.0                 !
 ! A58   A(25,24,26)           121.2446         -DE/DX =    0.0                 !
 ! A59   A(24,26,27)           120.2004         -DE/DX =    0.0                 !
 ! A60   A(24,26,28)           118.4127         -DE/DX =    0.0                 !
 ! A61   A(27,26,28)           121.3857         -DE/DX =    0.0                 !
 ! A62   A(26,28,29)           120.6634         -DE/DX =    0.0                 !
 ! A63   A(26,28,30)           119.0455         -DE/DX =    0.0                 !
 ! A64   A(29,28,30)           120.2907         -DE/DX =    0.0                 !
 ! A65   A(28,30,31)           120.7282         -DE/DX =    0.0                 !
 ! A66   A(28,30,32)           118.7706         -DE/DX =    0.0                 !
 ! A67   A(31,30,32)           120.5009         -DE/DX =    0.0                 !
 ! A68   A(20,32,30)           122.1067         -DE/DX =    0.0                 !
 ! A69   A(20,32,33)           114.6389         -DE/DX =    0.0                 !
 ! A70   A(30,32,33)           123.2489         -DE/DX =    0.0                 !
 ! A71   A(21,33,32)           119.475          -DE/DX =    0.0                 !
 ! A72   A(21,33,34)           107.3313         -DE/DX =    0.0                 !
 ! A73   A(32,33,34)           133.1262         -DE/DX =    0.0                 !
 ! A74   A(23,34,33)           104.4492         -DE/DX =    0.0                 !
 ! A75   A(23,34,35)           122.6227         -DE/DX =    0.0                 !
 ! A76   A(33,34,35)           132.8041         -DE/DX =    0.0                 !
 ! A77   A(6,36,37)            120.1165         -DE/DX =    0.0                 !
 ! A78   A(6,36,38)            118.9328         -DE/DX =    0.0                 !
 ! A79   A(37,36,38)           120.9507         -DE/DX =    0.0                 !
 ! A80   A(36,37,39)           119.6617         -DE/DX =    0.0                 !
 ! A81   A(36,37,42)           120.5538         -DE/DX =    0.0                 !
 ! A82   A(39,37,42)           119.7728         -DE/DX =    0.0                 !
 ! A83   A(36,38,40)           119.3918         -DE/DX =    0.0                 !
 ! A84   A(36,38,43)           119.4977         -DE/DX =    0.0                 !
 ! A85   A(40,38,43)           121.1104         -DE/DX =    0.0                 !
 ! A86   A(37,39,41)           118.8089         -DE/DX =    0.0                 !
 ! A87   A(37,39,44)           121.4583         -DE/DX =    0.0                 !
 ! A88   A(41,39,44)           119.7261         -DE/DX =    0.0                 !
 ! A89   A(38,40,41)           119.1015         -DE/DX =    0.0                 !
 ! A90   A(38,40,45)           121.1737         -DE/DX =    0.0                 !
 ! A91   A(41,40,45)           119.7212         -DE/DX =    0.0                 !
 ! A92   A(39,41,40)           122.0762         -DE/DX =    0.0                 !
 ! A93   A(39,41,56)           118.8533         -DE/DX =    0.0                 !
 ! A94   A(40,41,56)           119.0703         -DE/DX =    0.0                 !
 ! A95   A(23,46,47)           120.1179         -DE/DX =    0.0                 !
 ! A96   A(23,46,48)           118.8781         -DE/DX =    0.0                 !
 ! A97   A(47,46,48)           121.0039         -DE/DX =    0.0                 !
 ! A98   A(46,47,49)           119.6342         -DE/DX =    0.0                 !
 ! A99   A(46,47,52)           120.5986         -DE/DX =    0.0                 !
 ! A100  A(49,47,52)           119.755          -DE/DX =    0.0                 !
 ! A101  A(46,48,50)           119.3578         -DE/DX =    0.0                 !
 ! A102  A(46,48,53)           119.5475         -DE/DX =    0.0                 !
 ! A103  A(50,48,53)           121.0943         -DE/DX =    0.0                 !
 ! A104  A(47,49,51)           118.8015         -DE/DX =    0.0                 !
 ! A105  A(47,49,54)           121.4634         -DE/DX =    0.0                 !
 ! A106  A(51,49,54)           119.7283         -DE/DX =    0.0                 !
 ! A107  A(48,50,51)           119.1009         -DE/DX =    0.0                 !
 ! A108  A(48,50,55)           121.1641         -DE/DX =    0.0                 !
 ! A109  A(51,50,55)           119.7315         -DE/DX =    0.0                 !
 ! A110  A(49,51,50)           122.0926         -DE/DX =    0.0                 !
 ! A111  A(49,51,57)           118.848          -DE/DX =    0.0                 !
 ! A112  A(50,51,57)           119.0593         -DE/DX =    0.0                 !
 ! A113  L(3,1,19,2,-1)        191.3185         -DE/DX =    0.0                 !
 ! A114  L(3,1,19,2,-2)        187.7016         -DE/DX =    0.0                 !
 ! D1    D(2,1,3,7)            -89.1966         -DE/DX =    0.0                 !
 ! D2    D(2,1,3,15)            79.4155         -DE/DX =    0.0                 !
 ! D3    D(4,1,3,7)            178.1372         -DE/DX =    0.0                 !
 ! D4    D(4,1,3,15)           -13.2507         -DE/DX =    0.0                 !
 ! D5    D(20,1,3,7)            79.1576         -DE/DX =    0.0                 !
 ! D6    D(20,1,3,15)         -112.2302         -DE/DX =    0.0                 !
 ! D7    D(21,1,3,7)             7.2945         -DE/DX =    0.0                 !
 ! D8    D(21,1,3,15)          175.9066         -DE/DX =    0.0                 !
 ! D9    D(2,1,4,5)             89.414          -DE/DX =    0.0                 !
 ! D10   D(2,1,4,16)           -66.9718         -DE/DX =    0.0                 !
 ! D11   D(3,1,4,5)            172.0433         -DE/DX =    0.0                 !
 ! D12   D(3,1,4,16)            15.6574         -DE/DX =    0.0                 !
 ! D13   D(19,1,4,5)           -19.1349         -DE/DX =    0.0                 !
 ! D14   D(19,1,4,16)         -175.5207         -DE/DX =    0.0                 !
 ! D15   D(20,1,4,5)          -105.8028         -DE/DX =    0.0                 !
 ! D16   D(20,1,4,16)           97.8114         -DE/DX =    0.0                 !
 ! D17   D(21,1,4,5)          -157.868          -DE/DX =    0.0                 !
 ! D18   D(21,1,4,16)           45.7462         -DE/DX =    0.0                 !
 ! D19   D(2,1,20,24)          127.1523         -DE/DX =    0.0                 !
 ! D20   D(2,1,20,32)          -63.9689         -DE/DX =    0.0                 !
 ! D21   D(3,1,20,24)           83.4096         -DE/DX =    0.0                 !
 ! D22   D(3,1,20,32)         -107.7116         -DE/DX =    0.0                 !
 ! D23   D(4,1,20,24)           12.0495         -DE/DX =    0.0                 !
 ! D24   D(4,1,20,32)         -179.0717         -DE/DX =    0.0                 !
 ! D25   D(19,1,20,24)         -87.0933         -DE/DX =    0.0                 !
 ! D26   D(19,1,20,32)          81.7855         -DE/DX =    0.0                 !
 ! D27   D(21,1,20,24)         176.8016         -DE/DX =    0.0                 !
 ! D28   D(21,1,20,32)         -14.3196         -DE/DX =    0.0                 !
 ! D29   D(2,1,21,22)          -23.5323         -DE/DX =    0.0                 !
 ! D30   D(2,1,21,33)         -175.197          -DE/DX =    0.0                 !
 ! D31   D(3,1,21,22)         -106.7812         -DE/DX =    0.0                 !
 ! D32   D(3,1,21,33)          101.5541         -DE/DX =    0.0                 !
 ! D33   D(4,1,21,22)         -135.3137         -DE/DX =    0.0                 !
 ! D34   D(4,1,21,33)           73.0216         -DE/DX =    0.0                 !
 ! D35   D(19,1,21,22)          85.4027         -DE/DX =    0.0                 !
 ! D36   D(19,1,21,33)         -66.262          -DE/DX =    0.0                 !
 ! D37   D(20,1,21,22)         169.3163         -DE/DX =    0.0                 !
 ! D38   D(20,1,21,33)          17.6516         -DE/DX =    0.0                 !
 ! D39   D(1,3,7,8)            -10.0413         -DE/DX =    0.0                 !
 ! D40   D(1,3,7,9)            168.6925         -DE/DX =    0.0                 !
 ! D41   D(15,3,7,8)          -178.2825         -DE/DX =    0.0                 !
 ! D42   D(15,3,7,9)             0.4513         -DE/DX =    0.0                 !
 ! D43   D(1,3,15,13)         -170.3169         -DE/DX =    0.0                 !
 ! D44   D(1,3,15,16)            8.9083         -DE/DX =    0.0                 !
 ! D45   D(7,3,15,13)           -0.8455         -DE/DX =    0.0                 !
 ! D46   D(7,3,15,16)          178.3796         -DE/DX =    0.0                 !
 ! D47   D(1,4,5,6)           -156.8055         -DE/DX =    0.0                 !
 ! D48   D(16,4,5,6)             0.5841         -DE/DX =    0.0                 !
 ! D49   D(1,4,16,15)          -17.4971         -DE/DX =    0.0                 !
 ! D50   D(1,4,16,17)          160.4669         -DE/DX =    0.0                 !
 ! D51   D(5,4,16,15)         -178.4617         -DE/DX =    0.0                 !
 ! D52   D(5,4,16,17)           -0.4977         -DE/DX =    0.0                 !
 ! D53   D(4,5,6,17)            -0.4621         -DE/DX =    0.0                 !
 ! D54   D(4,5,6,36)           177.5636         -DE/DX =    0.0                 !
 ! D55   D(5,6,17,16)            0.1548         -DE/DX =    0.0                 !
 ! D56   D(5,6,17,18)          176.7858         -DE/DX =    0.0                 !
 ! D57   D(36,6,17,16)        -177.6382         -DE/DX =    0.0                 !
 ! D58   D(36,6,17,18)          -1.0072         -DE/DX =    0.0                 !
 ! D59   D(5,6,36,37)          148.75           -DE/DX =    0.0                 !
 ! D60   D(5,6,36,38)          -31.1992         -DE/DX =    0.0                 !
 ! D61   D(17,6,36,37)         -33.6284         -DE/DX =    0.0                 !
 ! D62   D(17,6,36,38)         146.4224         -DE/DX =    0.0                 !
 ! D63   D(3,7,9,10)          -179.3969         -DE/DX =    0.0                 !
 ! D64   D(3,7,9,11)             0.0787         -DE/DX =    0.0                 !
 ! D65   D(8,7,9,10)            -0.7287         -DE/DX =    0.0                 !
 ! D66   D(8,7,9,11)           178.7469         -DE/DX =    0.0                 !
 ! D67   D(7,9,11,12)         -179.8484         -DE/DX =    0.0                 !
 ! D68   D(7,9,11,13)           -0.2242         -DE/DX =    0.0                 !
 ! D69   D(10,9,11,12)          -0.3797         -DE/DX =    0.0                 !
 ! D70   D(10,9,11,13)         179.2446         -DE/DX =    0.0                 !
 ! D71   D(9,11,13,14)        -179.7144         -DE/DX =    0.0                 !
 ! D72   D(9,11,13,15)          -0.1456         -DE/DX =    0.0                 !
 ! D73   D(12,11,13,14)         -0.0887         -DE/DX =    0.0                 !
 ! D74   D(12,11,13,15)        179.48           -DE/DX =    0.0                 !
 ! D75   D(11,13,15,3)           0.7004         -DE/DX =    0.0                 !
 ! D76   D(11,13,15,16)       -178.456          -DE/DX =    0.0                 !
 ! D77   D(14,13,15,3)        -179.7292         -DE/DX =    0.0                 !
 ! D78   D(14,13,15,16)          1.1145         -DE/DX =    0.0                 !
 ! D79   D(3,15,16,4)            5.1281         -DE/DX =    0.0                 !
 ! D80   D(3,15,16,17)        -172.1977         -DE/DX =    0.0                 !
 ! D81   D(13,15,16,4)        -175.6571         -DE/DX =    0.0                 !
 ! D82   D(13,15,16,17)          7.0172         -DE/DX =    0.0                 !
 ! D83   D(4,16,17,6)            0.1952         -DE/DX =    0.0                 !
 ! D84   D(4,16,17,18)        -175.9444         -DE/DX =    0.0                 !
 ! D85   D(15,16,17,6)         177.7511         -DE/DX =    0.0                 !
 ! D86   D(15,16,17,18)          1.6115         -DE/DX =    0.0                 !
 ! D87   D(1,20,24,25)          -9.9649         -DE/DX =    0.0                 !
 ! D88   D(1,20,24,26)         168.9574         -DE/DX =    0.0                 !
 ! D89   D(32,20,24,25)       -178.5711         -DE/DX =    0.0                 !
 ! D90   D(32,20,24,26)          0.3511         -DE/DX =    0.0                 !
 ! D91   D(1,20,32,30)        -170.3691         -DE/DX =    0.0                 !
 ! D92   D(1,20,32,33)           8.8041         -DE/DX =    0.0                 !
 ! D93   D(24,20,32,30)         -0.8236         -DE/DX =    0.0                 !
 ! D94   D(24,20,32,33)        178.3496         -DE/DX =    0.0                 !
 ! D95   D(1,21,22,23)        -151.6753         -DE/DX =    0.0                 !
 ! D96   D(33,21,22,23)          0.6875         -DE/DX =    0.0                 !
 ! D97   D(1,21,33,32)         -20.5411         -DE/DX =    0.0                 !
 ! D98   D(1,21,33,34)         156.8529         -DE/DX =    0.0                 !
 ! D99   D(22,21,33,32)       -178.0257         -DE/DX =    0.0                 !
 ! D100  D(22,21,33,34)         -0.6317         -DE/DX =    0.0                 !
 ! D101  D(21,22,23,34)         -0.4955         -DE/DX =    0.0                 !
 ! D102  D(21,22,23,46)        177.5105         -DE/DX =    0.0                 !
 ! D103  D(22,23,34,33)          0.1074         -DE/DX =    0.0                 !
 ! D104  D(22,23,34,35)        176.5332         -DE/DX =    0.0                 !
 ! D105  D(46,23,34,33)       -177.6619         -DE/DX =    0.0                 !
 ! D106  D(46,23,34,35)         -1.2362         -DE/DX =    0.0                 !
 ! D107  D(22,23,46,47)        149.4646         -DE/DX =    0.0                 !
 ! D108  D(22,23,46,48)        -30.3786         -DE/DX =    0.0                 !
 ! D109  D(34,23,46,47)        -32.9389         -DE/DX =    0.0                 !
 ! D110  D(34,23,46,48)        147.218          -DE/DX =    0.0                 !
 ! D111  D(20,24,26,27)       -179.4238         -DE/DX =    0.0                 !
 ! D112  D(20,24,26,28)          0.182          -DE/DX =    0.0                 !
 ! D113  D(25,24,26,27)         -0.559          -DE/DX =    0.0                 !
 ! D114  D(25,24,26,28)        179.0467         -DE/DX =    0.0                 !
 ! D115  D(24,26,28,29)        179.9951         -DE/DX =    0.0                 !
 ! D116  D(24,26,28,30)         -0.2505         -DE/DX =    0.0                 !
 ! D117  D(27,26,28,29)         -0.4041         -DE/DX =    0.0                 !
 ! D118  D(27,26,28,30)        179.3503         -DE/DX =    0.0                 !
 ! D119  D(26,28,30,31)       -179.9904         -DE/DX =    0.0                 !
 ! D120  D(26,28,30,32)         -0.1908         -DE/DX =    0.0                 !
 ! D121  D(29,28,30,31)         -0.2351         -DE/DX =    0.0                 !
 ! D122  D(29,28,30,32)        179.5646         -DE/DX =    0.0                 !
 ! D123  D(28,30,32,20)          0.7491         -DE/DX =    0.0                 !
 ! D124  D(28,30,32,33)       -178.3523         -DE/DX =    0.0                 !
 ! D125  D(31,30,32,20)       -179.4508         -DE/DX =    0.0                 !
 ! D126  D(31,30,32,33)          1.4478         -DE/DX =    0.0                 !
 ! D127  D(20,32,33,21)          7.8697         -DE/DX =    0.0                 !
 ! D128  D(20,32,33,34)       -168.721          -DE/DX =    0.0                 !
 ! D129  D(30,32,33,21)       -172.9677         -DE/DX =    0.0                 !
 ! D130  D(30,32,33,34)         10.4415         -DE/DX =    0.0                 !
 ! D131  D(21,33,34,23)          0.3011         -DE/DX =    0.0                 !
 ! D132  D(21,33,34,35)       -175.5949         -DE/DX =    0.0                 !
 ! D133  D(32,33,34,23)        177.1923         -DE/DX =    0.0                 !
 ! D134  D(32,33,34,35)          1.2962         -DE/DX =    0.0                 !
 ! D135  D(6,36,37,39)         179.1512         -DE/DX =    0.0                 !
 ! D136  D(6,36,37,42)          -2.095          -DE/DX =    0.0                 !
 ! D137  D(38,36,37,39)         -0.9006         -DE/DX =    0.0                 !
 ! D138  D(38,36,37,42)        177.8532         -DE/DX =    0.0                 !
 ! D139  D(6,36,38,40)        -179.9379         -DE/DX =    0.0                 !
 ! D140  D(6,36,38,43)           0.1939         -DE/DX =    0.0                 !
 ! D141  D(37,36,38,40)          0.1133         -DE/DX =    0.0                 !
 ! D142  D(37,36,38,43)       -179.7548         -DE/DX =    0.0                 !
 ! D143  D(36,37,39,41)          0.9121         -DE/DX =    0.0                 !
 ! D144  D(36,37,39,44)        179.9627         -DE/DX =    0.0                 !
 ! D145  D(42,37,39,41)       -177.8515         -DE/DX =    0.0                 !
 ! D146  D(42,37,39,44)          1.1991         -DE/DX =    0.0                 !
 ! D147  D(36,38,40,41)          0.6379         -DE/DX =    0.0                 !
 ! D148  D(36,38,40,45)        179.9375         -DE/DX =    0.0                 !
 ! D149  D(43,38,40,41)       -179.4961         -DE/DX =    0.0                 !
 ! D150  D(43,38,40,45)         -0.1965         -DE/DX =    0.0                 !
 ! D151  D(37,39,41,40)         -0.1584         -DE/DX =    0.0                 !
 ! D152  D(37,39,41,56)        179.6584         -DE/DX =    0.0                 !
 ! D153  D(44,39,41,40)       -179.2258         -DE/DX =    0.0                 !
 ! D154  D(44,39,41,56)          0.591          -DE/DX =    0.0                 !
 ! D155  D(38,40,41,39)         -0.6237         -DE/DX =    0.0                 !
 ! D156  D(38,40,41,56)        179.5599         -DE/DX =    0.0                 !
 ! D157  D(45,40,41,39)       -179.9337         -DE/DX =    0.0                 !
 ! D158  D(45,40,41,56)          0.2499         -DE/DX =    0.0                 !
 ! D159  D(23,46,47,49)        179.264          -DE/DX =    0.0                 !
 ! D160  D(23,46,47,52)         -2.0095         -DE/DX =    0.0                 !
 ! D161  D(48,46,47,49)         -0.8962         -DE/DX =    0.0                 !
 ! D162  D(48,46,47,52)        177.8302         -DE/DX =    0.0                 !
 ! D163  D(23,46,48,50)        179.9597         -DE/DX =    0.0                 !
 ! D164  D(23,46,48,53)          0.175          -DE/DX =    0.0                 !
 ! D165  D(47,46,48,50)          0.118          -DE/DX =    0.0                 !
 ! D166  D(47,46,48,53)       -179.6667         -DE/DX =    0.0                 !
 ! D167  D(46,47,49,51)          0.9013         -DE/DX =    0.0                 !
 ! D168  D(46,47,49,54)        179.9465         -DE/DX =    0.0                 !
 ! D169  D(52,47,49,51)       -177.836          -DE/DX =    0.0                 !
 ! D170  D(52,47,49,54)          1.2092         -DE/DX =    0.0                 !
 ! D171  D(46,48,50,51)          0.6308         -DE/DX =    0.0                 !
 ! D172  D(46,48,50,55)        179.9489         -DE/DX =    0.0                 !
 ! D173  D(53,48,50,51)       -179.588          -DE/DX =    0.0                 !
 ! D174  D(53,48,50,55)         -0.2699         -DE/DX =    0.0                 !
 ! D175  D(47,49,51,50)         -0.1505         -DE/DX =    0.0                 !
 ! D176  D(47,49,51,57)        179.6962         -DE/DX =    0.0                 !
 ! D177  D(54,49,51,50)       -179.2126         -DE/DX =    0.0                 !
 ! D178  D(54,49,51,57)          0.634          -DE/DX =    0.0                 !
 ! D179  D(48,50,51,49)         -0.623          -DE/DX =    0.0                 !
 ! D180  D(48,50,51,57)        179.5307         -DE/DX =    0.0                 !
 ! D181  D(55,50,51,49)       -179.951          -DE/DX =    0.0                 !
 ! D182  D(55,50,51,57)          0.2026         -DE/DX =    0.0                 !
 --------------------------------------------------------------------------------
 Lowest energy point so far.  Saving SCF results.
 GradGradGradGradGradGradGradGradGradGradGradGradGradGradGradGradGradGrad

 Largest change from initial coordinates is atom   56       0.000 Angstoms.
 Leave Link  103 at Sat Oct 20 07:27:00 2018, MaxMem=   838860800 cpu:         6.4
 (Enter /soft/sl6.3/x86_64/gaussian/g09_d01/g09/l202.exe)
 Stoichiometry    C26H18Cl2F2FeN8(5)
 Framework group  C1[X(C26H18Cl2F2FeN8)]
 Deg. of freedom   165
 Full point group                 C1      NOp   1
 RotChk:  IX=0 Diff= 8.01D-16
 Largest Abelian subgroup         C1      NOp   1
 Largest concise Abelian subgroup C1      NOp   1
                         Standard orientation:                         
 ---------------------------------------------------------------------
 Center     Atomic      Atomic             Coordinates (Angstroms)
 Number     Number       Type             X           Y           Z
 ---------------------------------------------------------------------
      1         26           0        0.026388   -0.100388   -0.080667
      2         17           0        0.093924   -1.617021    1.781856
      3          7           0        0.388675    1.516641    1.586589
      4          7           0        2.203092    0.222174    0.081930
      5          7           0        3.187261   -0.416200   -0.468543
      6          7           0        4.272514   -0.203845    0.303432
      7          6           0       -0.563319    2.148777    2.275499
      8          1           0       -1.576451    2.007686    1.918017
      9          6           0       -0.299119    2.922691    3.399823
     10          1           0       -1.109693    3.407333    3.929085
     11          6           0        1.020551    3.044831    3.825462
     12          1           0        1.267539    3.637104    4.698844
     13          6           0        2.018757    2.388853    3.118002
     14          1           0        3.054607    2.460121    3.426197
     15          6           0        1.664160    1.625449    2.003995
     16          6           0        2.627828    0.870210    1.209992
     17          6           0        3.967329    0.595733    1.360543
     18          1           0        4.681448    0.845243    2.124547
     19         17           0       -0.034146   -1.359399   -2.044122
     20          7           0       -0.423917    1.723520   -1.448523
     21          7           0       -2.210241    0.266403   -0.038686
     22          7           0       -3.177542   -0.451533    0.436286
     23          7           0       -4.273788   -0.164225   -0.291363
     24          6           0        0.507848    2.443821   -2.074005
     25          1           0        1.532705    2.242093   -1.784169
     26          6           0        0.207031    3.382706   -3.055277
     27          1           0        1.000632    3.936263   -3.540887
     28          6           0       -1.127629    3.580351   -3.395558
     29          1           0       -1.403270    4.302700   -4.155053
     30          6           0       -2.105685    2.833756   -2.750856
     31          1           0       -3.152829    2.965369   -2.994530
     32          6           0       -1.714364    1.905702   -1.784198
     33          6           0       -2.657427    1.044335   -1.071161
     34          6           0       -3.993972    0.767389   -1.243952
     35          1           0       -4.720391    1.094349   -1.965967
     36          6           0        5.511063   -0.829241   -0.024054
     37          6           0        6.715675   -0.196510    0.278704
     38          6           0        5.492923   -2.076914   -0.649670
     39          6           0        7.918758   -0.823214   -0.029000
     40          6           0        6.694190   -2.695515   -0.971865
     41          6           0        7.886879   -2.062331   -0.651011
     42          1           0        6.722197    0.786678    0.732708
     43          1           0        4.544638   -2.544815   -0.877367
     44          1           0        8.870654   -0.358293    0.192576
     45          1           0        6.713792   -3.663215   -1.456299
     46          6           0       -5.498387   -0.848760   -0.032207
     47          6           0       -6.717199   -0.210468   -0.255343
     48          6           0       -5.449988   -2.158264    0.448364
     49          6           0       -7.905170   -0.892581   -0.013888
     50          6           0       -6.636243   -2.833794    0.704877
     51          6           0       -7.843675   -2.193026    0.463907
     52          1           0       -6.747110    0.817354   -0.595018
     53          1           0       -4.491014   -2.629063    0.618222
     54          1           0       -8.867835   -0.425414   -0.176203
     55          1           0       -6.632831   -3.850069    1.077199
     56          9           0        9.052006   -2.667178   -0.955835
     57          9           0       -8.993825   -2.852451    0.703984
 ---------------------------------------------------------------------
 Rotational constants (GHZ):      0.1426662      0.0378071      0.0365705
 Leave Link  202 at Sat Oct 20 07:27:00 2018, MaxMem=   838860800 cpu:         0.1
 (Enter /soft/sl6.3/x86_64/gaussian/g09_d01/g09/l9999.exe)
 1\1\GINC-NODE0404\FOpt\UB3LYP\6-311G(d,p)\C26H18Cl2F2Fe1N8(5)\CONRADJ\
 20-Oct-2018\0\\#P b3lyp/6-311G(d,p) opt scf=(conver=8)\\Comment:\\0,5\
 Fe,-0.026388,-0.100388,0.080667\Cl,-0.093924,-1.617021,-1.781856\N,-0.
 388675,1.516641,-1.586589\N,-2.203092,0.222174,-0.08193\N,-3.187261,-0
 .4162,0.468543\N,-4.272514,-0.203845,-0.303432\C,0.563319,2.148777,-2.
 275499\H,1.576451,2.007686,-1.918017\C,0.299119,2.922691,-3.399823\H,1
 .109693,3.407333,-3.929085\C,-1.020551,3.044831,-3.825462\H,-1.267539,
 3.637104,-4.698844\C,-2.018757,2.388853,-3.118002\H,-3.054607,2.460121
 ,-3.426197\C,-1.66416,1.625449,-2.003995\C,-2.627828,0.87021,-1.209992
 \C,-3.967329,0.595733,-1.360543\H,-4.681448,0.845243,-2.124547\Cl,0.03
 4146,-1.359399,2.044122\N,0.423917,1.72352,1.448523\N,2.210241,0.26640
 3,0.038686\N,3.177542,-0.451533,-0.436286\N,4.273788,-0.164225,0.29136
 3\C,-0.507848,2.443821,2.074005\H,-1.532705,2.242093,1.784169\C,-0.207
 031,3.382706,3.055277\H,-1.000632,3.936263,3.540887\C,1.127629,3.58035
 1,3.395558\H,1.40327,4.3027,4.155053\C,2.105685,2.833756,2.750856\H,3.
 152829,2.965369,2.99453\C,1.714364,1.905702,1.784198\C,2.657427,1.0443
 35,1.071161\C,3.993972,0.767389,1.243952\H,4.720391,1.094349,1.965967\
 C,-5.511063,-0.829241,0.024054\C,-6.715675,-0.19651,-0.278704\C,-5.492
 923,-2.076914,0.64967\C,-7.918758,-0.823214,0.029\C,-6.69419,-2.695515
 ,0.971865\C,-7.886879,-2.062331,0.651011\H,-6.722197,0.786678,-0.73270
 8\H,-4.544638,-2.544815,0.877367\H,-8.870654,-0.358293,-0.192576\H,-6.
 713792,-3.663215,1.456299\C,5.498387,-0.84876,0.032207\C,6.717199,-0.2
 10468,0.255343\C,5.449988,-2.158264,-0.448364\C,7.90517,-0.892581,0.01
 3888\C,6.636243,-2.833794,-0.704877\C,7.843675,-2.193026,-0.463907\H,6
 .74711,0.817354,0.595018\H,4.491014,-2.629063,-0.618222\H,8.867835,-0.
 425414,0.176203\H,6.632831,-3.850069,-1.077199\F,-9.052006,-2.667178,0
 .955835\F,8.993825,-2.852451,-0.703984\\Version=AS64L-G09RevD.01\State
 =5-A\HF=-3823.9303609\S2=6.022336\S2-1=0.\S2A=6.000073\RMSD=1.645e-09\
 RMSF=2.157e-06\Dipole=0.2042828,5.3136926,-0.1607132\Quadrupole=28.857
 2834,-10.9706907,-17.8865927,0.9365917,16.0623445,-0.460884\PG=C01 [X(
 C26H18Cl2F2Fe1N8)]\\@


 IF YOU DON'T HAVE THE LAW - ARGUE THE FACTS.
 IF YOU DON'T HAVE THE FACTS - ARGUE THE LAW.
 IF YOU DON'T HAVE EITHER - POUND THE TABLE.
 Job cpu time:       0 days 14 hours 18 minutes 36.3 seconds.
 File lengths (MBytes):  RWF=    678 Int=      0 D2E=      0 Chk=     60 Scr=      1
 Normal termination of Gaussian 09 at Sat Oct 20 07:27:00 2018.
