# Supplementary material for: DFT and CV data of 4-phenyl-substituted dichloro(bis{2-[1-(phenyl)-1H-1,2,3-triazol-4-yl-κN3]pyridine-κN})iron(II) coordination compounds
Source: Data Brief. 2018 Oct 27;21:1458–71. doi: 10.1016/j.dib.2018.10.085 (PMC6234228; doi:10.1016/j.dib.2018.10.085)
Supplement: Supplementary file 2 — Supplementary material. [file mmc2.zip › DIB_DFT_files_Fe/FeCl2L12_F_cis2.log]

 Entering Gaussian System, Link 0=g09
 Input=FeCl2L12_F_cis2.com
 Output=FeCl2L12_F_cis2.log
 Initial command:
 /soft/sl6.3/x86_64/gaussian/g09_d01/g09/l1.exe "/scratch/conradj/558848.ui.FeCl2L12_F_cis2/Gau-56032.inp" -scrdir="/scratch/conradj/558848.ui.FeCl2L12_F_cis2/"
 Default linda workers:  node0404-ib,node0406-ib
 Default is to use  16 SMP processors on each worker.
 Entering Link 1 = /soft/sl6.3/x86_64/gaussian/g09_d01/g09/l1.exe PID=     56033.
  
 Copyright (c) 1988,1990,1992,1993,1995,1998,2003,2009,2013,
            Gaussian, Inc.  All Rights Reserved.
  
 This is part of the Gaussian(R) 09 program.  It is based on
 the Gaussian(R) 03 system (copyright 2003, Gaussian, Inc.),
 the Gaussian(R) 98 system (copyright 1998, Gaussian, Inc.),
 the Gaussian(R) 94 system (copyright 1995, Gaussian, Inc.),
 the Gaussian 92(TM) system (copyright 1992, Gaussian, Inc.),
 the Gaussian 90(TM) system (copyright 1990, Gaussian, Inc.),
 the Gaussian 88(TM) system (copyright 1988, Gaussian, Inc.),
 the Gaussian 86(TM) system (copyright 1986, Carnegie Mellon
 University), and the Gaussian 82(TM) system (copyright 1983,
 Carnegie Mellon University). Gaussian is a federally registered
 trademark of Gaussian, Inc.
  
 This software contains proprietary and confidential information,
 including trade secrets, belonging to Gaussian, Inc.
  
 This software is provided under written license and may be
 used, copied, transmitted, or stored only in accord with that
 written license.
  
 The following legend is applicable only to US Government
 contracts under FAR:
  
                    RESTRICTED RIGHTS LEGEND
  
 Use, reproduction and disclosure by the US Government is
 subject to restrictions as set forth in subparagraphs (a)
 and (c) of the Commercial Computer Software - Restricted
 Rights clause in FAR 52.227-19.
  
 Gaussian, Inc.
 340 Quinnipiac St., Bldg. 40, Wallingford CT 06492
  
  
 ---------------------------------------------------------------
 Warning -- This program may not be used in any manner that
 competes with the business of Gaussian, Inc. or will provide
 assistance to any competitor of Gaussian, Inc.  The licensee
 of this program is prohibited from giving any competitor of
 Gaussian, Inc. access to this program.  By using this program,
 the user acknowledges that Gaussian, Inc. is engaged in the
 business of creating and licensing software in the field of
 computational chemistry and represents and warrants to the
 licensee that it is not a competitor of Gaussian, Inc. and that
 it will not use this program in any manner prohibited above.
 ---------------------------------------------------------------
  

 Cite this work as:
 Gaussian 09, Revision D.01,
 M. J. Frisch, G. W. Trucks, H. B. Schlegel, G. E. Scuseria, 
 M. A. Robb, J. R. Cheeseman, G. Scalmani, V. Barone, B. Mennucci, 
 G. A. Petersson, H. Nakatsuji, M. Caricato, X. Li, H. P. Hratchian, 
 A. F. Izmaylov, J. Bloino, G. Zheng, J. L. Sonnenberg, M. Hada, 
 M. Ehara, K. Toyota, R. Fukuda, J. Hasegawa, M. Ishida, T. Nakajima, 
 Y. Honda, O. Kitao, H. Nakai, T. Vreven, J. A. Montgomery, Jr., 
 J. E. Peralta, F. Ogliaro, M. Bearpark, J. J. Heyd, E. Brothers, 
 K. N. Kudin, V. N. Staroverov, T. Keith, R. Kobayashi, J. Normand, 
 K. Raghavachari, A. Rendell, J. C. Burant, S. S. Iyengar, J. Tomasi, 
 M. Cossi, N. Rega, J. M. Millam, M. Klene, J. E. Knox, J. B. Cross, 
 V. Bakken, C. Adamo, J. Jaramillo, R. Gomperts, R. E. Stratmann, 
 O. Yazyev, A. J. Austin, R. Cammi, C. Pomelli, J. W. Ochterski, 
 R. L. Martin, K. Morokuma, V. G. Zakrzewski, G. A. Voth, 
 P. Salvador, J. J. Dannenberg, S. Dapprich, A. D. Daniels, 
 O. Farkas, J. B. Foresman, J. V. Ortiz, J. Cioslowski, 
 and D. J. Fox, Gaussian, Inc., Wallingford CT, 2013.
 
 ******************************************
 Gaussian 09:  AS64L-G09RevD.01 24-Apr-2013
                20-Oct-2018 
 ******************************************
 %chk=FeCl2L12_F_cis2.chk
 SetLPE:  input flags="-opt 'Tsnet.Node.lindarsharg: ssh' "
 SetLPE:    new flags="-opt 'Tsnet.Node.lindarsharg: ssh'  -nodelist 'node0404-ib node0406-ib'"
 Will use up to    2 processors via Linda.
 ---------------------------------------
 #P b3lyp/6-311G(d,p) opt scf=(conver=8)
 ---------------------------------------
 1/14=-1,18=20,19=15,26=3,38=1/1,3;
 2/9=110,12=2,17=6,18=5,40=1/2;
 3/5=4,6=6,7=101,11=2,16=1,25=1,30=1,71=1,74=-5/1,2,3;
 4//1;
 5/5=2,6=8,38=5/2;
 6/7=2,8=2,9=2,10=2,28=1/1;
 7//1,2,3,16;
 1/14=-1,18=20,19=15,26=3/3(2);
 2/9=110/2;
 99//99;
 2/9=110/2;
 3/5=4,6=6,7=101,11=2,16=1,25=1,30=1,71=1,74=-5/1,2,3;
 4/5=5,16=3,69=1/1;
 5/5=2,6=8,38=5/2;
 7//1,2,3,16;
 1/14=-1,18=20,19=15,26=3/3(-5);
 2/9=110/2;
 6/7=2,8=2,9=2,10=2,19=2,28=1/1;
 99/9=1/99;
 Leave Link    1 at Sat Oct 20 07:23:36 2018, MaxMem=           0 cpu:         1.4
 (Enter /soft/sl6.3/x86_64/gaussian/g09_d01/g09/l101.exe)
 --------
 Comment:
 --------
 Symbolic Z-matrix:
 Charge =  0 Multiplicity = 5
 26                   -0.12682  -1.60038  -0.5698 
 17                   -0.16716  -0.81729  -2.76199 
 7                    -2.11868  -2.69749  -0.8113 
 7                    -1.79232  -0.0921   -0.13734 
 7                    -1.81552   1.17708   0.10742 
 7                    -3.07705   1.59997  -0.12493 
 6                    -2.19346  -3.98814  -1.15187 
 1                    -1.25627  -4.53285  -1.08788 
 6                    -3.3846   -4.58082  -1.56224 
 1                    -3.40033  -5.62845  -1.83457 
 6                    -4.53402  -3.80017  -1.62103 
 1                    -5.47745  -4.22851  -1.93967 
 6                    -4.45924  -2.45614  -1.27287 
 1                    -5.33715  -1.82326  -1.31725 
 6                    -3.22753  -1.93518  -0.87658 
 6                    -3.03051  -0.5291   -0.51694 
 6                    -3.86741   0.56387  -0.51571 
 1                    -4.89792   0.69732  -0.7922 
 17                    1.08346  -3.71407  -0.41243 
 7                    -0.08814  -1.7538    1.77499 
 7                     1.63703  -0.51283   0.11994 
 7                     2.59435   0.06277  -0.53227 
 7                     3.57582   0.32019   0.35771 
 6                    -0.9923   -2.37141   2.53706 
 1                    -1.8647   -2.75412   2.01962 
 6                    -0.83947  -2.54402   3.90769 
 1                    -1.59993  -3.06002   4.47998 
 6                     0.31228  -2.04754   4.51262 
 1                     0.47156  -2.16468   5.57822 
 6                     1.25955  -1.40351   3.72927 
 1                     2.16659  -1.00901   4.17043 
 6                     1.02751  -1.27658   2.35733 
 6                     1.96623  -0.63523   1.44245 
 6                     3.22421  -0.10102   1.60196 
 1                     3.88387  -0.02864   2.44773 
 6                    -3.41121   2.9784    0.01513 
 6                    -4.66154   3.34733   0.5092 
 6                    -2.47131   3.94355  -0.34833 
 6                    -4.98505   4.69495   0.62783 
 6                    -2.78687   5.28984  -0.21435 
 6                    -4.04019   5.64357   0.26598 
 1                    -5.37312   2.59217   0.81935 
 1                    -1.50954   3.63142  -0.7322 
 1                    -5.94673   5.01364   1.00858 
 1                    -2.0811    6.06278  -0.49 
 6                     4.78983   0.92533  -0.07973 
 6                     5.52333   1.7316    0.78939 
 6                     5.22519   0.69937  -1.38669 
 6                     6.71525   2.3042    0.35753 
 6                     6.40699   1.28434  -1.8233 
 6                     7.13625   2.07136  -0.94299 
 1                     5.16272   1.93344   1.79026 
 1                     4.63423   0.07616  -2.04403 
 1                     7.30647   2.93544   1.00821 
 1                     6.77049   1.12818  -2.83077 
 9                    -4.34901   6.94919   0.38699 
 9                     8.28775   2.6311   -1.36458 
 
 Add virtual bond connecting atoms N21        and Fe1        Dist= 4.13D+00.
 Add virtual bond connecting atoms N3         and Fe1        Dist= 4.32D+00.
 Add virtual bond connecting atoms N4         and Fe1        Dist= 4.32D+00.
 NAtoms=     57 NQM=       57 NQMF=       0 NMMI=      0 NMMIF=      0
                NMic=       0 NMicF=      0.
                    Isotopes and Nuclear Properties:
 (Nuclear quadrupole moments (NQMom) in fm**2, nuclear magnetic moments (NMagM)
  in nuclear magnetons)

  Atom         1           2           3           4           5           6           7           8           9          10
 IAtWgt=          56          35          14          14          14          14          12           1          12           1
 AtmWgt=  55.9349393  34.9688527  14.0030740  14.0030740  14.0030740  14.0030740  12.0000000   1.0078250  12.0000000   1.0078250
 NucSpn=           0           3           2           2           2           2           0           1           0           1
 AtZEff=   0.0000000   0.0000000   0.0000000   0.0000000   0.0000000   0.0000000   0.0000000   0.0000000   0.0000000   0.0000000
 NQMom=    0.0000000  -8.1650000   2.0440000   2.0440000   2.0440000   2.0440000   0.0000000   0.0000000   0.0000000   0.0000000
 NMagM=    0.0000000   0.8218740   0.4037610   0.4037610   0.4037610   0.4037610   0.0000000   2.7928460   0.0000000   2.7928460
 AtZNuc=  26.0000000  17.0000000   7.0000000   7.0000000   7.0000000   7.0000000   6.0000000   1.0000000   6.0000000   1.0000000

  Atom        11          12          13          14          15          16          17          18          19          20
 IAtWgt=          12           1          12           1          12          12          12           1          35          14
 AtmWgt=  12.0000000   1.0078250  12.0000000   1.0078250  12.0000000  12.0000000  12.0000000   1.0078250  34.9688527  14.0030740
 NucSpn=           0           1           0           1           0           0           0           1           3           2
 AtZEff=   0.0000000   0.0000000   0.0000000   0.0000000   0.0000000   0.0000000   0.0000000   0.0000000   0.0000000   0.0000000
 NQMom=    0.0000000   0.0000000   0.0000000   0.0000000   0.0000000   0.0000000   0.0000000   0.0000000  -8.1650000   2.0440000
 NMagM=    0.0000000   2.7928460   0.0000000   2.7928460   0.0000000   0.0000000   0.0000000   2.7928460   0.8218740   0.4037610
 AtZNuc=   6.0000000   1.0000000   6.0000000   1.0000000   6.0000000   6.0000000   6.0000000   1.0000000  17.0000000   7.0000000

  Atom        21          22          23          24          25          26          27          28          29          30
 IAtWgt=          14          14          14          12           1          12           1          12           1          12
 AtmWgt=  14.0030740  14.0030740  14.0030740  12.0000000   1.0078250  12.0000000   1.0078250  12.0000000   1.0078250  12.0000000
 NucSpn=           2           2           2           0           1           0           1           0           1           0
 AtZEff=   0.0000000   0.0000000   0.0000000   0.0000000   0.0000000   0.0000000   0.0000000   0.0000000   0.0000000   0.0000000
 NQMom=    2.0440000   2.0440000   2.0440000   0.0000000   0.0000000   0.0000000   0.0000000   0.0000000   0.0000000   0.0000000
 NMagM=    0.4037610   0.4037610   0.4037610   0.0000000   2.7928460   0.0000000   2.7928460   0.0000000   2.7928460   0.0000000
 AtZNuc=   7.0000000   7.0000000   7.0000000   6.0000000   1.0000000   6.0000000   1.0000000   6.0000000   1.0000000   6.0000000

  Atom        31          32          33          34          35          36          37          38          39          40
 IAtWgt=           1          12          12          12           1          12          12          12          12          12
 AtmWgt=   1.0078250  12.0000000  12.0000000  12.0000000   1.0078250  12.0000000  12.0000000  12.0000000  12.0000000  12.0000000
 NucSpn=           1           0           0           0           1           0           0           0           0           0
 AtZEff=   0.0000000   0.0000000   0.0000000   0.0000000   0.0000000   0.0000000   0.0000000   0.0000000   0.0000000   0.0000000
 NQMom=    0.0000000   0.0000000   0.0000000   0.0000000   0.0000000   0.0000000   0.0000000   0.0000000   0.0000000   0.0000000
 NMagM=    2.7928460   0.0000000   0.0000000   0.0000000   2.7928460   0.0000000   0.0000000   0.0000000   0.0000000   0.0000000
 AtZNuc=   1.0000000   6.0000000   6.0000000   6.0000000   1.0000000   6.0000000   6.0000000   6.0000000   6.0000000   6.0000000

  Atom        41          42          43          44          45          46          47          48          49          50
 IAtWgt=          12           1           1           1           1          12          12          12          12          12
 AtmWgt=  12.0000000   1.0078250   1.0078250   1.0078250   1.0078250  12.0000000  12.0000000  12.0000000  12.0000000  12.0000000
 NucSpn=           0           1           1           1           1           0           0           0           0           0
 AtZEff=   0.0000000   0.0000000   0.0000000   0.0000000   0.0000000   0.0000000   0.0000000   0.0000000   0.0000000   0.0000000
 NQMom=    0.0000000   0.0000000   0.0000000   0.0000000   0.0000000   0.0000000   0.0000000   0.0000000   0.0000000   0.0000000
 NMagM=    0.0000000   2.7928460   2.7928460   2.7928460   2.7928460   0.0000000   0.0000000   0.0000000   0.0000000   0.0000000
 AtZNuc=   6.0000000   1.0000000   1.0000000   1.0000000   1.0000000   6.0000000   6.0000000   6.0000000   6.0000000   6.0000000

  Atom        51          52          53          54          55          56          57
 IAtWgt=          12           1           1           1           1          19          19
 AtmWgt=  12.0000000   1.0078250   1.0078250   1.0078250   1.0078250  18.9984033  18.9984033
 NucSpn=           0           1           1           1           1           1           1
 AtZEff=   0.0000000   0.0000000   0.0000000   0.0000000   0.0000000   0.0000000   0.0000000
 NQMom=    0.0000000   0.0000000   0.0000000   0.0000000   0.0000000   0.0000000   0.0000000
 NMagM=    0.0000000   2.7928460   2.7928460   2.7928460   2.7928460   2.6288670   2.6288670
 AtZNuc=   6.0000000   1.0000000   1.0000000   1.0000000   1.0000000   9.0000000   9.0000000
 Leave Link  101 at Sat Oct 20 07:23:36 2018, MaxMem=   838860800 cpu:         6.5
 (Enter /soft/sl6.3/x86_64/gaussian/g09_d01/g09/l103.exe)

 GradGradGradGradGradGradGradGradGradGradGradGradGradGradGradGradGradGrad
 Berny optimization.
 Initialization pass.
                           ----------------------------
                           !    Initial Parameters    !
                           ! (Angstroms and Degrees)  !
 --------------------------                            --------------------------
 ! Name  Definition              Value          Derivative Info.                !
 --------------------------------------------------------------------------------
 ! R1    R(1,2)                  2.3282         estimate D2E/DX2                !
 ! R2    R(1,3)                  2.2868         estimate D2E/DX2                !
 ! R3    R(1,4)                  2.2882         estimate D2E/DX2                !
 ! R4    R(1,19)                 2.4407         estimate D2E/DX2                !
 ! R5    R(1,21)                 2.184          estimate D2E/DX2                !
 ! R6    R(3,7)                  1.3369         estimate D2E/DX2                !
 ! R7    R(3,15)                 1.3472         estimate D2E/DX2                !
 ! R8    R(4,5)                  1.2928         estimate D2E/DX2                !
 ! R9    R(4,16)                 1.3668         estimate D2E/DX2                !
 ! R10   R(5,6)                  1.3507         estimate D2E/DX2                !
 ! R11   R(6,17)                 1.3605         estimate D2E/DX2                !
 ! R12   R(6,36)                 1.4253         estimate D2E/DX2                !
 ! R13   R(7,8)                  1.0859         estimate D2E/DX2                !
 ! R14   R(7,9)                  1.3923         estimate D2E/DX2                !
 ! R15   R(9,10)                 1.0826         estimate D2E/DX2                !
 ! R16   R(9,11)                 1.3907         estimate D2E/DX2                !
 ! R17   R(11,12)                1.084          estimate D2E/DX2                !
 ! R18   R(11,13)                1.3904         estimate D2E/DX2                !
 ! R19   R(13,14)                1.0832         estimate D2E/DX2                !
 ! R20   R(13,15)                1.3948         estimate D2E/DX2                !
 ! R21   R(15,16)                1.4647         estimate D2E/DX2                !
 ! R22   R(16,17)                1.3766         estimate D2E/DX2                !
 ! R23   R(17,18)                1.0753         estimate D2E/DX2                !
 ! R24   R(20,24)                1.3341         estimate D2E/DX2                !
 ! R25   R(20,32)                1.3459         estimate D2E/DX2                !
 ! R26   R(21,22)                1.2935         estimate D2E/DX2                !
 ! R27   R(21,33)                1.3683         estimate D2E/DX2                !
 ! R28   R(22,23)                1.3497         estimate D2E/DX2                !
 ! R29   R(23,34)                1.3599         estimate D2E/DX2                !
 ! R30   R(23,46)                1.4253         estimate D2E/DX2                !
 ! R31   R(24,25)                1.0841         estimate D2E/DX2                !
 ! R32   R(24,26)                1.3899         estimate D2E/DX2                !
 ! R33   R(26,27)                1.0826         estimate D2E/DX2                !
 ! R34   R(26,28)                1.3925         estimate D2E/DX2                !
 ! R35   R(28,29)                1.0838         estimate D2E/DX2                !
 ! R36   R(28,30)                1.3877         estimate D2E/DX2                !
 ! R37   R(30,31)                1.083          estimate D2E/DX2                !
 ! R38   R(30,32)                1.3972         estimate D2E/DX2                !
 ! R39   R(32,33)                1.4593         estimate D2E/DX2                !
 ! R40   R(33,34)                1.376          estimate D2E/DX2                !
 ! R41   R(34,35)                1.075          estimate D2E/DX2                !
 ! R42   R(36,37)                1.3941         estimate D2E/DX2                !
 ! R43   R(36,38)                1.3954         estimate D2E/DX2                !
 ! R44   R(37,39)                1.391          estimate D2E/DX2                !
 ! R45   R(37,42)                1.083          estimate D2E/DX2                !
 ! R46   R(38,40)                1.3892         estimate D2E/DX2                !
 ! R47   R(38,43)                1.0816         estimate D2E/DX2                !
 ! R48   R(39,41)                1.3869         estimate D2E/DX2                !
 ! R49   R(39,44)                1.0823         estimate D2E/DX2                !
 ! R50   R(40,41)                1.388          estimate D2E/DX2                !
 ! R51   R(40,45)                1.0824         estimate D2E/DX2                !
 ! R52   R(41,56)                1.3471         estimate D2E/DX2                !
 ! R53   R(46,47)                1.3941         estimate D2E/DX2                !
 ! R54   R(46,48)                1.396          estimate D2E/DX2                !
 ! R55   R(47,49)                1.3911         estimate D2E/DX2                !
 ! R56   R(47,52)                1.0828         estimate D2E/DX2                !
 ! R57   R(48,50)                1.3891         estimate D2E/DX2                !
 ! R58   R(48,53)                1.0815         estimate D2E/DX2                !
 ! R59   R(49,51)                1.3867         estimate D2E/DX2                !
 ! R60   R(49,54)                1.0823         estimate D2E/DX2                !
 ! R61   R(50,51)                1.3879         estimate D2E/DX2                !
 ! R62   R(50,55)                1.0824         estimate D2E/DX2                !
 ! R63   R(51,57)                1.348          estimate D2E/DX2                !
 ! A1    A(2,1,3)               92.6845         estimate D2E/DX2                !
 ! A2    A(2,1,4)               86.7688         estimate D2E/DX2                !
 ! A3    A(2,1,19)             111.1358         estimate D2E/DX2                !
 ! A4    A(2,1,21)              98.272          estimate D2E/DX2                !
 ! A5    A(3,1,4)               72.6748         estimate D2E/DX2                !
 ! A6    A(3,1,19)              91.3322         estimate D2E/DX2                !
 ! A7    A(4,1,19)             156.8635         estimate D2E/DX2                !
 ! A8    A(4,1,21)             101.5321         estimate D2E/DX2                !
 ! A9    A(19,1,21)             90.5963         estimate D2E/DX2                !
 ! A10   A(1,3,7)              122.6003         estimate D2E/DX2                !
 ! A11   A(1,3,15)             116.7805         estimate D2E/DX2                !
 ! A12   A(7,3,15)             119.2012         estimate D2E/DX2                !
 ! A13   A(1,4,5)              134.1048         estimate D2E/DX2                !
 ! A14   A(1,4,16)             113.3367         estimate D2E/DX2                !
 ! A15   A(5,4,16)             110.5002         estimate D2E/DX2                !
 ! A16   A(4,5,6)              106.9522         estimate D2E/DX2                !
 ! A17   A(5,6,17)             110.7062         estimate D2E/DX2                !
 ! A18   A(5,6,36)             120.3241         estimate D2E/DX2                !
 ! A19   A(17,6,36)            128.9451         estimate D2E/DX2                !
 ! A20   A(3,7,8)              114.8966         estimate D2E/DX2                !
 ! A21   A(3,7,9)              122.2689         estimate D2E/DX2                !
 ! A22   A(8,7,9)              122.8339         estimate D2E/DX2                !
 ! A23   A(7,9,10)             119.9028         estimate D2E/DX2                !
 ! A24   A(7,9,11)             118.7248         estimate D2E/DX2                !
 ! A25   A(10,9,11)            121.3709         estimate D2E/DX2                !
 ! A26   A(9,11,12)            120.6602         estimate D2E/DX2                !
 ! A27   A(9,11,13)            119.1813         estimate D2E/DX2                !
 ! A28   A(12,11,13)           120.1575         estimate D2E/DX2                !
 ! A29   A(11,13,14)           120.7272         estimate D2E/DX2                !
 ! A30   A(11,13,15)           118.664          estimate D2E/DX2                !
 ! A31   A(14,13,15)           120.6063         estimate D2E/DX2                !
 ! A32   A(3,15,13)            121.955          estimate D2E/DX2                !
 ! A33   A(3,15,16)            114.8725         estimate D2E/DX2                !
 ! A34   A(13,15,16)           123.1686         estimate D2E/DX2                !
 ! A35   A(4,16,15)            119.8009         estimate D2E/DX2                !
 ! A36   A(4,16,17)            107.2566         estimate D2E/DX2                !
 ! A37   A(15,16,17)           132.8947         estimate D2E/DX2                !
 ! A38   A(6,17,16)            104.58           estimate D2E/DX2                !
 ! A39   A(6,17,18)            122.4187         estimate D2E/DX2                !
 ! A40   A(16,17,18)           132.9188         estimate D2E/DX2                !
 ! A41   A(24,20,32)           118.6058         estimate D2E/DX2                !
 ! A42   A(1,21,22)            131.3058         estimate D2E/DX2                !
 ! A43   A(1,21,33)            117.0648         estimate D2E/DX2                !
 ! A44   A(22,21,33)           110.4312         estimate D2E/DX2                !
 ! A45   A(21,22,23)           106.8926         estimate D2E/DX2                !
 ! A46   A(22,23,34)           110.87           estimate D2E/DX2                !
 ! A47   A(22,23,46)           119.8681         estimate D2E/DX2                !
 ! A48   A(34,23,46)           129.2404         estimate D2E/DX2                !
 ! A49   A(20,24,25)           115.8608         estimate D2E/DX2                !
 ! A50   A(20,24,26)           123.1136         estimate D2E/DX2                !
 ! A51   A(25,24,26)           121.0189         estimate D2E/DX2                !
 ! A52   A(24,26,27)           120.2148         estimate D2E/DX2                !
 ! A53   A(24,26,28)           118.3649         estimate D2E/DX2                !
 ! A54   A(27,26,28)           121.4187         estimate D2E/DX2                !
 ! A55   A(26,28,29)           120.6741         estimate D2E/DX2                !
 ! A56   A(26,28,30)           119.0024         estimate D2E/DX2                !
 ! A57   A(29,28,30)           120.3229         estimate D2E/DX2                !
 ! A58   A(28,30,31)           120.7166         estimate D2E/DX2                !
 ! A59   A(28,30,32)           118.8873         estimate D2E/DX2                !
 ! A60   A(31,30,32)           120.3955         estimate D2E/DX2                !
 ! A61   A(20,32,30)           122.0253         estimate D2E/DX2                !
 ! A62   A(20,32,33)           114.6945         estimate D2E/DX2                !
 ! A63   A(30,32,33)           123.2778         estimate D2E/DX2                !
 ! A64   A(21,33,32)           119.3728         estimate D2E/DX2                !
 ! A65   A(21,33,34)           107.2934         estimate D2E/DX2                !
 ! A66   A(32,33,34)           133.3182         estimate D2E/DX2                !
 ! A67   A(23,34,33)           104.511          estimate D2E/DX2                !
 ! A68   A(23,34,35)           122.7071         estimate D2E/DX2                !
 ! A69   A(33,34,35)           132.7131         estimate D2E/DX2                !
 ! A70   A(6,36,37)            120.0696         estimate D2E/DX2                !
 ! A71   A(6,36,38)            119.0411         estimate D2E/DX2                !
 ! A72   A(37,36,38)           120.8893         estimate D2E/DX2                !
 ! A73   A(36,37,39)           119.6835         estimate D2E/DX2                !
 ! A74   A(36,37,42)           120.415          estimate D2E/DX2                !
 ! A75   A(39,37,42)           119.8898         estimate D2E/DX2                !
 ! A76   A(36,38,40)           119.4834         estimate D2E/DX2                !
 ! A77   A(36,38,43)           119.4599         estimate D2E/DX2                !
 ! A78   A(40,38,43)           121.0566         estimate D2E/DX2                !
 ! A79   A(37,39,41)           118.8129         estimate D2E/DX2                !
 ! A80   A(37,39,44)           121.4626         estimate D2E/DX2                !
 ! A81   A(41,39,44)           119.7177         estimate D2E/DX2                !
 ! A82   A(38,40,41)           119.041          estimate D2E/DX2                !
 ! A83   A(38,40,45)           121.2892         estimate D2E/DX2                !
 ! A84   A(41,40,45)           119.6639         estimate D2E/DX2                !
 ! A85   A(39,41,40)           122.0812         estimate D2E/DX2                !
 ! A86   A(39,41,56)           118.9007         estimate D2E/DX2                !
 ! A87   A(40,41,56)           119.018          estimate D2E/DX2                !
 ! A88   A(23,46,47)           120.1578         estimate D2E/DX2                !
 ! A89   A(23,46,48)           118.9643         estimate D2E/DX2                !
 ! A90   A(47,46,48)           120.8777         estimate D2E/DX2                !
 ! A91   A(46,47,49)           119.693          estimate D2E/DX2                !
 ! A92   A(46,47,52)           120.5858         estimate D2E/DX2                !
 ! A93   A(49,47,52)           119.7078         estimate D2E/DX2                !
 ! A94   A(46,48,50)           119.4358         estimate D2E/DX2                !
 ! A95   A(46,48,53)           119.4653         estimate D2E/DX2                !
 ! A96   A(50,48,53)           121.0981         estimate D2E/DX2                !
 ! A97   A(47,49,51)           118.8285         estimate D2E/DX2                !
 ! A98   A(47,49,54)           121.4325         estimate D2E/DX2                !
 ! A99   A(51,49,54)           119.7319         estimate D2E/DX2                !
 ! A100  A(48,50,51)           119.1103         estimate D2E/DX2                !
 ! A101  A(48,50,55)           121.1673         estimate D2E/DX2                !
 ! A102  A(51,50,55)           119.7194         estimate D2E/DX2                !
 ! A103  A(49,51,50)           122.045          estimate D2E/DX2                !
 ! A104  A(49,51,57)           118.879          estimate D2E/DX2                !
 ! A105  A(50,51,57)           119.0757         estimate D2E/DX2                !
 ! A106  L(3,1,21,2,-1)        190.9565         estimate D2E/DX2                !
 ! A107  L(3,1,21,2,-2)        173.6617         estimate D2E/DX2                !
 ! D1    D(2,1,3,7)             93.9957         estimate D2E/DX2                !
 ! D2    D(2,1,3,15)           -72.2869         estimate D2E/DX2                !
 ! D3    D(4,1,3,7)            179.7672         estimate D2E/DX2                !
 ! D4    D(4,1,3,15)            13.4846         estimate D2E/DX2                !
 ! D5    D(19,1,3,7)           -17.2374         estimate D2E/DX2                !
 ! D6    D(19,1,3,15)          176.48           estimate D2E/DX2                !
 ! D7    D(7,3,21,22)           81.4053         estimate D2E/DX2                !
 ! D8    D(7,3,21,33)          -87.377          estimate D2E/DX2                !
 ! D9    D(15,3,21,22)         -91.6052         estimate D2E/DX2                !
 ! D10   D(15,3,21,33)          99.6125         estimate D2E/DX2                !
 ! D11   D(2,1,4,5)            -80.9288         estimate D2E/DX2                !
 ! D12   D(2,1,4,16)            80.7513         estimate D2E/DX2                !
 ! D13   D(3,1,4,5)           -174.7562         estimate D2E/DX2                !
 ! D14   D(3,1,4,16)           -13.0761         estimate D2E/DX2                !
 ! D15   D(19,1,4,5)           137.163          estimate D2E/DX2                !
 ! D16   D(19,1,4,16)          -61.1569         estimate D2E/DX2                !
 ! D17   D(21,1,4,5)            16.8617         estimate D2E/DX2                !
 ! D18   D(21,1,4,16)          178.5418         estimate D2E/DX2                !
 ! D19   D(2,1,21,22)          -18.1042         estimate D2E/DX2                !
 ! D20   D(2,1,21,33)          175.7708         estimate D2E/DX2                !
 ! D21   D(4,1,21,22)         -106.473          estimate D2E/DX2                !
 ! D22   D(4,1,21,33)           87.4021         estimate D2E/DX2                !
 ! D23   D(19,1,21,22)          93.359          estimate D2E/DX2                !
 ! D24   D(19,1,21,33)         -72.766          estimate D2E/DX2                !
 ! D25   D(1,3,7,8)             13.1472         estimate D2E/DX2                !
 ! D26   D(1,3,7,9)           -166.5797         estimate D2E/DX2                !
 ! D27   D(15,3,7,8)           179.112          estimate D2E/DX2                !
 ! D28   D(15,3,7,9)            -0.615          estimate D2E/DX2                !
 ! D29   D(1,3,15,13)          167.6335         estimate D2E/DX2                !
 ! D30   D(1,3,15,16)          -11.6746         estimate D2E/DX2                !
 ! D31   D(7,3,15,13)            0.8633         estimate D2E/DX2                !
 ! D32   D(7,3,15,16)         -178.4448         estimate D2E/DX2                !
 ! D33   D(1,4,5,6)            161.3438         estimate D2E/DX2                !
 ! D34   D(16,4,5,6)            -0.7101         estimate D2E/DX2                !
 ! D35   D(1,4,16,15)           12.4052         estimate D2E/DX2                !
 ! D36   D(1,4,16,17)         -165.3929         estimate D2E/DX2                !
 ! D37   D(5,4,16,15)          178.4617         estimate D2E/DX2                !
 ! D38   D(5,4,16,17)            0.6636         estimate D2E/DX2                !
 ! D39   D(4,5,6,17)             0.4993         estimate D2E/DX2                !
 ! D40   D(4,5,6,36)          -177.8518         estimate D2E/DX2                !
 ! D41   D(5,6,17,16)           -0.0925         estimate D2E/DX2                !
 ! D42   D(5,6,17,18)         -177.182          estimate D2E/DX2                !
 ! D43   D(36,6,17,16)         178.0774         estimate D2E/DX2                !
 ! D44   D(36,6,17,18)           0.9879         estimate D2E/DX2                !
 ! D45   D(5,6,36,37)         -144.295          estimate D2E/DX2                !
 ! D46   D(5,6,36,38)           35.698          estimate D2E/DX2                !
 ! D47   D(17,6,36,37)          37.6883         estimate D2E/DX2                !
 ! D48   D(17,6,36,38)        -142.3187         estimate D2E/DX2                !
 ! D49   D(3,7,9,10)           179.6664         estimate D2E/DX2                !
 ! D50   D(3,7,9,11)             0.112          estimate D2E/DX2                !
 ! D51   D(8,7,9,10)            -0.0388         estimate D2E/DX2                !
 ! D52   D(8,7,9,11)          -179.5933         estimate D2E/DX2                !
 ! D53   D(7,9,11,12)          179.775          estimate D2E/DX2                !
 ! D54   D(7,9,11,13)            0.1519         estimate D2E/DX2                !
 ! D55   D(10,9,11,12)           0.2274         estimate D2E/DX2                !
 ! D56   D(10,9,11,13)        -179.3958         estimate D2E/DX2                !
 ! D57   D(9,11,13,14)         179.5021         estimate D2E/DX2                !
 ! D58   D(9,11,13,15)           0.082          estimate D2E/DX2                !
 ! D59   D(12,11,13,14)         -0.123          estimate D2E/DX2                !
 ! D60   D(12,11,13,15)       -179.5431         estimate D2E/DX2                !
 ! D61   D(11,13,15,3)          -0.6003         estimate D2E/DX2                !
 ! D62   D(11,13,15,16)        178.6498         estimate D2E/DX2                !
 ! D63   D(14,13,15,3)         179.9788         estimate D2E/DX2                !
 ! D64   D(14,13,15,16)         -0.771          estimate D2E/DX2                !
 ! D65   D(3,15,16,4)           -0.7314         estimate D2E/DX2                !
 ! D66   D(3,15,16,17)         176.3978         estimate D2E/DX2                !
 ! D67   D(13,15,16,4)         179.9698         estimate D2E/DX2                !
 ! D68   D(13,15,16,17)         -2.901          estimate D2E/DX2                !
 ! D69   D(4,16,17,6)           -0.3275         estimate D2E/DX2                !
 ! D70   D(4,16,17,18)         176.317          estimate D2E/DX2                !
 ! D71   D(15,16,17,6)        -177.7191         estimate D2E/DX2                !
 ! D72   D(15,16,17,18)         -1.0746         estimate D2E/DX2                !
 ! D73   D(32,20,24,25)       -178.9147         estimate D2E/DX2                !
 ! D74   D(32,20,24,26)          0.1508         estimate D2E/DX2                !
 ! D75   D(24,20,32,30)         -0.3302         estimate D2E/DX2                !
 ! D76   D(24,20,32,33)        179.1315         estimate D2E/DX2                !
 ! D77   D(1,21,22,23)        -166.4358         estimate D2E/DX2                !
 ! D78   D(33,21,22,23)          0.3919         estimate D2E/DX2                !
 ! D79   D(1,21,33,32)         -10.2822         estimate D2E/DX2                !
 ! D80   D(1,21,33,34)         168.4644         estimate D2E/DX2                !
 ! D81   D(22,21,33,32)       -179.199          estimate D2E/DX2                !
 ! D82   D(22,21,33,34)         -0.4524         estimate D2E/DX2                !
 ! D83   D(21,22,23,34)         -0.1874         estimate D2E/DX2                !
 ! D84   D(21,22,23,46)        178.2767         estimate D2E/DX2                !
 ! D85   D(22,23,34,33)         -0.0864         estimate D2E/DX2                !
 ! D86   D(22,23,34,35)        177.2496         estimate D2E/DX2                !
 ! D87   D(46,23,34,33)       -178.3667         estimate D2E/DX2                !
 ! D88   D(46,23,34,35)         -1.0306         estimate D2E/DX2                !
 ! D89   D(22,23,46,47)        150.693          estimate D2E/DX2                !
 ! D90   D(22,23,46,48)        -29.1517         estimate D2E/DX2                !
 ! D91   D(34,23,46,47)        -31.16           estimate D2E/DX2                !
 ! D92   D(34,23,46,48)        148.9952         estimate D2E/DX2                !
 ! D93   D(20,24,26,27)       -179.5067         estimate D2E/DX2                !
 ! D94   D(20,24,26,28)          0.0341         estimate D2E/DX2                !
 ! D95   D(25,24,26,27)         -0.4879         estimate D2E/DX2                !
 ! D96   D(25,24,26,28)        179.0529         estimate D2E/DX2                !
 ! D97   D(24,26,28,29)       -179.7684         estimate D2E/DX2                !
 ! D98   D(24,26,28,30)         -0.0433         estimate D2E/DX2                !
 ! D99   D(27,26,28,29)         -0.2334         estimate D2E/DX2                !
 ! D100  D(27,26,28,30)        179.4918         estimate D2E/DX2                !
 ! D101  D(26,28,30,31)       -179.8401         estimate D2E/DX2                !
 ! D102  D(26,28,30,32)         -0.1252         estimate D2E/DX2                !
 ! D103  D(29,28,30,31)         -0.114          estimate D2E/DX2                !
 ! D104  D(29,28,30,32)        179.6009         estimate D2E/DX2                !
 ! D105  D(28,30,32,20)          0.3206         estimate D2E/DX2                !
 ! D106  D(28,30,32,33)       -179.0943         estimate D2E/DX2                !
 ! D107  D(31,30,32,20)       -179.9635         estimate D2E/DX2                !
 ! D108  D(31,30,32,33)          0.6215         estimate D2E/DX2                !
 ! D109  D(20,32,33,21)          2.8205         estimate D2E/DX2                !
 ! D110  D(20,32,33,34)       -175.5345         estimate D2E/DX2                !
 ! D111  D(30,32,33,21)       -177.7254         estimate D2E/DX2                !
 ! D112  D(30,32,33,34)          3.9196         estimate D2E/DX2                !
 ! D113  D(21,33,34,23)          0.3133         estimate D2E/DX2                !
 ! D114  D(21,33,34,35)       -176.6356         estimate D2E/DX2                !
 ! D115  D(32,33,34,23)        178.812          estimate D2E/DX2                !
 ! D116  D(32,33,34,35)          1.863          estimate D2E/DX2                !
 ! D117  D(6,36,37,39)        -179.2478         estimate D2E/DX2                !
 ! D118  D(6,36,37,42)           1.9996         estimate D2E/DX2                !
 ! D119  D(38,36,37,39)          0.7594         estimate D2E/DX2                !
 ! D120  D(38,36,37,42)       -177.9933         estimate D2E/DX2                !
 ! D121  D(6,36,38,40)        -179.9371         estimate D2E/DX2                !
 ! D122  D(6,36,38,43)           0.214          estimate D2E/DX2                !
 ! D123  D(37,36,38,40)          0.0558         estimate D2E/DX2                !
 ! D124  D(37,36,38,43)       -179.7931         estimate D2E/DX2                !
 ! D125  D(36,37,39,41)         -0.8995         estimate D2E/DX2                !
 ! D126  D(36,37,39,44)       -179.9427         estimate D2E/DX2                !
 ! D127  D(42,37,39,41)        177.8598         estimate D2E/DX2                !
 ! D128  D(42,37,39,44)         -1.1834         estimate D2E/DX2                !
 ! D129  D(36,38,40,41)         -0.7056         estimate D2E/DX2                !
 ! D130  D(36,38,40,45)       -179.8226         estimate D2E/DX2                !
 ! D131  D(43,38,40,41)        179.1409         estimate D2E/DX2                !
 ! D132  D(43,38,40,45)          0.0238         estimate D2E/DX2                !
 ! D133  D(37,39,41,40)          0.2466         estimate D2E/DX2                !
 ! D134  D(37,39,41,56)       -179.6448         estimate D2E/DX2                !
 ! D135  D(44,39,41,40)        179.3069         estimate D2E/DX2                !
 ! D136  D(44,39,41,56)         -0.5845         estimate D2E/DX2                !
 ! D137  D(38,40,41,39)          0.5626         estimate D2E/DX2                !
 ! D138  D(38,40,41,56)       -179.5461         estimate D2E/DX2                !
 ! D139  D(45,40,41,39)        179.6942         estimate D2E/DX2                !
 ! D140  D(45,40,41,56)         -0.4145         estimate D2E/DX2                !
 ! D141  D(23,46,47,49)        179.2176         estimate D2E/DX2                !
 ! D142  D(23,46,47,52)         -2.118          estimate D2E/DX2                !
 ! D143  D(48,46,47,49)         -0.9407         estimate D2E/DX2                !
 ! D144  D(48,46,47,52)        177.7237         estimate D2E/DX2                !
 ! D145  D(23,46,48,50)        179.9988         estimate D2E/DX2                !
 ! D146  D(23,46,48,53)          0.3212         estimate D2E/DX2                !
 ! D147  D(47,46,48,50)          0.1552         estimate D2E/DX2                !
 ! D148  D(47,46,48,53)       -179.5223         estimate D2E/DX2                !
 ! D149  D(46,47,49,51)          0.91           estimate D2E/DX2                !
 ! D150  D(46,47,49,54)        179.9348         estimate D2E/DX2                !
 ! D151  D(52,47,49,51)       -177.7662         estimate D2E/DX2                !
 ! D152  D(52,47,49,54)          1.2586         estimate D2E/DX2                !
 ! D153  D(46,48,50,51)          0.6368         estimate D2E/DX2                !
 ! D154  D(46,48,50,55)       -179.9874         estimate D2E/DX2                !
 ! D155  D(53,48,50,51)       -179.691          estimate D2E/DX2                !
 ! D156  D(53,48,50,55)         -0.3153         estimate D2E/DX2                !
 ! D157  D(47,49,51,50)         -0.1141         estimate D2E/DX2                !
 ! D158  D(47,49,51,57)        179.6775         estimate D2E/DX2                !
 ! D159  D(54,49,51,50)       -179.1559         estimate D2E/DX2                !
 ! D160  D(54,49,51,57)          0.6357         estimate D2E/DX2                !
 ! D161  D(48,50,51,49)         -0.666          estimate D2E/DX2                !
 ! D162  D(48,50,51,57)        179.5427         estimate D2E/DX2                !
 ! D163  D(55,50,51,49)        179.9491         estimate D2E/DX2                !
 ! D164  D(55,50,51,57)          0.1578         estimate D2E/DX2                !
 --------------------------------------------------------------------------------
 Trust Radius=3.00D-01 FncErr=1.00D-07 GrdErr=1.00D-06
 Number of steps in this run=    342 maximum allowed number of steps=    342.
 GradGradGradGradGradGradGradGradGradGradGradGradGradGradGradGradGradGrad

 Leave Link  103 at Sat Oct 20 07:23:36 2018, MaxMem=   838860800 cpu:         0.4
 (Enter /soft/sl6.3/x86_64/gaussian/g09_d01/g09/l202.exe)
 Stoichiometry    C26H18Cl2F2FeN8(5)
 Framework group  C1[X(C26H18Cl2F2FeN8)]
 Deg. of freedom   165
 Full point group                 C1      NOp   1
 Largest Abelian subgroup         C1      NOp   1
 Largest concise Abelian subgroup C1      NOp   1
                         Standard orientation:                         
 ---------------------------------------------------------------------
 Center     Atomic      Atomic             Coordinates (Angstroms)
 Number     Number       Type             X           Y           Z
 ---------------------------------------------------------------------
      1         26           0       -0.126818   -1.600384   -0.569798
      2         17           0       -0.167164   -0.817294   -2.761986
      3          7           0       -2.118678   -2.697488   -0.811296
      4          7           0       -1.792318   -0.092099   -0.137335
      5          7           0       -1.815516    1.177081    0.107416
      6          7           0       -3.077052    1.599969   -0.124933
      7          6           0       -2.193462   -3.988137   -1.151874
      8          1           0       -1.256274   -4.532853   -1.087879
      9          6           0       -3.384597   -4.580816   -1.562238
     10          1           0       -3.400329   -5.628446   -1.834574
     11          6           0       -4.534017   -3.800170   -1.621032
     12          1           0       -5.477448   -4.228508   -1.939673
     13          6           0       -4.459238   -2.456140   -1.272867
     14          1           0       -5.337146   -1.823263   -1.317249
     15          6           0       -3.227530   -1.935180   -0.876582
     16          6           0       -3.030508   -0.529097   -0.516942
     17          6           0       -3.867414    0.563866   -0.515712
     18          1           0       -4.897915    0.697317   -0.792197
     19         17           0        1.083457   -3.714072   -0.412434
     20          7           0       -0.088143   -1.753799    1.774985
     21          7           0        1.637029   -0.512825    0.119944
     22          7           0        2.594345    0.062765   -0.532269
     23          7           0        3.575816    0.320185    0.357710
     24          6           0       -0.992300   -2.371409    2.537055
     25          1           0       -1.864700   -2.754124    2.019624
     26          6           0       -0.839469   -2.544019    3.907688
     27          1           0       -1.599931   -3.060016    4.479976
     28          6           0        0.312284   -2.047536    4.512622
     29          1           0        0.471555   -2.164685    5.578220
     30          6           0        1.259551   -1.403511    3.729268
     31          1           0        2.166593   -1.009007    4.170432
     32          6           0        1.027514   -1.276579    2.357332
     33          6           0        1.966231   -0.635234    1.442448
     34          6           0        3.224212   -0.101021    1.601964
     35          1           0        3.883866   -0.028644    2.447733
     36          6           0       -3.411213    2.978395    0.015131
     37          6           0       -4.661541    3.347333    0.509198
     38          6           0       -2.471308    3.943553   -0.348325
     39          6           0       -4.985050    4.694953    0.627831
     40          6           0       -2.786873    5.289837   -0.214348
     41          6           0       -4.040187    5.643568    0.265977
     42          1           0       -5.373118    2.592172    0.819346
     43          1           0       -1.509539    3.631421   -0.732203
     44          1           0       -5.946731    5.013642    1.008576
     45          1           0       -2.081098    6.062785   -0.490000
     46          6           0        4.789829    0.925332   -0.079730
     47          6           0        5.523332    1.731596    0.789390
     48          6           0        5.225192    0.699365   -1.386686
     49          6           0        6.715249    2.304202    0.357532
     50          6           0        6.406994    1.284337   -1.823296
     51          6           0        7.136246    2.071356   -0.942990
     52          1           0        5.162715    1.933443    1.790261
     53          1           0        4.634228    0.076159   -2.044034
     54          1           0        7.306465    2.935436    1.008207
     55          1           0        6.770489    1.128178   -2.830770
     56          9           0       -4.349012    6.949192    0.386985
     57          9           0        8.287753    2.631096   -1.364580
 ---------------------------------------------------------------------
 Rotational constants (GHZ):      0.0818526      0.0552984      0.0410220
 Leave Link  202 at Sat Oct 20 07:23:36 2018, MaxMem=   838860800 cpu:         0.2
 (Enter /soft/sl6.3/x86_64/gaussian/g09_d01/g09/l301.exe)
 Standard basis: 6-311G(d,p) (5D, 7F)
 Ernie: Thresh=  0.10000D-02 Tol=  0.10000D-05 Strict=F.
 There are   898 symmetry adapted cartesian basis functions of A   symmetry.
 There are   854 symmetry adapted basis functions of A   symmetry.
   854 basis functions,  1475 primitive gaussians,   898 cartesian basis functions
   156 alpha electrons      152 beta electrons
       nuclear repulsion energy      5210.4387974307 Hartrees.
 IExCor=  402 DFT=T Ex+Corr=B3LYP ExCW=0 ScaHFX=  0.200000
 ScaDFX=  0.800000  0.720000  1.000000  0.810000 ScalE2=  1.000000  1.000000
 IRadAn=      0 IRanWt=     -1 IRanGd=            0 ICorTp=0 IEmpDi=  4
 NAtoms=   57 NActive=   57 NUniq=   57 SFac= 1.00D+00 NAtFMM=   60 NAOKFM=F Big=F
 Integral buffers will be    131072 words long.
 Raffenetti 2 integral format.
 Two-electron integral symmetry is turned on.
 Leave Link  301 at Sat Oct 20 07:23:37 2018, MaxMem=   838860800 cpu:         1.3
 (Enter /soft/sl6.3/x86_64/gaussian/g09_d01/g09/l302.exe)
 NPDir=0 NMtPBC=     1 NCelOv=     1 NCel=       1 NClECP=     1 NCelD=      1
         NCelK=      1 NCelE2=     1 NClLst=     1 CellRange=     0.0.
 One-electron integrals computed using PRISM.
 NBasis=   854 RedAO= T EigKep=  2.12D-04  NBF=   854
 NBsUse=   854 1.00D-06 EigRej= -1.00D+00 NBFU=   854
 Precomputing XC quadrature grid using
 IXCGrd= 4 IRadAn=           0 IRanWt=          -1 IRanGd=           0 AccXCQ= 0.00D+00.
 Generated NRdTot=       0 NPtTot=           0 NUsed=           0 NTot=          32
 NSgBfM=   815   815   815   816   816 MxSgAt=    57 MxSgA2=    57.
 Leave Link  302 at Sat Oct 20 07:23:41 2018, MaxMem=   838860800 cpu:        76.4
 (Enter /soft/sl6.3/x86_64/gaussian/g09_d01/g09/l303.exe)
 DipDrv:  MaxL=1.
 Leave Link  303 at Sat Oct 20 07:23:42 2018, MaxMem=   838860800 cpu:         4.6
 (Enter /soft/sl6.3/x86_64/gaussian/g09_d01/g09/l401.exe)
 ExpMin= 4.19D-02 ExpMax= 2.58D+05 ExpMxC= 8.89D+03 IAcc=2 IRadAn=         4 AccDes= 0.00D+00
 Harris functional with IExCor=  402 and IRadAn=       4 diagonalized for initial guess.
 HarFok:  IExCor=  402 AccDes= 0.00D+00 IRadAn=         4 IDoV= 1 UseB2=F ITyADJ=14
 ICtDFT=  3500011 ScaDFX=  1.000000  1.000000  1.000000  1.000000
 FoFCou: FMM=F IPFlag=           0 FMFlag=      100000 FMFlg1=           0
         NFxFlg=           0 DoJE=T BraDBF=F KetDBF=T FulRan=T
         wScrn=  0.000000 ICntrl=     500 IOpCl=  0 I1Cent=   200000004 NGrid=           0
         NMat0=    1 NMatS0=      1 NMatT0=    0 NMatD0=    1 NMtDS0=    0 NMtDT0=    0
 Petite list used in FoFCou.
 Harris En= -3823.57245068328    
 JPrj=0 DoOrth=F DoCkMO=F.
 Initial guess <Sx>= 0.0000 <Sy>= 0.0000 <Sz>= 2.0000 <S**2>= 6.0000 S= 2.0000
 Leave Link  401 at Sat Oct 20 07:23:53 2018, MaxMem=   838860800 cpu:       155.0
 (Enter /soft/sl6.3/x86_64/gaussian/g09_d01/g09/l502.exe)
 UHF open shell SCF:
 Using DIIS extrapolation, IDIIS=  1040.
 Integral symmetry usage will be decided dynamically.
 IVT=     2458780 IEndB=     2458780 NGot=   838860800 MDV=   837225963
 LenX=   837225963 LenY=   836418661
 Requested convergence on RMS density matrix=1.00D-08 within 128 cycles.
 Requested convergence on MAX density matrix=1.00D-06.
 Requested convergence on             energy=1.00D-06.
 No special actions if energy rises.
 Fock matrices will be formed incrementally for  20 cycles.

 Cycle   1  Pass 1  IDiag  1:
 FoFJK:  IHMeth= 1 ICntrl=       0 DoSepK=F KAlg= 0 I1Cent=   0 FoldK=F
 IRaf= 520000000 NMat=   1 IRICut=       1 DoRegI=T DoRafI=F ISym2E= 0.
 FoFCou: FMM=F IPFlag=           0 FMFlag=      100000 FMFlg1=           0
         NFxFlg=           0 DoJE=F BraDBF=F KetDBF=F FulRan=T
         wScrn=  0.000000 ICntrl=       0 IOpCl=  1 I1Cent=           0 NGrid=           0
         NMat0=    1 NMatS0=      1 NMatT0=    0 NMatD0=    1 NMtDS0=    0 NMtDT0=    0
 Symmetry not used in FoFCou.
 E= -3823.20789209025    
 DIIS: error= 4.75D-02 at cycle   1 NSaved=   1.
 NSaved= 1 IEnMin= 1 EnMin= -3823.20789209025     IErMin= 1 ErrMin= 4.75D-02
 ErrMax= 4.75D-02  0.00D+00 EMaxC= 1.00D-01 BMatC= 4.08D+00 BMatP= 4.08D+00
 IDIUse=3 WtCom= 5.25D-01 WtEn= 4.75D-01
 Coeff-Com:  0.100D+01
 Coeff-En:   0.100D+01
 Coeff:      0.100D+01
 Gap=     0.182 Goal=   None    Shift=    0.000
 Gap=     0.120 Goal=   None    Shift=    0.000
 GapD=    0.120 DampG=1.000 DampE=0.250 DampFc=0.2500 IDamp=-1.
 Damping current iteration by 2.50D-01
 RMSDP=1.86D-03 MaxDP=1.01D-01              OVMax= 3.24D-01

 Cycle   2  Pass 1  IDiag  1:
 RMSU=  4.63D-04    CP:  9.97D-01
 E= -3823.45491953717     Delta-E=       -0.247027446920 Rises=F Damp=T
 DIIS: error= 2.57D-02 at cycle   2 NSaved=   2.
 NSaved= 2 IEnMin= 2 EnMin= -3823.45491953717     IErMin= 2 ErrMin= 2.57D-02
 ErrMax= 2.57D-02  0.00D+00 EMaxC= 1.00D-01 BMatC= 1.43D+00 BMatP= 4.08D+00
 IDIUse=3 WtCom= 7.43D-01 WtEn= 2.57D-01
 Coeff-Com: -0.980D+00 0.198D+01
 Coeff-En:   0.000D+00 0.100D+01
 Coeff:     -0.728D+00 0.173D+01
 Gap=     0.187 Goal=   None    Shift=    0.000
 Gap=     0.257 Goal=   None    Shift=    0.000
 RMSDP=9.02D-04 MaxDP=5.13D-02 DE=-2.47D-01 OVMax= 2.31D-01

 Cycle   3  Pass 1  IDiag  1:
 RMSU=  8.05D-04    CP:  9.93D-01  1.88D+00
 E= -3823.86537725455     Delta-E=       -0.410457717384 Rises=F Damp=F
 DIIS: error= 7.89D-03 at cycle   3 NSaved=   3.
 NSaved= 3 IEnMin= 3 EnMin= -3823.86537725455     IErMin= 3 ErrMin= 7.89D-03
 ErrMax= 7.89D-03  0.00D+00 EMaxC= 1.00D-01 BMatC= 3.07D-01 BMatP= 1.43D+00
 IDIUse=3 WtCom= 9.21D-01 WtEn= 7.89D-02
 Coeff-Com: -0.505D+00 0.889D+00 0.616D+00
 Coeff-En:   0.000D+00 0.000D+00 0.100D+01
 Coeff:     -0.465D+00 0.819D+00 0.646D+00
 Gap=     0.160 Goal=   None    Shift=    0.000
 Gap=     0.124 Goal=   None    Shift=    0.000
 RMSDP=6.28D-04 MaxDP=5.41D-02 DE=-4.10D-01 OVMax= 8.87D-02

 Cycle   4  Pass 1  IDiag  1:
 RMSU=  4.59D-04    CP:  9.93D-01  1.97D+00  4.70D-01
 E= -3823.89592163549     Delta-E=       -0.030544380937 Rises=F Damp=F
 DIIS: error= 8.24D-03 at cycle   4 NSaved=   4.
 NSaved= 4 IEnMin= 4 EnMin= -3823.89592163549     IErMin= 3 ErrMin= 7.89D-03
 ErrMax= 8.24D-03  0.00D+00 EMaxC= 1.00D-01 BMatC= 2.17D-01 BMatP= 3.07D-01
 IDIUse=3 WtCom= 9.18D-01 WtEn= 8.24D-02
 Coeff-Com: -0.204D+00 0.341D+00 0.456D+00 0.406D+00
 Coeff-En:   0.000D+00 0.000D+00 0.386D+00 0.614D+00
 Coeff:     -0.187D+00 0.313D+00 0.451D+00 0.423D+00
 Gap=     0.125 Goal=   None    Shift=    0.000
 Gap=     0.097 Goal=   None    Shift=    0.000
 RMSDP=2.79D-04 MaxDP=2.84D-02 DE=-3.05D-02 OVMax= 6.93D-02

 Cycle   5  Pass 1  IDiag  1:
 RMSU=  1.39D-04    CP:  9.92D-01  2.01D+00  6.42D-01  5.69D-01
 E= -3823.93412904465     Delta-E=       -0.038207409158 Rises=F Damp=F
 DIIS: error= 3.28D-03 at cycle   5 NSaved=   5.
 NSaved= 5 IEnMin= 5 EnMin= -3823.93412904465     IErMin= 5 ErrMin= 3.28D-03
 ErrMax= 3.28D-03  0.00D+00 EMaxC= 1.00D-01 BMatC= 2.13D-02 BMatP= 2.17D-01
 IDIUse=3 WtCom= 9.67D-01 WtEn= 3.28D-02
 Coeff-Com: -0.541D-01 0.812D-01 0.222D+00 0.275D+00 0.476D+00
 Coeff-En:   0.000D+00 0.000D+00 0.000D+00 0.000D+00 0.100D+01
 Coeff:     -0.523D-01 0.786D-01 0.215D+00 0.266D+00 0.493D+00
 Gap=     0.128 Goal=   None    Shift=    0.000
 Gap=     0.096 Goal=   None    Shift=    0.000
 RMSDP=1.17D-04 MaxDP=1.19D-02 DE=-3.82D-02 OVMax= 3.66D-02

 Cycle   6  Pass 1  IDiag  1:
 RMSU=  8.17D-05    CP:  9.92D-01  1.97D+00  6.43D-01  6.97D-01  5.82D-01
 E= -3823.93690044788     Delta-E=       -0.002771403233 Rises=F Damp=F
 DIIS: error= 1.30D-03 at cycle   6 NSaved=   6.
 NSaved= 6 IEnMin= 6 EnMin= -3823.93690044788     IErMin= 6 ErrMin= 1.30D-03
 ErrMax= 1.30D-03  0.00D+00 EMaxC= 1.00D-01 BMatC= 4.49D-03 BMatP= 2.13D-02
 IDIUse=3 WtCom= 9.87D-01 WtEn= 1.30D-02
 Coeff-Com: -0.548D-02 0.477D-02 0.725D-01 0.108D+00 0.350D+00 0.471D+00
 Coeff-En:   0.000D+00 0.000D+00 0.000D+00 0.000D+00 0.180D+00 0.820D+00
 Coeff:     -0.541D-02 0.471D-02 0.715D-01 0.106D+00 0.348D+00 0.475D+00
 Gap=     0.124 Goal=   None    Shift=    0.000
 Gap=     0.088 Goal=   None    Shift=    0.000
 RMSDP=4.84D-05 MaxDP=3.43D-03 DE=-2.77D-03 OVMax= 1.43D-02

 Cycle   7  Pass 1  IDiag  1:
 RMSU=  2.70D-05    CP:  9.92D-01  1.99D+00  6.61D-01  6.75D-01  6.77D-01
                    CP:  6.04D-01
 E= -3823.93754838314     Delta-E=       -0.000647935254 Rises=F Damp=F
 DIIS: error= 4.93D-04 at cycle   7 NSaved=   7.
 NSaved= 7 IEnMin= 7 EnMin= -3823.93754838314     IErMin= 7 ErrMin= 4.93D-04
 ErrMax= 4.93D-04  0.00D+00 EMaxC= 1.00D-01 BMatC= 6.13D-04 BMatP= 4.49D-03
 IDIUse=3 WtCom= 9.95D-01 WtEn= 4.93D-03
 Coeff-Com:  0.789D-02-0.142D-01 0.792D-03 0.110D-01 0.133D+00 0.326D+00
 Coeff-Com:  0.536D+00
 Coeff-En:   0.000D+00 0.000D+00 0.000D+00 0.000D+00 0.000D+00 0.133D+00
 Coeff-En:   0.867D+00
 Coeff:      0.785D-02-0.141D-01 0.788D-03 0.109D-01 0.132D+00 0.325D+00
 Coeff:      0.537D+00
 Gap=     0.124 Goal=   None    Shift=    0.000
 Gap=     0.089 Goal=   None    Shift=    0.000
 RMSDP=1.98D-05 MaxDP=1.87D-03 DE=-6.48D-04 OVMax= 3.72D-03

 Cycle   8  Pass 1  IDiag  1:
 RMSU=  1.13D-05    CP:  9.92D-01  1.99D+00  6.58D-01  6.92D-01  7.09D-01
                    CP:  6.87D-01  5.71D-01
 E= -3823.93768536880     Delta-E=       -0.000136985658 Rises=F Damp=F
 DIIS: error= 1.78D-04 at cycle   8 NSaved=   8.
 NSaved= 8 IEnMin= 8 EnMin= -3823.93768536880     IErMin= 8 ErrMin= 1.78D-04
 ErrMax= 1.78D-04  0.00D+00 EMaxC= 1.00D-01 BMatC= 6.10D-05 BMatP= 6.13D-04
 IDIUse=3 WtCom= 9.98D-01 WtEn= 1.78D-03
 Coeff-Com:  0.482D-02-0.804D-02-0.901D-02-0.731D-02 0.248D-01 0.118D+00
 Coeff-Com:  0.293D+00 0.584D+00
 Coeff-En:   0.000D+00 0.000D+00 0.000D+00 0.000D+00 0.000D+00 0.000D+00
 Coeff-En:   0.000D+00 0.100D+01
 Coeff:      0.482D-02-0.803D-02-0.900D-02-0.730D-02 0.248D-01 0.118D+00
 Coeff:      0.292D+00 0.585D+00
 Gap=     0.124 Goal=   None    Shift=    0.000
 Gap=     0.089 Goal=   None    Shift=    0.000
 RMSDP=6.85D-06 MaxDP=3.53D-04 DE=-1.37D-04 OVMax= 2.83D-03

 Cycle   9  Pass 1  IDiag  1:
 RMSU=  5.32D-06    CP:  9.92D-01  1.99D+00  6.58D-01  6.95D-01  7.13D-01
                    CP:  7.09D-01  6.96D-01  8.67D-01
 E= -3823.93769971025     Delta-E=       -0.000014341451 Rises=F Damp=F
 DIIS: error= 1.36D-04 at cycle   9 NSaved=   9.
 NSaved= 9 IEnMin= 9 EnMin= -3823.93769971025     IErMin= 9 ErrMin= 1.36D-04
 ErrMax= 1.36D-04  0.00D+00 EMaxC= 1.00D-01 BMatC= 2.47D-05 BMatP= 6.10D-05
 IDIUse=3 WtCom= 9.99D-01 WtEn= 1.36D-03
 Coeff-Com:  0.190D-02-0.287D-02-0.725D-02-0.792D-02-0.116D-01 0.225D-01
 Coeff-Com:  0.999D-01 0.411D+00 0.495D+00
 Coeff-En:   0.000D+00 0.000D+00 0.000D+00 0.000D+00 0.000D+00 0.000D+00
 Coeff-En:   0.000D+00 0.142D+00 0.858D+00
 Coeff:      0.190D-02-0.287D-02-0.724D-02-0.791D-02-0.116D-01 0.224D-01
 Coeff:      0.998D-01 0.410D+00 0.495D+00
 Gap=     0.124 Goal=   None    Shift=    0.000
 Gap=     0.089 Goal=   None    Shift=    0.000
 RMSDP=4.25D-06 MaxDP=3.03D-04 DE=-1.43D-05 OVMax= 2.51D-03

 Cycle  10  Pass 1  IDiag  1:
 RMSU=  2.94D-06    CP:  9.92D-01  1.99D+00  6.57D-01  6.98D-01  7.14D-01
                    CP:  7.25D-01  7.03D-01  1.05D+00  9.07D-01
 E= -3823.93770850430     Delta-E=       -0.000008794057 Rises=F Damp=F
 DIIS: error= 5.17D-05 at cycle  10 NSaved=  10.
 NSaved=10 IEnMin=10 EnMin= -3823.93770850430     IErMin=10 ErrMin= 5.17D-05
 ErrMax= 5.17D-05  0.00D+00 EMaxC= 1.00D-01 BMatC= 3.06D-06 BMatP= 2.47D-05
 IDIUse=1 WtCom= 1.00D+00 WtEn= 0.00D+00
 Coeff-Com:  0.207D-03-0.220D-03-0.223D-02-0.270D-02-0.908D-02-0.350D-02
 Coeff-Com:  0.991D-02 0.126D+00 0.262D+00 0.619D+00
 Coeff:      0.207D-03-0.220D-03-0.223D-02-0.270D-02-0.908D-02-0.350D-02
 Coeff:      0.991D-02 0.126D+00 0.262D+00 0.619D+00
 Gap=     0.124 Goal=   None    Shift=    0.000
 Gap=     0.089 Goal=   None    Shift=    0.000
 RMSDP=2.88D-06 MaxDP=3.41D-04 DE=-8.79D-06 OVMax= 2.69D-03

 Cycle  11  Pass 1  IDiag  1:
 RMSU=  1.54D-06    CP:  9.92D-01  1.99D+00  6.57D-01  6.98D-01  7.14D-01
                    CP:  7.29D-01  7.25D-01  1.14D+00  1.22D+00  1.42D+00
 E= -3823.93771221319     Delta-E=       -0.000003708883 Rises=F Damp=F
 DIIS: error= 5.05D-05 at cycle  11 NSaved=  11.
 NSaved=11 IEnMin=11 EnMin= -3823.93771221319     IErMin=11 ErrMin= 5.05D-05
 ErrMax= 5.05D-05  0.00D+00 EMaxC= 1.00D-01 BMatC= 1.62D-06 BMatP= 3.06D-06
 IDIUse=1 WtCom= 1.00D+00 WtEn= 0.00D+00
 Coeff-Com: -0.522D-03 0.835D-03 0.119D-02 0.123D-02-0.988D-03-0.793D-02
 Coeff-Com: -0.258D-01-0.637D-01-0.156D-01 0.352D+00 0.759D+00
 Coeff:     -0.522D-03 0.835D-03 0.119D-02 0.123D-02-0.988D-03-0.793D-02
 Coeff:     -0.258D-01-0.637D-01-0.156D-01 0.352D+00 0.759D+00
 Gap=     0.124 Goal=   None    Shift=    0.000
 Gap=     0.089 Goal=   None    Shift=    0.000
 RMSDP=3.67D-06 MaxDP=4.36D-04 DE=-3.71D-06 OVMax= 3.63D-03

 Cycle  12  Pass 1  IDiag  1:
 RMSU=  8.25D-07    CP:  9.92D-01  1.99D+00  6.57D-01  6.99D-01  7.15D-01
                    CP:  7.33D-01  7.42D-01  1.25D+00  1.59D+00  2.21D+00
                    CP:  1.74D+00
 E= -3823.93771662224     Delta-E=       -0.000004409050 Rises=F Damp=F
 DIIS: error= 4.86D-05 at cycle  12 NSaved=  12.
 NSaved=12 IEnMin=12 EnMin= -3823.93771662224     IErMin=12 ErrMin= 4.86D-05
 ErrMax= 4.86D-05  0.00D+00 EMaxC= 1.00D-01 BMatC= 1.22D-06 BMatP= 1.62D-06
 IDIUse=1 WtCom= 1.00D+00 WtEn= 0.00D+00
 Coeff-Com: -0.387D-03 0.566D-03 0.171D-02 0.196D-02 0.356D-02-0.239D-02
 Coeff-Com: -0.185D-01-0.876D-01-0.119D+00-0.516D-01 0.435D+00 0.836D+00
 Coeff:     -0.387D-03 0.566D-03 0.171D-02 0.196D-02 0.356D-02-0.239D-02
 Coeff:     -0.185D-01-0.876D-01-0.119D+00-0.516D-01 0.435D+00 0.836D+00
 Gap=     0.124 Goal=   None    Shift=    0.000
 Gap=     0.089 Goal=   None    Shift=    0.000
 RMSDP=4.41D-06 MaxDP=5.19D-04 DE=-4.41D-06 OVMax= 4.40D-03

 Cycle  13  Pass 1  IDiag  1:
 RMSU=  8.12D-07    CP:  9.92D-01  1.99D+00  6.57D-01  7.00D-01  7.14D-01
                    CP:  7.38D-01  7.60D-01  1.38D+00  2.03D+00  3.00D+00
                    CP:  2.83D+00  1.68D+00
 E= -3823.93772156239     Delta-E=       -0.000004940159 Rises=F Damp=F
 DIIS: error= 4.68D-05 at cycle  13 NSaved=  13.
 NSaved=13 IEnMin=13 EnMin= -3823.93772156239     IErMin=13 ErrMin= 4.68D-05
 ErrMax= 4.68D-05  0.00D+00 EMaxC= 1.00D-01 BMatC= 1.06D-06 BMatP= 1.22D-06
 IDIUse=1 WtCom= 1.00D+00 WtEn= 0.00D+00
 Coeff-Com:  0.121D-03-0.233D-03 0.540D-03 0.725D-03 0.425D-02 0.541D-02
 Coeff-Com:  0.616D-02-0.241D-01-0.958D-01-0.360D+00-0.271D+00 0.717D+00
 Coeff-Com:  0.102D+01
 Coeff:      0.121D-03-0.233D-03 0.540D-03 0.725D-03 0.425D-02 0.541D-02
 Coeff:      0.616D-02-0.241D-01-0.958D-01-0.360D+00-0.271D+00 0.717D+00
 Coeff:      0.102D+01
 Gap=     0.124 Goal=   None    Shift=    0.000
 Gap=     0.089 Goal=   None    Shift=    0.000
 RMSDP=7.32D-06 MaxDP=8.24D-04 DE=-4.94D-06 OVMax= 7.32D-03

 Cycle  14  Pass 1  IDiag  1:
 RMSU=  4.59D-06    CP:  9.92D-01  1.99D+00  6.56D-01  7.01D-01  7.14D-01
                    CP:  7.46D-01  7.90D-01  1.58D+00  2.73D+00  3.00D+00
                    CP:  3.00D+00  3.00D+00  3.00D+00
 E= -3823.93772920592     Delta-E=       -0.000007643521 Rises=F Damp=F
 DIIS: error= 4.33D-05 at cycle  14 NSaved=  14.
 NSaved=14 IEnMin=14 EnMin= -3823.93772920592     IErMin=14 ErrMin= 4.33D-05
 ErrMax= 4.33D-05  0.00D+00 EMaxC= 1.00D-01 BMatC= 8.60D-07 BMatP= 1.06D-06
 IDIUse=1 WtCom= 1.00D+00 WtEn= 0.00D+00
 Coeff-Com:  0.306D-03-0.473D-03-0.841D-03-0.926D-03 0.515D-04 0.595D-02
 Coeff-Com:  0.178D-01 0.488D-01 0.345D-01-0.162D+00-0.464D+00-0.292D+00
 Coeff-Com:  0.522D+00 0.129D+01
 Coeff:      0.306D-03-0.473D-03-0.841D-03-0.926D-03 0.515D-04 0.595D-02
 Coeff:      0.178D-01 0.488D-01 0.345D-01-0.162D+00-0.464D+00-0.292D+00
 Coeff:      0.522D+00 0.129D+01
 Gap=     0.124 Goal=   None    Shift=    0.000
 Gap=     0.089 Goal=   None    Shift=    0.000
 RMSDP=1.00D-05 MaxDP=1.06D-03 DE=-7.64D-06 OVMax= 1.00D-02

 Cycle  15  Pass 1  IDiag  1:
 RMSU=  4.69D-06    CP:  9.92D-01  1.99D+00  6.56D-01  7.02D-01  7.13D-01
                    CP:  7.55D-01  8.27D-01  1.86D+00  3.00D+00  3.00D+00
                    CP:  3.00D+00  3.00D+00  3.00D+00  2.61D+00
 E= -3823.93773871626     Delta-E=       -0.000009510342 Rises=F Damp=F
 DIIS: error= 3.94D-05 at cycle  15 NSaved=  15.
 NSaved=15 IEnMin=15 EnMin= -3823.93773871626     IErMin=15 ErrMin= 3.94D-05
 ErrMax= 3.94D-05  0.00D+00 EMaxC= 1.00D-01 BMatC= 7.76D-07 BMatP= 8.60D-07
 IDIUse=1 WtCom= 1.00D+00 WtEn= 0.00D+00
 Coeff-Com:  0.742D-04-0.792D-04-0.943D-03-0.109D-02-0.344D-02 0.859D-03
 Coeff-Com:  0.760D-02 0.548D-01 0.109D+00 0.201D+00-0.123D+00-0.925D+00
 Coeff-Com: -0.512D+00 0.117D+01 0.103D+01
 Coeff:      0.742D-04-0.792D-04-0.943D-03-0.109D-02-0.344D-02 0.859D-03
 Coeff:      0.760D-02 0.548D-01 0.109D+00 0.201D+00-0.123D+00-0.925D+00
 Coeff:     -0.512D+00 0.117D+01 0.103D+01
 Gap=     0.124 Goal=   None    Shift=    0.000
 Gap=     0.089 Goal=   None    Shift=    0.000
 RMSDP=1.20D-05 MaxDP=1.30D-03 DE=-9.51D-06 OVMax= 1.20D-02

 Cycle  16  Pass 1  IDiag  1:
 RMSU=  7.14D-06    CP:  9.92D-01  1.99D+00  6.55D-01  7.03D-01  7.12D-01
                    CP:  7.69D-01  8.69D-01  2.17D+00  3.00D+00  3.00D+00
                    CP:  3.00D+00  3.00D+00  3.00D+00  3.00D+00  2.51D+00
 E= -3823.93774888154     Delta-E=       -0.000010165284 Rises=F Damp=F
 DIIS: error= 3.63D-05 at cycle  16 NSaved=  16.
 NSaved=16 IEnMin=16 EnMin= -3823.93774888154     IErMin=16 ErrMin= 3.63D-05
 ErrMax= 3.63D-05  0.00D+00 EMaxC= 1.00D-01 BMatC= 6.30D-07 BMatP= 7.76D-07
 IDIUse=1 WtCom= 1.00D+00 WtEn= 0.00D+00
 Coeff-Com: -0.200D-03 0.332D-03 0.678D-04 0.154D-03-0.205D-02-0.302D-02
 Coeff-Com: -0.841D-02-0.409D-02 0.340D-01 0.246D+00 0.289D+00-0.353D+00
 Coeff-Com: -0.767D+00-0.237D+00 0.738D+00 0.107D+01
 Coeff:     -0.200D-03 0.332D-03 0.678D-04 0.154D-03-0.205D-02-0.302D-02
 Coeff:     -0.841D-02-0.409D-02 0.340D-01 0.246D+00 0.289D+00-0.353D+00
 Coeff:     -0.767D+00-0.237D+00 0.738D+00 0.107D+01
 Gap=     0.124 Goal=   None    Shift=    0.000
 Gap=     0.089 Goal=   None    Shift=    0.000
 RMSDP=1.18D-05 MaxDP=1.35D-03 DE=-1.02D-05 OVMax= 1.17D-02

 Cycle  17  Pass 1  IDiag  1:
 RMSU=  4.85D-06    CP:  9.92D-01  1.99D+00  6.54D-01  7.05D-01  7.09D-01
                    CP:  7.82D-01  9.06D-01  2.47D+00  3.00D+00  3.00D+00
                    CP:  3.00D+00  3.00D+00  3.00D+00  3.00D+00  3.00D+00
                    CP:  2.20D+00
 E= -3823.93775772484     Delta-E=       -0.000008843293 Rises=F Damp=F
 DIIS: error= 4.01D-05 at cycle  17 NSaved=  17.
 NSaved=17 IEnMin=17 EnMin= -3823.93775772484     IErMin=16 ErrMin= 3.63D-05
 ErrMax= 4.01D-05  0.00D+00 EMaxC= 1.00D-01 BMatC= 5.22D-07 BMatP= 6.30D-07
 IDIUse=1 WtCom= 1.00D+00 WtEn= 0.00D+00
 Coeff-Com: -0.207D-03 0.297D-03 0.112D-02 0.136D-02 0.271D-02-0.280D-02
 Coeff-Com: -0.137D-01-0.662D-01-0.106D+00-0.513D-01 0.369D+00 0.807D+00
 Coeff-Com: -0.475D-01-0.154D+01-0.498D+00 0.897D+00 0.124D+01
 Coeff:     -0.207D-03 0.297D-03 0.112D-02 0.136D-02 0.271D-02-0.280D-02
 Coeff:     -0.137D-01-0.662D-01-0.106D+00-0.513D-01 0.369D+00 0.807D+00
 Coeff:     -0.475D-01-0.154D+01-0.498D+00 0.897D+00 0.124D+01
 Gap=     0.124 Goal=   None    Shift=    0.000
 Gap=     0.089 Goal=   None    Shift=    0.000
 RMSDP=1.52D-05 MaxDP=1.82D-03 DE=-8.84D-06 OVMax= 1.51D-02

 Cycle  18  Pass 1  IDiag  1:
 RMSU=  5.32D-06    CP:  9.92D-01  1.99D+00  6.53D-01  7.07D-01  7.06D-01
                    CP:  7.98D-01  9.52D-01  2.84D+00  3.00D+00  3.00D+00
                    CP:  3.00D+00  3.00D+00  3.00D+00  3.00D+00  3.00D+00
                    CP:  3.00D+00  2.92D+00
 E= -3823.93776764898     Delta-E=       -0.000009924148 Rises=F Damp=F
 DIIS: error= 4.29D-05 at cycle  18 NSaved=  18.
 NSaved=18 IEnMin=18 EnMin= -3823.93776764898     IErMin=16 ErrMin= 3.63D-05
 ErrMax= 4.29D-05  0.00D+00 EMaxC= 1.00D-01 BMatC= 4.10D-07 BMatP= 5.22D-07
 IDIUse=1 WtCom= 1.00D+00 WtEn= 0.00D+00
 Coeff-Com:  0.393D-05-0.328D-04 0.904D-03 0.991D-03 0.429D-02 0.131D-02
 Coeff-Com: -0.212D-02-0.477D-01-0.110D+00-0.259D+00 0.281D-01 0.904D+00
 Coeff-Com:  0.608D+00-0.927D+00-0.100D+01-0.234D+00 0.948D+00 0.109D+01
 Coeff:      0.393D-05-0.328D-04 0.904D-03 0.991D-03 0.429D-02 0.131D-02
 Coeff:     -0.212D-02-0.477D-01-0.110D+00-0.259D+00 0.281D-01 0.904D+00
 Coeff:      0.608D+00-0.927D+00-0.100D+01-0.234D+00 0.948D+00 0.109D+01
 Gap=     0.124 Goal=   None    Shift=    0.000
 Gap=     0.089 Goal=   None    Shift=    0.000
 RMSDP=1.51D-05 MaxDP=1.90D-03 DE=-9.92D-06 OVMax= 1.51D-02

 Cycle  19  Pass 1  IDiag  1:
 RMSU=  9.34D-06    CP:  9.92D-01  1.99D+00  6.52D-01  7.08D-01  7.02D-01
                    CP:  8.13D-01  9.94D-01  3.00D+00  3.00D+00  3.00D+00
                    CP:  3.00D+00  3.00D+00  3.00D+00  3.00D+00  3.00D+00
                    CP:  3.00D+00  3.00D+00  3.00D+00
 E= -3823.93777592916     Delta-E=       -0.000008280174 Rises=F Damp=F
 DIIS: error= 4.31D-05 at cycle  19 NSaved=  19.
 NSaved=19 IEnMin=19 EnMin= -3823.93777592916     IErMin=16 ErrMin= 3.63D-05
 ErrMax= 4.31D-05  0.00D+00 EMaxC= 1.00D-01 BMatC= 3.68D-07 BMatP= 4.10D-07
 IDIUse=1 WtCom= 1.00D+00 WtEn= 0.00D+00
 Coeff-Com:  0.165D-03-0.258D-03-0.562D-04-0.151D-03 0.193D-02 0.465D-02
 Coeff-Com:  0.104D-01 0.105D-01-0.174D-01-0.234D+00-0.312D+00 0.198D+00
 Coeff-Com:  0.686D+00 0.470D+00-0.596D+00-0.106D+01-0.139D+00 0.111D+01
 Coeff-Com:  0.865D+00
 Coeff:      0.165D-03-0.258D-03-0.562D-04-0.151D-03 0.193D-02 0.465D-02
 Coeff:      0.104D-01 0.105D-01-0.174D-01-0.234D+00-0.312D+00 0.198D+00
 Coeff:      0.686D+00 0.470D+00-0.596D+00-0.106D+01-0.139D+00 0.111D+01
 Coeff:      0.865D+00
 Gap=     0.123 Goal=   None    Shift=    0.000
 Gap=     0.089 Goal=   None    Shift=    0.000
 RMSDP=1.43D-05 MaxDP=1.87D-03 DE=-8.28D-06 OVMax= 1.42D-02

 Cycle  20  Pass 1  IDiag  1:
 RMSU=  1.01D-05    CP:  9.92D-01  1.99D+00  6.51D-01  7.10D-01  6.98D-01
                    CP:  8.28D-01  1.03D+00  3.00D+00  3.00D+00  3.00D+00
                    CP:  3.00D+00  3.00D+00  3.00D+00  3.00D+00  3.00D+00
                    CP:  3.00D+00  3.00D+00  3.00D+00  2.06D+00
 E= -3823.93778237874     Delta-E=       -0.000006449580 Rises=F Damp=F
 DIIS: error= 4.16D-05 at cycle  20 NSaved=  20.
 NSaved=20 IEnMin=20 EnMin= -3823.93778237874     IErMin=16 ErrMin= 3.63D-05
 ErrMax= 4.16D-05  0.00D+00 EMaxC= 1.00D-01 BMatC= 2.51D-07 BMatP= 3.68D-07
 IDIUse=1 WtCom= 1.00D+00 WtEn= 0.00D+00
 Coeff-Com:  0.142D-03-0.201D-03-0.703D-03-0.805D-03-0.129D-02 0.358D-02
 Coeff-Com:  0.104D-01 0.386D-01 0.515D-01-0.507D-01-0.294D+00-0.378D+00
 Coeff-Com:  0.234D+00 0.989D+00 0.116D+00-0.742D+00-0.707D+00 0.221D+00
 Coeff-Com:  0.615D+00 0.895D+00
 Coeff:      0.142D-03-0.201D-03-0.703D-03-0.805D-03-0.129D-02 0.358D-02
 Coeff:      0.104D-01 0.386D-01 0.515D-01-0.507D-01-0.294D+00-0.378D+00
 Coeff:      0.234D+00 0.989D+00 0.116D+00-0.742D+00-0.707D+00 0.221D+00
 Coeff:      0.615D+00 0.895D+00
 Gap=     0.123 Goal=   None    Shift=    0.000
 Gap=     0.089 Goal=   None    Shift=    0.000
 RMSDP=9.91D-06 MaxDP=1.37D-03 DE=-6.45D-06 OVMax= 9.95D-03

 Cycle  21  Pass 1  IDiag  1:
 Restarting incremental Fock formation.
 E= -3823.93778624265     Delta-E=       -0.000003863912 Rises=F Damp=F
 DIIS: error= 3.82D-05 at cycle  21 NSaved=  20.
 NSaved=20 IEnMin=20 EnMin= -3823.93778624265     IErMin=15 ErrMin= 3.63D-05
 ErrMax= 3.82D-05  0.00D+00 EMaxC= 1.00D-01 BMatC= 1.80D-07 BMatP= 2.51D-07
 IDIUse=1 WtCom= 1.00D+00 WtEn= 0.00D+00
 Coeff-Com:  0.140D-04-0.439D-03-0.446D-03-0.180D-02-0.149D-03 0.176D-02
 Coeff-Com:  0.185D-01 0.395D-01 0.103D+00 0.308D-02-0.323D+00-0.271D+00
 Coeff-Com:  0.301D+00 0.410D+00 0.215D+00-0.282D+00-0.551D+00-0.296D+00
 Coeff-Com:  0.335D+00 0.130D+01
 Coeff:      0.140D-04-0.439D-03-0.446D-03-0.180D-02-0.149D-03 0.176D-02
 Coeff:      0.185D-01 0.395D-01 0.103D+00 0.308D-02-0.323D+00-0.271D+00
 Coeff:      0.301D+00 0.410D+00 0.215D+00-0.282D+00-0.551D+00-0.296D+00
 Coeff:      0.335D+00 0.130D+01
 Gap=     0.123 Goal=   None    Shift=    0.000
 Gap=     0.089 Goal=   None    Shift=    0.000
 RMSDP=9.60D-06 MaxDP=1.40D-03 DE=-3.86D-06 OVMax= 9.73D-03

 Cycle  22  Pass 1  IDiag  1:
 RMSU=  9.60D-06    CP:  1.00D+00
 E= -3823.93778957084     Delta-E=       -0.000003328189 Rises=F Damp=F
 DIIS: error= 3.35D-05 at cycle  22 NSaved=  20.
 NSaved=20 IEnMin=20 EnMin= -3823.93778957084     IErMin=20 ErrMin= 3.35D-05
 ErrMax= 3.35D-05  0.00D+00 EMaxC= 1.00D-01 BMatC= 1.54D-07 BMatP= 1.80D-07
 IDIUse=1 WtCom= 1.00D+00 WtEn= 0.00D+00
 Coeff-Com:  0.281D-04 0.159D-03-0.319D-03-0.174D-02-0.429D-02-0.108D-01
 Coeff-Com: -0.759D-02 0.106D+00 0.218D+00 0.654D-01-0.383D+00-0.577D+00
 Coeff-Com:  0.192D+00 0.774D+00 0.418D+00-0.580D+00-0.815D+00-0.625D+00
 Coeff-Com:  0.115D+01 0.108D+01
 Coeff:      0.281D-04 0.159D-03-0.319D-03-0.174D-02-0.429D-02-0.108D-01
 Coeff:     -0.759D-02 0.106D+00 0.218D+00 0.654D-01-0.383D+00-0.577D+00
 Coeff:      0.192D+00 0.774D+00 0.418D+00-0.580D+00-0.815D+00-0.625D+00
 Coeff:      0.115D+01 0.108D+01
 Gap=     0.123 Goal=   None    Shift=    0.000
 Gap=     0.089 Goal=   None    Shift=    0.000
 RMSDP=1.12D-05 MaxDP=1.67D-03 DE=-3.33D-06 OVMax= 1.14D-02

 Cycle  23  Pass 1  IDiag  1:
 RMSU=  6.34D-07    CP:  1.00D+00  2.16D+00
 E= -3823.93779271767     Delta-E=       -0.000003146828 Rises=F Damp=F
 DIIS: error= 2.73D-05 at cycle  23 NSaved=  20.
 NSaved=20 IEnMin=20 EnMin= -3823.93779271767     IErMin=20 ErrMin= 2.73D-05
 ErrMax= 2.73D-05  0.00D+00 EMaxC= 1.00D-01 BMatC= 1.04D-07 BMatP= 1.54D-07
 IDIUse=1 WtCom= 1.00D+00 WtEn= 0.00D+00
 Coeff-Com:  0.510D-04-0.430D-03-0.760D-03-0.317D-02-0.578D-02-0.367D-02
 Coeff-Com:  0.202D-01 0.987D-01 0.949D-01-0.909D-01-0.307D+00-0.630D-01
 Coeff-Com:  0.235D+00 0.276D+00 0.319D-01-0.186D+00-0.455D+00-0.396D+00
 Coeff-Com:  0.477D+00 0.128D+01
 Coeff:      0.510D-04-0.430D-03-0.760D-03-0.317D-02-0.578D-02-0.367D-02
 Coeff:      0.202D-01 0.987D-01 0.949D-01-0.909D-01-0.307D+00-0.630D-01
 Coeff:      0.235D+00 0.276D+00 0.319D-01-0.186D+00-0.455D+00-0.396D+00
 Coeff:      0.477D+00 0.128D+01
 Gap=     0.123 Goal=   None    Shift=    0.000
 Gap=     0.089 Goal=   None    Shift=    0.000
 RMSDP=8.59D-06 MaxDP=1.35D-03 DE=-3.15D-06 OVMax= 8.84D-03

 Cycle  24  Pass 1  IDiag  1:
 RMSU=  9.81D-07    CP:  1.00D+00  3.00D+00  2.92D+00
 E= -3823.93779475834     Delta-E=       -0.000002040670 Rises=F Damp=F
 DIIS: error= 2.06D-05 at cycle  24 NSaved=  20.
 NSaved=20 IEnMin=20 EnMin= -3823.93779475834     IErMin=20 ErrMin= 2.06D-05
 ErrMax= 2.06D-05  0.00D+00 EMaxC= 1.00D-01 BMatC= 7.46D-08 BMatP= 1.04D-07
 IDIUse=1 WtCom= 1.00D+00 WtEn= 0.00D+00
 Coeff-Com:  0.805D-03 0.193D-02 0.321D-02 0.220D-02-0.868D-02-0.117D+00
 Coeff-Com: -0.126D+00 0.128D+00 0.330D+00 0.176D+00-0.293D+00-0.463D+00
 Coeff-Com: -0.760D-01 0.521D+00 0.515D+00 0.152D+00-0.126D+01-0.579D+00
 Coeff-Com:  0.938D+00 0.115D+01
 Coeff:      0.805D-03 0.193D-02 0.321D-02 0.220D-02-0.868D-02-0.117D+00
 Coeff:     -0.126D+00 0.128D+00 0.330D+00 0.176D+00-0.293D+00-0.463D+00
 Coeff:     -0.760D-01 0.521D+00 0.515D+00 0.152D+00-0.126D+01-0.579D+00
 Coeff:      0.938D+00 0.115D+01
 Gap=     0.123 Goal=   None    Shift=    0.000
 Gap=     0.089 Goal=   None    Shift=    0.000
 RMSDP=7.90D-06 MaxDP=1.28D-03 DE=-2.04D-06 OVMax= 8.24D-03

 Cycle  25  Pass 1  IDiag  1:
 RMSU=  6.97D-06    CP:  1.00D+00  3.00D+00  3.00D+00  3.00D+00
 E= -3823.93779624546     Delta-E=       -0.000001487124 Rises=F Damp=F
 DIIS: error= 1.41D-05 at cycle  25 NSaved=  20.
 NSaved=20 IEnMin=20 EnMin= -3823.93779624546     IErMin=20 ErrMin= 1.41D-05
 ErrMax= 1.41D-05  0.00D+00 EMaxC= 1.00D-01 BMatC= 4.51D-08 BMatP= 7.46D-08
 IDIUse=1 WtCom= 1.00D+00 WtEn= 0.00D+00
 Coeff-Com: -0.239D-03 0.119D-02 0.420D-02 0.748D-02-0.216D-01-0.841D-01
 Coeff-Com: -0.607D-01 0.117D+00 0.275D+00-0.297D-01-0.312D+00-0.215D+00
 Coeff-Com:  0.176D+00 0.349D+00 0.371D+00-0.415D+00-0.611D+00-0.227D+00
 Coeff-Com:  0.636D+00 0.104D+01
 Coeff:     -0.239D-03 0.119D-02 0.420D-02 0.748D-02-0.216D-01-0.841D-01
 Coeff:     -0.607D-01 0.117D+00 0.275D+00-0.297D-01-0.312D+00-0.215D+00
 Coeff:      0.176D+00 0.349D+00 0.371D+00-0.415D+00-0.611D+00-0.227D+00
 Coeff:      0.636D+00 0.104D+01
 Gap=     0.123 Goal=   None    Shift=    0.000
 Gap=     0.089 Goal=   None    Shift=    0.000
 RMSDP=5.90D-06 MaxDP=9.58D-04 DE=-1.49D-06 OVMax= 6.16D-03

 Cycle  26  Pass 1  IDiag  1:
 RMSU=  1.34D-06    CP:  1.00D+00  3.00D+00  3.00D+00  3.00D+00  1.82D+00
 E= -3823.93779700180     Delta-E=       -0.000000756336 Rises=F Damp=F
 DIIS: error= 9.31D-06 at cycle  26 NSaved=  20.
 NSaved=20 IEnMin=20 EnMin= -3823.93779700180     IErMin=20 ErrMin= 9.31D-06
 ErrMax= 9.31D-06  0.00D+00 EMaxC= 1.00D-01 BMatC= 3.17D-08 BMatP= 4.51D-08
 IDIUse=1 WtCom= 1.00D+00 WtEn= 0.00D+00
 Coeff-Com:  0.232D-02 0.689D-02 0.122D-01 0.296D-01-0.451D-01-0.151D+00
 Coeff-Com: -0.543D-01 0.247D+00 0.169D+00-0.707D-01-0.233D+00-0.172D+00
 Coeff-Com:  0.476D-01 0.335D+00 0.507D+00-0.273D+00-0.102D+01-0.214D+00
 Coeff-Com:  0.967D+00 0.905D+00
 Coeff:      0.232D-02 0.689D-02 0.122D-01 0.296D-01-0.451D-01-0.151D+00
 Coeff:     -0.543D-01 0.247D+00 0.169D+00-0.707D-01-0.233D+00-0.172D+00
 Coeff:      0.476D-01 0.335D+00 0.507D+00-0.273D+00-0.102D+01-0.214D+00
 Coeff:      0.967D+00 0.905D+00
 Gap=     0.123 Goal=   None    Shift=    0.000
 Gap=     0.089 Goal=   None    Shift=    0.000
 RMSDP=5.94D-06 MaxDP=9.73D-04 DE=-7.56D-07 OVMax= 6.23D-03

 Cycle  27  Pass 1  IDiag  1:
 RMSU=  3.27D-07    CP:  1.00D+00  3.00D+00  3.00D+00  3.00D+00  2.65D+00
                    CP:  2.12D+00
 E= -3823.93779745498     Delta-E=       -0.000000453185 Rises=F Damp=F
 DIIS: error= 4.21D-06 at cycle  27 NSaved=  20.
 NSaved=20 IEnMin=20 EnMin= -3823.93779745498     IErMin=20 ErrMin= 4.21D-06
 ErrMax= 4.21D-06  0.00D+00 EMaxC= 1.00D-01 BMatC= 1.04D-08 BMatP= 3.17D-08
 IDIUse=1 WtCom= 1.00D+00 WtEn= 0.00D+00
 Coeff-Com:  0.274D-03-0.981D-03 0.100D-01 0.148D-01-0.409D-02-0.494D-01
 Coeff-Com: -0.264D-01 0.409D-01 0.654D-01 0.212D-01-0.656D-01-0.121D+00
 Coeff-Com: -0.151D+00 0.357D+00 0.320D+00-0.309D+00-0.481D+00 0.347D-02
 Coeff-Com:  0.375D+00 0.100D+01
 Coeff:      0.274D-03-0.981D-03 0.100D-01 0.148D-01-0.409D-02-0.494D-01
 Coeff:     -0.264D-01 0.409D-01 0.654D-01 0.212D-01-0.656D-01-0.121D+00
 Coeff:     -0.151D+00 0.357D+00 0.320D+00-0.309D+00-0.481D+00 0.347D-02
 Coeff:      0.375D+00 0.100D+01
 Gap=     0.123 Goal=   None    Shift=    0.000
 Gap=     0.089 Goal=   None    Shift=    0.000
 RMSDP=2.10D-06 MaxDP=3.50D-04 DE=-4.53D-07 OVMax= 2.23D-03

 Cycle  28  Pass 1  IDiag  1:
 RMSU=  1.81D-07    CP:  1.00D+00  3.00D+00  3.00D+00  3.00D+00  2.93D+00
                    CP:  2.63D+00  1.74D+00
 E= -3823.93779753999     Delta-E=       -0.000000085012 Rises=F Damp=F
 DIIS: error= 2.25D-06 at cycle  28 NSaved=  20.
 NSaved=20 IEnMin=20 EnMin= -3823.93779753999     IErMin=20 ErrMin= 2.25D-06
 ErrMax= 2.25D-06  0.00D+00 EMaxC= 1.00D-01 BMatC= 6.81D-09 BMatP= 1.04D-08
 IDIUse=1 WtCom= 1.00D+00 WtEn= 0.00D+00
 Coeff-Com: -0.296D-02-0.174D-02 0.162D-01 0.349D-01-0.172D-01-0.895D-01
 Coeff-Com: -0.160D-01 0.751D-01 0.881D-01-0.201D-01-0.129D+00-0.199D+00
 Coeff-Com:  0.226D+00 0.304D+00-0.103D+00-0.305D+00-0.138D+00 0.769D-01
 Coeff-Com:  0.662D+00 0.538D+00
 Coeff:     -0.296D-02-0.174D-02 0.162D-01 0.349D-01-0.172D-01-0.895D-01
 Coeff:     -0.160D-01 0.751D-01 0.881D-01-0.201D-01-0.129D+00-0.199D+00
 Coeff:      0.226D+00 0.304D+00-0.103D+00-0.305D+00-0.138D+00 0.769D-01
 Coeff:      0.662D+00 0.538D+00
 Gap=     0.123 Goal=   None    Shift=    0.000
 Gap=     0.089 Goal=   None    Shift=    0.000
 RMSDP=1.07D-06 MaxDP=1.72D-04 DE=-8.50D-08 OVMax= 1.10D-03

 Cycle  29  Pass 1  IDiag  1:
 RMSU=  5.49D-07    CP:  1.00D+00  3.00D+00  3.00D+00  3.00D+00  3.00D+00
                    CP:  2.78D+00  1.82D+00  1.10D+00
 E= -3823.93779756171     Delta-E=       -0.000000021722 Rises=F Damp=F
 DIIS: error= 1.72D-06 at cycle  29 NSaved=  20.
 NSaved=20 IEnMin=20 EnMin= -3823.93779756171     IErMin=20 ErrMin= 1.72D-06
 ErrMax= 1.72D-06  0.00D+00 EMaxC= 1.00D-01 BMatC= 2.44D-09 BMatP= 6.81D-09
 IDIUse=1 WtCom= 1.00D+00 WtEn= 0.00D+00
 Coeff-Com: -0.800D-02-0.196D-02 0.190D-01 0.291D-01-0.245D-01-0.519D-01
 Coeff-Com: -0.209D-01 0.545D-01 0.730D-01-0.547D-02-0.959D-01-0.108D+00
 Coeff-Com:  0.573D-01 0.180D+00 0.792D-01-0.142D+00-0.190D+00-0.134D+00
 Coeff-Com:  0.319D+00 0.972D+00
 Coeff:     -0.800D-02-0.196D-02 0.190D-01 0.291D-01-0.245D-01-0.519D-01
 Coeff:     -0.209D-01 0.545D-01 0.730D-01-0.547D-02-0.959D-01-0.108D+00
 Coeff:      0.573D-01 0.180D+00 0.792D-01-0.142D+00-0.190D+00-0.134D+00
 Coeff:      0.319D+00 0.972D+00
 Gap=     0.123 Goal=   None    Shift=    0.000
 Gap=     0.089 Goal=   None    Shift=    0.000
 RMSDP=6.32D-07 MaxDP=1.04D-04 DE=-2.17D-08 OVMax= 6.60D-04

 Cycle  30  Pass 1  IDiag  1:
 RMSU=  8.40D-08    CP:  1.00D+00  3.00D+00  3.00D+00  3.00D+00  3.00D+00
                    CP:  2.87D+00  1.90D+00  1.53D+00  2.11D+00
 E= -3823.93779757232     Delta-E=       -0.000000010607 Rises=F Damp=F
 DIIS: error= 1.19D-06 at cycle  30 NSaved=  20.
 NSaved=20 IEnMin=20 EnMin= -3823.93779757232     IErMin=20 ErrMin= 1.19D-06
 ErrMax= 1.19D-06  0.00D+00 EMaxC= 1.00D-01 BMatC= 1.08D-09 BMatP= 2.44D-09
 IDIUse=1 WtCom= 1.00D+00 WtEn= 0.00D+00
 Coeff-Com: -0.158D-02-0.511D-02 0.103D-01 0.799D-02-0.128D-01-0.198D-01
 Coeff-Com:  0.765D-02 0.269D-01 0.197D-01 0.121D-01-0.847D-01-0.623D-01
 Coeff-Com:  0.865D-01 0.122D+00 0.753D-02-0.101D+00-0.353D+00-0.568D-01
 Coeff-Com:  0.486D+00 0.910D+00
 Coeff:     -0.158D-02-0.511D-02 0.103D-01 0.799D-02-0.128D-01-0.198D-01
 Coeff:      0.765D-02 0.269D-01 0.197D-01 0.121D-01-0.847D-01-0.623D-01
 Coeff:      0.865D-01 0.122D+00 0.753D-02-0.101D+00-0.353D+00-0.568D-01
 Coeff:      0.486D+00 0.910D+00
 Gap=     0.123 Goal=   None    Shift=    0.000
 Gap=     0.089 Goal=   None    Shift=    0.000
 RMSDP=3.56D-07 MaxDP=5.77D-05 DE=-1.06D-08 OVMax= 3.72D-04

 Cycle  31  Pass 1  IDiag  1:
 RMSU=  4.81D-08    CP:  1.00D+00  3.00D+00  3.00D+00  3.00D+00  3.00D+00
                    CP:  2.92D+00  1.99D+00  1.90D+00  2.72D+00  1.46D+00
 E= -3823.93779757707     Delta-E=       -0.000000004749 Rises=F Damp=F
 DIIS: error= 8.06D-07 at cycle  31 NSaved=  20.
 NSaved=20 IEnMin=20 EnMin= -3823.93779757707     IErMin=20 ErrMin= 8.06D-07
 ErrMax= 8.06D-07  0.00D+00 EMaxC= 1.00D-01 BMatC= 6.35D-10 BMatP= 1.08D-09
 IDIUse=1 WtCom= 1.00D+00 WtEn= 0.00D+00
 Coeff-Com: -0.588D-02 0.426D-02 0.145D-01-0.192D-02-0.214D-01-0.127D-01
 Coeff-Com:  0.893D-02 0.312D-01 0.561D-01-0.409D-01-0.940D-01-0.186D-01
 Coeff-Com:  0.833D-01 0.903D-01 0.404D-02-0.230D+00-0.190D+00-0.573D-01
 Coeff-Com:  0.560D+00 0.820D+00
 Coeff:     -0.588D-02 0.426D-02 0.145D-01-0.192D-02-0.214D-01-0.127D-01
 Coeff:      0.893D-02 0.312D-01 0.561D-01-0.409D-01-0.940D-01-0.186D-01
 Coeff:      0.833D-01 0.903D-01 0.404D-02-0.230D+00-0.190D+00-0.573D-01
 Coeff:      0.560D+00 0.820D+00
 Gap=     0.123 Goal=   None    Shift=    0.000
 Gap=     0.089 Goal=   None    Shift=    0.000
 RMSDP=2.39D-07 MaxDP=3.77D-05 DE=-4.75D-09 OVMax= 2.47D-04

 Cycle  32  Pass 1  IDiag  1:
 RMSU=  7.60D-08    CP:  1.00D+00  3.00D+00  3.00D+00  3.00D+00  3.00D+00
                    CP:  2.95D+00  2.03D+00  2.17D+00  3.00D+00  1.79D+00
                    CP:  1.78D+00
 E= -3823.93779757911     Delta-E=       -0.000000002043 Rises=F Damp=F
 DIIS: error= 5.20D-07 at cycle  32 NSaved=  20.
 NSaved=20 IEnMin=20 EnMin= -3823.93779757911     IErMin=20 ErrMin= 5.20D-07
 ErrMax= 5.20D-07  0.00D+00 EMaxC= 1.00D-01 BMatC= 4.47D-10 BMatP= 6.35D-10
 IDIUse=1 WtCom= 1.00D+00 WtEn= 0.00D+00
 Coeff-Com: -0.523D-02 0.152D-02 0.122D-01 0.675D-02-0.136D-01-0.228D-01
 Coeff-Com:  0.252D-02 0.361D-01 0.367D-01-0.267D-01-0.719D-01-0.222D-01
 Coeff-Com:  0.649D-01 0.700D-01 0.330D-01-0.150D+00-0.365D+00 0.523D-01
 Coeff-Com:  0.692D+00 0.669D+00
 Coeff:     -0.523D-02 0.152D-02 0.122D-01 0.675D-02-0.136D-01-0.228D-01
 Coeff:      0.252D-02 0.361D-01 0.367D-01-0.267D-01-0.719D-01-0.222D-01
 Coeff:      0.649D-01 0.700D-01 0.330D-01-0.150D+00-0.365D+00 0.523D-01
 Coeff:      0.692D+00 0.669D+00
 Gap=     0.123 Goal=   None    Shift=    0.000
 Gap=     0.089 Goal=   None    Shift=    0.000
 RMSDP=8.26D-08 MaxDP=1.03D-05 DE=-2.04D-09 OVMax= 8.41D-05

 Cycle  33  Pass 1  IDiag  1:
 RMSU=  2.49D-08    CP:  1.00D+00  3.00D+00  3.00D+00  3.00D+00  3.00D+00
                    CP:  2.97D+00  2.11D+00  2.40D+00  3.00D+00  2.00D+00
                    CP:  2.68D+00  1.39D+00
 E= -3823.93779758012     Delta-E=       -0.000000001010 Rises=F Damp=F
 DIIS: error= 3.14D-07 at cycle  33 NSaved=  20.
 NSaved=20 IEnMin=20 EnMin= -3823.93779758012     IErMin=20 ErrMin= 3.14D-07
 ErrMax= 3.14D-07  0.00D+00 EMaxC= 1.00D-01 BMatC= 1.34D-10 BMatP= 4.47D-10
 IDIUse=1 WtCom= 1.00D+00 WtEn= 0.00D+00
 Coeff-Com:  0.841D-03 0.470D-02 0.372D-02-0.837D-02-0.116D-01-0.692D-03
 Coeff-Com:  0.124D-01 0.169D-01 0.194D-04-0.187D-01-0.217D-01-0.266D-02
 Coeff-Com:  0.249D-01 0.887D-01-0.106D-01-0.119D+00-0.203D+00 0.546D-02
 Coeff-Com:  0.353D+00 0.886D+00
 Coeff:      0.841D-03 0.470D-02 0.372D-02-0.837D-02-0.116D-01-0.692D-03
 Coeff:      0.124D-01 0.169D-01 0.194D-04-0.187D-01-0.217D-01-0.266D-02
 Coeff:      0.249D-01 0.887D-01-0.106D-01-0.119D+00-0.203D+00 0.546D-02
 Coeff:      0.353D+00 0.886D+00
 Gap=     0.123 Goal=   None    Shift=    0.000
 Gap=     0.089 Goal=   None    Shift=    0.000
 RMSDP=5.45D-08 MaxDP=6.89D-06 DE=-1.01D-09 OVMax= 5.36D-05

 Cycle  34  Pass 1  IDiag  1:
 RMSU=  3.03D-08    CP:  1.00D+00  3.00D+00  3.00D+00  3.00D+00  3.00D+00
                    CP:  2.98D+00  2.16D+00  2.52D+00  3.00D+00  2.13D+00
                    CP:  3.00D+00  1.27D+00  1.61D+00
 E= -3823.93779758039     Delta-E=       -0.000000000271 Rises=F Damp=F
 DIIS: error= 2.00D-07 at cycle  34 NSaved=  20.
 NSaved=20 IEnMin=20 EnMin= -3823.93779758039     IErMin=20 ErrMin= 2.00D-07
 ErrMax= 2.00D-07  0.00D+00 EMaxC= 1.00D-01 BMatC= 1.04D-10 BMatP= 1.34D-10
 IDIUse=1 WtCom= 1.00D+00 WtEn= 0.00D+00
 Coeff-Com:  0.261D-02 0.394D-02-0.433D-02-0.832D-02-0.403D-02 0.294D-02
 Coeff-Com:  0.148D-01 0.852D-02-0.428D-02-0.214D-01-0.237D-01 0.966D-02
 Coeff-Com:  0.953D-01 0.424D-01-0.333D-02-0.226D+00-0.260D+00 0.821D-01
 Coeff-Com:  0.692D+00 0.601D+00
 Coeff:      0.261D-02 0.394D-02-0.433D-02-0.832D-02-0.403D-02 0.294D-02
 Coeff:      0.148D-01 0.852D-02-0.428D-02-0.214D-01-0.237D-01 0.966D-02
 Coeff:      0.953D-01 0.424D-01-0.333D-02-0.226D+00-0.260D+00 0.821D-01
 Coeff:      0.692D+00 0.601D+00
 Gap=     0.123 Goal=   None    Shift=    0.000
 Gap=     0.089 Goal=   None    Shift=    0.000
 RMSDP=3.78D-08 MaxDP=4.49D-06 DE=-2.71D-10 OVMax= 3.89D-05

 Cycle  35  Pass 1  IDiag  1:
 RMSU=  1.83D-08    CP:  1.00D+00  3.00D+00  3.00D+00  3.00D+00  3.00D+00
                    CP:  2.99D+00  2.18D+00  2.59D+00  3.00D+00  2.20D+00
                    CP:  3.00D+00  1.61D+00  1.96D+00  1.34D+00
 E= -3823.93779758059     Delta-E=       -0.000000000198 Rises=F Damp=F
 DIIS: error= 1.22D-07 at cycle  35 NSaved=  20.
 NSaved=20 IEnMin=20 EnMin= -3823.93779758059     IErMin=20 ErrMin= 1.22D-07
 ErrMax= 1.22D-07  0.00D+00 EMaxC= 1.00D-01 BMatC= 2.87D-11 BMatP= 1.04D-10
 IDIUse=1 WtCom= 1.00D+00 WtEn= 0.00D+00
 Coeff-Com:  0.664D-03 0.139D-03-0.196D-03 0.587D-03 0.671D-03-0.952D-02
 Coeff-Com: -0.440D-02 0.199D-01 0.106D-01-0.204D-01-0.170D-01-0.859D-03
 Coeff-Com:  0.271D-01 0.790D-01-0.146D-02-0.162D+00-0.171D+00-0.113D+00
 Coeff-Com:  0.370D+00 0.991D+00
 Coeff:      0.664D-03 0.139D-03-0.196D-03 0.587D-03 0.671D-03-0.952D-02
 Coeff:     -0.440D-02 0.199D-01 0.106D-01-0.204D-01-0.170D-01-0.859D-03
 Coeff:      0.271D-01 0.790D-01-0.146D-02-0.162D+00-0.171D+00-0.113D+00
 Coeff:      0.370D+00 0.991D+00
 Gap=     0.123 Goal=   None    Shift=    0.000
 Gap=     0.089 Goal=   None    Shift=    0.000
 RMSDP=3.67D-08 MaxDP=4.84D-06 DE=-1.98D-10 OVMax= 3.89D-05

 Cycle  36  Pass 1  IDiag  1:
 RMSU=  9.15D-09    CP:  1.00D+00  3.00D+00  3.00D+00  3.00D+00  3.00D+00
                    CP:  3.00D+00  2.21D+00  2.65D+00  3.00D+00  2.29D+00
                    CP:  3.00D+00  1.90D+00  2.33D+00  1.63D+00  1.65D+00
 E= -3823.93779758065     Delta-E=       -0.000000000055 Rises=F Damp=F
 DIIS: error= 5.98D-08 at cycle  36 NSaved=  20.
 NSaved=20 IEnMin=20 EnMin= -3823.93779758065     IErMin=20 ErrMin= 5.98D-08
 ErrMax= 5.98D-08  0.00D+00 EMaxC= 1.00D-01 BMatC= 9.27D-12 BMatP= 2.87D-11
 IDIUse=1 WtCom= 1.00D+00 WtEn= 0.00D+00
 Coeff-Com:  0.119D-03 0.949D-03 0.171D-02 0.392D-03-0.102D-01-0.460D-02
 Coeff-Com:  0.153D-01 0.114D-01-0.102D-01-0.133D-01-0.161D-01 0.927D-02
 Coeff-Com:  0.491D-01 0.302D-01-0.485D-01-0.112D+00-0.185D+00 0.119D+00
 Coeff-Com:  0.577D+00 0.586D+00
 Coeff:      0.119D-03 0.949D-03 0.171D-02 0.392D-03-0.102D-01-0.460D-02
 Coeff:      0.153D-01 0.114D-01-0.102D-01-0.133D-01-0.161D-01 0.927D-02
 Coeff:      0.491D-01 0.302D-01-0.485D-01-0.112D+00-0.185D+00 0.119D+00
 Coeff:      0.577D+00 0.586D+00
 Gap=     0.123 Goal=   None    Shift=    0.000
 Gap=     0.089 Goal=   None    Shift=    0.000
 RMSDP=1.01D-08 MaxDP=1.17D-06 DE=-5.46D-11 OVMax= 9.47D-06

 Cycle  37  Pass 1  IDiag  1:
 RMSU=  2.31D-09    CP:  1.00D+00  3.00D+00  3.00D+00  3.00D+00  3.00D+00
                    CP:  3.00D+00  2.22D+00  2.67D+00  3.00D+00  2.32D+00
                    CP:  3.00D+00  1.85D+00  2.46D+00  1.82D+00  1.76D+00
                    CP:  9.47D-01
 E= -3823.93779758060     Delta-E=        0.000000000044 Rises=F Damp=F
 DIIS: error= 3.33D-08 at cycle  37 NSaved=  20.
 NSaved=20 IEnMin=19 EnMin= -3823.93779758065     IErMin=20 ErrMin= 3.33D-08
 ErrMax= 3.33D-08  0.00D+00 EMaxC= 1.00D-01 BMatC= 2.48D-12 BMatP= 9.27D-12
 IDIUse=1 WtCom= 1.00D+00 WtEn= 0.00D+00
 Coeff-Com:  0.118D-03 0.694D-03 0.519D-03-0.230D-02-0.170D-02 0.218D-02
 Coeff-Com:  0.313D-02 0.188D-03-0.221D-02-0.880D-02-0.177D-02 0.859D-02
 Coeff-Com:  0.176D-01 0.138D-01-0.192D-01-0.778D-01-0.391D-01 0.563D-01
 Coeff-Com:  0.329D+00 0.721D+00
 Coeff:      0.118D-03 0.694D-03 0.519D-03-0.230D-02-0.170D-02 0.218D-02
 Coeff:      0.313D-02 0.188D-03-0.221D-02-0.880D-02-0.177D-02 0.859D-02
 Coeff:      0.176D-01 0.138D-01-0.192D-01-0.778D-01-0.391D-01 0.563D-01
 Coeff:      0.329D+00 0.721D+00
 Gap=     0.123 Goal=   None    Shift=    0.000
 Gap=     0.089 Goal=   None    Shift=    0.000
 RMSDP=5.09D-09 MaxDP=5.38D-07 DE= 4.37D-11 OVMax= 4.67D-06

 SCF Done:  E(UB3LYP) =  -3823.93779758     A.U. after   37 cycles
            NFock= 37  Conv=0.51D-08     -V/T= 2.0024
 <Sx>= 0.0000 <Sy>= 0.0000 <Sz>= 2.0000 <S**2>= 6.0206 S= 2.0041
 <L.S>= 0.000000000000E+00
 KE= 3.814757512657D+03 PE=-1.944619729162D+04 EE= 6.597063183953D+03
 Annihilation of the first spin contaminant:
 S**2 before annihilation     6.0206,   after     6.0001
 Leave Link  502 at Sat Oct 20 08:09:50 2018, MaxMem=   838860800 cpu:     41593.2
 (Enter /soft/sl6.3/x86_64/gaussian/g09_d01/g09/l601.exe)
 Copying SCF densities to generalized density rwf, IOpCl= 1 IROHF=0.

 **********************************************************************

            Population analysis using the SCF density.

 **********************************************************************

 Orbital symmetries:
 Alpha Orbitals:
       Occupied  (A) (A) (A) (A) (A) (A) (A) (A) (A) (A) (A) (A)
                 (A) (A) (A) (A) (A) (A) (A) (A) (A) (A) (A) (A)
                 (A) (A) (A) (A) (A) (A) (A) (A) (A) (A) (A) (A)
                 (A) (A) (A) (A) (A) (A) (A) (A) (A) (A) (A) (A)
                 (A) (A) (A) (A) (A) (A) (A) (A) (A) (A) (A) (A)
                 (A) (A) (A) (A) (A) (A) (A) (A) (A) (A) (A) (A)
                 (A) (A) (A) (A) (A) (A) (A) (A) (A) (A) (A) (A)
                 (A) (A) (A) (A) (A) (A) (A) (A) (A) (A) (A) (A)
                 (A) (A) (A) (A) (A) (A) (A) (A) (A) (A) (A) (A)
                 (A) (A) (A) (A) (A) (A) (A) (A) (A) (A) (A) (A)
                 (A) (A) (A) (A) (A) (A) (A) (A) (A) (A) (A) (A)
                 (A) (A) (A) (A) (A) (A) (A) (A) (A) (A) (A) (A)
                 (A) (A) (A) (A) (A) (A) (A) (A) (A) (A) (A) (A)
       Virtual   (A) (A) (A) (A) (A) (A) (A) (A) (A) (A) (A) (A)
                 (A) (A) (A) (A) (A) (A) (A) (A) (A) (A) (A) (A)
                 (A) (A) (A) (A) (A) (A) (A) (A) (A) (A) (A) (A)
                 (A) (A) (A) (A) (A) (A) (A) (A) (A) (A) (A) (A)
                 (A) (A) (A) (A) (A) (A) (A) (A) (A) (A) (A) (A)
                 (A) (A) (A) (A) (A) (A) (A) (A) (A) (A) (A) (A)
                 (A) (A) (A) (A) (A) (A) (A) (A) (A) (A) (A) (A)
                 (A) (A) (A) (A) (A) (A) (A) (A) (A) (A) (A) (A)
                 (A) (A) (A) (A) (A) (A) (A) (A) (A) (A) (A) (A)
                 (A) (A) (A) (A) (A) (A) (A) (A) (A) (A) (A) (A)
                 (A) (A) (A) (A) (A) (A) (A) (A) (A) (A) (A) (A)
                 (A) (A) (A) (A) (A) (A) (A) (A) (A) (A) (A) (A)
                 (A) (A) (A) (A) (A) (A) (A) (A) (A) (A) (A) (A)
                 (A) (A) (A) (A) (A) (A) (A) (A) (A) (A) (A) (A)
                 (A) (A) (A) (A) (A) (A) (A) (A) (A) (A) (A) (A)
                 (A) (A) (A) (A) (A) (A) (A) (A) (A) (A) (A) (A)
                 (A) (A) (A) (A) (A) (A) (A) (A) (A) (A) (A) (A)
                 (A) (A) (A) (A) (A) (A) (A) (A) (A) (A) (A) (A)
                 (A) (A) (A) (A) (A) (A) (A) (A) (A) (A) (A) (A)
                 (A) (A) (A) (A) (A) (A) (A) (A) (A) (A) (A) (A)
                 (A) (A) (A) (A) (A) (A) (A) (A) (A) (A) (A) (A)
                 (A) (A) (A) (A) (A) (A) (A) (A) (A) (A) (A) (A)
                 (A) (A) (A) (A) (A) (A) (A) (A) (A) (A) (A) (A)
                 (A) (A) (A) (A) (A) (A) (A) (A) (A) (A) (A) (A)
                 (A) (A) (A) (A) (A) (A) (A) (A) (A) (A) (A) (A)
                 (A) (A) (A) (A) (A) (A) (A) (A) (A) (A) (A) (A)
                 (A) (A) (A) (A) (A) (A) (A) (A) (A) (A) (A) (A)
                 (A) (A) (A) (A) (A) (A) (A) (A) (A) (A) (A) (A)
                 (A) (A) (A) (A) (A) (A) (A) (A) (A) (A) (A) (A)
                 (A) (A) (A) (A) (A) (A) (A) (A) (A) (A) (A) (A)
                 (A) (A) (A) (A) (A) (A) (A) (A) (A) (A) (A) (A)
                 (A) (A) (A) (A) (A) (A) (A) (A) (A) (A) (A) (A)
                 (A) (A) (A) (A) (A) (A) (A) (A) (A) (A) (A) (A)
                 (A) (A) (A) (A) (A) (A) (A) (A) (A) (A) (A) (A)
                 (A) (A) (A) (A) (A) (A) (A) (A) (A) (A) (A) (A)
                 (A) (A) (A) (A) (A) (A) (A) (A) (A) (A) (A) (A)
                 (A) (A) (A) (A) (A) (A) (A) (A) (A) (A) (A) (A)
                 (A) (A) (A) (A) (A) (A) (A) (A) (A) (A) (A) (A)
                 (A) (A) (A) (A) (A) (A) (A) (A) (A) (A) (A) (A)
                 (A) (A) (A) (A) (A) (A) (A) (A) (A) (A) (A) (A)
                 (A) (A) (A) (A) (A) (A) (A) (A) (A) (A) (A) (A)
                 (A) (A) (A) (A) (A) (A) (A) (A) (A) (A) (A) (A)
                 (A) (A) (A) (A) (A) (A) (A) (A) (A) (A) (A) (A)
                 (A) (A) (A) (A) (A) (A) (A) (A) (A) (A) (A) (A)
                 (A) (A) (A) (A) (A) (A) (A) (A) (A) (A) (A) (A)
                 (A) (A) (A) (A) (A) (A) (A) (A) (A) (A) (A) (A)
                 (A) (A) (A) (A) (A) (A) (A) (A) (A) (A) (A) (A)
                 (A) (A) (A) (A) (A) (A) (A) (A) (A) (A) (A) (A)
                 (A) (A) (A) (A) (A) (A) (A) (A) (A) (A) (A) (A)
                 (A) (A) (A) (A) (A) (A) (A) (A) (A) (A) (A) (A)
                 (A) (A) (A) (A) (A) (A) (A) (A) (A) (A) (A) (A)
                 (A) (A) (A) (A) (A) (A) (A) (A) (A) (A) (A) (A)
                 (A) (A) (A) (A) (A) (A) (A) (A) (A) (A) (A) (A)
                 (A) (A) (A) (A) (A) (A) (A) (A) (A) (A) (A) (A)
                 (A) (A) (A) (A) (A) (A) (A) (A) (A) (A) (A) (A)
                 (A) (A) (A) (A) (A) (A) (A) (A) (A) (A) (A) (A)
                 (A) (A) (A) (A) (A) (A) (A) (A) (A) (A) (A) (A)
                 (A) (A) (A) (A) (A) (A) (A) (A) (A) (A) (A) (A)
                 (A) (A)
 Beta  Orbitals:
       Occupied  (A) (A) (A) (A) (A) (A) (A) (A) (A) (A) (A) (A)
                 (A) (A) (A) (A) (A) (A) (A) (A) (A) (A) (A) (A)
                 (A) (A) (A) (A) (A) (A) (A) (A) (A) (A) (A) (A)
                 (A) (A) (A) (A) (A) (A) (A) (A) (A) (A) (A) (A)
                 (A) (A) (A) (A) (A) (A) (A) (A) (A) (A) (A) (A)
                 (A) (A) (A) (A) (A) (A) (A) (A) (A) (A) (A) (A)
                 (A) (A) (A) (A) (A) (A) (A) (A) (A) (A) (A) (A)
                 (A) (A) (A) (A) (A) (A) (A) (A) (A) (A) (A) (A)
                 (A) (A) (A) (A) (A) (A) (A) (A) (A) (A) (A) (A)
                 (A) (A) (A) (A) (A) (A) (A) (A) (A) (A) (A) (A)
                 (A) (A) (A) (A) (A) (A) (A) (A) (A) (A) (A) (A)
                 (A) (A) (A) (A) (A) (A) (A) (A) (A) (A) (A) (A)
                 (A) (A) (A) (A) (A) (A) (A) (A)
       Virtual   (A) (A) (A) (A) (A) (A) (A) (A) (A) (A) (A) (A)
                 (A) (A) (A) (A) (A) (A) (A) (A) (A) (A) (A) (A)
                 (A) (A) (A) (A) (A) (A) (A) (A) (A) (A) (A) (A)
                 (A) (A) (A) (A) (A) (A) (A) (A) (A) (A) (A) (A)
                 (A) (A) (A) (A) (A) (A) (A) (A) (A) (A) (A) (A)
                 (A) (A) (A) (A) (A) (A) (A) (A) (A) (A) (A) (A)
                 (A) (A) (A) (A) (A) (A) (A) (A) (A) (A) (A) (A)
                 (A) (A) (A) (A) (A) (A) (A) (A) (A) (A) (A) (A)
                 (A) (A) (A) (A) (A) (A) (A) (A) (A) (A) (A) (A)
                 (A) (A) (A) (A) (A) (A) (A) (A) (A) (A) (A) (A)
                 (A) (A) (A) (A) (A) (A) (A) (A) (A) (A) (A) (A)
                 (A) (A) (A) (A) (A) (A) (A) (A) (A) (A) (A) (A)
                 (A) (A) (A) (A) (A) (A) (A) (A) (A) (A) (A) (A)
                 (A) (A) (A) (A) (A) (A) (A) (A) (A) (A) (A) (A)
                 (A) (A) (A) (A) (A) (A) (A) (A) (A) (A) (A) (A)
                 (A) (A) (A) (A) (A) (A) (A) (A) (A) (A) (A) (A)
                 (A) (A) (A) (A) (A) (A) (A) (A) (A) (A) (A) (A)
                 (A) (A) (A) (A) (A) (A) (A) (A) (A) (A) (A) (A)
                 (A) (A) (A) (A) (A) (A) (A) (A) (A) (A) (A) (A)
                 (A) (A) (A) (A) (A) (A) (A) (A) (A) (A) (A) (A)
                 (A) (A) (A) (A) (A) (A) (A) (A) (A) (A) (A) (A)
                 (A) (A) (A) (A) (A) (A) (A) (A) (A) (A) (A) (A)
                 (A) (A) (A) (A) (A) (A) (A) (A) (A) (A) (A) (A)
                 (A) (A) (A) (A) (A) (A) (A) (A) (A) (A) (A) (A)
                 (A) (A) (A) (A) (A) (A) (A) (A) (A) (A) (A) (A)
                 (A) (A) (A) (A) (A) (A) (A) (A) (A) (A) (A) (A)
                 (A) (A) (A) (A) (A) (A) (A) (A) (A) (A) (A) (A)
                 (A) (A) (A) (A) (A) (A) (A) (A) (A) (A) (A) (A)
                 (A) (A) (A) (A) (A) (A) (A) (A) (A) (A) (A) (A)
                 (A) (A) (A) (A) (A) (A) (A) (A) (A) (A) (A) (A)
                 (A) (A) (A) (A) (A) (A) (A) (A) (A) (A) (A) (A)
                 (A) (A) (A) (A) (A) (A) (A) (A) (A) (A) (A) (A)
                 (A) (A) (A) (A) (A) (A) (A) (A) (A) (A) (A) (A)
                 (A) (A) (A) (A) (A) (A) (A) (A) (A) (A) (A) (A)
                 (A) (A) (A) (A) (A) (A) (A) (A) (A) (A) (A) (A)
                 (A) (A) (A) (A) (A) (A) (A) (A) (A) (A) (A) (A)
                 (A) (A) (A) (A) (A) (A) (A) (A) (A) (A) (A) (A)
                 (A) (A) (A) (A) (A) (A) (A) (A) (A) (A) (A) (A)
                 (A) (A) (A) (A) (A) (A) (A) (A) (A) (A) (A) (A)
                 (A) (A) (A) (A) (A) (A) (A) (A) (A) (A) (A) (A)
                 (A) (A) (A) (A) (A) (A) (A) (A) (A) (A) (A) (A)
                 (A) (A) (A) (A) (A) (A) (A) (A) (A) (A) (A) (A)
                 (A) (A) (A) (A) (A) (A) (A) (A) (A) (A) (A) (A)
                 (A) (A) (A) (A) (A) (A) (A) (A) (A) (A) (A) (A)
                 (A) (A) (A) (A) (A) (A) (A) (A) (A) (A) (A) (A)
                 (A) (A) (A) (A) (A) (A) (A) (A) (A) (A) (A) (A)
                 (A) (A) (A) (A) (A) (A) (A) (A) (A) (A) (A) (A)
                 (A) (A) (A) (A) (A) (A) (A) (A) (A) (A) (A) (A)
                 (A) (A) (A) (A) (A) (A) (A) (A) (A) (A) (A) (A)
                 (A) (A) (A) (A) (A) (A) (A) (A) (A) (A) (A) (A)
                 (A) (A) (A) (A) (A) (A) (A) (A) (A) (A) (A) (A)
                 (A) (A) (A) (A) (A) (A) (A) (A) (A) (A) (A) (A)
                 (A) (A) (A) (A) (A) (A) (A) (A) (A) (A) (A) (A)
                 (A) (A) (A) (A) (A) (A) (A) (A) (A) (A) (A) (A)
                 (A) (A) (A) (A) (A) (A) (A) (A) (A) (A) (A) (A)
                 (A) (A) (A) (A) (A) (A) (A) (A) (A) (A) (A) (A)
                 (A) (A) (A) (A) (A) (A) (A) (A) (A) (A) (A) (A)
                 (A) (A) (A) (A) (A) (A) (A) (A) (A) (A) (A) (A)
                 (A) (A) (A) (A) (A) (A)
 The electronic state is 5-A.
 Alpha  occ. eigenvalues -- -256.01276-101.42236-101.41181 -29.98452 -25.87141
 Alpha  occ. eigenvalues --  -25.84590 -25.84100 -24.70338 -24.69396 -14.44213
 Alpha  occ. eigenvalues --  -14.43437 -14.39832 -14.38828 -14.37157 -14.36752
 Alpha  occ. eigenvalues --  -14.34270 -14.34147 -10.28876 -10.27865 -10.25838
 Alpha  occ. eigenvalues --  -10.24954 -10.24920 -10.24719 -10.24643 -10.24312
 Alpha  occ. eigenvalues --  -10.23556 -10.22942 -10.22934 -10.22279 -10.21849
 Alpha  occ. eigenvalues --  -10.21601 -10.21459 -10.21351 -10.21316 -10.21197
 Alpha  occ. eigenvalues --  -10.21157 -10.20674 -10.20593 -10.20525 -10.20459
 Alpha  occ. eigenvalues --  -10.20147 -10.20140 -10.19607  -9.33675  -9.32612
 Alpha  occ. eigenvalues --   -7.09702  -7.09428  -7.09404  -7.08621  -7.08361
 Alpha  occ. eigenvalues --   -7.08339  -3.49554  -2.31196  -2.26045  -2.24964
 Alpha  occ. eigenvalues --   -1.24901  -1.23934  -1.13855  -1.13102  -0.98089
 Alpha  occ. eigenvalues --   -0.97886  -0.96283  -0.95678  -0.89545  -0.88605
 Alpha  occ. eigenvalues --   -0.85490  -0.85029  -0.83142  -0.82875  -0.79881
 Alpha  occ. eigenvalues --   -0.79595  -0.79423  -0.78685  -0.77975  -0.77606
 Alpha  occ. eigenvalues --   -0.69800  -0.69413  -0.69321  -0.68696  -0.68299
 Alpha  occ. eigenvalues --   -0.67934  -0.66177  -0.65877  -0.65696  -0.65448
 Alpha  occ. eigenvalues --   -0.63304  -0.62904  -0.61648  -0.61008  -0.59039
 Alpha  occ. eigenvalues --   -0.58492  -0.57237  -0.56417  -0.54554  -0.54415
 Alpha  occ. eigenvalues --   -0.53433  -0.52529  -0.51896  -0.51650  -0.50360
 Alpha  occ. eigenvalues --   -0.50102  -0.49797  -0.49458  -0.49428  -0.49342
 Alpha  occ. eigenvalues --   -0.49179  -0.48228  -0.48116  -0.47184  -0.47000
 Alpha  occ. eigenvalues --   -0.46204  -0.45886  -0.45628  -0.44219  -0.43976
 Alpha  occ. eigenvalues --   -0.43742  -0.43509  -0.43360  -0.43188  -0.42868
 Alpha  occ. eigenvalues --   -0.42152  -0.40836  -0.40316  -0.39935  -0.39677
 Alpha  occ. eigenvalues --   -0.38969  -0.38516  -0.38369  -0.37494  -0.35489
 Alpha  occ. eigenvalues --   -0.35167  -0.34657  -0.33952  -0.33235  -0.32746
 Alpha  occ. eigenvalues --   -0.32399  -0.32039  -0.31753  -0.31494  -0.30917
 Alpha  occ. eigenvalues --   -0.30386  -0.29928  -0.28948  -0.28825  -0.27901
 Alpha  occ. eigenvalues --   -0.27279  -0.27073  -0.25981  -0.25691  -0.24956
 Alpha  occ. eigenvalues --   -0.21575  -0.21506  -0.21106  -0.20684  -0.20264
 Alpha  occ. eigenvalues --   -0.19302
 Alpha virt. eigenvalues --   -0.06980  -0.06778  -0.06122  -0.05682  -0.05179
 Alpha virt. eigenvalues --   -0.04335  -0.04161  -0.04095  -0.01238   0.00047
 Alpha virt. eigenvalues --    0.01688   0.02058   0.03158   0.03460   0.04319
 Alpha virt. eigenvalues --    0.04510   0.05043   0.05233   0.06223   0.06885
 Alpha virt. eigenvalues --    0.07361   0.07973   0.08969   0.09223   0.09604
 Alpha virt. eigenvalues --    0.10453   0.10528   0.11398   0.11685   0.11959
 Alpha virt. eigenvalues --    0.12372   0.12732   0.13033   0.13405   0.13667
 Alpha virt. eigenvalues --    0.14301   0.15378   0.15621   0.16305   0.16887
 Alpha virt. eigenvalues --    0.17239   0.17426   0.17633   0.18150   0.20987
 Alpha virt. eigenvalues --    0.21272   0.21791   0.22401   0.22820   0.23513
 Alpha virt. eigenvalues --    0.24737   0.25236   0.25602   0.25844   0.26088
 Alpha virt. eigenvalues --    0.26620   0.26820   0.27652   0.27943   0.28412
 Alpha virt. eigenvalues --    0.28623   0.29106   0.29480   0.30423   0.30716
 Alpha virt. eigenvalues --    0.31258   0.32010   0.32143   0.32259   0.33036
 Alpha virt. eigenvalues --    0.33686   0.33917   0.34207   0.34538   0.34908
 Alpha virt. eigenvalues --    0.35027   0.35501   0.35708   0.36013   0.36205
 Alpha virt. eigenvalues --    0.36382   0.36664   0.36961   0.37103   0.37540
 Alpha virt. eigenvalues --    0.37826   0.38155   0.38185   0.38646   0.39011
 Alpha virt. eigenvalues --    0.39095   0.39446   0.39780   0.40014   0.40538
 Alpha virt. eigenvalues --    0.40674   0.41073   0.41237   0.41559   0.41600
 Alpha virt. eigenvalues --    0.42101   0.42174   0.42528   0.43078   0.43681
 Alpha virt. eigenvalues --    0.44172   0.44552   0.44867   0.45131   0.45779
 Alpha virt. eigenvalues --    0.46304   0.46748   0.46950   0.47390   0.47804
 Alpha virt. eigenvalues --    0.47998   0.48554   0.48880   0.49486   0.49629
 Alpha virt. eigenvalues --    0.50229   0.50765   0.51322   0.51835   0.52596
 Alpha virt. eigenvalues --    0.53029   0.53581   0.54047   0.54502   0.54766
 Alpha virt. eigenvalues --    0.55049   0.55317   0.56037   0.56329   0.56659
 Alpha virt. eigenvalues --    0.56826   0.57513   0.57598   0.58048   0.58181
 Alpha virt. eigenvalues --    0.58405   0.59055   0.59139   0.59434   0.59651
 Alpha virt. eigenvalues --    0.59729   0.59974   0.60144   0.60603   0.60985
 Alpha virt. eigenvalues --    0.61173   0.61697   0.62524   0.62979   0.63402
 Alpha virt. eigenvalues --    0.63669   0.64117   0.64594   0.65113   0.65555
 Alpha virt. eigenvalues --    0.65747   0.66053   0.66878   0.66949   0.67748
 Alpha virt. eigenvalues --    0.67862   0.67983   0.68816   0.70430   0.70719
 Alpha virt. eigenvalues --    0.71252   0.71555   0.71767   0.72085   0.72891
 Alpha virt. eigenvalues --    0.73371   0.73631   0.73921   0.74294   0.74633
 Alpha virt. eigenvalues --    0.75216   0.76416   0.76846   0.76992   0.77390
 Alpha virt. eigenvalues --    0.78039   0.78571   0.78958   0.79499   0.79953
 Alpha virt. eigenvalues --    0.80373   0.80714   0.81783   0.82276   0.83304
 Alpha virt. eigenvalues --    0.83561   0.83837   0.84412   0.84999   0.85489
 Alpha virt. eigenvalues --    0.85804   0.86342   0.86898   0.87359   0.88258
 Alpha virt. eigenvalues --    0.88636   0.89797   0.90234   0.90920   0.91353
 Alpha virt. eigenvalues --    0.91987   0.92704   0.93529   0.93843   0.94532
 Alpha virt. eigenvalues --    0.95188   0.95349   0.95889   0.96046   0.96732
 Alpha virt. eigenvalues --    0.97298   0.97616   0.98145   0.98347   0.98653
 Alpha virt. eigenvalues --    0.98773   0.98913   0.99247   0.99578   0.99720
 Alpha virt. eigenvalues --    1.00266   1.01009   1.01115   1.01855   1.02125
 Alpha virt. eigenvalues --    1.02636   1.02740   1.03140   1.03864   1.04171
 Alpha virt. eigenvalues --    1.04292   1.04800   1.05016   1.05205   1.05445
 Alpha virt. eigenvalues --    1.06684   1.07480   1.07692   1.07912   1.08068
 Alpha virt. eigenvalues --    1.08871   1.09624   1.10298   1.12173   1.13543
 Alpha virt. eigenvalues --    1.15574   1.15939   1.16234   1.16657   1.17286
 Alpha virt. eigenvalues --    1.18192   1.18933   1.19630   1.20731   1.21106
 Alpha virt. eigenvalues --    1.21688   1.23361   1.23930   1.24649   1.24792
 Alpha virt. eigenvalues --    1.25050   1.25893   1.26328   1.27676   1.28282
 Alpha virt. eigenvalues --    1.29614   1.30271   1.30623   1.32250   1.33041
 Alpha virt. eigenvalues --    1.33748   1.34100   1.34809   1.35340   1.37040
 Alpha virt. eigenvalues --    1.38065   1.39836   1.40502   1.41343   1.41582
 Alpha virt. eigenvalues --    1.42018   1.42979   1.43732   1.44050   1.44243
 Alpha virt. eigenvalues --    1.45470   1.45860   1.46488   1.46690   1.47825
 Alpha virt. eigenvalues --    1.50075   1.50510   1.50654   1.51160   1.51495
 Alpha virt. eigenvalues --    1.51738   1.52122   1.52540   1.52823   1.53173
 Alpha virt. eigenvalues --    1.53986   1.54773   1.54948   1.55232   1.55851
 Alpha virt. eigenvalues --    1.56172   1.56418   1.56543   1.56769   1.57060
 Alpha virt. eigenvalues --    1.58549   1.58967   1.59281   1.59488   1.60259
 Alpha virt. eigenvalues --    1.60441   1.61134   1.61315   1.61706   1.63060
 Alpha virt. eigenvalues --    1.63318   1.63915   1.65634   1.65879   1.66451
 Alpha virt. eigenvalues --    1.66992   1.67065   1.67670   1.69389   1.70470
 Alpha virt. eigenvalues --    1.71348   1.71830   1.72262   1.72939   1.73294
 Alpha virt. eigenvalues --    1.73699   1.74536   1.74813   1.75808   1.76672
 Alpha virt. eigenvalues --    1.76816   1.77245   1.77849   1.78628   1.79070
 Alpha virt. eigenvalues --    1.80303   1.81030   1.82269   1.82551   1.82806
 Alpha virt. eigenvalues --    1.83158   1.83674   1.84464   1.85923   1.86391
 Alpha virt. eigenvalues --    1.86657   1.87173   1.87423   1.87590   1.87765
 Alpha virt. eigenvalues --    1.87926   1.88248   1.88774   1.88973   1.89541
 Alpha virt. eigenvalues --    1.89670   1.89874   1.90226   1.91039   1.91551
 Alpha virt. eigenvalues --    1.91877   1.92788   1.93645   1.94009   1.95040
 Alpha virt. eigenvalues --    1.95571   1.97161   1.98072   1.98248   1.98497
 Alpha virt. eigenvalues --    1.98706   1.99121   1.99818   2.00912   2.03424
 Alpha virt. eigenvalues --    2.03476   2.04002   2.04335   2.04446   2.05200
 Alpha virt. eigenvalues --    2.05957   2.06192   2.11411   2.11543   2.12342
 Alpha virt. eigenvalues --    2.12709   2.14930   2.15243   2.16512   2.17101
 Alpha virt. eigenvalues --    2.17503   2.17665   2.17928   2.18296   2.22590
 Alpha virt. eigenvalues --    2.22979   2.23798   2.24628   2.24931   2.25709
 Alpha virt. eigenvalues --    2.26311   2.26487   2.26869   2.27307   2.27526
 Alpha virt. eigenvalues --    2.27908   2.28538   2.28822   2.29083   2.29203
 Alpha virt. eigenvalues --    2.29575   2.30069   2.30724   2.31314   2.32614
 Alpha virt. eigenvalues --    2.33184   2.34034   2.35918   2.36349   2.37683
 Alpha virt. eigenvalues --    2.39023   2.39381   2.40546   2.41664   2.42523
 Alpha virt. eigenvalues --    2.43865   2.46387   2.46582   2.48593   2.48991
 Alpha virt. eigenvalues --    2.50099   2.50870   2.53580   2.54317   2.54675
 Alpha virt. eigenvalues --    2.55145   2.55555   2.56451   2.56883   2.57020
 Alpha virt. eigenvalues --    2.57380   2.57877   2.57983   2.58346   2.58529
 Alpha virt. eigenvalues --    2.59066   2.59395   2.59614   2.60265   2.60319
 Alpha virt. eigenvalues --    2.60712   2.61150   2.61334   2.61695   2.62057
 Alpha virt. eigenvalues --    2.62839   2.62895   2.63389   2.63528   2.63994
 Alpha virt. eigenvalues --    2.64362   2.65135   2.65647   2.65901   2.66400
 Alpha virt. eigenvalues --    2.66789   2.66990   2.67413   2.68867   2.69053
 Alpha virt. eigenvalues --    2.69121   2.70153   2.70351   2.70617   2.71023
 Alpha virt. eigenvalues --    2.71727   2.72601   2.72797   2.73801   2.75045
 Alpha virt. eigenvalues --    2.75573   2.76456   2.76806   2.78208   2.78495
 Alpha virt. eigenvalues --    2.79105   2.80676   2.82103   2.82509   2.82885
 Alpha virt. eigenvalues --    2.83258   2.85051   2.85452   2.86577   2.86953
 Alpha virt. eigenvalues --    2.87392   2.87947   2.88438   2.88792   2.89291
 Alpha virt. eigenvalues --    2.89610   2.90705   2.92288   2.93582   2.94996
 Alpha virt. eigenvalues --    2.95537   2.96035   2.96654   2.97747   2.98396
 Alpha virt. eigenvalues --    2.98637   3.00320   3.01248   3.02069   3.03041
 Alpha virt. eigenvalues --    3.04332   3.05561   3.06783   3.08330   3.11194
 Alpha virt. eigenvalues --    3.11941   3.12917   3.13986   3.15282   3.15913
 Alpha virt. eigenvalues --    3.21898   3.22899   3.24361   3.25603   3.29037
 Alpha virt. eigenvalues --    3.29916   3.32171   3.33105   3.33670   3.34272
 Alpha virt. eigenvalues --    3.36034   3.37461   3.38779   3.40973   3.41175
 Alpha virt. eigenvalues --    3.43209   3.43706   3.44433   3.44842   3.45285
 Alpha virt. eigenvalues --    3.45541   3.55698   3.56126   3.56583   3.57210
 Alpha virt. eigenvalues --    3.58367   3.59424   3.61682   3.63151   3.65252
 Alpha virt. eigenvalues --    3.66301   3.70395   3.71202   3.73850   3.74652
 Alpha virt. eigenvalues --    3.77240   3.78162   3.82070   3.82693   3.83002
 Alpha virt. eigenvalues --    3.83571   3.84990   3.86000   3.87495   3.88059
 Alpha virt. eigenvalues --    3.88973   3.89780   3.93448   3.94568   3.96126
 Alpha virt. eigenvalues --    3.97125   3.97975   3.98276   3.98964   3.99452
 Alpha virt. eigenvalues --    4.01029   4.02730   4.03365   4.04443   4.06580
 Alpha virt. eigenvalues --    4.07085   4.07808   4.08449   4.11848   4.12758
 Alpha virt. eigenvalues --    4.14054   4.15945   4.25877   4.25978   4.40887
 Alpha virt. eigenvalues --    4.46534   4.48077   4.49865   4.61645   4.65028
 Alpha virt. eigenvalues --    4.72840   4.73719   4.78676   4.80414   4.80779
 Alpha virt. eigenvalues --    4.81677   5.06242   5.07763   5.21994   5.22436
 Alpha virt. eigenvalues --    5.60252   5.60892   5.62102   5.68543   5.73185
 Alpha virt. eigenvalues --    5.88630   5.99634   6.06317   6.07234   6.22701
 Alpha virt. eigenvalues --    6.23652   6.52667   6.53484   7.84850   7.92332
 Alpha virt. eigenvalues --    8.06668   9.58476   9.74768  23.40817  23.41868
 Alpha virt. eigenvalues --   23.59759  23.60046  23.75430  23.76213  23.84309
 Alpha virt. eigenvalues --   23.85252  23.86218  23.86717  23.90971  23.91996
 Alpha virt. eigenvalues --   23.96831  23.97333  24.01442  24.02397  24.05895
 Alpha virt. eigenvalues --   24.06044  24.07253  24.08306  24.10150  24.11169
 Alpha virt. eigenvalues --   24.13498  24.13589  24.14243  24.15255  25.55771
 Alpha virt. eigenvalues --   25.63757  25.66871  25.73178  25.76852  25.91252
 Alpha virt. eigenvalues --   26.27646  33.77670  33.83827  33.94638  35.35404
 Alpha virt. eigenvalues --   35.36224  35.46980  35.47953  35.58919  35.59469
 Alpha virt. eigenvalues --   35.63796  35.64004  66.74479  66.75414 147.16199
 Alpha virt. eigenvalues --  215.51569 215.71248 776.99484
  Beta  occ. eigenvalues -- -256.01298-101.42140-101.41124 -29.90760 -25.79864
  Beta  occ. eigenvalues --  -25.78667 -25.78439 -24.70338 -24.69396 -14.44202
  Beta  occ. eigenvalues --  -14.43431 -14.39825 -14.38863 -14.37042 -14.36624
  Beta  occ. eigenvalues --  -14.34154 -14.34043 -10.28876 -10.27866 -10.25837
  Beta  occ. eigenvalues --  -10.24955 -10.24918 -10.24714 -10.24648 -10.24306
  Beta  occ. eigenvalues --  -10.23554 -10.22946 -10.22937 -10.22278 -10.21845
  Beta  occ. eigenvalues --  -10.21600 -10.21459 -10.21351 -10.21322 -10.21197
  Beta  occ. eigenvalues --  -10.21151 -10.20669 -10.20592 -10.20525 -10.20459
  Beta  occ. eigenvalues --  -10.20147 -10.20136 -10.19607  -9.33583  -9.32556
  Beta  occ. eigenvalues --   -7.09545  -7.09297  -7.09286  -7.08497  -7.08306
  Beta  occ. eigenvalues --   -7.08279  -3.31181  -2.08634  -2.07850  -2.07575
  Beta  occ. eigenvalues --   -1.24900  -1.23934  -1.13807  -1.13076  -0.97994
  Beta  occ. eigenvalues --   -0.97800  -0.96217  -0.95612  -0.89532  -0.88591
  Beta  occ. eigenvalues --   -0.85470  -0.85031  -0.83111  -0.82838  -0.79875
  Beta  occ. eigenvalues --   -0.79583  -0.79414  -0.78680  -0.77949  -0.77585
  Beta  occ. eigenvalues --   -0.69761  -0.69388  -0.68859  -0.68543  -0.68199
  Beta  occ. eigenvalues --   -0.67599  -0.66163  -0.65846  -0.65657  -0.65437
  Beta  occ. eigenvalues --   -0.63263  -0.62861  -0.61617  -0.60980  -0.59015
  Beta  occ. eigenvalues --   -0.58464  -0.57225  -0.56404  -0.54515  -0.54372
  Beta  occ. eigenvalues --   -0.53415  -0.52516  -0.51860  -0.51625  -0.50328
  Beta  occ. eigenvalues --   -0.50098  -0.49755  -0.49451  -0.49369  -0.49317
  Beta  occ. eigenvalues --   -0.49175  -0.48230  -0.48102  -0.47171  -0.46997
  Beta  occ. eigenvalues --   -0.46188  -0.45882  -0.45610  -0.44210  -0.43810
  Beta  occ. eigenvalues --   -0.43612  -0.43448  -0.43324  -0.43013  -0.42810
  Beta  occ. eigenvalues --   -0.42144  -0.40716  -0.40005  -0.39868  -0.39454
  Beta  occ. eigenvalues --   -0.38552  -0.38427  -0.37631  -0.37299  -0.35054
  Beta  occ. eigenvalues --   -0.34557  -0.33683  -0.32357  -0.32057  -0.31880
  Beta  occ. eigenvalues --   -0.31399  -0.31310  -0.30876  -0.30290  -0.29869
  Beta  occ. eigenvalues --   -0.28897  -0.27901  -0.27220  -0.25917  -0.25575
  Beta  occ. eigenvalues --   -0.25277  -0.23903  -0.22194  -0.21911  -0.21662
  Beta  occ. eigenvalues --   -0.20462  -0.15971
  Beta virt. eigenvalues --   -0.07049  -0.06813  -0.06445  -0.05653  -0.05180
  Beta virt. eigenvalues --   -0.04450  -0.04175  -0.04099  -0.01521  -0.00812
  Beta virt. eigenvalues --   -0.00047   0.00158   0.00944   0.01697   0.02105
  Beta virt. eigenvalues --    0.03175   0.03547   0.04095   0.04617   0.04922
  Beta virt. eigenvalues --    0.05239   0.05468   0.06234   0.06895   0.07387
  Beta virt. eigenvalues --    0.08003   0.09001   0.09244   0.09731   0.10476
  Beta virt. eigenvalues --    0.10553   0.11471   0.11709   0.11995   0.12464
  Beta virt. eigenvalues --    0.12751   0.13212   0.13502   0.13763   0.14410
  Beta virt. eigenvalues --    0.15444   0.15659   0.16338   0.17271   0.17293
  Beta virt. eigenvalues --    0.17632   0.17895   0.18830   0.21135   0.21564
  Beta virt. eigenvalues --    0.21906   0.22576   0.23038   0.23766   0.24776
  Beta virt. eigenvalues --    0.25261   0.25751   0.25872   0.26135   0.26673
  Beta virt. eigenvalues --    0.26949   0.27710   0.28122   0.28553   0.28735
  Beta virt. eigenvalues --    0.29236   0.29548   0.30538   0.30787   0.31342
  Beta virt. eigenvalues --    0.32056   0.32337   0.32360   0.33142   0.33780
  Beta virt. eigenvalues --    0.34026   0.34285   0.34597   0.35044   0.35120
  Beta virt. eigenvalues --    0.35532   0.35755   0.36076   0.36251   0.36418
  Beta virt. eigenvalues --    0.36785   0.37013   0.37178   0.37560   0.37866
  Beta virt. eigenvalues --    0.38216   0.38226   0.38720   0.39079   0.39156
  Beta virt. eigenvalues --    0.39514   0.39873   0.40056   0.40592   0.40722
  Beta virt. eigenvalues --    0.41117   0.41293   0.41587   0.41641   0.42153
  Beta virt. eigenvalues --    0.42196   0.42583   0.43105   0.43775   0.44286
  Beta virt. eigenvalues --    0.44627   0.44921   0.45207   0.45873   0.46364
  Beta virt. eigenvalues --    0.46773   0.46998   0.47446   0.47854   0.48051
  Beta virt. eigenvalues --    0.48617   0.48967   0.49542   0.49744   0.50349
  Beta virt. eigenvalues --    0.50825   0.51362   0.51955   0.52712   0.53146
  Beta virt. eigenvalues --    0.53762   0.54314   0.54563   0.55105   0.55356
  Beta virt. eigenvalues --    0.55465   0.56170   0.56395   0.56700   0.56976
  Beta virt. eigenvalues --    0.57560   0.57789   0.58069   0.58237   0.58446
  Beta virt. eigenvalues --    0.59077   0.59281   0.59531   0.59712   0.59959
  Beta virt. eigenvalues --    0.60159   0.60249   0.60712   0.61047   0.61255
  Beta virt. eigenvalues --    0.61741   0.62716   0.63062   0.63465   0.63872
  Beta virt. eigenvalues --    0.64203   0.64681   0.65209   0.65608   0.65829
  Beta virt. eigenvalues --    0.66189   0.67064   0.67295   0.67809   0.68026
  Beta virt. eigenvalues --    0.68325   0.68950   0.70522   0.70824   0.71309
  Beta virt. eigenvalues --    0.71754   0.71888   0.72166   0.73003   0.73491
  Beta virt. eigenvalues --    0.73745   0.74081   0.74388   0.74749   0.75441
  Beta virt. eigenvalues --    0.76626   0.76995   0.77255   0.77554   0.78165
  Beta virt. eigenvalues --    0.78639   0.79055   0.79564   0.80046   0.80537
  Beta virt. eigenvalues --    0.80931   0.81876   0.82371   0.83439   0.83642
  Beta virt. eigenvalues --    0.84013   0.84628   0.85119   0.85804   0.85895
  Beta virt. eigenvalues --    0.86493   0.87053   0.87617   0.88383   0.88765
  Beta virt. eigenvalues --    0.89921   0.90811   0.91275   0.91868   0.92513
  Beta virt. eigenvalues --    0.92935   0.93984   0.94557   0.95411   0.95714
  Beta virt. eigenvalues --    0.96038   0.96204   0.96400   0.97210   0.97495
  Beta virt. eigenvalues --    0.97875   0.98376   0.98464   0.98747   0.99063
  Beta virt. eigenvalues --    0.99213   0.99363   0.99731   0.99915   1.00373
  Beta virt. eigenvalues --    1.01124   1.01290   1.01998   1.02325   1.02858
  Beta virt. eigenvalues --    1.03064   1.03296   1.03889   1.04245   1.04420
  Beta virt. eigenvalues --    1.04863   1.05125   1.05294   1.05619   1.06743
  Beta virt. eigenvalues --    1.07560   1.07739   1.07966   1.08122   1.08987
  Beta virt. eigenvalues --    1.09680   1.10333   1.12266   1.13823   1.15784
  Beta virt. eigenvalues --    1.16095   1.16311   1.17024   1.17944   1.18708
  Beta virt. eigenvalues --    1.19165   1.20389   1.21045   1.21357   1.22029
  Beta virt. eigenvalues --    1.23946   1.24420   1.24744   1.25084   1.25929
  Beta virt. eigenvalues --    1.26091   1.26494   1.28013   1.28473   1.29781
  Beta virt. eigenvalues --    1.30348   1.30665   1.32375   1.33100   1.34546
  Beta virt. eigenvalues --    1.34685   1.35443   1.36917   1.38208   1.40094
  Beta virt. eigenvalues --    1.40367   1.41022   1.41523   1.41618   1.42231
  Beta virt. eigenvalues --    1.43172   1.44062   1.44130   1.44849   1.45995
  Beta virt. eigenvalues --    1.46359   1.47047   1.48513   1.49945   1.50197
  Beta virt. eigenvalues --    1.50744   1.50834   1.51391   1.51860   1.51945
  Beta virt. eigenvalues --    1.52340   1.52696   1.53199   1.53954   1.54181
  Beta virt. eigenvalues --    1.54813   1.54982   1.55466   1.55904   1.56189
  Beta virt. eigenvalues --    1.56467   1.56683   1.56929   1.57075   1.58576
  Beta virt. eigenvalues --    1.59055   1.59399   1.59686   1.60377   1.60892
  Beta virt. eigenvalues --    1.61373   1.61595   1.62007   1.63272   1.63499
  Beta virt. eigenvalues --    1.64375   1.65820   1.66029   1.66720   1.67165
  Beta virt. eigenvalues --    1.67311   1.67929   1.69934   1.70677   1.71580
  Beta virt. eigenvalues --    1.72097   1.72375   1.73130   1.73662   1.73722
  Beta virt. eigenvalues --    1.74790   1.75120   1.76140   1.76772   1.76945
  Beta virt. eigenvalues --    1.77432   1.78716   1.79165   1.79473   1.81023
  Beta virt. eigenvalues --    1.81770   1.82506   1.82749   1.83025   1.83482
  Beta virt. eigenvalues --    1.84781   1.85715   1.86209   1.86464   1.86715
  Beta virt. eigenvalues --    1.87420   1.87443   1.87697   1.87980   1.88011
  Beta virt. eigenvalues --    1.88269   1.88899   1.89008   1.89753   1.89770
  Beta virt. eigenvalues --    1.90074   1.90382   1.91769   1.91962   1.92255
  Beta virt. eigenvalues --    1.92968   1.94122   1.94426   1.95505   1.96183
  Beta virt. eigenvalues --    1.97306   1.98134   1.98349   1.98525   1.98911
  Beta virt. eigenvalues --    1.99402   1.99930   2.01598   2.03485   2.03608
  Beta virt. eigenvalues --    2.04038   2.04451   2.04895   2.05255   2.06231
  Beta virt. eigenvalues --    2.06371   2.11439   2.11578   2.12431   2.12779
  Beta virt. eigenvalues --    2.14980   2.15291   2.16537   2.17142   2.17603
  Beta virt. eigenvalues --    2.17724   2.18034   2.18398   2.22720   2.23080
  Beta virt. eigenvalues --    2.23937   2.24790   2.25025   2.25795   2.26399
  Beta virt. eigenvalues --    2.26688   2.26951   2.27488   2.27620   2.28112
  Beta virt. eigenvalues --    2.28604   2.29015   2.29168   2.29480   2.29880
  Beta virt. eigenvalues --    2.30531   2.30867   2.31454   2.32665   2.33255
  Beta virt. eigenvalues --    2.34157   2.36021   2.36441   2.37920   2.39212
  Beta virt. eigenvalues --    2.40356   2.40683   2.41936   2.42625   2.43995
  Beta virt. eigenvalues --    2.46480   2.46680   2.48690   2.49045   2.50121
  Beta virt. eigenvalues --    2.50878   2.53594   2.54337   2.54713   2.55176
  Beta virt. eigenvalues --    2.55684   2.56535   2.56901   2.57053   2.57457
  Beta virt. eigenvalues --    2.57940   2.58030   2.58382   2.58559   2.59091
  Beta virt. eigenvalues --    2.59398   2.59657   2.60301   2.60416   2.60777
  Beta virt. eigenvalues --    2.61165   2.61508   2.61709   2.62073   2.62927
  Beta virt. eigenvalues --    2.63019   2.63433   2.63563   2.64024   2.64418
  Beta virt. eigenvalues --    2.65206   2.65737   2.65972   2.66480   2.66857
  Beta virt. eigenvalues --    2.67069   2.67502   2.68908   2.69099   2.69164
  Beta virt. eigenvalues --    2.70201   2.70421   2.70659   2.71078   2.71839
  Beta virt. eigenvalues --    2.72735   2.72916   2.74208   2.75118   2.76007
  Beta virt. eigenvalues --    2.76718   2.77000   2.78325   2.78552   2.79261
  Beta virt. eigenvalues --    2.80924   2.82193   2.82527   2.83262   2.86693
  Beta virt. eigenvalues --    2.87051   2.87794   2.88439   2.89148   2.89583
  Beta virt. eigenvalues --    2.91247   2.91867   2.92207   2.92762   2.93921
  Beta virt. eigenvalues --    2.94771   2.95370   2.95999   2.96056   2.97207
  Beta virt. eigenvalues --    2.97588   2.98402   2.98800   2.99844   3.01325
  Beta virt. eigenvalues --    3.02130   3.02454   3.04311   3.04506   3.05087
  Beta virt. eigenvalues --    3.06845   3.08015   3.09083   3.11257   3.11961
  Beta virt. eigenvalues --    3.13076   3.14224   3.15935   3.16592   3.22071
  Beta virt. eigenvalues --    3.23077   3.24623   3.25796   3.29052   3.29945
  Beta virt. eigenvalues --    3.32251   3.33128   3.33878   3.34486   3.37548
  Beta virt. eigenvalues --    3.38117   3.40430   3.41162   3.42762   3.43695
  Beta virt. eigenvalues --    3.44378   3.44624   3.45007   3.45496   3.46209
  Beta virt. eigenvalues --    3.55800   3.56153   3.56694   3.57220   3.58398
  Beta virt. eigenvalues --    3.59443   3.61744   3.63243   3.65258   3.66327
  Beta virt. eigenvalues --    3.70572   3.71318   3.73981   3.74756   3.77241
  Beta virt. eigenvalues --    3.78162   3.82081   3.82743   3.83012   3.83616
  Beta virt. eigenvalues --    3.85049   3.86049   3.87580   3.88149   3.89015
  Beta virt. eigenvalues --    3.89824   3.93451   3.94568   3.96161   3.97126
  Beta virt. eigenvalues --    3.97977   3.98343   3.98976   3.99475   4.01103
  Beta virt. eigenvalues --    4.02797   4.03408   4.04504   4.06584   4.07094
  Beta virt. eigenvalues --    4.07810   4.08451   4.11850   4.12760   4.14139
  Beta virt. eigenvalues --    4.16033   4.25900   4.26009   4.41141   4.46827
  Beta virt. eigenvalues --    4.48141   4.49951   4.61806   4.65262   4.72840
  Beta virt. eigenvalues --    4.73719   4.78737   4.80433   4.80821   4.81682
  Beta virt. eigenvalues --    5.06254   5.07769   5.22067   5.22508   5.60348
  Beta virt. eigenvalues --    5.61199   5.75564   5.80371   5.82276   6.01719
  Beta virt. eigenvalues --    6.06317   6.07233   6.13018   6.22701   6.23652
  Beta virt. eigenvalues --    6.52668   6.53483   7.98389   8.03515   8.17670
  Beta virt. eigenvalues --    9.58643   9.74914  23.40817  23.41869  23.59763
  Beta virt. eigenvalues --   23.60046  23.75433  23.76214  23.84310  23.85253
  Beta virt. eigenvalues --   23.86221  23.86716  23.90971  23.91995  23.96829
  Beta virt. eigenvalues --   23.97338  24.01442  24.02398  24.05897  24.06046
  Beta virt. eigenvalues --   24.07253  24.08306  24.10152  24.11172  24.13498
  Beta virt. eigenvalues --   24.13592  24.14243  24.15256  25.55940  25.63911
  Beta virt. eigenvalues --   25.67031  25.73240  25.79147  25.91609  26.36061
  Beta virt. eigenvalues --   33.87699  33.92128  34.02864  35.35438  35.36233
  Beta virt. eigenvalues --   35.46994  35.47954  35.59018  35.59572  35.63920
  Beta virt. eigenvalues --   35.64120  66.74479  66.75414 147.20169 215.51641
  Beta virt. eigenvalues --  215.71319 777.00255
          Condensed to atoms (all electrons):
          Atomic-Atomic Spin Densities.
 Mulliken charges and spin densities:
               1          2
     1  Fe   1.381841   3.756161
     2  Cl  -0.714827   0.104943
     3  N   -0.537095   0.014432
     4  N   -0.379832   0.015485
     5  N    0.005412   0.002795
     6  N   -0.342471   0.002583
     7  C    0.141676   0.002210
     8  H    0.182641   0.000357
     9  C   -0.181200  -0.001196
    10  H    0.114575   0.000672
    11  C    0.003197   0.003612
    12  H    0.109713  -0.000286
    13  C   -0.099677  -0.001108
    14  H    0.095127   0.000659
    15  C    0.219109   0.007497
    16  C    0.086769   0.001085
    17  C    0.146692   0.000022
    18  H    0.133306   0.000054
    19  Cl  -0.763997   0.058768
    20  N   -0.520616   0.021559
    21  N   -0.411023   0.022052
    22  N    0.036546  -0.019285
    23  N   -0.345632   0.001027
    24  C    0.145735  -0.002098
    25  H    0.116824   0.001918
    26  C   -0.178271   0.001056
    27  H    0.106773   0.000681
    28  C   -0.000483  -0.004165
    29  H    0.108785   0.000187
    30  C   -0.087962   0.002157
    31  H    0.096833   0.000363
    32  C    0.227835   0.001021
    33  C    0.116249  -0.001975
    34  C    0.137488   0.004956
    35  H    0.131687  -0.000114
    36  C    0.177296   0.000628
    37  C   -0.076948   0.000274
    38  C   -0.033368   0.000546
    39  C   -0.127624  -0.000198
    40  C   -0.127307  -0.000221
    41  C    0.252468   0.000400
    42  H    0.117382   0.000000
    43  H    0.147956  -0.000034
    44  H    0.120888   0.000018
    45  H    0.126180   0.000010
    46  C    0.195782   0.001092
    47  C   -0.085665  -0.000407
    48  C   -0.037931  -0.000348
    49  C   -0.129280   0.000178
    50  C   -0.126998   0.000180
    51  C    0.251625  -0.000272
    52  H    0.113579   0.000014
    53  H    0.160369   0.000042
    54  H    0.117731   0.000004
    55  H    0.126947  -0.000010
    56  F   -0.221183   0.000034
    57  F   -0.223626  -0.000012
 Sum of Mulliken charges =   0.00000   4.00000
 Mulliken charges and spin densities with hydrogens summed into heavy atoms:
               1          2
     1  Fe   1.381841   3.756161
     2  Cl  -0.714827   0.104943
     3  N   -0.537095   0.014432
     4  N   -0.379832   0.015485
     5  N    0.005412   0.002795
     6  N   -0.342471   0.002583
     7  C    0.324317   0.002567
     9  C   -0.066626  -0.000524
    11  C    0.112911   0.003326
    13  C   -0.004550  -0.000449
    15  C    0.219109   0.007497
    16  C    0.086769   0.001085
    17  C    0.279998   0.000076
    19  Cl  -0.763997   0.058768
    20  N   -0.520616   0.021559
    21  N   -0.411023   0.022052
    22  N    0.036546  -0.019285
    23  N   -0.345632   0.001027
    24  C    0.262559  -0.000180
    26  C   -0.071498   0.001737
    28  C    0.108302  -0.003978
    30  C    0.008871   0.002520
    32  C    0.227835   0.001021
    33  C    0.116249  -0.001975
    34  C    0.269175   0.004842
    36  C    0.177296   0.000628
    37  C    0.040434   0.000273
    38  C    0.114588   0.000512
    39  C   -0.006737  -0.000180
    40  C   -0.001128  -0.000211
    41  C    0.252468   0.000400
    46  C    0.195782   0.001092
    47  C    0.027914  -0.000393
    48  C    0.122438  -0.000306
    49  C   -0.011549   0.000182
    50  C   -0.000051   0.000169
    51  C    0.251625  -0.000272
    56  F   -0.221183   0.000034
    57  F   -0.223626  -0.000012
 Electronic spatial extent (au):  <R**2>=          25988.4742
 Charge=              0.0000 electrons
 Dipole moment (field-independent basis, Debye):
    X=             -6.7686    Y=              5.4250    Z=             10.0845  Tot=             13.3019
 Quadrupole moment (field-independent basis, Debye-Ang):
   XX=           -182.9660   YY=           -254.6253   ZZ=           -238.8439
   XY=             26.2196   XZ=             15.6618   YZ=             -7.6519
 Traceless Quadrupole moment (field-independent basis, Debye-Ang):
   XX=             42.5124   YY=            -29.1469   ZZ=            -13.3655
   XY=             26.2196   XZ=             15.6618   YZ=             -7.6519
 Octapole moment (field-independent basis, Debye-Ang**2):
  XXX=           -203.1894  YYY=             23.6193  ZZZ=            136.0721  XYY=           -111.4430
  XXY=            -19.2797  XXZ=             14.2045  XZZ=             55.0311  YZZ=            -26.1570
  YYZ=            -13.0862  XYZ=             -9.5338
 Hexadecapole moment (field-independent basis, Debye-Ang**3):
 XXXX=         -17960.7790 YYYY=         -11826.8667 ZZZZ=          -3868.3401 XXXY=           -129.5718
 XXXZ=            300.2311 YYYX=            834.6604 YYYZ=             85.5732 ZZZX=           -101.0135
 ZZZY=           -263.0915 XXYY=          -4942.1679 XXZZ=          -3517.1256 YYZZ=          -2486.3105
 XXYZ=            375.2471 YYXZ=            173.6565 ZZXY=             85.7681
 N-N= 5.210438797431D+03 E-N=-1.944619728612D+04  KE= 3.814757512657D+03
                          Isotropic Fermi Contact Couplings
        Atom                 a.u.       MegaHertz       Gauss      10(-4) cm-1
     1  Fe(57)            -0.56006     -20.30779      -7.24633      -6.77395
     2  Cl(35)             0.05513       6.04301       2.15630       2.01573
     3  N(14)              0.06779       5.47555       1.95381       1.82645
     4  N(14)              0.08332       6.73018       2.40149       2.24495
     5  N(14)              0.00851       0.68739       0.24528       0.22929
     6  N(14)              0.00854       0.68989       0.24617       0.23012
     7  C(13)             -0.00083      -0.23393      -0.08347      -0.07803
     8  H(1)               0.00029       0.31902       0.11384       0.10641
     9  C(13)              0.00108       0.30479       0.10876       0.10167
    10  H(1)               0.00013       0.13979       0.04988       0.04663
    11  C(13)              0.00040       0.11237       0.04009       0.03748
    12  H(1)              -0.00007      -0.07579      -0.02704      -0.02528
    13  C(13)              0.00147       0.41236       0.14714       0.13755
    14  H(1)               0.00019       0.21591       0.07704       0.07202
    15  C(13)             -0.00106      -0.29781      -0.10627      -0.09934
    16  C(13)             -0.00073      -0.20418      -0.07286      -0.06811
    17  C(13)              0.00045       0.12629       0.04506       0.04213
    18  H(1)               0.00004       0.03990       0.01424       0.01331
    19  Cl(35)             0.05041       5.52552       1.97164       1.84311
    20  N(14)              0.06994       5.64977       2.01598       1.88456
    21  N(14)              0.08846       7.14510       2.54955       2.38335
    22  N(14)              0.00951       0.76783       0.27398       0.25612
    23  N(14)              0.00950       0.76764       0.27391       0.25606
    24  C(13)              0.00008       0.02177       0.00777       0.00726
    25  H(1)               0.00044       0.49358       0.17612       0.16464
    26  C(13)              0.00198       0.55701       0.19875       0.18580
    27  H(1)               0.00017       0.19195       0.06849       0.06403
    28  C(13)             -0.00010      -0.02916      -0.01041      -0.00973
    29  H(1)               0.00004       0.04744       0.01693       0.01582
    30  C(13)              0.00183       0.51466       0.18364       0.17167
    31  H(1)               0.00014       0.15845       0.05654       0.05285
    32  C(13)             -0.00100      -0.28080      -0.10019      -0.09366
    33  C(13)             -0.00053      -0.14801      -0.05281      -0.04937
    34  C(13)              0.00090       0.25282       0.09021       0.08433
    35  H(1)               0.00006       0.06487       0.02315       0.02164
    36  C(13)              0.00049       0.13859       0.04945       0.04623
    37  C(13)              0.00011       0.03136       0.01119       0.01046
    38  C(13)              0.00002       0.00571       0.00204       0.00191
    39  C(13)              0.00002       0.00569       0.00203       0.00190
    40  C(13)             -0.00002      -0.00506      -0.00181      -0.00169
    41  C(13)              0.00003       0.00881       0.00314       0.00294
    42  H(1)               0.00000       0.00471       0.00168       0.00157
    43  H(1)               0.00000      -0.00313      -0.00112      -0.00104
    44  H(1)               0.00001       0.00630       0.00225       0.00210
    45  H(1)               0.00000       0.00376       0.00134       0.00126
    46  C(13)              0.00076       0.21349       0.07618       0.07121
    47  C(13)              0.00002       0.00600       0.00214       0.00200
    48  C(13)             -0.00001      -0.00421      -0.00150      -0.00140
    49  C(13)              0.00007       0.02001       0.00714       0.00668
    50  C(13)              0.00005       0.01342       0.00479       0.00448
    51  C(13)             -0.00004      -0.01114      -0.00398      -0.00372
    52  H(1)               0.00001       0.01427       0.00509       0.00476
    53  H(1)               0.00001       0.01075       0.00384       0.00359
    54  H(1)               0.00000       0.00254       0.00091       0.00085
    55  H(1)               0.00000      -0.00506      -0.00180      -0.00169
    56  F(19)              0.00002       0.01600       0.00571       0.00534
    57  F(19)             -0.00001      -0.00701      -0.00250      -0.00234
 --------------------------------------------------------
       Center         ----  Spin Dipole Couplings  ----
                      3XX-RR        3YY-RR        3ZZ-RR
 --------------------------------------------------------
     1   Atom       -0.806358     -0.877068      1.683426
     2   Atom       -0.072732     -0.105918      0.178650
     3   Atom        0.095949     -0.035152     -0.060797
     4   Atom        0.056478      0.006446     -0.062924
     5   Atom       -0.008992      0.018974     -0.009982
     6   Atom        0.002610      0.003425     -0.006035
     7   Atom        0.000827      0.010202     -0.011029
     8   Atom       -0.010252      0.026486     -0.016234
     9   Atom        0.005558      0.002373     -0.007931
    10   Atom        0.000549      0.002761     -0.003310
    11   Atom        0.004295     -0.003733     -0.000562
    12   Atom        0.003466     -0.001301     -0.002165
    13   Atom        0.013343     -0.004997     -0.008346
    14   Atom        0.007830     -0.003926     -0.003904
    15   Atom        0.032986     -0.016192     -0.016794
    16   Atom        0.029125     -0.011677     -0.017448
    17   Atom        0.009400     -0.001693     -0.007708
    18   Atom        0.005676     -0.001693     -0.003984
    19   Atom       -0.102201      0.191175     -0.088974
    20   Atom       -0.078287     -0.075548      0.153835
    21   Atom        0.095408     -0.044098     -0.051311
    22   Atom        0.040756     -0.047113      0.006357
    23   Atom        0.017916     -0.012812     -0.005104
    24   Atom       -0.011677     -0.014514      0.026192
    25   Atom       -0.002550     -0.010032      0.012582
    26   Atom       -0.006351     -0.006434      0.012786
    27   Atom       -0.002797     -0.002905      0.005701
    28   Atom       -0.003606     -0.007176      0.010781
    29   Atom       -0.002184     -0.002372      0.004556
    30   Atom       -0.005389     -0.006314      0.011702
    31   Atom       -0.001637     -0.003812      0.005448
    32   Atom       -0.005893     -0.022302      0.028195
    33   Atom        0.007002     -0.020520      0.013519
    34   Atom        0.005309     -0.001613     -0.003695
    35   Atom        0.003023     -0.002981     -0.000042
    36   Atom       -0.000447      0.004244     -0.003797
    37   Atom        0.000393      0.000921     -0.001315
    38   Atom       -0.001675      0.003907     -0.002232
    39   Atom        0.000139      0.001128     -0.001267
    40   Atom       -0.000861      0.002469     -0.001608
    41   Atom       -0.000530      0.001113     -0.000584
    42   Atom        0.001388      0.000208     -0.001596
    43   Atom       -0.002968      0.006612     -0.003645
    44   Atom        0.000211      0.000541     -0.000752
    45   Atom       -0.000981      0.002170     -0.001189
    46   Atom        0.004707     -0.001104     -0.003604
    47   Atom        0.001724     -0.000097     -0.001627
    48   Atom        0.004144     -0.001262     -0.002882
    49   Atom        0.001557     -0.000346     -0.001211
    50   Atom        0.002163     -0.000736     -0.001427
    51   Atom        0.001522     -0.000632     -0.000889
    52   Atom        0.001547     -0.000307     -0.001240
    53   Atom        0.005806     -0.002774     -0.003032
    54   Atom        0.000936     -0.000176     -0.000760
    55   Atom        0.001725     -0.000787     -0.000937
    56   Atom       -0.000415      0.000689     -0.000275
    57   Atom        0.001206     -0.000527     -0.000679
 --------------------------------------------------------
                        XY            XZ            YZ
 --------------------------------------------------------
     1   Atom        0.122117     -0.413937     -1.365217
     2   Atom        0.013728      0.013591     -0.080723
     3   Atom        0.086809      0.049773      0.023142
     4   Atom       -0.105113      0.003823      0.001248
     5   Atom       -0.018377     -0.003231      0.005555
     6   Atom       -0.012935      0.002625     -0.001667
     7   Atom        0.023601      0.004714      0.008954
     8   Atom        0.016482      0.003089      0.008001
     9   Atom        0.009606      0.003295      0.003206
    10   Atom        0.005311      0.001697      0.002075
    11   Atom        0.005726      0.001465     -0.000069
    12   Atom        0.003113      0.001644      0.000771
    13   Atom        0.004840      0.003143      0.001112
    14   Atom        0.000528      0.001678      0.000096
    15   Atom        0.002624      0.005862     -0.001956
    16   Atom       -0.016728      0.001905      0.002749
    17   Atom       -0.009687     -0.000134      0.001238
    18   Atom       -0.004570      0.000459     -0.000125
    19   Atom       -0.214826     -0.070936     -0.034150
    20   Atom       -0.004547      0.024921     -0.026775
    21   Atom        0.060089      0.080045      0.028650
    22   Atom        0.046759      0.000421     -0.014834
    23   Atom        0.009004      0.008240     -0.002682
    24   Atom        0.007758     -0.013035     -0.013474
    25   Atom        0.008917     -0.019262     -0.012702
    26   Atom        0.000887     -0.002356     -0.003490
    27   Atom        0.000834     -0.002744     -0.002696
    28   Atom        0.002547      0.001691     -0.002099
    29   Atom        0.000065      0.000712     -0.000655
    30   Atom       -0.000348      0.005417      0.001340
    31   Atom        0.000635      0.004676      0.001274
    32   Atom        0.007200      0.020099      0.004350
    33   Atom        0.016656      0.027696      0.005666
    34   Atom        0.004657      0.008482      0.004946
    35   Atom        0.002725      0.005457      0.002114
    36   Atom       -0.004739     -0.000911      0.001313
    37   Atom       -0.002735     -0.000638      0.000868
    38   Atom       -0.002784      0.000173      0.000399
    39   Atom       -0.001649     -0.000417      0.000356
    40   Atom       -0.001457     -0.000185      0.000239
    41   Atom       -0.001281      0.000096      0.000323
    42   Atom       -0.002562     -0.000909      0.000673
    43   Atom       -0.002656      0.000028     -0.000243
    44   Atom       -0.001189     -0.000293      0.000330
    45   Atom       -0.000848     -0.000023      0.000058
    46   Atom        0.004843      0.000215      0.000093
    47   Atom        0.002840      0.000787      0.000697
    48   Atom        0.003149     -0.001347     -0.000148
    49   Atom        0.001364      0.000383      0.000186
    50   Atom        0.001562     -0.000661     -0.000370
    51   Atom        0.001544     -0.000179      0.000019
    52   Atom        0.002261      0.001477      0.001045
    53   Atom        0.003378     -0.002768     -0.001032
    54   Atom        0.001089      0.000390      0.000235
    55   Atom        0.001173     -0.000947     -0.000378
    56   Atom       -0.000805      0.000125      0.000111
    57   Atom        0.000842     -0.000201      0.000131
 --------------------------------------------------------


 ---------------------------------------------------------------------------------
              Anisotropic Spin Dipole Couplings in Principal Axis System
 ---------------------------------------------------------------------------------

       Atom             a.u.   MegaHertz   Gauss  10(-4) cm-1        Axes

              Baa    -1.4729   -25.500    -9.099    -8.506  0.0847  0.9104  0.4049
     1 Fe(57) Bbb    -0.8604   -14.895    -5.315    -4.969  0.9872 -0.1318  0.0899
              Bcc     2.3332    40.395    14.414    13.474 -0.1352 -0.3921  0.9099
 
              Baa    -0.1320    -6.907    -2.465    -2.304 -0.2731  0.9281  0.2531
     2 Cl(35) Bbb    -0.0683    -3.576    -1.276    -1.193  0.9613  0.2730  0.0363
              Bcc     0.2003    10.483     3.741     3.497  0.0354 -0.2533  0.9667
 
              Baa    -0.0789    -3.042    -1.086    -1.015 -0.4931  0.8074  0.3238
     3 N(14)  Bbb    -0.0744    -2.868    -1.023    -0.957 -0.0611 -0.4035  0.9129
              Bcc     0.1532     5.910     2.109     1.971  0.8678  0.4304  0.2483
 
              Baa    -0.0774    -2.984    -1.065    -0.995  0.6056  0.7629 -0.2263
     4 N(14)  Bbb    -0.0622    -2.398    -0.856    -0.800  0.1318  0.1842  0.9740
              Bcc     0.1395     5.382     1.920     1.795  0.7848 -0.6197  0.0110
 
              Baa    -0.0181    -0.699    -0.249    -0.233  0.8980  0.4360  0.0588
     5 N(14)  Bbb    -0.0110    -0.425    -0.151    -0.142  0.0186 -0.1711  0.9851
              Bcc     0.0291     1.124     0.401     0.375 -0.4396  0.8835  0.1618
 
              Baa    -0.0101    -0.388    -0.139    -0.130  0.7201  0.6665 -0.1932
     6 N(14)  Bbb    -0.0063    -0.243    -0.087    -0.081  0.0478  0.2302  0.9720
              Bcc     0.0164     0.631     0.225     0.211 -0.6923  0.7091 -0.1339
 
              Baa    -0.0192    -2.579    -0.920    -0.860  0.6922 -0.6504  0.3127
     7 C(13)  Bbb    -0.0127    -1.698    -0.606    -0.566 -0.3839  0.0350  0.9227
              Bcc     0.0319     4.277     1.526     1.427  0.6111  0.7588  0.2255
 
              Baa    -0.0177    -9.439    -3.368    -3.149 -0.0792 -0.1490  0.9857
     8 H(1)   Bbb    -0.0166    -8.837    -3.153    -2.948  0.9324 -0.3608  0.0204
              Bcc     0.0343    18.276     6.521     6.096  0.3526  0.9207  0.1675
 
              Baa    -0.0089    -1.193    -0.426    -0.398 -0.0876 -0.2028  0.9753
     9 C(13)  Bbb    -0.0057    -0.770    -0.275    -0.257 -0.6608  0.7445  0.0955
              Bcc     0.0146     1.964     0.701     0.655  0.7455  0.6361  0.1992
 
              Baa    -0.0040    -2.114    -0.754    -0.705 -0.1796 -0.1578  0.9710
    10 H(1)   Bbb    -0.0038    -2.011    -0.718    -0.671  0.7692 -0.6378  0.0386
              Bcc     0.0077     4.125     1.472     1.376  0.6132  0.7538  0.2359
 
              Baa    -0.0068    -0.913    -0.326    -0.304 -0.4678  0.8757  0.1195
    11 C(13)  Bbb    -0.0007    -0.090    -0.032    -0.030 -0.0834 -0.1784  0.9804
              Bcc     0.0075     1.003     0.358     0.335  0.8799  0.4486  0.1565
 
              Baa    -0.0028    -1.517    -0.541    -0.506 -0.4674  0.8727  0.1413
    12 H(1)   Bbb    -0.0026    -1.384    -0.494    -0.462 -0.1419 -0.2318  0.9623
              Bcc     0.0054     2.901     1.035     0.968  0.8726  0.4298  0.2322
 
              Baa    -0.0089    -1.188    -0.424    -0.396 -0.1065 -0.1498  0.9830
    13 C(13)  Bbb    -0.0062    -0.826    -0.295    -0.276 -0.2571  0.9591  0.1183
              Bcc     0.0150     2.015     0.719     0.672  0.9605  0.2402  0.1407
 
              Baa    -0.0041    -2.210    -0.789    -0.737 -0.1329 -0.1152  0.9844
    14 H(1)   Bbb    -0.0039    -2.106    -0.751    -0.702 -0.0598  0.9923  0.1081
              Bcc     0.0081     4.316     1.540     1.440  0.9893  0.0446  0.1387
 
              Baa    -0.0192    -2.578    -0.920    -0.860 -0.1186  0.6108  0.7829
    15 C(13)  Bbb    -0.0146    -1.955    -0.698    -0.652  0.0318  0.7904 -0.6118
              Bcc     0.0338     4.533     1.617     1.512  0.9924  0.0477  0.1132
 
              Baa    -0.0208    -2.790    -0.996    -0.931 -0.2518 -0.6722  0.6963
    16 C(13)  Bbb    -0.0143    -1.923    -0.686    -0.641  0.2226  0.6599  0.7176
              Bcc     0.0351     4.713     1.682     1.572  0.9418 -0.3357  0.0166
 
              Baa    -0.0085    -1.147    -0.409    -0.383 -0.2950 -0.5572  0.7762
    17 C(13)  Bbb    -0.0065    -0.872    -0.311    -0.291  0.4082  0.6610  0.6297
              Bcc     0.0150     2.018     0.720     0.673  0.8639 -0.5026 -0.0324
 
              Baa    -0.0040    -2.158    -0.770    -0.720 -0.2273 -0.3939  0.8906
    18 H(1)   Bbb    -0.0038    -2.047    -0.730    -0.683  0.3682  0.8119  0.4531
              Bcc     0.0079     4.205     1.500     1.403  0.9015 -0.4309  0.0394
 
              Baa    -0.2533   -13.258    -4.731    -4.422  0.7986  0.4192  0.4318
    19 Cl(35) Bbb    -0.0513    -2.686    -0.959    -0.896 -0.3784 -0.2082  0.9019
              Bcc     0.3046    15.944     5.689     5.318 -0.4680  0.8837  0.0077
 
              Baa    -0.0818    -3.156    -1.126    -1.053  0.8831  0.4675 -0.0403
    20 N(14)  Bbb    -0.0778    -3.000    -1.070    -1.001 -0.4572  0.8766  0.1505
              Bcc     0.1596     6.156     2.196     2.053  0.1057 -0.1145  0.9878
 
              Baa    -0.0867    -3.344    -1.193    -1.116 -0.3755 -0.0907  0.9224
    21 N(14)  Bbb    -0.0664    -2.560    -0.913    -0.854 -0.3298  0.9431 -0.0415
              Bcc     0.1531     5.904     2.107     1.969  0.8662  0.3198  0.3840
 
              Baa    -0.0698    -2.694    -0.961    -0.898 -0.3837  0.9060  0.1785
    22 N(14)  Bbb     0.0083     0.320     0.114     0.107  0.1646 -0.1231  0.9786
              Bcc     0.0615     2.374     0.847     0.792  0.9087  0.4049 -0.1019
 
              Baa    -0.0173    -0.669    -0.239    -0.223 -0.3135  0.8612  0.4000
    23 N(14)  Bbb    -0.0050    -0.192    -0.069    -0.064 -0.1362 -0.4577  0.8786
              Bcc     0.0223     0.861     0.307     0.287  0.9398  0.2209  0.2608
 
              Baa    -0.0211    -2.837    -1.012    -0.946 -0.5657  0.8209  0.0779
    24 C(13)  Bbb    -0.0138    -1.849    -0.660    -0.617  0.7671  0.4893  0.4150
              Bcc     0.0349     4.686     1.672     1.563 -0.3026 -0.2945  0.9065
 
              Baa    -0.0160    -8.520    -3.040    -2.842 -0.6324  0.7701 -0.0840
    25 H(1)   Bbb    -0.0155    -8.291    -2.958    -2.766  0.5660  0.5334  0.6286
              Bcc     0.0315    16.811     5.999     5.607 -0.5289 -0.3500  0.7732
 
              Baa    -0.0074    -0.987    -0.352    -0.329 -0.5479  0.8327  0.0802
    26 C(13)  Bbb    -0.0064    -0.852    -0.304    -0.284  0.8275  0.5255  0.1977
              Bcc     0.0137     1.839     0.656     0.613 -0.1225 -0.1747  0.9770
 
              Baa    -0.0037    -1.974    -0.704    -0.658 -0.4146  0.8996  0.1370
    27 H(1)   Bbb    -0.0036    -1.916    -0.684    -0.639  0.8679  0.3457  0.3566
              Bcc     0.0073     3.890     1.388     1.298 -0.2735 -0.2667  0.9242
 
              Baa    -0.0089    -1.189    -0.424    -0.396 -0.4670  0.8741  0.1336
    28 C(13)  Bbb    -0.0023    -0.309    -0.110    -0.103  0.8790  0.4753 -0.0374
              Bcc     0.0112     1.497     0.534     0.499  0.0962 -0.1000  0.9903
 
              Baa    -0.0025    -1.335    -0.476    -0.445 -0.4659  0.8755  0.1282
    29 H(1)   Bbb    -0.0022    -1.167    -0.416    -0.389  0.8790  0.4746 -0.0467
              Bcc     0.0047     2.502     0.893     0.835  0.1017 -0.0910  0.9906
 
              Baa    -0.0074    -0.998    -0.356    -0.333  0.7880  0.5572 -0.2620
    30 C(13)  Bbb    -0.0059    -0.793    -0.283    -0.265 -0.5503  0.8282  0.1062
              Bcc     0.0133     1.791     0.639     0.597  0.2762  0.0605  0.9592
 
              Baa    -0.0040    -2.126    -0.759    -0.709 -0.1029  0.9912 -0.0828
    31 H(1)   Bbb    -0.0040    -2.113    -0.754    -0.705  0.8912  0.0549 -0.4503
              Bcc     0.0079     4.239     1.512     1.414  0.4418  0.1202  0.8890
 
              Baa    -0.0253    -3.392    -1.210    -1.131 -0.4242  0.9015  0.0861
    32 C(13)  Bbb    -0.0130    -1.749    -0.624    -0.584  0.7988  0.4172 -0.4334
              Bcc     0.0383     5.141     1.834     1.715  0.4266  0.1151  0.8971
 
              Baa    -0.0300    -4.030    -1.438    -1.344 -0.5416  0.8058  0.2396
    33 C(13)  Bbb    -0.0119    -1.602    -0.572    -0.534 -0.5068 -0.5404  0.6716
              Bcc     0.0420     5.632     2.010     1.879  0.6707  0.2423  0.7011
 
              Baa    -0.0094    -1.261    -0.450    -0.421 -0.3998 -0.3090  0.8629
    34 C(13)  Bbb    -0.0039    -0.525    -0.187    -0.175 -0.5037  0.8606  0.0748
              Bcc     0.0133     1.785     0.637     0.596  0.7658  0.4047  0.4998
 
              Baa    -0.0042    -2.234    -0.797    -0.745 -0.5261 -0.2411  0.8155
    35 H(1)   Bbb    -0.0040    -2.152    -0.768    -0.718 -0.3793  0.9248  0.0287
              Bcc     0.0082     4.386     1.565     1.463  0.7612  0.2942  0.5780
 
              Baa    -0.0040    -0.541    -0.193    -0.181  0.1788 -0.0534  0.9824
    36 C(13)  Bbb    -0.0034    -0.453    -0.162    -0.151  0.8333  0.5391 -0.1224
              Bcc     0.0074     0.995     0.355     0.332 -0.5231  0.8405  0.1409
 
              Baa    -0.0021    -0.283    -0.101    -0.095  0.7028  0.6868 -0.1852
    37 C(13)  Bbb    -0.0015    -0.205    -0.073    -0.068  0.2799 -0.0276  0.9596
              Bcc     0.0036     0.488     0.174     0.163 -0.6540  0.7263  0.2116
 
              Baa    -0.0030    -0.397    -0.142    -0.133  0.8416  0.3643 -0.3988
    38 C(13)  Bbb    -0.0021    -0.283    -0.101    -0.094  0.3835  0.1168  0.9161
              Bcc     0.0051     0.680     0.243     0.227 -0.3803  0.9239  0.0414
 
              Baa    -0.0014    -0.187    -0.067    -0.062  0.3752  0.1158  0.9197
    39 C(13)  Bbb    -0.0010    -0.140    -0.050    -0.047  0.7108  0.6008 -0.3656
              Bcc     0.0024     0.326     0.116     0.109 -0.5949  0.7909  0.1431
 
              Baa    -0.0017    -0.222    -0.079    -0.074  0.3342  0.0635  0.9404
    40 C(13)  Bbb    -0.0014    -0.185    -0.066    -0.062  0.8742  0.3520 -0.3344
              Bcc     0.0030     0.407     0.145     0.136 -0.3522  0.9339  0.0621
 
              Baa    -0.0013    -0.176    -0.063    -0.059  0.8195  0.4758 -0.3194
    41 C(13)  Bbb    -0.0005    -0.071    -0.025    -0.024  0.3269  0.0696  0.9425
              Bcc     0.0018     0.247     0.088     0.082 -0.4706  0.8768  0.0985
 
              Baa    -0.0019    -1.000    -0.357    -0.334  0.5413  0.4332  0.7206
    42 H(1)   Bbb    -0.0018    -0.958    -0.342    -0.320  0.3470  0.6656 -0.6608
              Bcc     0.0037     1.958     0.699     0.653  0.7659 -0.6077 -0.2099
 
              Baa    -0.0037    -1.967    -0.702    -0.656  0.7040  0.1977  0.6822
    43 H(1)   Bbb    -0.0036    -1.931    -0.689    -0.644 -0.6647 -0.1552  0.7309
              Bcc     0.0073     3.897     1.391     1.300 -0.2503  0.9679 -0.0221
 
              Baa    -0.0008    -0.445    -0.159    -0.149  0.3899  0.1180  0.9133
    44 H(1)   Bbb    -0.0008    -0.439    -0.157    -0.146  0.6561  0.6604 -0.3654
              Bcc     0.0017     0.884     0.315     0.295 -0.6462  0.7416  0.1800
 
              Baa    -0.0012    -0.640    -0.228    -0.214  0.7631  0.1811  0.6204
    45 H(1)   Bbb    -0.0012    -0.632    -0.226    -0.211 -0.5983 -0.1648  0.7841
              Bcc     0.0024     1.272     0.454     0.424 -0.2443  0.9695  0.0174
 
              Baa    -0.0038    -0.516    -0.184    -0.172 -0.4919  0.8645  0.1029
    46 C(13)  Bbb    -0.0036    -0.484    -0.173    -0.161  0.0325 -0.0999  0.9945
              Bcc     0.0075     1.000     0.357     0.334  0.8700  0.4926  0.0211
 
              Baa    -0.0022    -0.294    -0.105    -0.098 -0.5349  0.8072 -0.2496
    47 C(13)  Bbb    -0.0018    -0.241    -0.086    -0.080 -0.2931  0.0998  0.9509
              Bcc     0.0040     0.536     0.191     0.179  0.7925  0.5817  0.1832
 
              Baa    -0.0034    -0.450    -0.160    -0.150  0.3377 -0.4504  0.8265
    48 C(13)  Bbb    -0.0024    -0.326    -0.116    -0.109 -0.2695  0.7951  0.5434
              Bcc     0.0058     0.776     0.277     0.259  0.9018  0.4063 -0.1471
 
              Baa    -0.0013    -0.169    -0.060    -0.057 -0.1333 -0.0024  0.9911
    49 C(13)  Bbb    -0.0011    -0.142    -0.051    -0.047 -0.4549  0.8886 -0.0590
              Bcc     0.0023     0.311     0.111     0.104  0.8805  0.4587  0.1196
 
              Baa    -0.0016    -0.213    -0.076    -0.071 -0.0179  0.4259  0.9046
    50 C(13)  Bbb    -0.0014    -0.186    -0.066    -0.062 -0.4309  0.8131 -0.3914
              Bcc     0.0030     0.399     0.142     0.133  0.9022  0.3968 -0.1690
 
              Baa    -0.0015    -0.195    -0.070    -0.065 -0.4615  0.8697 -0.1750
    51 C(13)  Bbb    -0.0009    -0.118    -0.042    -0.039 -0.0403  0.1765  0.9835
              Bcc     0.0023     0.313     0.112     0.104  0.8862  0.4610 -0.0464
 
              Baa    -0.0019    -1.024    -0.365    -0.341 -0.0316 -0.5122  0.8583
    52 H(1)   Bbb    -0.0018    -0.963    -0.344    -0.321 -0.6266  0.6792  0.3823
              Bcc     0.0037     1.987     0.709     0.663  0.7787  0.5257  0.3424
 
              Baa    -0.0040    -2.122    -0.757    -0.708 -0.1882  0.8883  0.4189
    53 H(1)   Bbb    -0.0038    -2.031    -0.725    -0.677  0.3670 -0.3321  0.8689
              Bcc     0.0078     4.153     1.482     1.385  0.9110  0.3173 -0.2635
 
              Baa    -0.0008    -0.452    -0.161    -0.151 -0.4219  0.3998  0.8137
    54 H(1)   Bbb    -0.0008    -0.449    -0.160    -0.150 -0.3445  0.7595 -0.5518
              Bcc     0.0017     0.901     0.321     0.300  0.8386  0.5131  0.1827
 
              Baa    -0.0013    -0.668    -0.238    -0.223 -0.2499  0.9072  0.3384
    55 H(1)   Bbb    -0.0012    -0.661    -0.236    -0.220  0.3777 -0.2304  0.8968
              Bcc     0.0025     1.329     0.474     0.443  0.8916  0.3519 -0.2851
 
              Baa    -0.0009    -0.443    -0.158    -0.148  0.8523  0.4547 -0.2586
    56 F(19)  Bbb    -0.0002    -0.117    -0.042    -0.039  0.2420  0.0955  0.9656
              Bcc     0.0011     0.560     0.200     0.187 -0.4637  0.8855  0.0286
 
              Baa    -0.0010    -0.500    -0.178    -0.167 -0.3437  0.7697 -0.5379
    57 F(19)  Bbb    -0.0006    -0.282    -0.101    -0.094 -0.1520  0.5197  0.8407
              Bcc     0.0016     0.782     0.279     0.261  0.9267  0.3707 -0.0616
 

 ---------------------------------------------------------------------------------

 No NMR shielding tensors so no spin-rotation constants.
 Leave Link  601 at Sat Oct 20 08:09:53 2018, MaxMem=   838860800 cpu:        41.0
 (Enter /soft/sl6.3/x86_64/gaussian/g09_d01/g09/l701.exe)
 Compute integral first derivatives.
 ... and contract with generalized density number  0.
 Leave Link  701 at Sat Oct 20 08:09:54 2018, MaxMem=   838860800 cpu:        16.2
 (Enter /soft/sl6.3/x86_64/gaussian/g09_d01/g09/l702.exe)
 L702 exits ... SP integral derivatives will be done elsewhere.
 Leave Link  702 at Sat Oct 20 08:09:54 2018, MaxMem=   838860800 cpu:         0.4
 (Enter /soft/sl6.3/x86_64/gaussian/g09_d01/g09/l703.exe)
 Compute integral first derivatives, UseDBF=F ICtDFT=           0.
 Integral derivatives from FoFJK, PRISM(SPDF).
 Calling FoFJK, ICntrl=      2127 FMM=F ISym2X=0 I1Cent= 0 IOpClX= 1 NMat=1 NMatS=1 NMatT=0.
 FoFJK:  IHMeth= 1 ICntrl=    2127 DoSepK=F KAlg= 0 I1Cent=   0 FoldK=F
 IRaf=         0 NMat=   1 IRICut=       1 DoRegI=T DoRafI=F ISym2E= 0.
 FoFCou: FMM=F IPFlag=           0 FMFlag=      100000 FMFlg1=         800
         NFxFlg=           0 DoJE=F BraDBF=F KetDBF=F FulRan=T
         wScrn=  0.000000 ICntrl=    2127 IOpCl=  1 I1Cent=           0 NGrid=           0
         NMat0=    1 NMatS0=      1 NMatT0=    0 NMatD0=    1 NMtDS0=    0 NMtDT0=    0
 Symmetry not used in FoFCou.
 Leave Link  703 at Sat Oct 20 08:12:15 2018, MaxMem=   838860800 cpu:      2253.1
 (Enter /soft/sl6.3/x86_64/gaussian/g09_d01/g09/l716.exe)
 Dipole        =-2.66297176D+00 2.13434091D+00 3.96755940D+00
 ***** Axes restored to original set *****
 -------------------------------------------------------------------
 Center     Atomic                   Forces (Hartrees/Bohr)
 Number     Number              X              Y              Z
 -------------------------------------------------------------------
      1       26          -0.000033260   -0.000024543    0.000001298
      2       17           0.000063871    0.000033248    0.000001929
      3        7          -0.000034688   -0.000076852   -0.000000041
      4        7          -0.000067193   -0.000037874    0.000015043
      5        7          -0.000017044   -0.000022601    0.000063832
      6        7          -0.000016365    0.000017784   -0.000035813
      7        6           0.000025444    0.000049706   -0.000003814
      8        1           0.000016927    0.000000862    0.000013627
      9        6          -0.000013694    0.000011938    0.000002109
     10        1          -0.000005386   -0.000005441   -0.000011075
     11        6           0.000010180    0.000010237    0.000015056
     12        1          -0.000007896   -0.000002741    0.000004939
     13        6          -0.000000389    0.000001518   -0.000051104
     14        1          -0.000004033    0.000009235   -0.000015674
     15        6           0.000032582   -0.000014262   -0.000017791
     16        6           0.000065099    0.000037459   -0.000053181
     17        6           0.000001807   -0.000016243    0.000014998
     18        1           0.000007819    0.000012716   -0.000015581
     19       17           0.000010457    0.000031366   -0.000018842
     20        7          -0.000005720    0.000021486   -0.000048985
     21        7           0.000032142    0.000040963    0.000044478
     22        7          -0.000072242   -0.000002139   -0.000010727
     23        7           0.000026934   -0.000036025   -0.000026688
     24        6          -0.000020781    0.000013961   -0.000005858
     25        1          -0.000035857   -0.000018238    0.000045652
     26        6           0.000015070    0.000017887    0.000008186
     27        1          -0.000004522   -0.000001509    0.000001788
     28        6           0.000010027   -0.000003345   -0.000021823
     29        1           0.000000230    0.000003553    0.000004822
     30        6          -0.000010510   -0.000034640   -0.000027986
     31        1          -0.000001585    0.000008349    0.000017708
     32        6           0.000001439   -0.000047154    0.000016089
     33        6           0.000019362    0.000030562    0.000024321
     34        6           0.000008065   -0.000005934    0.000004340
     35        1          -0.000005228    0.000001375    0.000020759
     36        6          -0.000012192   -0.000022984    0.000016433
     37        6           0.000029935    0.000022398    0.000001843
     38        6          -0.000026711    0.000009175   -0.000019402
     39        6           0.000022159   -0.000018668    0.000015590
     40        6          -0.000011132   -0.000012043    0.000004559
     41        6           0.000016763    0.000014532   -0.000005224
     42        1          -0.000033958   -0.000012843   -0.000007966
     43        1           0.000019480    0.000016946    0.000004010
     44        1          -0.000008422    0.000000312    0.000006230
     45        1           0.000006494    0.000001438    0.000003260
     46        6          -0.000010310   -0.000023481    0.000022488
     47        6           0.000010780   -0.000003774    0.000014223
     48        6           0.000027404    0.000009176    0.000015107
     49        6          -0.000018789   -0.000009694   -0.000025036
     50        6          -0.000008015    0.000009249   -0.000008356
     51        6           0.000013722    0.000018675   -0.000022206
     52        1           0.000000849    0.000003787    0.000002127
     53        1           0.000010971   -0.000017293    0.000003459
     54        1           0.000000097    0.000013733    0.000008367
     55        1          -0.000003204   -0.000015924   -0.000006726
     56        9          -0.000003514    0.000001233    0.000002089
     57        9          -0.000013470    0.000011386    0.000019135
 -------------------------------------------------------------------
 Cartesian Forces:  Max     0.000076852 RMS     0.000022937
 Leave Link  716 at Sat Oct 20 08:12:15 2018, MaxMem=   838860800 cpu:         0.6
 (Enter /soft/sl6.3/x86_64/gaussian/g09_d01/g09/l103.exe)

 GradGradGradGradGradGradGradGradGradGradGradGradGradGradGradGradGradGrad
 Berny optimization.
 FormGI is forming the generalized inverse of G from B-inverse, IUseBI=4.
 GSVD:  received Info=                   1 from GESDD.
 Internal  Forces:  Max     0.000396000 RMS     0.000047322
 Search for a local minimum.
 Step number   1 out of a maximum of  342
 All quantities printed in internal units (Hartrees-Bohrs-Radians)
 RMS Force = .47322D-04 SwitMx=.10000D-02 MixMth= 2
 Mixed Optimization -- En-DIIS/RFO-DIIS
 Second derivative matrix not updated -- first step.
 ITU=  0
     Eigenvalues ---    0.00230   0.00863   0.00944   0.01015   0.01303
     Eigenvalues ---    0.01304   0.01358   0.01358   0.01536   0.01800
     Eigenvalues ---    0.01827   0.01884   0.01897   0.01918   0.01921
     Eigenvalues ---    0.01960   0.02081   0.02099   0.02162   0.02166
     Eigenvalues ---    0.02174   0.02184   0.02186   0.02187   0.02192
     Eigenvalues ---    0.02194   0.02199   0.02201   0.02203   0.02205
     Eigenvalues ---    0.02214   0.02214   0.02215   0.02215   0.02225
     Eigenvalues ---    0.02227   0.02233   0.02233   0.02234   0.02239
     Eigenvalues ---    0.02241   0.02247   0.02249   0.02255   0.02258
     Eigenvalues ---    0.02286   0.02308   0.02326   0.02329   0.02338
     Eigenvalues ---    0.02371   0.02427   0.03823   0.07997   0.08050
     Eigenvalues ---    0.08633   0.09268   0.09422   0.10146   0.12802
     Eigenvalues ---    0.14301   0.15956   0.15964   0.15995   0.15996
     Eigenvalues ---    0.15998   0.15998   0.15998   0.15999   0.15999
     Eigenvalues ---    0.15999   0.15999   0.16000   0.16000   0.16000
     Eigenvalues ---    0.16000   0.16000   0.16000   0.16000   0.16727
     Eigenvalues ---    0.22000   0.22000   0.22000   0.22000   0.22423
     Eigenvalues ---    0.22480   0.22995   0.22995   0.23308   0.23785
     Eigenvalues ---    0.23822   0.24000   0.24000   0.24061   0.24239
     Eigenvalues ---    0.24423   0.24464   0.24761   0.24873   0.24988
     Eigenvalues ---    0.24989   0.24989   0.24999   0.25000   0.25000
     Eigenvalues ---    0.25000   0.25000   0.35120   0.35293   0.35503
     Eigenvalues ---    0.35515   0.35541   0.35616   0.35629   0.35639
     Eigenvalues ---    0.35654   0.35679   0.35686   0.35708   0.35710
     Eigenvalues ---    0.35718   0.35719   0.35806   0.35809   0.36573
     Eigenvalues ---    0.36601   0.37053   0.41677   0.41679   0.41818
     Eigenvalues ---    0.42694   0.42707   0.42796   0.42815   0.42845
     Eigenvalues ---    0.42845   0.44072   0.44850   0.45534   0.46561
     Eigenvalues ---    0.46615   0.46655   0.46657   0.46694   0.46824
     Eigenvalues ---    0.47145   0.47199   0.47210   0.47301   0.47312
     Eigenvalues ---    0.47367   0.47701   0.47739   0.50764   0.52012
     Eigenvalues ---    0.52045   0.53511   0.53728   0.54360   0.55456
     Eigenvalues ---    0.55644   0.56382   0.57163   0.65878   0.65990
 RFO step:  Lambda=-9.11130013D-06 EMin= 2.30000000D-03
 Linear search not attempted -- first point.
 Iteration  1 RMS(Cart)=  0.01297930 RMS(Int)=  0.00001506
 Iteration  2 RMS(Cart)=  0.00004873 RMS(Int)=  0.00000085
 Iteration  3 RMS(Cart)=  0.00000000 RMS(Int)=  0.00000085
 ITry= 1 IFail=0 DXMaxC= 6.01D-02 DCOld= 1.00D+10 DXMaxT= 3.00D-01 DXLimC= 3.00D+00 Rises=F
 Variable       Old X    -DE/DX   Delta X   Delta X   Delta X     New X
                                 (Linear)    (Quad)   (Total)
    R1        4.39967   0.00001   0.00000   0.00007   0.00007   4.39974
    R2        4.32143   0.00001   0.00000  -0.00009  -0.00009   4.32134
    R3        4.32406   0.00001   0.00000  -0.00011  -0.00011   4.32395
    R4        4.61233  -0.00002   0.00000  -0.00029  -0.00029   4.61204
    R5        4.12709  -0.00001   0.00000  -0.00010  -0.00010   4.12699
    R6        2.52642  -0.00005   0.00000  -0.00010  -0.00010   2.52632
    R7        2.54583  -0.00002   0.00000  -0.00001  -0.00001   2.54581
    R8        2.44298  -0.00001   0.00000  -0.00002  -0.00002   2.44296
    R9        2.58291  -0.00004   0.00000  -0.00010  -0.00010   2.58280
   R10        2.55239   0.00000   0.00000   0.00002   0.00002   2.55240
   R11        2.57092  -0.00001   0.00000   0.00002   0.00002   2.57094
   R12        2.69333   0.00000   0.00000   0.00000   0.00000   2.69334
   R13        2.05201   0.00001   0.00000   0.00004   0.00004   2.05205
   R14        2.63105   0.00002   0.00000   0.00005   0.00005   2.63110
   R15        2.04575   0.00001   0.00000   0.00002   0.00002   2.04577
   R16        2.62803   0.00000   0.00000   0.00002   0.00002   2.62805
   R17        2.04847   0.00001   0.00000   0.00002   0.00002   2.04849
   R18        2.62749  -0.00002   0.00000  -0.00003  -0.00003   2.62746
   R19        2.04687   0.00001   0.00000   0.00003   0.00003   2.04689
   R20        2.63584   0.00000   0.00000   0.00000   0.00000   2.63584
   R21        2.76781   0.00000   0.00000   0.00009   0.00009   2.76789
   R22        2.60137   0.00002   0.00000   0.00002   0.00002   2.60139
   R23        2.03195   0.00000   0.00000  -0.00001  -0.00001   2.03194
   R24        2.52099   0.00008   0.00000   0.00015   0.00015   2.52114
   R25        2.54346   0.00005   0.00000   0.00011   0.00011   2.54357
   R26        2.44436  -0.00010   0.00000  -0.00015  -0.00015   2.44421
   R27        2.58580   0.00005   0.00000   0.00012   0.00012   2.58592
   R28        2.55051  -0.00008   0.00000  -0.00018  -0.00018   2.55033
   R29        2.56976   0.00004   0.00000   0.00007   0.00007   2.56982
   R30        2.69336   0.00001   0.00000   0.00002   0.00002   2.69338
   R31        2.04866   0.00001   0.00000   0.00003   0.00003   2.04870
   R32        2.62651   0.00001   0.00000   0.00002   0.00002   2.62653
   R33        2.04586   0.00000   0.00000   0.00001   0.00001   2.04587
   R34        2.63139  -0.00004   0.00000  -0.00009  -0.00009   2.63130
   R35        2.04806   0.00001   0.00000   0.00002   0.00002   2.04807
   R36        2.62238  -0.00005   0.00000  -0.00013  -0.00013   2.62226
   R37        2.04666   0.00001   0.00000   0.00003   0.00003   2.04669
   R38        2.64032  -0.00001   0.00000  -0.00004  -0.00004   2.64028
   R39        2.75766   0.00003   0.00000   0.00009   0.00009   2.75774
   R40        2.60024   0.00009   0.00000   0.00021   0.00021   2.60045
   R41        2.03153   0.00001   0.00000   0.00003   0.00003   2.03156
   R42        2.63448   0.00000   0.00000   0.00000   0.00000   2.63448
   R43        2.63686   0.00002   0.00000   0.00004   0.00004   2.63691
   R44        2.62856  -0.00001   0.00000  -0.00001  -0.00001   2.62855
   R45        2.04650   0.00003   0.00000   0.00008   0.00008   2.04658
   R46        2.62530  -0.00001   0.00000  -0.00002  -0.00002   2.62528
   R47        2.04387   0.00001   0.00000   0.00003   0.00003   2.04390
   R48        2.62092   0.00001   0.00000   0.00001   0.00001   2.62093
   R49        2.04524   0.00001   0.00000   0.00003   0.00003   2.04527
   R50        2.62300  -0.00002   0.00000  -0.00003  -0.00003   2.62297
   R51        2.04541   0.00000   0.00000   0.00001   0.00001   2.04542
   R52        2.54564   0.00000   0.00000   0.00000   0.00000   2.54565
   R53        2.63443   0.00000   0.00000  -0.00001  -0.00001   2.63442
   R54        2.63800   0.00002   0.00000   0.00004   0.00004   2.63805
   R55        2.62872   0.00002   0.00000   0.00004   0.00004   2.62876
   R56        2.04626   0.00000   0.00000  -0.00001  -0.00001   2.04625
   R57        2.62494  -0.00001   0.00000  -0.00003  -0.00003   2.62490
   R58        2.04382   0.00001   0.00000   0.00001   0.00001   2.04383
   R59        2.62040   0.00001   0.00000   0.00002   0.00002   2.62042
   R60        2.04525   0.00001   0.00000   0.00003   0.00003   2.04528
   R61        2.62267   0.00000   0.00000  -0.00001  -0.00001   2.62266
   R62        2.04538   0.00001   0.00000   0.00003   0.00003   2.04541
   R63        2.54729  -0.00001   0.00000  -0.00002  -0.00002   2.54727
    A1        1.61765   0.00005   0.00000  -0.00124  -0.00124   1.61640
    A2        1.51440   0.00003   0.00000   0.00011   0.00011   1.51451
    A3        1.93969  -0.00002   0.00000  -0.00032  -0.00032   1.93936
    A4        1.71517  -0.00018   0.00000  -0.00250  -0.00250   1.71267
    A5        1.26841  -0.00001   0.00000  -0.00011  -0.00011   1.26830
    A6        1.59405   0.00001   0.00000   0.00025   0.00025   1.59429
    A7        2.73778   0.00000   0.00000   0.00000   0.00000   2.73778
    A8        1.77207   0.00010   0.00000   0.00123   0.00124   1.77331
    A9        1.58120  -0.00005   0.00000  -0.00003  -0.00003   1.58118
   A10        2.13978   0.00000   0.00000   0.00009   0.00009   2.13987
   A11        2.03820  -0.00001   0.00000  -0.00044  -0.00044   2.03777
   A12        2.08045   0.00002   0.00000   0.00008   0.00008   2.08054
   A13        2.34057   0.00001   0.00000   0.00019   0.00019   2.34076
   A14        1.97810   0.00000   0.00000  -0.00034  -0.00034   1.97775
   A15        1.92859  -0.00001   0.00000   0.00002   0.00003   1.92862
   A16        1.86667   0.00002   0.00000   0.00000   0.00000   1.86667
   A17        1.93219  -0.00002   0.00000  -0.00003  -0.00003   1.93216
   A18        2.10005  -0.00002   0.00000  -0.00010  -0.00010   2.09995
   A19        2.25052   0.00004   0.00000   0.00016   0.00016   2.25067
   A20        2.00532  -0.00001   0.00000  -0.00003  -0.00003   2.00530
   A21        2.13399  -0.00001   0.00000  -0.00011  -0.00011   2.13389
   A22        2.14386   0.00002   0.00000   0.00014   0.00014   2.14399
   A23        2.09270   0.00001   0.00000   0.00003   0.00003   2.09272
   A24        2.07214   0.00000   0.00000   0.00004   0.00004   2.07218
   A25        2.11832  -0.00001   0.00000  -0.00007  -0.00007   2.11825
   A26        2.10592   0.00000   0.00000   0.00000   0.00000   2.10591
   A27        2.08011   0.00000   0.00000   0.00003   0.00003   2.08014
   A28        2.09714   0.00000   0.00000  -0.00003  -0.00003   2.09711
   A29        2.10709   0.00001   0.00000   0.00005   0.00005   2.10713
   A30        2.07108  -0.00001   0.00000  -0.00008  -0.00008   2.07100
   A31        2.10498   0.00001   0.00000   0.00004   0.00004   2.10502
   A32        2.12852   0.00001   0.00000   0.00004   0.00004   2.12855
   A33        2.00490   0.00001   0.00000  -0.00010  -0.00010   2.00480
   A34        2.14970  -0.00001   0.00000   0.00008   0.00008   2.14978
   A35        2.09092   0.00001   0.00000  -0.00014  -0.00014   2.09078
   A36        1.87198   0.00001   0.00000   0.00001   0.00001   1.87199
   A37        2.31945  -0.00001   0.00000   0.00019   0.00019   2.31964
   A38        1.82527   0.00000   0.00000  -0.00001  -0.00001   1.82526
   A39        2.13661  -0.00001   0.00000  -0.00003  -0.00003   2.13658
   A40        2.31987   0.00001   0.00000   0.00009   0.00009   2.31996
   A41        2.07006  -0.00006   0.00000  -0.00019  -0.00019   2.06987
   A42        2.29172  -0.00040   0.00000  -0.00175  -0.00175   2.28997
   A43        2.04317   0.00039   0.00000   0.00147   0.00147   2.04463
   A44        1.92739   0.00001   0.00000  -0.00004  -0.00004   1.92735
   A45        1.86563   0.00008   0.00000   0.00023   0.00023   1.86586
   A46        1.93505  -0.00003   0.00000  -0.00013  -0.00013   1.93492
   A47        2.09209  -0.00016   0.00000  -0.00062  -0.00062   2.09147
   A48        2.25567   0.00019   0.00000   0.00078   0.00078   2.25645
   A49        2.02215   0.00006   0.00000   0.00036   0.00036   2.02252
   A50        2.14874   0.00000   0.00000   0.00005   0.00005   2.14879
   A51        2.11218  -0.00006   0.00000  -0.00041  -0.00041   2.11177
   A52        2.09814  -0.00001   0.00000  -0.00001  -0.00001   2.09813
   A53        2.06586   0.00002   0.00000   0.00006   0.00006   2.06591
   A54        2.11916  -0.00001   0.00000  -0.00005  -0.00005   2.11911
   A55        2.10616   0.00001   0.00000   0.00007   0.00007   2.10623
   A56        2.07698   0.00000   0.00000  -0.00007  -0.00007   2.07691
   A57        2.10003   0.00000   0.00000   0.00000   0.00000   2.10003
   A58        2.10690  -0.00003   0.00000  -0.00013  -0.00013   2.10677
   A59        2.07497   0.00003   0.00000   0.00011   0.00011   2.07509
   A60        2.10130  -0.00001   0.00000   0.00002   0.00002   2.10132
   A61        2.12974   0.00001   0.00000   0.00004   0.00004   2.12978
   A62        2.00180   0.00014   0.00000   0.00055   0.00054   2.00234
   A63        2.15160  -0.00014   0.00000  -0.00057  -0.00057   2.15104
   A64        2.08345   0.00013   0.00000   0.00049   0.00049   2.08393
   A65        1.87262  -0.00006   0.00000  -0.00013  -0.00013   1.87249
   A66        2.32684  -0.00007   0.00000  -0.00034  -0.00034   2.32651
   A67        1.82406   0.00000   0.00000   0.00006   0.00006   1.82413
   A68        2.14164   0.00001   0.00000   0.00006   0.00006   2.14170
   A69        2.31628  -0.00001   0.00000  -0.00009  -0.00009   2.31619
   A70        2.09561   0.00001   0.00000   0.00003   0.00003   2.09564
   A71        2.07766   0.00001   0.00000   0.00003   0.00003   2.07769
   A72        2.10992  -0.00002   0.00000  -0.00006  -0.00006   2.10986
   A73        2.08887   0.00000   0.00000   0.00001   0.00001   2.08888
   A74        2.10164   0.00001   0.00000   0.00007   0.00007   2.10171
   A75        2.09247  -0.00001   0.00000  -0.00008  -0.00008   2.09239
   A76        2.08538   0.00001   0.00000   0.00004   0.00004   2.08542
   A77        2.08497   0.00002   0.00000   0.00011   0.00011   2.08508
   A78        2.11284  -0.00003   0.00000  -0.00015  -0.00015   2.11268
   A79        2.07368   0.00001   0.00000   0.00005   0.00005   2.07372
   A80        2.11992  -0.00001   0.00000  -0.00004  -0.00004   2.11989
   A81        2.08947   0.00000   0.00000  -0.00001  -0.00001   2.08946
   A82        2.07766   0.00000   0.00000   0.00002   0.00002   2.07767
   A83        2.11690  -0.00001   0.00000  -0.00003  -0.00003   2.11687
   A84        2.08853   0.00000   0.00000   0.00001   0.00001   2.08854
   A85        2.13072  -0.00001   0.00000  -0.00005  -0.00005   2.13067
   A86        2.07521   0.00000   0.00000   0.00001   0.00001   2.07522
   A87        2.07726   0.00001   0.00000   0.00004   0.00004   2.07729
   A88        2.09715   0.00010   0.00000   0.00040   0.00039   2.09754
   A89        2.07632  -0.00008   0.00000  -0.00033  -0.00033   2.07599
   A90        2.10971  -0.00002   0.00000  -0.00007  -0.00007   2.10964
   A91        2.08904  -0.00002   0.00000  -0.00009  -0.00009   2.08895
   A92        2.10462   0.00001   0.00000   0.00006   0.00006   2.10468
   A93        2.08930   0.00001   0.00000   0.00001   0.00000   2.08930
   A94        2.08455   0.00004   0.00000   0.00018   0.00018   2.08472
   A95        2.08506  -0.00002   0.00000  -0.00007  -0.00007   2.08500
   A96        2.11356  -0.00002   0.00000  -0.00011  -0.00011   2.11345
   A97        2.07395   0.00003   0.00000   0.00014   0.00014   2.07409
   A98        2.11940  -0.00001   0.00000  -0.00007  -0.00007   2.11933
   A99        2.08972  -0.00002   0.00000  -0.00008  -0.00008   2.08964
   A100       2.07887  -0.00002   0.00000  -0.00010  -0.00010   2.07877
   A101       2.11477  -0.00001   0.00000  -0.00006  -0.00006   2.11471
   A102       2.08950   0.00003   0.00000   0.00016   0.00016   2.08966
   A103       2.13009  -0.00001   0.00000  -0.00005  -0.00005   2.13004
   A104       2.07483  -0.00001   0.00000  -0.00005  -0.00005   2.07478
   A105       2.07826   0.00002   0.00000   0.00009   0.00009   2.07836
   A106       3.33282  -0.00013   0.00000  -0.00375  -0.00375   3.32907
   A107       3.03097   0.00011   0.00000   0.00132   0.00132   3.03229
    D1        1.64054   0.00002   0.00000   0.00135   0.00135   1.64189
    D2       -1.26164   0.00001   0.00000   0.00261   0.00261  -1.25903
    D3        3.13753   0.00003   0.00000   0.00185   0.00185   3.13938
    D4        0.23535   0.00002   0.00000   0.00311   0.00311   0.23846
    D5       -0.30085   0.00004   0.00000   0.00171   0.00171  -0.29914
    D6        3.08016   0.00003   0.00000   0.00298   0.00298   3.08313
    D7        1.42079  -0.00008   0.00000  -0.00517  -0.00517   1.41562
    D8       -1.52502  -0.00004   0.00000  -0.00248  -0.00248  -1.52749
    D9       -1.59881   0.00000   0.00000  -0.00170  -0.00169  -1.60050
   D10        1.73857   0.00004   0.00000   0.00100   0.00100   1.73957
   D11       -1.41247   0.00004   0.00000  -0.00354  -0.00354  -1.41602
   D12        1.40938   0.00002   0.00000  -0.00413  -0.00413   1.40524
   D13       -3.05007  -0.00001   0.00000  -0.00221  -0.00221  -3.05228
   D14       -0.22822  -0.00002   0.00000  -0.00280  -0.00280  -0.23102
   D15        2.39395   0.00000   0.00000  -0.00270  -0.00270   2.39125
   D16       -1.06739  -0.00002   0.00000  -0.00329  -0.00329  -1.07068
   D17        0.29429  -0.00015   0.00000  -0.00611  -0.00611   0.28818
   D18        3.11614  -0.00016   0.00000  -0.00670  -0.00670   3.10944
   D19       -0.31598   0.00002   0.00000  -0.00438  -0.00439  -0.32037
   D20        3.06778   0.00002   0.00000  -0.00263  -0.00263   3.06515
   D21       -1.85830   0.00002   0.00000  -0.00417  -0.00417  -1.86247
   D22        1.52545   0.00001   0.00000  -0.00241  -0.00241   1.52304
   D23        1.62942  -0.00002   0.00000  -0.00489  -0.00489   1.62453
   D24       -1.27001  -0.00002   0.00000  -0.00313  -0.00314  -1.27314
   D25        0.22946   0.00001   0.00000   0.00127   0.00127   0.23074
   D26       -2.90736   0.00000   0.00000   0.00099   0.00099  -2.90637
   D27        3.12609   0.00001   0.00000  -0.00009  -0.00009   3.12601
   D28       -0.01073   0.00000   0.00000  -0.00037  -0.00037  -0.01110
   D29        2.92576  -0.00001   0.00000  -0.00150  -0.00150   2.92426
   D30       -0.20376  -0.00002   0.00000  -0.00291  -0.00291  -0.20667
   D31        0.01507  -0.00002   0.00000  -0.00029  -0.00029   0.01478
   D32       -3.11445  -0.00003   0.00000  -0.00169  -0.00169  -3.11614
   D33        2.81598  -0.00001   0.00000  -0.00098  -0.00098   2.81500
   D34       -0.01239   0.00000   0.00000  -0.00036  -0.00036  -0.01275
   D35        0.21651   0.00002   0.00000   0.00241   0.00241   0.21892
   D36       -2.88665   0.00001   0.00000   0.00100   0.00100  -2.88565
   D37        3.11474   0.00001   0.00000   0.00201   0.00201   3.11675
   D38        0.01158   0.00000   0.00000   0.00060   0.00060   0.01218
   D39        0.00871  -0.00001   0.00000  -0.00003  -0.00003   0.00869
   D40       -3.10410  -0.00002   0.00000  -0.00107  -0.00107  -3.10517
   D41       -0.00161   0.00001   0.00000   0.00039   0.00039  -0.00123
   D42       -3.09241   0.00000   0.00000  -0.00047  -0.00047  -3.09288
   D43        3.10804   0.00003   0.00000   0.00154   0.00154   3.10958
   D44        0.01724   0.00002   0.00000   0.00069   0.00069   0.01793
   D45       -2.51842   0.00003   0.00000   0.00167   0.00167  -2.51675
   D46        0.62305   0.00001   0.00000   0.00104   0.00104   0.62408
   D47        0.65778   0.00001   0.00000   0.00042   0.00042   0.65820
   D48       -2.48393  -0.00001   0.00000  -0.00022  -0.00022  -2.48415
   D49        3.13577   0.00000   0.00000   0.00032   0.00032   3.13609
   D50        0.00195   0.00001   0.00000   0.00053   0.00053   0.00248
   D51       -0.00068   0.00000   0.00000   0.00002   0.00002  -0.00066
   D52       -3.13449   0.00000   0.00000   0.00022   0.00022  -3.13427
   D53        3.13767   0.00000   0.00000   0.00012   0.00012   3.13779
   D54        0.00265   0.00000   0.00000  -0.00003  -0.00003   0.00262
   D55        0.00397   0.00000   0.00000   0.00033   0.00033   0.00430
   D56       -3.13105   0.00000   0.00000   0.00017   0.00017  -3.13087
   D57        3.13290   0.00000   0.00000   0.00027   0.00027   3.13317
   D58        0.00143  -0.00001   0.00000  -0.00058  -0.00058   0.00085
   D59       -0.00215   0.00000   0.00000   0.00012   0.00012  -0.00203
   D60       -3.13362  -0.00002   0.00000  -0.00073  -0.00073  -3.13435
   D61       -0.01048   0.00002   0.00000   0.00076   0.00076  -0.00972
   D62        3.11803   0.00004   0.00000   0.00229   0.00228   3.12031
   D63        3.14122   0.00001   0.00000  -0.00009  -0.00009   3.14114
   D64       -0.01346   0.00002   0.00000   0.00144   0.00144  -0.01202
   D65       -0.01277   0.00000   0.00000   0.00030   0.00030  -0.01247
   D66        3.07872   0.00002   0.00000   0.00212   0.00212   3.08084
   D67        3.14107  -0.00001   0.00000  -0.00113  -0.00113   3.13994
   D68       -0.05063   0.00000   0.00000   0.00070   0.00070  -0.04993
   D69       -0.00572  -0.00001   0.00000  -0.00058  -0.00058  -0.00630
   D70        3.07731   0.00000   0.00000   0.00040   0.00040   3.07771
   D71       -3.10178  -0.00002   0.00000  -0.00224  -0.00224  -3.10402
   D72       -0.01875  -0.00001   0.00000  -0.00126  -0.00126  -0.02001
   D73       -3.12265  -0.00001   0.00000  -0.00042  -0.00042  -3.12307
   D74        0.00263  -0.00001   0.00000  -0.00024  -0.00024   0.00239
   D75       -0.00576   0.00001   0.00000   0.00017   0.00017  -0.00559
   D76        3.12643   0.00005   0.00000   0.00224   0.00224   3.12868
   D77       -2.90485  -0.00002   0.00000   0.00210   0.00210  -2.90275
   D78        0.00684   0.00003   0.00000   0.00062   0.00062   0.00746
   D79       -0.17946  -0.00009   0.00000  -0.00278  -0.00278  -0.18224
   D80        2.94026  -0.00008   0.00000  -0.00215  -0.00215   2.93810
   D81       -3.12761  -0.00002   0.00000  -0.00109  -0.00109  -3.12870
   D82       -0.00790  -0.00002   0.00000  -0.00047  -0.00046  -0.00836
   D83       -0.00327  -0.00002   0.00000  -0.00056  -0.00056  -0.00383
   D84        3.11152   0.00001   0.00000   0.00071   0.00071   3.11223
   D85       -0.00151   0.00001   0.00000   0.00027   0.00027  -0.00124
   D86        3.09359   0.00002   0.00000   0.00082   0.00082   3.09441
   D87       -3.11309  -0.00002   0.00000  -0.00112  -0.00112  -3.11421
   D88       -0.01799  -0.00001   0.00000  -0.00057  -0.00057  -0.01856
   D89        2.63009  -0.00007   0.00000  -0.00458  -0.00458   2.62551
   D90       -0.50879  -0.00004   0.00000  -0.00271  -0.00271  -0.51150
   D91       -0.54385  -0.00004   0.00000  -0.00307  -0.00307  -0.54692
   D92        2.60046   0.00000   0.00000  -0.00120  -0.00120   2.59925
   D93       -3.13298   0.00000   0.00000  -0.00011  -0.00011  -3.13309
   D94        0.00060   0.00000   0.00000   0.00001   0.00001   0.00060
   D95       -0.00852   0.00000   0.00000   0.00008   0.00008  -0.00844
   D96        3.12506   0.00000   0.00000   0.00020   0.00020   3.12526
   D97       -3.13755  -0.00001   0.00000  -0.00035  -0.00035  -3.13790
   D98       -0.00075   0.00001   0.00000   0.00030   0.00030  -0.00046
   D99       -0.00407   0.00000   0.00000  -0.00023  -0.00023  -0.00430
   D100       3.13272   0.00001   0.00000   0.00042   0.00042   3.13314
   D101      -3.13880  -0.00002   0.00000  -0.00106  -0.00106  -3.13987
   D102      -0.00219  -0.00001   0.00000  -0.00036  -0.00036  -0.00255
   D103      -0.00199  -0.00001   0.00000  -0.00042  -0.00042  -0.00241
   D104       3.13463   0.00001   0.00000   0.00028   0.00028   3.13491
   D105       0.00560   0.00000   0.00000   0.00013   0.00013   0.00573
   D106      -3.12579  -0.00004   0.00000  -0.00213  -0.00213  -3.12791
   D107      -3.14096   0.00002   0.00000   0.00083   0.00083  -3.14013
   D108       0.01085  -0.00003   0.00000  -0.00143  -0.00143   0.00942
   D109       0.04923  -0.00005   0.00000  -0.00339  -0.00339   0.04584
   D110      -3.06365  -0.00006   0.00000  -0.00422  -0.00422  -3.06788
   D111      -3.10189  -0.00001   0.00000  -0.00129  -0.00129  -3.10318
   D112       0.06841  -0.00002   0.00000  -0.00212  -0.00212   0.06629
   D113       0.00547   0.00000   0.00000   0.00011   0.00011   0.00558
   D114      -3.08287  -0.00001   0.00000  -0.00053  -0.00053  -3.08340
   D115       3.12086   0.00001   0.00000   0.00087   0.00087   3.12173
   D116       0.03252   0.00000   0.00000   0.00023   0.00023   0.03275
   D117      -3.12846  -0.00002   0.00000  -0.00103  -0.00103  -3.12949
   D118       0.03490  -0.00002   0.00000  -0.00092  -0.00092   0.03398
   D119       0.01325  -0.00001   0.00000  -0.00039  -0.00039   0.01287
   D120      -3.10657  -0.00001   0.00000  -0.00027  -0.00027  -3.10684
   D121      -3.14049   0.00002   0.00000   0.00080   0.00080  -3.13969
   D122       0.00373   0.00001   0.00000   0.00035   0.00035   0.00409
   D123       0.00097   0.00000   0.00000   0.00017   0.00017   0.00114
   D124      -3.13798  -0.00001   0.00000  -0.00028  -0.00028  -3.13826
   D125      -0.01570   0.00001   0.00000   0.00036   0.00036  -0.01534
   D126      -3.14059   0.00000   0.00000   0.00022   0.00022  -3.14038
   D127       3.10424   0.00001   0.00000   0.00025   0.00025   3.10449
   D128      -0.02065   0.00000   0.00000   0.00010   0.00010  -0.02055
   D129      -0.01231   0.00000   0.00000   0.00008   0.00008  -0.01224
   D130      -3.13850   0.00000   0.00000  -0.00019  -0.00019  -3.13869
   D131       3.12660   0.00001   0.00000   0.00053   0.00053   3.12713
   D132       0.00042   0.00001   0.00000   0.00027   0.00027   0.00068
   D133       0.00430   0.00000   0.00000  -0.00012  -0.00012   0.00419
   D134      -3.13539   0.00000   0.00000  -0.00010  -0.00010  -3.13549
   D135       3.12950   0.00000   0.00000   0.00002   0.00002   3.12952
   D136      -0.01020   0.00000   0.00000   0.00004   0.00004  -0.01016
   D137       0.00982   0.00000   0.00000  -0.00010  -0.00010   0.00972
   D138      -3.13367   0.00000   0.00000  -0.00012  -0.00012  -3.13379
   D139       3.13626   0.00000   0.00000   0.00016   0.00016   3.13642
   D140      -0.00723   0.00000   0.00000   0.00014   0.00014  -0.00709
   D141       3.12794   0.00006   0.00000   0.00282   0.00282   3.13076
   D142      -0.03697   0.00003   0.00000   0.00146   0.00146  -0.03550
   D143      -0.01642   0.00002   0.00000   0.00092   0.00092  -0.01550
   D144       3.10186  -0.00001   0.00000  -0.00044  -0.00044   3.10142
   D145       3.14157  -0.00005   0.00000  -0.00247  -0.00247   3.13910
   D146       0.00561  -0.00004   0.00000  -0.00215  -0.00215   0.00346
   D147       0.00271  -0.00001   0.00000  -0.00059  -0.00059   0.00212
   D148      -3.13326  -0.00001   0.00000  -0.00027  -0.00027  -3.13352
   D149       0.01588  -0.00001   0.00000  -0.00048  -0.00048   0.01540
   D150       3.14045  -0.00002   0.00000  -0.00092  -0.00092   3.13953
   D151      -3.10261   0.00002   0.00000   0.00087   0.00087  -3.10174
   D152       0.02197   0.00001   0.00000   0.00042   0.00042   0.02239
   D153       0.01112   0.00000   0.00000  -0.00016  -0.00016   0.01095
   D154      -3.14137   0.00000   0.00000   0.00014   0.00014  -3.14123
   D155      -3.13620  -0.00001   0.00000  -0.00049  -0.00049  -3.13669
   D156      -0.00550   0.00000   0.00000  -0.00019  -0.00019  -0.00569
   D157      -0.00199  -0.00001   0.00000  -0.00028  -0.00028  -0.00227
   D158       3.13596  -0.00001   0.00000  -0.00031  -0.00031   3.13566
   D159      -3.12686   0.00000   0.00000   0.00016   0.00016  -3.12670
   D160       0.01110   0.00000   0.00000   0.00013   0.00013   0.01123
   D161      -0.01162   0.00001   0.00000   0.00061   0.00061  -0.01102
   D162       3.13361   0.00001   0.00000   0.00063   0.00063   3.13424
   D163       3.14070   0.00001   0.00000   0.00030   0.00030   3.14101
   D164       0.00275   0.00001   0.00000   0.00033   0.00033   0.00308
         Item               Value     Threshold  Converged?
 Maximum Force            0.000396     0.000450     YES
 RMS     Force            0.000047     0.000300     YES
 Maximum Displacement     0.060134     0.001800     NO 
 RMS     Displacement     0.012990     0.001200     NO 
 Predicted change in Energy=-4.554033D-06
 Lowest energy point so far.  Saving SCF results.
 GradGradGradGradGradGradGradGradGradGradGradGradGradGradGradGradGradGrad

 Leave Link  103 at Sat Oct 20 08:12:16 2018, MaxMem=   838860800 cpu:         7.3
 (Enter /soft/sl6.3/x86_64/gaussian/g09_d01/g09/l202.exe)
 Stoichiometry    C26H18Cl2F2FeN8(5)
 Framework group  C1[X(C26H18Cl2F2FeN8)]
 Deg. of freedom   165
 Full point group                 C1      NOp   1
 RotChk:  IX=0 Diff= 6.74D-03
 Largest Abelian subgroup         C1      NOp   1
 Largest concise Abelian subgroup C1      NOp   1
                         Standard orientation:                         
 ---------------------------------------------------------------------
 Center     Atomic      Atomic             Coordinates (Angstroms)
 Number     Number       Type             X           Y           Z
 ---------------------------------------------------------------------
      1         26           0       -0.122353   -1.603682   -0.561617
      2         17           0       -0.156570   -0.826454   -2.756034
      3          7           0       -2.110424   -2.705920   -0.810397
      4          7           0       -1.793540   -0.098940   -0.139175
      5          7           0       -1.821112    1.170162    0.105473
      6          7           0       -3.081877    1.590428   -0.135708
      7          6           0       -2.180648   -3.997755   -1.147223
      8          1           0       -1.242907   -4.540559   -1.075218
      9          6           0       -3.368144   -4.593871   -1.563213
     10          1           0       -3.380410   -5.642482   -1.831974
     11          6           0       -4.518430   -3.815340   -1.632442
     12          1           0       -5.459078   -4.246439   -1.955587
     13          6           0       -4.448182   -2.469932   -1.288735
     14          1           0       -5.326867   -1.838711   -1.340978
     15          6           0       -3.220086   -1.945717   -0.885594
     16          6           0       -3.028161   -0.538602   -0.527044
     17          6           0       -3.867270    0.552675   -0.532117
     18          1           0       -4.896195    0.683928   -0.815428
     19         17           0        1.092646   -3.713774   -0.395011
     20          7           0       -0.092459   -1.732565    1.790847
     21          7           0        1.638110   -0.509485    0.126104
     22          7           0        2.596308    0.061204   -0.528959
     23          7           0        3.576918    0.324674    0.360055
     24          6           0       -0.998744   -2.340566    2.558239
     25          1           0       -1.873221   -2.723738    2.044633
     26          6           0       -0.845901   -2.503142    3.930109
     27          1           0       -1.608218   -3.011482    4.506774
     28          6           0        0.308112   -2.006711    4.530653
     29          1           0        0.467328   -2.115932    5.597109
     30          6           0        1.257362   -1.372373    3.741931
     31          1           0        2.165754   -0.977306    4.179845
     32          6           0        1.025294   -1.255179    2.369153
     33          6           0        1.965457   -0.621990    1.450011
     34          6           0        3.223555   -0.087029    1.607029
     35          1           0        3.881950   -0.008122    2.453217
     36          6           0       -3.420076    2.967969    0.003384
     37          6           0       -4.674067    3.333668    0.490528
     38          6           0       -2.480109    3.935625   -0.353296
     39          6           0       -5.000933    4.680452    0.609378
     40          6           0       -2.799231    5.281057   -0.219303
     41          6           0       -4.055977    5.631551    0.254329
     42          1           0       -5.386046    2.576646    0.795320
     43          1           0       -1.515279    3.626160   -0.731660
     44          1           0       -5.965456    4.996609    0.985050
     45          1           0       -2.093389    6.055824   -0.489653
     46          6           0        4.790866    0.927208   -0.081186
     47          6           0        5.521430    1.744101    0.780446
     48          6           0        5.227984    0.689544   -1.385503
     49          6           0        6.711537    2.316551    0.343358
     50          6           0        6.408104    1.273944   -1.827341
     51          6           0        7.134013    2.072414   -0.954625
     52          1           0        5.159304    1.955234    1.778850
     53          1           0        4.639405    0.057993   -2.037013
     54          1           0        7.300051    2.956576    0.987889
     55          1           0        6.772625    1.108822   -2.833032
     56          9           0       -4.368179    6.936361    0.375480
     57          9           0        8.283572    2.632347   -1.381209
 ---------------------------------------------------------------------
 Rotational constants (GHZ):      0.0819121      0.0552248      0.0410534
 Leave Link  202 at Sat Oct 20 08:12:16 2018, MaxMem=   838860800 cpu:         0.1
 (Enter /soft/sl6.3/x86_64/gaussian/g09_d01/g09/l301.exe)
 Standard basis: 6-311G(d,p) (5D, 7F)
 Ernie: Thresh=  0.10000D-02 Tol=  0.10000D-05 Strict=F.
 There are   898 symmetry adapted cartesian basis functions of A   symmetry.
 There are   854 symmetry adapted basis functions of A   symmetry.
   854 basis functions,  1475 primitive gaussians,   898 cartesian basis functions
   156 alpha electrons      152 beta electrons
       nuclear repulsion energy      5209.8642432253 Hartrees.
 IExCor=  402 DFT=T Ex+Corr=B3LYP ExCW=0 ScaHFX=  0.200000
 ScaDFX=  0.800000  0.720000  1.000000  0.810000 ScalE2=  1.000000  1.000000
 IRadAn=      0 IRanWt=     -1 IRanGd=            0 ICorTp=0 IEmpDi=  4
 NAtoms=   57 NActive=   57 NUniq=   57 SFac= 1.00D+00 NAtFMM=   60 NAOKFM=F Big=F
 Integral buffers will be    131072 words long.
 Raffenetti 2 integral format.
 Two-electron integral symmetry is turned on.
 Leave Link  301 at Sat Oct 20 08:12:16 2018, MaxMem=   838860800 cpu:         0.9
 (Enter /soft/sl6.3/x86_64/gaussian/g09_d01/g09/l302.exe)
 NPDir=0 NMtPBC=     1 NCelOv=     1 NCel=       1 NClECP=     1 NCelD=      1
         NCelK=      1 NCelE2=     1 NClLst=     1 CellRange=     0.0.
 One-electron integrals computed using PRISM.
 NBasis=   854 RedAO= T EigKep=  2.12D-04  NBF=   854
 NBsUse=   854 1.00D-06 EigRej= -1.00D+00 NBFU=   854
 Precomputing XC quadrature grid using
 IXCGrd= 4 IRadAn=           0 IRanWt=          -1 IRanGd=           0 AccXCQ= 0.00D+00.
 Generated NRdTot=       0 NPtTot=           0 NUsed=           0 NTot=          32
 NSgBfM=   815   815   815   816   816 MxSgAt=    57 MxSgA2=    57.
 Leave Link  302 at Sat Oct 20 08:12:20 2018, MaxMem=   838860800 cpu:        59.5
 (Enter /soft/sl6.3/x86_64/gaussian/g09_d01/g09/l303.exe)
 DipDrv:  MaxL=1.
 Leave Link  303 at Sat Oct 20 08:12:21 2018, MaxMem=   838860800 cpu:         4.0
 (Enter /soft/sl6.3/x86_64/gaussian/g09_d01/g09/l401.exe)
 Initial guess from the checkpoint file:  "FeCl2L12_F_cis2.chk"
 B after Tr=     0.000000    0.000000    0.000000
         Rot=    0.999998    0.001964    0.000440   -0.000951 Ang=   0.26 deg.
 Guess basis will be translated and rotated to current coordinates.
 JPrj=2 DoOrth=T DoCkMO=T.
 Initial guess <Sx>= 0.0000 <Sy>= 0.0000 <Sz>= 2.0000 <S**2>= 6.0206 S= 2.0041
 Generating alternative initial guess.
 ExpMin= 4.19D-02 ExpMax= 2.58D+05 ExpMxC= 8.89D+03 IAcc=2 IRadAn=         4 AccDes= 0.00D+00
 Harris functional with IExCor=  402 and IRadAn=       4 diagonalized for initial guess.
 HarFok:  IExCor=  402 AccDes= 0.00D+00 IRadAn=         4 IDoV= 1 UseB2=F ITyADJ=14
 ICtDFT=  3500011 ScaDFX=  1.000000  1.000000  1.000000  1.000000
 FoFCou: FMM=F IPFlag=           0 FMFlag=      100000 FMFlg1=           0
         NFxFlg=           0 DoJE=T BraDBF=F KetDBF=T FulRan=T
         wScrn=  0.000000 ICntrl=     500 IOpCl=  0 I1Cent=   200000004 NGrid=           0
         NMat0=    1 NMatS0=      1 NMatT0=    0 NMatD0=    1 NMtDS0=    0 NMtDT0=    0
 Petite list used in FoFCou.
 Harris En= -3823.57240990559    
 Leave Link  401 at Sat Oct 20 08:12:36 2018, MaxMem=   838860800 cpu:       244.4
 (Enter /soft/sl6.3/x86_64/gaussian/g09_d01/g09/l502.exe)
 UHF open shell SCF:
 Using DIIS extrapolation, IDIIS=  1040.
 Integral symmetry usage will be decided dynamically.
 IVT=     2458780 IEndB=     2458780 NGot=   838860800 MDV=   837225963
 LenX=   837225963 LenY=   836418661
 Requested convergence on RMS density matrix=1.00D-08 within 128 cycles.
 Requested convergence on MAX density matrix=1.00D-06.
 Requested convergence on             energy=1.00D-06.
 No special actions if energy rises.
 Fock matrices will be formed incrementally for  20 cycles.

 Cycle   1  Pass 1  IDiag  1:
 FoFJK:  IHMeth= 1 ICntrl=       0 DoSepK=F KAlg= 0 I1Cent=   0 FoldK=F
 IRaf= 520000000 NMat=   1 IRICut=       1 DoRegI=T DoRafI=F ISym2E= 0.
 FoFCou: FMM=F IPFlag=           0 FMFlag=      100000 FMFlg1=           0
         NFxFlg=           0 DoJE=F BraDBF=F KetDBF=F FulRan=T
         wScrn=  0.000000 ICntrl=       0 IOpCl=  1 I1Cent=           0 NGrid=           0
         NMat0=    1 NMatS0=      1 NMatT0=    0 NMatD0=    1 NMtDS0=    0 NMtDT0=    0
 Symmetry not used in FoFCou.
 E= -3823.93734354801    
 DIIS: error= 4.54D-04 at cycle   1 NSaved=   1.
 NSaved= 1 IEnMin= 1 EnMin= -3823.93734354801     IErMin= 1 ErrMin= 4.54D-04
 ErrMax= 4.54D-04  0.00D+00 EMaxC= 1.00D-01 BMatC= 9.38D-04 BMatP= 9.38D-04
 IDIUse=3 WtCom= 9.95D-01 WtEn= 4.54D-03
 Coeff-Com:  0.100D+01
 Coeff-En:   0.100D+01
 Coeff:      0.100D+01
 Gap=     0.757 Goal=   None    Shift=    0.000
 Gap=     0.723 Goal=   None    Shift=    0.000
 RMSDP=2.78D-05 MaxDP=1.21D-03              OVMax= 2.99D-03

 Cycle   2  Pass 1  IDiag  1:
 RMSU=  2.78D-05    CP:  1.00D+00
 E= -3823.93778508973     Delta-E=       -0.000441541719 Rises=F Damp=F
 DIIS: error= 5.99D-05 at cycle   2 NSaved=   2.
 NSaved= 2 IEnMin= 2 EnMin= -3823.93778508973     IErMin= 2 ErrMin= 5.99D-05
 ErrMax= 5.99D-05  0.00D+00 EMaxC= 1.00D-01 BMatC= 1.50D-05 BMatP= 9.38D-04
 IDIUse=1 WtCom= 1.00D+00 WtEn= 0.00D+00
 Coeff-Com: -0.643D-01 0.106D+01
 Coeff:     -0.643D-01 0.106D+01
 Gap=     0.123 Goal=   None    Shift=    0.000
 Gap=     0.089 Goal=   None    Shift=    0.000
 RMSDP=5.65D-06 MaxDP=2.44D-04 DE=-4.42D-04 OVMax= 6.60D-04

 Cycle   3  Pass 1  IDiag  1:
 RMSU=  5.47D-06    CP:  1.00D+00  1.05D+00
 E= -3823.93778907160     Delta-E=       -0.000003981871 Rises=F Damp=F
 DIIS: error= 6.59D-05 at cycle   3 NSaved=   3.
 NSaved= 3 IEnMin= 3 EnMin= -3823.93778907160     IErMin= 2 ErrMin= 5.99D-05
 ErrMax= 6.59D-05  0.00D+00 EMaxC= 1.00D-01 BMatC= 1.49D-05 BMatP= 1.50D-05
 IDIUse=1 WtCom= 1.00D+00 WtEn= 0.00D+00
 Coeff-Com: -0.425D-01 0.576D+00 0.467D+00
 Coeff:     -0.425D-01 0.576D+00 0.467D+00
 Gap=     0.123 Goal=   None    Shift=    0.000
 Gap=     0.089 Goal=   None    Shift=    0.000
 RMSDP=3.12D-06 MaxDP=1.73D-04 DE=-3.98D-06 OVMax= 5.67D-04

 Cycle   4  Pass 1  IDiag  1:
 RMSU=  1.93D-06    CP:  1.00D+00  1.07D+00  5.62D-01
 E= -3823.93779198278     Delta-E=       -0.000002911180 Rises=F Damp=F
 DIIS: error= 2.74D-05 at cycle   4 NSaved=   4.
 NSaved= 4 IEnMin= 4 EnMin= -3823.93779198278     IErMin= 4 ErrMin= 2.74D-05
 ErrMax= 2.74D-05  0.00D+00 EMaxC= 1.00D-01 BMatC= 2.62D-06 BMatP= 1.49D-05
 IDIUse=1 WtCom= 1.00D+00 WtEn= 0.00D+00
 Coeff-Com: -0.155D-01 0.187D+00 0.300D+00 0.528D+00
 Coeff:     -0.155D-01 0.187D+00 0.300D+00 0.528D+00
 Gap=     0.123 Goal=   None    Shift=    0.000
 Gap=     0.089 Goal=   None    Shift=    0.000
 RMSDP=1.13D-06 MaxDP=6.55D-05 DE=-2.91D-06 OVMax= 1.93D-04

 Cycle   5  Pass 1  IDiag  1:
 RMSU=  8.64D-07    CP:  1.00D+00  1.07D+00  6.08D-01  6.49D-01
 E= -3823.93779252230     Delta-E=       -0.000000539514 Rises=F Damp=F
 DIIS: error= 1.06D-05 at cycle   5 NSaved=   5.
 NSaved= 5 IEnMin= 5 EnMin= -3823.93779252230     IErMin= 5 ErrMin= 1.06D-05
 ErrMax= 1.06D-05  0.00D+00 EMaxC= 1.00D-01 BMatC= 4.23D-07 BMatP= 2.62D-06
 IDIUse=1 WtCom= 1.00D+00 WtEn= 0.00D+00
 Coeff-Com: -0.255D-02 0.182D-01 0.114D+00 0.340D+00 0.531D+00
 Coeff:     -0.255D-02 0.182D-01 0.114D+00 0.340D+00 0.531D+00
 Gap=     0.123 Goal=   None    Shift=    0.000
 Gap=     0.089 Goal=   None    Shift=    0.000
 RMSDP=5.27D-07 MaxDP=2.59D-05 DE=-5.40D-07 OVMax= 1.74D-04

 Cycle   6  Pass 1  IDiag  1:
 RMSU=  3.71D-07    CP:  1.00D+00  1.07D+00  6.30D-01  7.64D-01  6.85D-01
 E= -3823.93779261558     Delta-E=       -0.000000093280 Rises=F Damp=F
 DIIS: error= 4.74D-06 at cycle   6 NSaved=   6.
 NSaved= 6 IEnMin= 6 EnMin= -3823.93779261558     IErMin= 6 ErrMin= 4.74D-06
 ErrMax= 4.74D-06  0.00D+00 EMaxC= 1.00D-01 BMatC= 9.04D-08 BMatP= 4.23D-07
 IDIUse=1 WtCom= 1.00D+00 WtEn= 0.00D+00
 Coeff-Com:  0.519D-03-0.164D-01 0.353D-01 0.160D+00 0.366D+00 0.454D+00
 Coeff:      0.519D-03-0.164D-01 0.353D-01 0.160D+00 0.366D+00 0.454D+00
 Gap=     0.123 Goal=   None    Shift=    0.000
 Gap=     0.089 Goal=   None    Shift=    0.000
 RMSDP=2.44D-07 MaxDP=1.75D-05 DE=-9.33D-08 OVMax= 1.36D-04

 Cycle   7  Pass 1  IDiag  1:
 RMSU=  1.97D-07    CP:  1.00D+00  1.07D+00  6.43D-01  7.74D-01  7.86D-01
                    CP:  7.62D-01
 E= -3823.93779264284     Delta-E=       -0.000000027267 Rises=F Damp=F
 DIIS: error= 2.69D-06 at cycle   7 NSaved=   7.
 NSaved= 7 IEnMin= 7 EnMin= -3823.93779264284     IErMin= 7 ErrMin= 2.69D-06
 ErrMax= 2.69D-06  0.00D+00 EMaxC= 1.00D-01 BMatC= 1.52D-08 BMatP= 9.04D-08
 IDIUse=1 WtCom= 1.00D+00 WtEn= 0.00D+00
 Coeff-Com:  0.735D-03-0.143D-01 0.618D-02 0.539D-01 0.160D+00 0.299D+00
 Coeff-Com:  0.495D+00
 Coeff:      0.735D-03-0.143D-01 0.618D-02 0.539D-01 0.160D+00 0.299D+00
 Coeff:      0.495D+00
 Gap=     0.123 Goal=   None    Shift=    0.000
 Gap=     0.089 Goal=   None    Shift=    0.000
 RMSDP=1.45D-07 MaxDP=1.35D-05 DE=-2.73D-08 OVMax= 1.19D-04

 Cycle   8  Pass 1  IDiag  1:
 RMSU=  9.59D-08    CP:  1.00D+00  1.07D+00  6.45D-01  7.93D-01  8.22D-01
                    CP:  1.01D+00  1.15D+00
 E= -3823.93779265288     Delta-E=       -0.000000010035 Rises=F Damp=F
 DIIS: error= 2.52D-06 at cycle   8 NSaved=   8.
 NSaved= 8 IEnMin= 8 EnMin= -3823.93779265288     IErMin= 8 ErrMin= 2.52D-06
 ErrMax= 2.52D-06  0.00D+00 EMaxC= 1.00D-01 BMatC= 5.60D-09 BMatP= 1.52D-08
 IDIUse=1 WtCom= 1.00D+00 WtEn= 0.00D+00
 Coeff-Com:  0.294D-03-0.374D-02-0.724D-02-0.167D-01-0.158D-01 0.502D-01
 Coeff-Com:  0.310D+00 0.683D+00
 Coeff:      0.294D-03-0.374D-02-0.724D-02-0.167D-01-0.158D-01 0.502D-01
 Coeff:      0.310D+00 0.683D+00
 Gap=     0.123 Goal=   None    Shift=    0.000
 Gap=     0.089 Goal=   None    Shift=    0.000
 RMSDP=1.58D-07 MaxDP=1.74D-05 DE=-1.00D-08 OVMax= 1.58D-04

 Cycle   9  Pass 1  IDiag  1:
 RMSU=  5.65D-08    CP:  1.00D+00  1.07D+00  6.47D-01  8.07D-01  8.84D-01
                    CP:  1.23D+00  1.66D+00  1.38D+00
 E= -3823.93779266304     Delta-E=       -0.000000010165 Rises=F Damp=F
 DIIS: error= 2.42D-06 at cycle   9 NSaved=   9.
 NSaved= 9 IEnMin= 9 EnMin= -3823.93779266304     IErMin= 9 ErrMin= 2.42D-06
 ErrMax= 2.42D-06  0.00D+00 EMaxC= 1.00D-01 BMatC= 3.48D-09 BMatP= 5.60D-09
 IDIUse=1 WtCom= 1.00D+00 WtEn= 0.00D+00
 Coeff-Com: -0.502D-03 0.115D-01-0.113D-01-0.650D-01-0.166D+00-0.254D+00
 Coeff-Com: -0.229D+00 0.508D+00 0.121D+01
 Coeff:     -0.502D-03 0.115D-01-0.113D-01-0.650D-01-0.166D+00-0.254D+00
 Coeff:     -0.229D+00 0.508D+00 0.121D+01
 Gap=     0.123 Goal=   None    Shift=    0.000
 Gap=     0.089 Goal=   None    Shift=    0.000
 RMSDP=3.35D-07 MaxDP=3.83D-05 DE=-1.02D-08 OVMax= 3.37D-04

 Cycle  10  Pass 1  IDiag  1:
 RMSU=  5.25D-08    CP:  1.00D+00  1.07D+00  6.52D-01  8.37D-01  9.95D-01
                    CP:  1.74D+00  2.71D+00  2.70D+00  1.65D+00
 E= -3823.93779267944     Delta-E=       -0.000000016398 Rises=F Damp=F
 DIIS: error= 2.02D-06 at cycle  10 NSaved=  10.
 NSaved=10 IEnMin=10 EnMin= -3823.93779267944     IErMin=10 ErrMin= 2.02D-06
 ErrMax= 2.02D-06  0.00D+00 EMaxC= 1.00D-01 BMatC= 2.15D-09 BMatP= 3.48D-09
 IDIUse=1 WtCom= 1.00D+00 WtEn= 0.00D+00
 Coeff-Com: -0.618D-03 0.122D-01-0.434D-02-0.402D-01-0.119D+00-0.242D+00
 Coeff-Com: -0.408D+00-0.172D+00 0.101D+01 0.969D+00
 Coeff:     -0.618D-03 0.122D-01-0.434D-02-0.402D-01-0.119D+00-0.242D+00
 Coeff:     -0.408D+00-0.172D+00 0.101D+01 0.969D+00
 Gap=     0.123 Goal=   None    Shift=    0.000
 Gap=     0.089 Goal=   None    Shift=    0.000
 RMSDP=3.60D-07 MaxDP=4.15D-05 DE=-1.64D-08 OVMax= 3.65D-04

 Cycle  11  Pass 1  IDiag  1:
 RMSU=  2.02D-07    CP:  1.00D+00  1.07D+00  6.59D-01  8.67D-01  1.11D+00
                    CP:  2.27D+00  3.00D+00  3.00D+00  2.94D+00  1.77D+00
 E= -3823.93779269021     Delta-E=       -0.000000010770 Rises=F Damp=F
 DIIS: error= 1.64D-06 at cycle  11 NSaved=  11.
 NSaved=11 IEnMin=11 EnMin= -3823.93779269021     IErMin=11 ErrMin= 1.64D-06
 ErrMax= 1.64D-06  0.00D+00 EMaxC= 1.00D-01 BMatC= 7.99D-10 BMatP= 2.15D-09
 IDIUse=1 WtCom= 1.00D+00 WtEn= 0.00D+00
 Coeff-Com: -0.190D-03 0.308D-02 0.657D-03-0.217D-02-0.123D-01-0.528D-01
 Coeff-Com: -0.154D+00-0.281D+00 0.191D+00 0.564D+00 0.744D+00
 Coeff:     -0.190D-03 0.308D-02 0.657D-03-0.217D-02-0.123D-01-0.528D-01
 Coeff:     -0.154D+00-0.281D+00 0.191D+00 0.564D+00 0.744D+00
 Gap=     0.123 Goal=   None    Shift=    0.000
 Gap=     0.089 Goal=   None    Shift=    0.000
 RMSDP=1.60D-07 MaxDP=1.79D-05 DE=-1.08D-08 OVMax= 1.61D-04

 Cycle  12  Pass 1  IDiag  1:
 RMSU=  4.39D-08    CP:  1.00D+00  1.07D+00  6.60D-01  8.80D-01  1.16D+00
                    CP:  2.48D+00  3.00D+00  3.00D+00  3.00D+00  2.53D+00
                    CP:  1.56D+00
 E= -3823.93779269335     Delta-E=       -0.000000003141 Rises=F Damp=F
 DIIS: error= 1.44D-06 at cycle  12 NSaved=  12.
 NSaved=12 IEnMin=12 EnMin= -3823.93779269335     IErMin=12 ErrMin= 1.44D-06
 ErrMax= 1.44D-06  0.00D+00 EMaxC= 1.00D-01 BMatC= 4.92D-10 BMatP= 7.99D-10
 IDIUse=1 WtCom= 1.00D+00 WtEn= 0.00D+00
 Coeff-Com:  0.291D-04-0.108D-02 0.144D-02 0.869D-02 0.227D-01 0.286D-01
 Coeff-Com:  0.548D-02-0.142D+00-0.135D+00 0.125D+00 0.488D+00 0.598D+00
 Coeff:      0.291D-04-0.108D-02 0.144D-02 0.869D-02 0.227D-01 0.286D-01
 Coeff:      0.548D-02-0.142D+00-0.135D+00 0.125D+00 0.488D+00 0.598D+00
 Gap=     0.123 Goal=   None    Shift=    0.000
 Gap=     0.089 Goal=   None    Shift=    0.000
 RMSDP=7.16D-08 MaxDP=8.81D-06 DE=-3.14D-09 OVMax= 7.20D-05

 Cycle  13  Pass 1  IDiag  1:
 RMSU=  2.50D-08    CP:  1.00D+00  1.07D+00  6.61D-01  8.85D-01  1.18D+00
                    CP:  2.56D+00  3.00D+00  3.00D+00  3.00D+00  3.00D+00
                    CP:  1.78D+00  1.55D+00
 E= -3823.93779269465     Delta-E=       -0.000000001291 Rises=F Damp=F
 DIIS: error= 1.35D-06 at cycle  13 NSaved=  13.
 NSaved=13 IEnMin=13 EnMin= -3823.93779269465     IErMin=13 ErrMin= 1.35D-06
 ErrMax= 1.35D-06  0.00D+00 EMaxC= 1.00D-01 BMatC= 3.46D-10 BMatP= 4.92D-10
 IDIUse=1 WtCom= 1.00D+00 WtEn= 0.00D+00
 Coeff-Com:  0.885D-04-0.180D-02 0.602D-03 0.600D-02 0.180D-01 0.383D-01
 Coeff-Com:  0.606D-01 0.316D-01-0.157D+00-0.146D+00 0.554D-03 0.347D+00
 Coeff-Com:  0.802D+00
 Coeff:      0.885D-04-0.180D-02 0.602D-03 0.600D-02 0.180D-01 0.383D-01
 Coeff:      0.606D-01 0.316D-01-0.157D+00-0.146D+00 0.554D-03 0.347D+00
 Coeff:      0.802D+00
 Gap=     0.123 Goal=   None    Shift=    0.000
 Gap=     0.089 Goal=   None    Shift=    0.000
 RMSDP=7.18D-08 MaxDP=1.03D-05 DE=-1.29D-09 OVMax= 7.30D-05

 Cycle  14  Pass 1  IDiag  1:
 RMSU=  3.52D-08    CP:  1.00D+00  1.07D+00  6.61D-01  8.88D-01  1.19D+00
                    CP:  2.62D+00  3.00D+00  3.00D+00  3.00D+00  3.00D+00
                    CP:  1.96D+00  2.25D+00  2.29D+00
 E= -3823.93779269599     Delta-E=       -0.000000001341 Rises=F Damp=F
 DIIS: error= 1.26D-06 at cycle  14 NSaved=  14.
 NSaved=14 IEnMin=14 EnMin= -3823.93779269599     IErMin=14 ErrMin= 1.26D-06
 ErrMax= 1.26D-06  0.00D+00 EMaxC= 1.00D-01 BMatC= 3.05D-10 BMatP= 3.46D-10
 IDIUse=1 WtCom= 1.00D+00 WtEn= 0.00D+00
 Coeff-Com:  0.244D-04 0.114D-03-0.124D-02-0.638D-02-0.160D-01-0.531D-02
 Coeff-Com:  0.374D-01 0.224D+00 0.392D-01-0.289D+00-0.626D+00-0.457D+00
 Coeff-Com:  0.673D+00 0.143D+01
 Coeff:      0.244D-04 0.114D-03-0.124D-02-0.638D-02-0.160D-01-0.531D-02
 Coeff:      0.374D-01 0.224D+00 0.392D-01-0.289D+00-0.626D+00-0.457D+00
 Coeff:      0.673D+00 0.143D+01
 Gap=     0.123 Goal=   None    Shift=    0.000
 Gap=     0.089 Goal=   None    Shift=    0.000
 RMSDP=1.70D-07 MaxDP=2.53D-05 DE=-1.34D-09 OVMax= 1.74D-04

 Cycle  15  Pass 1  IDiag  1:
 RMSU=  8.41D-08    CP:  1.00D+00  1.07D+00  6.62D-01  8.96D-01  1.21D+00
                    CP:  2.74D+00  3.00D+00  3.00D+00  3.00D+00  3.00D+00
                    CP:  2.36D+00  3.00D+00  3.00D+00  3.00D+00
 E= -3823.93779269910     Delta-E=       -0.000000003116 Rises=F Damp=F
 DIIS: error= 1.08D-06 at cycle  15 NSaved=  15.
 NSaved=15 IEnMin=15 EnMin= -3823.93779269910     IErMin=15 ErrMin= 1.08D-06
 ErrMax= 1.08D-06  0.00D+00 EMaxC= 1.00D-01 BMatC= 2.59D-10 BMatP= 3.05D-10
 IDIUse=1 WtCom= 1.00D+00 WtEn= 0.00D+00
 Coeff-Com: -0.580D-04 0.169D-02-0.148D-02-0.105D-01-0.293D-01-0.357D-01
 Coeff-Com: -0.282D-01 0.183D+00 0.159D+00-0.124D+00-0.543D+00-0.712D+00
 Coeff-Com: -0.142D+00 0.115D+01 0.113D+01
 Coeff:     -0.580D-04 0.169D-02-0.148D-02-0.105D-01-0.293D-01-0.357D-01
 Coeff:     -0.282D-01 0.183D+00 0.159D+00-0.124D+00-0.543D+00-0.712D+00
 Coeff:     -0.142D+00 0.115D+01 0.113D+01
 Gap=     0.123 Goal=   None    Shift=    0.000
 Gap=     0.089 Goal=   None    Shift=    0.000
 RMSDP=2.25D-07 MaxDP=3.39D-05 DE=-3.12D-09 OVMax= 2.31D-04

 Cycle  16  Pass 1  IDiag  1:
 RMSU=  9.29D-08    CP:  1.00D+00  1.07D+00  6.63D-01  9.06D-01  1.24D+00
                    CP:  2.90D+00  3.00D+00  3.00D+00  3.00D+00  3.00D+00
                    CP:  2.86D+00  3.00D+00  3.00D+00  3.00D+00  2.97D+00
 E= -3823.93779270274     Delta-E=       -0.000000003642 Rises=F Damp=F
 DIIS: error= 8.72D-07 at cycle  16 NSaved=  16.
 NSaved=16 IEnMin=16 EnMin= -3823.93779270274     IErMin=16 ErrMin= 8.72D-07
 ErrMax= 8.72D-07  0.00D+00 EMaxC= 1.00D-01 BMatC= 2.21D-10 BMatP= 2.59D-10
 IDIUse=1 WtCom= 1.00D+00 WtEn= 0.00D+00
 Coeff-Com: -0.584D-04 0.118D-02-0.299D-03-0.395D-02-0.125D-01-0.210D-01
 Coeff-Com: -0.490D-01 0.215D-01 0.812D-01 0.757D-01-0.428D-01-0.268D+00
 Coeff-Com: -0.486D+00-0.425D-01 0.852D+00 0.895D+00
 Coeff:     -0.584D-04 0.118D-02-0.299D-03-0.395D-02-0.125D-01-0.210D-01
 Coeff:     -0.490D-01 0.215D-01 0.812D-01 0.757D-01-0.428D-01-0.268D+00
 Coeff:     -0.486D+00-0.425D-01 0.852D+00 0.895D+00
 Gap=     0.123 Goal=   None    Shift=    0.000
 Gap=     0.089 Goal=   None    Shift=    0.000
 RMSDP=1.94D-07 MaxDP=2.95D-05 DE=-3.64D-09 OVMax= 1.99D-04

 Cycle  17  Pass 1  IDiag  1:
 RMSU=  1.54D-07    CP:  1.00D+00  1.07D+00  6.64D-01  9.15D-01  1.26D+00
                    CP:  3.00D+00  3.00D+00  3.00D+00  3.00D+00  3.00D+00
                    CP:  3.00D+00  3.00D+00  3.00D+00  3.00D+00  3.00D+00
                    CP:  1.85D+00
 E= -3823.93779270561     Delta-E=       -0.000000002867 Rises=F Damp=F
 DIIS: error= 7.14D-07 at cycle  17 NSaved=  17.
 NSaved=17 IEnMin=17 EnMin= -3823.93779270561     IErMin=17 ErrMin= 7.14D-07
 ErrMax= 7.14D-07  0.00D+00 EMaxC= 1.00D-01 BMatC= 1.84D-10 BMatP= 2.21D-10
 IDIUse=1 WtCom= 1.00D+00 WtEn= 0.00D+00
 Coeff-Com:  0.113D-04-0.699D-03 0.112D-02 0.634D-02 0.169D-01 0.219D-01
 Coeff-Com: -0.139D-01-0.112D+00-0.107D+00 0.145D+00 0.410D+00 0.420D+00
 Coeff-Com: -0.140D+00-0.107D+01-0.439D+00 0.588D+00 0.127D+01
 Coeff:      0.113D-04-0.699D-03 0.112D-02 0.634D-02 0.169D-01 0.219D-01
 Coeff:     -0.139D-01-0.112D+00-0.107D+00 0.145D+00 0.410D+00 0.420D+00
 Coeff:     -0.140D+00-0.107D+01-0.439D+00 0.588D+00 0.127D+01
 Gap=     0.123 Goal=   None    Shift=    0.000
 Gap=     0.089 Goal=   None    Shift=    0.000
 RMSDP=2.58D-07 MaxDP=3.95D-05 DE=-2.87D-09 OVMax= 2.63D-04

 Cycle  18  Pass 1  IDiag  1:
 RMSU=  6.06D-08    CP:  1.00D+00  1.07D+00  6.65D-01  9.27D-01  1.30D+00
                    CP:  3.00D+00  3.00D+00  3.00D+00  3.00D+00  3.00D+00
                    CP:  3.00D+00  3.00D+00  3.00D+00  3.00D+00  3.00D+00
                    CP:  2.98D+00  2.46D+00
 E= -3823.93779270900     Delta-E=       -0.000000003387 Rises=F Damp=F
 DIIS: error= 5.48D-07 at cycle  18 NSaved=  18.
 NSaved=18 IEnMin=18 EnMin= -3823.93779270900     IErMin=18 ErrMin= 5.48D-07
 ErrMax= 5.48D-07  0.00D+00 EMaxC= 1.00D-01 BMatC= 1.60D-10 BMatP= 1.84D-10
 IDIUse=1 WtCom= 1.00D+00 WtEn= 0.00D+00
 Coeff-Com:  0.719D-04-0.188D-02 0.127D-02 0.952D-02 0.281D-01 0.452D-01
 Coeff-Com:  0.406D-01-0.977D-01-0.202D+00 0.308D-01 0.391D+00 0.663D+00
 Coeff-Com:  0.482D+00-0.936D+00-0.137D+01-0.512D+00 0.126D+01 0.117D+01
 Coeff:      0.719D-04-0.188D-02 0.127D-02 0.952D-02 0.281D-01 0.452D-01
 Coeff:      0.406D-01-0.977D-01-0.202D+00 0.308D-01 0.391D+00 0.663D+00
 Coeff:      0.482D+00-0.936D+00-0.137D+01-0.512D+00 0.126D+01 0.117D+01
 Gap=     0.123 Goal=   None    Shift=    0.000
 Gap=     0.089 Goal=   None    Shift=    0.000
 RMSDP=3.42D-07 MaxDP=5.27D-05 DE=-3.39D-09 OVMax= 3.50D-04

 Cycle  19  Pass 1  IDiag  1:
 RMSU=  2.55D-07    CP:  1.00D+00  1.07D+00  6.67D-01  9.43D-01  1.34D+00
                    CP:  3.00D+00  3.00D+00  3.00D+00  3.00D+00  3.00D+00
                    CP:  3.00D+00  3.00D+00  3.00D+00  3.00D+00  3.00D+00
                    CP:  3.00D+00  3.00D+00  2.34D+00
 E= -3823.93779271272     Delta-E=       -0.000000003718 Rises=F Damp=F
 DIIS: error= 4.46D-07 at cycle  19 NSaved=  19.
 NSaved=19 IEnMin=19 EnMin= -3823.93779271272     IErMin=19 ErrMin= 4.46D-07
 ErrMax= 4.46D-07  0.00D+00 EMaxC= 1.00D-01 BMatC= 1.11D-10 BMatP= 1.60D-10
 IDIUse=1 WtCom= 1.00D+00 WtEn= 0.00D+00
 Coeff-Com:  0.294D-04-0.221D-03-0.786D-03-0.298D-02-0.507D-02 0.250D-02
 Coeff-Com:  0.536D-01 0.114D+00 0.450D-02-0.214D+00-0.354D+00-0.151D+00
 Coeff-Com:  0.548D+00 0.885D+00-0.345D+00-0.116D+01-0.794D+00 0.908D+00
 Coeff-Com:  0.151D+01
 Coeff:      0.294D-04-0.221D-03-0.786D-03-0.298D-02-0.507D-02 0.250D-02
 Coeff:      0.536D-01 0.114D+00 0.450D-02-0.214D+00-0.354D+00-0.151D+00
 Coeff:      0.548D+00 0.885D+00-0.345D+00-0.116D+01-0.794D+00 0.908D+00
 Coeff:      0.151D+01
 Gap=     0.123 Goal=   None    Shift=    0.000
 Gap=     0.089 Goal=   None    Shift=    0.000
 RMSDP=4.58D-07 MaxDP=7.09D-05 DE=-3.72D-09 OVMax= 4.68D-04

 Cycle  20  Pass 1  IDiag  1:
 RMSU=  9.16D-08    CP:  1.00D+00  1.07D+00  6.69D-01  9.64D-01  1.40D+00
                    CP:  3.00D+00  3.00D+00  3.00D+00  3.00D+00  3.00D+00
                    CP:  3.00D+00  3.00D+00  3.00D+00  3.00D+00  3.00D+00
                    CP:  3.00D+00  3.00D+00  3.00D+00  2.71D+00
 E= -3823.93779271644     Delta-E=       -0.000000003720 Rises=F Damp=F
 DIIS: error= 3.04D-07 at cycle  20 NSaved=  20.
 NSaved=20 IEnMin=20 EnMin= -3823.93779271644     IErMin=20 ErrMin= 3.04D-07
 ErrMax= 3.04D-07  0.00D+00 EMaxC= 1.00D-01 BMatC= 8.31D-11 BMatP= 1.11D-10
 IDIUse=1 WtCom= 1.00D+00 WtEn= 0.00D+00
 Coeff-Com: -0.425D-04 0.164D-02-0.206D-02-0.125D-01-0.330D-01-0.425D-01
 Coeff-Com:  0.208D-01 0.215D+00 0.204D+00-0.264D+00-0.756D+00-0.787D+00
 Coeff-Com:  0.735D-01 0.183D+01 0.949D+00-0.649D+00-0.199D+01-0.162D+00
 Coeff-Com:  0.145D+01 0.944D+00
 Coeff:     -0.425D-04 0.164D-02-0.206D-02-0.125D-01-0.330D-01-0.425D-01
 Coeff:      0.208D-01 0.215D+00 0.204D+00-0.264D+00-0.756D+00-0.787D+00
 Coeff:      0.735D-01 0.183D+01 0.949D+00-0.649D+00-0.199D+01-0.162D+00
 Coeff:      0.145D+01 0.944D+00
 Gap=     0.123 Goal=   None    Shift=    0.000
 Gap=     0.089 Goal=   None    Shift=    0.000
 RMSDP=4.31D-07 MaxDP=6.66D-05 DE=-3.72D-09 OVMax= 4.40D-04

 Cycle  21  Pass 1  IDiag  1:
 Restarting incremental Fock formation.
 E= -3823.93779271876     Delta-E=       -0.000000002328 Rises=F Damp=F
 DIIS: error= 1.80D-07 at cycle  21 NSaved=  20.
 NSaved=20 IEnMin=20 EnMin= -3823.93779271876     IErMin=20 ErrMin= 1.80D-07
 ErrMax= 1.80D-07  0.00D+00 EMaxC= 1.00D-01 BMatC= 3.57D-11 BMatP= 8.31D-11
 IDIUse=1 WtCom= 1.00D+00 WtEn= 0.00D+00
 Coeff-Com:  0.680D-03-0.108D-02-0.606D-02-0.167D-01-0.243D-01-0.123D-02
 Coeff-Com:  0.890D-01 0.117D+00-0.916D-01-0.334D+00-0.427D+00-0.213D+00
 Coeff-Com:  0.798D+00 0.771D+00 0.149D+00-0.938D+00-0.558D+00 0.222D+00
 Coeff-Com:  0.655D+00 0.809D+00
 Coeff:      0.680D-03-0.108D-02-0.606D-02-0.167D-01-0.243D-01-0.123D-02
 Coeff:      0.890D-01 0.117D+00-0.916D-01-0.334D+00-0.427D+00-0.213D+00
 Coeff:      0.798D+00 0.771D+00 0.149D+00-0.938D+00-0.558D+00 0.222D+00
 Coeff:      0.655D+00 0.809D+00
 Gap=     0.123 Goal=   None    Shift=    0.000
 Gap=     0.089 Goal=   None    Shift=    0.000
 RMSDP=2.18D-07 MaxDP=3.36D-05 DE=-2.33D-09 OVMax= 2.23D-04

 Cycle  22  Pass 1  IDiag  1:
 RMSU=  2.18D-07    CP:  1.00D+00
 E= -3823.93779271928     Delta-E=       -0.000000000511 Rises=F Damp=F
 DIIS: error= 1.47D-07 at cycle  22 NSaved=  20.
 NSaved=20 IEnMin=20 EnMin= -3823.93779271928     IErMin=20 ErrMin= 1.47D-07
 ErrMax= 1.47D-07  0.00D+00 EMaxC= 1.00D-01 BMatC= 1.25D-11 BMatP= 3.57D-11
 IDIUse=1 WtCom= 1.00D+00 WtEn= 0.00D+00
 Coeff-Com:  0.190D-03 0.694D-03 0.874D-03-0.119D-02-0.121D-01-0.244D-01
 Coeff-Com:  0.245D-04 0.457D-01 0.787D-01 0.416D-01-0.127D+00-0.210D+00
 Coeff-Com:  0.658D-01 0.285D+00 0.209D+00-0.215D+00-0.381D+00-0.189D-01
 Coeff-Com:  0.366D+00 0.896D+00
 Coeff:      0.190D-03 0.694D-03 0.874D-03-0.119D-02-0.121D-01-0.244D-01
 Coeff:      0.245D-04 0.457D-01 0.787D-01 0.416D-01-0.127D+00-0.210D+00
 Coeff:      0.658D-01 0.285D+00 0.209D+00-0.215D+00-0.381D+00-0.189D-01
 Coeff:      0.366D+00 0.896D+00
 Gap=     0.123 Goal=   None    Shift=    0.000
 Gap=     0.089 Goal=   None    Shift=    0.000
 RMSDP=9.41D-08 MaxDP=1.40D-05 DE=-5.11D-10 OVMax= 9.55D-05

 Cycle  23  Pass 1  IDiag  1:
 RMSU=  6.31D-09    CP:  1.00D+00  1.43D+00
 E= -3823.93779271942     Delta-E=       -0.000000000144 Rises=F Damp=F
 DIIS: error= 1.24D-07 at cycle  23 NSaved=  20.
 NSaved=20 IEnMin=20 EnMin= -3823.93779271942     IErMin=20 ErrMin= 1.24D-07
 ErrMax= 1.24D-07  0.00D+00 EMaxC= 1.00D-01 BMatC= 9.26D-12 BMatP= 1.25D-11
 IDIUse=1 WtCom= 1.00D+00 WtEn= 0.00D+00
 Coeff-Com:  0.156D-03 0.567D-03 0.346D-03-0.100D-01-0.193D-01-0.111D-01
 Coeff-Com:  0.405D-01 0.855D-01 0.810D-01-0.125D-01-0.241D+00-0.118D+00
 Coeff-Com:  0.110D+00 0.328D+00 0.226D-01-0.269D+00-0.207D+00-0.524D-01
 Coeff-Com:  0.600D+00 0.671D+00
 Coeff:      0.156D-03 0.567D-03 0.346D-03-0.100D-01-0.193D-01-0.111D-01
 Coeff:      0.405D-01 0.855D-01 0.810D-01-0.125D-01-0.241D+00-0.118D+00
 Coeff:      0.110D+00 0.328D+00 0.226D-01-0.269D+00-0.207D+00-0.524D-01
 Coeff:      0.600D+00 0.671D+00
 Gap=     0.123 Goal=   None    Shift=    0.000
 Gap=     0.089 Goal=   None    Shift=    0.000
 RMSDP=3.92D-08 MaxDP=5.56D-06 DE=-1.44D-10 OVMax= 3.95D-05

 Cycle  24  Pass 1  IDiag  1:
 RMSU=  3.41D-09    CP:  1.00D+00  1.61D+00  1.79D+00
 E= -3823.93779271940     Delta-E=        0.000000000016 Rises=F Damp=F
 DIIS: error= 1.19D-07 at cycle  24 NSaved=  20.
 NSaved=20 IEnMin=19 EnMin= -3823.93779271942     IErMin=20 ErrMin= 1.19D-07
 ErrMax= 1.19D-07  0.00D+00 EMaxC= 1.00D-01 BMatC= 4.92D-12 BMatP= 9.26D-12
 IDIUse=1 WtCom= 1.00D+00 WtEn= 0.00D+00
 Coeff-Com:  0.567D-03 0.237D-02 0.510D-02 0.784D-02-0.103D-01-0.161D-01
 Coeff-Com: -0.154D-01 0.140D-01 0.945D-01 0.248D-01-0.113D+00-0.144D+00
 Coeff-Com:  0.293D-01 0.159D+00 0.107D+00-0.909D-01-0.261D+00-0.255D+00
 Coeff-Com:  0.334D+00 0.113D+01
 Coeff:      0.567D-03 0.237D-02 0.510D-02 0.784D-02-0.103D-01-0.161D-01
 Coeff:     -0.154D-01 0.140D-01 0.945D-01 0.248D-01-0.113D+00-0.144D+00
 Coeff:      0.293D-01 0.159D+00 0.107D+00-0.909D-01-0.261D+00-0.255D+00
 Coeff:      0.334D+00 0.113D+01
 Gap=     0.123 Goal=   None    Shift=    0.000
 Gap=     0.089 Goal=   None    Shift=    0.000
 RMSDP=3.43D-08 MaxDP=4.34D-06 DE= 1.64D-11 OVMax= 3.42D-05

 Cycle  25  Pass 1  IDiag  1:
 RMSU=  3.16D-09    CP:  1.00D+00  1.76D+00  3.00D+00  2.15D+00
 E= -3823.93779271955     Delta-E=       -0.000000000149 Rises=F Damp=F
 DIIS: error= 1.08D-07 at cycle  25 NSaved=  20.
 NSaved=20 IEnMin=20 EnMin= -3823.93779271955     IErMin=20 ErrMin= 1.08D-07
 ErrMax= 1.08D-07  0.00D+00 EMaxC= 1.00D-01 BMatC= 3.60D-12 BMatP= 4.92D-12
 IDIUse=1 WtCom= 1.00D+00 WtEn= 0.00D+00
 Coeff-Com:  0.831D-03 0.593D-02 0.112D-01 0.293D-03-0.232D-01-0.421D-01
 Coeff-Com: -0.256D-01 0.559D-01 0.116D+00-0.146D-01-0.134D+00-0.127D+00
 Coeff-Com:  0.813D-01 0.187D+00 0.439D-01-0.135D+00-0.451D+00-0.122D+00
 Coeff-Com:  0.708D+00 0.864D+00
 Coeff:      0.831D-03 0.593D-02 0.112D-01 0.293D-03-0.232D-01-0.421D-01
 Coeff:     -0.256D-01 0.559D-01 0.116D+00-0.146D-01-0.134D+00-0.127D+00
 Coeff:      0.813D-01 0.187D+00 0.439D-01-0.135D+00-0.451D+00-0.122D+00
 Coeff:      0.708D+00 0.864D+00
 Gap=     0.123 Goal=   None    Shift=    0.000
 Gap=     0.089 Goal=   None    Shift=    0.000
 RMSDP=2.10D-08 MaxDP=2.28D-06 DE=-1.49D-10 OVMax= 2.09D-05

 Cycle  26  Pass 1  IDiag  1:
 RMSU=  6.90D-09    CP:  1.00D+00  1.84D+00  3.00D+00  3.00D+00  2.39D+00
 E= -3823.93779271955     Delta-E=        0.000000000004 Rises=F Damp=F
 DIIS: error= 9.44D-08 at cycle  26 NSaved=  20.
 NSaved=20 IEnMin=19 EnMin= -3823.93779271955     IErMin=20 ErrMin= 9.44D-08
 ErrMax= 9.44D-08  0.00D+00 EMaxC= 1.00D-01 BMatC= 2.76D-12 BMatP= 3.60D-12
 IDIUse=1 WtCom= 1.00D+00 WtEn= 0.00D+00
 Coeff-Com:  0.278D-02 0.299D-02 0.282D-02-0.910D-02-0.180D-01-0.118D-01
 Coeff-Com:  0.836D-02 0.615D-01 0.123D-01-0.502D-01-0.955D-01 0.110D-01
 Coeff-Com:  0.100D+00 0.685D-01 0.229D-02-0.222D+00-0.259D+00-0.373D-01
 Coeff-Com:  0.616D+00 0.814D+00
 Coeff:      0.278D-02 0.299D-02 0.282D-02-0.910D-02-0.180D-01-0.118D-01
 Coeff:      0.836D-02 0.615D-01 0.123D-01-0.502D-01-0.955D-01 0.110D-01
 Coeff:      0.100D+00 0.685D-01 0.229D-02-0.222D+00-0.259D+00-0.373D-01
 Coeff:      0.616D+00 0.814D+00
 Gap=     0.123 Goal=   None    Shift=    0.000
 Gap=     0.089 Goal=   None    Shift=    0.000
 RMSDP=1.52D-08 MaxDP=1.63D-06 DE= 3.64D-12 OVMax= 1.51D-05

 Cycle  27  Pass 1  IDiag  1:
 RMSU=  4.47D-09    CP:  1.00D+00  1.90D+00  3.00D+00  3.00D+00  3.00D+00
                    CP:  1.96D+00
 E= -3823.93779271955     Delta-E=       -0.000000000002 Rises=F Damp=F
 DIIS: error= 8.21D-08 at cycle  27 NSaved=  20.
 NSaved=20 IEnMin=18 EnMin= -3823.93779271955     IErMin=20 ErrMin= 8.21D-08
 ErrMax= 8.21D-08  0.00D+00 EMaxC= 1.00D-01 BMatC= 2.35D-12 BMatP= 2.76D-12
 IDIUse=1 WtCom= 1.00D+00 WtEn= 0.00D+00
 Coeff-Com: -0.252D-02-0.243D-03 0.386D-02 0.999D-02 0.730D-02-0.386D-01
 Coeff-Com: -0.355D-01 0.294D-01 0.888D-01 0.359D-01-0.721D-01-0.104D+00
 Coeff-Com:  0.221D-01 0.143D+00 0.262D+00-0.166D+00-0.843D+00-0.231D+00
 Coeff-Com:  0.902D+00 0.989D+00
 Coeff:     -0.252D-02-0.243D-03 0.386D-02 0.999D-02 0.730D-02-0.386D-01
 Coeff:     -0.355D-01 0.294D-01 0.888D-01 0.359D-01-0.721D-01-0.104D+00
 Coeff:      0.221D-01 0.143D+00 0.262D+00-0.166D+00-0.843D+00-0.231D+00
 Coeff:      0.902D+00 0.989D+00
 Gap=     0.123 Goal=   None    Shift=    0.000
 Gap=     0.089 Goal=   None    Shift=    0.000
 RMSDP=1.63D-08 MaxDP=2.16D-06 DE=-1.82D-12 OVMax= 1.67D-05

 Cycle  28  Pass 1  IDiag  1:
 RMSU=  4.79D-09    CP:  1.00D+00  1.94D+00  3.00D+00  3.00D+00  3.00D+00
                    CP:  3.00D+00  2.95D+00
 E= -3823.93779271961     Delta-E=       -0.000000000064 Rises=F Damp=F
 DIIS: error= 5.68D-08 at cycle  28 NSaved=  20.
 NSaved=20 IEnMin=20 EnMin= -3823.93779271961     IErMin=20 ErrMin= 5.68D-08
 ErrMax= 5.68D-08  0.00D+00 EMaxC= 1.00D-01 BMatC= 1.50D-12 BMatP= 2.35D-12
 IDIUse=1 WtCom= 1.00D+00 WtEn= 0.00D+00
 Coeff-Com:  0.123D-02-0.648D-03 0.150D-02-0.234D-02-0.341D-01-0.110D-01
 Coeff-Com:  0.429D-01 0.809D-01 0.434D-02-0.773D-01-0.102D+00 0.224D-01
 Coeff-Com:  0.147D+00 0.371D+00 0.632D-02-0.723D+00-0.836D+00 0.102D+00
 Coeff-Com:  0.958D+00 0.105D+01
 Coeff:      0.123D-02-0.648D-03 0.150D-02-0.234D-02-0.341D-01-0.110D-01
 Coeff:      0.429D-01 0.809D-01 0.434D-02-0.773D-01-0.102D+00 0.224D-01
 Coeff:      0.147D+00 0.371D+00 0.632D-02-0.723D+00-0.836D+00 0.102D+00
 Coeff:      0.958D+00 0.105D+01
 Gap=     0.123 Goal=   None    Shift=    0.000
 Gap=     0.089 Goal=   None    Shift=    0.000
 RMSDP=2.44D-08 MaxDP=2.94D-06 DE=-6.37D-11 OVMax= 2.45D-05

 Cycle  29  Pass 1  IDiag  1:
 RMSU=  1.37D-08    CP:  1.00D+00  2.01D+00  3.00D+00  3.00D+00  3.00D+00
                    CP:  3.00D+00  3.00D+00  3.00D+00
 E= -3823.93779271957     Delta-E=        0.000000000040 Rises=F Damp=F
 DIIS: error= 3.04D-08 at cycle  29 NSaved=  20.
 NSaved=20 IEnMin=19 EnMin= -3823.93779271961     IErMin=20 ErrMin= 3.04D-08
 ErrMax= 3.04D-08  0.00D+00 EMaxC= 1.00D-01 BMatC= 8.39D-13 BMatP= 1.50D-12
 IDIUse=1 WtCom= 1.00D+00 WtEn= 0.00D+00
 Coeff-Com: -0.758D-03 0.387D-03-0.110D-02-0.806D-02-0.132D-01 0.856D-02
 Coeff-Com:  0.361D-01 0.331D-01-0.172D-01-0.654D-01-0.256D-01 0.163D-01
 Coeff-Com:  0.188D+00 0.147D+00-0.481D-01-0.583D+00-0.522D+00 0.188D+00
 Coeff-Com:  0.862D+00 0.805D+00
 Coeff:     -0.758D-03 0.387D-03-0.110D-02-0.806D-02-0.132D-01 0.856D-02
 Coeff:      0.361D-01 0.331D-01-0.172D-01-0.654D-01-0.256D-01 0.163D-01
 Coeff:      0.188D+00 0.147D+00-0.481D-01-0.583D+00-0.522D+00 0.188D+00
 Coeff:      0.862D+00 0.805D+00
 Gap=     0.123 Goal=   None    Shift=    0.000
 Gap=     0.089 Goal=   None    Shift=    0.000
 RMSDP=1.35D-08 MaxDP=1.78D-06 DE= 4.00D-11 OVMax= 1.39D-05

 Cycle  30  Pass 1  IDiag  1:
 RMSU=  6.75D-09    CP:  1.00D+00  2.04D+00  3.00D+00  3.00D+00  3.00D+00
                    CP:  3.00D+00  3.00D+00  3.00D+00  1.75D+00
 E= -3823.93779271960     Delta-E=       -0.000000000029 Rises=F Damp=F
 DIIS: error= 9.01D-09 at cycle  30 NSaved=  20.
 NSaved=20 IEnMin=18 EnMin= -3823.93779271961     IErMin=20 ErrMin= 9.01D-09
 ErrMax= 9.01D-09  0.00D+00 EMaxC= 1.00D-01 BMatC= 1.71D-13 BMatP= 8.39D-13
 IDIUse=1 WtCom= 1.00D+00 WtEn= 0.00D+00
 Coeff-Com: -0.475D-03 0.898D-03 0.870D-02-0.372D-02-0.150D-01-0.113D-01
 Coeff-Com:  0.188D-01 0.239D-01 0.918D-03-0.259D-01-0.524D-01-0.241D-01
 Coeff-Com:  0.937D-01 0.245D+00-0.801D-01-0.347D+00-0.203D+00 0.170D+00
 Coeff-Com:  0.457D+00 0.745D+00
 Coeff:     -0.475D-03 0.898D-03 0.870D-02-0.372D-02-0.150D-01-0.113D-01
 Coeff:      0.188D-01 0.239D-01 0.918D-03-0.259D-01-0.524D-01-0.241D-01
 Coeff:      0.937D-01 0.245D+00-0.801D-01-0.347D+00-0.203D+00 0.170D+00
 Coeff:      0.457D+00 0.745D+00
 Gap=     0.123 Goal=   None    Shift=    0.000
 Gap=     0.089 Goal=   None    Shift=    0.000
 RMSDP=4.91D-09 MaxDP=6.11D-07 DE=-2.91D-11 OVMax= 4.98D-06

 SCF Done:  E(UB3LYP) =  -3823.93779272     A.U. after   30 cycles
            NFock= 30  Conv=0.49D-08     -V/T= 2.0024
 <Sx>= 0.0000 <Sy>= 0.0000 <Sz>= 2.0000 <S**2>= 6.0205 S= 2.0041
 <L.S>= 0.000000000000E+00
 KE= 3.814754378122D+03 PE=-1.944504909805D+04 EE= 6.596492683983D+03
 Annihilation of the first spin contaminant:
 S**2 before annihilation     6.0205,   after     6.0001
 Leave Link  502 at Sat Oct 20 08:42:21 2018, MaxMem=   838860800 cpu:     28552.2
 (Enter /soft/sl6.3/x86_64/gaussian/g09_d01/g09/l701.exe)
 Compute integral first derivatives.
 ... and contract with generalized density number  0.
 Leave Link  701 at Sat Oct 20 08:43:22 2018, MaxMem=   838860800 cpu:        61.0
 (Enter /soft/sl6.3/x86_64/gaussian/g09_d01/g09/l702.exe)
 L702 exits ... SP integral derivatives will be done elsewhere.
 Leave Link  702 at Sat Oct 20 08:43:23 2018, MaxMem=   838860800 cpu:         0.4
 (Enter /soft/sl6.3/x86_64/gaussian/g09_d01/g09/l703.exe)
 Compute integral first derivatives, UseDBF=F ICtDFT=           0.
 Integral derivatives from FoFJK, PRISM(SPDF).
 Calling FoFJK, ICntrl=      2127 FMM=F ISym2X=0 I1Cent= 0 IOpClX= 1 NMat=1 NMatS=1 NMatT=0.
 FoFJK:  IHMeth= 1 ICntrl=    2127 DoSepK=F KAlg= 0 I1Cent=   0 FoldK=F
 IRaf=         0 NMat=   1 IRICut=       1 DoRegI=T DoRafI=F ISym2E= 0.
 FoFCou: FMM=F IPFlag=           0 FMFlag=      100000 FMFlg1=         800
         NFxFlg=           0 DoJE=F BraDBF=F KetDBF=F FulRan=T
         wScrn=  0.000000 ICntrl=    2127 IOpCl=  1 I1Cent=           0 NGrid=           0
         NMat0=    1 NMatS0=      1 NMatT0=    0 NMatD0=    1 NMtDS0=    0 NMtDT0=    0
 Symmetry not used in FoFCou.
 Leave Link  703 at Sat Oct 20 08:47:18 2018, MaxMem=   838860800 cpu:      2428.3
 (Enter /soft/sl6.3/x86_64/gaussian/g09_d01/g09/l716.exe)
 Dipole        =-2.67291953D+00 2.14954549D+00 3.94405822D+00
 ***** Axes restored to original set *****
 -------------------------------------------------------------------
 Center     Atomic                   Forces (Hartrees/Bohr)
 Number     Number              X              Y              Z
 -------------------------------------------------------------------
      1       26          -0.000094899    0.000054821    0.000122599
      2       17           0.000047818    0.000032235   -0.000020882
      3        7           0.000034222   -0.000029053    0.000025705
      4        7          -0.000093245    0.000014518   -0.000030440
      5        7           0.000000969    0.000009983    0.000015238
      6        7          -0.000010444    0.000018107   -0.000052279
      7        6          -0.000001967    0.000023733    0.000034067
      8        1          -0.000013015    0.000005217   -0.000002716
      9        6          -0.000001583    0.000009362   -0.000012879
     10        1          -0.000003941   -0.000000364   -0.000000812
     11        6           0.000019933   -0.000005217   -0.000013061
     12        1           0.000002038   -0.000001493   -0.000006856
     13        6           0.000004875    0.000009245    0.000002304
     14        1           0.000007839    0.000006022   -0.000021450
     15        6           0.000021172   -0.000011293    0.000026007
     16        6           0.000031283    0.000023175   -0.000115934
     17        6          -0.000018375   -0.000028955    0.000082307
     18        1           0.000006509    0.000009983   -0.000019428
     19       17          -0.000123932    0.000279340    0.000233019
     20        7           0.000251631   -0.000400770   -0.000275596
     21        7           0.000006256    0.000038170    0.000163932
     22        7          -0.000056683   -0.000082292   -0.000131273
     23        7          -0.000037626   -0.000034581    0.000057801
     24        6           0.000083547    0.000025808   -0.000101008
     25        1          -0.000038029   -0.000026673   -0.000018506
     26        6          -0.000049925    0.000000159    0.000032811
     27        1          -0.000005960   -0.000003717   -0.000000735
     28        6          -0.000008473    0.000009424   -0.000002755
     29        1           0.000001214   -0.000012427   -0.000003772
     30        6           0.000022928    0.000024182    0.000026615
     31        1           0.000003383   -0.000018315    0.000004277
     32        6          -0.000121765    0.000079081    0.000002975
     33        6           0.000129958   -0.000025085   -0.000072336
     34        6           0.000005280   -0.000010820    0.000013815
     35        1           0.000011380    0.000004230    0.000005515
     36        6           0.000006335   -0.000014923    0.000008986
     37        6           0.000014440    0.000005228    0.000020593
     38        6          -0.000014800   -0.000009013   -0.000001178
     39        6          -0.000000839   -0.000000959   -0.000005398
     40        6           0.000002121    0.000001731    0.000002278
     41        6          -0.000000304    0.000006044    0.000001380
     42        1          -0.000005270    0.000000064   -0.000010238
     43        1          -0.000000299    0.000005765    0.000000935
     44        1          -0.000001752   -0.000001583   -0.000001019
     45        1           0.000000322    0.000000556   -0.000000347
     46        6           0.000008092    0.000045609   -0.000013144
     47        6          -0.000038246    0.000039193   -0.000018845
     48        6           0.000002232   -0.000023195    0.000019483
     49        6           0.000007629   -0.000012645   -0.000000288
     50        6           0.000006860    0.000005603   -0.000008685
     51        6           0.000005451   -0.000003786    0.000007369
     52        1          -0.000000238   -0.000018542    0.000017149
     53        1           0.000004107   -0.000002212   -0.000000177
     54        1           0.000003496   -0.000003090    0.000008602
     55        1          -0.000002558   -0.000006283    0.000006717
     56        9           0.000000104   -0.000002400    0.000004086
     57        9          -0.000009256    0.000003095    0.000015470
 -------------------------------------------------------------------
 Cartesian Forces:  Max     0.000400770 RMS     0.000062352
 Leave Link  716 at Sat Oct 20 08:47:18 2018, MaxMem=   838860800 cpu:         0.6
 (Enter /soft/sl6.3/x86_64/gaussian/g09_d01/g09/l103.exe)

 GradGradGradGradGradGradGradGradGradGradGradGradGradGradGradGradGradGrad
 Berny optimization.
 Using GEDIIS/GDIIS optimizer.
 FormGI is forming the generalized inverse of G from B-inverse, IUseBI=4.
 GSVD:  received Info=                   1 from GESDD.
 Internal  Forces:  Max     0.000750730 RMS     0.000107556
 Search for a local minimum.
 Step number   2 out of a maximum of  342
 All quantities printed in internal units (Hartrees-Bohrs-Radians)
 RMS Force = .10756D-03 SwitMx=.10000D-02 MixMth= 2
 Mixed Optimization -- En-DIIS/RFO-DIIS
 Swapping is turned off.
 Update second derivatives using D2CorX and points    1    2
 DE=  4.86D-06 DEPred=-4.55D-06 R=-1.07D+00
 Trust test=-1.07D+00 RLast= 2.31D-02 DXMaxT set to 1.50D-01
 ITU= -1  0
     Eigenvalues ---    0.00263   0.00626   0.00945   0.00999   0.01236
     Eigenvalues ---    0.01318   0.01358   0.01520   0.01556   0.01758
     Eigenvalues ---    0.01816   0.01862   0.01888   0.01920   0.01935
     Eigenvalues ---    0.02005   0.02047   0.02092   0.02113   0.02166
     Eigenvalues ---    0.02174   0.02184   0.02185   0.02187   0.02190
     Eigenvalues ---    0.02193   0.02198   0.02201   0.02202   0.02205
     Eigenvalues ---    0.02211   0.02214   0.02214   0.02224   0.02225
     Eigenvalues ---    0.02230   0.02233   0.02233   0.02234   0.02239
     Eigenvalues ---    0.02241   0.02247   0.02248   0.02255   0.02257
     Eigenvalues ---    0.02305   0.02326   0.02328   0.02335   0.02370
     Eigenvalues ---    0.02416   0.03305   0.05526   0.08050   0.08262
     Eigenvalues ---    0.08606   0.09316   0.09462   0.10145   0.12210
     Eigenvalues ---    0.14215   0.15938   0.15960   0.15967   0.15995
     Eigenvalues ---    0.15996   0.15998   0.15998   0.15998   0.15999
     Eigenvalues ---    0.15999   0.15999   0.15999   0.16000   0.16000
     Eigenvalues ---    0.16000   0.16000   0.16000   0.16001   0.16761
     Eigenvalues ---    0.21918   0.22000   0.22000   0.22002   0.22432
     Eigenvalues ---    0.22470   0.22992   0.22995   0.23058   0.23334
     Eigenvalues ---    0.23817   0.23841   0.24000   0.24004   0.24063
     Eigenvalues ---    0.24439   0.24469   0.24720   0.24800   0.24894
     Eigenvalues ---    0.24989   0.24996   0.24998   0.25000   0.25000
     Eigenvalues ---    0.25000   0.35019   0.35285   0.35460   0.35514
     Eigenvalues ---    0.35540   0.35614   0.35626   0.35633   0.35653
     Eigenvalues ---    0.35679   0.35686   0.35708   0.35708   0.35717
     Eigenvalues ---    0.35718   0.35804   0.35809   0.36236   0.36573
     Eigenvalues ---    0.36600   0.38946   0.41677   0.41680   0.41809
     Eigenvalues ---    0.42686   0.42721   0.42795   0.42815   0.42845
     Eigenvalues ---    0.42852   0.44069   0.44850   0.46555   0.46590
     Eigenvalues ---    0.46636   0.46652   0.46682   0.46697   0.47143
     Eigenvalues ---    0.47199   0.47208   0.47298   0.47312   0.47349
     Eigenvalues ---    0.47700   0.47738   0.48763   0.50763   0.52019
     Eigenvalues ---    0.52609   0.53509   0.53711   0.54339   0.55455
     Eigenvalues ---    0.55644   0.56360   0.57304   0.65814   0.65993
 En-DIIS/RFO-DIIS IScMMF=        0 using points:     2    1
 RFO step:  Lambda=-7.93147697D-06.
 NNeg= 0 NP= 2 Switch=  2.50D-03 Rises=F DC= -4.86D-06 SmlDif=  1.00D-05
 RMS Error=  0.3026898551D-03 NUsed= 2 EDIIS=F
 DidBck=T Rises=F RFO-DIIS coefs:    0.38119    0.61881
 Iteration  1 RMS(Cart)=  0.02429768 RMS(Int)=  0.00007567
 Iteration  2 RMS(Cart)=  0.00017218 RMS(Int)=  0.00000606
 Iteration  3 RMS(Cart)=  0.00000001 RMS(Int)=  0.00000606
 ITry= 1 IFail=0 DXMaxC= 9.96D-02 DCOld= 1.00D+10 DXMaxT= 1.50D-01 DXLimC= 3.00D+00 Rises=F
 Variable       Old X    -DE/DX   Delta X   Delta X   Delta X     New X
                                 (Linear)    (Quad)   (Total)
    R1        4.39974   0.00003  -0.00004   0.00031   0.00027   4.40001
    R2        4.32134  -0.00003   0.00006  -0.00050  -0.00044   4.32090
    R3        4.32395   0.00008   0.00007  -0.00017  -0.00010   4.32385
    R4        4.61204  -0.00029   0.00018  -0.00223  -0.00205   4.60999
    R5        4.12699  -0.00014   0.00006  -0.00086  -0.00080   4.12619
    R6        2.52632  -0.00003   0.00006  -0.00031  -0.00025   2.52606
    R7        2.54581  -0.00002   0.00001   0.00000   0.00000   2.54582
    R8        2.44296   0.00001   0.00001  -0.00006  -0.00005   2.44292
    R9        2.58280  -0.00003   0.00006  -0.00033  -0.00027   2.58253
   R10        2.55240   0.00001  -0.00001   0.00006   0.00005   2.55245
   R11        2.57094   0.00000  -0.00001   0.00005   0.00004   2.57098
   R12        2.69334  -0.00001   0.00000   0.00001   0.00000   2.69334
   R13        2.05205  -0.00001  -0.00003   0.00011   0.00008   2.05214
   R14        2.63110   0.00000  -0.00003   0.00015   0.00012   2.63122
   R15        2.04577   0.00000  -0.00001   0.00007   0.00005   2.04582
   R16        2.62805  -0.00002  -0.00001   0.00003   0.00002   2.62807
   R17        2.04849   0.00000  -0.00001   0.00006   0.00004   2.04854
   R18        2.62746   0.00000   0.00002  -0.00008  -0.00007   2.62739
   R19        2.04689   0.00000  -0.00002   0.00008   0.00006   2.04695
   R20        2.63584  -0.00001   0.00000  -0.00001  -0.00001   2.63584
   R21        2.76789  -0.00004  -0.00006   0.00029   0.00023   2.76813
   R22        2.60139   0.00000  -0.00001   0.00007   0.00006   2.60145
   R23        2.03194   0.00000   0.00000  -0.00002  -0.00001   2.03193
   R24        2.52114  -0.00008  -0.00009   0.00040   0.00031   2.52145
   R25        2.54357   0.00001  -0.00007   0.00032   0.00026   2.54382
   R26        2.44421  -0.00008   0.00009  -0.00049  -0.00040   2.44381
   R27        2.58592  -0.00038  -0.00007   0.00004  -0.00003   2.58589
   R28        2.55033   0.00009   0.00011  -0.00045  -0.00034   2.54999
   R29        2.56982   0.00007  -0.00004   0.00028   0.00024   2.57006
   R30        2.69338   0.00000  -0.00001   0.00005   0.00004   2.69342
   R31        2.04870   0.00005  -0.00002   0.00014   0.00012   2.04882
   R32        2.62653   0.00007  -0.00001   0.00012   0.00011   2.62663
   R33        2.04587   0.00000  -0.00001   0.00003   0.00003   2.04589
   R34        2.63130   0.00007   0.00006  -0.00021  -0.00015   2.63115
   R35        2.04807   0.00000  -0.00001   0.00005   0.00004   2.04811
   R36        2.62226   0.00003   0.00008  -0.00034  -0.00027   2.62199
   R37        2.04669   0.00000  -0.00002   0.00010   0.00008   2.04676
   R38        2.64028  -0.00001   0.00002  -0.00011  -0.00009   2.64019
   R39        2.75774  -0.00017  -0.00005   0.00008   0.00002   2.75777
   R40        2.60045  -0.00006  -0.00013   0.00057   0.00044   2.60089
   R41        2.03156   0.00001  -0.00002   0.00011   0.00009   2.03165
   R42        2.63448   0.00000   0.00000   0.00000   0.00000   2.63448
   R43        2.63691  -0.00001  -0.00003   0.00013   0.00010   2.63701
   R44        2.62855   0.00000   0.00001  -0.00004  -0.00003   2.62852
   R45        2.04658   0.00000  -0.00005   0.00024   0.00019   2.04677
   R46        2.62528   0.00000   0.00001  -0.00006  -0.00005   2.62523
   R47        2.04390   0.00000  -0.00002   0.00009   0.00007   2.04397
   R48        2.62093   0.00000  -0.00001   0.00004   0.00003   2.62096
   R49        2.04527   0.00000  -0.00002   0.00008   0.00006   2.04533
   R50        2.62297   0.00000   0.00002  -0.00010  -0.00008   2.62288
   R51        2.04542   0.00000  -0.00001   0.00004   0.00003   2.04545
   R52        2.54565   0.00000   0.00000   0.00001   0.00001   2.54566
   R53        2.63442  -0.00002   0.00000  -0.00004  -0.00003   2.63439
   R54        2.63805   0.00000  -0.00003   0.00012   0.00010   2.63814
   R55        2.62876   0.00000  -0.00002   0.00011   0.00009   2.62884
   R56        2.04625   0.00001   0.00000  -0.00001   0.00000   2.04625
   R57        2.62490   0.00000   0.00002  -0.00010  -0.00008   2.62482
   R58        2.04383   0.00000  -0.00001   0.00005   0.00004   2.04387
   R59        2.62042   0.00000  -0.00002   0.00007   0.00006   2.62048
   R60        2.04528   0.00000  -0.00002   0.00008   0.00007   2.04534
   R61        2.62266   0.00000   0.00001  -0.00002  -0.00002   2.62264
   R62        2.04541   0.00000  -0.00002   0.00010   0.00008   2.04549
   R63        2.54727  -0.00001   0.00001  -0.00007  -0.00006   2.54721
    A1        1.61640   0.00004   0.00077  -0.00365  -0.00288   1.61352
    A2        1.51451  -0.00003  -0.00007   0.00058   0.00051   1.51502
    A3        1.93936   0.00014   0.00020  -0.00028  -0.00009   1.93927
    A4        1.71267  -0.00004   0.00155  -0.00763  -0.00609   1.70658
    A5        1.26830  -0.00003   0.00007  -0.00020  -0.00014   1.26816
    A6        1.59429  -0.00002  -0.00015   0.00083   0.00069   1.59498
    A7        2.73778  -0.00009   0.00000  -0.00051  -0.00051   2.73727
    A8        1.77331   0.00025  -0.00077   0.00411   0.00333   1.77664
    A9        1.58118  -0.00021   0.00002  -0.00086  -0.00083   1.58034
   A10        2.13987  -0.00002  -0.00006   0.00021   0.00015   2.14002
   A11        2.03777   0.00003   0.00027  -0.00129  -0.00102   2.03674
   A12        2.08054  -0.00001  -0.00005   0.00021   0.00016   2.08070
   A13        2.34076   0.00000  -0.00012   0.00067   0.00055   2.34131
   A14        1.97775   0.00001   0.00021  -0.00108  -0.00087   1.97689
   A15        1.92862  -0.00001  -0.00002   0.00011   0.00010   1.92871
   A16        1.86667   0.00000   0.00000  -0.00003  -0.00003   1.86664
   A17        1.93216  -0.00001   0.00002  -0.00009  -0.00007   1.93209
   A18        2.09995  -0.00001   0.00006  -0.00031  -0.00025   2.09970
   A19        2.25067   0.00002  -0.00010   0.00049   0.00040   2.25107
   A20        2.00530   0.00000   0.00002  -0.00009  -0.00008   2.00522
   A21        2.13389   0.00001   0.00007  -0.00028  -0.00021   2.13367
   A22        2.14399  -0.00001  -0.00008   0.00038   0.00029   2.14429
   A23        2.09272   0.00001  -0.00002   0.00010   0.00008   2.09281
   A24        2.07218   0.00000  -0.00002   0.00011   0.00008   2.07226
   A25        2.11825   0.00000   0.00004  -0.00021  -0.00017   2.11809
   A26        2.10591   0.00000   0.00000  -0.00001  -0.00001   2.10591
   A27        2.08014   0.00000  -0.00002   0.00009   0.00007   2.08021
   A28        2.09711   0.00000   0.00002  -0.00008  -0.00006   2.09706
   A29        2.10713   0.00000  -0.00003   0.00013   0.00010   2.10723
   A30        2.07100   0.00000   0.00005  -0.00022  -0.00017   2.07083
   A31        2.10502   0.00000  -0.00003   0.00010   0.00008   2.10510
   A32        2.12855   0.00001  -0.00002   0.00009   0.00007   2.12863
   A33        2.00480   0.00001   0.00006  -0.00016  -0.00011   2.00469
   A34        2.14978  -0.00002  -0.00005   0.00010   0.00006   2.14983
   A35        2.09078  -0.00002   0.00009  -0.00037  -0.00029   2.09049
   A36        1.87199   0.00001   0.00000   0.00000   0.00000   1.87199
   A37        2.31964   0.00001  -0.00012   0.00054   0.00043   2.32006
   A38        1.82526   0.00000   0.00001  -0.00002  -0.00001   1.82524
   A39        2.13658  -0.00001   0.00002  -0.00012  -0.00010   2.13648
   A40        2.31996   0.00001  -0.00005   0.00026   0.00021   2.32017
   A41        2.06987  -0.00004   0.00012  -0.00062  -0.00050   2.06937
   A42        2.28997   0.00041   0.00108  -0.00456  -0.00348   2.28649
   A43        2.04463  -0.00051  -0.00091   0.00355   0.00264   2.04728
   A44        1.92735   0.00010   0.00002  -0.00004  -0.00001   1.92733
   A45        1.86586  -0.00013  -0.00015   0.00054   0.00039   1.86625
   A46        1.93492   0.00004   0.00008  -0.00024  -0.00016   1.93476
   A47        2.09147  -0.00006   0.00038  -0.00199  -0.00161   2.08987
   A48        2.25645   0.00002  -0.00048   0.00231   0.00183   2.25828
   A49        2.02252   0.00002  -0.00022   0.00112   0.00090   2.02341
   A50        2.14879  -0.00002  -0.00003   0.00011   0.00008   2.14887
   A51        2.11177   0.00000   0.00025  -0.00123  -0.00097   2.11079
   A52        2.09813  -0.00001   0.00001  -0.00005  -0.00004   2.09809
   A53        2.06591   0.00002  -0.00004   0.00021   0.00017   2.06608
   A54        2.11911  -0.00001   0.00003  -0.00016  -0.00013   2.11898
   A55        2.10623  -0.00001  -0.00005   0.00020   0.00015   2.10639
   A56        2.07691   0.00001   0.00004  -0.00017  -0.00013   2.07679
   A57        2.10003  -0.00001   0.00000  -0.00002  -0.00002   2.10001
   A58        2.10677   0.00005   0.00008  -0.00032  -0.00024   2.10654
   A59        2.07509  -0.00011  -0.00007   0.00017   0.00010   2.07518
   A60        2.10132   0.00006  -0.00001   0.00016   0.00014   2.10146
   A61        2.12978   0.00013  -0.00002   0.00031   0.00029   2.13007
   A62        2.00234  -0.00051  -0.00034   0.00083   0.00049   2.00284
   A63        2.15104   0.00038   0.00035  -0.00113  -0.00078   2.15026
   A64        2.08393  -0.00075  -0.00030   0.00030   0.00000   2.08393
   A65        1.87249   0.00016   0.00008  -0.00018  -0.00010   1.87239
   A66        2.32651   0.00059   0.00021  -0.00010   0.00011   2.32661
   A67        1.82413  -0.00017  -0.00004  -0.00006  -0.00010   1.82403
   A68        2.14170   0.00007  -0.00004   0.00019   0.00015   2.14186
   A69        2.31619   0.00009   0.00006  -0.00020  -0.00014   2.31605
   A70        2.09564   0.00001  -0.00002   0.00011   0.00009   2.09573
   A71        2.07769   0.00000  -0.00002   0.00008   0.00006   2.07775
   A72        2.10986  -0.00001   0.00004  -0.00019  -0.00016   2.10970
   A73        2.08888   0.00000   0.00000   0.00003   0.00002   2.08890
   A74        2.10171   0.00000  -0.00004   0.00021   0.00016   2.10187
   A75        2.09239   0.00000   0.00005  -0.00024  -0.00019   2.09220
   A76        2.08542   0.00001  -0.00003   0.00013   0.00011   2.08553
   A77        2.08508   0.00000  -0.00007   0.00034   0.00027   2.08535
   A78        2.11268  -0.00001   0.00009  -0.00047  -0.00037   2.11231
   A79        2.07372   0.00000  -0.00003   0.00015   0.00012   2.07384
   A80        2.11989   0.00000   0.00002  -0.00011  -0.00009   2.11980
   A81        2.08946   0.00000   0.00001  -0.00003  -0.00002   2.08943
   A82        2.07767   0.00000  -0.00001   0.00005   0.00004   2.07771
   A83        2.11687   0.00000   0.00002  -0.00008  -0.00007   2.11680
   A84        2.08854   0.00000  -0.00001   0.00005   0.00004   2.08858
   A85        2.13067   0.00000   0.00003  -0.00015  -0.00012   2.13055
   A86        2.07522   0.00000  -0.00001   0.00003   0.00003   2.07525
   A87        2.07729   0.00000  -0.00002   0.00012   0.00009   2.07739
   A88        2.09754   0.00001  -0.00024   0.00119   0.00095   2.09849
   A89        2.07599  -0.00003   0.00020  -0.00102  -0.00082   2.07517
   A90        2.10964   0.00002   0.00004  -0.00019  -0.00015   2.10949
   A91        2.08895  -0.00001   0.00006  -0.00029  -0.00023   2.08871
   A92        2.10468   0.00000  -0.00003   0.00016   0.00013   2.10480
   A93        2.08930   0.00001   0.00000   0.00005   0.00004   2.08934
   A94        2.08472   0.00000  -0.00011   0.00052   0.00042   2.08514
   A95        2.08500   0.00000   0.00004  -0.00019  -0.00015   2.08485
   A96        2.11345   0.00000   0.00007  -0.00034  -0.00027   2.11318
   A97        2.07409   0.00000  -0.00009   0.00043   0.00034   2.07444
   A98        2.11933   0.00000   0.00004  -0.00021  -0.00017   2.11916
   A99        2.08964   0.00000   0.00005  -0.00024  -0.00019   2.08944
   A100       2.07877  -0.00001   0.00006  -0.00031  -0.00025   2.07852
   A101       2.11471   0.00000   0.00004  -0.00018  -0.00015   2.11457
   A102       2.08966   0.00001  -0.00010   0.00050   0.00040   2.09005
   A103       2.13004   0.00000   0.00003  -0.00013  -0.00010   2.12994
   A104       2.07478  -0.00001   0.00003  -0.00015  -0.00012   2.07466
   A105       2.07836   0.00001  -0.00006   0.00028   0.00023   2.07858
   A106       3.32907   0.00000   0.00232  -0.01129  -0.00897   3.32010
   A107       3.03229   0.00022  -0.00082   0.00456   0.00371   3.03600
    D1        1.64189   0.00003  -0.00084   0.00251   0.00168   1.64356
    D2       -1.25903   0.00003  -0.00162   0.00662   0.00500  -1.25403
    D3        3.13938  -0.00003  -0.00114   0.00426   0.00312  -3.14069
    D4        0.23846  -0.00002  -0.00193   0.00837   0.00644   0.24491
    D5       -0.29914  -0.00011  -0.00106   0.00290   0.00185  -0.29729
    D6        3.08313  -0.00010  -0.00184   0.00701   0.00517   3.08831
    D7        1.41562   0.00006   0.00320   0.00975   0.01290   1.42853
    D8       -1.52749   0.00018   0.00153   0.01485   0.01641  -1.51108
    D9       -1.60050   0.00009   0.00105   0.02066   0.02165  -1.57885
   D10        1.73957   0.00021  -0.00062   0.02575   0.02516   1.76473
   D11       -1.41602   0.00006   0.00219  -0.01026  -0.00807  -1.42408
   D12        1.40524   0.00007   0.00256  -0.01160  -0.00905   1.39620
   D13       -3.05228   0.00000   0.00137  -0.00625  -0.00489  -3.05717
   D14       -0.23102   0.00001   0.00173  -0.00760  -0.00587  -0.23689
   D15        2.39125  -0.00007   0.00167  -0.00983  -0.00816   2.38309
   D16       -1.07068  -0.00007   0.00203  -0.01117  -0.00914  -1.07982
   D17        0.28818   0.00001   0.00378  -0.01806  -0.01428   0.27390
   D18        3.10944   0.00001   0.00415  -0.01941  -0.01526   3.09418
   D19       -0.32037   0.00014   0.00271   0.01128   0.01401  -0.30636
   D20        3.06515   0.00011   0.00163   0.01702   0.01863   3.08378
   D21       -1.86247   0.00015   0.00258   0.01166   0.01427  -1.84820
   D22        1.52304   0.00012   0.00149   0.01739   0.01889   1.54193
   D23        1.62453   0.00024   0.00303   0.01034   0.01339   1.63793
   D24       -1.27314   0.00021   0.00194   0.01608   0.01801  -1.25513
   D25        0.23074   0.00000  -0.00079   0.00399   0.00320   0.23394
   D26       -2.90637   0.00000  -0.00061   0.00296   0.00235  -2.90402
   D27        3.12601   0.00000   0.00005  -0.00041  -0.00036   3.12565
   D28       -0.01110   0.00000   0.00023  -0.00144  -0.00121  -0.01231
   D29        2.92426  -0.00001   0.00093  -0.00455  -0.00363   2.92063
   D30       -0.20667   0.00002   0.00180  -0.00776  -0.00596  -0.21263
   D31        0.01478   0.00000   0.00018  -0.00060  -0.00042   0.01436
   D32       -3.11614   0.00003   0.00105  -0.00380  -0.00276  -3.11890
   D33        2.81500   0.00001   0.00061  -0.00246  -0.00186   2.81314
   D34       -0.01275   0.00000   0.00022  -0.00098  -0.00076  -0.01351
   D35        0.21892   0.00000  -0.00149   0.00659   0.00511   0.22402
   D36       -2.88565  -0.00002  -0.00062   0.00239   0.00177  -2.88388
   D37        3.11675   0.00000  -0.00124   0.00574   0.00449   3.12125
   D38        0.01218  -0.00001  -0.00037   0.00153   0.00116   0.01334
   D39        0.00869   0.00001   0.00002   0.00005   0.00007   0.00876
   D40       -3.10517  -0.00001   0.00066  -0.00330  -0.00263  -3.10781
   D41       -0.00123  -0.00001  -0.00024   0.00086   0.00062  -0.00061
   D42       -3.09288   0.00000   0.00029  -0.00134  -0.00105  -3.09393
   D43        3.10958   0.00000  -0.00095   0.00456   0.00361   3.11319
   D44        0.01793   0.00001  -0.00043   0.00236   0.00194   0.01987
   D45       -2.51675   0.00002  -0.00103   0.00535   0.00432  -2.51244
   D46        0.62408   0.00002  -0.00064   0.00346   0.00282   0.62690
   D47        0.65820   0.00000  -0.00026   0.00133   0.00107   0.65927
   D48       -2.48415   0.00000   0.00013  -0.00056  -0.00043  -2.48457
   D49        3.13609   0.00000  -0.00020   0.00114   0.00094   3.13703
   D50        0.00248   0.00000  -0.00033   0.00175   0.00142   0.00390
   D51       -0.00066   0.00000  -0.00001   0.00003   0.00002  -0.00064
   D52       -3.13427   0.00000  -0.00014   0.00064   0.00050  -3.13377
   D53        3.13779   0.00000  -0.00007   0.00022   0.00015   3.13793
   D54        0.00262   0.00000   0.00002  -0.00003  -0.00001   0.00261
   D55        0.00430  -0.00001  -0.00020   0.00084   0.00064   0.00494
   D56       -3.13087   0.00000  -0.00011   0.00059   0.00049  -3.13039
   D57        3.13317  -0.00002  -0.00017   0.00027   0.00010   3.13328
   D58        0.00085   0.00000   0.00036  -0.00187  -0.00152  -0.00066
   D59       -0.00203  -0.00001  -0.00007   0.00002  -0.00005  -0.00208
   D60       -3.13435   0.00000   0.00045  -0.00212  -0.00167  -3.13602
   D61       -0.00972   0.00000  -0.00047   0.00226   0.00179  -0.00793
   D62        3.12031  -0.00003  -0.00141   0.00573   0.00432   3.12463
   D63        3.14114   0.00002   0.00005   0.00012   0.00017   3.14130
   D64       -0.01202  -0.00001  -0.00089   0.00359   0.00270  -0.00932
   D65       -0.01247  -0.00001  -0.00018   0.00066   0.00047  -0.01200
   D66        3.08084   0.00000  -0.00131   0.00612   0.00481   3.08565
   D67        3.13994   0.00001   0.00070  -0.00259  -0.00189   3.13804
   D68       -0.04993   0.00003  -0.00043   0.00287   0.00244  -0.04749
   D69       -0.00630   0.00002   0.00036  -0.00140  -0.00104  -0.00734
   D70        3.07771   0.00000  -0.00025   0.00112   0.00087   3.07858
   D71       -3.10402   0.00000   0.00138  -0.00635  -0.00497  -3.10899
   D72       -0.02001  -0.00002   0.00078  -0.00384  -0.00306  -0.02307
   D73       -3.12307  -0.00003   0.00026  -0.00172  -0.00146  -3.12453
   D74        0.00239  -0.00003   0.00015  -0.00125  -0.00110   0.00129
   D75       -0.00559   0.00010  -0.00011   0.00244   0.00234  -0.00325
   D76        3.12868  -0.00010  -0.00139   0.00454   0.00315   3.13183
   D77       -2.90275  -0.00016  -0.00130   0.00317   0.00184  -2.90091
   D78        0.00746  -0.00020  -0.00038  -0.00183  -0.00220   0.00526
   D79       -0.18224   0.00039   0.00172  -0.00270  -0.00097  -0.18321
   D80        2.93810   0.00034   0.00133  -0.00215  -0.00081   2.93729
   D81       -3.12870   0.00030   0.00067   0.00264   0.00331  -3.12539
   D82       -0.00836   0.00025   0.00029   0.00319   0.00347  -0.00489
   D83       -0.00383   0.00008   0.00034  -0.00023   0.00010  -0.00372
   D84        3.11223   0.00006  -0.00044   0.00315   0.00270   3.11492
   D85       -0.00124   0.00007  -0.00016   0.00213   0.00196   0.00072
   D86        3.09441  -0.00008  -0.00051   0.00095   0.00045   3.09486
   D87       -3.11421   0.00010   0.00070  -0.00158  -0.00088  -3.11509
   D88       -0.01856  -0.00005   0.00035  -0.00275  -0.00240  -0.02096
   D89        2.62551   0.00000   0.00283  -0.01392  -0.01108   2.61443
   D90       -0.51150  -0.00002   0.00168  -0.00859  -0.00692  -0.51842
   D91       -0.54692  -0.00003   0.00190  -0.00989  -0.00799  -0.55491
   D92        2.59925  -0.00004   0.00074  -0.00457  -0.00383   2.59543
   D93       -3.13309   0.00000   0.00007  -0.00033  -0.00026  -3.13336
   D94        0.00060  -0.00003   0.00000  -0.00064  -0.00064  -0.00004
   D95       -0.00844   0.00000  -0.00005   0.00018   0.00013  -0.00830
   D96        3.12526  -0.00004  -0.00012  -0.00012  -0.00024   3.12502
   D97       -3.13790   0.00004   0.00022  -0.00017   0.00004  -3.13786
   D98       -0.00046   0.00002  -0.00018   0.00134   0.00115   0.00070
   D99       -0.00430   0.00001   0.00014  -0.00048  -0.00034  -0.00464
   D100       3.13314  -0.00001  -0.00026   0.00103   0.00077   3.13391
   D101      -3.13987   0.00004   0.00066  -0.00247  -0.00181   3.14151
   D102      -0.00255   0.00004   0.00022  -0.00022   0.00000  -0.00254
   D103      -0.00241   0.00001   0.00026  -0.00096  -0.00071  -0.00311
   D104       3.13491   0.00002  -0.00017   0.00129   0.00111   3.13602
   D105       0.00573  -0.00011  -0.00008  -0.00172  -0.00180   0.00392
   D106      -3.12791   0.00011   0.00132  -0.00401  -0.00270  -3.13061
   D107      -3.14013  -0.00010  -0.00051   0.00052   0.00001  -3.14012
   D108       0.00942   0.00012   0.00088  -0.00177  -0.00089   0.00853
   D109       0.04584   0.00037   0.00210   0.00001   0.00211   0.04794
   D110      -3.06788   0.00045   0.00261  -0.00071   0.00191  -3.06597
   D111      -3.10318   0.00016   0.00080   0.00214   0.00294  -3.10024
   D112       0.06629   0.00024   0.00131   0.00143   0.00274   0.06903
   D113       0.00558  -0.00019  -0.00007  -0.00312  -0.00318   0.00239
   D114      -3.08340  -0.00001   0.00033  -0.00179  -0.00146  -3.08487
   D115       3.12173  -0.00027  -0.00054  -0.00246  -0.00300   3.11873
   D116       0.03275  -0.00010  -0.00014  -0.00113  -0.00128   0.03147
   D117      -3.12949   0.00000   0.00064  -0.00307  -0.00243  -3.13192
   D118       0.03398  -0.00001   0.00057  -0.00282  -0.00225   0.03173
   D119       0.01287   0.00000   0.00024  -0.00114  -0.00090   0.01196
   D120      -3.10684   0.00000   0.00017  -0.00089  -0.00072  -3.10756
   D121      -3.13969   0.00000  -0.00050   0.00240   0.00191  -3.13779
   D122       0.00409   0.00000  -0.00022   0.00107   0.00085   0.00494
   D123       0.00114   0.00000  -0.00010   0.00050   0.00040   0.00153
   D124      -3.13826   0.00000   0.00017  -0.00083  -0.00066  -3.13892
   D125      -0.01534   0.00000  -0.00022   0.00104   0.00081  -0.01453
   D126      -3.14038   0.00000  -0.00013   0.00062   0.00048  -3.13989
   D127       3.10449   0.00000  -0.00015   0.00079   0.00064   3.10513
   D128      -0.02055   0.00000  -0.00006   0.00037   0.00031  -0.02024
   D129      -0.01224   0.00000  -0.00005   0.00023   0.00018  -0.01206
   D130      -3.13869   0.00000   0.00012  -0.00055  -0.00044  -3.13912
   D131       3.12713   0.00000  -0.00033   0.00158   0.00125   3.12838
   D132       0.00068   0.00000  -0.00016   0.00080   0.00063   0.00131
   D133       0.00419   0.00000   0.00007  -0.00032  -0.00024   0.00394
   D134      -3.13549   0.00000   0.00006  -0.00027  -0.00021  -3.13570
   D135       3.12952   0.00000  -0.00001   0.00010   0.00008   3.12960
   D136      -0.01016   0.00000  -0.00002   0.00014   0.00012  -0.01004
   D137       0.00972   0.00000   0.00006  -0.00032  -0.00026   0.00946
   D138      -3.13379   0.00000   0.00007  -0.00037  -0.00029  -3.13409
   D139       3.13642   0.00000  -0.00010   0.00045   0.00035   3.13677
   D140      -0.00709   0.00000  -0.00009   0.00040   0.00031  -0.00678
   D141       3.13076  -0.00002  -0.00175   0.00810   0.00636   3.13712
   D142      -0.03550   0.00000  -0.00090   0.00435   0.00344  -0.03206
   D143      -0.01550   0.00000  -0.00057   0.00267   0.00210  -0.01340
   D144       3.10142   0.00001   0.00027  -0.00108  -0.00081   3.10061
   D145       3.13910   0.00001   0.00153  -0.00713  -0.00560   3.13350
   D146       0.00346   0.00001   0.00133  -0.00624  -0.00491  -0.00145
   D147       0.00212   0.00000   0.00037  -0.00178  -0.00141   0.00071
   D148      -3.13352   0.00000   0.00016  -0.00088  -0.00072  -3.13424
   D149       0.01540   0.00001   0.00030  -0.00132  -0.00103   0.01438
   D150       3.13953   0.00001   0.00057  -0.00262  -0.00204   3.13749
   D151      -3.10174  -0.00001  -0.00054   0.00239   0.00186  -3.09988
   D152       0.02239  -0.00001  -0.00026   0.00110   0.00084   0.02323
   D153       0.01095   0.00000   0.00010  -0.00043  -0.00033   0.01062
   D154      -3.14123   0.00000  -0.00009   0.00038   0.00030  -3.14093
   D155      -3.13669   0.00001   0.00031  -0.00134  -0.00103  -3.13773
   D156      -0.00569   0.00000   0.00012  -0.00052  -0.00041  -0.00610
   D157      -0.00227   0.00000   0.00017  -0.00090  -0.00072  -0.00300
   D158       3.13566   0.00000   0.00019  -0.00096  -0.00077   3.13489
   D159      -3.12670  -0.00001  -0.00010   0.00037   0.00027  -3.12643
   D160       0.01123   0.00000  -0.00008   0.00031   0.00023   0.01146
   D161      -0.01102   0.00000  -0.00037   0.00178   0.00141  -0.00961
   D162       3.13424   0.00000  -0.00039   0.00184   0.00145   3.13570
   D163       3.14101   0.00000  -0.00019   0.00099   0.00080  -3.14138
   D164       0.00308   0.00000  -0.00020   0.00104   0.00084   0.00393
         Item               Value     Threshold  Converged?
 Maximum Force            0.000751     0.000450     NO 
 RMS     Force            0.000108     0.000300     YES
 Maximum Displacement     0.099551     0.001800     NO 
 RMS     Displacement     0.024270     0.001200     NO 
 Predicted change in Energy=-1.530946D-05
 GradGradGradGradGradGradGradGradGradGradGradGradGradGradGradGradGradGrad

 Leave Link  103 at Sat Oct 20 08:48:15 2018, MaxMem=   838860800 cpu:       463.6
 (Enter /soft/sl6.3/x86_64/gaussian/g09_d01/g09/l202.exe)
 Stoichiometry    C26H18Cl2F2FeN8(5)
 Framework group  C1[X(C26H18Cl2F2FeN8)]
 Deg. of freedom   165
 Full point group                 C1      NOp   1
 RotChk:  IX=0 Diff= 1.06D-02
 Largest Abelian subgroup         C1      NOp   1
 Largest concise Abelian subgroup C1      NOp   1
                         Standard orientation:                         
 ---------------------------------------------------------------------
 Center     Atomic      Atomic             Coordinates (Angstroms)
 Number     Number       Type             X           Y           Z
 ---------------------------------------------------------------------
      1         26           0       -0.127534   -1.601758   -0.553429
      2         17           0       -0.144562   -0.817121   -2.745561
      3          7           0       -2.115058   -2.698642   -0.826867
      4          7           0       -1.799932   -0.096710   -0.137204
      5          7           0       -1.828002    1.170012    0.119299
      6          7           0       -3.084233    1.595707   -0.135764
      7          6           0       -2.184727   -3.989064   -1.168659
      8          1           0       -1.249689   -4.535024   -1.085553
      9          6           0       -3.368721   -4.580104   -1.601731
     10          1           0       -3.381114   -5.628039   -1.873224
     11          6           0       -4.515261   -3.797389   -1.684790
     12          1           0       -5.453041   -4.224589   -2.021256
     13          6           0       -4.445023   -2.452944   -1.337478
     14          1           0       -5.320749   -1.818508   -1.400110
     15          6           0       -3.220985   -1.934408   -0.915120
     16          6           0       -3.029985   -0.529796   -0.545918
     17          6           0       -3.866267    0.563676   -0.553269
     18          1           0       -4.891007    0.700074   -0.849018
     19         17           0        1.082536   -3.713306   -0.385307
     20          7           0       -0.075248   -1.764527    1.802464
     21          7           0        1.634760   -0.512815    0.136598
     22          7           0        2.586455    0.065194   -0.521102
     23          7           0        3.575292    0.319924    0.361048
     24          6           0       -0.973240   -2.381648    2.572601
     25          1           0       -1.852243   -2.761892    2.064437
     26          6           0       -0.807415   -2.556770    3.941473
     27          1           0       -1.563511   -3.071885    4.520340
     28          6           0        0.351309   -2.064375    4.536050
     29          1           0        0.520590   -2.183330    5.599931
     30          6           0        1.291609   -1.420172    3.744856
     31          1           0        2.202650   -1.026448    4.178556
     32          6           0        1.046176   -1.289256    2.375697
     33          6           0        1.975561   -0.641686    1.455593
     34          6           0        3.233960   -0.105213    1.607000
     35          1           0        3.900072   -0.034536    2.447920
     36          6           0       -3.421641    2.972215    0.015009
     37          6           0       -4.680227    3.334816    0.492527
     38          6           0       -2.475623    3.942179   -0.318882
     39          6           0       -5.005009    4.680762    0.625553
     40          6           0       -2.793082    5.286548   -0.171209
     41          6           0       -4.054032    5.634087    0.293211
     42          1           0       -5.397739    2.575807    0.779223
     43          1           0       -1.506906    3.635559   -0.689662
     44          1           0       -5.972893    4.994413    0.994724
     45          1           0       -2.082310    6.062921   -0.423495
     46          6           0        4.782539    0.930850   -0.087059
     47          6           0        5.514923    1.750323    0.770540
     48          6           0        5.208588    0.702290   -1.396709
     49          6           0        6.694413    2.336418    0.322742
     50          6           0        6.378277    1.299547   -1.848836
     51          6           0        7.105229    2.102175   -0.980829
     52          1           0        5.160900    1.955021    1.773180
     53          1           0        4.619081    0.067928   -2.044673
     54          1           0        7.283103    2.980315    0.963301
     55          1           0        6.733466    1.141570   -2.859047
     56          9           0       -4.364480    6.937986    0.427955
     57          9           0        8.243962    2.676263   -1.417416
 ---------------------------------------------------------------------
 Rotational constants (GHZ):      0.0814968      0.0553193      0.0410910
 Leave Link  202 at Sat Oct 20 08:48:15 2018, MaxMem=   838860800 cpu:         1.3
 (Enter /soft/sl6.3/x86_64/gaussian/g09_d01/g09/l301.exe)
 Standard basis: 6-311G(d,p) (5D, 7F)
 Ernie: Thresh=  0.10000D-02 Tol=  0.10000D-05 Strict=F.
 There are   898 symmetry adapted cartesian basis functions of A   symmetry.
 There are   854 symmetry adapted basis functions of A   symmetry.
   854 basis functions,  1475 primitive gaussians,   898 cartesian basis functions
   156 alpha electrons      152 beta electrons
       nuclear repulsion energy      5208.0371248612 Hartrees.
 IExCor=  402 DFT=T Ex+Corr=B3LYP ExCW=0 ScaHFX=  0.200000
 ScaDFX=  0.800000  0.720000  1.000000  0.810000 ScalE2=  1.000000  1.000000
 IRadAn=      0 IRanWt=     -1 IRanGd=            0 ICorTp=0 IEmpDi=  4
 NAtoms=   57 NActive=   57 NUniq=   57 SFac= 1.00D+00 NAtFMM=   60 NAOKFM=F Big=F
 Integral buffers will be    131072 words long.
 Raffenetti 2 integral format.
 Two-electron integral symmetry is turned on.
 Leave Link  301 at Sat Oct 20 08:48:15 2018, MaxMem=   838860800 cpu:         0.8
 (Enter /soft/sl6.3/x86_64/gaussian/g09_d01/g09/l302.exe)
 NPDir=0 NMtPBC=     1 NCelOv=     1 NCel=       1 NClECP=     1 NCelD=      1
         NCelK=      1 NCelE2=     1 NClLst=     1 CellRange=     0.0.
 One-electron integrals computed using PRISM.
 NBasis=   854 RedAO= T EigKep=  2.12D-04  NBF=   854
 NBsUse=   854 1.00D-06 EigRej= -1.00D+00 NBFU=   854
 Precomputing XC quadrature grid using
 IXCGrd= 4 IRadAn=           0 IRanWt=          -1 IRanGd=           0 AccXCQ= 0.00D+00.
 Generated NRdTot=       0 NPtTot=           0 NUsed=           0 NTot=          32
 NSgBfM=   815   815   815   816   816 MxSgAt=    57 MxSgA2=    57.
 Leave Link  302 at Sat Oct 20 08:48:31 2018, MaxMem=   838860800 cpu:       169.1
 (Enter /soft/sl6.3/x86_64/gaussian/g09_d01/g09/l303.exe)
 DipDrv:  MaxL=1.
 Leave Link  303 at Sat Oct 20 08:48:32 2018, MaxMem=   838860800 cpu:        10.1
 (Enter /soft/sl6.3/x86_64/gaussian/g09_d01/g09/l401.exe)
 Initial guess from the checkpoint file:  "FeCl2L12_F_cis2.chk"
 B after Tr=     0.000000    0.000000    0.000000
         Rot=    0.999995   -0.002884   -0.001153   -0.000554 Ang=  -0.36 deg.
 Guess basis will be translated and rotated to current coordinates.
 JPrj=2 DoOrth=T DoCkMO=T.
 Initial guess <Sx>= 0.0000 <Sy>= 0.0000 <Sz>= 2.0000 <S**2>= 6.0205 S= 2.0041
 Generating alternative initial guess.
 ExpMin= 4.19D-02 ExpMax= 2.58D+05 ExpMxC= 8.89D+03 IAcc=2 IRadAn=         4 AccDes= 0.00D+00
 Harris functional with IExCor=  402 and IRadAn=       4 diagonalized for initial guess.
 HarFok:  IExCor=  402 AccDes= 0.00D+00 IRadAn=         4 IDoV= 1 UseB2=F ITyADJ=14
 ICtDFT=  3500011 ScaDFX=  1.000000  1.000000  1.000000  1.000000
 FoFCou: FMM=F IPFlag=           0 FMFlag=      100000 FMFlg1=           0
         NFxFlg=           0 DoJE=T BraDBF=F KetDBF=T FulRan=T
         wScrn=  0.000000 ICntrl=     500 IOpCl=  0 I1Cent=   200000004 NGrid=           0
         NMat0=    1 NMatS0=      1 NMatT0=    0 NMatD0=    1 NMtDS0=    0 NMtDT0=    0
 Petite list used in FoFCou.
 Harris En= -3823.57226578094    
 Leave Link  401 at Sat Oct 20 08:49:14 2018, MaxMem=   838860800 cpu:       429.8
 (Enter /soft/sl6.3/x86_64/gaussian/g09_d01/g09/l502.exe)
 UHF open shell SCF:
 Using DIIS extrapolation, IDIIS=  1040.
 Integral symmetry usage will be decided dynamically.
 IVT=     2458780 IEndB=     2458780 NGot=   838860800 MDV=   837225963
 LenX=   837225963 LenY=   836418661
 Requested convergence on RMS density matrix=1.00D-08 within 128 cycles.
 Requested convergence on MAX density matrix=1.00D-06.
 Requested convergence on             energy=1.00D-06.
 No special actions if energy rises.
 Fock matrices will be formed incrementally for  20 cycles.

 Cycle   1  Pass 1  IDiag  1:
 FoFJK:  IHMeth= 1 ICntrl=       0 DoSepK=F KAlg= 0 I1Cent=   0 FoldK=F
 IRaf= 520000000 NMat=   1 IRICut=       1 DoRegI=T DoRafI=F ISym2E= 0.
 FoFCou: FMM=F IPFlag=           0 FMFlag=      100000 FMFlg1=           0
         NFxFlg=           0 DoJE=F BraDBF=F KetDBF=F FulRan=T
         wScrn=  0.000000 ICntrl=       0 IOpCl=  1 I1Cent=           0 NGrid=           0
         NMat0=    1 NMatS0=      1 NMatT0=    0 NMatD0=    1 NMtDS0=    0 NMtDT0=    0
 Symmetry not used in FoFCou.
 E= -3823.93573373210    
 DIIS: error= 7.17D-04 at cycle   1 NSaved=   1.
 NSaved= 1 IEnMin= 1 EnMin= -3823.93573373210     IErMin= 1 ErrMin= 7.17D-04
 ErrMax= 7.17D-04  0.00D+00 EMaxC= 1.00D-01 BMatC= 4.17D-03 BMatP= 4.17D-03
 IDIUse=3 WtCom= 9.93D-01 WtEn= 7.17D-03
 Coeff-Com:  0.100D+01
 Coeff-En:   0.100D+01
 Coeff:      0.100D+01
 Gap=     0.757 Goal=   None    Shift=    0.000
 Gap=     0.724 Goal=   None    Shift=    0.000
 RMSDP=5.95D-05 MaxDP=2.48D-03              OVMax= 7.30D-03

 Cycle   2  Pass 1  IDiag  1:
 RMSU=  5.95D-05    CP:  1.00D+00
 E= -3823.93772947019     Delta-E=       -0.001995738094 Rises=F Damp=F
 DIIS: error= 1.13D-04 at cycle   2 NSaved=   2.
 NSaved= 2 IEnMin= 2 EnMin= -3823.93772947019     IErMin= 2 ErrMin= 1.13D-04
 ErrMax= 1.13D-04  0.00D+00 EMaxC= 1.00D-01 BMatC= 8.61D-05 BMatP= 4.17D-03
 IDIUse=3 WtCom= 9.99D-01 WtEn= 1.13D-03
 Coeff-Com: -0.601D-01 0.106D+01
 Coeff-En:   0.000D+00 0.100D+01
 Coeff:     -0.601D-01 0.106D+01
 Gap=     0.124 Goal=   None    Shift=    0.000
 Gap=     0.090 Goal=   None    Shift=    0.000
 RMSDP=1.45D-05 MaxDP=6.88D-04 DE=-2.00D-03 OVMax= 1.64D-03

 Cycle   3  Pass 1  IDiag  1:
 RMSU=  1.44D-05    CP:  1.00D+00  1.03D+00
 E= -3823.93774602669     Delta-E=       -0.000016556500 Rises=F Damp=F
 DIIS: error= 1.86D-04 at cycle   3 NSaved=   3.
 NSaved= 3 IEnMin= 3 EnMin= -3823.93774602669     IErMin= 2 ErrMin= 1.13D-04
 ErrMax= 1.86D-04  0.00D+00 EMaxC= 1.00D-01 BMatC= 9.17D-05 BMatP= 8.61D-05
 IDIUse=3 WtCom= 9.98D-01 WtEn= 1.86D-03
 Coeff-Com: -0.431D-01 0.573D+00 0.471D+00
 Coeff-En:   0.000D+00 0.193D+00 0.807D+00
 Coeff:     -0.430D-01 0.572D+00 0.471D+00
 Gap=     0.124 Goal=   None    Shift=    0.000
 Gap=     0.090 Goal=   None    Shift=    0.000
 RMSDP=7.74D-06 MaxDP=4.75D-04 DE=-1.66D-05 OVMax= 1.46D-03

 Cycle   4  Pass 1  IDiag  1:
 RMSU=  4.39D-06    CP:  1.00D+00  1.05D+00  5.70D-01
 E= -3823.93776334362     Delta-E=       -0.000017316932 Rises=F Damp=F
 DIIS: error= 8.88D-05 at cycle   4 NSaved=   4.
 NSaved= 4 IEnMin= 4 EnMin= -3823.93776334362     IErMin= 4 ErrMin= 8.88D-05
 ErrMax= 8.88D-05  0.00D+00 EMaxC= 1.00D-01 BMatC= 1.55D-05 BMatP= 8.61D-05
 IDIUse=1 WtCom= 1.00D+00 WtEn= 0.00D+00
 Coeff-Com: -0.170D-01 0.204D+00 0.303D+00 0.510D+00
 Coeff:     -0.170D-01 0.204D+00 0.303D+00 0.510D+00
 Gap=     0.124 Goal=   None    Shift=    0.000
 Gap=     0.090 Goal=   None    Shift=    0.000
 RMSDP=2.57D-06 MaxDP=1.83D-04 DE=-1.73D-05 OVMax= 5.95D-04

 Cycle   5  Pass 1  IDiag  1:
 RMSU=  1.98D-06    CP:  1.00D+00  1.06D+00  6.01D-01  6.47D-01
 E= -3823.93776651834     Delta-E=       -0.000003174711 Rises=F Damp=F
 DIIS: error= 2.49D-05 at cycle   5 NSaved=   5.
 NSaved= 5 IEnMin= 5 EnMin= -3823.93776651834     IErMin= 5 ErrMin= 2.49D-05
 ErrMax= 2.49D-05  0.00D+00 EMaxC= 1.00D-01 BMatC= 1.65D-06 BMatP= 1.55D-05
 IDIUse=1 WtCom= 1.00D+00 WtEn= 0.00D+00
 Coeff-Com: -0.341D-02 0.300D-01 0.110D+00 0.301D+00 0.562D+00
 Coeff:     -0.341D-02 0.300D-01 0.110D+00 0.301D+00 0.562D+00
 Gap=     0.124 Goal=   None    Shift=    0.000
 Gap=     0.090 Goal=   None    Shift=    0.000
 RMSDP=1.22D-06 MaxDP=8.43D-05 DE=-3.17D-06 OVMax= 4.10D-04

 Cycle   6  Pass 1  IDiag  1:
 RMSU=  8.64D-07    CP:  1.00D+00  1.06D+00  6.20D-01  7.26D-01  6.27D-01
 E= -3823.93776680418     Delta-E=       -0.000000285847 Rises=F Damp=F
 DIIS: error= 1.67D-05 at cycle   6 NSaved=   6.
 NSaved= 6 IEnMin= 6 EnMin= -3823.93776680418     IErMin= 6 ErrMin= 1.67D-05
 ErrMax= 1.67D-05  0.00D+00 EMaxC= 1.00D-01 BMatC= 5.90D-07 BMatP= 1.65D-06
 IDIUse=1 WtCom= 1.00D+00 WtEn= 0.00D+00
 Coeff-Com:  0.373D-03-0.143D-01 0.316D-01 0.141D+00 0.416D+00 0.425D+00
 Coeff:      0.373D-03-0.143D-01 0.316D-01 0.141D+00 0.416D+00 0.425D+00
 Gap=     0.124 Goal=   None    Shift=    0.000
 Gap=     0.090 Goal=   None    Shift=    0.000
 RMSDP=5.78D-07 MaxDP=4.42D-05 DE=-2.86D-07 OVMax= 2.51D-04

 Cycle   7  Pass 1  IDiag  1:
 RMSU=  3.97D-07    CP:  1.00D+00  1.06D+00  6.32D-01  7.39D-01  7.40D-01
                    CP:  6.42D-01
 E= -3823.93776694024     Delta-E=       -0.000000136060 Rises=F Damp=F
 DIIS: error= 1.01D-05 at cycle   7 NSaved=   7.
 NSaved= 7 IEnMin= 7 EnMin= -3823.93776694024     IErMin= 7 ErrMin= 1.01D-05
 ErrMax= 1.01D-05  0.00D+00 EMaxC= 1.00D-01 BMatC= 5.65D-08 BMatP= 5.90D-07
 IDIUse=1 WtCom= 1.00D+00 WtEn= 0.00D+00
 Coeff-Com:  0.682D-03-0.136D-01 0.525D-02 0.473D-01 0.182D+00 0.261D+00
 Coeff-Com:  0.517D+00
 Coeff:      0.682D-03-0.136D-01 0.525D-02 0.473D-01 0.182D+00 0.261D+00
 Coeff:      0.517D+00
 Gap=     0.124 Goal=   None    Shift=    0.000
 Gap=     0.090 Goal=   None    Shift=    0.000
 RMSDP=2.72D-07 MaxDP=2.70D-05 DE=-1.36D-07 OVMax= 2.33D-04

 Cycle   8  Pass 1  IDiag  1:
 RMSU=  2.10D-07    CP:  1.00D+00  1.06D+00  6.33D-01  7.51D-01  7.67D-01
                    CP:  8.10D-01  1.14D+00
 E= -3823.93776697945     Delta-E=       -0.000000039203 Rises=F Damp=F
 DIIS: error= 9.50D-06 at cycle   8 NSaved=   8.
 NSaved= 8 IEnMin= 8 EnMin= -3823.93776697945     IErMin= 8 ErrMin= 9.50D-06
 ErrMax= 9.50D-06  0.00D+00 EMaxC= 1.00D-01 BMatC= 2.05D-08 BMatP= 5.65D-08
 IDIUse=1 WtCom= 1.00D+00 WtEn= 0.00D+00
 Coeff-Com:  0.330D-03-0.549D-02-0.227D-02 0.320D-02 0.321D-01 0.736D-01
 Coeff-Com:  0.314D+00 0.584D+00
 Coeff:      0.330D-03-0.549D-02-0.227D-02 0.320D-02 0.321D-01 0.736D-01
 Coeff:      0.314D+00 0.584D+00
 Gap=     0.124 Goal=   None    Shift=    0.000
 Gap=     0.090 Goal=   None    Shift=    0.000
 RMSDP=2.49D-07 MaxDP=2.90D-05 DE=-3.92D-08 OVMax= 2.60D-04

 Cycle   9  Pass 1  IDiag  1:
 RMSU=  1.03D-07    CP:  1.00D+00  1.06D+00  6.34D-01  7.58D-01  7.97D-01
                    CP:  9.16D-01  1.58D+00  1.40D+00
 E= -3823.93776701460     Delta-E=       -0.000000035157 Rises=F Damp=F
 DIIS: error= 9.08D-06 at cycle   9 NSaved=   9.
 NSaved= 9 IEnMin= 9 EnMin= -3823.93776701460     IErMin= 9 ErrMin= 9.08D-06
 ErrMax= 9.08D-06  0.00D+00 EMaxC= 1.00D-01 BMatC= 1.35D-08 BMatP= 2.05D-08
 IDIUse=1 WtCom= 1.00D+00 WtEn= 0.00D+00
 Coeff-Com: -0.283D-03 0.647D-02-0.435D-02-0.292D-01-0.106D+00-0.135D+00
 Coeff-Com: -0.180D+00 0.300D+00 0.115D+01
 Coeff:     -0.283D-03 0.647D-02-0.435D-02-0.292D-01-0.106D+00-0.135D+00
 Coeff:     -0.180D+00 0.300D+00 0.115D+01
 Gap=     0.124 Goal=   None    Shift=    0.000
 Gap=     0.090 Goal=   None    Shift=    0.000
 RMSDP=5.33D-07 MaxDP=6.38D-05 DE=-3.52D-08 OVMax= 5.75D-04

 Cycle  10  Pass 1  IDiag  1:
 RMSU=  7.95D-08    CP:  1.00D+00  1.06D+00  6.36D-01  7.70D-01  8.46D-01
                    CP:  1.19D+00  2.50D+00  2.63D+00  1.92D+00
 E= -3823.93776708247     Delta-E=       -0.000000067863 Rises=F Damp=F
 DIIS: error= 8.09D-06 at cycle  10 NSaved=  10.
 NSaved=10 IEnMin=10 EnMin= -3823.93776708247     IErMin=10 ErrMin= 8.09D-06
 ErrMax= 8.09D-06  0.00D+00 EMaxC= 1.00D-01 BMatC= 1.11D-08 BMatP= 1.35D-08
 IDIUse=1 WtCom= 1.00D+00 WtEn= 0.00D+00
 Coeff-Com: -0.678D-03 0.132D-01-0.218D-02-0.330D-01-0.145D+00-0.218D+00
 Coeff-Com: -0.582D+00-0.413D+00 0.108D+01 0.130D+01
 Coeff:     -0.678D-03 0.132D-01-0.218D-02-0.330D-01-0.145D+00-0.218D+00
 Coeff:     -0.582D+00-0.413D+00 0.108D+01 0.130D+01
 Gap=     0.124 Goal=   None    Shift=    0.000
 Gap=     0.090 Goal=   None    Shift=    0.000
 RMSDP=1.04D-06 MaxDP=1.25D-04 DE=-6.79D-08 OVMax= 1.12D-03

 Cycle  11  Pass 1  IDiag  1:
 RMSU=  6.81D-07    CP:  1.00D+00  1.06D+00  6.39D-01  7.92D-01  9.38D-01
                    CP:  1.71D+00  3.00D+00  3.00D+00  3.00D+00  2.40D+00
 E= -3823.93776718908     Delta-E=       -0.000000106611 Rises=F Damp=F
 DIIS: error= 6.22D-06 at cycle  11 NSaved=  11.
 NSaved=11 IEnMin=11 EnMin= -3823.93776718908     IErMin=11 ErrMin= 6.22D-06
 ErrMax= 6.22D-06  0.00D+00 EMaxC= 1.00D-01 BMatC= 7.37D-09 BMatP= 1.11D-08
 IDIUse=1 WtCom= 1.00D+00 WtEn= 0.00D+00
 Coeff-Com: -0.305D-03 0.470D-02 0.152D-02 0.567D-03-0.144D-01-0.422D-01
 Coeff-Com: -0.335D+00-0.706D+00-0.286D+00 0.122D+01 0.116D+01
 Coeff:     -0.305D-03 0.470D-02 0.152D-02 0.567D-03-0.144D-01-0.422D-01
 Coeff:     -0.335D+00-0.706D+00-0.286D+00 0.122D+01 0.116D+01
 Gap=     0.124 Goal=   None    Shift=    0.000
 Gap=     0.090 Goal=   None    Shift=    0.000
 RMSDP=1.36D-06 MaxDP=1.68D-04 DE=-1.07D-07 OVMax= 1.47D-03

 Cycle  12  Pass 1  IDiag  1:
 RMSU=  2.33D-07    CP:  1.00D+00  1.05D+00  6.43D-01  8.21D-01  1.06D+00
                    CP:  2.36D+00  3.00D+00  3.00D+00  3.00D+00  3.00D+00
                    CP:  2.72D+00
 E= -3823.93776727782     Delta-E=       -0.000000088741 Rises=F Damp=F
 DIIS: error= 3.77D-06 at cycle  12 NSaved=  12.
 NSaved=12 IEnMin=12 EnMin= -3823.93776727782     IErMin=12 ErrMin= 3.77D-06
 ErrMax= 3.77D-06  0.00D+00 EMaxC= 1.00D-01 BMatC= 4.50D-09 BMatP= 7.37D-09
 IDIUse=1 WtCom= 1.00D+00 WtEn= 0.00D+00
 Coeff-Com:  0.743D-04-0.259D-02 0.194D-02 0.163D-01 0.584D-01 0.756D-01
 Coeff-Com: -0.252D-02-0.380D+00-0.775D+00 0.393D+00 0.954D+00 0.661D+00
 Coeff:      0.743D-04-0.259D-02 0.194D-02 0.163D-01 0.584D-01 0.756D-01
 Coeff:     -0.252D-02-0.380D+00-0.775D+00 0.393D+00 0.954D+00 0.661D+00
 Gap=     0.124 Goal=   None    Shift=    0.000
 Gap=     0.090 Goal=   None    Shift=    0.000
 RMSDP=7.37D-07 MaxDP=9.41D-05 DE=-8.87D-08 OVMax= 8.04D-04

 Cycle  13  Pass 1  IDiag  1:
 RMSU=  4.48D-07    CP:  1.00D+00  1.05D+00  6.45D-01  8.36D-01  1.13D+00
                    CP:  2.71D+00  3.00D+00  3.00D+00  3.00D+00  3.00D+00
                    CP:  3.00D+00  1.59D+00
 E= -3823.93776730353     Delta-E=       -0.000000025713 Rises=F Damp=F
 DIIS: error= 2.42D-06 at cycle  13 NSaved=  13.
 NSaved=13 IEnMin=13 EnMin= -3823.93776730353     IErMin=13 ErrMin= 2.42D-06
 ErrMax= 2.42D-06  0.00D+00 EMaxC= 1.00D-01 BMatC= 1.39D-09 BMatP= 4.50D-09
 IDIUse=1 WtCom= 1.00D+00 WtEn= 0.00D+00
 Coeff-Com:  0.152D-03-0.308D-02 0.331D-03 0.819D-02 0.346D-01 0.592D-01
 Coeff-Com:  0.116D+00 0.756D-01-0.319D+00-0.234D+00 0.684D-01 0.358D+00
 Coeff-Com:  0.835D+00
 Coeff:      0.152D-03-0.308D-02 0.331D-03 0.819D-02 0.346D-01 0.592D-01
 Coeff:      0.116D+00 0.756D-01-0.319D+00-0.234D+00 0.684D-01 0.358D+00
 Coeff:      0.835D+00
 Gap=     0.124 Goal=   None    Shift=    0.000
 Gap=     0.090 Goal=   None    Shift=    0.000
 RMSDP=3.18D-07 MaxDP=4.27D-05 DE=-2.57D-08 OVMax= 3.50D-04

 Cycle  14  Pass 1  IDiag  1:
 RMSU=  5.26D-08    CP:  1.00D+00  1.05D+00  6.45D-01  8.41D-01  1.15D+00
                    CP:  2.86D+00  3.00D+00  3.00D+00  3.00D+00  3.00D+00
                    CP:  3.00D+00  1.92D+00  1.61D+00
 E= -3823.93776731040     Delta-E=       -0.000000006865 Rises=F Damp=F
 DIIS: error= 1.73D-06 at cycle  14 NSaved=  14.
 NSaved=14 IEnMin=14 EnMin= -3823.93776731040     IErMin=14 ErrMin= 1.73D-06
 ErrMax= 1.73D-06  0.00D+00 EMaxC= 1.00D-01 BMatC= 7.43D-10 BMatP= 1.39D-09
 IDIUse=1 WtCom= 1.00D+00 WtEn= 0.00D+00
 Coeff-Com:  0.457D-04-0.281D-03-0.907D-03-0.436D-02-0.145D-01-0.596D-02
 Coeff-Com:  0.635D-01 0.273D+00 0.231D+00-0.356D+00-0.498D+00-0.138D+00
 Coeff-Com:  0.499D+00 0.952D+00
 Coeff:      0.457D-04-0.281D-03-0.907D-03-0.436D-02-0.145D-01-0.596D-02
 Coeff:      0.635D-01 0.273D+00 0.231D+00-0.356D+00-0.498D+00-0.138D+00
 Coeff:      0.499D+00 0.952D+00
 Gap=     0.124 Goal=   None    Shift=    0.000
 Gap=     0.090 Goal=   None    Shift=    0.000
 RMSDP=2.21D-07 MaxDP=3.05D-05 DE=-6.86D-09 OVMax= 2.44D-04

 Cycle  15  Pass 1  IDiag  1:
 RMSU=  4.61D-08    CP:  1.00D+00  1.05D+00  6.46D-01  8.44D-01  1.17D+00
                    CP:  2.95D+00  3.00D+00  3.00D+00  3.00D+00  3.00D+00
                    CP:  3.00D+00  2.17D+00  2.01D+00  2.09D+00
 E= -3823.93776731388     Delta-E=       -0.000000003485 Rises=F Damp=F
 DIIS: error= 1.20D-06 at cycle  15 NSaved=  15.
 NSaved=15 IEnMin=15 EnMin= -3823.93776731388     IErMin=15 ErrMin= 1.20D-06
 ErrMax= 1.20D-06  0.00D+00 EMaxC= 1.00D-01 BMatC= 4.40D-10 BMatP= 7.43D-10
 IDIUse=1 WtCom= 1.00D+00 WtEn= 0.00D+00
 Coeff-Com: -0.532D-04 0.156D-02-0.773D-03-0.769D-02-0.304D-01-0.379D-01
 Coeff-Com: -0.184D-01 0.161D+00 0.352D+00-0.136D+00-0.407D+00-0.302D+00
 Coeff-Com: -0.886D-01 0.706D+00 0.808D+00
 Coeff:     -0.532D-04 0.156D-02-0.773D-03-0.769D-02-0.304D-01-0.379D-01
 Coeff:     -0.184D-01 0.161D+00 0.352D+00-0.136D+00-0.407D+00-0.302D+00
 Coeff:     -0.886D-01 0.706D+00 0.808D+00
 Gap=     0.124 Goal=   None    Shift=    0.000
 Gap=     0.090 Goal=   None    Shift=    0.000
 RMSDP=1.46D-07 MaxDP=1.98D-05 DE=-3.49D-09 OVMax= 1.61D-04

 Cycle  16  Pass 1  IDiag  1:
 RMSU=  2.67D-08    CP:  1.00D+00  1.05D+00  6.46D-01  8.46D-01  1.18D+00
                    CP:  3.00D+00  3.00D+00  3.00D+00  3.00D+00  3.00D+00
                    CP:  3.00D+00  2.34D+00  2.26D+00  3.00D+00  1.72D+00
 E= -3823.93776731558     Delta-E=       -0.000000001697 Rises=F Damp=F
 DIIS: error= 7.95D-07 at cycle  16 NSaved=  16.
 NSaved=16 IEnMin=16 EnMin= -3823.93776731558     IErMin=16 ErrMin= 7.95D-07
 ErrMax= 7.95D-07  0.00D+00 EMaxC= 1.00D-01 BMatC= 2.22D-10 BMatP= 4.40D-10
 IDIUse=1 WtCom= 1.00D+00 WtEn= 0.00D+00
 Coeff-Com: -0.573D-04 0.120D-02-0.137D-03-0.348D-02-0.147D-01-0.249D-01
 Coeff-Com: -0.402D-01-0.135D-01 0.148D+00 0.613D-01-0.566D-01-0.158D+00
 Coeff-Com: -0.283D+00 0.584D-01 0.569D+00 0.757D+00
 Coeff:     -0.573D-04 0.120D-02-0.137D-03-0.348D-02-0.147D-01-0.249D-01
 Coeff:     -0.402D-01-0.135D-01 0.148D+00 0.613D-01-0.566D-01-0.158D+00
 Coeff:     -0.283D+00 0.584D-01 0.569D+00 0.757D+00
 Gap=     0.124 Goal=   None    Shift=    0.000
 Gap=     0.090 Goal=   None    Shift=    0.000
 RMSDP=8.44D-08 MaxDP=1.04D-05 DE=-1.70D-09 OVMax= 9.31D-05

 Cycle  17  Pass 1  IDiag  1:
 RMSU=  3.77D-08    CP:  1.00D+00  1.05D+00  6.46D-01  8.47D-01  1.18D+00
                    CP:  3.00D+00  3.00D+00  3.00D+00  3.00D+00  3.00D+00
                    CP:  3.00D+00  2.44D+00  2.38D+00  3.00D+00  2.40D+00
                    CP:  2.09D+00
 E= -3823.93776731633     Delta-E=       -0.000000000749 Rises=F Damp=F
 DIIS: error= 5.50D-07 at cycle  17 NSaved=  17.
 NSaved=17 IEnMin=17 EnMin= -3823.93776731633     IErMin=17 ErrMin= 5.50D-07
 ErrMax= 5.50D-07  0.00D+00 EMaxC= 1.00D-01 BMatC= 9.42D-11 BMatP= 2.22D-10
 IDIUse=1 WtCom= 1.00D+00 WtEn= 0.00D+00
 Coeff-Com: -0.748D-05-0.938D-04 0.298D-03 0.187D-02 0.729D-02 0.475D-02
 Coeff-Com: -0.154D-01-0.954D-01-0.942D-01 0.108D+00 0.182D+00 0.702D-01
 Coeff-Com: -0.977D-01-0.350D+00-0.122D+00 0.420D+00 0.980D+00
 Coeff:     -0.748D-05-0.938D-04 0.298D-03 0.187D-02 0.729D-02 0.475D-02
 Coeff:     -0.154D-01-0.954D-01-0.942D-01 0.108D+00 0.182D+00 0.702D-01
 Coeff:     -0.977D-01-0.350D+00-0.122D+00 0.420D+00 0.980D+00
 Gap=     0.124 Goal=   None    Shift=    0.000
 Gap=     0.090 Goal=   None    Shift=    0.000
 RMSDP=5.97D-08 MaxDP=7.92D-06 DE=-7.49D-10 OVMax= 6.46D-05

 Cycle  18  Pass 1  IDiag  1:
 RMSU=  1.57D-08    CP:  1.00D+00  1.05D+00  6.46D-01  8.47D-01  1.18D+00
                    CP:  3.00D+00  3.00D+00  3.00D+00  3.00D+00  3.00D+00
                    CP:  3.00D+00  2.49D+00  2.44D+00  3.00D+00  2.97D+00
                    CP:  3.00D+00  1.74D+00
 E= -3823.93776731671     Delta-E=       -0.000000000378 Rises=F Damp=F
 DIIS: error= 4.00D-07 at cycle  18 NSaved=  18.
 NSaved=18 IEnMin=18 EnMin= -3823.93776731671     IErMin=18 ErrMin= 4.00D-07
 ErrMax= 4.00D-07  0.00D+00 EMaxC= 1.00D-01 BMatC= 5.90D-11 BMatP= 9.42D-11
 IDIUse=1 WtCom= 1.00D+00 WtEn= 0.00D+00
 Coeff-Com:  0.117D-04-0.413D-03 0.197D-03 0.214D-02 0.906D-02 0.108D-01
 Coeff-Com:  0.274D-02-0.553D-01-0.104D+00 0.475D-01 0.130D+00 0.944D-01
 Coeff-Com:  0.330D-01-0.237D+00-0.270D+00 0.145D-01 0.631D+00 0.691D+00
 Coeff:      0.117D-04-0.413D-03 0.197D-03 0.214D-02 0.906D-02 0.108D-01
 Coeff:      0.274D-02-0.553D-01-0.104D+00 0.475D-01 0.130D+00 0.944D-01
 Coeff:      0.330D-01-0.237D+00-0.270D+00 0.145D-01 0.631D+00 0.691D+00
 Gap=     0.124 Goal=   None    Shift=    0.000
 Gap=     0.090 Goal=   None    Shift=    0.000
 RMSDP=3.23D-08 MaxDP=4.84D-06 DE=-3.78D-10 OVMax= 3.41D-05

 Cycle  19  Pass 1  IDiag  1:
 RMSU=  1.73D-08    CP:  1.00D+00  1.05D+00  6.46D-01  8.47D-01  1.18D+00
                    CP:  3.00D+00  3.00D+00  3.00D+00  3.00D+00  3.00D+00
                    CP:  3.00D+00  2.51D+00  2.46D+00  3.00D+00  3.00D+00
                    CP:  3.00D+00  2.13D+00  2.22D+00
 E= -3823.93776731697     Delta-E=       -0.000000000262 Rises=F Damp=F
 DIIS: error= 3.47D-07 at cycle  19 NSaved=  19.
 NSaved=19 IEnMin=19 EnMin= -3823.93776731697     IErMin=19 ErrMin= 3.47D-07
 ErrMax= 3.47D-07  0.00D+00 EMaxC= 1.00D-01 BMatC= 3.97D-11 BMatP= 5.90D-11
 IDIUse=1 WtCom= 1.00D+00 WtEn= 0.00D+00
 Coeff-Com:  0.537D-05-0.139D-03-0.201D-04 0.407D-03 0.218D-02 0.405D-02
 Coeff-Com:  0.467D-02-0.481D-03-0.254D-01-0.624D-02 0.123D-01 0.312D-01
 Coeff-Com:  0.530D-01-0.210D-01-0.112D+00-0.126D+00 0.440D-01 0.365D+00
 Coeff-Com:  0.774D+00
 Coeff:      0.537D-05-0.139D-03-0.201D-04 0.407D-03 0.218D-02 0.405D-02
 Coeff:      0.467D-02-0.481D-03-0.254D-01-0.624D-02 0.123D-01 0.312D-01
 Coeff:      0.530D-01-0.210D-01-0.112D+00-0.126D+00 0.440D-01 0.365D+00
 Coeff:      0.774D+00
 Gap=     0.124 Goal=   None    Shift=    0.000
 Gap=     0.090 Goal=   None    Shift=    0.000
 RMSDP=2.42D-08 MaxDP=3.76D-06 DE=-2.62D-10 OVMax= 2.50D-05

 Cycle  20  Pass 1  IDiag  1:
 RMSU=  9.25D-09    CP:  1.00D+00  1.05D+00  6.46D-01  8.47D-01  1.18D+00
                    CP:  3.00D+00  3.00D+00  3.00D+00  3.00D+00  3.00D+00
                    CP:  3.00D+00  2.53D+00  2.47D+00  3.00D+00  3.00D+00
                    CP:  3.00D+00  2.35D+00  3.00D+00  1.62D+00
 E= -3823.93776731714     Delta-E=       -0.000000000171 Rises=F Damp=F
 DIIS: error= 3.31D-07 at cycle  20 NSaved=  20.
 NSaved=20 IEnMin=20 EnMin= -3823.93776731714     IErMin=20 ErrMin= 3.31D-07
 ErrMax= 3.31D-07  0.00D+00 EMaxC= 1.00D-01 BMatC= 3.62D-11 BMatP= 3.97D-11
 IDIUse=1 WtCom= 1.00D+00 WtEn= 0.00D+00
 Coeff-Com: -0.487D-05 0.160D-03-0.155D-03-0.972D-03-0.368D-02-0.293D-02
 Coeff-Com:  0.251D-03 0.295D-01 0.365D-01-0.271D-01-0.614D-01-0.255D-01
 Coeff-Com:  0.236D-01 0.115D+00 0.557D-01-0.115D+00-0.294D+00-0.995D-01
 Coeff-Com:  0.551D+00 0.818D+00
 Coeff:     -0.487D-05 0.160D-03-0.155D-03-0.972D-03-0.368D-02-0.293D-02
 Coeff:      0.251D-03 0.295D-01 0.365D-01-0.271D-01-0.614D-01-0.255D-01
 Coeff:      0.236D-01 0.115D+00 0.557D-01-0.115D+00-0.294D+00-0.995D-01
 Coeff:      0.551D+00 0.818D+00
 Gap=     0.124 Goal=   None    Shift=    0.000
 Gap=     0.090 Goal=   None    Shift=    0.000
 RMSDP=2.93D-08 MaxDP=4.46D-06 DE=-1.71D-10 OVMax= 2.99D-05

 Cycle  21  Pass 1  IDiag  1:
 Restarting incremental Fock formation.
 E= -3823.93776731722     Delta-E=       -0.000000000076 Rises=F Damp=F
 DIIS: error= 3.17D-07 at cycle  21 NSaved=  20.
 NSaved=20 IEnMin=20 EnMin= -3823.93776731722     IErMin=20 ErrMin= 3.17D-07
 ErrMax= 3.17D-07  0.00D+00 EMaxC= 1.00D-01 BMatC= 3.30D-11 BMatP= 3.62D-11
 IDIUse=1 WtCom= 1.00D+00 WtEn= 0.00D+00
 Coeff-Com:  0.132D-03-0.166D-03-0.927D-03-0.386D-02-0.333D-02-0.265D-02
 Coeff-Com:  0.243D-01 0.355D-01-0.161D-01-0.529D-01-0.309D-01-0.695D-02
 Coeff-Com:  0.102D+00 0.102D+00-0.279D-01-0.250D+00-0.346D+00-0.168D+00
 Coeff-Com:  0.488D+00 0.116D+01
 Coeff:      0.132D-03-0.166D-03-0.927D-03-0.386D-02-0.333D-02-0.265D-02
 Coeff:      0.243D-01 0.355D-01-0.161D-01-0.529D-01-0.309D-01-0.695D-02
 Coeff:      0.102D+00 0.102D+00-0.279D-01-0.250D+00-0.346D+00-0.168D+00
 Coeff:      0.488D+00 0.116D+01
 Gap=     0.124 Goal=   None    Shift=    0.000
 Gap=     0.090 Goal=   None    Shift=    0.000
 RMSDP=4.84D-08 MaxDP=7.28D-06 DE=-7.64D-11 OVMax= 4.93D-05

 Cycle  22  Pass 1  IDiag  1:
 RMSU=  4.84D-08    CP:  1.00D+00
 E= -3823.93776731754     Delta-E=       -0.000000000326 Rises=F Damp=F
 DIIS: error= 3.01D-07 at cycle  22 NSaved=  20.
 NSaved=20 IEnMin=20 EnMin= -3823.93776731754     IErMin=20 ErrMin= 3.01D-07
 ErrMax= 3.01D-07  0.00D+00 EMaxC= 1.00D-01 BMatC= 3.00D-11 BMatP= 3.30D-11
 IDIUse=1 WtCom= 1.00D+00 WtEn= 0.00D+00
 Coeff-Com:  0.355D-04 0.277D-03 0.604D-03 0.639D-03-0.596D-02-0.171D-01
 Coeff-Com: -0.166D-01 0.250D-01 0.323D-01 0.140D-01-0.235D-01-0.627D-01
 Coeff-Com: -0.192D-01 0.763D-01 0.203D+00-0.597D-01-0.724D+00-0.902D+00
 Coeff-Com:  0.858D+00 0.162D+01
 Coeff:      0.355D-04 0.277D-03 0.604D-03 0.639D-03-0.596D-02-0.171D-01
 Coeff:     -0.166D-01 0.250D-01 0.323D-01 0.140D-01-0.235D-01-0.627D-01
 Coeff:     -0.192D-01 0.763D-01 0.203D+00-0.597D-01-0.724D+00-0.902D+00
 Coeff:      0.858D+00 0.162D+01
 Gap=     0.124 Goal=   None    Shift=    0.000
 Gap=     0.090 Goal=   None    Shift=    0.000
 RMSDP=9.45D-08 MaxDP=1.42D-05 DE=-3.26D-10 OVMax= 9.62D-05

 Cycle  23  Pass 1  IDiag  1:
 RMSU=  4.22D-09    CP:  1.00D+00  2.95D+00
 E= -3823.93776731799     Delta-E=       -0.000000000446 Rises=F Damp=F
 DIIS: error= 2.68D-07 at cycle  23 NSaved=  20.
 NSaved=20 IEnMin=20 EnMin= -3823.93776731799     IErMin=20 ErrMin= 2.68D-07
 ErrMax= 2.68D-07  0.00D+00 EMaxC= 1.00D-01 BMatC= 2.69D-11 BMatP= 3.00D-11
 IDIUse=1 WtCom= 1.00D+00 WtEn= 0.00D+00
 Coeff-Com:  0.265D-03 0.175D-02 0.595D-03-0.757D-02-0.380D-01-0.338D-01
 Coeff-Com:  0.401D-01 0.730D-01 0.414D-01-0.402D-02-0.160D+00-0.145D+00
 Coeff-Com:  0.788D-01 0.476D+00 0.427D+00-0.465D+00-0.182D+01-0.909D+00
 Coeff-Com:  0.215D+01 0.129D+01
 Coeff:      0.265D-03 0.175D-02 0.595D-03-0.757D-02-0.380D-01-0.338D-01
 Coeff:      0.401D-01 0.730D-01 0.414D-01-0.402D-02-0.160D+00-0.145D+00
 Coeff:      0.788D-01 0.476D+00 0.427D+00-0.465D+00-0.182D+01-0.909D+00
 Coeff:      0.215D+01 0.129D+01
 Gap=     0.124 Goal=   None    Shift=    0.000
 Gap=     0.090 Goal=   None    Shift=    0.000
 RMSDP=1.76D-07 MaxDP=2.63D-05 DE=-4.46D-10 OVMax= 1.79D-04

 Cycle  24  Pass 1  IDiag  1:
 RMSU=  1.73D-07    CP:  1.00D+00  3.00D+00  2.48D+00
 E= -3823.93776731885     Delta-E=       -0.000000000862 Rises=F Damp=F
 DIIS: error= 2.11D-07 at cycle  24 NSaved=  20.
 NSaved=20 IEnMin=20 EnMin= -3823.93776731885     IErMin=20 ErrMin= 2.11D-07
 ErrMax= 2.11D-07  0.00D+00 EMaxC= 1.00D-01 BMatC= 1.71D-11 BMatP= 2.69D-11
 IDIUse=1 WtCom= 1.00D+00 WtEn= 0.00D+00
 Coeff-Com:  0.134D-02 0.999D-03 0.588D-02 0.846D-03-0.160D-02-0.155D-01
 Coeff-Com: -0.163D-02 0.127D-01 0.540D-01-0.162D-01-0.108D+00-0.954D-01
 Coeff-Com:  0.532D-01 0.487D+00 0.788D+00-0.134D+00-0.205D+01-0.551D+00
 Coeff-Com:  0.984D+00 0.158D+01
 Coeff:      0.134D-02 0.999D-03 0.588D-02 0.846D-03-0.160D-02-0.155D-01
 Coeff:     -0.163D-02 0.127D-01 0.540D-01-0.162D-01-0.108D+00-0.954D-01
 Coeff:      0.532D-01 0.487D+00 0.788D+00-0.134D+00-0.205D+01-0.551D+00
 Coeff:      0.984D+00 0.158D+01
 Gap=     0.124 Goal=   None    Shift=    0.000
 Gap=     0.090 Goal=   None    Shift=    0.000
 RMSDP=2.48D-07 MaxDP=3.71D-05 DE=-8.62D-10 OVMax= 2.52D-04

 Cycle  25  Pass 1  IDiag  1:
 RMSU=  1.08D-08    CP:  1.00D+00  3.00D+00  3.00D+00  2.43D+00
 E= -3823.93776731970     Delta-E=       -0.000000000846 Rises=F Damp=F
 DIIS: error= 1.28D-07 at cycle  25 NSaved=  20.
 NSaved=20 IEnMin=20 EnMin= -3823.93776731970     IErMin=20 ErrMin= 1.28D-07
 ErrMax= 1.28D-07  0.00D+00 EMaxC= 1.00D-01 BMatC= 1.07D-11 BMatP= 1.71D-11
 IDIUse=1 WtCom= 1.00D+00 WtEn= 0.00D+00
 Coeff-Com:  0.428D-03 0.628D-02 0.191D-01 0.158D-01-0.287D-01-0.398D-01
 Coeff-Com: -0.119D-01 0.458D-01 0.915D-01 0.788D-02-0.139D+00-0.287D+00
 Coeff-Com:  0.690D-01 0.937D+00 0.118D+01-0.916D+00-0.198D+01-0.114D+00
 Coeff-Com:  0.127D+01 0.878D+00
 Coeff:      0.428D-03 0.628D-02 0.191D-01 0.158D-01-0.287D-01-0.398D-01
 Coeff:     -0.119D-01 0.458D-01 0.915D-01 0.788D-02-0.139D+00-0.287D+00
 Coeff:      0.690D-01 0.937D+00 0.118D+01-0.916D+00-0.198D+01-0.114D+00
 Coeff:      0.127D+01 0.878D+00
 Gap=     0.124 Goal=   None    Shift=    0.000
 Gap=     0.090 Goal=   None    Shift=    0.000
 RMSDP=1.70D-07 MaxDP=2.52D-05 DE=-8.46D-10 OVMax= 1.72D-04

 Cycle  26  Pass 1  IDiag  1:
 RMSU=  7.07D-08    CP:  1.00D+00  3.00D+00  3.00D+00  3.00D+00  1.89D+00
 E= -3823.93776731988     Delta-E=       -0.000000000189 Rises=F Damp=F
 DIIS: error= 7.29D-08 at cycle  26 NSaved=  20.
 NSaved=20 IEnMin=20 EnMin= -3823.93776731988     IErMin=20 ErrMin= 7.29D-08
 ErrMax= 7.29D-08  0.00D+00 EMaxC= 1.00D-01 BMatC= 5.98D-12 BMatP= 1.07D-11
 IDIUse=1 WtCom= 1.00D+00 WtEn= 0.00D+00
 Coeff-Com:  0.268D-02 0.843D-02 0.850D-02-0.128D-01-0.188D-01-0.662D-02
 Coeff-Com:  0.188D-01 0.396D-01 0.336D-02-0.639D-01-0.124D+00 0.630D-01
 Coeff-Com:  0.566D+00 0.708D+00-0.507D+00-0.124D+01-0.205D+00 0.574D+00
 Coeff-Com:  0.632D+00 0.550D+00
 Coeff:      0.268D-02 0.843D-02 0.850D-02-0.128D-01-0.188D-01-0.662D-02
 Coeff:      0.188D-01 0.396D-01 0.336D-02-0.639D-01-0.124D+00 0.630D-01
 Coeff:      0.566D+00 0.708D+00-0.507D+00-0.124D+01-0.205D+00 0.574D+00
 Coeff:      0.632D+00 0.550D+00
 Gap=     0.124 Goal=   None    Shift=    0.000
 Gap=     0.090 Goal=   None    Shift=    0.000
 RMSDP=8.18D-08 MaxDP=1.22D-05 DE=-1.89D-10 OVMax= 8.30D-05

 Cycle  27  Pass 1  IDiag  1:
 RMSU=  6.00D-09    CP:  1.00D+00  3.00D+00  3.00D+00  3.00D+00  2.36D+00
                    CP:  2.15D+00
 E= -3823.93776731996     Delta-E=       -0.000000000080 Rises=F Damp=F
 DIIS: error= 4.11D-08 at cycle  27 NSaved=  20.
 NSaved=20 IEnMin=20 EnMin= -3823.93776731996     IErMin=20 ErrMin= 4.11D-08
 ErrMax= 4.11D-08  0.00D+00 EMaxC= 1.00D-01 BMatC= 2.10D-12 BMatP= 5.98D-12
 IDIUse=1 WtCom= 1.00D+00 WtEn= 0.00D+00
 Coeff-Com:  0.870D-03-0.162D-02-0.612D-04-0.856D-03 0.931D-03 0.290D-02
 Coeff-Com:  0.107D-01 0.856D-02-0.137D-01-0.434D-01-0.607D-01 0.123D-01
 Coeff-Com:  0.201D+00 0.243D+00-0.162D+00-0.233D+00-0.197D+00 0.110D+00
 Coeff-Com:  0.351D+00 0.771D+00
 Coeff:      0.870D-03-0.162D-02-0.612D-04-0.856D-03 0.931D-03 0.290D-02
 Coeff:      0.107D-01 0.856D-02-0.137D-01-0.434D-01-0.607D-01 0.123D-01
 Coeff:      0.201D+00 0.243D+00-0.162D+00-0.233D+00-0.197D+00 0.110D+00
 Coeff:      0.351D+00 0.771D+00
 Gap=     0.124 Goal=   None    Shift=    0.000
 Gap=     0.090 Goal=   None    Shift=    0.000
 RMSDP=3.14D-08 MaxDP=4.49D-06 DE=-8.00D-11 OVMax= 3.17D-05

 Cycle  28  Pass 1  IDiag  1:
 RMSU=  2.10D-09    CP:  1.00D+00  3.00D+00  3.00D+00  3.00D+00  2.63D+00
                    CP:  2.59D+00  1.02D+00
 E= -3823.93776732004     Delta-E=       -0.000000000071 Rises=F Damp=F
 DIIS: error= 2.97D-08 at cycle  28 NSaved=  20.
 NSaved=20 IEnMin=20 EnMin= -3823.93776732004     IErMin=20 ErrMin= 2.97D-08
 ErrMax= 2.97D-08  0.00D+00 EMaxC= 1.00D-01 BMatC= 6.55D-13 BMatP= 2.10D-12
 IDIUse=1 WtCom= 1.00D+00 WtEn= 0.00D+00
 Coeff-Com: -0.806D-04 0.366D-03 0.997D-03-0.451D-03-0.521D-02-0.757D-02
 Coeff-Com:  0.401D-02 0.198D-01 0.328D-01-0.239D-01-0.165D+00-0.200D+00
 Coeff-Com:  0.167D+00 0.375D+00 0.308D-01-0.231D+00-0.199D+00-0.647D-01
 Coeff-Com:  0.274D+00 0.993D+00
 Coeff:     -0.806D-04 0.366D-03 0.997D-03-0.451D-03-0.521D-02-0.757D-02
 Coeff:      0.401D-02 0.198D-01 0.328D-01-0.239D-01-0.165D+00-0.200D+00
 Coeff:      0.167D+00 0.375D+00 0.308D-01-0.231D+00-0.199D+00-0.647D-01
 Coeff:      0.274D+00 0.993D+00
 Gap=     0.124 Goal=   None    Shift=    0.000
 Gap=     0.090 Goal=   None    Shift=    0.000
 RMSDP=1.85D-08 MaxDP=2.64D-06 DE=-7.09D-11 OVMax= 1.86D-05

 Cycle  29  Pass 1  IDiag  1:
 RMSU=  1.53D-09    CP:  1.00D+00  3.00D+00  3.00D+00  3.00D+00  2.79D+00
                    CP:  2.85D+00  1.20D+00  1.77D+00
 E= -3823.93776731999     Delta-E=        0.000000000042 Rises=F Damp=F
 DIIS: error= 2.17D-08 at cycle  29 NSaved=  20.
 NSaved=20 IEnMin=19 EnMin= -3823.93776732004     IErMin=20 ErrMin= 2.17D-08
 ErrMax= 2.17D-08  0.00D+00 EMaxC= 1.00D-01 BMatC= 3.90D-13 BMatP= 6.55D-13
 IDIUse=1 WtCom= 1.00D+00 WtEn= 0.00D+00
 Coeff-Com:  0.708D-05 0.759D-03 0.222D-03-0.199D-02-0.650D-02-0.242D-02
 Coeff-Com:  0.104D-01 0.258D-01 0.815D-02-0.799D-01-0.174D+00-0.495D-02
 Coeff-Com:  0.254D+00 0.114D+00-0.345D-01-0.155D+00-0.217D+00-0.208D+00
 Coeff-Com:  0.520D+00 0.951D+00
 Coeff:      0.708D-05 0.759D-03 0.222D-03-0.199D-02-0.650D-02-0.242D-02
 Coeff:      0.104D-01 0.258D-01 0.815D-02-0.799D-01-0.174D+00-0.495D-02
 Coeff:      0.254D+00 0.114D+00-0.345D-01-0.155D+00-0.217D+00-0.208D+00
 Coeff:      0.520D+00 0.951D+00
 Gap=     0.124 Goal=   None    Shift=    0.000
 Gap=     0.090 Goal=   None    Shift=    0.000
 RMSDP=5.72D-09 MaxDP=6.63D-07 DE= 4.18D-11 OVMax= 5.70D-06

 SCF Done:  E(UB3LYP) =  -3823.93776732     A.U. after   29 cycles
            NFock= 29  Conv=0.57D-08     -V/T= 2.0024
 <Sx>= 0.0000 <Sy>= 0.0000 <Sz>= 2.0000 <S**2>= 6.0202 S= 2.0040
 <L.S>= 0.000000000000E+00
 KE= 3.814752174882D+03 PE=-1.944143681145D+04 EE= 6.594709744389D+03
 Annihilation of the first spin contaminant:
 S**2 before annihilation     6.0202,   after     6.0001
 Leave Link  502 at Sat Oct 20 09:30:46 2018, MaxMem=   838860800 cpu:     31387.5
 (Enter /soft/sl6.3/x86_64/gaussian/g09_d01/g09/l701.exe)
 Compute integral first derivatives.
 ... and contract with generalized density number  0.
 Leave Link  701 at Sat Oct 20 09:30:50 2018, MaxMem=   838860800 cpu:        48.9
 (Enter /soft/sl6.3/x86_64/gaussian/g09_d01/g09/l702.exe)
 L702 exits ... SP integral derivatives will be done elsewhere.
 Leave Link  702 at Sat Oct 20 09:30:51 2018, MaxMem=   838860800 cpu:         0.6
 (Enter /soft/sl6.3/x86_64/gaussian/g09_d01/g09/l703.exe)
 Compute integral first derivatives, UseDBF=F ICtDFT=           0.
 Integral derivatives from FoFJK, PRISM(SPDF).
 Calling FoFJK, ICntrl=      2127 FMM=F ISym2X=0 I1Cent= 0 IOpClX= 1 NMat=1 NMatS=1 NMatT=0.
 FoFJK:  IHMeth= 1 ICntrl=    2127 DoSepK=F KAlg= 0 I1Cent=   0 FoldK=F
 IRaf=         0 NMat=   1 IRICut=       1 DoRegI=T DoRafI=F ISym2E= 0.
 FoFCou: FMM=F IPFlag=           0 FMFlag=      100000 FMFlg1=         800
         NFxFlg=           0 DoJE=F BraDBF=F KetDBF=F FulRan=T
         wScrn=  0.000000 ICntrl=    2127 IOpCl=  1 I1Cent=           0 NGrid=           0
         NMat0=    1 NMatS0=      1 NMatT0=    0 NMatD0=    1 NMtDS0=    0 NMtDT0=    0
 Symmetry not used in FoFCou.
 Leave Link  703 at Sat Oct 20 09:34:06 2018, MaxMem=   838860800 cpu:      2444.1
 (Enter /soft/sl6.3/x86_64/gaussian/g09_d01/g09/l716.exe)
 Dipole        =-2.66237243D+00 2.12554747D+00 3.89696653D+00
 ***** Axes restored to original set *****
 -------------------------------------------------------------------
 Center     Atomic                   Forces (Hartrees/Bohr)
 Number     Number              X              Y              Z
 -------------------------------------------------------------------
      1       26           0.000091271   -0.000122463    0.000280252
      2       17          -0.000000267    0.000083407   -0.000098366
      3        7           0.000093622    0.000102139    0.000124102
      4        7           0.000165365   -0.000304388    0.000473363
      5        7           0.000031016    0.000191973   -0.000053821
      6        7           0.000097229   -0.000053628   -0.000083154
      7        6          -0.000091969   -0.000058592    0.000100294
      8        1          -0.000048445    0.000000084   -0.000067285
      9        6           0.000027669   -0.000011485   -0.000062674
     10        1           0.000000921    0.000011299    0.000019609
     11        6           0.000026418   -0.000029807   -0.000075608
     12        1           0.000025437    0.000001802   -0.000030124
     13        6           0.000041489    0.000030825    0.000118162
     14        1           0.000035634   -0.000003789   -0.000021928
     15        6          -0.000006725    0.000022816    0.000088182
     16        6          -0.000053258   -0.000089963   -0.000200015
     17        6          -0.000025586   -0.000082542    0.000187465
     18        1           0.000001921   -0.000007609   -0.000025346
     19       17           0.000055746   -0.000187212   -0.000171180
     20        7          -0.000428120    0.000618698   -0.000226876
     21        7           0.000110881   -0.000382165    0.000226630
     22        7          -0.000086284    0.000211985   -0.000331061
     23        7          -0.000104522   -0.000014614    0.000165614
     24        6           0.000161686    0.000046107   -0.000170696
     25        1           0.000012719    0.000027064   -0.000138451
     26        6          -0.000026826   -0.000128866   -0.000006283
     27        1          -0.000014757    0.000002846   -0.000014078
     28        6          -0.000070788    0.000007033    0.000083220
     29        1          -0.000008641   -0.000031348   -0.000014639
     30        6           0.000071406    0.000075174    0.000022051
     31        1           0.000011674   -0.000051548   -0.000039290
     32        6          -0.000228382    0.000126483    0.000000191
     33        6           0.000110082    0.000219064   -0.000056729
     34        6           0.000032112   -0.000252739   -0.000047746
     35        1           0.000038977   -0.000004424   -0.000026898
     36        6           0.000057474    0.000037921   -0.000011746
     37        6          -0.000040621   -0.000049751    0.000050419
     38        6           0.000017245   -0.000057046    0.000039180
     39        6          -0.000051616    0.000040712   -0.000054759
     40        6           0.000038666    0.000037595   -0.000001561
     41        6          -0.000041932   -0.000015893    0.000015692
     42        1           0.000066449    0.000031941   -0.000006622
     43        1          -0.000041822   -0.000022988   -0.000008083
     44        1           0.000016194   -0.000006424   -0.000016542
     45        1          -0.000013569   -0.000003186   -0.000007217
     46        6           0.000023850    0.000151769   -0.000076051
     47        6          -0.000142513    0.000125258   -0.000084166
     48        6          -0.000030001   -0.000096326    0.000013250
     49        6           0.000057489   -0.000014022    0.000060249
     50        6           0.000039997   -0.000004010   -0.000006611
     51        6          -0.000028019   -0.000042863    0.000086458
     52        1          -0.000007525   -0.000070228    0.000047585
     53        1          -0.000015497    0.000038190   -0.000007842
     54        1           0.000013311   -0.000041699    0.000009044
     55        1           0.000001945    0.000022407    0.000037114
     56        9           0.000008721   -0.000015013    0.000004593
     57        9           0.000023070   -0.000007960   -0.000009269
 -------------------------------------------------------------------
 Cartesian Forces:  Max     0.000618698 RMS     0.000115844
 Leave Link  716 at Sat Oct 20 09:34:07 2018, MaxMem=   838860800 cpu:         0.6
 (Enter /soft/sl6.3/x86_64/gaussian/g09_d01/g09/l103.exe)

 GradGradGradGradGradGradGradGradGradGradGradGradGradGradGradGradGradGrad
 Berny optimization.
 Using GEDIIS/GDIIS optimizer.
 FormGI is forming the generalized inverse of G from B-inverse, IUseBI=4.
 GSVD:  received Info=                   1 from GESDD.
 Internal  Forces:  Max     0.002190728 RMS     0.000276154
 Search for a local minimum.
 Step number   3 out of a maximum of  342
 All quantities printed in internal units (Hartrees-Bohrs-Radians)
 RMS Force = .27615D-03 SwitMx=.10000D-02 MixMth= 2
 Mixed Optimization -- En-DIIS/RFO-DIIS
 Swapping is turned off.
 Update second derivatives using D2CorX and points    1    2    3
 DE=  2.54D-05 DEPred=-1.53D-05 R=-1.66D+00
 Trust test=-1.66D+00 RLast= 7.12D-02 DXMaxT set to 7.50D-02
 ITU= -1 -1  0
     Eigenvalues ---    0.00436   0.00533   0.00957   0.01003   0.01231
     Eigenvalues ---    0.01321   0.01358   0.01530   0.01595   0.01763
     Eigenvalues ---    0.01830   0.01886   0.01904   0.01921   0.01935
     Eigenvalues ---    0.02006   0.02060   0.02109   0.02137   0.02166
     Eigenvalues ---    0.02175   0.02184   0.02186   0.02188   0.02193
     Eigenvalues ---    0.02197   0.02199   0.02201   0.02204   0.02205
     Eigenvalues ---    0.02213   0.02214   0.02218   0.02225   0.02229
     Eigenvalues ---    0.02230   0.02233   0.02234   0.02238   0.02239
     Eigenvalues ---    0.02242   0.02247   0.02248   0.02255   0.02258
     Eigenvalues ---    0.02311   0.02326   0.02330   0.02335   0.02370
     Eigenvalues ---    0.02422   0.03517   0.07190   0.08063   0.08581
     Eigenvalues ---    0.09201   0.09312   0.10139   0.10257   0.13372
     Eigenvalues ---    0.14830   0.15920   0.15962   0.15967   0.15994
     Eigenvalues ---    0.15996   0.15998   0.15998   0.15998   0.15999
     Eigenvalues ---    0.15999   0.15999   0.16000   0.16000   0.16000
     Eigenvalues ---    0.16000   0.16000   0.16000   0.16001   0.17324
     Eigenvalues ---    0.21861   0.22000   0.22000   0.22003   0.22421
     Eigenvalues ---    0.22455   0.22739   0.22995   0.22996   0.23334
     Eigenvalues ---    0.23817   0.23849   0.24000   0.24004   0.24058
     Eigenvalues ---    0.24437   0.24496   0.24794   0.24845   0.24948
     Eigenvalues ---    0.24991   0.24997   0.25000   0.25000   0.25000
     Eigenvalues ---    0.25515   0.35103   0.35290   0.35494   0.35514
     Eigenvalues ---    0.35540   0.35614   0.35626   0.35633   0.35653
     Eigenvalues ---    0.35679   0.35686   0.35708   0.35709   0.35717
     Eigenvalues ---    0.35718   0.35804   0.35809   0.36573   0.36599
     Eigenvalues ---    0.36860   0.41602   0.41678   0.41743   0.41810
     Eigenvalues ---    0.42683   0.42731   0.42794   0.42814   0.42846
     Eigenvalues ---    0.42878   0.44065   0.44839   0.46551   0.46581
     Eigenvalues ---    0.46645   0.46658   0.46671   0.46694   0.47144
     Eigenvalues ---    0.47199   0.47209   0.47299   0.47312   0.47359
     Eigenvalues ---    0.47700   0.47739   0.50746   0.51583   0.52015
     Eigenvalues ---    0.53505   0.53693   0.54324   0.55455   0.55643
     Eigenvalues ---    0.56337   0.56747   0.65642   0.65890   0.67390
 En-DIIS/RFO-DIIS IScMMF=        0 using points:     3    2    1
 RFO step:  Lambda=-3.85516084D-05.
 NNeg= 0 NP= 3 Switch=  2.50D-03 Rises=F DC= -4.86D-06 SmlDif=  1.00D-05
 RMS Error=  0.4736582987D-03 NUsed= 3 EDIIS=F
 DidBck=T Rises=F RFO-DIIS coefs:    0.20881    0.38683    0.40436
 Iteration  1 RMS(Cart)=  0.01894601 RMS(Int)=  0.00003239
 Iteration  2 RMS(Cart)=  0.00009462 RMS(Int)=  0.00000241
 Iteration  3 RMS(Cart)=  0.00000000 RMS(Int)=  0.00000241
 ITry= 1 IFail=0 DXMaxC= 7.74D-02 DCOld= 1.00D+10 DXMaxT= 7.50D-02 DXLimC= 3.00D+00 Rises=F
 Variable       Old X    -DE/DX   Delta X   Delta X   Delta X     New X
                                 (Linear)    (Quad)   (Total)
    R1        4.40001   0.00012  -0.00024   0.00043   0.00019   4.40020
    R2        4.32090  -0.00009   0.00039  -0.00055  -0.00016   4.32074
    R3        4.32385  -0.00029   0.00012  -0.00045  -0.00033   4.32353
    R4        4.60999   0.00018   0.00174  -0.00143   0.00031   4.61030
    R5        4.12619  -0.00029   0.00067  -0.00132  -0.00065   4.12554
    R6        2.52606   0.00007   0.00024  -0.00013   0.00011   2.52617
    R7        2.54582  -0.00009   0.00000  -0.00007  -0.00006   2.54576
    R8        2.44292   0.00009   0.00005   0.00001   0.00006   2.44297
    R9        2.58253   0.00004   0.00026  -0.00013   0.00013   2.58266
   R10        2.55245  -0.00005  -0.00005   0.00001  -0.00004   2.55241
   R11        2.57098   0.00004  -0.00004   0.00002  -0.00002   2.57096
   R12        2.69334  -0.00002   0.00000  -0.00001  -0.00002   2.69333
   R13        2.05214  -0.00005  -0.00008   0.00001  -0.00007   2.05207
   R14        2.63122  -0.00005  -0.00012   0.00005  -0.00007   2.63115
   R15        2.04582  -0.00002  -0.00005   0.00002  -0.00003   2.04579
   R16        2.62807  -0.00005  -0.00003  -0.00001  -0.00004   2.62804
   R17        2.04854  -0.00001  -0.00004   0.00002  -0.00002   2.04851
   R18        2.62739   0.00004   0.00006  -0.00002   0.00004   2.62744
   R19        2.04695  -0.00003  -0.00006   0.00002  -0.00004   2.04691
   R20        2.63584  -0.00007   0.00001  -0.00004  -0.00003   2.63580
   R21        2.76813  -0.00009  -0.00022   0.00004  -0.00018   2.76795
   R22        2.60145  -0.00010  -0.00006  -0.00001  -0.00007   2.60138
   R23        2.03193   0.00000   0.00001  -0.00001   0.00001   2.03194
   R24        2.52145  -0.00037  -0.00030   0.00002  -0.00028   2.52117
   R25        2.54382   0.00005  -0.00024   0.00016  -0.00008   2.54374
   R26        2.44381   0.00007   0.00038  -0.00024   0.00014   2.44395
   R27        2.58589  -0.00118  -0.00002  -0.00065  -0.00067   2.58522
   R28        2.54999   0.00048   0.00034   0.00005   0.00039   2.55038
   R29        2.57006   0.00024  -0.00021   0.00029   0.00007   2.57013
   R30        2.69342  -0.00004  -0.00004   0.00000  -0.00004   2.69339
   R31        2.04882   0.00004  -0.00011   0.00012   0.00001   2.04883
   R32        2.62663   0.00009  -0.00009   0.00012   0.00003   2.62666
   R33        2.04589   0.00000  -0.00002   0.00002  -0.00001   2.04589
   R34        2.63115   0.00021   0.00016   0.00004   0.00019   2.63134
   R35        2.04811  -0.00001  -0.00003   0.00001  -0.00002   2.04809
   R36        2.62199   0.00021   0.00026  -0.00005   0.00022   2.62221
   R37        2.04676  -0.00002  -0.00007   0.00003  -0.00004   2.04672
   R38        2.64019  -0.00006   0.00009  -0.00008   0.00001   2.64021
   R39        2.75777  -0.00031  -0.00005  -0.00023  -0.00029   2.75748
   R40        2.60089  -0.00039  -0.00044   0.00006  -0.00038   2.60052
   R41        2.03165   0.00000  -0.00008   0.00006  -0.00003   2.03162
   R42        2.63448   0.00000   0.00000   0.00000   0.00000   2.63448
   R43        2.63701  -0.00007  -0.00010   0.00002  -0.00007   2.63693
   R44        2.62852   0.00001   0.00003  -0.00001   0.00002   2.62854
   R45        2.04677  -0.00007  -0.00018   0.00007  -0.00011   2.04666
   R46        2.62523   0.00003   0.00004  -0.00001   0.00003   2.62526
   R47        2.04397  -0.00003  -0.00007   0.00002  -0.00004   2.04393
   R48        2.62096  -0.00001  -0.00003   0.00001  -0.00002   2.62094
   R49        2.04533  -0.00002  -0.00006   0.00002  -0.00004   2.04529
   R50        2.62288   0.00004   0.00008  -0.00003   0.00005   2.62293
   R51        2.04545  -0.00001  -0.00003   0.00001  -0.00002   2.04543
   R52        2.54566  -0.00002  -0.00001   0.00000  -0.00001   2.54565
   R53        2.63439  -0.00006   0.00003  -0.00006  -0.00003   2.63436
   R54        2.63814  -0.00004  -0.00009   0.00004  -0.00006   2.63809
   R55        2.62884  -0.00003  -0.00008   0.00003  -0.00005   2.62879
   R56        2.04625   0.00003   0.00001   0.00002   0.00002   2.04627
   R57        2.62482   0.00004   0.00008  -0.00003   0.00005   2.62487
   R58        2.04387  -0.00001  -0.00004   0.00002  -0.00002   2.04385
   R59        2.62048  -0.00003  -0.00006   0.00002  -0.00003   2.62045
   R60        2.04534  -0.00002  -0.00006   0.00003  -0.00003   2.04531
   R61        2.62264   0.00003   0.00002   0.00001   0.00002   2.62267
   R62        2.04549  -0.00003  -0.00007   0.00002  -0.00005   2.04544
   R63        2.54721   0.00002   0.00006  -0.00003   0.00003   2.54723
    A1        1.61352   0.00015   0.00278  -0.00075   0.00203   1.61555
    A2        1.51502   0.00017  -0.00045   0.00051   0.00006   1.51508
    A3        1.93927  -0.00010   0.00020   0.00018   0.00038   1.93965
    A4        1.70658   0.00015   0.00583  -0.00275   0.00308   1.70966
    A5        1.26816   0.00004   0.00016  -0.00005   0.00012   1.26828
    A6        1.59498  -0.00011  -0.00064   0.00028  -0.00038   1.59461
    A7        2.73727  -0.00007   0.00041  -0.00050  -0.00009   2.73718
    A8        1.77664  -0.00031  -0.00314   0.00159  -0.00155   1.77509
    A9        1.58034   0.00025   0.00067  -0.00069  -0.00002   1.58032
   A10        2.14002   0.00007  -0.00016   0.00018   0.00002   2.14004
   A11        2.03674  -0.00005   0.00099  -0.00063   0.00036   2.03710
   A12        2.08070  -0.00002  -0.00016   0.00007  -0.00009   2.08061
   A13        2.34131  -0.00005  -0.00051   0.00018  -0.00034   2.34097
   A14        1.97689  -0.00004   0.00082  -0.00057   0.00026   1.97714
   A15        1.92871   0.00008  -0.00009   0.00004  -0.00004   1.92867
   A16        1.86664  -0.00012   0.00002  -0.00004  -0.00002   1.86662
   A17        1.93209   0.00008   0.00007   0.00000   0.00007   1.93216
   A18        2.09970  -0.00001   0.00024  -0.00015   0.00009   2.09979
   A19        2.25107  -0.00007  -0.00038   0.00019  -0.00018   2.25088
   A20        2.00522   0.00003   0.00007   0.00000   0.00007   2.00529
   A21        2.13367   0.00003   0.00021  -0.00009   0.00012   2.13379
   A22        2.14429  -0.00006  -0.00029   0.00010  -0.00019   2.14409
   A23        2.09281   0.00001  -0.00007   0.00006  -0.00002   2.09279
   A24        2.07226  -0.00003  -0.00008   0.00003  -0.00005   2.07221
   A25        2.11809   0.00002   0.00016  -0.00008   0.00007   2.11816
   A26        2.10591  -0.00001   0.00001  -0.00002  -0.00001   2.10589
   A27        2.08021  -0.00001  -0.00007   0.00003  -0.00003   2.08017
   A28        2.09706   0.00002   0.00006  -0.00001   0.00005   2.09710
   A29        2.10723   0.00000  -0.00010   0.00007  -0.00003   2.10720
   A30        2.07083   0.00003   0.00017  -0.00009   0.00008   2.07090
   A31        2.10510  -0.00002  -0.00008   0.00003  -0.00005   2.10504
   A32        2.12863   0.00000  -0.00007   0.00006  -0.00001   2.12861
   A33        2.00469  -0.00001   0.00013  -0.00013   0.00000   2.00470
   A34        2.14983   0.00001  -0.00008   0.00008   0.00000   2.14983
   A35        2.09049   0.00002   0.00029  -0.00018   0.00011   2.09061
   A36        1.87199  -0.00004   0.00000   0.00002   0.00002   1.87201
   A37        2.32006   0.00002  -0.00041   0.00025  -0.00017   2.31990
   A38        1.82524   0.00001   0.00001  -0.00002  -0.00001   1.82523
   A39        2.13648   0.00001   0.00009  -0.00006   0.00003   2.13651
   A40        2.32017  -0.00002  -0.00020   0.00010  -0.00010   2.32007
   A41        2.06937   0.00005   0.00048  -0.00032   0.00016   2.06953
   A42        2.28649   0.00142   0.00346  -0.00046   0.00300   2.28949
   A43        2.04728  -0.00201  -0.00268  -0.00039  -0.00307   2.04420
   A44        1.92733   0.00058   0.00003   0.00040   0.00043   1.92776
   A45        1.86625  -0.00077  -0.00040  -0.00038  -0.00078   1.86547
   A46        1.93476   0.00019   0.00018   0.00025   0.00042   1.93518
   A47        2.08987   0.00024   0.00152  -0.00086   0.00066   2.09053
   A48        2.25828  -0.00044  -0.00176   0.00064  -0.00113   2.25716
   A49        2.02341  -0.00011  -0.00086   0.00040  -0.00046   2.02296
   A50        2.14887  -0.00005  -0.00009  -0.00004  -0.00012   2.14875
   A51        2.11079   0.00016   0.00094  -0.00036   0.00058   2.11137
   A52        2.09809  -0.00003   0.00004  -0.00007  -0.00003   2.09806
   A53        2.06608   0.00003  -0.00016   0.00015  -0.00001   2.06608
   A54        2.11898   0.00000   0.00012  -0.00008   0.00004   2.11902
   A55        2.10639  -0.00003  -0.00015   0.00003  -0.00012   2.10627
   A56        2.07679   0.00002   0.00013   0.00000   0.00013   2.07691
   A57        2.10001   0.00001   0.00002  -0.00003  -0.00001   2.10000
   A58        2.10654   0.00016   0.00024   0.00003   0.00027   2.10681
   A59        2.07518  -0.00028  -0.00012  -0.00024  -0.00036   2.07482
   A60        2.10146   0.00011  -0.00012   0.00021   0.00008   2.10155
   A61        2.13007   0.00023  -0.00025   0.00044   0.00020   2.13027
   A62        2.00284  -0.00131  -0.00061  -0.00110  -0.00172   2.00112
   A63        2.15026   0.00107   0.00085   0.00066   0.00151   2.15176
   A64        2.08393  -0.00219  -0.00019  -0.00218  -0.00237   2.08156
   A65        1.87239   0.00033   0.00014   0.00017   0.00030   1.87269
   A66        2.32661   0.00187   0.00005   0.00200   0.00205   2.32866
   A67        1.82403  -0.00033   0.00005  -0.00043  -0.00038   1.82365
   A68        2.14186   0.00014  -0.00015   0.00024   0.00009   2.14195
   A69        2.31605   0.00021   0.00015   0.00019   0.00034   2.31639
   A70        2.09573  -0.00001  -0.00008   0.00006  -0.00003   2.09570
   A71        2.07775  -0.00002  -0.00006   0.00002  -0.00004   2.07771
   A72        2.10970   0.00003   0.00015  -0.00008   0.00007   2.10977
   A73        2.08890   0.00000  -0.00002   0.00001  -0.00001   2.08889
   A74        2.10187  -0.00002  -0.00016   0.00007  -0.00009   2.10178
   A75        2.09220   0.00002   0.00018  -0.00008   0.00010   2.09230
   A76        2.08553   0.00000  -0.00010   0.00006  -0.00004   2.08549
   A77        2.08535  -0.00003  -0.00026   0.00012  -0.00014   2.08521
   A78        2.11231   0.00004   0.00036  -0.00018   0.00018   2.11249
   A79        2.07384  -0.00002  -0.00011   0.00005  -0.00006   2.07378
   A80        2.11980   0.00001   0.00008  -0.00004   0.00004   2.11984
   A81        2.08943   0.00001   0.00002  -0.00001   0.00002   2.08945
   A82        2.07771  -0.00002  -0.00004   0.00001  -0.00003   2.07768
   A83        2.11680   0.00001   0.00006  -0.00003   0.00004   2.11684
   A84        2.08858   0.00000  -0.00004   0.00002  -0.00001   2.08857
   A85        2.13055   0.00001   0.00011  -0.00006   0.00006   2.13061
   A86        2.07525   0.00000  -0.00003   0.00001  -0.00001   2.07523
   A87        2.07739  -0.00001  -0.00009   0.00004  -0.00004   2.07734
   A88        2.09849  -0.00028  -0.00091   0.00034  -0.00057   2.09792
   A89        2.07517   0.00020   0.00078  -0.00033   0.00045   2.07562
   A90        2.10949   0.00008   0.00015  -0.00001   0.00013   2.10963
   A91        2.08871   0.00003   0.00022  -0.00013   0.00009   2.08881
   A92        2.10480  -0.00005  -0.00012   0.00002  -0.00010   2.10470
   A93        2.08934   0.00003  -0.00004   0.00009   0.00006   2.08940
   A94        2.08514  -0.00010  -0.00040   0.00016  -0.00024   2.08489
   A95        2.08485   0.00005   0.00015  -0.00004   0.00011   2.08495
   A96        2.11318   0.00005   0.00026  -0.00012   0.00014   2.11332
   A97        2.07444  -0.00006  -0.00033   0.00014  -0.00019   2.07425
   A98        2.11916   0.00003   0.00016  -0.00006   0.00010   2.11926
   A99        2.08944   0.00003   0.00019  -0.00009   0.00010   2.08954
   A100       2.07852   0.00002   0.00024  -0.00013   0.00011   2.07863
   A101       2.11457   0.00001   0.00014  -0.00008   0.00006   2.11462
   A102       2.09005  -0.00003  -0.00038   0.00021  -0.00017   2.08988
   A103       2.12994   0.00003   0.00010  -0.00002   0.00008   2.13001
   A104       2.07466   0.00000   0.00012  -0.00008   0.00004   2.07470
   A105       2.07858  -0.00004  -0.00022   0.00010  -0.00012   2.07847
   A106       3.32010   0.00031   0.00861  -0.00350   0.00511   3.32521
   A107       3.03600  -0.00025  -0.00347   0.00179  -0.00167   3.03433
    D1        1.64356  -0.00007  -0.00187   0.00153  -0.00033   1.64323
    D2       -1.25403  -0.00003  -0.00501   0.00331  -0.00169  -1.25572
    D3       -3.14069   0.00006  -0.00321   0.00231  -0.00091   3.14159
    D4        0.24491   0.00010  -0.00636   0.00409  -0.00227   0.24264
    D5       -0.29729   0.00003  -0.00215   0.00137  -0.00078  -0.29807
    D6        3.08831   0.00006  -0.00530   0.00315  -0.00214   3.08617
    D7        1.42853  -0.00006  -0.00812  -0.00206  -0.01017   1.41836
    D8       -1.51108  -0.00012  -0.01198   0.00131  -0.01069  -1.52177
    D9       -1.57885  -0.00022  -0.01645   0.00185  -0.01458  -1.59343
   D10        1.76473  -0.00027  -0.02031   0.00522  -0.01511   1.74962
   D11       -1.42408   0.00007   0.00781  -0.00313   0.00468  -1.41940
   D12        1.39620   0.00003   0.00883  -0.00469   0.00414   1.40034
   D13       -3.05717  -0.00004   0.00476  -0.00218   0.00258  -3.05459
   D14       -0.23689  -0.00008   0.00578  -0.00374   0.00204  -0.23485
   D15        2.38309   0.00003   0.00755  -0.00427   0.00328   2.38636
   D16       -1.07982  -0.00001   0.00856  -0.00582   0.00274  -1.07708
   D17        0.27390   0.00027   0.01377  -0.00588   0.00789   0.28178
   D18        3.09418   0.00023   0.01478  -0.00744   0.00734   3.10152
   D19       -0.30636  -0.00026  -0.00931  -0.00157  -0.01088  -0.31724
   D20        3.08378  -0.00025  -0.01368   0.00088  -0.01278   3.07100
   D21       -1.84820  -0.00042  -0.00961  -0.00175  -0.01136  -1.85956
   D22        1.54193  -0.00042  -0.01397   0.00071  -0.01326   1.52867
   D23        1.63793  -0.00031  -0.00862  -0.00167  -0.01030   1.62763
   D24       -1.25513  -0.00030  -0.01299   0.00078  -0.01220  -1.26733
   D25        0.23394   0.00002  -0.00305   0.00177  -0.00128   0.23266
   D26       -2.90402   0.00009  -0.00226   0.00185  -0.00042  -2.90444
   D27        3.12565  -0.00002   0.00032  -0.00015   0.00017   3.12582
   D28       -0.01231   0.00005   0.00111  -0.00007   0.00104  -0.01127
   D29        2.92063  -0.00005   0.00348  -0.00239   0.00108   2.92171
   D30       -0.21263  -0.00008   0.00589  -0.00374   0.00215  -0.21048
   D31        0.01436  -0.00002   0.00045  -0.00069  -0.00024   0.01411
   D32       -3.11890  -0.00006   0.00287  -0.00205   0.00082  -3.11808
   D33        2.81314  -0.00006   0.00187  -0.00165   0.00022   2.81337
   D34       -0.01351  -0.00001   0.00075  -0.00004   0.00071  -0.01280
   D35        0.22402   0.00007  -0.00501   0.00328  -0.00173   0.22229
   D36       -2.88388   0.00002  -0.00181   0.00097  -0.00083  -2.88472
   D37        3.12125   0.00002  -0.00437   0.00215  -0.00221   3.11903
   D38        0.01334  -0.00003  -0.00116  -0.00016  -0.00132   0.01202
   D39        0.00876   0.00004  -0.00004   0.00022   0.00018   0.00894
   D40       -3.10781   0.00004   0.00252  -0.00133   0.00119  -3.10662
   D41       -0.00061  -0.00006  -0.00065  -0.00031  -0.00096  -0.00157
   D42       -3.09393  -0.00001   0.00102  -0.00056   0.00046  -3.09347
   D43        3.11319  -0.00006  -0.00348   0.00141  -0.00207   3.11112
   D44        0.01987  -0.00001  -0.00181   0.00116  -0.00065   0.01922
   D45       -2.51244  -0.00001  -0.00409   0.00244  -0.00165  -2.51408
   D46        0.62690   0.00001  -0.00265   0.00185  -0.00080   0.62611
   D47        0.65927  -0.00001  -0.00102   0.00058  -0.00044   0.65883
   D48       -2.48457   0.00001   0.00042  -0.00001   0.00041  -2.48416
   D49        3.13703  -0.00003  -0.00087   0.00026  -0.00061   3.13642
   D50        0.00390  -0.00003  -0.00134   0.00056  -0.00077   0.00313
   D51       -0.00064   0.00004  -0.00002   0.00034   0.00032  -0.00032
   D52       -3.13377   0.00005  -0.00049   0.00065   0.00016  -3.13361
   D53        3.13793  -0.00001  -0.00017  -0.00005  -0.00021   3.13772
   D54        0.00261  -0.00003   0.00002  -0.00030  -0.00028   0.00233
   D55        0.00494   0.00000  -0.00064   0.00026  -0.00038   0.00456
   D56       -3.13039  -0.00002  -0.00046   0.00001  -0.00045  -3.13083
   D57        3.13328   0.00002  -0.00019   0.00013  -0.00006   3.13322
   D58       -0.00066   0.00005   0.00143  -0.00041   0.00102   0.00036
   D59       -0.00208   0.00000  -0.00001  -0.00012  -0.00013  -0.00221
   D60       -3.13602   0.00003   0.00162  -0.00066   0.00095  -3.13507
   D61       -0.00793  -0.00003  -0.00172   0.00093  -0.00079  -0.00872
   D62        3.12463   0.00001  -0.00434   0.00240  -0.00194   3.12269
   D63        3.14130   0.00001  -0.00010   0.00039   0.00030  -3.14159
   D64       -0.00932   0.00005  -0.00272   0.00186  -0.00086  -0.01018
   D65       -0.01200   0.00002  -0.00049   0.00025  -0.00025  -0.01224
   D66        3.08565   0.00008  -0.00466   0.00325  -0.00141   3.08424
   D67        3.13804  -0.00002   0.00195  -0.00112   0.00083   3.13888
   D68       -0.04749   0.00004  -0.00221   0.00188  -0.00033  -0.04783
   D69       -0.00734   0.00005   0.00106   0.00028   0.00134  -0.00600
   D70        3.07858   0.00000  -0.00085   0.00056  -0.00030   3.07829
   D71       -3.10899   0.00000   0.00484  -0.00245   0.00239  -3.10660
   D72       -0.02307  -0.00005   0.00293  -0.00217   0.00076  -0.02231
   D73       -3.12453   0.00006   0.00133  -0.00060   0.00072  -3.12381
   D74        0.00129   0.00006   0.00097  -0.00037   0.00060   0.00189
   D75       -0.00325  -0.00015  -0.00192   0.00093  -0.00099  -0.00425
   D76        3.13183   0.00000  -0.00340   0.00086  -0.00255   3.12929
   D77       -2.90091   0.00061  -0.00231   0.00217  -0.00012  -2.90103
   D78        0.00526   0.00031   0.00149  -0.00023   0.00126   0.00651
   D79       -0.18321  -0.00033   0.00189  -0.00136   0.00053  -0.18268
   D80        2.93729  -0.00025   0.00151  -0.00171  -0.00019   2.93710
   D81       -3.12539  -0.00053  -0.00218   0.00070  -0.00148  -3.12687
   D82       -0.00489  -0.00045  -0.00255   0.00036  -0.00220  -0.00709
   D83       -0.00372  -0.00005   0.00014   0.00002   0.00017  -0.00356
   D84        3.11492  -0.00011  -0.00242   0.00098  -0.00144   3.11349
   D85        0.00072  -0.00022  -0.00166   0.00019  -0.00147  -0.00075
   D86        3.09486   0.00005  -0.00069   0.00012  -0.00057   3.09429
   D87       -3.11509  -0.00017   0.00115  -0.00086   0.00030  -3.11479
   D88       -0.02096   0.00011   0.00213  -0.00093   0.00120  -0.01976
   D89        2.61443   0.00011   0.01062  -0.00539   0.00523   2.61966
   D90       -0.51842   0.00000   0.00657  -0.00418   0.00239  -0.51603
   D91       -0.55491   0.00005   0.00757  -0.00425   0.00332  -0.55159
   D92        2.59543  -0.00006   0.00351  -0.00303   0.00048   2.59591
   D93       -3.13336   0.00000   0.00025  -0.00017   0.00008  -3.13327
   D94       -0.00004   0.00004   0.00050  -0.00030   0.00020   0.00017
   D95       -0.00830   0.00000  -0.00014   0.00008  -0.00006  -0.00836
   D96        3.12502   0.00004   0.00011  -0.00005   0.00006   3.12508
   D97       -3.13786  -0.00002   0.00011   0.00022   0.00033  -3.13753
   D98        0.00070  -0.00005  -0.00103   0.00042  -0.00061   0.00009
   D99       -0.00464   0.00002   0.00036   0.00009   0.00044  -0.00419
   D100       3.13391  -0.00001  -0.00078   0.00029  -0.00049   3.13342
   D101       3.14151   0.00005   0.00186  -0.00034   0.00152  -3.14016
   D102      -0.00254  -0.00003   0.00014   0.00010   0.00024  -0.00230
   D103      -0.00311   0.00002   0.00073  -0.00014   0.00059  -0.00252
   D104       3.13602  -0.00006  -0.00099   0.00030  -0.00069   3.13533
   D105       0.00392   0.00014   0.00137  -0.00079   0.00058   0.00450
   D106      -3.13061  -0.00002   0.00299  -0.00071   0.00228  -3.12833
   D107      -3.14012   0.00006  -0.00034  -0.00036  -0.00070  -3.14082
   D108       0.00853  -0.00010   0.00128  -0.00028   0.00100   0.00954
   D109       0.04794  -0.00044  -0.00030  -0.00014  -0.00044   0.04751
   D110      -3.06597  -0.00049   0.00020   0.00036   0.00056  -3.06541
   D111      -3.10024  -0.00029  -0.00181  -0.00021  -0.00202  -3.10226
   D112       0.06903  -0.00034  -0.00131   0.00029  -0.00102   0.06801
   D113       0.00239   0.00040   0.00247  -0.00032   0.00215   0.00454
   D114      -3.08487   0.00009   0.00137  -0.00024   0.00114  -3.08373
   D115       3.11873   0.00041   0.00202  -0.00082   0.00120   3.11994
   D116       0.03147   0.00010   0.00092  -0.00073   0.00019   0.03166
   D117      -3.13192   0.00005   0.00234  -0.00091   0.00143  -3.13050
   D118       0.03173   0.00003   0.00215  -0.00103   0.00112   0.03286
   D119       0.01196   0.00002   0.00087  -0.00031   0.00056   0.01252
   D120      -3.10756   0.00000   0.00068  -0.00043   0.00025  -3.10731
   D121      -3.13779  -0.00004  -0.00183   0.00076  -0.00107  -3.13886
   D122       0.00494  -0.00001  -0.00082   0.00036  -0.00046   0.00448
   D123       0.00153  -0.00001  -0.00038   0.00017  -0.00021   0.00132
   D124      -3.13892   0.00001   0.00063  -0.00024   0.00040  -3.13852
   D125      -0.01453  -0.00003  -0.00079   0.00024  -0.00055  -0.01508
   D126      -3.13989  -0.00002  -0.00047   0.00013  -0.00034  -3.14024
   D127       3.10513  -0.00001  -0.00061   0.00035  -0.00025   3.10487
   D128      -0.02024   0.00000  -0.00029   0.00024  -0.00004  -0.02028
   D129      -0.01206  -0.00001  -0.00018   0.00005  -0.00012  -0.01218
   D130      -3.13912   0.00001   0.00042  -0.00014   0.00028  -3.13885
   D131       3.12838  -0.00003  -0.00121   0.00046  -0.00075   3.12764
   D132       0.00131  -0.00001  -0.00061   0.00026  -0.00034   0.00097
   D133       0.00394   0.00001   0.00024  -0.00002   0.00022   0.00416
   D134      -3.13570   0.00001   0.00020  -0.00002   0.00018  -3.13552
   D135       3.12960   0.00000  -0.00007   0.00009   0.00001   3.12961
   D136      -0.01004   0.00000  -0.00011   0.00008  -0.00003  -0.01007
   D137       0.00946   0.00000   0.00025  -0.00012   0.00012   0.00958
   D138      -3.13409   0.00001   0.00028  -0.00012   0.00016  -3.13393
   D139       3.13677  -0.00001  -0.00034   0.00007  -0.00027   3.13649
   D140      -0.00678  -0.00001  -0.00030   0.00007  -0.00023  -0.00701
   D141       3.13712  -0.00017  -0.00617   0.00194  -0.00423   3.13289
   D142      -0.03206  -0.00005  -0.00332   0.00143  -0.00188  -0.03394
   D143      -0.01340  -0.00006  -0.00204   0.00070  -0.00133  -0.01473
   D144       3.10061   0.00006   0.00082   0.00019   0.00101   3.10162
   D145       3.13350   0.00013   0.00543  -0.00184   0.00359   3.13709
   D146      -0.00145   0.00011   0.00475  -0.00165   0.00310   0.00166
   D147       0.00071   0.00003   0.00135  -0.00062   0.00074   0.00145
   D148      -3.13424   0.00001   0.00067  -0.00042   0.00025  -3.13399
   D149       0.01438   0.00004   0.00101  -0.00017   0.00084   0.01521
   D150       3.13749   0.00007   0.00199  -0.00050   0.00149   3.13898
   D151      -3.09988  -0.00007  -0.00182   0.00034  -0.00148  -3.10136
   D152       0.02323  -0.00004  -0.00084   0.00001  -0.00083   0.02240
   D153       0.01062   0.00002   0.00033   0.00001   0.00033   0.01096
   D154      -3.14093  -0.00001  -0.00029   0.00007  -0.00023  -3.14116
   D155      -3.13773   0.00004   0.00102  -0.00019   0.00083  -3.13690
   D156      -0.00610   0.00001   0.00040  -0.00013   0.00027  -0.00583
   D157      -0.00300   0.00000   0.00069  -0.00045   0.00024  -0.00276
   D158       3.13489   0.00001   0.00073  -0.00041   0.00032   3.13521
   D159      -3.12643  -0.00002  -0.00028  -0.00012  -0.00041  -3.12683
   D160       0.01146  -0.00002  -0.00024  -0.00008  -0.00032   0.01114
   D161      -0.00961  -0.00003  -0.00136   0.00053  -0.00083  -0.01044
   D162       3.13570  -0.00004  -0.00140   0.00049  -0.00091   3.13478
   D163      -3.14138   0.00000  -0.00075   0.00048  -0.00028   3.14153
   D164       0.00393  -0.00001  -0.00080   0.00043  -0.00036   0.00356
         Item               Value     Threshold  Converged?
 Maximum Force            0.002191     0.000450     NO 
 RMS     Force            0.000276     0.000300     YES
 Maximum Displacement     0.077380     0.001800     NO 
 RMS     Displacement     0.018963     0.001200     NO 
 Predicted change in Energy=-3.739461D-05
 GradGradGradGradGradGradGradGradGradGradGradGradGradGradGradGradGradGrad

 Leave Link  103 at Sat Oct 20 09:34:39 2018, MaxMem=   838860800 cpu:       353.4
 (Enter /soft/sl6.3/x86_64/gaussian/g09_d01/g09/l202.exe)
 Stoichiometry    C26H18Cl2F2FeN8(5)
 Framework group  C1[X(C26H18Cl2F2FeN8)]
 Deg. of freedom   165
 Full point group                 C1      NOp   1
 RotChk:  IX=0 Diff= 8.30D-03
 Largest Abelian subgroup         C1      NOp   1
 Largest concise Abelian subgroup C1      NOp   1
                         Standard orientation:                         
 ---------------------------------------------------------------------
 Center     Atomic      Atomic             Coordinates (Angstroms)
 Number     Number       Type             X           Y           Z
 ---------------------------------------------------------------------
      1         26           0       -0.121729   -1.602261   -0.555482
      2         17           0       -0.148986   -0.825111   -2.750282
      3          7           0       -2.107858   -2.705360   -0.812880
      4          7           0       -1.795334   -0.099258   -0.137666
      5          7           0       -1.824788    1.169142    0.110407
      6          7           0       -3.083943    1.589870   -0.138291
      7          6           0       -2.176163   -3.997412   -1.148967
      8          1           0       -1.239041   -4.540370   -1.070260
      9          6           0       -3.361107   -4.593519   -1.572274
     10          1           0       -3.372082   -5.642446   -1.839906
     11          6           0       -4.510486   -3.814520   -1.650558
     12          1           0       -5.449090   -4.245628   -1.979618
     13          6           0       -4.442047   -2.468738   -1.308003
     14          1           0       -5.320026   -1.837127   -1.367156
     15          6           0       -3.216685   -1.944850   -0.896284
     16          6           0       -3.027102   -0.538030   -0.535225
     17          6           0       -3.866457    0.553039   -0.542767
     18          1           0       -4.893587    0.684884   -0.832241
     19         17           0        1.093848   -3.710556   -0.383897
     20          7           0       -0.087437   -1.738240    1.787886
     21          7           0        1.638092   -0.507676    0.130834
     22          7           0        2.594811    0.063899   -0.525341
     23          7           0        3.577192    0.325474    0.362317
     24          6           0       -0.994236   -2.349573    2.552039
     25          1           0       -1.867928   -2.731957    2.036368
     26          6           0       -0.843160   -2.516337    3.923673
     27          1           0       -1.605912   -3.027120    4.497617
     28          6           0        0.309700   -2.021196    4.527537
     29          1           0        0.467561   -2.134010    5.593829
     30          6           0        1.259472   -1.383277    3.742388
     31          1           0        2.166886   -0.988851    4.182942
     32          6           0        1.028660   -1.261190    2.369868
     33          6           0        1.968310   -0.623798    1.453330
     34          6           0        3.226508   -0.088707    1.609404
     35          1           0        3.886632   -0.011669    2.454459
     36          6           0       -3.423580    2.966709    0.004143
     37          6           0       -4.680060    3.330044    0.486617
     38          6           0       -2.482208    3.936186   -0.343834
     39          6           0       -5.007759    4.676224    0.609862
     40          6           0       -2.802309    5.280948   -0.205597
     41          6           0       -4.061360    5.629119    0.263549
     42          1           0       -5.393560    2.571590    0.784361
     43          1           0       -1.515274    3.628768   -0.718520
     44          1           0       -5.974193    4.990497    0.982232
     45          1           0       -2.095292    6.057015   -0.469095
     46          6           0        4.789372    0.929969   -0.081107
     47          6           0        5.518633    1.750998    0.777642
     48          6           0        5.225181    0.691061   -1.385658
     49          6           0        6.705676    2.327096    0.336967
     50          6           0        6.402205    1.278950   -1.831054
     51          6           0        7.126522    2.082220   -0.961421
     52          1           0        5.157545    1.962869    1.776276
     53          1           0        4.637817    0.055891   -2.034762
     54          1           0        7.292920    2.970811    0.979006
     55          1           0        6.765392    1.112862   -2.837085
     56          9           0       -4.374463    6.933308    0.388971
     57          9           0        8.272826    2.646213   -1.391345
 ---------------------------------------------------------------------
 Rotational constants (GHZ):      0.0818756      0.0552616      0.0410652
 Leave Link  202 at Sat Oct 20 09:34:39 2018, MaxMem=   838860800 cpu:         1.2
 (Enter /soft/sl6.3/x86_64/gaussian/g09_d01/g09/l301.exe)
 Standard basis: 6-311G(d,p) (5D, 7F)
 Ernie: Thresh=  0.10000D-02 Tol=  0.10000D-05 Strict=F.
 There are   898 symmetry adapted cartesian basis functions of A   symmetry.
 There are   854 symmetry adapted basis functions of A   symmetry.
   854 basis functions,  1475 primitive gaussians,   898 cartesian basis functions
   156 alpha electrons      152 beta electrons
       nuclear repulsion energy      5210.9294617352 Hartrees.
 IExCor=  402 DFT=T Ex+Corr=B3LYP ExCW=0 ScaHFX=  0.200000
 ScaDFX=  0.800000  0.720000  1.000000  0.810000 ScalE2=  1.000000  1.000000
 IRadAn=      0 IRanWt=     -1 IRanGd=            0 ICorTp=0 IEmpDi=  4
 NAtoms=   57 NActive=   57 NUniq=   57 SFac= 1.00D+00 NAtFMM=   60 NAOKFM=F Big=F
 Integral buffers will be    131072 words long.
 Raffenetti 2 integral format.
 Two-electron integral symmetry is turned on.
 Leave Link  301 at Sat Oct 20 09:34:39 2018, MaxMem=   838860800 cpu:         1.3
 (Enter /soft/sl6.3/x86_64/gaussian/g09_d01/g09/l302.exe)
 NPDir=0 NMtPBC=     1 NCelOv=     1 NCel=       1 NClECP=     1 NCelD=      1
         NCelK=      1 NCelE2=     1 NClLst=     1 CellRange=     0.0.
 One-electron integrals computed using PRISM.
 NBasis=   854 RedAO= T EigKep=  2.12D-04  NBF=   854
 NBsUse=   854 1.00D-06 EigRej= -1.00D+00 NBFU=   854
 Precomputing XC quadrature grid using
 IXCGrd= 4 IRadAn=           0 IRanWt=          -1 IRanGd=           0 AccXCQ= 0.00D+00.
 Generated NRdTot=       0 NPtTot=           0 NUsed=           0 NTot=          32
 NSgBfM=   815   815   815   816   816 MxSgAt=    57 MxSgA2=    57.
 Leave Link  302 at Sat Oct 20 09:34:50 2018, MaxMem=   838860800 cpu:       142.7
 (Enter /soft/sl6.3/x86_64/gaussian/g09_d01/g09/l303.exe)
 DipDrv:  MaxL=1.
 Leave Link  303 at Sat Oct 20 09:34:51 2018, MaxMem=   838860800 cpu:         8.4
 (Enter /soft/sl6.3/x86_64/gaussian/g09_d01/g09/l401.exe)
 Initial guess from the checkpoint file:  "FeCl2L12_F_cis2.chk"
 B after Tr=     0.000000    0.000000    0.000000
         Rot=    0.999997    0.002273    0.001170    0.000076 Ang=   0.29 deg.
 Guess basis will be translated and rotated to current coordinates.
 JPrj=2 DoOrth=T DoCkMO=T.
 Initial guess <Sx>= 0.0000 <Sy>= 0.0000 <Sz>= 2.0000 <S**2>= 6.0203 S= 2.0040
 Generating alternative initial guess.
 ExpMin= 4.19D-02 ExpMax= 2.58D+05 ExpMxC= 8.89D+03 IAcc=2 IRadAn=         4 AccDes= 0.00D+00
 Harris functional with IExCor=  402 and IRadAn=       4 diagonalized for initial guess.
 HarFok:  IExCor=  402 AccDes= 0.00D+00 IRadAn=         4 IDoV= 1 UseB2=F ITyADJ=14
 ICtDFT=  3500011 ScaDFX=  1.000000  1.000000  1.000000  1.000000
 FoFCou: FMM=F IPFlag=           0 FMFlag=      100000 FMFlg1=           0
         NFxFlg=           0 DoJE=T BraDBF=F KetDBF=T FulRan=T
         wScrn=  0.000000 ICntrl=     500 IOpCl=  0 I1Cent=   200000004 NGrid=           0
         NMat0=    1 NMatS0=      1 NMatT0=    0 NMatD0=    1 NMtDS0=    0 NMtDT0=    0
 Petite list used in FoFCou.
 Harris En= -3823.57248063113    
 Leave Link  401 at Sat Oct 20 09:35:27 2018, MaxMem=   838860800 cpu:       419.4
 (Enter /soft/sl6.3/x86_64/gaussian/g09_d01/g09/l502.exe)
 UHF open shell SCF:
 Using DIIS extrapolation, IDIIS=  1040.
 Integral symmetry usage will be decided dynamically.
 IVT=     2458780 IEndB=     2458780 NGot=   838860800 MDV=   837225963
 LenX=   837225963 LenY=   836418661
 Requested convergence on RMS density matrix=1.00D-08 within 128 cycles.
 Requested convergence on MAX density matrix=1.00D-06.
 Requested convergence on             energy=1.00D-06.
 No special actions if energy rises.
 Fock matrices will be formed incrementally for  20 cycles.

 Cycle   1  Pass 1  IDiag  1:
 FoFJK:  IHMeth= 1 ICntrl=       0 DoSepK=F KAlg= 0 I1Cent=   0 FoldK=F
 IRaf= 520000000 NMat=   1 IRICut=       1 DoRegI=T DoRafI=F ISym2E= 0.
 FoFCou: FMM=F IPFlag=           0 FMFlag=      100000 FMFlg1=           0
         NFxFlg=           0 DoJE=F BraDBF=F KetDBF=F FulRan=T
         wScrn=  0.000000 ICntrl=       0 IOpCl=  1 I1Cent=           0 NGrid=           0
         NMat0=    1 NMatS0=      1 NMatT0=    0 NMatD0=    1 NMtDS0=    0 NMtDT0=    0
 Symmetry not used in FoFCou.
 E= -3823.93687802677    
 DIIS: error= 4.89D-04 at cycle   1 NSaved=   1.
 NSaved= 1 IEnMin= 1 EnMin= -3823.93687802677     IErMin= 1 ErrMin= 4.89D-04
 ErrMax= 4.89D-04  0.00D+00 EMaxC= 1.00D-01 BMatC= 1.99D-03 BMatP= 1.99D-03
 IDIUse=3 WtCom= 9.95D-01 WtEn= 4.89D-03
 Coeff-Com:  0.100D+01
 Coeff-En:   0.100D+01
 Coeff:      0.100D+01
 Gap=     0.757 Goal=   None    Shift=    0.000
 Gap=     0.723 Goal=   None    Shift=    0.000
 RMSDP=4.21D-05 MaxDP=1.45D-03              OVMax= 4.58D-03

 Cycle   2  Pass 1  IDiag  1:
 RMSU=  4.21D-05    CP:  1.00D+00
 E= -3823.93778303149     Delta-E=       -0.000905004719 Rises=F Damp=F
 DIIS: error= 1.03D-04 at cycle   2 NSaved=   2.
 NSaved= 2 IEnMin= 2 EnMin= -3823.93778303149     IErMin= 2 ErrMin= 1.03D-04
 ErrMax= 1.03D-04  0.00D+00 EMaxC= 1.00D-01 BMatC= 4.97D-05 BMatP= 1.99D-03
 IDIUse=3 WtCom= 9.99D-01 WtEn= 1.03D-03
 Coeff-Com: -0.469D-01 0.105D+01
 Coeff-En:   0.000D+00 0.100D+01
 Coeff:     -0.468D-01 0.105D+01
 Gap=     0.123 Goal=   None    Shift=    0.000
 Gap=     0.090 Goal=   None    Shift=    0.000
 RMSDP=1.06D-05 MaxDP=7.60D-04 DE=-9.05D-04 OVMax= 1.76D-03

 Cycle   3  Pass 1  IDiag  1:
 RMSU=  1.05D-05    CP:  1.00D+00  1.02D+00
 E= -3823.93777983236     Delta-E=        0.000003199131 Rises=F Damp=F
 DIIS: error= 1.86D-04 at cycle   3 NSaved=   3.
 NSaved= 3 IEnMin= 2 EnMin= -3823.93778303149     IErMin= 2 ErrMin= 1.03D-04
 ErrMax= 1.86D-04  0.00D+00 EMaxC= 1.00D-01 BMatC= 1.01D-04 BMatP= 4.97D-05
 IDIUse=3 WtCom= 4.23D-01 WtEn= 5.77D-01
 Coeff-Com: -0.457D-01 0.649D+00 0.397D+00
 Coeff-En:   0.000D+00 0.553D+00 0.447D+00
 Coeff:     -0.193D-01 0.594D+00 0.426D+00
 Gap=     0.123 Goal=   None    Shift=    0.000
 Gap=     0.089 Goal=   None    Shift=    0.000
 RMSDP=6.52D-06 MaxDP=6.39D-04 DE= 3.20D-06 OVMax= 1.63D-03

 Cycle   4  Pass 1  IDiag  1:
 RMSU=  3.67D-06    CP:  1.00D+00  1.05D+00  5.02D-01
 E= -3823.93779911486     Delta-E=       -0.000019282505 Rises=F Damp=F
 DIIS: error= 6.86D-05 at cycle   4 NSaved=   4.
 NSaved= 4 IEnMin= 4 EnMin= -3823.93779911486     IErMin= 4 ErrMin= 6.86D-05
 ErrMax= 6.86D-05  0.00D+00 EMaxC= 1.00D-01 BMatC= 1.19D-05 BMatP= 4.97D-05
 IDIUse=1 WtCom= 1.00D+00 WtEn= 0.00D+00
 Coeff-Com: -0.173D-01 0.204D+00 0.274D+00 0.540D+00
 Coeff:     -0.173D-01 0.204D+00 0.274D+00 0.540D+00
 Gap=     0.123 Goal=   None    Shift=    0.000
 Gap=     0.089 Goal=   None    Shift=    0.000
 RMSDP=2.04D-06 MaxDP=1.51D-04 DE=-1.93D-05 OVMax= 4.72D-04

 Cycle   5  Pass 1  IDiag  1:
 RMSU=  1.39D-06    CP:  1.00D+00  1.06D+00  5.52D-01  6.24D-01
 E= -3823.93780162179     Delta-E=       -0.000002506931 Rises=F Damp=F
 DIIS: error= 1.92D-05 at cycle   5 NSaved=   5.
 NSaved= 5 IEnMin= 5 EnMin= -3823.93780162179     IErMin= 5 ErrMin= 1.92D-05
 ErrMax= 1.92D-05  0.00D+00 EMaxC= 1.00D-01 BMatC= 8.51D-07 BMatP= 1.19D-05
 IDIUse=1 WtCom= 1.00D+00 WtEn= 0.00D+00
 Coeff-Com: -0.402D-02 0.313D-01 0.107D+00 0.313D+00 0.553D+00
 Coeff:     -0.402D-02 0.313D-01 0.107D+00 0.313D+00 0.553D+00
 Gap=     0.123 Goal=   None    Shift=    0.000
 Gap=     0.089 Goal=   None    Shift=    0.000
 RMSDP=7.62D-07 MaxDP=3.87D-05 DE=-2.51D-06 OVMax= 2.58D-04

 Cycle   6  Pass 1  IDiag  1:
 RMSU=  5.48D-07    CP:  1.00D+00  1.05D+00  5.74D-01  7.17D-01  7.61D-01
 E= -3823.93780180913     Delta-E=       -0.000000187334 Rises=F Damp=F
 DIIS: error= 1.10D-05 at cycle   6 NSaved=   6.
 NSaved= 6 IEnMin= 6 EnMin= -3823.93780180913     IErMin= 6 ErrMin= 1.10D-05
 ErrMax= 1.10D-05  0.00D+00 EMaxC= 1.00D-01 BMatC= 2.15D-07 BMatP= 8.51D-07
 IDIUse=1 WtCom= 1.00D+00 WtEn= 0.00D+00
 Coeff-Com:  0.336D-03-0.168D-01 0.259D-01 0.124D+00 0.375D+00 0.491D+00
 Coeff:      0.336D-03-0.168D-01 0.259D-01 0.124D+00 0.375D+00 0.491D+00
 Gap=     0.123 Goal=   None    Shift=    0.000
 Gap=     0.089 Goal=   None    Shift=    0.000
 RMSDP=3.82D-07 MaxDP=2.71D-05 DE=-1.87D-07 OVMax= 2.30D-04

 Cycle   7  Pass 1  IDiag  1:
 RMSU=  3.39D-07    CP:  1.00D+00  1.05D+00  5.80D-01  7.36D-01  8.35D-01
                    CP:  8.10D-01
 E= -3823.93780187748     Delta-E=       -0.000000068354 Rises=F Damp=F
 DIIS: error= 6.73D-06 at cycle   7 NSaved=   7.
 NSaved= 7 IEnMin= 7 EnMin= -3823.93780187748     IErMin= 7 ErrMin= 6.73D-06
 ErrMax= 6.73D-06  0.00D+00 EMaxC= 1.00D-01 BMatC= 4.04D-08 BMatP= 2.15D-07
 IDIUse=1 WtCom= 1.00D+00 WtEn= 0.00D+00
 Coeff-Com:  0.730D-03-0.158D-01 0.370D-02 0.418D-01 0.177D+00 0.325D+00
 Coeff-Com:  0.468D+00
 Coeff:      0.730D-03-0.158D-01 0.370D-02 0.418D-01 0.177D+00 0.325D+00
 Coeff:      0.468D+00
 Gap=     0.123 Goal=   None    Shift=    0.000
 Gap=     0.089 Goal=   None    Shift=    0.000
 RMSDP=2.16D-07 MaxDP=2.34D-05 DE=-6.84D-08 OVMax= 1.81D-04

 Cycle   8  Pass 1  IDiag  1:
 RMSU=  1.60D-07    CP:  1.00D+00  1.05D+00  5.83D-01  7.49D-01  8.80D-01
                    CP:  1.02D+00  1.07D+00
 E= -3823.93780190361     Delta-E=       -0.000000026132 Rises=F Damp=F
 DIIS: error= 6.54D-06 at cycle   8 NSaved=   8.
 NSaved= 8 IEnMin= 8 EnMin= -3823.93780190361     IErMin= 8 ErrMin= 6.54D-06
 ErrMax= 6.54D-06  0.00D+00 EMaxC= 1.00D-01 BMatC= 1.48D-08 BMatP= 4.04D-08
 IDIUse=1 WtCom= 1.00D+00 WtEn= 0.00D+00
 Coeff-Com:  0.360D-03-0.508D-02-0.502D-02-0.982D-02 0.197D-02 0.685D-01
 Coeff-Com:  0.297D+00 0.652D+00
 Coeff:      0.360D-03-0.508D-02-0.502D-02-0.982D-02 0.197D-02 0.685D-01
 Coeff:      0.297D+00 0.652D+00
 Gap=     0.123 Goal=   None    Shift=    0.000
 Gap=     0.089 Goal=   None    Shift=    0.000
 RMSDP=2.48D-07 MaxDP=2.94D-05 DE=-2.61D-08 OVMax= 2.54D-04

 Cycle   9  Pass 1  IDiag  1:
 RMSU=  9.35D-08    CP:  1.00D+00  1.05D+00  5.84D-01  7.59D-01  9.31D-01
                    CP:  1.24D+00  1.56D+00  1.41D+00
 E= -3823.93780193128     Delta-E=       -0.000000027670 Rises=F Damp=F
 DIIS: error= 6.10D-06 at cycle   9 NSaved=   9.
 NSaved= 9 IEnMin= 9 EnMin= -3823.93780193128     IErMin= 9 ErrMin= 6.10D-06
 ErrMax= 6.10D-06  0.00D+00 EMaxC= 1.00D-01 BMatC= 1.02D-08 BMatP= 1.48D-08
 IDIUse=1 WtCom= 1.00D+00 WtEn= 0.00D+00
 Coeff-Com: -0.345D-03 0.965D-02-0.645D-02-0.412D-01-0.143D+00-0.217D+00
 Coeff-Com: -0.176D+00 0.466D+00 0.111D+01
 Coeff:     -0.345D-03 0.965D-02-0.645D-02-0.412D-01-0.143D+00-0.217D+00
 Coeff:     -0.176D+00 0.466D+00 0.111D+01
 Gap=     0.123 Goal=   None    Shift=    0.000
 Gap=     0.089 Goal=   None    Shift=    0.000
 RMSDP=4.81D-07 MaxDP=6.16D-05 DE=-2.77D-08 OVMax= 5.15D-04

 Cycle  10  Pass 1  IDiag  1:
 RMSU=  8.79D-08    CP:  1.00D+00  1.05D+00  5.86D-01  7.79D-01  1.02D+00
                    CP:  1.69D+00  2.43D+00  2.79D+00  1.80D+00
 E= -3823.93780197838     Delta-E=       -0.000000047094 Rises=F Damp=F
 DIIS: error= 5.26D-06 at cycle  10 NSaved=  10.
 NSaved=10 IEnMin=10 EnMin= -3823.93780197838     IErMin=10 ErrMin= 5.26D-06
 ErrMax= 5.26D-06  0.00D+00 EMaxC= 1.00D-01 BMatC= 8.27D-09 BMatP= 1.02D-08
 IDIUse=1 WtCom= 1.00D+00 WtEn= 0.00D+00
 Coeff-Com: -0.706D-03 0.150D-01-0.208D-02-0.320D-01-0.145D+00-0.282D+00
 Coeff-Com: -0.458D+00-0.222D+00 0.118D+01 0.949D+00
 Coeff:     -0.706D-03 0.150D-01-0.208D-02-0.320D-01-0.145D+00-0.282D+00
 Coeff:     -0.458D+00-0.222D+00 0.118D+01 0.949D+00
 Gap=     0.123 Goal=   None    Shift=    0.000
 Gap=     0.089 Goal=   None    Shift=    0.000
 RMSDP=6.70D-07 MaxDP=8.56D-05 DE=-4.71D-08 OVMax= 7.20D-04

 Cycle  11  Pass 1  IDiag  1:
 RMSU=  3.60D-07    CP:  1.00D+00  1.05D+00  5.89D-01  8.02D-01  1.13D+00
                    CP:  2.29D+00  3.00D+00  3.00D+00  3.00D+00  1.91D+00
 E= -3823.93780202813     Delta-E=       -0.000000049749 Rises=F Damp=F
 DIIS: error= 4.03D-06 at cycle  11 NSaved=  11.
 NSaved=11 IEnMin=11 EnMin= -3823.93780202813     IErMin=11 ErrMin= 4.03D-06
 ErrMax= 4.03D-06  0.00D+00 EMaxC= 1.00D-01 BMatC= 3.87D-09 BMatP= 8.27D-09
 IDIUse=1 WtCom= 1.00D+00 WtEn= 0.00D+00
 Coeff-Com: -0.300D-03 0.503D-02 0.102D-02-0.104D-02-0.237D-01-0.737D-01
 Coeff-Com: -0.202D+00-0.450D+00 0.239D+00 0.598D+00 0.908D+00
 Coeff:     -0.300D-03 0.503D-02 0.102D-02-0.104D-02-0.237D-01-0.737D-01
 Coeff:     -0.202D+00-0.450D+00 0.239D+00 0.598D+00 0.908D+00
 Gap=     0.123 Goal=   None    Shift=    0.000
 Gap=     0.089 Goal=   None    Shift=    0.000
 RMSDP=5.24D-07 MaxDP=7.22D-05 DE=-4.97D-08 OVMax= 5.66D-04

 Cycle  12  Pass 1  IDiag  1:
 RMSU=  1.29D-07    CP:  1.00D+00  1.05D+00  5.90D-01  8.19D-01  1.22D+00
                    CP:  2.73D+00  3.00D+00  3.00D+00  3.00D+00  3.00D+00
                    CP:  2.13D+00
 E= -3823.93780205542     Delta-E=       -0.000000027292 Rises=F Damp=F
 DIIS: error= 3.25D-06 at cycle  12 NSaved=  12.
 NSaved=12 IEnMin=12 EnMin= -3823.93780205542     IErMin=12 ErrMin= 3.25D-06
 ErrMax= 3.25D-06  0.00D+00 EMaxC= 1.00D-01 BMatC= 2.70D-09 BMatP= 3.87D-09
 IDIUse=1 WtCom= 1.00D+00 WtEn= 0.00D+00
 Coeff-Com:  0.110D-03-0.343D-02 0.136D-02 0.141D-01 0.508D-01 0.815D-01
 Coeff-Com:  0.801D-01-0.251D+00-0.351D+00-0.423D-01 0.682D+00 0.737D+00
 Coeff:      0.110D-03-0.343D-02 0.136D-02 0.141D-01 0.508D-01 0.815D-01
 Coeff:      0.801D-01-0.251D+00-0.351D+00-0.423D-01 0.682D+00 0.737D+00
 Gap=     0.123 Goal=   None    Shift=    0.000
 Gap=     0.089 Goal=   None    Shift=    0.000
 RMSDP=3.26D-07 MaxDP=4.74D-05 DE=-2.73D-08 OVMax= 3.54D-04

 Cycle  13  Pass 1  IDiag  1:
 RMSU=  9.96D-08    CP:  1.00D+00  1.05D+00  5.91D-01  8.28D-01  1.27D+00
                    CP:  2.99D+00  3.00D+00  3.00D+00  3.00D+00  3.00D+00
                    CP:  2.83D+00  1.67D+00
 E= -3823.93780206870     Delta-E=       -0.000000013275 Rises=F Damp=F
 DIIS: error= 2.78D-06 at cycle  13 NSaved=  13.
 NSaved=13 IEnMin=13 EnMin= -3823.93780206870     IErMin=13 ErrMin= 2.78D-06
 ErrMax= 2.78D-06  0.00D+00 EMaxC= 1.00D-01 BMatC= 1.46D-09 BMatP= 2.70D-09
 IDIUse=1 WtCom= 1.00D+00 WtEn= 0.00D+00
 Coeff-Com:  0.226D-03-0.438D-02-0.164D-03 0.607D-02 0.319D-01 0.751D-01
 Coeff-Com:  0.169D+00 0.159D+00-0.246D+00-0.433D+00-0.264D+00 0.307D+00
 Coeff-Com:  0.120D+01
 Coeff:      0.226D-03-0.438D-02-0.164D-03 0.607D-02 0.319D-01 0.751D-01
 Coeff:      0.169D+00 0.159D+00-0.246D+00-0.433D+00-0.264D+00 0.307D+00
 Coeff:      0.120D+01
 Gap=     0.123 Goal=   None    Shift=    0.000
 Gap=     0.089 Goal=   None    Shift=    0.000
 RMSDP=3.06D-07 MaxDP=4.48D-05 DE=-1.33D-08 OVMax= 3.32D-04

 Cycle  14  Pass 1  IDiag  1:
 RMSU=  1.97D-07    CP:  1.00D+00  1.05D+00  5.91D-01  8.33D-01  1.31D+00
                    CP:  3.00D+00  3.00D+00  3.00D+00  3.00D+00  3.00D+00
                    CP:  3.00D+00  2.38D+00  2.37D+00
 E= -3823.93780207923     Delta-E=       -0.000000010536 Rises=F Damp=F
 DIIS: error= 2.17D-06 at cycle  14 NSaved=  14.
 NSaved=14 IEnMin=14 EnMin= -3823.93780207923     IErMin=14 ErrMin= 2.17D-06
 ErrMax= 2.17D-06  0.00D+00 EMaxC= 1.00D-01 BMatC= 1.12D-09 BMatP= 1.46D-09
 IDIUse=1 WtCom= 1.00D+00 WtEn= 0.00D+00
 Coeff-Com:  0.765D-04-0.123D-03-0.142D-02-0.863D-02-0.263D-01-0.222D-01
 Coeff-Com:  0.678D-01 0.374D+00 0.155D+00-0.356D+00-0.870D+00-0.421D+00
 Coeff-Com:  0.107D+01 0.104D+01
 Coeff:      0.765D-04-0.123D-03-0.142D-02-0.863D-02-0.263D-01-0.222D-01
 Coeff:      0.678D-01 0.374D+00 0.155D+00-0.356D+00-0.870D+00-0.421D+00
 Coeff:      0.107D+01 0.104D+01
 Gap=     0.123 Goal=   None    Shift=    0.000
 Gap=     0.089 Goal=   None    Shift=    0.000
 RMSDP=3.61D-07 MaxDP=5.32D-05 DE=-1.05D-08 OVMax= 3.89D-04

 Cycle  15  Pass 1  IDiag  1:
 RMSU=  1.34D-07    CP:  1.00D+00  1.05D+00  5.92D-01  8.38D-01  1.35D+00
                    CP:  3.00D+00  3.00D+00  3.00D+00  3.00D+00  3.00D+00
                    CP:  3.00D+00  3.00D+00  3.00D+00  2.43D+00
 E= -3823.93780208835     Delta-E=       -0.000000009117 Rises=F Damp=F
 DIIS: error= 1.38D-06 at cycle  15 NSaved=  15.
 NSaved=15 IEnMin=15 EnMin= -3823.93780208835     IErMin=15 ErrMin= 1.38D-06
 ErrMax= 1.38D-06  0.00D+00 EMaxC= 1.00D-01 BMatC= 6.54D-10 BMatP= 1.12D-09
 IDIUse=1 WtCom= 1.00D+00 WtEn= 0.00D+00
 Coeff-Com: -0.984D-04 0.306D-02-0.931D-03-0.114D-01-0.454D-01-0.731D-01
 Coeff-Com: -0.703D-01 0.226D+00 0.291D+00 0.243D-01-0.564D+00-0.592D+00
 Coeff-Com:  0.154D-01 0.878D+00 0.919D+00
 Coeff:     -0.984D-04 0.306D-02-0.931D-03-0.114D-01-0.454D-01-0.731D-01
 Coeff:     -0.703D-01 0.226D+00 0.291D+00 0.243D-01-0.564D+00-0.592D+00
 Coeff:      0.154D-01 0.878D+00 0.919D+00
 Gap=     0.123 Goal=   None    Shift=    0.000
 Gap=     0.089 Goal=   None    Shift=    0.000
 RMSDP=3.28D-07 MaxDP=4.92D-05 DE=-9.12D-09 OVMax= 3.53D-04

 Cycle  16  Pass 1  IDiag  1:
 RMSU=  1.57D-07    CP:  1.00D+00  1.05D+00  5.92D-01  8.43D-01  1.39D+00
                    CP:  3.00D+00  3.00D+00  3.00D+00  3.00D+00  3.00D+00
                    CP:  3.00D+00  3.00D+00  3.00D+00  3.00D+00  2.42D+00
 E= -3823.93780209331     Delta-E=       -0.000000004960 Rises=F Damp=F
 DIIS: error= 6.01D-07 at cycle  16 NSaved=  16.
 NSaved=16 IEnMin=16 EnMin= -3823.93780209331     IErMin=16 ErrMin= 6.01D-07
 ErrMax= 6.01D-07  0.00D+00 EMaxC= 1.00D-01 BMatC= 3.24D-10 BMatP= 6.54D-10
 IDIUse=1 WtCom= 1.00D+00 WtEn= 0.00D+00
 Coeff-Com: -0.968D-04 0.205D-02 0.373D-04-0.392D-02-0.183D-01-0.395D-01
 Coeff-Com: -0.847D-01 0.334D-02 0.100D+00 0.193D+00 0.500D-02-0.207D+00
 Coeff-Com: -0.451D+00 0.101D+00 0.661D+00 0.740D+00
 Coeff:     -0.968D-04 0.205D-02 0.373D-04-0.392D-02-0.183D-01-0.395D-01
 Coeff:     -0.847D-01 0.334D-02 0.100D+00 0.193D+00 0.500D-02-0.207D+00
 Coeff:     -0.451D+00 0.101D+00 0.661D+00 0.740D+00
 Gap=     0.123 Goal=   None    Shift=    0.000
 Gap=     0.089 Goal=   None    Shift=    0.000
 RMSDP=1.57D-07 MaxDP=2.32D-05 DE=-4.96D-09 OVMax= 1.67D-04

 Cycle  17  Pass 1  IDiag  1:
 RMSU=  3.71D-08    CP:  1.00D+00  1.05D+00  5.93D-01  8.46D-01  1.40D+00
                    CP:  3.00D+00  3.00D+00  3.00D+00  3.00D+00  3.00D+00
                    CP:  3.00D+00  3.00D+00  3.00D+00  3.00D+00  3.00D+00
                    CP:  1.76D+00
 E= -3823.93780209456     Delta-E=       -0.000000001250 Rises=F Damp=F
 DIIS: error= 2.79D-07 at cycle  17 NSaved=  17.
 NSaved=17 IEnMin=17 EnMin= -3823.93780209456     IErMin=17 ErrMin= 2.79D-07
 ErrMax= 2.79D-07  0.00D+00 EMaxC= 1.00D-01 BMatC= 9.46D-11 BMatP= 3.24D-10
 IDIUse=1 WtCom= 1.00D+00 WtEn= 0.00D+00
 Coeff-Com: -0.852D-05-0.223D-03 0.430D-03 0.259D-02 0.964D-02 0.102D-01
 Coeff-Com: -0.198D-01-0.821D-01-0.808D-01 0.105D+00 0.231D+00 0.133D+00
 Coeff-Com: -0.249D+00-0.319D+00-0.147D-01 0.393D+00 0.881D+00
 Coeff:     -0.852D-05-0.223D-03 0.430D-03 0.259D-02 0.964D-02 0.102D-01
 Coeff:     -0.198D-01-0.821D-01-0.808D-01 0.105D+00 0.231D+00 0.133D+00
 Coeff:     -0.249D+00-0.319D+00-0.147D-01 0.393D+00 0.881D+00
 Gap=     0.123 Goal=   None    Shift=    0.000
 Gap=     0.089 Goal=   None    Shift=    0.000
 RMSDP=8.12D-08 MaxDP=1.15D-05 DE=-1.25D-09 OVMax= 8.41D-05

 Cycle  18  Pass 1  IDiag  1:
 RMSU=  4.01D-08    CP:  1.00D+00  1.05D+00  5.93D-01  8.47D-01  1.41D+00
                    CP:  3.00D+00  3.00D+00  3.00D+00  3.00D+00  3.00D+00
                    CP:  3.00D+00  3.00D+00  3.00D+00  3.00D+00  3.00D+00
                    CP:  2.13D+00  1.97D+00
 E= -3823.93780209496     Delta-E=       -0.000000000400 Rises=F Damp=F
 DIIS: error= 1.84D-07 at cycle  18 NSaved=  18.
 NSaved=18 IEnMin=18 EnMin= -3823.93780209496     IErMin=18 ErrMin= 1.84D-07
 ErrMax= 1.84D-07  0.00D+00 EMaxC= 1.00D-01 BMatC= 4.66D-11 BMatP= 9.46D-11
 IDIUse=1 WtCom= 1.00D+00 WtEn= 0.00D+00
 Coeff-Com:  0.259D-04-0.807D-03 0.279D-03 0.296D-02 0.123D-01 0.195D-01
 Coeff-Com:  0.148D-01-0.545D-01-0.847D-01 0.498D-02 0.147D+00 0.155D+00
 Coeff-Com: -0.129D-01-0.237D+00-0.226D+00 0.162D-01 0.544D+00 0.699D+00
 Coeff:      0.259D-04-0.807D-03 0.279D-03 0.296D-02 0.123D-01 0.195D-01
 Coeff:      0.148D-01-0.545D-01-0.847D-01 0.498D-02 0.147D+00 0.155D+00
 Coeff:     -0.129D-01-0.237D+00-0.226D+00 0.162D-01 0.544D+00 0.699D+00
 Gap=     0.123 Goal=   None    Shift=    0.000
 Gap=     0.089 Goal=   None    Shift=    0.000
 RMSDP=3.21D-08 MaxDP=3.86D-06 DE=-4.00D-10 OVMax= 3.18D-05

 Cycle  19  Pass 1  IDiag  1:
 RMSU=  9.89D-09    CP:  1.00D+00  1.05D+00  5.93D-01  8.47D-01  1.42D+00
                    CP:  3.00D+00  3.00D+00  3.00D+00  3.00D+00  3.00D+00
                    CP:  3.00D+00  3.00D+00  3.00D+00  3.00D+00  3.00D+00
                    CP:  2.27D+00  2.37D+00  1.39D+00
 E= -3823.93780209509     Delta-E=       -0.000000000131 Rises=F Damp=F
 DIIS: error= 1.69D-07 at cycle  19 NSaved=  19.
 NSaved=19 IEnMin=19 EnMin= -3823.93780209509     IErMin=19 ErrMin= 1.69D-07
 ErrMax= 1.69D-07  0.00D+00 EMaxC= 1.00D-01 BMatC= 2.37D-11 BMatP= 4.66D-11
 IDIUse=1 WtCom= 1.00D+00 WtEn= 0.00D+00
 Coeff-Com:  0.202D-04-0.396D-03-0.163D-04 0.670D-03 0.315D-02 0.729D-02
 Coeff-Com:  0.184D-01 0.394D-02-0.142D-01-0.449D-01-0.141D-01 0.308D-01
 Coeff-Com:  0.919D-01 0.405D-02-0.118D+00-0.147D+00-0.635D-01 0.396D+00
 Coeff-Com:  0.845D+00
 Coeff:      0.202D-04-0.396D-03-0.163D-04 0.670D-03 0.315D-02 0.729D-02
 Coeff:      0.184D-01 0.394D-02-0.142D-01-0.449D-01-0.141D-01 0.308D-01
 Coeff:      0.919D-01 0.405D-02-0.118D+00-0.147D+00-0.635D-01 0.396D+00
 Coeff:      0.845D+00
 Gap=     0.123 Goal=   None    Shift=    0.000
 Gap=     0.089 Goal=   None    Shift=    0.000
 RMSDP=2.32D-08 MaxDP=2.92D-06 DE=-1.31D-10 OVMax= 2.22D-05

 Cycle  20  Pass 1  IDiag  1:
 RMSU=  7.03D-09    CP:  1.00D+00  1.05D+00  5.93D-01  8.47D-01  1.42D+00
                    CP:  3.00D+00  3.00D+00  3.00D+00  3.00D+00  3.00D+00
                    CP:  3.00D+00  3.00D+00  3.00D+00  3.00D+00  3.00D+00
                    CP:  2.34D+00  2.65D+00  1.68D+00  1.94D+00
 E= -3823.93780209518     Delta-E=       -0.000000000087 Rises=F Damp=F
 DIIS: error= 1.60D-07 at cycle  20 NSaved=  20.
 NSaved=20 IEnMin=20 EnMin= -3823.93780209518     IErMin=20 ErrMin= 1.60D-07
 ErrMax= 1.60D-07  0.00D+00 EMaxC= 1.00D-01 BMatC= 1.57D-11 BMatP= 2.37D-11
 IDIUse=1 WtCom= 1.00D+00 WtEn= 0.00D+00
 Coeff-Com: -0.380D-05 0.313D-03-0.231D-03-0.172D-02-0.726D-02-0.993D-02
 Coeff-Com:  0.382D-02 0.449D-01 0.575D-01-0.423D-01-0.125D+00-0.978D-01
 Coeff-Com:  0.793D-01 0.194D+00 0.853D-01-0.123D+00-0.499D+00-0.250D+00
 Coeff-Com:  0.645D+00 0.105D+01
 Coeff:     -0.380D-05 0.313D-03-0.231D-03-0.172D-02-0.726D-02-0.993D-02
 Coeff:      0.382D-02 0.449D-01 0.575D-01-0.423D-01-0.125D+00-0.978D-01
 Coeff:      0.793D-01 0.194D+00 0.853D-01-0.123D+00-0.499D+00-0.250D+00
 Coeff:      0.645D+00 0.105D+01
 Gap=     0.123 Goal=   None    Shift=    0.000
 Gap=     0.089 Goal=   None    Shift=    0.000
 RMSDP=2.94D-08 MaxDP=3.81D-06 DE=-8.73D-11 OVMax= 2.81D-05

 Cycle  21  Pass 1  IDiag  1:
 Restarting incremental Fock formation.
 E= -3823.93780209547     Delta-E=       -0.000000000295 Rises=F Damp=F
 DIIS: error= 1.47D-07 at cycle  21 NSaved=  20.
 NSaved=20 IEnMin=20 EnMin= -3823.93780209547     IErMin=20 ErrMin= 1.47D-07
 ErrMax= 1.47D-07  0.00D+00 EMaxC= 1.00D-01 BMatC= 8.66D-12 BMatP= 1.57D-11
 IDIUse=1 WtCom= 1.00D+00 WtEn= 0.00D+00
 Coeff-Com:  0.205D-03-0.152D-03-0.106D-02-0.472D-02-0.742D-02-0.262D-02
 Coeff-Com:  0.229D-01 0.346D-01-0.958D-02-0.617D-01-0.655D-01 0.204D-02
 Coeff-Com:  0.111D+00 0.996D-01-0.181D-02-0.259D+00-0.333D+00-0.448D-01
 Coeff-Com:  0.632D+00 0.889D+00
 Coeff:      0.205D-03-0.152D-03-0.106D-02-0.472D-02-0.742D-02-0.262D-02
 Coeff:      0.229D-01 0.346D-01-0.958D-02-0.617D-01-0.655D-01 0.204D-02
 Coeff:      0.111D+00 0.996D-01-0.181D-02-0.259D+00-0.333D+00-0.448D-01
 Coeff:      0.632D+00 0.889D+00
 Gap=     0.123 Goal=   None    Shift=    0.000
 Gap=     0.089 Goal=   None    Shift=    0.000
 RMSDP=2.10D-08 MaxDP=2.59D-06 DE=-2.95D-10 OVMax= 2.00D-05

 Cycle  22  Pass 1  IDiag  1:
 RMSU=  2.10D-08    CP:  1.00D+00
 E= -3823.93780209551     Delta-E=       -0.000000000044 Rises=F Damp=F
 DIIS: error= 1.32D-07 at cycle  22 NSaved=  20.
 NSaved=20 IEnMin=20 EnMin= -3823.93780209551     IErMin=20 ErrMin= 1.32D-07
 ErrMax= 1.32D-07  0.00D+00 EMaxC= 1.00D-01 BMatC= 5.46D-12 BMatP= 8.66D-12
 IDIUse=1 WtCom= 1.00D+00 WtEn= 0.00D+00
 Coeff-Com:  0.248D-04-0.290D-04-0.417D-03-0.134D-02-0.390D-02-0.288D-02
 Coeff-Com:  0.266D-03 0.117D-01 0.104D-01-0.322D-02-0.322D-01-0.678D-02
 Coeff-Com:  0.317D-01 0.501D-01 0.358D-01-0.113D+00-0.292D+00-0.289D-01
 Coeff-Com:  0.565D+00 0.780D+00
 Coeff:      0.248D-04-0.290D-04-0.417D-03-0.134D-02-0.390D-02-0.288D-02
 Coeff:      0.266D-03 0.117D-01 0.104D-01-0.322D-02-0.322D-01-0.678D-02
 Coeff:      0.317D-01 0.501D-01 0.358D-01-0.113D+00-0.292D+00-0.289D-01
 Coeff:      0.565D+00 0.780D+00
 Gap=     0.123 Goal=   None    Shift=    0.000
 Gap=     0.089 Goal=   None    Shift=    0.000
 RMSDP=1.35D-08 MaxDP=1.47D-06 DE=-4.37D-11 OVMax= 1.30D-05

 Cycle  23  Pass 1  IDiag  1:
 RMSU=  3.35D-09    CP:  1.00D+00  1.62D+00
 E= -3823.93780209547     Delta-E=        0.000000000040 Rises=F Damp=F
 DIIS: error= 1.20D-07 at cycle  23 NSaved=  20.
 NSaved=20 IEnMin=19 EnMin= -3823.93780209551     IErMin=20 ErrMin= 1.20D-07
 ErrMax= 1.20D-07  0.00D+00 EMaxC= 1.00D-01 BMatC= 4.18D-12 BMatP= 5.46D-12
 IDIUse=1 WtCom= 1.00D+00 WtEn= 0.00D+00
 Coeff-Com:  0.172D-04 0.349D-03 0.183D-03-0.371D-02-0.585D-02-0.826D-02
 Coeff-Com:  0.139D-01 0.221D-01 0.147D-01-0.223D-01-0.381D-01-0.655D-02
 Coeff-Com:  0.342D-01 0.117D+00 0.421D-01-0.174D+00-0.283D+00 0.445D-02
 Coeff-Com:  0.537D+00 0.755D+00
 Coeff:      0.172D-04 0.349D-03 0.183D-03-0.371D-02-0.585D-02-0.826D-02
 Coeff:      0.139D-01 0.221D-01 0.147D-01-0.223D-01-0.381D-01-0.655D-02
 Coeff:      0.342D-01 0.117D+00 0.421D-01-0.174D+00-0.283D+00 0.445D-02
 Coeff:      0.537D+00 0.755D+00
 Gap=     0.123 Goal=   None    Shift=    0.000
 Gap=     0.089 Goal=   None    Shift=    0.000
 RMSDP=1.11D-08 MaxDP=1.28D-06 DE= 4.00D-11 OVMax= 1.09D-05

 Cycle  24  Pass 1  IDiag  1:
 RMSU=  2.20D-09    CP:  1.00D+00  2.11D+00  2.14D+00
 E= -3823.93780209552     Delta-E=       -0.000000000045 Rises=F Damp=F
 DIIS: error= 1.11D-07 at cycle  24 NSaved=  20.
 NSaved=20 IEnMin=20 EnMin= -3823.93780209552     IErMin=20 ErrMin= 1.11D-07
 ErrMax= 1.11D-07  0.00D+00 EMaxC= 1.00D-01 BMatC= 3.18D-12 BMatP= 4.18D-12
 IDIUse=1 WtCom= 1.00D+00 WtEn= 0.00D+00
 Coeff-Com:  0.349D-03 0.595D-03-0.704D-03-0.389D-04-0.515D-02 0.302D-02
 Coeff-Com:  0.485D-02 0.721D-02 0.307D-02-0.153D-01-0.129D-01-0.622D-02
 Coeff-Com:  0.389D-01 0.577D-01 0.564D-01-0.112D+00-0.240D+00-0.144D+00
 Coeff-Com:  0.316D+00 0.105D+01
 Coeff:      0.349D-03 0.595D-03-0.704D-03-0.389D-04-0.515D-02 0.302D-02
 Coeff:      0.485D-02 0.721D-02 0.307D-02-0.153D-01-0.129D-01-0.622D-02
 Coeff:      0.389D-01 0.577D-01 0.564D-01-0.112D+00-0.240D+00-0.144D+00
 Coeff:      0.316D+00 0.105D+01
 Gap=     0.123 Goal=   None    Shift=    0.000
 Gap=     0.089 Goal=   None    Shift=    0.000
 RMSDP=1.13D-08 MaxDP=1.54D-06 DE=-4.55D-11 OVMax= 1.13D-05

 Cycle  25  Pass 1  IDiag  1:
 RMSU=  3.09D-09    CP:  1.00D+00  2.55D+00  3.00D+00  2.26D+00
 E= -3823.93780209550     Delta-E=        0.000000000018 Rises=F Damp=F
 DIIS: error= 1.03D-07 at cycle  25 NSaved=  20.
 NSaved=20 IEnMin=19 EnMin= -3823.93780209552     IErMin=20 ErrMin= 1.03D-07
 ErrMax= 1.03D-07  0.00D+00 EMaxC= 1.00D-01 BMatC= 2.85D-12 BMatP= 3.18D-12
 IDIUse=1 WtCom= 1.00D+00 WtEn= 0.00D+00
 Coeff-Com:  0.190D-03 0.120D-02 0.467D-02 0.904D-03-0.506D-02-0.108D-01
 Coeff-Com: -0.597D-02 0.123D-01 0.140D-01 0.153D-02-0.208D-01-0.422D-01
 Coeff-Com: -0.292D-02 0.126D+00 0.101D+00-0.131D+00-0.418D+00-0.275D+00
 Coeff-Com:  0.690D+00 0.958D+00
 Coeff:      0.190D-03 0.120D-02 0.467D-02 0.904D-03-0.506D-02-0.108D-01
 Coeff:     -0.597D-02 0.123D-01 0.140D-01 0.153D-02-0.208D-01-0.422D-01
 Coeff:     -0.292D-02 0.126D+00 0.101D+00-0.131D+00-0.418D+00-0.275D+00
 Coeff:      0.690D+00 0.958D+00
 Gap=     0.123 Goal=   None    Shift=    0.000
 Gap=     0.089 Goal=   None    Shift=    0.000
 RMSDP=1.24D-08 MaxDP=1.77D-06 DE= 1.82D-11 OVMax= 1.24D-05

 Cycle  26  Pass 1  IDiag  1:
 RMSU=  2.71D-09    CP:  1.00D+00  3.00D+00  3.00D+00  3.00D+00  3.00D+00
 E= -3823.93780209560     Delta-E=       -0.000000000095 Rises=F Damp=F
 DIIS: error= 9.65D-08 at cycle  26 NSaved=  20.
 NSaved=20 IEnMin=20 EnMin= -3823.93780209560     IErMin=20 ErrMin= 9.65D-08
 ErrMax= 9.65D-08  0.00D+00 EMaxC= 1.00D-01 BMatC= 2.56D-12 BMatP= 2.85D-12
 IDIUse=1 WtCom= 1.00D+00 WtEn= 0.00D+00
 Coeff-Com:  0.664D-04 0.123D-02-0.344D-03-0.519D-04-0.140D-02-0.251D-02
 Coeff-Com: -0.366D-02 0.309D-02 0.789D-02 0.582D-02-0.400D-02-0.259D-01
 Coeff-Com: -0.176D-01 0.499D-01 0.831D-01-0.450D-01-0.279D+00-0.442D+00
 Coeff-Com:  0.509D+00 0.116D+01
 Coeff:      0.664D-04 0.123D-02-0.344D-03-0.519D-04-0.140D-02-0.251D-02
 Coeff:     -0.366D-02 0.309D-02 0.789D-02 0.582D-02-0.400D-02-0.259D-01
 Coeff:     -0.176D-01 0.499D-01 0.831D-01-0.450D-01-0.279D+00-0.442D+00
 Coeff:      0.509D+00 0.116D+01
 Gap=     0.123 Goal=   None    Shift=    0.000
 Gap=     0.089 Goal=   None    Shift=    0.000
 RMSDP=1.50D-08 MaxDP=2.21D-06 DE=-9.46D-11 OVMax= 1.52D-05

 Cycle  27  Pass 1  IDiag  1:
 RMSU=  1.34D-08    CP:  1.00D+00  3.00D+00  3.00D+00  3.00D+00  3.00D+00
                    CP:  3.00D+00
 E= -3823.93780209561     Delta-E=       -0.000000000013 Rises=F Damp=F
 DIIS: error= 9.04D-08 at cycle  27 NSaved=  20.
 NSaved=20 IEnMin=20 EnMin= -3823.93780209561     IErMin=20 ErrMin= 9.04D-08
 ErrMax= 9.04D-08  0.00D+00 EMaxC= 1.00D-01 BMatC= 2.44D-12 BMatP= 2.56D-12
 IDIUse=1 WtCom= 1.00D+00 WtEn= 0.00D+00
 Coeff-Com: -0.290D-02-0.344D-02 0.336D-02 0.112D-01 0.484D-02-0.167D-01
 Coeff-Com: -0.888D-02 0.109D-01 0.255D-01 0.189D-01-0.654D-01-0.184D+00
 Coeff-Com:  0.427D-02 0.402D+00 0.523D+00-0.100D+00-0.175D+01-0.702D+00
 Coeff-Com:  0.140D+01 0.143D+01
 Coeff:     -0.290D-02-0.344D-02 0.336D-02 0.112D-01 0.484D-02-0.167D-01
 Coeff:     -0.888D-02 0.109D-01 0.255D-01 0.189D-01-0.654D-01-0.184D+00
 Coeff:      0.427D-02 0.402D+00 0.523D+00-0.100D+00-0.175D+01-0.702D+00
 Coeff:      0.140D+01 0.143D+01
 Gap=     0.123 Goal=   None    Shift=    0.000
 Gap=     0.089 Goal=   None    Shift=    0.000
 RMSDP=3.35D-08 MaxDP=5.06D-06 DE=-1.27D-11 OVMax= 3.40D-05

 Cycle  28  Pass 1  IDiag  1:
 RMSU=  1.38D-08    CP:  1.00D+00  3.00D+00  3.00D+00  3.00D+00  3.00D+00
                    CP:  3.00D+00  3.00D+00
 E= -3823.93780209568     Delta-E=       -0.000000000073 Rises=F Damp=F
 DIIS: error= 7.51D-08 at cycle  28 NSaved=  20.
 NSaved=20 IEnMin=20 EnMin= -3823.93780209568     IErMin=20 ErrMin= 7.51D-08
 ErrMax= 7.51D-08  0.00D+00 EMaxC= 1.00D-01 BMatC= 1.92D-12 BMatP= 2.44D-12
 IDIUse=1 WtCom= 1.00D+00 WtEn= 0.00D+00
 Coeff-Com: -0.543D-02 0.359D-02 0.805D-02 0.504D-02-0.157D-01-0.156D-01
 Coeff-Com:  0.117D-01 0.405D-01 0.670D-01-0.352D-01-0.284D+00-0.197D+00
 Coeff-Com:  0.384D+00 0.948D+00 0.617D+00-0.150D+01-0.214D+01-0.557D+00
 Coeff-Com:  0.186D+01 0.181D+01
 Coeff:     -0.543D-02 0.359D-02 0.805D-02 0.504D-02-0.157D-01-0.156D-01
 Coeff:      0.117D-01 0.405D-01 0.670D-01-0.352D-01-0.284D+00-0.197D+00
 Coeff:      0.384D+00 0.948D+00 0.617D+00-0.150D+01-0.214D+01-0.557D+00
 Coeff:      0.186D+01 0.181D+01
 Gap=     0.123 Goal=   None    Shift=    0.000
 Gap=     0.089 Goal=   None    Shift=    0.000
 RMSDP=7.75D-08 MaxDP=1.17D-05 DE=-7.28D-11 OVMax= 7.87D-05

 Cycle  29  Pass 1  IDiag  1:
 RMSU=  6.36D-08    CP:  1.00D+00  3.00D+00  3.00D+00  3.00D+00  3.00D+00
                    CP:  3.00D+00  3.00D+00  3.00D+00
 E= -3823.93780209570     Delta-E=       -0.000000000018 Rises=F Damp=F
 DIIS: error= 4.44D-08 at cycle  29 NSaved=  20.
 NSaved=20 IEnMin=20 EnMin= -3823.93780209570     IErMin=20 ErrMin= 4.44D-08
 ErrMax= 4.44D-08  0.00D+00 EMaxC= 1.00D-01 BMatC= 1.20D-12 BMatP= 1.92D-12
 IDIUse=1 WtCom= 1.00D+00 WtEn= 0.00D+00
 Coeff-Com:  0.106D-02-0.435D-03 0.120D-02-0.112D-02-0.610D-02-0.773D-03
 Coeff-Com:  0.108D-01 0.358D-01 0.247D-01-0.844D-01-0.160D+00 0.115D-01
 Coeff-Com:  0.376D+00 0.547D+00 0.597D-01-0.118D+01-0.153D+01 0.516D+00
 Coeff-Com:  0.150D+01 0.880D+00
 Coeff:      0.106D-02-0.435D-03 0.120D-02-0.112D-02-0.610D-02-0.773D-03
 Coeff:      0.108D-01 0.358D-01 0.247D-01-0.844D-01-0.160D+00 0.115D-01
 Coeff:      0.376D+00 0.547D+00 0.597D-01-0.118D+01-0.153D+01 0.516D+00
 Coeff:      0.150D+01 0.880D+00
 Gap=     0.123 Goal=   None    Shift=    0.000
 Gap=     0.089 Goal=   None    Shift=    0.000
 RMSDP=5.69D-08 MaxDP=8.64D-06 DE=-1.82D-11 OVMax= 5.79D-05

 Cycle  30  Pass 1  IDiag  1:
 RMSU=  1.96D-08    CP:  1.00D+00  3.00D+00  3.00D+00  3.00D+00  3.00D+00
                    CP:  3.00D+00  3.00D+00  3.00D+00  1.84D+00
 E= -3823.93780209582     Delta-E=       -0.000000000124 Rises=F Damp=F
 DIIS: error= 2.06D-08 at cycle  30 NSaved=  20.
 NSaved=20 IEnMin=20 EnMin= -3823.93780209582     IErMin=20 ErrMin= 2.06D-08
 ErrMax= 2.06D-08  0.00D+00 EMaxC= 1.00D-01 BMatC= 6.96D-13 BMatP= 1.20D-12
 IDIUse=1 WtCom= 1.00D+00 WtEn= 0.00D+00
 Coeff-Com: -0.316D-03 0.141D-02 0.294D-02-0.326D-02-0.626D-02-0.516D-02
 Coeff-Com:  0.101D-01 0.394D-01 0.570D-01-0.538D-01-0.186D+00-0.161D+00
 Coeff-Com:  0.177D+00 0.908D+00 0.880D-01-0.115D+01-0.584D+00 0.384D+00
 Coeff-Com:  0.784D+00 0.700D+00
 Coeff:     -0.316D-03 0.141D-02 0.294D-02-0.326D-02-0.626D-02-0.516D-02
 Coeff:      0.101D-01 0.394D-01 0.570D-01-0.538D-01-0.186D+00-0.161D+00
 Coeff:      0.177D+00 0.908D+00 0.880D-01-0.115D+01-0.584D+00 0.384D+00
 Coeff:      0.784D+00 0.700D+00
 Gap=     0.123 Goal=   None    Shift=    0.000
 Gap=     0.089 Goal=   None    Shift=    0.000
 RMSDP=3.98D-08 MaxDP=6.00D-06 DE=-1.24D-10 OVMax= 4.04D-05

 Cycle  31  Pass 1  IDiag  1:
 RMSU=  1.28D-09    CP:  1.00D+00  3.00D+00  3.00D+00  3.00D+00  3.00D+00
                    CP:  3.00D+00  3.00D+00  3.00D+00  2.43D+00  1.68D+00
 E= -3823.93780209578     Delta-E=        0.000000000042 Rises=F Damp=F
 DIIS: error= 6.93D-09 at cycle  31 NSaved=  20.
 NSaved=20 IEnMin=19 EnMin= -3823.93780209582     IErMin=20 ErrMin= 6.93D-09
 ErrMax= 6.93D-09  0.00D+00 EMaxC= 1.00D-01 BMatC= 1.59D-13 BMatP= 6.96D-13
 IDIUse=1 WtCom= 1.00D+00 WtEn= 0.00D+00
 Coeff-Com:  0.896D-03 0.445D-02-0.334D-03-0.704D-02-0.130D-01-0.908D-02
 Coeff-Com:  0.223D-01 0.874D-01 0.257D-01-0.142D+00-0.264D+00-0.867D-01
 Coeff-Com:  0.569D+00 0.501D+00-0.152D+00-0.587D+00-0.306D+00 0.212D+00
 Coeff-Com:  0.407D+00 0.737D+00
 Coeff:      0.896D-03 0.445D-02-0.334D-03-0.704D-02-0.130D-01-0.908D-02
 Coeff:      0.223D-01 0.874D-01 0.257D-01-0.142D+00-0.264D+00-0.867D-01
 Coeff:      0.569D+00 0.501D+00-0.152D+00-0.587D+00-0.306D+00 0.212D+00
 Coeff:      0.407D+00 0.737D+00
 Gap=     0.123 Goal=   None    Shift=    0.000
 Gap=     0.089 Goal=   None    Shift=    0.000
 RMSDP=1.38D-08 MaxDP=2.13D-06 DE= 4.18D-11 OVMax= 1.41D-05

 Cycle  32  Pass 1  IDiag  1:
 RMSU=  6.52D-10    CP:  1.00D+00  3.00D+00  3.00D+00  3.00D+00  3.00D+00
                    CP:  3.00D+00  3.00D+00  3.00D+00  2.63D+00  1.94D+00
                    CP:  8.06D-01
 E= -3823.93780209581     Delta-E=       -0.000000000025 Rises=F Damp=F
 DIIS: error= 3.70D-09 at cycle  32 NSaved=  20.
 NSaved=20 IEnMin=18 EnMin= -3823.93780209582     IErMin=20 ErrMin= 3.70D-09
 ErrMax= 3.70D-09  0.00D+00 EMaxC= 1.00D-01 BMatC= 2.78D-14 BMatP= 1.59D-13
 IDIUse=1 WtCom= 1.00D+00 WtEn= 0.00D+00
 Coeff-Com:  0.110D-02 0.474D-03-0.126D-02-0.419D-02-0.457D-02 0.434D-03
 Coeff-Com:  0.228D-01 0.205D-01-0.188D-01-0.764D-01-0.720D-01 0.558D-01
 Coeff-Com:  0.208D+00 0.170D+00-0.158D+00-0.208D+00-0.605D-01 0.450D-01
 Coeff-Com:  0.351D+00 0.729D+00
 Coeff:      0.110D-02 0.474D-03-0.126D-02-0.419D-02-0.457D-02 0.434D-03
 Coeff:      0.228D-01 0.205D-01-0.188D-01-0.764D-01-0.720D-01 0.558D-01
 Coeff:      0.208D+00 0.170D+00-0.158D+00-0.208D+00-0.605D-01 0.450D-01
 Coeff:      0.351D+00 0.729D+00
 Gap=     0.123 Goal=   None    Shift=    0.000
 Gap=     0.089 Goal=   None    Shift=    0.000
 RMSDP=2.78D-09 MaxDP=4.14D-07 DE=-2.55D-11 OVMax= 2.81D-06

 SCF Done:  E(UB3LYP) =  -3823.93780210     A.U. after   32 cycles
            NFock= 32  Conv=0.28D-08     -V/T= 2.0024
 <Sx>= 0.0000 <Sy>= 0.0000 <Sz>= 2.0000 <S**2>= 6.0206 S= 2.0041
 <L.S>= 0.000000000000E+00
 KE= 3.814759938749D+03 PE=-1.944720539818D+04 EE= 6.597578195597D+03
 Annihilation of the first spin contaminant:
 S**2 before annihilation     6.0206,   after     6.0001
 Leave Link  502 at Sat Oct 20 10:23:21 2018, MaxMem=   838860800 cpu:     34668.3
 (Enter /soft/sl6.3/x86_64/gaussian/g09_d01/g09/l701.exe)
 Compute integral first derivatives.
 ... and contract with generalized density number  0.
 Leave Link  701 at Sat Oct 20 10:23:25 2018, MaxMem=   838860800 cpu:        48.2
 (Enter /soft/sl6.3/x86_64/gaussian/g09_d01/g09/l702.exe)
 L702 exits ... SP integral derivatives will be done elsewhere.
 Leave Link  702 at Sat Oct 20 10:23:25 2018, MaxMem=   838860800 cpu:         0.6
 (Enter /soft/sl6.3/x86_64/gaussian/g09_d01/g09/l703.exe)
 Compute integral first derivatives, UseDBF=F ICtDFT=           0.
 Integral derivatives from FoFJK, PRISM(SPDF).
 Calling FoFJK, ICntrl=      2127 FMM=F ISym2X=0 I1Cent= 0 IOpClX= 1 NMat=1 NMatS=1 NMatT=0.
 FoFJK:  IHMeth= 1 ICntrl=    2127 DoSepK=F KAlg= 0 I1Cent=   0 FoldK=F
 IRaf=         0 NMat=   1 IRICut=       1 DoRegI=T DoRafI=F ISym2E= 0.
 FoFCou: FMM=F IPFlag=           0 FMFlag=      100000 FMFlg1=         800
         NFxFlg=           0 DoJE=F BraDBF=F KetDBF=F FulRan=T
         wScrn=  0.000000 ICntrl=    2127 IOpCl=  1 I1Cent=           0 NGrid=           0
         NMat0=    1 NMatS0=      1 NMatT0=    0 NMatD0=    1 NMtDS0=    0 NMtDT0=    0
 Symmetry not used in FoFCou.
 Leave Link  703 at Sat Oct 20 10:26:38 2018, MaxMem=   838860800 cpu:      2403.7
 (Enter /soft/sl6.3/x86_64/gaussian/g09_d01/g09/l716.exe)
 Dipole        =-2.67829850D+00 2.13825466D+00 3.92175585D+00
 ***** Axes restored to original set *****
 -------------------------------------------------------------------
 Center     Atomic                   Forces (Hartrees/Bohr)
 Number     Number              X              Y              Z
 -------------------------------------------------------------------
      1       26          -0.000005789    0.000096664   -0.000055302
      2       17           0.000009881    0.000049848   -0.000066705
      3        7           0.000027577   -0.000003286    0.000048092
      4        7          -0.000057056    0.000004903    0.000002093
      5        7           0.000006411    0.000040168   -0.000027448
      6        7           0.000001136    0.000001011   -0.000013907
      7        6          -0.000046796   -0.000033852    0.000006895
      8        1          -0.000019780    0.000002078   -0.000022047
      9        6           0.000019400   -0.000007334   -0.000035376
     10        1           0.000001072    0.000004697    0.000008139
     11        6           0.000005780   -0.000013442   -0.000028426
     12        1           0.000012318    0.000002438   -0.000019555
     13        6           0.000008973    0.000013959    0.000034388
     14        1           0.000016196   -0.000001047   -0.000016471
     15        6          -0.000022188    0.000033482    0.000036320
     16        6          -0.000037127   -0.000019934   -0.000059129
     17        6          -0.000015182   -0.000015102    0.000053523
     18        1           0.000003526    0.000005577   -0.000023929
     19       17           0.000030118   -0.000065000    0.000025836
     20        7          -0.000084637   -0.000179157    0.000270035
     21        7           0.000027843   -0.000034365   -0.000213558
     22        7          -0.000009300    0.000047490    0.000005578
     23        7           0.000077216    0.000029248    0.000073167
     24        6          -0.000019584   -0.000013309    0.000082014
     25        1           0.000037965    0.000005169   -0.000034507
     26        6          -0.000018864   -0.000018865   -0.000029359
     27        1          -0.000003547   -0.000000894   -0.000011891
     28        6          -0.000033303   -0.000009567    0.000034030
     29        1          -0.000007250   -0.000018234   -0.000007259
     30        6          -0.000055565    0.000032596   -0.000030053
     31        1           0.000001017   -0.000013214   -0.000036352
     32        6           0.000065472    0.000098841    0.000013260
     33        6           0.000051155    0.000004373    0.000059926
     34        6           0.000012321   -0.000052650   -0.000091057
     35        1           0.000022110    0.000010890   -0.000020190
     36        6           0.000015451    0.000011363    0.000000573
     37        6          -0.000016503   -0.000015113    0.000019912
     38        6           0.000006624   -0.000024858    0.000014687
     39        6          -0.000023059    0.000015778   -0.000020075
     40        6           0.000014976    0.000016636   -0.000001534
     41        6          -0.000016244   -0.000006138    0.000007055
     42        1           0.000026897    0.000011339   -0.000004319
     43        1          -0.000015876   -0.000009008   -0.000002669
     44        1           0.000005957   -0.000002986   -0.000006966
     45        1          -0.000005412   -0.000001407   -0.000001240
     46        6           0.000025665    0.000052795   -0.000010778
     47        6          -0.000046799    0.000049252   -0.000031839
     48        6          -0.000012031   -0.000041774    0.000014108
     49        6           0.000027443    0.000001798    0.000026383
     50        6           0.000019509   -0.000001618   -0.000000536
     51        6          -0.000014306   -0.000018857    0.000041242
     52        1          -0.000009421   -0.000026918    0.000018847
     53        1          -0.000006052    0.000018045   -0.000000712
     54        1           0.000004351   -0.000014355    0.000004818
     55        1           0.000002214    0.000011783    0.000018006
     56        9           0.000003300   -0.000006751    0.000003208
     57        9           0.000011796   -0.000003187    0.000001052
 -------------------------------------------------------------------
 Cartesian Forces:  Max     0.000270035 RMS     0.000042394
 Leave Link  716 at Sat Oct 20 10:26:38 2018, MaxMem=   838860800 cpu:         0.6
 (Enter /soft/sl6.3/x86_64/gaussian/g09_d01/g09/l103.exe)

 GradGradGradGradGradGradGradGradGradGradGradGradGradGradGradGradGradGrad
 Berny optimization.
 Using GEDIIS/GDIIS optimizer.
 FormGI is forming the generalized inverse of G from B-inverse, IUseBI=4.
 GSVD:  received Info=                   1 from GESDD.
 Internal  Forces:  Max     0.000539206 RMS     0.000063560
 Search for a local minimum.
 Step number   4 out of a maximum of  342
 All quantities printed in internal units (Hartrees-Bohrs-Radians)
 RMS Force = .63560D-04 SwitMx=.10000D-02 MixMth= 2
 Mixed Optimization -- En-DIIS/RFO-DIIS
 Swapping is turned off.
 Update second derivatives using D2CorX and points    1    2    3    4
 DE= -3.48D-05 DEPred=-3.74D-05 R= 9.30D-01
 TightC=F SS=  1.41D+00  RLast= 4.46D-02 DXNew= 1.2613D-01 1.3384D-01
 Trust test= 9.30D-01 RLast= 4.46D-02 DXMaxT set to 1.26D-01
 ITU=  1 -1 -1  0
     Eigenvalues ---    0.00458   0.00575   0.00959   0.01003   0.01209
     Eigenvalues ---    0.01326   0.01358   0.01543   0.01612   0.01770
     Eigenvalues ---    0.01832   0.01886   0.01920   0.01927   0.01967
     Eigenvalues ---    0.02008   0.02071   0.02114   0.02160   0.02166
     Eigenvalues ---    0.02177   0.02184   0.02186   0.02188   0.02193
     Eigenvalues ---    0.02198   0.02200   0.02201   0.02205   0.02210
     Eigenvalues ---    0.02214   0.02214   0.02223   0.02225   0.02229
     Eigenvalues ---    0.02230   0.02233   0.02234   0.02239   0.02241
     Eigenvalues ---    0.02247   0.02248   0.02255   0.02257   0.02286
     Eigenvalues ---    0.02321   0.02327   0.02334   0.02369   0.02392
     Eigenvalues ---    0.02486   0.03631   0.07268   0.08080   0.08570
     Eigenvalues ---    0.09135   0.09325   0.10058   0.10217   0.13160
     Eigenvalues ---    0.14968   0.15954   0.15964   0.15989   0.15996
     Eigenvalues ---    0.15997   0.15998   0.15998   0.15998   0.15999
     Eigenvalues ---    0.15999   0.15999   0.16000   0.16000   0.16000
     Eigenvalues ---    0.16000   0.16000   0.16001   0.16094   0.17565
     Eigenvalues ---    0.21993   0.22000   0.22001   0.22019   0.22444
     Eigenvalues ---    0.22487   0.22994   0.22995   0.23270   0.23719
     Eigenvalues ---    0.23846   0.23919   0.24003   0.24034   0.24089
     Eigenvalues ---    0.24495   0.24615   0.24844   0.24933   0.24988
     Eigenvalues ---    0.24997   0.24999   0.25000   0.25000   0.25464
     Eigenvalues ---    0.26127   0.35120   0.35300   0.35495   0.35515
     Eigenvalues ---    0.35541   0.35617   0.35630   0.35645   0.35657
     Eigenvalues ---    0.35680   0.35687   0.35708   0.35712   0.35718
     Eigenvalues ---    0.35720   0.35807   0.35809   0.36573   0.36598
     Eigenvalues ---    0.36765   0.41676   0.41680   0.41800   0.42138
     Eigenvalues ---    0.42690   0.42795   0.42815   0.42845   0.42865
     Eigenvalues ---    0.42939   0.44069   0.44940   0.46563   0.46605
     Eigenvalues ---    0.46654   0.46662   0.46692   0.46906   0.47151
     Eigenvalues ---    0.47199   0.47216   0.47305   0.47313   0.47381
     Eigenvalues ---    0.47703   0.47741   0.50753   0.51728   0.52021
     Eigenvalues ---    0.53506   0.53754   0.54286   0.55456   0.55644
     Eigenvalues ---    0.56388   0.57116   0.65851   0.66006   0.85720
 En-DIIS/RFO-DIIS IScMMF=        0 using points:     4    3    2    1
 RFO step:  Lambda=-1.85161642D-06.
 NNeg= 0 NP= 4 Switch=  2.50D-03 Rises=F DC= -4.86D-06 SmlDif=  1.00D-05
 RMS Error=  0.1041858708D-03 NUsed= 4 EDIIS=F
 DidBck=T Rises=F RFO-DIIS coefs:    0.55719    0.08461    0.11562    0.24257
 Iteration  1 RMS(Cart)=  0.00300047 RMS(Int)=  0.00000182
 Iteration  2 RMS(Cart)=  0.00000467 RMS(Int)=  0.00000053
 Iteration  3 RMS(Cart)=  0.00000000 RMS(Int)=  0.00000053
 ITry= 1 IFail=0 DXMaxC= 1.27D-02 DCOld= 1.00D+10 DXMaxT= 1.26D-01 DXLimC= 3.00D+00 Rises=F
 Variable       Old X    -DE/DX   Delta X   Delta X   Delta X     New X
                                 (Linear)    (Quad)   (Total)
    R1        4.40020   0.00008  -0.00020   0.00066   0.00046   4.40066
    R2        4.32074   0.00004   0.00025  -0.00003   0.00022   4.32096
    R3        4.32353   0.00009   0.00021   0.00027   0.00047   4.32400
    R4        4.61030   0.00007   0.00067  -0.00002   0.00065   4.61095
    R5        4.12554   0.00006   0.00060  -0.00035   0.00024   4.12579
    R6        2.52617   0.00005   0.00007   0.00000   0.00007   2.52624
    R7        2.54576   0.00002   0.00003  -0.00001   0.00002   2.54577
    R8        2.44297   0.00003   0.00000   0.00004   0.00004   2.44302
    R9        2.58266   0.00002   0.00007   0.00000   0.00006   2.58272
   R10        2.55241   0.00001   0.00000   0.00000   0.00000   2.55241
   R11        2.57096   0.00000  -0.00001   0.00000  -0.00002   2.57095
   R12        2.69333  -0.00001   0.00000  -0.00002  -0.00001   2.69331
   R13        2.05207  -0.00002  -0.00001  -0.00003  -0.00004   2.05203
   R14        2.63115  -0.00002  -0.00003  -0.00001  -0.00004   2.63111
   R15        2.04579  -0.00001  -0.00001   0.00000  -0.00002   2.04578
   R16        2.62804  -0.00002   0.00000  -0.00004  -0.00004   2.62800
   R17        2.04851  -0.00001  -0.00001   0.00000  -0.00001   2.04850
   R18        2.62744   0.00002   0.00001   0.00001   0.00002   2.62746
   R19        2.04691  -0.00001  -0.00001  -0.00002  -0.00003   2.04689
   R20        2.63580  -0.00001   0.00002  -0.00004  -0.00002   2.63578
   R21        2.76795  -0.00004  -0.00002  -0.00005  -0.00007   2.76787
   R22        2.60138  -0.00001   0.00000  -0.00003  -0.00003   2.60136
   R23        2.03194   0.00000   0.00000   0.00000   0.00001   2.03194
   R24        2.52117  -0.00001  -0.00002  -0.00003  -0.00005   2.52111
   R25        2.54374   0.00004  -0.00008   0.00011   0.00003   2.54376
   R26        2.44395   0.00011   0.00012   0.00001   0.00013   2.44407
   R27        2.58522   0.00035   0.00028   0.00001   0.00029   2.58551
   R28        2.55038   0.00003  -0.00001   0.00008   0.00007   2.55045
   R29        2.57013  -0.00013  -0.00013  -0.00002  -0.00015   2.56998
   R30        2.69339   0.00000   0.00000  -0.00001  -0.00001   2.69338
   R31        2.04883  -0.00002  -0.00005   0.00003  -0.00003   2.04880
   R32        2.62666  -0.00009  -0.00006  -0.00004  -0.00010   2.62656
   R33        2.04589  -0.00001  -0.00001   0.00000  -0.00001   2.04588
   R34        2.63134  -0.00002  -0.00001   0.00001   0.00000   2.63134
   R35        2.04809  -0.00001  -0.00001   0.00000  -0.00001   2.04808
   R36        2.62221   0.00008   0.00003   0.00009   0.00012   2.62233
   R37        2.04672  -0.00002  -0.00002  -0.00001  -0.00003   2.04669
   R38        2.64021   0.00000   0.00004  -0.00004   0.00000   2.64020
   R39        2.75748   0.00027   0.00010   0.00026   0.00036   2.75784
   R40        2.60052   0.00002  -0.00004   0.00000  -0.00004   2.60048
   R41        2.03162   0.00000  -0.00003   0.00002  -0.00001   2.03162
   R42        2.63448   0.00000   0.00000   0.00000   0.00000   2.63448
   R43        2.63693  -0.00003  -0.00001  -0.00003  -0.00005   2.63689
   R44        2.62854   0.00001   0.00001   0.00000   0.00001   2.62855
   R45        2.04666  -0.00003  -0.00004  -0.00002  -0.00006   2.04660
   R46        2.62526   0.00001   0.00001   0.00001   0.00002   2.62528
   R47        2.04393  -0.00001  -0.00001  -0.00001  -0.00002   2.04390
   R48        2.62094  -0.00001  -0.00001   0.00000  -0.00001   2.62094
   R49        2.04529  -0.00001  -0.00001  -0.00001  -0.00002   2.04527
   R50        2.62293   0.00001   0.00002   0.00001   0.00003   2.62296
   R51        2.04543   0.00000  -0.00001   0.00000  -0.00001   2.04542
   R52        2.54565  -0.00001   0.00000  -0.00001  -0.00001   2.54564
   R53        2.63436  -0.00002   0.00003  -0.00005  -0.00003   2.63433
   R54        2.63809  -0.00002  -0.00002  -0.00001  -0.00003   2.63806
   R55        2.62879  -0.00001  -0.00002   0.00000  -0.00002   2.62878
   R56        2.04627   0.00001  -0.00001   0.00003   0.00002   2.04629
   R57        2.62487   0.00002   0.00002   0.00001   0.00003   2.62490
   R58        2.04385   0.00000  -0.00001   0.00000  -0.00001   2.04385
   R59        2.62045  -0.00001  -0.00001  -0.00001  -0.00002   2.62043
   R60        2.04531  -0.00001  -0.00002   0.00000  -0.00002   2.04529
   R61        2.62267   0.00001   0.00000   0.00002   0.00002   2.62268
   R62        2.04544  -0.00001  -0.00001  -0.00001  -0.00003   2.04541
   R63        2.54723   0.00001   0.00002   0.00000   0.00001   2.54725
    A1        1.61555   0.00002   0.00044   0.00009   0.00052   1.61607
    A2        1.51508  -0.00002  -0.00024   0.00010  -0.00014   1.51494
    A3        1.93965   0.00004  -0.00006   0.00016   0.00010   1.93975
    A4        1.70966  -0.00001   0.00142  -0.00097   0.00045   1.71011
    A5        1.26828  -0.00002   0.00002  -0.00005  -0.00002   1.26826
    A6        1.59461   0.00000  -0.00014  -0.00010  -0.00024   1.59436
    A7        2.73718  -0.00002   0.00023  -0.00026  -0.00004   2.73714
    A8        1.77509   0.00010  -0.00081   0.00096   0.00015   1.77524
    A9        1.58032  -0.00008   0.00031  -0.00050  -0.00018   1.58014
   A10        2.14004   0.00002  -0.00008   0.00006  -0.00003   2.14001
   A11        2.03710   0.00001   0.00031  -0.00025   0.00007   2.03717
   A12        2.08061  -0.00003  -0.00004  -0.00005  -0.00009   2.08052
   A13        2.34097   0.00001  -0.00009   0.00000  -0.00009   2.34088
   A14        1.97714   0.00000   0.00028  -0.00029   0.00000   1.97714
   A15        1.92867  -0.00001  -0.00002  -0.00001  -0.00004   1.92863
   A16        1.86662  -0.00001   0.00002  -0.00002   0.00000   1.86662
   A17        1.93216   0.00001   0.00000   0.00002   0.00003   1.93218
   A18        2.09979   0.00001   0.00007  -0.00003   0.00005   2.09984
   A19        2.25088  -0.00003  -0.00010   0.00001  -0.00008   2.25080
   A20        2.00529   0.00000   0.00000   0.00001   0.00002   2.00531
   A21        2.13379   0.00003   0.00005   0.00006   0.00011   2.13390
   A22        2.14409  -0.00003  -0.00005  -0.00007  -0.00013   2.14397
   A23        2.09279   0.00000  -0.00003   0.00003   0.00001   2.09279
   A24        2.07221  -0.00001  -0.00001  -0.00003  -0.00004   2.07216
   A25        2.11816   0.00001   0.00004  -0.00001   0.00004   2.11820
   A26        2.10589  -0.00001   0.00001  -0.00002  -0.00001   2.10588
   A27        2.08017   0.00000  -0.00002  -0.00001  -0.00002   2.08015
   A28        2.09710   0.00001   0.00001   0.00003   0.00003   2.09714
   A29        2.10720  -0.00001  -0.00003   0.00001  -0.00002   2.10718
   A30        2.07090   0.00002   0.00005   0.00002   0.00006   2.07097
   A31        2.10504  -0.00001  -0.00001  -0.00003  -0.00005   2.10500
   A32        2.12861  -0.00001  -0.00003   0.00001  -0.00002   2.12860
   A33        2.00470   0.00002   0.00006   0.00004   0.00010   2.00480
   A34        2.14983  -0.00001  -0.00004  -0.00005  -0.00009   2.14974
   A35        2.09061  -0.00001   0.00009  -0.00002   0.00007   2.09067
   A36        1.87201   0.00001  -0.00001   0.00003   0.00002   1.87203
   A37        2.31990   0.00000  -0.00012   0.00003  -0.00010   2.31980
   A38        1.82523   0.00000   0.00001  -0.00001   0.00000   1.82523
   A39        2.13651   0.00000   0.00003  -0.00004  -0.00001   2.13650
   A40        2.32007   0.00000  -0.00005   0.00002  -0.00003   2.32003
   A41        2.06953   0.00014   0.00016   0.00018   0.00033   2.06986
   A42        2.28949  -0.00012   0.00034  -0.00019   0.00015   2.28964
   A43        2.04420   0.00022   0.00006  -0.00005   0.00001   2.04422
   A44        1.92776  -0.00009  -0.00017   0.00016  -0.00001   1.92775
   A45        1.86547   0.00006   0.00015  -0.00014   0.00001   1.86548
   A46        1.93518  -0.00001  -0.00010   0.00003  -0.00006   1.93512
   A47        2.09053   0.00017   0.00043   0.00009   0.00053   2.09106
   A48        2.25716  -0.00016  -0.00035  -0.00013  -0.00048   2.25668
   A49        2.02296  -0.00005  -0.00021  -0.00003  -0.00024   2.02271
   A50        2.14875   0.00002   0.00001   0.00000   0.00001   2.14876
   A51        2.11137   0.00004   0.00019   0.00003   0.00023   2.11159
   A52        2.09806   0.00002   0.00003   0.00001   0.00004   2.09810
   A53        2.06608  -0.00005  -0.00007  -0.00008  -0.00015   2.06593
   A54        2.11902   0.00003   0.00004   0.00007   0.00011   2.11912
   A55        2.10627  -0.00002  -0.00002  -0.00005  -0.00006   2.10620
   A56        2.07691   0.00001   0.00001   0.00004   0.00004   2.07696
   A57        2.10000   0.00001   0.00001   0.00001   0.00002   2.10002
   A58        2.10681  -0.00002  -0.00001   0.00003   0.00003   2.10684
   A59        2.07482   0.00010   0.00010   0.00010   0.00020   2.07502
   A60        2.10155  -0.00008  -0.00009  -0.00013  -0.00022   2.10132
   A61        2.13027  -0.00021  -0.00020  -0.00023  -0.00044   2.12984
   A62        2.00112   0.00041   0.00045   0.00020   0.00065   2.00177
   A63        2.15176  -0.00020  -0.00025   0.00003  -0.00022   2.15154
   A64        2.08156   0.00054   0.00093  -0.00014   0.00080   2.08236
   A65        1.87269  -0.00012  -0.00007  -0.00012  -0.00019   1.87250
   A66        2.32866  -0.00042  -0.00086   0.00025  -0.00061   2.32805
   A67        1.82365   0.00016   0.00019   0.00006   0.00025   1.82390
   A68        2.14195  -0.00012  -0.00011  -0.00015  -0.00026   2.14169
   A69        2.31639  -0.00005  -0.00008   0.00010   0.00002   2.31641
   A70        2.09570   0.00000  -0.00003   0.00003   0.00000   2.09571
   A71        2.07771  -0.00001  -0.00001  -0.00002  -0.00003   2.07768
   A72        2.10977   0.00001   0.00004  -0.00001   0.00003   2.10980
   A73        2.08889   0.00000  -0.00001   0.00001   0.00000   2.08890
   A74        2.10178  -0.00001  -0.00004  -0.00001  -0.00005   2.10173
   A75        2.09230   0.00001   0.00004   0.00001   0.00005   2.09235
   A76        2.08549   0.00000  -0.00003   0.00002  -0.00001   2.08548
   A77        2.08521  -0.00001  -0.00006   0.00000  -0.00006   2.08514
   A78        2.11249   0.00001   0.00009  -0.00002   0.00008   2.11257
   A79        2.07378  -0.00001  -0.00003   0.00000  -0.00003   2.07375
   A80        2.11984   0.00001   0.00002   0.00000   0.00002   2.11986
   A81        2.08945   0.00000   0.00000   0.00001   0.00001   2.08946
   A82        2.07768  -0.00001  -0.00001  -0.00001  -0.00002   2.07767
   A83        2.11684   0.00000   0.00001   0.00000   0.00002   2.11685
   A84        2.08857   0.00000  -0.00001   0.00001   0.00000   2.08856
   A85        2.13061   0.00001   0.00003   0.00000   0.00003   2.13064
   A86        2.07523   0.00000  -0.00001   0.00000  -0.00001   2.07523
   A87        2.07734   0.00000  -0.00002   0.00000  -0.00002   2.07732
   A88        2.09792  -0.00010  -0.00018  -0.00012  -0.00030   2.09762
   A89        2.07562   0.00007   0.00017   0.00006   0.00023   2.07585
   A90        2.10963   0.00003   0.00001   0.00007   0.00008   2.10971
   A91        2.08881   0.00001   0.00006  -0.00002   0.00004   2.08885
   A92        2.10470  -0.00003  -0.00002  -0.00007  -0.00009   2.10461
   A93        2.08940   0.00001  -0.00004   0.00012   0.00008   2.08947
[truncated: 569,055 more chars]
