# Supplementary material for: DFT and CV data of 4-phenyl-substituted dichloro(bis{2-[1-(phenyl)-1H-1,2,3-triazol-4-yl-κN3]pyridine-κN})iron(II) coordination compounds
Source: Data Brief. 2018 Oct 27;21:1458–71. doi: 10.1016/j.dib.2018.10.085 (PMC6234228; doi:10.1016/j.dib.2018.10.085)
Supplement: Supplementary file 2 — Supplementary material. [file mmc2.zip › DIB_DFT_files_Fe/FeCl2L12_F_cis3.log]

 Entering Gaussian System, Link 0=g09
 Input=FeCl2L12_F_cis3.com
 Output=FeCl2L12_F_cis3.log
 Initial command:
 /soft/sl6.3/x86_64/gaussian/g09_d01/g09/l1.exe "/scratch/conradj/558849.ui.FeCl2L12_F_cis3/Gau-40929.inp" -scrdir="/scratch/conradj/558849.ui.FeCl2L12_F_cis3/"
 Default linda workers:  node0402-ib,node0403-ib
 Default is to use  16 SMP processors on each worker.
 Entering Link 1 = /soft/sl6.3/x86_64/gaussian/g09_d01/g09/l1.exe PID=     40930.
  
 Copyright (c) 1988,1990,1992,1993,1995,1998,2003,2009,2013,
            Gaussian, Inc.  All Rights Reserved.
  
 This is part of the Gaussian(R) 09 program.  It is based on
 the Gaussian(R) 03 system (copyright 2003, Gaussian, Inc.),
 the Gaussian(R) 98 system (copyright 1998, Gaussian, Inc.),
 the Gaussian(R) 94 system (copyright 1995, Gaussian, Inc.),
 the Gaussian 92(TM) system (copyright 1992, Gaussian, Inc.),
 the Gaussian 90(TM) system (copyright 1990, Gaussian, Inc.),
 the Gaussian 88(TM) system (copyright 1988, Gaussian, Inc.),
 the Gaussian 86(TM) system (copyright 1986, Carnegie Mellon
 University), and the Gaussian 82(TM) system (copyright 1983,
 Carnegie Mellon University). Gaussian is a federally registered
 trademark of Gaussian, Inc.
  
 This software contains proprietary and confidential information,
 including trade secrets, belonging to Gaussian, Inc.
  
 This software is provided under written license and may be
 used, copied, transmitted, or stored only in accord with that
 written license.
  
 The following legend is applicable only to US Government
 contracts under FAR:
  
                    RESTRICTED RIGHTS LEGEND
  
 Use, reproduction and disclosure by the US Government is
 subject to restrictions as set forth in subparagraphs (a)
 and (c) of the Commercial Computer Software - Restricted
 Rights clause in FAR 52.227-19.
  
 Gaussian, Inc.
 340 Quinnipiac St., Bldg. 40, Wallingford CT 06492
  
  
 ---------------------------------------------------------------
 Warning -- This program may not be used in any manner that
 competes with the business of Gaussian, Inc. or will provide
 assistance to any competitor of Gaussian, Inc.  The licensee
 of this program is prohibited from giving any competitor of
 Gaussian, Inc. access to this program.  By using this program,
 the user acknowledges that Gaussian, Inc. is engaged in the
 business of creating and licensing software in the field of
 computational chemistry and represents and warrants to the
 licensee that it is not a competitor of Gaussian, Inc. and that
 it will not use this program in any manner prohibited above.
 ---------------------------------------------------------------
  

 Cite this work as:
 Gaussian 09, Revision D.01,
 M. J. Frisch, G. W. Trucks, H. B. Schlegel, G. E. Scuseria, 
 M. A. Robb, J. R. Cheeseman, G. Scalmani, V. Barone, B. Mennucci, 
 G. A. Petersson, H. Nakatsuji, M. Caricato, X. Li, H. P. Hratchian, 
 A. F. Izmaylov, J. Bloino, G. Zheng, J. L. Sonnenberg, M. Hada, 
 M. Ehara, K. Toyota, R. Fukuda, J. Hasegawa, M. Ishida, T. Nakajima, 
 Y. Honda, O. Kitao, H. Nakai, T. Vreven, J. A. Montgomery, Jr., 
 J. E. Peralta, F. Ogliaro, M. Bearpark, J. J. Heyd, E. Brothers, 
 K. N. Kudin, V. N. Staroverov, T. Keith, R. Kobayashi, J. Normand, 
 K. Raghavachari, A. Rendell, J. C. Burant, S. S. Iyengar, J. Tomasi, 
 M. Cossi, N. Rega, J. M. Millam, M. Klene, J. E. Knox, J. B. Cross, 
 V. Bakken, C. Adamo, J. Jaramillo, R. Gomperts, R. E. Stratmann, 
 O. Yazyev, A. J. Austin, R. Cammi, C. Pomelli, J. W. Ochterski, 
 R. L. Martin, K. Morokuma, V. G. Zakrzewski, G. A. Voth, 
 P. Salvador, J. J. Dannenberg, S. Dapprich, A. D. Daniels, 
 O. Farkas, J. B. Foresman, J. V. Ortiz, J. Cioslowski, 
 and D. J. Fox, Gaussian, Inc., Wallingford CT, 2013.
 
 ******************************************
 Gaussian 09:  AS64L-G09RevD.01 24-Apr-2013
                20-Oct-2018 
 ******************************************
 %chk=FeCl2L12_F_cis3.chk
 SetLPE:  input flags="-opt 'Tsnet.Node.lindarsharg: ssh' "
 SetLPE:    new flags="-opt 'Tsnet.Node.lindarsharg: ssh'  -nodelist 'node0402-ib node0403-ib'"
 Will use up to    2 processors via Linda.
 ---------------------------------------
 #P b3lyp/6-311G(d,p) opt scf=(conver=8)
 ---------------------------------------
 1/14=-1,18=20,19=15,26=3,38=1/1,3;
 2/9=110,12=2,17=6,18=5,40=1/2;
 3/5=4,6=6,7=101,11=2,16=1,25=1,30=1,71=1,74=-5/1,2,3;
 4//1;
 5/5=2,6=8,38=5/2;
 6/7=2,8=2,9=2,10=2,28=1/1;
 7//1,2,3,16;
 1/14=-1,18=20,19=15,26=3/3(2);
 2/9=110/2;
 99//99;
 2/9=110/2;
 3/5=4,6=6,7=101,11=2,16=1,25=1,30=1,71=1,74=-5/1,2,3;
 4/5=5,16=3,69=1/1;
 5/5=2,6=8,38=5/2;
 7//1,2,3,16;
 1/14=-1,18=20,19=15,26=3/3(-5);
 2/9=110/2;
 6/7=2,8=2,9=2,10=2,19=2,28=1/1;
 99/9=1/99;
 Leave Link    1 at Sat Oct 20 09:05:37 2018, MaxMem=           0 cpu:         1.2
 (Enter /soft/sl6.3/x86_64/gaussian/g09_d01/g09/l101.exe)
 --------
 Comment:
 --------
 Symbolic Z-matrix:
 Charge =  0 Multiplicity = 5
 26                   -0.01062  -2.1247    0.17076 
 17                   -1.98081  -3.47599   0.32926 
 7                    -0.15384  -2.1868   -2.07217 
 7                    -1.43887  -0.4428   -0.439 
 7                    -2.15686   0.4325    0.18481 
 7                    -2.98009   0.98975  -0.7299 
 6                     0.51878  -3.07001  -2.81739 
 1                     1.23975  -3.67438  -2.27754 
 6                     0.31207  -3.2018   -4.18688 
 1                     0.87781  -3.93355  -4.74946 
 6                    -0.63286  -2.3877   -4.80266 
 1                    -0.82234  -2.46648  -5.86701 
 6                    -1.33788  -1.47111  -4.03231 
 1                    -2.08302  -0.82676  -4.48274 
 6                    -1.07239  -1.39973  -2.66448 
 6                    -1.76506  -0.47517  -1.76533 
 6                    -2.76496   0.45055  -1.96059 
 1                    -3.30172   0.77209  -2.83474 
 17                    1.99637  -3.42222   0.22548 
 7                     0.09061  -1.78864   2.39216 
 7                     1.39787  -0.34432   0.49758 
 7                     2.14734   0.39059  -0.25677 
 7                     2.96561   1.08746   0.56151 
 6                    -0.595    -2.52748   3.27083 
 1                    -1.29506  -3.23109   2.83313 
 6                    -0.42642  -2.39861   4.6459 
 1                    -1.0002   -3.02187   5.31992 
 6                     0.4897   -1.46744   5.12382 
 1                     0.648    -1.34286   6.1889 
 6                     1.20484  -0.69716   4.21508 
 1                     1.92567   0.03554   4.55701 
 6                     0.98092  -0.88814   2.85125 
 6                     1.69394  -0.13831   1.81549 
 6                     2.71464   0.7844    1.86387 
 1                     3.28832   1.19823   2.6736 
 6                    -3.91382   1.99391  -0.34231 
 6                    -5.14126   2.09596  -0.99604 
 6                    -3.58813   2.86102   0.70117 
 6                    -6.04331   3.08558  -0.61969 
 6                    -4.49475   3.83928   1.08955 
 6                    -5.70506   3.94073   0.41806 
 1                    -5.40833   1.39338  -1.77524 
 1                    -2.63638   2.75468   1.20284 
 1                    -7.00482   3.18601  -1.10628 
 1                    -4.27187   4.52443   1.89732 
 6                     3.94776   1.96638   0.02002 
 6                     4.27598   3.1445    0.68945 
 6                     4.57131   1.62946  -1.18206 
 6                     5.24839   3.98856   0.16328 
 6                     5.53036   2.48001  -1.71762 
 6                     5.85771   3.64243  -1.03347 
 1                     3.76528   3.41572   1.60506 
 1                     4.301     0.70881  -1.68088 
 1                     5.52485   4.90996   0.65923 
 1                     6.03373   2.24556  -2.64673 
 9                    -6.57992   4.89582   0.78873 
 9                     6.79496   4.4619   -1.54827 
 
 Add virtual bond connecting atoms N3         and Fe1        Dist= 4.25D+00.
 Add virtual bond connecting atoms N4         and Fe1        Dist= 4.33D+00.
 Add virtual bond connecting atoms N20        and Fe1        Dist= 4.25D+00.
 Add virtual bond connecting atoms N21        and Fe1        Dist= 4.33D+00.
 NAtoms=     57 NQM=       57 NQMF=       0 NMMI=      0 NMMIF=      0
                NMic=       0 NMicF=      0.
                    Isotopes and Nuclear Properties:
 (Nuclear quadrupole moments (NQMom) in fm**2, nuclear magnetic moments (NMagM)
  in nuclear magnetons)

  Atom         1           2           3           4           5           6           7           8           9          10
 IAtWgt=          56          35          14          14          14          14          12           1          12           1
 AtmWgt=  55.9349393  34.9688527  14.0030740  14.0030740  14.0030740  14.0030740  12.0000000   1.0078250  12.0000000   1.0078250
 NucSpn=           0           3           2           2           2           2           0           1           0           1
 AtZEff=   0.0000000   0.0000000   0.0000000   0.0000000   0.0000000   0.0000000   0.0000000   0.0000000   0.0000000   0.0000000
 NQMom=    0.0000000  -8.1650000   2.0440000   2.0440000   2.0440000   2.0440000   0.0000000   0.0000000   0.0000000   0.0000000
 NMagM=    0.0000000   0.8218740   0.4037610   0.4037610   0.4037610   0.4037610   0.0000000   2.7928460   0.0000000   2.7928460
 AtZNuc=  26.0000000  17.0000000   7.0000000   7.0000000   7.0000000   7.0000000   6.0000000   1.0000000   6.0000000   1.0000000

  Atom        11          12          13          14          15          16          17          18          19          20
 IAtWgt=          12           1          12           1          12          12          12           1          35          14
 AtmWgt=  12.0000000   1.0078250  12.0000000   1.0078250  12.0000000  12.0000000  12.0000000   1.0078250  34.9688527  14.0030740
 NucSpn=           0           1           0           1           0           0           0           1           3           2
 AtZEff=   0.0000000   0.0000000   0.0000000   0.0000000   0.0000000   0.0000000   0.0000000   0.0000000   0.0000000   0.0000000
 NQMom=    0.0000000   0.0000000   0.0000000   0.0000000   0.0000000   0.0000000   0.0000000   0.0000000  -8.1650000   2.0440000
 NMagM=    0.0000000   2.7928460   0.0000000   2.7928460   0.0000000   0.0000000   0.0000000   2.7928460   0.8218740   0.4037610
 AtZNuc=   6.0000000   1.0000000   6.0000000   1.0000000   6.0000000   6.0000000   6.0000000   1.0000000  17.0000000   7.0000000

  Atom        21          22          23          24          25          26          27          28          29          30
 IAtWgt=          14          14          14          12           1          12           1          12           1          12
 AtmWgt=  14.0030740  14.0030740  14.0030740  12.0000000   1.0078250  12.0000000   1.0078250  12.0000000   1.0078250  12.0000000
 NucSpn=           2           2           2           0           1           0           1           0           1           0
 AtZEff=   0.0000000   0.0000000   0.0000000   0.0000000   0.0000000   0.0000000   0.0000000   0.0000000   0.0000000   0.0000000
 NQMom=    2.0440000   2.0440000   2.0440000   0.0000000   0.0000000   0.0000000   0.0000000   0.0000000   0.0000000   0.0000000
 NMagM=    0.4037610   0.4037610   0.4037610   0.0000000   2.7928460   0.0000000   2.7928460   0.0000000   2.7928460   0.0000000
 AtZNuc=   7.0000000   7.0000000   7.0000000   6.0000000   1.0000000   6.0000000   1.0000000   6.0000000   1.0000000   6.0000000

  Atom        31          32          33          34          35          36          37          38          39          40
 IAtWgt=           1          12          12          12           1          12          12          12          12          12
 AtmWgt=   1.0078250  12.0000000  12.0000000  12.0000000   1.0078250  12.0000000  12.0000000  12.0000000  12.0000000  12.0000000
 NucSpn=           1           0           0           0           1           0           0           0           0           0
 AtZEff=   0.0000000   0.0000000   0.0000000   0.0000000   0.0000000   0.0000000   0.0000000   0.0000000   0.0000000   0.0000000
 NQMom=    0.0000000   0.0000000   0.0000000   0.0000000   0.0000000   0.0000000   0.0000000   0.0000000   0.0000000   0.0000000
 NMagM=    2.7928460   0.0000000   0.0000000   0.0000000   2.7928460   0.0000000   0.0000000   0.0000000   0.0000000   0.0000000
 AtZNuc=   1.0000000   6.0000000   6.0000000   6.0000000   1.0000000   6.0000000   6.0000000   6.0000000   6.0000000   6.0000000

  Atom        41          42          43          44          45          46          47          48          49          50
 IAtWgt=          12           1           1           1           1          12          12          12          12          12
 AtmWgt=  12.0000000   1.0078250   1.0078250   1.0078250   1.0078250  12.0000000  12.0000000  12.0000000  12.0000000  12.0000000
 NucSpn=           0           1           1           1           1           0           0           0           0           0
 AtZEff=   0.0000000   0.0000000   0.0000000   0.0000000   0.0000000   0.0000000   0.0000000   0.0000000   0.0000000   0.0000000
 NQMom=    0.0000000   0.0000000   0.0000000   0.0000000   0.0000000   0.0000000   0.0000000   0.0000000   0.0000000   0.0000000
 NMagM=    0.0000000   2.7928460   2.7928460   2.7928460   2.7928460   0.0000000   0.0000000   0.0000000   0.0000000   0.0000000
 AtZNuc=   6.0000000   1.0000000   1.0000000   1.0000000   1.0000000   6.0000000   6.0000000   6.0000000   6.0000000   6.0000000

  Atom        51          52          53          54          55          56          57
 IAtWgt=          12           1           1           1           1          19          19
 AtmWgt=  12.0000000   1.0078250   1.0078250   1.0078250   1.0078250  18.9984033  18.9984033
 NucSpn=           0           1           1           1           1           1           1
 AtZEff=   0.0000000   0.0000000   0.0000000   0.0000000   0.0000000   0.0000000   0.0000000
 NQMom=    0.0000000   0.0000000   0.0000000   0.0000000   0.0000000   0.0000000   0.0000000
 NMagM=    0.0000000   2.7928460   2.7928460   2.7928460   2.7928460   2.6288670   2.6288670
 AtZNuc=   6.0000000   1.0000000   1.0000000   1.0000000   1.0000000   9.0000000   9.0000000
 Leave Link  101 at Sat Oct 20 09:05:37 2018, MaxMem=   838860800 cpu:         4.7
 (Enter /soft/sl6.3/x86_64/gaussian/g09_d01/g09/l103.exe)

 GradGradGradGradGradGradGradGradGradGradGradGradGradGradGradGradGradGrad
 Berny optimization.
 Initialization pass.
                           ----------------------------
                           !    Initial Parameters    !
                           ! (Angstroms and Degrees)  !
 --------------------------                            --------------------------
 ! Name  Definition              Value          Derivative Info.                !
 --------------------------------------------------------------------------------
 ! R1    R(1,2)                  2.3943         estimate D2E/DX2                !
 ! R2    R(1,3)                  2.2484         estimate D2E/DX2                !
 ! R3    R(1,4)                  2.2892         estimate D2E/DX2                !
 ! R4    R(1,19)                 2.3905         estimate D2E/DX2                !
 ! R5    R(1,20)                 2.249          estimate D2E/DX2                !
 ! R6    R(1,21)                 2.2936         estimate D2E/DX2                !
 ! R7    R(3,7)                  1.3371         estimate D2E/DX2                !
 ! R8    R(3,15)                 1.3469         estimate D2E/DX2                !
 ! R9    R(4,5)                  1.2926         estimate D2E/DX2                !
 ! R10   R(4,16)                 1.3662         estimate D2E/DX2                !
 ! R11   R(5,6)                  1.3509         estimate D2E/DX2                !
 ! R12   R(6,17)                 1.3607         estimate D2E/DX2                !
 ! R13   R(6,36)                 1.4249         estimate D2E/DX2                !
 ! R14   R(7,8)                  1.0847         estimate D2E/DX2                !
 ! R15   R(7,9)                  1.3913         estimate D2E/DX2                !
 ! R16   R(9,10)                 1.0826         estimate D2E/DX2                !
 ! R17   R(9,11)                 1.391          estimate D2E/DX2                !
 ! R18   R(11,12)                1.0839         estimate D2E/DX2                !
 ! R19   R(11,13)                1.3895         estimate D2E/DX2                !
 ! R20   R(13,14)                1.0832         estimate D2E/DX2                !
 ! R21   R(13,15)                1.3952         estimate D2E/DX2                !
 ! R22   R(15,16)                1.4639         estimate D2E/DX2                !
 ! R23   R(16,17)                1.3765         estimate D2E/DX2                !
 ! R24   R(17,18)                1.075          estimate D2E/DX2                !
 ! R25   R(20,24)                1.3372         estimate D2E/DX2                !
 ! R26   R(20,32)                1.347          estimate D2E/DX2                !
 ! R27   R(21,22)                1.2926         estimate D2E/DX2                !
 ! R28   R(21,33)                1.3664         estimate D2E/DX2                !
 ! R29   R(22,23)                1.3508         estimate D2E/DX2                !
 ! R30   R(23,34)                1.3605         estimate D2E/DX2                !
 ! R31   R(23,46)                1.4249         estimate D2E/DX2                !
 ! R32   R(24,25)                1.0848         estimate D2E/DX2                !
 ! R33   R(24,26)                1.3913         estimate D2E/DX2                !
 ! R34   R(26,27)                1.0826         estimate D2E/DX2                !
 ! R35   R(26,28)                1.391          estimate D2E/DX2                !
 ! R36   R(28,29)                1.084          estimate D2E/DX2                !
 ! R37   R(28,30)                1.3894         estimate D2E/DX2                !
 ! R38   R(30,31)                1.0832         estimate D2E/DX2                !
 ! R39   R(30,32)                1.3952         estimate D2E/DX2                !
 ! R40   R(32,33)                1.4641         estimate D2E/DX2                !
 ! R41   R(33,34)                1.3768         estimate D2E/DX2                !
 ! R42   R(34,35)                1.0752         estimate D2E/DX2                !
 ! R43   R(36,37)                1.3944         estimate D2E/DX2                !
 ! R44   R(36,38)                1.3953         estimate D2E/DX2                !
 ! R45   R(37,39)                1.3909         estimate D2E/DX2                !
 ! R46   R(37,42)                1.0826         estimate D2E/DX2                !
 ! R47   R(38,40)                1.3892         estimate D2E/DX2                !
 ! R48   R(38,43)                1.0811         estimate D2E/DX2                !
 ! R49   R(39,41)                1.3866         estimate D2E/DX2                !
 ! R50   R(39,44)                1.0823         estimate D2E/DX2                !
 ! R51   R(40,41)                1.3878         estimate D2E/DX2                !
 ! R52   R(40,45)                1.0824         estimate D2E/DX2                !
 ! R53   R(41,56)                1.3472         estimate D2E/DX2                !
 ! R54   R(46,47)                1.3942         estimate D2E/DX2                !
 ! R55   R(46,48)                1.3955         estimate D2E/DX2                !
 ! R56   R(47,49)                1.391          estimate D2E/DX2                !
 ! R57   R(47,52)                1.0829         estimate D2E/DX2                !
 ! R58   R(48,50)                1.3893         estimate D2E/DX2                !
 ! R59   R(48,53)                1.0814         estimate D2E/DX2                !
 ! R60   R(49,51)                1.3868         estimate D2E/DX2                !
 ! R61   R(49,54)                1.0823         estimate D2E/DX2                !
 ! R62   R(50,51)                1.388          estimate D2E/DX2                !
 ! R63   R(50,55)                1.0824         estimate D2E/DX2                !
 ! R64   R(51,57)                1.3472         estimate D2E/DX2                !
 ! A1    A(2,1,3)               89.8875         estimate D2E/DX2                !
 ! A2    A(2,1,4)               85.3481         estimate D2E/DX2                !
 ! A3    A(2,1,19)             112.5196         estimate D2E/DX2                !
 ! A4    A(2,1,20)              93.2094         estimate D2E/DX2                !
 ! A5    A(2,1,21)             159.0652         estimate D2E/DX2                !
 ! A6    A(3,1,4)               73.4312         estimate D2E/DX2                !
 ! A7    A(3,1,19)              93.5155         estimate D2E/DX2                !
 ! A8    A(3,1,21)             101.6955         estimate D2E/DX2                !
 ! A9    A(4,1,19)             158.2311         estimate D2E/DX2                !
 ! A10   A(4,1,20)             100.4511         estimate D2E/DX2                !
 ! A11   A(4,1,21)              81.4183         estimate D2E/DX2                !
 ! A12   A(19,1,20)             91.1865         estimate D2E/DX2                !
 ! A13   A(19,1,21)             84.4042         estimate D2E/DX2                !
 ! A14   A(20,1,21)             73.4777         estimate D2E/DX2                !
 ! A15   A(1,3,7)              122.8336         estimate D2E/DX2                !
 ! A16   A(1,3,15)             117.7754         estimate D2E/DX2                !
 ! A17   A(7,3,15)             118.9452         estimate D2E/DX2                !
 ! A18   A(1,4,5)              135.6862         estimate D2E/DX2                !
 ! A19   A(1,4,16)             112.9632         estimate D2E/DX2                !
 ! A20   A(5,4,16)             110.6054         estimate D2E/DX2                !
 ! A21   A(4,5,6)              106.921          estimate D2E/DX2                !
 ! A22   A(5,6,17)             110.6463         estimate D2E/DX2                !
 ! A23   A(5,6,36)             120.3872         estimate D2E/DX2                !
 ! A24   A(17,6,36)            128.9656         estimate D2E/DX2                !
 ! A25   A(3,7,8)              115.1519         estimate D2E/DX2                !
 ! A26   A(3,7,9)              122.4424         estimate D2E/DX2                !
 ! A27   A(8,7,9)              122.4054         estimate D2E/DX2                !
 ! A28   A(7,9,10)             119.862          estimate D2E/DX2                !
 ! A29   A(7,9,11)             118.7678         estimate D2E/DX2                !
 ! A30   A(10,9,11)            121.3687         estimate D2E/DX2                !
 ! A31   A(9,11,12)            120.7237         estimate D2E/DX2                !
 ! A32   A(9,11,13)            119.0343         estimate D2E/DX2                !
 ! A33   A(12,11,13)           120.2416         estimate D2E/DX2                !
 ! A34   A(11,13,14)           120.7245         estimate D2E/DX2                !
 ! A35   A(11,13,15)           118.734          estimate D2E/DX2                !
 ! A36   A(14,13,15)           120.5409         estimate D2E/DX2                !
 ! A37   A(3,15,13)            122.0749         estimate D2E/DX2                !
 ! A38   A(3,15,16)            114.9387         estimate D2E/DX2                !
 ! A39   A(13,15,16)           122.9862         estimate D2E/DX2                !
 ! A40   A(4,16,15)            119.8848         estimate D2E/DX2                !
 ! A41   A(4,16,17)            107.1698         estimate D2E/DX2                !
 ! A42   A(15,16,17)           132.9446         estimate D2E/DX2                !
 ! A43   A(6,17,16)            104.6566         estimate D2E/DX2                !
 ! A44   A(6,17,18)            122.5464         estimate D2E/DX2                !
 ! A45   A(16,17,18)           132.7796         estimate D2E/DX2                !
 ! A46   A(1,20,24)            122.9167         estimate D2E/DX2                !
 ! A47   A(1,20,32)            117.7952         estimate D2E/DX2                !
 ! A48   A(24,20,32)           118.9685         estimate D2E/DX2                !
 ! A49   A(1,21,22)            135.5809         estimate D2E/DX2                !
 ! A50   A(1,21,33)            112.8018         estimate D2E/DX2                !
 ! A51   A(22,21,33)           110.5811         estimate D2E/DX2                !
 ! A52   A(21,22,23)           106.9182         estimate D2E/DX2                !
 ! A53   A(22,23,34)           110.6838         estimate D2E/DX2                !
 ! A54   A(22,23,46)           120.3669         estimate D2E/DX2                !
 ! A55   A(34,23,46)           128.9274         estimate D2E/DX2                !
 ! A56   A(20,24,25)           115.0962         estimate D2E/DX2                !
 ! A57   A(20,24,26)           122.4204         estimate D2E/DX2                !
 ! A58   A(25,24,26)           122.4828         estimate D2E/DX2                !
 ! A59   A(24,26,27)           119.8531         estimate D2E/DX2                !
 ! A60   A(24,26,28)           118.7752         estimate D2E/DX2                !
 ! A61   A(27,26,28)           121.3708         estimate D2E/DX2                !
 ! A62   A(26,28,29)           120.7119         estimate D2E/DX2                !
 ! A63   A(26,28,30)           119.0387         estimate D2E/DX2                !
 ! A64   A(29,28,30)           120.2493         estimate D2E/DX2                !
 ! A65   A(28,30,31)           120.7326         estimate D2E/DX2                !
 ! A66   A(28,30,32)           118.7391         estimate D2E/DX2                !
 ! A67   A(31,30,32)           120.5279         estimate D2E/DX2                !
 ! A68   A(20,32,30)           122.0571         estimate D2E/DX2                !
 ! A69   A(20,32,33)           115.0354         estimate D2E/DX2                !
 ! A70   A(30,32,33)           122.9066         estimate D2E/DX2                !
 ! A71   A(21,33,32)           119.9748         estimate D2E/DX2                !
 ! A72   A(21,33,34)           107.1923         estimate D2E/DX2                !
 ! A73   A(32,33,34)           132.8            estimate D2E/DX2                !
 ! A74   A(23,34,33)           104.62           estimate D2E/DX2                !
 ! A75   A(23,34,35)           122.4636         estimate D2E/DX2                !
 ! A76   A(33,34,35)           132.8414         estimate D2E/DX2                !
 ! A77   A(6,36,37)            120.0573         estimate D2E/DX2                !
 ! A78   A(6,36,38)            119.2365         estimate D2E/DX2                !
 ! A79   A(37,36,38)           120.7043         estimate D2E/DX2                !
 ! A80   A(36,37,39)           119.7412         estimate D2E/DX2                !
 ! A81   A(36,37,42)           120.4695         estimate D2E/DX2                !
 ! A82   A(39,37,42)           119.7671         estimate D2E/DX2                !
 ! A83   A(36,38,40)           119.6293         estimate D2E/DX2                !
 ! A84   A(36,38,43)           119.4321         estimate D2E/DX2                !
 ! A85   A(40,38,43)           120.9356         estimate D2E/DX2                !
 ! A86   A(37,39,41)           118.8872         estimate D2E/DX2                !
 ! A87   A(37,39,44)           121.367          estimate D2E/DX2                !
 ! A88   A(41,39,44)           119.7348         estimate D2E/DX2                !
 ! A89   A(38,40,41)           119.0358         estimate D2E/DX2                !
 ! A90   A(38,40,45)           121.3332         estimate D2E/DX2                !
 ! A91   A(41,40,45)           119.6294         estimate D2E/DX2                !
 ! A92   A(39,41,40)           121.9912         estimate D2E/DX2                !
 ! A93   A(39,41,56)           118.9946         estimate D2E/DX2                !
 ! A94   A(40,41,56)           119.0137         estimate D2E/DX2                !
 ! A95   A(23,46,47)           120.0673         estimate D2E/DX2                !
 ! A96   A(23,46,48)           119.1063         estimate D2E/DX2                !
 ! A97   A(47,46,48)           120.8263         estimate D2E/DX2                !
 ! A98   A(46,47,49)           119.7158         estimate D2E/DX2                !
 ! A99   A(46,47,52)           120.4364         estimate D2E/DX2                !
 ! A100  A(49,47,52)           119.8367         estimate D2E/DX2                !
 ! A101  A(46,48,50)           119.52           estimate D2E/DX2                !
 ! A102  A(46,48,53)           119.4192         estimate D2E/DX2                !
 ! A103  A(50,48,53)           121.0607         estimate D2E/DX2                !
 ! A104  A(47,49,51)           118.8238         estimate D2E/DX2                !
 ! A105  A(47,49,54)           121.4546         estimate D2E/DX2                !
 ! A106  A(51,49,54)           119.7151         estimate D2E/DX2                !
 ! A107  A(48,50,51)           119.048          estimate D2E/DX2                !
 ! A108  A(48,50,55)           121.2873         estimate D2E/DX2                !
 ! A109  A(51,50,55)           119.6588         estimate D2E/DX2                !
 ! A110  A(49,51,50)           122.0571         estimate D2E/DX2                !
 ! A111  A(49,51,57)           118.92           estimate D2E/DX2                !
 ! A112  A(50,51,57)           119.0228         estimate D2E/DX2                !
 ! A113  L(3,1,20,2,-1)        183.0969         estimate D2E/DX2                !
 ! A114  L(3,1,20,2,-2)        186.3787         estimate D2E/DX2                !
 ! D1    D(2,1,3,7)            -95.4021         estimate D2E/DX2                !
 ! D2    D(2,1,3,15)            76.8459         estimate D2E/DX2                !
 ! D3    D(4,1,3,7)            179.4183         estimate D2E/DX2                !
 ! D4    D(4,1,3,15)            -8.3337         estimate D2E/DX2                !
 ! D5    D(19,1,3,7)            17.1548         estimate D2E/DX2                !
 ! D6    D(19,1,3,15)         -170.5972         estimate D2E/DX2                !
 ! D7    D(21,1,3,7)           102.1611         estimate D2E/DX2                !
 ! D8    D(21,1,3,15)          -85.5909         estimate D2E/DX2                !
 ! D9    D(7,3,20,24)          -83.1995         estimate D2E/DX2                !
 ! D10   D(7,3,20,32)           93.5158         estimate D2E/DX2                !
 ! D11   D(15,3,20,24)          91.4295         estimate D2E/DX2                !
 ! D12   D(15,3,20,32)         -91.8552         estimate D2E/DX2                !
 ! D13   D(2,1,4,5)             85.98           estimate D2E/DX2                !
 ! D14   D(2,1,4,16)           -82.8688         estimate D2E/DX2                !
 ! D15   D(3,1,4,5)            177.2495         estimate D2E/DX2                !
 ! D16   D(3,1,4,16)             8.4006         estimate D2E/DX2                !
 ! D17   D(19,1,4,5)          -127.6769         estimate D2E/DX2                !
 ! D18   D(19,1,4,16)           63.4743         estimate D2E/DX2                !
 ! D19   D(20,1,4,5)            -6.4334         estimate D2E/DX2                !
 ! D20   D(20,1,4,16)         -175.2822         estimate D2E/DX2                !
 ! D21   D(21,1,4,5)           -77.7525         estimate D2E/DX2                !
 ! D22   D(21,1,4,16)          113.3986         estimate D2E/DX2                !
 ! D23   D(2,1,20,24)           15.4977         estimate D2E/DX2                !
 ! D24   D(2,1,20,32)         -171.0695         estimate D2E/DX2                !
 ! D25   D(4,1,20,24)          101.354          estimate D2E/DX2                !
 ! D26   D(4,1,20,32)          -85.2131         estimate D2E/DX2                !
 ! D27   D(19,1,20,24)         -97.1364         estimate D2E/DX2                !
 ! D28   D(19,1,20,32)          76.2964         estimate D2E/DX2                !
 ! D29   D(21,1,20,24)         179.0564         estimate D2E/DX2                !
 ! D30   D(21,1,20,32)          -7.5107         estimate D2E/DX2                !
 ! D31   D(2,1,21,22)         -132.6762         estimate D2E/DX2                !
 ! D32   D(2,1,21,33)           60.4553         estimate D2E/DX2                !
 ! D33   D(3,1,21,22)          -10.2982         estimate D2E/DX2                !
 ! D34   D(3,1,21,33)         -177.1667         estimate D2E/DX2                !
 ! D35   D(4,1,21,22)          -81.2872         estimate D2E/DX2                !
 ! D36   D(4,1,21,33)          111.8444         estimate D2E/DX2                !
 ! D37   D(19,1,21,22)          82.1455         estimate D2E/DX2                !
 ! D38   D(19,1,21,33)         -84.723          estimate D2E/DX2                !
 ! D39   D(20,1,21,22)         175.0554         estimate D2E/DX2                !
 ! D40   D(20,1,21,33)           8.1869         estimate D2E/DX2                !
 ! D41   D(1,3,7,8)             -7.5936         estimate D2E/DX2                !
 ! D42   D(1,3,7,9)            172.5923         estimate D2E/DX2                !
 ! D43   D(15,3,7,8)          -179.7551         estimate D2E/DX2                !
 ! D44   D(15,3,7,9)             0.4308         estimate D2E/DX2                !
 ! D45   D(1,3,15,13)         -172.9774         estimate D2E/DX2                !
 ! D46   D(1,3,15,16)            6.8703         estimate D2E/DX2                !
 ! D47   D(7,3,15,13)           -0.4191         estimate D2E/DX2                !
 ! D48   D(7,3,15,16)          179.4286         estimate D2E/DX2                !
 ! D49   D(1,4,5,6)           -168.6951         estimate D2E/DX2                !
 ! D50   D(16,4,5,6)             0.338          estimate D2E/DX2                !
 ! D51   D(1,4,16,15)           -8.2773         estimate D2E/DX2                !
 ! D52   D(1,4,16,17)          171.4264         estimate D2E/DX2                !
 ! D53   D(5,4,16,15)         -179.9782         estimate D2E/DX2                !
 ! D54   D(5,4,16,17)           -0.2746         estimate D2E/DX2                !
 ! D55   D(4,5,6,17)            -0.2797         estimate D2E/DX2                !
 ! D56   D(4,5,6,36)           179.4076         estimate D2E/DX2                !
 ! D57   D(5,6,17,16)            0.1099         estimate D2E/DX2                !
 ! D58   D(5,6,17,18)         -178.5507         estimate D2E/DX2                !
 ! D59   D(36,6,17,16)        -179.5431         estimate D2E/DX2                !
 ! D60   D(36,6,17,18)           1.7962         estimate D2E/DX2                !
 ! D61   D(5,6,36,37)         -147.6429         estimate D2E/DX2                !
 ! D62   D(5,6,36,38)           31.8593         estimate D2E/DX2                !
 ! D63   D(17,6,36,37)          31.9808         estimate D2E/DX2                !
 ! D64   D(17,6,36,38)        -148.517          estimate D2E/DX2                !
 ! D65   D(3,7,9,10)          -179.787          estimate D2E/DX2                !
 ! D66   D(3,7,9,11)            -0.2336         estimate D2E/DX2                !
 ! D67   D(8,7,9,10)             0.4123         estimate D2E/DX2                !
 ! D68   D(8,7,9,11)           179.9656         estimate D2E/DX2                !
 ! D69   D(7,9,11,12)         -179.7502         estimate D2E/DX2                !
 ! D70   D(7,9,11,13)            0.0178         estimate D2E/DX2                !
 ! D71   D(10,9,11,12)          -0.2039         estimate D2E/DX2                !
 ! D72   D(10,9,11,13)         179.5641         estimate D2E/DX2                !
 ! D73   D(9,11,13,14)        -179.7268         estimate D2E/DX2                !
 ! D74   D(9,11,13,15)          -0.0085         estimate D2E/DX2                !
 ! D75   D(12,11,13,14)          0.0423         estimate D2E/DX2                !
 ! D76   D(12,11,13,15)        179.7606         estimate D2E/DX2                !
 ! D77   D(11,13,15,3)           0.2116         estimate D2E/DX2                !
 ! D78   D(11,13,15,16)       -179.6238         estimate D2E/DX2                !
 ! D79   D(14,13,15,3)         179.9305         estimate D2E/DX2                !
 ! D80   D(14,13,15,16)          0.0951         estimate D2E/DX2                !
 ! D81   D(3,15,16,4)            1.2501         estimate D2E/DX2                !
 ! D82   D(3,15,16,17)        -178.3632         estimate D2E/DX2                !
 ! D83   D(13,15,16,4)        -178.9038         estimate D2E/DX2                !
 ! D84   D(13,15,16,17)          1.483          estimate D2E/DX2                !
 ! D85   D(4,16,17,6)            0.0921         estimate D2E/DX2                !
 ! D86   D(4,16,17,18)         178.5539         estimate D2E/DX2                !
 ! D87   D(15,16,17,6)         179.7412         estimate D2E/DX2                !
 ! D88   D(15,16,17,18)         -1.7971         estimate D2E/DX2                !
 ! D89   D(1,20,24,25)          -6.7074         estimate D2E/DX2                !
 ! D90   D(1,20,24,26)         173.5575         estimate D2E/DX2                !
 ! D91   D(32,20,24,25)        179.9332         estimate D2E/DX2                !
 ! D92   D(32,20,24,26)          0.198          estimate D2E/DX2                !
 ! D93   D(1,20,32,30)        -174.0536         estimate D2E/DX2                !
 ! D94   D(1,20,32,33)           5.6067         estimate D2E/DX2                !
 ! D95   D(24,20,32,30)         -0.3538         estimate D2E/DX2                !
 ! D96   D(24,20,32,33)        179.3066         estimate D2E/DX2                !
 ! D97   D(1,21,22,23)        -166.4292         estimate D2E/DX2                !
 ! D98   D(33,21,22,23)          0.6437         estimate D2E/DX2                !
 ! D99   D(1,21,33,32)          -8.6519         estimate D2E/DX2                !
 ! D100  D(1,21,33,34)         169.5184         estimate D2E/DX2                !
 ! D101  D(22,21,33,32)       -178.8728         estimate D2E/DX2                !
 ! D102  D(22,21,33,34)         -0.7026         estimate D2E/DX2                !
 ! D103  D(21,22,23,34)         -0.3474         estimate D2E/DX2                !
 ! D104  D(21,22,23,46)        178.0967         estimate D2E/DX2                !
 ! D105  D(22,23,34,33)         -0.0786         estimate D2E/DX2                !
 ! D106  D(22,23,34,35)        177.1432         estimate D2E/DX2                !
 ! D107  D(46,23,34,33)       -178.353          estimate D2E/DX2                !
 ! D108  D(46,23,34,35)         -1.1312         estimate D2E/DX2                !
 ! D109  D(22,23,46,47)        145.5967         estimate D2E/DX2                !
 ! D110  D(22,23,46,48)        -34.4555         estimate D2E/DX2                !
 ! D111  D(34,23,46,47)        -36.2744         estimate D2E/DX2                !
 ! D112  D(34,23,46,48)        143.6733         estimate D2E/DX2                !
 ! D113  D(20,24,26,27)       -179.705          estimate D2E/DX2                !
 ! D114  D(20,24,26,28)         -0.0419         estimate D2E/DX2                !
 ! D115  D(25,24,26,27)          0.5794         estimate D2E/DX2                !
 ! D116  D(25,24,26,28)       -179.7575         estimate D2E/DX2                !
 ! D117  D(24,26,28,29)       -179.8329         estimate D2E/DX2                !
 ! D118  D(24,26,28,30)          0.0358         estimate D2E/DX2                !
 ! D119  D(27,26,28,29)         -0.1751         estimate D2E/DX2                !
 ! D120  D(27,26,28,30)        179.6936         estimate D2E/DX2                !
 ! D121  D(26,28,30,31)       -179.9521         estimate D2E/DX2                !
 ! D122  D(26,28,30,32)         -0.1817         estimate D2E/DX2                !
 ! D123  D(29,28,30,31)         -0.0828         estimate D2E/DX2                !
 ! D124  D(29,28,30,32)        179.6876         estimate D2E/DX2                !
 ! D125  D(28,30,32,20)          0.3484         estimate D2E/DX2                !
 ! D126  D(28,30,32,33)       -179.285          estimate D2E/DX2                !
 ! D127  D(31,30,32,20)       -179.8808         estimate D2E/DX2                !
 ! D128  D(31,30,32,33)          0.4858         estimate D2E/DX2                !
 ! D129  D(20,32,33,21)          2.3594         estimate D2E/DX2                !
 ! D130  D(20,32,33,34)       -175.258          estimate D2E/DX2                !
 ! D131  D(30,32,33,21)       -177.9835         estimate D2E/DX2                !
 ! D132  D(30,32,33,34)          4.3991         estimate D2E/DX2                !
 ! D133  D(21,33,34,23)          0.4528         estimate D2E/DX2                !
 ! D134  D(21,33,34,35)       -176.35           estimate D2E/DX2                !
 ! D135  D(32,33,34,23)        178.2924         estimate D2E/DX2                !
 ! D136  D(32,33,34,35)          1.4897         estimate D2E/DX2                !
 ! D137  D(6,36,37,39)        -179.4743         estimate D2E/DX2                !
 ! D138  D(6,36,37,42)           2.2443         estimate D2E/DX2                !
 ! D139  D(38,36,37,39)          1.0309         estimate D2E/DX2                !
 ! D140  D(38,36,37,42)       -177.2505         estimate D2E/DX2                !
 ! D141  D(6,36,38,40)        -179.7239         estimate D2E/DX2                !
 ! D142  D(6,36,38,43)          -0.3475         estimate D2E/DX2                !
 ! D143  D(37,36,38,40)         -0.225          estimate D2E/DX2                !
 ! D144  D(37,36,38,43)        179.1514         estimate D2E/DX2                !
 ! D145  D(36,37,39,41)         -0.95           estimate D2E/DX2                !
 ! D146  D(36,37,39,44)       -179.7388         estimate D2E/DX2                !
 ! D147  D(42,37,39,41)        177.3436         estimate D2E/DX2                !
 ! D148  D(42,37,39,44)         -1.4452         estimate D2E/DX2                !
 ! D149  D(36,38,40,41)         -0.6377         estimate D2E/DX2                !
 ! D150  D(36,38,40,45)        179.8126         estimate D2E/DX2                !
 ! D151  D(43,38,40,41)        179.9955         estimate D2E/DX2                !
 ! D152  D(43,38,40,45)          0.4458         estimate D2E/DX2                !
 ! D153  D(37,39,41,40)          0.0813         estimate D2E/DX2                !
 ! D154  D(37,39,41,56)       -179.6754         estimate D2E/DX2                !
 ! D155  D(44,39,41,40)        178.8903         estimate D2E/DX2                !
 ! D156  D(44,39,41,56)         -0.8665         estimate D2E/DX2                !
 ! D157  D(38,40,41,39)          0.718          estimate D2E/DX2                !
 ! D158  D(38,40,41,56)       -179.5253         estimate D2E/DX2                !
 ! D159  D(45,40,41,39)       -179.7245         estimate D2E/DX2                !
 ! D160  D(45,40,41,56)          0.0322         estimate D2E/DX2                !
 ! D161  D(23,46,47,49)        179.1594         estimate D2E/DX2                !
 ! D162  D(23,46,47,52)         -2.0518         estimate D2E/DX2                !
 ! D163  D(48,46,47,49)         -0.7874         estimate D2E/DX2                !
 ! D164  D(48,46,47,52)        178.0014         estimate D2E/DX2                !
 ! D165  D(23,46,48,50)       -179.9866         estimate D2E/DX2                !
 ! D166  D(23,46,48,53)         -0.0954         estimate D2E/DX2                !
 ! D167  D(47,46,48,50)         -0.0392         estimate D2E/DX2                !
 ! D168  D(47,46,48,53)        179.852          estimate D2E/DX2                !
 ! D169  D(46,47,49,51)          0.9067         estimate D2E/DX2                !
 ! D170  D(46,47,49,54)        179.9798         estimate D2E/DX2                !
 ! D171  D(52,47,49,51)       -177.8895         estimate D2E/DX2                !
 ! D172  D(52,47,49,54)          1.1836         estimate D2E/DX2                !
 ! D173  D(46,48,50,51)          0.7213         estimate D2E/DX2                !
 ! D174  D(46,48,50,55)        179.8349         estimate D2E/DX2                !
 ! D175  D(53,48,50,51)       -179.1681         estimate D2E/DX2                !
 ! D176  D(53,48,50,55)         -0.0545         estimate D2E/DX2                !
 ! D177  D(47,49,51,50)         -0.2204         estimate D2E/DX2                !
 ! D178  D(47,49,51,57)        179.669          estimate D2E/DX2                !
 ! D179  D(54,49,51,50)       -179.31           estimate D2E/DX2                !
 ! D180  D(54,49,51,57)          0.5794         estimate D2E/DX2                !
 ! D181  D(48,50,51,49)         -0.5999         estimate D2E/DX2                !
 ! D182  D(48,50,51,57)        179.5108         estimate D2E/DX2                !
 ! D183  D(55,50,51,49)       -179.7283         estimate D2E/DX2                !
 ! D184  D(55,50,51,57)          0.3824         estimate D2E/DX2                !
 --------------------------------------------------------------------------------
 Trust Radius=3.00D-01 FncErr=1.00D-07 GrdErr=1.00D-06
 Number of steps in this run=    342 maximum allowed number of steps=    342.
 GradGradGradGradGradGradGradGradGradGradGradGradGradGradGradGradGradGrad

 Leave Link  103 at Sat Oct 20 09:05:37 2018, MaxMem=   838860800 cpu:         0.3
 (Enter /soft/sl6.3/x86_64/gaussian/g09_d01/g09/l202.exe)
 Stoichiometry    C26H18Cl2F2FeN8(5)
 Framework group  C1[X(C26H18Cl2F2FeN8)]
 Deg. of freedom   165
 Full point group                 C1      NOp   1
 Largest Abelian subgroup         C1      NOp   1
 Largest concise Abelian subgroup C1      NOp   1
                         Standard orientation:                         
 ---------------------------------------------------------------------
 Center     Atomic      Atomic             Coordinates (Angstroms)
 Number     Number       Type             X           Y           Z
 ---------------------------------------------------------------------
      1         26           0       -0.010623   -2.124700    0.170758
      2         17           0       -1.980805   -3.475986    0.329257
      3          7           0       -0.153835   -2.186804   -2.072172
      4          7           0       -1.438865   -0.442804   -0.439003
      5          7           0       -2.156857    0.432497    0.184812
      6          7           0       -2.980085    0.989753   -0.729899
      7          6           0        0.518784   -3.070008   -2.817392
      8          1           0        1.239749   -3.674376   -2.277536
      9          6           0        0.312073   -3.201798   -4.186877
     10          1           0        0.877808   -3.933552   -4.749457
     11          6           0       -0.632859   -2.387698   -4.802661
     12          1           0       -0.822335   -2.466484   -5.867006
     13          6           0       -1.337883   -1.471111   -4.032308
     14          1           0       -2.083022   -0.826759   -4.482739
     15          6           0       -1.072386   -1.399729   -2.664483
     16          6           0       -1.765062   -0.475169   -1.765325
     17          6           0       -2.764962    0.450548   -1.960587
     18          1           0       -3.301717    0.772091   -2.834739
     19         17           0        1.996372   -3.422223    0.225477
     20          7           0        0.090608   -1.788639    2.392160
     21          7           0        1.397867   -0.344316    0.497583
     22          7           0        2.147337    0.390590   -0.256771
     23          7           0        2.965610    1.087464    0.561512
     24          6           0       -0.594995   -2.527483    3.270833
     25          1           0       -1.295064   -3.231090    2.833129
     26          6           0       -0.426422   -2.398607    4.645905
     27          1           0       -1.000202   -3.021869    5.319923
     28          6           0        0.489699   -1.467435    5.123820
     29          1           0        0.647997   -1.342862    6.188898
     30          6           0        1.204843   -0.697159    4.215077
     31          1           0        1.925666    0.035540    4.557014
     32          6           0        0.980916   -0.888144    2.851254
     33          6           0        1.693944   -0.138312    1.815488
     34          6           0        2.714644    0.784402    1.863869
     35          1           0        3.288315    1.198228    2.673598
     36          6           0       -3.913819    1.993909   -0.342306
     37          6           0       -5.141255    2.095955   -0.996039
     38          6           0       -3.588130    2.861021    0.701166
     39          6           0       -6.043310    3.085583   -0.619690
     40          6           0       -4.494747    3.839284    1.089549
     41          6           0       -5.705055    3.940725    0.418058
     42          1           0       -5.408326    1.393375   -1.775244
     43          1           0       -2.636380    2.754675    1.202839
     44          1           0       -7.004824    3.186006   -1.106284
     45          1           0       -4.271870    4.524432    1.897320
     46          6           0        3.947764    1.966375    0.020016
     47          6           0        4.275977    3.144501    0.689448
     48          6           0        4.571310    1.629455   -1.182056
     49          6           0        5.248387    3.988563    0.163279
     50          6           0        5.530358    2.480009   -1.717620
     51          6           0        5.857708    3.642427   -1.033473
     52          1           0        3.765282    3.415717    1.605057
     53          1           0        4.300995    0.708812   -1.680884
     54          1           0        5.524847    4.909961    0.659233
     55          1           0        6.033725    2.245556   -2.646733
     56          9           0       -6.579919    4.895822    0.788734
     57          9           0        6.794959    4.461905   -1.548268
 ---------------------------------------------------------------------
 Rotational constants (GHZ):      0.0759520      0.0557100      0.0479421
 Leave Link  202 at Sat Oct 20 09:05:37 2018, MaxMem=   838860800 cpu:         0.1
 (Enter /soft/sl6.3/x86_64/gaussian/g09_d01/g09/l301.exe)
 Standard basis: 6-311G(d,p) (5D, 7F)
 Ernie: Thresh=  0.10000D-02 Tol=  0.10000D-05 Strict=F.
 There are   898 symmetry adapted cartesian basis functions of A   symmetry.
 There are   854 symmetry adapted basis functions of A   symmetry.
   854 basis functions,  1475 primitive gaussians,   898 cartesian basis functions
   156 alpha electrons      152 beta electrons
       nuclear repulsion energy      5236.5710508104 Hartrees.
 IExCor=  402 DFT=T Ex+Corr=B3LYP ExCW=0 ScaHFX=  0.200000
 ScaDFX=  0.800000  0.720000  1.000000  0.810000 ScalE2=  1.000000  1.000000
 IRadAn=      0 IRanWt=     -1 IRanGd=            0 ICorTp=0 IEmpDi=  4
 NAtoms=   57 NActive=   57 NUniq=   57 SFac= 1.00D+00 NAtFMM=   60 NAOKFM=F Big=F
 Integral buffers will be    131072 words long.
 Raffenetti 2 integral format.
 Two-electron integral symmetry is turned on.
 Leave Link  301 at Sat Oct 20 09:05:37 2018, MaxMem=   838860800 cpu:         1.0
 (Enter /soft/sl6.3/x86_64/gaussian/g09_d01/g09/l302.exe)
 NPDir=0 NMtPBC=     1 NCelOv=     1 NCel=       1 NClECP=     1 NCelD=      1
         NCelK=      1 NCelE2=     1 NClLst=     1 CellRange=     0.0.
 One-electron integrals computed using PRISM.
 NBasis=   854 RedAO= T EigKep=  2.12D-04  NBF=   854
 NBsUse=   854 1.00D-06 EigRej= -1.00D+00 NBFU=   854
 Precomputing XC quadrature grid using
 IXCGrd= 4 IRadAn=           0 IRanWt=          -1 IRanGd=           0 AccXCQ= 0.00D+00.
 Generated NRdTot=       0 NPtTot=           0 NUsed=           0 NTot=          32
 NSgBfM=   818   818   818   819   823 MxSgAt=    57 MxSgA2=    57.
 Leave Link  302 at Sat Oct 20 09:05:40 2018, MaxMem=   838860800 cpu:        50.4
 (Enter /soft/sl6.3/x86_64/gaussian/g09_d01/g09/l303.exe)
 DipDrv:  MaxL=1.
 Leave Link  303 at Sat Oct 20 09:05:41 2018, MaxMem=   838860800 cpu:         3.7
 (Enter /soft/sl6.3/x86_64/gaussian/g09_d01/g09/l401.exe)
 ExpMin= 4.19D-02 ExpMax= 2.58D+05 ExpMxC= 8.89D+03 IAcc=2 IRadAn=         4 AccDes= 0.00D+00
 Harris functional with IExCor=  402 and IRadAn=       4 diagonalized for initial guess.
 HarFok:  IExCor=  402 AccDes= 0.00D+00 IRadAn=         4 IDoV= 1 UseB2=F ITyADJ=14
 ICtDFT=  3500011 ScaDFX=  1.000000  1.000000  1.000000  1.000000
 FoFCou: FMM=F IPFlag=           0 FMFlag=      100000 FMFlg1=           0
         NFxFlg=           0 DoJE=T BraDBF=F KetDBF=T FulRan=T
         wScrn=  0.000000 ICntrl=     500 IOpCl=  0 I1Cent=   200000004 NGrid=           0
         NMat0=    1 NMatS0=      1 NMatT0=    0 NMatD0=    1 NMtDS0=    0 NMtDT0=    0
 Petite list used in FoFCou.
 Harris En= -3823.57109711621    
 JPrj=0 DoOrth=F DoCkMO=F.
 Initial guess <Sx>= 0.0000 <Sy>= 0.0000 <Sz>= 2.0000 <S**2>= 6.0000 S= 2.0000
 Leave Link  401 at Sat Oct 20 09:05:47 2018, MaxMem=   838860800 cpu:        99.3
 (Enter /soft/sl6.3/x86_64/gaussian/g09_d01/g09/l502.exe)
 UHF open shell SCF:
 Using DIIS extrapolation, IDIIS=  1040.
 Integral symmetry usage will be decided dynamically.
 IVT=     2458780 IEndB=     2458780 NGot=   838860800 MDV=   837225963
 LenX=   837225963 LenY=   836418661
 Requested convergence on RMS density matrix=1.00D-08 within 128 cycles.
 Requested convergence on MAX density matrix=1.00D-06.
 Requested convergence on             energy=1.00D-06.
 No special actions if energy rises.
 Fock matrices will be formed incrementally for  20 cycles.

 Cycle   1  Pass 1  IDiag  1:
 FoFJK:  IHMeth= 1 ICntrl=       0 DoSepK=F KAlg= 0 I1Cent=   0 FoldK=F
 IRaf= 530000000 NMat=   1 IRICut=       1 DoRegI=T DoRafI=F ISym2E= 0.
 FoFCou: FMM=F IPFlag=           0 FMFlag=      100000 FMFlg1=           0
         NFxFlg=           0 DoJE=F BraDBF=F KetDBF=F FulRan=T
         wScrn=  0.000000 ICntrl=       0 IOpCl=  1 I1Cent=           0 NGrid=           0
         NMat0=    1 NMatS0=      1 NMatT0=    0 NMatD0=    1 NMtDS0=    0 NMtDT0=    0
 Symmetry not used in FoFCou.
 E= -3823.23234999270    
 DIIS: error= 4.22D-02 at cycle   1 NSaved=   1.
 NSaved= 1 IEnMin= 1 EnMin= -3823.23234999270     IErMin= 1 ErrMin= 4.22D-02
 ErrMax= 4.22D-02  0.00D+00 EMaxC= 1.00D-01 BMatC= 4.01D+00 BMatP= 4.01D+00
 IDIUse=3 WtCom= 5.78D-01 WtEn= 4.22D-01
 Coeff-Com:  0.100D+01
 Coeff-En:   0.100D+01
 Coeff:      0.100D+01
 Gap=     0.201 Goal=   None    Shift=    0.000
 Gap=     0.121 Goal=   None    Shift=    0.000
 GapD=    0.121 DampG=1.000 DampE=0.250 DampFc=0.2500 IDamp=-1.
 Damping current iteration by 2.50D-01
 RMSDP=1.84D-03 MaxDP=1.04D-01              OVMax= 2.90D-01

 Cycle   2  Pass 1  IDiag  1:
 RMSU=  4.59D-04    CP:  9.97D-01
 E= -3823.47440476806     Delta-E=       -0.242054775365 Rises=F Damp=T
 DIIS: error= 2.29D-02 at cycle   2 NSaved=   2.
 NSaved= 2 IEnMin= 2 EnMin= -3823.47440476806     IErMin= 2 ErrMin= 2.29D-02
 ErrMax= 2.29D-02  0.00D+00 EMaxC= 1.00D-01 BMatC= 1.43D+00 BMatP= 4.01D+00
 IDIUse=3 WtCom= 7.71D-01 WtEn= 2.29D-01
 Coeff-Com: -0.101D+01 0.201D+01
 Coeff-En:   0.000D+00 0.100D+01
 Coeff:     -0.781D+00 0.178D+01
 Gap=     0.152 Goal=   None    Shift=    0.000
 Gap=     0.112 Goal=   None    Shift=    0.000
 RMSDP=8.30D-04 MaxDP=4.40D-02 DE=-2.42D-01 OVMax= 2.21D-01

 Cycle   3  Pass 1  IDiag  1:
 RMSU=  7.33D-04    CP:  9.92D-01  1.85D+00
 E= -3823.87241013376     Delta-E=       -0.398005365692 Rises=F Damp=F
 DIIS: error= 7.59D-03 at cycle   3 NSaved=   3.
 NSaved= 3 IEnMin= 3 EnMin= -3823.87241013376     IErMin= 3 ErrMin= 7.59D-03
 ErrMax= 7.59D-03  0.00D+00 EMaxC= 1.00D-01 BMatC= 2.95D-01 BMatP= 1.43D+00
 IDIUse=3 WtCom= 9.24D-01 WtEn= 7.59D-02
 Coeff-Com: -0.526D+00 0.907D+00 0.619D+00
 Coeff-En:   0.000D+00 0.000D+00 0.100D+01
 Coeff:     -0.486D+00 0.838D+00 0.648D+00
 Gap=     0.144 Goal=   None    Shift=    0.000
 Gap=     0.104 Goal=   None    Shift=    0.000
 RMSDP=5.28D-04 MaxDP=3.17D-02 DE=-3.98D-01 OVMax= 7.71D-02

 Cycle   4  Pass 1  IDiag  1:
 RMSU=  3.89D-04    CP:  9.93D-01  1.98D+00  5.21D-01
 E= -3823.90952815776     Delta-E=       -0.037118024000 Rises=F Damp=F
 DIIS: error= 5.94D-03 at cycle   4 NSaved=   4.
 NSaved= 4 IEnMin= 4 EnMin= -3823.90952815776     IErMin= 4 ErrMin= 5.94D-03
 ErrMax= 5.94D-03  0.00D+00 EMaxC= 1.00D-01 BMatC= 1.46D-01 BMatP= 2.95D-01
 IDIUse=3 WtCom= 9.41D-01 WtEn= 5.94D-02
 Coeff-Com: -0.197D+00 0.318D+00 0.430D+00 0.449D+00
 Coeff-En:   0.000D+00 0.000D+00 0.349D+00 0.651D+00
 Coeff:     -0.185D+00 0.299D+00 0.425D+00 0.461D+00
 Gap=     0.131 Goal=   None    Shift=    0.000
 Gap=     0.090 Goal=   None    Shift=    0.000
 DSYEVD-2 returned Info=      548802 IAlg= 4 N=   854 NDim=   854 NE2=      979411 trying  DSYEV.
 RMSDP=2.22D-04 MaxDP=1.20D-02 DE=-3.71D-02 OVMax= 3.61D-02

 Cycle   5  Pass 1  IDiag  1:
 RMSU=  1.24D-04    CP:  9.92D-01  1.96D+00  6.58D-01  6.05D-01
 E= -3823.94142755700     Delta-E=       -0.031899399244 Rises=F Damp=F
 DIIS: error= 1.63D-03 at cycle   5 NSaved=   5.
 NSaved= 5 IEnMin= 5 EnMin= -3823.94142755700     IErMin= 5 ErrMin= 1.63D-03
 ErrMax= 1.63D-03  0.00D+00 EMaxC= 1.00D-01 BMatC= 1.11D-02 BMatP= 1.46D-01
 IDIUse=3 WtCom= 9.84D-01 WtEn= 1.63D-02
 Coeff-Com: -0.508D-01 0.735D-01 0.186D+00 0.276D+00 0.516D+00
 Coeff-En:   0.000D+00 0.000D+00 0.000D+00 0.000D+00 0.100D+01
 Coeff:     -0.500D-01 0.723D-01 0.183D+00 0.271D+00 0.524D+00
 Gap=     0.133 Goal=   None    Shift=    0.000
 Gap=     0.095 Goal=   None    Shift=    0.000
 RMSDP=7.27D-05 MaxDP=4.25D-03 DE=-3.19D-02 OVMax= 1.21D-02

 Cycle   6  Pass 1  IDiag  1:
 RMSU=  5.44D-05    CP:  9.92D-01  1.95D+00  6.76D-01  6.77D-01  7.03D-01
 E= -3823.94354781061     Delta-E=       -0.002120253610 Rises=F Damp=F
 DIIS: error= 8.04D-04 at cycle   6 NSaved=   6.
 NSaved= 6 IEnMin= 6 EnMin= -3823.94354781061     IErMin= 6 ErrMin= 8.04D-04
 ErrMax= 8.04D-04  0.00D+00 EMaxC= 1.00D-01 BMatC= 1.06D-03 BMatP= 1.11D-02
 IDIUse=3 WtCom= 9.92D-01 WtEn= 8.04D-03
 Coeff-Com: -0.294D-02 0.159D-02 0.424D-01 0.848D-01 0.290D+00 0.584D+00
 Coeff-En:   0.000D+00 0.000D+00 0.000D+00 0.000D+00 0.174D-01 0.983D+00
 Coeff:     -0.291D-02 0.157D-02 0.421D-01 0.842D-01 0.288D+00 0.587D+00
 Gap=     0.130 Goal=   None    Shift=    0.000
 Gap=     0.091 Goal=   None    Shift=    0.000
 RMSDP=2.57D-05 MaxDP=1.26D-03 DE=-2.12D-03 OVMax= 6.63D-03

 Cycle   7  Pass 1  IDiag  1:
 RMSU=  1.51D-05    CP:  9.92D-01  1.96D+00  6.83D-01  6.78D-01  7.48D-01
                    CP:  6.50D-01
 E= -3823.94372537398     Delta-E=       -0.000177563368 Rises=F Damp=F
 DIIS: error= 3.78D-04 at cycle   7 NSaved=   7.
 NSaved= 7 IEnMin= 7 EnMin= -3823.94372537398     IErMin= 7 ErrMin= 3.78D-04
 ErrMax= 3.78D-04  0.00D+00 EMaxC= 1.00D-01 BMatC= 2.56D-04 BMatP= 1.06D-03
 IDIUse=3 WtCom= 9.96D-01 WtEn= 3.78D-03
 Coeff-Com:  0.427D-02-0.832D-02 0.547D-02 0.219D-01 0.122D+00 0.385D+00
 Coeff-Com:  0.469D+00
 Coeff-En:   0.000D+00 0.000D+00 0.000D+00 0.000D+00 0.000D+00 0.954D-01
 Coeff-En:   0.905D+00
 Coeff:      0.425D-02-0.829D-02 0.545D-02 0.219D-01 0.122D+00 0.384D+00
 Coeff:      0.471D+00
 Gap=     0.131 Goal=   None    Shift=    0.000
 Gap=     0.092 Goal=   None    Shift=    0.000
 RMSDP=1.12D-05 MaxDP=1.39D-03 DE=-1.78D-04 OVMax= 2.60D-03

 Cycle   8  Pass 1  IDiag  1:
 RMSU=  6.36D-06    CP:  9.92D-01  1.96D+00  6.82D-01  6.89D-01  7.77D-01
                    CP:  7.32D-01  6.17D-01
 E= -3823.94376791262     Delta-E=       -0.000042538637 Rises=F Damp=F
 DIIS: error= 1.16D-04 at cycle   8 NSaved=   8.
 NSaved= 8 IEnMin= 8 EnMin= -3823.94376791262     IErMin= 8 ErrMin= 1.16D-04
 ErrMax= 1.16D-04  0.00D+00 EMaxC= 1.00D-01 BMatC= 2.15D-05 BMatP= 2.56D-04
 IDIUse=3 WtCom= 9.99D-01 WtEn= 1.16D-03
 Coeff-Com:  0.380D-02-0.589D-02-0.879D-02-0.929D-02-0.171D-02 0.878D-01
 Coeff-Com:  0.241D+00 0.693D+00
 Coeff-En:   0.000D+00 0.000D+00 0.000D+00 0.000D+00 0.000D+00 0.000D+00
 Coeff-En:   0.000D+00 0.100D+01
 Coeff:      0.380D-02-0.589D-02-0.878D-02-0.928D-02-0.171D-02 0.877D-01
 Coeff:      0.241D+00 0.693D+00
 Gap=     0.131 Goal=   None    Shift=    0.000
 Gap=     0.092 Goal=   None    Shift=    0.000
 RMSDP=3.53D-06 MaxDP=2.10D-04 DE=-4.25D-05 OVMax= 8.82D-04

 Cycle   9  Pass 1  IDiag  1:
 RMSU=  2.34D-06    CP:  9.92D-01  1.96D+00  6.82D-01  6.91D-01  7.82D-01
                    CP:  7.53D-01  7.40D-01  8.51D-01
 E= -3823.94377167994     Delta-E=       -0.000003767325 Rises=F Damp=F
 DIIS: error= 4.59D-05 at cycle   9 NSaved=   9.
 NSaved= 9 IEnMin= 9 EnMin= -3823.94377167994     IErMin= 9 ErrMin= 4.59D-05
 ErrMax= 4.59D-05  0.00D+00 EMaxC= 1.00D-01 BMatC= 5.13D-06 BMatP= 2.15D-05
 IDIUse=1 WtCom= 1.00D+00 WtEn= 0.00D+00
 Coeff-Com:  0.165D-02-0.240D-02-0.539D-02-0.745D-02-0.142D-01 0.121D-01
 Coeff-Com:  0.856D-01 0.420D+00 0.510D+00
 Coeff:      0.165D-02-0.240D-02-0.539D-02-0.745D-02-0.142D-01 0.121D-01
 Coeff:      0.856D-01 0.420D+00 0.510D+00
 Gap=     0.131 Goal=   None    Shift=    0.000
 Gap=     0.092 Goal=   None    Shift=    0.000
 RMSDP=1.73D-06 MaxDP=2.05D-04 DE=-3.77D-06 OVMax= 2.75D-04

 Cycle  10  Pass 1  IDiag  1:
 RMSU=  1.07D-06    CP:  9.92D-01  1.96D+00  6.82D-01  6.93D-01  7.86D-01
                    CP:  7.63D-01  7.48D-01  9.52D-01  7.11D-01
 E= -3823.94377261987     Delta-E=       -0.000000939926 Rises=F Damp=F
 DIIS: error= 2.67D-05 at cycle  10 NSaved=  10.
 NSaved=10 IEnMin=10 EnMin= -3823.94377261987     IErMin=10 ErrMin= 2.67D-05
 ErrMax= 2.67D-05  0.00D+00 EMaxC= 1.00D-01 BMatC= 8.20D-07 BMatP= 5.13D-06
 IDIUse=1 WtCom= 1.00D+00 WtEn= 0.00D+00
 Coeff-Com:  0.372D-03-0.471D-03-0.188D-02-0.295D-02-0.803D-02-0.532D-02
 Coeff-Com:  0.113D-01 0.142D+00 0.313D+00 0.552D+00
 Coeff:      0.372D-03-0.471D-03-0.188D-02-0.295D-02-0.803D-02-0.532D-02
 Coeff:      0.113D-01 0.142D+00 0.313D+00 0.552D+00
 Gap=     0.131 Goal=   None    Shift=    0.000
 Gap=     0.092 Goal=   None    Shift=    0.000
 RMSDP=9.04D-07 MaxDP=5.25D-05 DE=-9.40D-07 OVMax= 2.20D-04

 Cycle  11  Pass 1  IDiag  1:
 RMSU=  6.29D-07    CP:  9.92D-01  1.96D+00  6.82D-01  6.92D-01  7.85D-01
                    CP:  7.62D-01  7.60D-01  9.52D-01  7.95D-01  5.60D-01
 E= -3823.94377282686     Delta-E=       -0.000000206992 Rises=F Damp=F
 DIIS: error= 1.49D-05 at cycle  11 NSaved=  11.
 NSaved=11 IEnMin=11 EnMin= -3823.94377282686     IErMin=11 ErrMin= 1.49D-05
 ErrMax= 1.49D-05  0.00D+00 EMaxC= 1.00D-01 BMatC= 3.11D-07 BMatP= 8.20D-07
 IDIUse=1 WtCom= 1.00D+00 WtEn= 0.00D+00
 Coeff-Com: -0.209D-03 0.349D-03 0.148D-03-0.635D-04-0.210D-02-0.704D-02
 Coeff-Com: -0.159D-01-0.912D-02 0.862D-01 0.410D+00 0.538D+00
 Coeff:     -0.209D-03 0.349D-03 0.148D-03-0.635D-04-0.210D-02-0.704D-02
 Coeff:     -0.159D-01-0.912D-02 0.862D-01 0.410D+00 0.538D+00
 Gap=     0.131 Goal=   None    Shift=    0.000
 Gap=     0.092 Goal=   None    Shift=    0.000
 RMSDP=4.41D-07 MaxDP=3.46D-05 DE=-2.07D-07 OVMax= 1.16D-04

 Cycle  12  Pass 1  IDiag  1:
 RMSU=  2.54D-07    CP:  9.92D-01  1.96D+00  6.82D-01  6.93D-01  7.86D-01
                    CP:  7.63D-01  7.61D-01  9.73D-01  8.39D-01  7.86D-01
                    CP:  8.94D-01
 E= -3823.94377293577     Delta-E=       -0.000000108914 Rises=F Damp=F
 DIIS: error= 5.05D-06 at cycle  12 NSaved=  12.
 NSaved=12 IEnMin=12 EnMin= -3823.94377293577     IErMin=12 ErrMin= 5.05D-06
 ErrMax= 5.05D-06  0.00D+00 EMaxC= 1.00D-01 BMatC= 4.65D-08 BMatP= 3.11D-07
 IDIUse=1 WtCom= 1.00D+00 WtEn= 0.00D+00
 Coeff-Com: -0.203D-03 0.298D-03 0.584D-03 0.791D-03 0.117D-02-0.222D-02
 Coeff-Com: -0.113D-01-0.435D-01-0.412D-01 0.681D-01 0.275D+00 0.752D+00
 Coeff:     -0.203D-03 0.298D-03 0.584D-03 0.791D-03 0.117D-02-0.222D-02
 Coeff:     -0.113D-01-0.435D-01-0.412D-01 0.681D-01 0.275D+00 0.752D+00
 Gap=     0.131 Goal=   None    Shift=    0.000
 Gap=     0.092 Goal=   None    Shift=    0.000
 RMSDP=2.67D-07 MaxDP=1.55D-05 DE=-1.09D-07 OVMax= 1.12D-04

 Cycle  13  Pass 1  IDiag  1:
 RMSU=  1.76D-07    CP:  9.92D-01  1.96D+00  6.82D-01  6.93D-01  7.86D-01
                    CP:  7.63D-01  7.63D-01  9.78D-01  8.71D-01  8.63D-01
                    CP:  1.13D+00  1.19D+00
 E= -3823.94377297267     Delta-E=       -0.000000036898 Rises=F Damp=F
 DIIS: error= 3.78D-06 at cycle  13 NSaved=  13.
 NSaved=13 IEnMin=13 EnMin= -3823.94377297267     IErMin=13 ErrMin= 3.78D-06
 ErrMax= 3.78D-06  0.00D+00 EMaxC= 1.00D-01 BMatC= 2.81D-08 BMatP= 4.65D-08
 IDIUse=1 WtCom= 1.00D+00 WtEn= 0.00D+00
 Coeff-Com: -0.453D-04 0.500D-04 0.327D-03 0.553D-03 0.166D-02 0.130D-02
 Coeff-Com: -0.112D-02-0.271D-01-0.669D-01-0.128D+00-0.244D-01 0.566D+00
 Coeff-Com:  0.677D+00
 Coeff:     -0.453D-04 0.500D-04 0.327D-03 0.553D-03 0.166D-02 0.130D-02
 Coeff:     -0.112D-02-0.271D-01-0.669D-01-0.128D+00-0.244D-01 0.566D+00
 Coeff:      0.677D+00
 Gap=     0.131 Goal=   None    Shift=    0.000
 Gap=     0.092 Goal=   None    Shift=    0.000
 RMSDP=2.26D-07 MaxDP=1.75D-05 DE=-3.69D-08 OVMax= 1.20D-04

 Cycle  14  Pass 1  IDiag  1:
 RMSU=  1.13D-07    CP:  9.92D-01  1.96D+00  6.82D-01  6.93D-01  7.86D-01
                    CP:  7.63D-01  7.65D-01  9.82D-01  8.92D-01  9.28D-01
                    CP:  1.29D+00  1.71D+00  1.02D+00
 E= -3823.94377299615     Delta-E=       -0.000000023478 Rises=F Damp=F
 DIIS: error= 1.73D-06 at cycle  14 NSaved=  14.
 NSaved=14 IEnMin=14 EnMin= -3823.94377299615     IErMin=14 ErrMin= 1.73D-06
 ErrMax= 1.73D-06  0.00D+00 EMaxC= 1.00D-01 BMatC= 6.75D-09 BMatP= 2.81D-08
 IDIUse=1 WtCom= 1.00D+00 WtEn= 0.00D+00
 Coeff-Com:  0.417D-04-0.691D-04-0.174D-04 0.187D-04 0.486D-03 0.139D-02
 Coeff-Com:  0.327D-02 0.441D-03-0.198D-01-0.905D-01-0.987D-01 0.306D-01
 Coeff-Com:  0.356D+00 0.817D+00
 Coeff:      0.417D-04-0.691D-04-0.174D-04 0.187D-04 0.486D-03 0.139D-02
 Coeff:      0.327D-02 0.441D-03-0.198D-01-0.905D-01-0.987D-01 0.306D-01
 Coeff:      0.356D+00 0.817D+00
 Gap=     0.131 Goal=   None    Shift=    0.000
 Gap=     0.092 Goal=   None    Shift=    0.000
 RMSDP=1.73D-07 MaxDP=1.85D-05 DE=-2.35D-08 OVMax= 1.22D-04

 Cycle  15  Pass 1  IDiag  1:
 RMSU=  7.66D-08    CP:  9.92D-01  1.96D+00  6.82D-01  6.93D-01  7.86D-01
                    CP:  7.63D-01  7.66D-01  9.82D-01  9.03D-01  9.53D-01
                    CP:  1.43D+00  2.01D+00  1.48D+00  1.36D+00
 E= -3823.94377300588     Delta-E=       -0.000000009735 Rises=F Damp=F
 DIIS: error= 1.51D-06 at cycle  15 NSaved=  15.
 NSaved=15 IEnMin=15 EnMin= -3823.94377300588     IErMin=15 ErrMin= 1.51D-06
 ErrMax= 1.51D-06  0.00D+00 EMaxC= 1.00D-01 BMatC= 3.38D-09 BMatP= 6.75D-09
 IDIUse=1 WtCom= 1.00D+00 WtEn= 0.00D+00
 Coeff-Com:  0.385D-04-0.550D-04-0.120D-03-0.181D-03-0.307D-03 0.385D-03
 Coeff-Com:  0.213D-02 0.100D-01 0.124D-01-0.714D-02-0.563D-01-0.198D+00
 Coeff-Com: -0.241D-01 0.545D+00 0.716D+00
 Coeff:      0.385D-04-0.550D-04-0.120D-03-0.181D-03-0.307D-03 0.385D-03
 Coeff:      0.213D-02 0.100D-01 0.124D-01-0.714D-02-0.563D-01-0.198D+00
 Coeff:     -0.241D-01 0.545D+00 0.716D+00
 Gap=     0.131 Goal=   None    Shift=    0.000
 Gap=     0.092 Goal=   None    Shift=    0.000
 RMSDP=1.32D-07 MaxDP=1.78D-05 DE=-9.74D-09 OVMax= 1.12D-04

 Cycle  16  Pass 1  IDiag  1:
 RMSU=  4.90D-08    CP:  9.92D-01  1.96D+00  6.82D-01  6.93D-01  7.86D-01
                    CP:  7.63D-01  7.66D-01  9.82D-01  9.09D-01  9.70D-01
                    CP:  1.50D+00  2.24D+00  1.80D+00  1.98D+00  1.36D+00
 E= -3823.94377301120     Delta-E=       -0.000000005311 Rises=F Damp=F
 DIIS: error= 1.45D-06 at cycle  16 NSaved=  16.
 NSaved=16 IEnMin=16 EnMin= -3823.94377301120     IErMin=16 ErrMin= 1.45D-06
 ErrMax= 1.45D-06  0.00D+00 EMaxC= 1.00D-01 BMatC= 1.42D-09 BMatP= 3.38D-09
 IDIUse=1 WtCom= 1.00D+00 WtEn= 0.00D+00
 Coeff-Com:  0.131D-04-0.164D-04-0.737D-04-0.119D-03-0.332D-03-0.916D-04
 Coeff-Com:  0.448D-03 0.629D-02 0.123D-01 0.196D-01-0.122D-01-0.128D+00
 Coeff-Com: -0.106D+00 0.131D+00 0.435D+00 0.642D+00
 Coeff:      0.131D-04-0.164D-04-0.737D-04-0.119D-03-0.332D-03-0.916D-04
 Coeff:      0.448D-03 0.629D-02 0.123D-01 0.196D-01-0.122D-01-0.128D+00
 Coeff:     -0.106D+00 0.131D+00 0.435D+00 0.642D+00
 Gap=     0.131 Goal=   None    Shift=    0.000
 Gap=     0.092 Goal=   None    Shift=    0.000
 RMSDP=9.15D-08 MaxDP=1.40D-05 DE=-5.31D-09 OVMax= 8.53D-05

 Cycle  17  Pass 1  IDiag  1:
 RMSU=  2.81D-08    CP:  9.92D-01  1.96D+00  6.82D-01  6.93D-01  7.86D-01
                    CP:  7.63D-01  7.66D-01  9.83D-01  9.13D-01  9.86D-01
                    CP:  1.52D+00  2.37D+00  2.00D+00  2.39D+00  1.92D+00
                    CP:  1.49D+00
 E= -3823.94377301406     Delta-E=       -0.000000002865 Rises=F Damp=F
 DIIS: error= 1.42D-06 at cycle  17 NSaved=  17.
 NSaved=17 IEnMin=17 EnMin= -3823.94377301406     IErMin=17 ErrMin= 1.42D-06
 ErrMax= 1.42D-06  0.00D+00 EMaxC= 1.00D-01 BMatC= 8.13D-10 BMatP= 1.42D-09
 IDIUse=1 WtCom= 1.00D+00 WtEn= 0.00D+00
 Coeff-Com: -0.595D-05 0.955D-05-0.207D-06-0.232D-05-0.765D-04-0.215D-03
 Coeff-Com: -0.511D-03-0.320D-03 0.235D-02 0.138D-01 0.147D-01 0.521D-02
 Coeff-Com: -0.511D-01-0.138D+00-0.316D-01 0.358D+00 0.827D+00
 Coeff:     -0.595D-05 0.955D-05-0.207D-06-0.232D-05-0.765D-04-0.215D-03
 Coeff:     -0.511D-03-0.320D-03 0.235D-02 0.138D-01 0.147D-01 0.521D-02
 Coeff:     -0.511D-01-0.138D+00-0.316D-01 0.358D+00 0.827D+00
 Gap=     0.131 Goal=   None    Shift=    0.000
 Gap=     0.092 Goal=   None    Shift=    0.000
 RMSDP=1.06D-07 MaxDP=1.73D-05 DE=-2.86D-09 OVMax= 1.04D-04

 Cycle  18  Pass 1  IDiag  1:
 RMSU=  1.76D-08    CP:  9.92D-01  1.96D+00  6.82D-01  6.93D-01  7.86D-01
                    CP:  7.63D-01  7.67D-01  9.83D-01  9.15D-01  9.96D-01
                    CP:  1.55D+00  2.49D+00  2.20D+00  2.87D+00  2.60D+00
                    CP:  2.43D+00  1.73D+00
 E= -3823.94377301707     Delta-E=       -0.000000003010 Rises=F Damp=F
 DIIS: error= 1.38D-06 at cycle  18 NSaved=  18.
 NSaved=18 IEnMin=18 EnMin= -3823.94377301707     IErMin=18 ErrMin= 1.38D-06
 ErrMax= 1.38D-06  0.00D+00 EMaxC= 1.00D-01 BMatC= 6.48D-10 BMatP= 8.13D-10
 IDIUse=1 WtCom= 1.00D+00 WtEn= 0.00D+00
 Coeff-Com: -0.819D-05 0.113D-04 0.305D-04 0.477D-04 0.103D-03-0.620D-04
 Coeff-Com: -0.363D-03-0.256D-02-0.327D-02-0.766D-03 0.129D-01 0.496D-01
 Coeff-Com:  0.132D-01-0.117D+00-0.179D+00-0.647D-01 0.410D+00 0.882D+00
 Coeff:     -0.819D-05 0.113D-04 0.305D-04 0.477D-04 0.103D-03-0.620D-04
 Coeff:     -0.363D-03-0.256D-02-0.327D-02-0.766D-03 0.129D-01 0.496D-01
 Coeff:      0.132D-01-0.117D+00-0.179D+00-0.647D-01 0.410D+00 0.882D+00
 Gap=     0.131 Goal=   None    Shift=    0.000
 Gap=     0.092 Goal=   None    Shift=    0.000
 RMSDP=1.13D-07 MaxDP=1.90D-05 DE=-3.01D-09 OVMax= 1.12D-04

 Cycle  19  Pass 1  IDiag  1:
 RMSU=  5.51D-08    CP:  9.92D-01  1.96D+00  6.82D-01  6.93D-01  7.86D-01
                    CP:  7.63D-01  7.67D-01  9.83D-01  9.17D-01  1.00D+00
                    CP:  1.58D+00  2.60D+00  2.40D+00  3.00D+00  3.00D+00
                    CP:  3.00D+00  2.81D+00  1.82D+00
 E= -3823.94377302021     Delta-E=       -0.000000003136 Rises=F Damp=F
 DIIS: error= 1.33D-06 at cycle  19 NSaved=  19.
 NSaved=19 IEnMin=19 EnMin= -3823.94377302021     IErMin=19 ErrMin= 1.33D-06
 ErrMax= 1.33D-06  0.00D+00 EMaxC= 1.00D-01 BMatC= 5.93D-10 BMatP= 6.48D-10
 IDIUse=1 WtCom= 1.00D+00 WtEn= 0.00D+00
 Coeff-Com: -0.290D-05 0.303D-05 0.284D-04 0.455D-04 0.148D-03 0.120D-03
 Coeff-Com:  0.367D-05-0.196D-02-0.504D-02-0.111D-01-0.103D-02 0.390D-01
 Coeff-Com:  0.527D-01 0.655D-02-0.124D+00-0.339D+00-0.311D+00 0.707D+00
 Coeff-Com:  0.989D+00
 Coeff:     -0.290D-05 0.303D-05 0.284D-04 0.455D-04 0.148D-03 0.120D-03
 Coeff:      0.367D-05-0.196D-02-0.504D-02-0.111D-01-0.103D-02 0.390D-01
 Coeff:      0.527D-01 0.655D-02-0.124D+00-0.339D+00-0.311D+00 0.707D+00
 Coeff:      0.989D+00
 Gap=     0.131 Goal=   None    Shift=    0.000
 Gap=     0.092 Goal=   None    Shift=    0.000
 RMSDP=1.69D-07 MaxDP=2.87D-05 DE=-3.14D-09 OVMax= 1.67D-04

 Cycle  20  Pass 1  IDiag  1:
 RMSU=  6.45D-08    CP:  9.92D-01  1.96D+00  6.82D-01  6.93D-01  7.86D-01
                    CP:  7.63D-01  7.67D-01  9.84D-01  9.21D-01  1.01D+00
                    CP:  1.63D+00  2.77D+00  2.70D+00  3.00D+00  3.00D+00
                    CP:  3.00D+00  3.00D+00  3.00D+00  3.00D+00
 E= -3823.94377302439     Delta-E=       -0.000000004180 Rises=F Damp=F
 DIIS: error= 1.25D-06 at cycle  20 NSaved=  20.
 NSaved=20 IEnMin=20 EnMin= -3823.94377302439     IErMin=20 ErrMin= 1.25D-06
 ErrMax= 1.25D-06  0.00D+00 EMaxC= 1.00D-01 BMatC= 5.35D-10 BMatP= 5.93D-10
 IDIUse=1 WtCom= 1.00D+00 WtEn= 0.00D+00
 Coeff-Com:  0.108D-04-0.161D-04-0.176D-04-0.254D-04 0.523D-05 0.270D-03
 Coeff-Com:  0.514D-03 0.179D-02-0.172D-02-0.134D-01-0.251D-01-0.302D-01
 Coeff-Com:  0.539D-01 0.207D+00 0.134D+00-0.366D+00-0.110D+01-0.545D+00
 Coeff-Com:  0.127D+01 0.141D+01
 Coeff:      0.108D-04-0.161D-04-0.176D-04-0.254D-04 0.523D-05 0.270D-03
 Coeff:      0.514D-03 0.179D-02-0.172D-02-0.134D-01-0.251D-01-0.302D-01
 Coeff:      0.539D-01 0.207D+00 0.134D+00-0.366D+00-0.110D+01-0.545D+00
 Coeff:      0.127D+01 0.141D+01
 Gap=     0.131 Goal=   None    Shift=    0.000
 Gap=     0.092 Goal=   None    Shift=    0.000
 RMSDP=3.98D-07 MaxDP=6.82D-05 DE=-4.18D-09 OVMax= 3.94D-04

 Cycle  21  Pass 1  IDiag  1:
 Restarting incremental Fock formation.
 E= -3823.94377303483     Delta-E=       -0.000000010441 Rises=F Damp=F
 DIIS: error= 1.08D-06 at cycle  21 NSaved=  20.
 NSaved=20 IEnMin=20 EnMin= -3823.94377303483     IErMin=20 ErrMin= 1.08D-06
 ErrMax= 1.08D-06  0.00D+00 EMaxC= 1.00D-01 BMatC= 4.00D-10 BMatP= 5.35D-10
 IDIUse=1 WtCom= 1.00D+00 WtEn= 0.00D+00
 Coeff-Com:  0.150D-05-0.153D-04-0.324D-04-0.888D-04 0.584D-05 0.151D-03
 Coeff-Com:  0.178D-02 0.251D-02-0.103D-03-0.130D-01-0.480D-01-0.594D-02
 Coeff-Com:  0.132D+00 0.186D+00 0.259D-01-0.524D+00-0.103D+01 0.729D-01
 Coeff-Com:  0.107D+01 0.113D+01
 Coeff:      0.150D-05-0.153D-04-0.324D-04-0.888D-04 0.584D-05 0.151D-03
 Coeff:      0.178D-02 0.251D-02-0.103D-03-0.130D-01-0.480D-01-0.594D-02
 Coeff:      0.132D+00 0.186D+00 0.259D-01-0.524D+00-0.103D+01 0.729D-01
 Coeff:      0.107D+01 0.113D+01
 Gap=     0.131 Goal=   None    Shift=    0.000
 Gap=     0.092 Goal=   None    Shift=    0.000
 RMSDP=4.29D-07 MaxDP=7.42D-05 DE=-1.04D-08 OVMax= 4.24D-04

 Cycle  22  Pass 1  IDiag  1:
 RMSU=  4.29D-07    CP:  1.00D+00
 E= -3823.94377304248     Delta-E=       -0.000000007647 Rises=F Damp=F
 DIIS: error= 8.88D-07 at cycle  22 NSaved=  20.
 NSaved=20 IEnMin=20 EnMin= -3823.94377304248     IErMin=20 ErrMin= 8.88D-07
 ErrMax= 8.88D-07  0.00D+00 EMaxC= 1.00D-01 BMatC= 3.29D-10 BMatP= 4.00D-10
 IDIUse=1 WtCom= 1.00D+00 WtEn= 0.00D+00
 Coeff-Com: -0.161D-04-0.266D-04-0.794D-04-0.125D-03 0.164D-03 0.956D-03
 Coeff-Com:  0.470D-02 0.802D-02 0.564D-02-0.274D-01-0.496D-01-0.222D-01
 Coeff-Com:  0.803D-01 0.303D+00 0.345D+00-0.459D+00-0.837D+00-0.218D+00
 Coeff-Com:  0.892D+00 0.974D+00
 Coeff:     -0.161D-04-0.266D-04-0.794D-04-0.125D-03 0.164D-03 0.956D-03
 Coeff:      0.470D-02 0.802D-02 0.564D-02-0.274D-01-0.496D-01-0.222D-01
 Coeff:      0.803D-01 0.303D+00 0.345D+00-0.459D+00-0.837D+00-0.218D+00
 Coeff:      0.892D+00 0.974D+00
 Gap=     0.131 Goal=   None    Shift=    0.000
 Gap=     0.092 Goal=   None    Shift=    0.000
 RMSDP=3.83D-07 MaxDP=6.71D-05 DE=-7.65D-09 OVMax= 3.78D-04

 Cycle  23  Pass 1  IDiag  1:
 RMSU=  2.55D-08    CP:  1.00D+00  1.89D+00
 E= -3823.94377304801     Delta-E=       -0.000000005533 Rises=F Damp=F
 DIIS: error= 9.11D-07 at cycle  23 NSaved=  20.
 NSaved=20 IEnMin=20 EnMin= -3823.94377304801     IErMin=19 ErrMin= 8.88D-07
 ErrMax= 9.11D-07  0.00D+00 EMaxC= 1.00D-01 BMatC= 2.15D-10 BMatP= 3.29D-10
 IDIUse=1 WtCom= 1.00D+00 WtEn= 0.00D+00
 Coeff-Com:  0.204D-05-0.204D-05-0.714D-04-0.153D-04-0.307D-03 0.826D-03
 Coeff-Com:  0.348D-02 0.783D-02 0.947D-02-0.183D-01-0.644D-01-0.434D-01
 Coeff-Com:  0.110D+00 0.332D+00 0.270D+00-0.310D+00-0.556D+00-0.189D+00
 Coeff-Com:  0.383D+00 0.107D+01
 Coeff:      0.204D-05-0.204D-05-0.714D-04-0.153D-04-0.307D-03 0.826D-03
 Coeff:      0.348D-02 0.783D-02 0.947D-02-0.183D-01-0.644D-01-0.434D-01
 Coeff:      0.110D+00 0.332D+00 0.270D+00-0.310D+00-0.556D+00-0.189D+00
 Coeff:      0.383D+00 0.107D+01
 Gap=     0.131 Goal=   None    Shift=    0.000
 Gap=     0.092 Goal=   None    Shift=    0.000
 RMSDP=2.20D-07 MaxDP=3.91D-05 DE=-5.53D-09 OVMax= 2.17D-04

 Cycle  24  Pass 1  IDiag  1:
 RMSU=  2.03D-08    CP:  1.00D+00  2.40D+00  2.35D+00
 E= -3823.94377305080     Delta-E=       -0.000000002787 Rises=F Damp=F
 DIIS: error= 9.55D-07 at cycle  24 NSaved=  20.
 NSaved=20 IEnMin=20 EnMin= -3823.94377305080     IErMin=18 ErrMin= 8.88D-07
 ErrMax= 9.55D-07  0.00D+00 EMaxC= 1.00D-01 BMatC= 1.92D-10 BMatP= 2.15D-10
 IDIUse=1 WtCom= 1.00D+00 WtEn= 0.00D+00
 Coeff-Com: -0.126D-04-0.446D-04-0.176D-03-0.306D-03-0.113D-02 0.693D-03
 Coeff-Com:  0.358D-02 0.182D-01 0.723D-02-0.439D-01-0.717D-01-0.611D-01
 Coeff-Com:  0.889D-01 0.456D+00 0.224D+00-0.288D+00-0.697D+00-0.361D+00
 Coeff-Com:  0.765D+00 0.962D+00
 Coeff:     -0.126D-04-0.446D-04-0.176D-03-0.306D-03-0.113D-02 0.693D-03
 Coeff:      0.358D-02 0.182D-01 0.723D-02-0.439D-01-0.717D-01-0.611D-01
 Coeff:      0.889D-01 0.456D+00 0.224D+00-0.288D+00-0.697D+00-0.361D+00
 Coeff:      0.765D+00 0.962D+00
 Gap=     0.131 Goal=   None    Shift=    0.000
 Gap=     0.092 Goal=   None    Shift=    0.000
 RMSDP=2.08D-07 MaxDP=3.71D-05 DE=-2.79D-09 OVMax= 2.05D-04

 Cycle  25  Pass 1  IDiag  1:
 RMSU=  3.22D-08    CP:  1.00D+00  2.87D+00  3.00D+00  2.40D+00
 E= -3823.94377305332     Delta-E=       -0.000000002519 Rises=F Damp=F
 DIIS: error= 9.60D-07 at cycle  25 NSaved=  20.
 NSaved=20 IEnMin=20 EnMin= -3823.94377305332     IErMin=17 ErrMin= 8.88D-07
 ErrMax= 9.60D-07  0.00D+00 EMaxC= 1.00D-01 BMatC= 1.59D-10 BMatP= 1.92D-10
 IDIUse=1 WtCom= 1.00D+00 WtEn= 0.00D+00
 Coeff-Com:  0.720D-04-0.534D-04 0.247D-03-0.185D-02-0.526D-02-0.844D-02
 Coeff-Com:  0.394D-03 0.339D-01 0.590D-01 0.136D-02-0.215D+00-0.400D+00
 Coeff-Com: -0.723D-02 0.651D+00 0.552D+00-0.357D+00-0.831D+00-0.684D+00
 Coeff-Com:  0.691D+00 0.152D+01
 Coeff:      0.720D-04-0.534D-04 0.247D-03-0.185D-02-0.526D-02-0.844D-02
 Coeff:      0.394D-03 0.339D-01 0.590D-01 0.136D-02-0.215D+00-0.400D+00
 Coeff:     -0.723D-02 0.651D+00 0.552D+00-0.357D+00-0.831D+00-0.684D+00
 Coeff:      0.691D+00 0.152D+01
 Gap=     0.131 Goal=   None    Shift=    0.000
 Gap=     0.092 Goal=   None    Shift=    0.000
 RMSDP=3.17D-07 MaxDP=5.59D-05 DE=-2.52D-09 OVMax= 3.12D-04

 Cycle  26  Pass 1  IDiag  1:
 RMSU=  2.45D-07    CP:  1.00D+00  3.00D+00  3.00D+00  3.00D+00  3.00D+00
 E= -3823.94377305664     Delta-E=       -0.000000003327 Rises=F Damp=F
 DIIS: error= 9.04D-07 at cycle  26 NSaved=  20.
 NSaved=20 IEnMin=20 EnMin= -3823.94377305664     IErMin=16 ErrMin= 8.88D-07
 ErrMax= 9.04D-07  0.00D+00 EMaxC= 1.00D-01 BMatC= 1.25D-10 BMatP= 1.59D-10
 IDIUse=1 WtCom= 1.00D+00 WtEn= 0.00D+00
 Coeff-Com:  0.595D-04 0.139D-03 0.186D-03-0.278D-02-0.487D-02-0.114D-01
 Coeff-Com:  0.974D-02 0.520D-01 0.411D-01-0.517D-01-0.210D+00-0.328D+00
 Coeff-Com:  0.107D+00 0.460D+00 0.361D+00-0.159D+00-0.962D+00-0.309D+00
 Coeff-Com:  0.879D+00 0.113D+01
 Coeff:      0.595D-04 0.139D-03 0.186D-03-0.278D-02-0.487D-02-0.114D-01
 Coeff:      0.974D-02 0.520D-01 0.411D-01-0.517D-01-0.210D+00-0.328D+00
 Coeff:      0.107D+00 0.460D+00 0.361D+00-0.159D+00-0.962D+00-0.309D+00
 Coeff:      0.879D+00 0.113D+01
 Gap=     0.131 Goal=   None    Shift=    0.000
 Gap=     0.092 Goal=   None    Shift=    0.000
 RMSDP=2.57D-07 MaxDP=4.49D-05 DE=-3.33D-09 OVMax= 2.54D-04

 Cycle  27  Pass 1  IDiag  1:
 RMSU=  5.99D-08    CP:  1.00D+00  3.00D+00  3.00D+00  3.00D+00  3.00D+00
                    CP:  2.02D+00
 E= -3823.94377305906     Delta-E=       -0.000000002419 Rises=F Damp=F
 DIIS: error= 8.19D-07 at cycle  27 NSaved=  20.
 NSaved=20 IEnMin=20 EnMin= -3823.94377305906     IErMin=20 ErrMin= 8.19D-07
 ErrMax= 8.19D-07  0.00D+00 EMaxC= 1.00D-01 BMatC= 1.04D-10 BMatP= 1.25D-10
 IDIUse=1 WtCom= 1.00D+00 WtEn= 0.00D+00
 Coeff-Com:  0.191D-03 0.169D-02 0.366D-02 0.122D-02-0.156D-01-0.209D-01
 Coeff-Com:  0.878D-02 0.596D-01 0.115D+00 0.265D-01-0.368D+00-0.262D+00
 Coeff-Com:  0.153D+00 0.499D+00 0.314D+00-0.396D+00-0.639D+00-0.304D+00
 Coeff-Com:  0.846D+00 0.975D+00
 Coeff:      0.191D-03 0.169D-02 0.366D-02 0.122D-02-0.156D-01-0.209D-01
 Coeff:      0.878D-02 0.596D-01 0.115D+00 0.265D-01-0.368D+00-0.262D+00
 Coeff:      0.153D+00 0.499D+00 0.314D+00-0.396D+00-0.639D+00-0.304D+00
 Coeff:      0.846D+00 0.975D+00
 Gap=     0.131 Goal=   None    Shift=    0.000
 Gap=     0.092 Goal=   None    Shift=    0.000
 RMSDP=2.57D-07 MaxDP=4.44D-05 DE=-2.42D-09 OVMax= 2.54D-04

 Cycle  28  Pass 1  IDiag  1:
 RMSU=  1.52D-08    CP:  1.00D+00  3.00D+00  3.00D+00  3.00D+00  3.00D+00
                    CP:  3.00D+00  2.12D+00
 E= -3823.94377306111     Delta-E=       -0.000000002050 Rises=F Damp=F
 DIIS: error= 7.14D-07 at cycle  28 NSaved=  20.
 NSaved=20 IEnMin=20 EnMin= -3823.94377306111     IErMin=20 ErrMin= 7.14D-07
 ErrMax= 7.14D-07  0.00D+00 EMaxC= 1.00D-01 BMatC= 8.07D-11 BMatP= 1.04D-10
 IDIUse=1 WtCom= 1.00D+00 WtEn= 0.00D+00
 Coeff-Com:  0.118D-02 0.414D-02 0.503D-02-0.188D-02-0.269D-01-0.402D-01
 Coeff-Com:  0.149D-01 0.167D+00 0.256D+00-0.688D-03-0.441D+00-0.407D+00
 Coeff-Com:  0.189D+00 0.637D+00 0.682D+00-0.468D+00-0.131D+01-0.256D+00
 Coeff-Com:  0.832D+00 0.116D+01
 Coeff:      0.118D-02 0.414D-02 0.503D-02-0.188D-02-0.269D-01-0.402D-01
 Coeff:      0.149D-01 0.167D+00 0.256D+00-0.688D-03-0.441D+00-0.407D+00
 Coeff:      0.189D+00 0.637D+00 0.682D+00-0.468D+00-0.131D+01-0.256D+00
 Coeff:      0.832D+00 0.116D+01
 Gap=     0.131 Goal=   None    Shift=    0.000
 Gap=     0.092 Goal=   None    Shift=    0.000
 RMSDP=2.99D-07 MaxDP=5.08D-05 DE=-2.05D-09 OVMax= 2.97D-04

 Cycle  29  Pass 1  IDiag  1:
 RMSU=  2.71D-07    CP:  1.00D+00  3.00D+00  3.00D+00  3.00D+00  3.00D+00
                    CP:  3.00D+00  3.00D+00  3.00D+00
 E= -3823.94377306298     Delta-E=       -0.000000001864 Rises=F Damp=F
 DIIS: error= 5.59D-07 at cycle  29 NSaved=  20.
 NSaved=20 IEnMin=20 EnMin= -3823.94377306298     IErMin=20 ErrMin= 5.59D-07
 ErrMax= 5.59D-07  0.00D+00 EMaxC= 1.00D-01 BMatC= 5.97D-11 BMatP= 8.07D-11
 IDIUse=1 WtCom= 1.00D+00 WtEn= 0.00D+00
 Coeff-Com:  0.792D-03 0.279D-02 0.694D-02-0.723D-02-0.327D-01-0.223D-01
 Coeff-Com:  0.493D-01 0.157D+00 0.255D+00-0.147D+00-0.420D+00-0.205D+00
 Coeff-Com:  0.283D+00 0.838D+00 0.483D-01-0.848D+00-0.801D+00 0.135D-02
 Coeff-Com:  0.973D+00 0.868D+00
 Coeff:      0.792D-03 0.279D-02 0.694D-02-0.723D-02-0.327D-01-0.223D-01
 Coeff:      0.493D-01 0.157D+00 0.255D+00-0.147D+00-0.420D+00-0.205D+00
 Coeff:      0.283D+00 0.838D+00 0.483D-01-0.848D+00-0.801D+00 0.135D-02
 Coeff:      0.973D+00 0.868D+00
 Gap=     0.131 Goal=   None    Shift=    0.000
 Gap=     0.092 Goal=   None    Shift=    0.000
 RMSDP=2.33D-07 MaxDP=3.91D-05 DE=-1.86D-09 OVMax= 2.31D-04

 Cycle  30  Pass 1  IDiag  1:
 RMSU=  5.16D-08    CP:  1.00D+00  3.00D+00  3.00D+00  3.00D+00  3.00D+00
                    CP:  3.00D+00  3.00D+00  3.00D+00  1.84D+00
 E= -3823.94377306415     Delta-E=       -0.000000001179 Rises=F Damp=F
 DIIS: error= 4.29D-07 at cycle  30 NSaved=  20.
 NSaved=20 IEnMin=20 EnMin= -3823.94377306415     IErMin=20 ErrMin= 4.29D-07
 ErrMax= 4.29D-07  0.00D+00 EMaxC= 1.00D-01 BMatC= 3.67D-11 BMatP= 5.97D-11
 IDIUse=1 WtCom= 1.00D+00 WtEn= 0.00D+00
 Coeff-Com: -0.194D-03 0.135D-02 0.583D-02 0.134D-02-0.168D-01-0.505D-01
 Coeff-Com: -0.305D-01 0.123D+00 0.130D+00 0.257D-01-0.183D+00-0.270D+00
 Coeff-Com: -0.839D-01 0.370D+00 0.550D+00-0.337D+00-0.671D+00-0.340D+00
 Coeff-Com:  0.587D+00 0.119D+01
 Coeff:     -0.194D-03 0.135D-02 0.583D-02 0.134D-02-0.168D-01-0.505D-01
 Coeff:     -0.305D-01 0.123D+00 0.130D+00 0.257D-01-0.183D+00-0.270D+00
 Coeff:     -0.839D-01 0.370D+00 0.550D+00-0.337D+00-0.671D+00-0.340D+00
 Coeff:      0.587D+00 0.119D+01
 Gap=     0.131 Goal=   None    Shift=    0.000
 Gap=     0.092 Goal=   None    Shift=    0.000
 RMSDP=2.34D-07 MaxDP=3.86D-05 DE=-1.18D-09 OVMax= 2.33D-04

 Cycle  31  Pass 1  IDiag  1:
 RMSU=  1.08D-08    CP:  1.00D+00  3.00D+00  3.00D+00  3.00D+00  3.00D+00
                    CP:  3.00D+00  3.00D+00  3.00D+00  2.68D+00  2.15D+00
 E= -3823.94377306500     Delta-E=       -0.000000000848 Rises=F Damp=F
 DIIS: error= 2.78D-07 at cycle  31 NSaved=  20.
 NSaved=20 IEnMin=20 EnMin= -3823.94377306500     IErMin=20 ErrMin= 2.78D-07
 ErrMax= 2.78D-07  0.00D+00 EMaxC= 1.00D-01 BMatC= 2.14D-11 BMatP= 3.67D-11
 IDIUse=1 WtCom= 1.00D+00 WtEn= 0.00D+00
 Coeff-Com:  0.460D-03 0.618D-02 0.953D-02-0.118D-01-0.623D-01-0.714D-01
 Coeff-Com:  0.182D-01 0.133D+00 0.154D+00-0.371D-01-0.258D+00-0.400D+00
 Coeff-Com:  0.181D+00 0.660D+00 0.252D+00-0.337D+00-0.774D+00-0.189D+00
 Coeff-Com:  0.690D+00 0.104D+01
 Coeff:      0.460D-03 0.618D-02 0.953D-02-0.118D-01-0.623D-01-0.714D-01
 Coeff:      0.182D-01 0.133D+00 0.154D+00-0.371D-01-0.258D+00-0.400D+00
 Coeff:      0.181D+00 0.660D+00 0.252D+00-0.337D+00-0.774D+00-0.189D+00
 Coeff:      0.690D+00 0.104D+01
 Gap=     0.131 Goal=   None    Shift=    0.000
 Gap=     0.092 Goal=   None    Shift=    0.000
 RMSDP=1.62D-07 MaxDP=2.61D-05 DE=-8.48D-10 OVMax= 1.61D-04

 Cycle  32  Pass 1  IDiag  1:
 RMSU=  6.72D-08    CP:  1.00D+00  3.00D+00  3.00D+00  3.00D+00  3.00D+00
                    CP:  3.00D+00  3.00D+00  3.00D+00  3.00D+00  3.00D+00
                    CP:  2.13D+00
 E= -3823.94377306538     Delta-E=       -0.000000000375 Rises=F Damp=F
 DIIS: error= 1.65D-07 at cycle  32 NSaved=  20.
 NSaved=20 IEnMin=20 EnMin= -3823.94377306538     IErMin=20 ErrMin= 1.65D-07
 ErrMax= 1.65D-07  0.00D+00 EMaxC= 1.00D-01 BMatC= 1.32D-11 BMatP= 2.14D-11
 IDIUse=1 WtCom= 1.00D+00 WtEn= 0.00D+00
 Coeff-Com: -0.826D-03 0.102D-02 0.205D-02 0.102D-01 0.933D-02-0.114D+00
 Coeff-Com: -0.638D-01 0.102D+00 0.180D+00 0.488D-01-0.364D+00-0.222D+00
 Coeff-Com:  0.207D+00 0.578D+00 0.210D+00-0.387D+00-0.632D+00-0.444D+00
 Coeff-Com:  0.805D+00 0.107D+01
 Coeff:     -0.826D-03 0.102D-02 0.205D-02 0.102D-01 0.933D-02-0.114D+00
 Coeff:     -0.638D-01 0.102D+00 0.180D+00 0.488D-01-0.364D+00-0.222D+00
 Coeff:      0.207D+00 0.578D+00 0.210D+00-0.387D+00-0.632D+00-0.444D+00
 Coeff:      0.805D+00 0.107D+01
 Gap=     0.131 Goal=   None    Shift=    0.000
 Gap=     0.092 Goal=   None    Shift=    0.000
 RMSDP=1.41D-07 MaxDP=2.24D-05 DE=-3.75D-10 OVMax= 1.41D-04

 Cycle  33  Pass 1  IDiag  1:
 RMSU=  3.97D-08    CP:  1.00D+00  3.00D+00  3.00D+00  3.00D+00  3.00D+00
                    CP:  3.00D+00  3.00D+00  3.00D+00  3.00D+00  3.00D+00
                    CP:  3.00D+00  3.00D+00
 E= -3823.94377306556     Delta-E=       -0.000000000180 Rises=F Damp=F
 DIIS: error= 6.20D-08 at cycle  33 NSaved=  20.
 NSaved=20 IEnMin=20 EnMin= -3823.94377306556     IErMin=20 ErrMin= 6.20D-08
 ErrMax= 6.20D-08  0.00D+00 EMaxC= 1.00D-01 BMatC= 3.66D-12 BMatP= 1.32D-11
 IDIUse=1 WtCom= 1.00D+00 WtEn= 0.00D+00
 Coeff-Com: -0.217D-03 0.279D-02 0.930D-02 0.121D-01-0.560D-01-0.632D-01
 Coeff-Com:  0.172D-01 0.110D+00 0.113D+00-0.899D-01-0.185D+00-0.110D+00
 Coeff-Com:  0.261D+00 0.258D+00 0.450D-03-0.289D+00-0.447D+00 0.578D-01
 Coeff-Com:  0.547D+00 0.851D+00
 Coeff:     -0.217D-03 0.279D-02 0.930D-02 0.121D-01-0.560D-01-0.632D-01
 Coeff:      0.172D-01 0.110D+00 0.113D+00-0.899D-01-0.185D+00-0.110D+00
 Coeff:      0.261D+00 0.258D+00 0.450D-03-0.289D+00-0.447D+00 0.578D-01
 Coeff:      0.547D+00 0.851D+00
 Gap=     0.131 Goal=   None    Shift=    0.000
 Gap=     0.092 Goal=   None    Shift=    0.000
 RMSDP=5.92D-08 MaxDP=9.28D-06 DE=-1.80D-10 OVMax= 5.91D-05

 Cycle  34  Pass 1  IDiag  1:
 RMSU=  5.63D-08    CP:  1.00D+00  3.00D+00  3.00D+00  3.00D+00  3.00D+00
                    CP:  3.00D+00  3.00D+00  3.00D+00  3.00D+00  3.00D+00
                    CP:  3.00D+00  3.00D+00  1.46D+00
 E= -3823.94377306557     Delta-E=       -0.000000000016 Rises=F Damp=F
 DIIS: error= 1.82D-08 at cycle  34 NSaved=  20.
 NSaved=20 IEnMin=20 EnMin= -3823.94377306557     IErMin=20 ErrMin= 1.82D-08
 ErrMax= 1.82D-08  0.00D+00 EMaxC= 1.00D-01 BMatC= 1.35D-12 BMatP= 3.66D-12
 IDIUse=1 WtCom= 1.00D+00 WtEn= 0.00D+00
 Coeff-Com:  0.190D-02 0.488D-02 0.109D-01-0.864D-02-0.332D-01-0.153D-01
 Coeff-Com:  0.264D-01 0.628D-01 0.362D-01-0.595D-01-0.125D+00 0.789D-02
 Coeff-Com:  0.115D+00 0.975D-01-0.181D-01-0.143D+00-0.183D+00 0.323D-01
 Coeff-Com:  0.518D+00 0.671D+00
 Coeff:      0.190D-02 0.488D-02 0.109D-01-0.864D-02-0.332D-01-0.153D-01
 Coeff:      0.264D-01 0.628D-01 0.362D-01-0.595D-01-0.125D+00 0.789D-02
 Coeff:      0.115D+00 0.975D-01-0.181D-01-0.143D+00-0.183D+00 0.323D-01
 Coeff:      0.518D+00 0.671D+00
 Gap=     0.131 Goal=   None    Shift=    0.000
 Gap=     0.092 Goal=   None    Shift=    0.000
 RMSDP=1.78D-08 MaxDP=2.75D-06 DE=-1.64D-11 OVMax= 1.77D-05

 Cycle  35  Pass 1  IDiag  1:
 RMSU=  1.19D-09    CP:  1.00D+00  3.00D+00  3.00D+00  3.00D+00  3.00D+00
                    CP:  3.00D+00  3.00D+00  3.00D+00  3.00D+00  3.00D+00
                    CP:  3.00D+00  3.00D+00  1.61D+00  1.30D+00
 E= -3823.94377306556     Delta-E=        0.000000000016 Rises=F Damp=F
 DIIS: error= 1.24D-08 at cycle  35 NSaved=  20.
 NSaved=20 IEnMin=19 EnMin= -3823.94377306557     IErMin=20 ErrMin= 1.24D-08
 ErrMax= 1.24D-08  0.00D+00 EMaxC= 1.00D-01 BMatC= 4.01D-13 BMatP= 1.35D-12
 IDIUse=1 WtCom= 1.00D+00 WtEn= 0.00D+00
 Coeff-Com: -0.137D-02 0.319D-02 0.960D-02-0.497D-02-0.117D-01-0.725D-02
 Coeff-Com:  0.121D-01 0.328D-01 0.238D-02-0.429D-01-0.448D-01 0.143D-01
 Coeff-Com:  0.540D-01 0.494D-01 0.565D-02-0.132D+00-0.922D-01 0.166D+00
 Coeff-Com:  0.413D+00 0.575D+00
 Coeff:     -0.137D-02 0.319D-02 0.960D-02-0.497D-02-0.117D-01-0.725D-02
 Coeff:      0.121D-01 0.328D-01 0.238D-02-0.429D-01-0.448D-01 0.143D-01
 Coeff:      0.540D-01 0.494D-01 0.565D-02-0.132D+00-0.922D-01 0.166D+00
 Coeff:      0.413D+00 0.575D+00
 Gap=     0.131 Goal=   None    Shift=    0.000
 Gap=     0.092 Goal=   None    Shift=    0.000
 RMSDP=3.90D-09 MaxDP=5.91D-07 DE= 1.64D-11 OVMax= 3.85D-06

 SCF Done:  E(UB3LYP) =  -3823.94377307     A.U. after   35 cycles
            NFock= 35  Conv=0.39D-08     -V/T= 2.0024
 <Sx>= 0.0000 <Sy>= 0.0000 <Sz>= 2.0000 <S**2>= 6.0168 S= 2.0034
 <L.S>= 0.000000000000E+00
 KE= 3.814765182130D+03 PE=-1.949823528832D+04 EE= 6.622955282315D+03
 Annihilation of the first spin contaminant:
 S**2 before annihilation     6.0168,   after     6.0000
 Leave Link  502 at Sat Oct 20 09:51:46 2018, MaxMem=   838860800 cpu:     36690.4
 (Enter /soft/sl6.3/x86_64/gaussian/g09_d01/g09/l601.exe)
 Copying SCF densities to generalized density rwf, IOpCl= 1 IROHF=0.

 **********************************************************************

            Population analysis using the SCF density.

 **********************************************************************

 Orbital symmetries:
 Alpha Orbitals:
       Occupied  (A) (A) (A) (A) (A) (A) (A) (A) (A) (A) (A) (A)
                 (A) (A) (A) (A) (A) (A) (A) (A) (A) (A) (A) (A)
                 (A) (A) (A) (A) (A) (A) (A) (A) (A) (A) (A) (A)
                 (A) (A) (A) (A) (A) (A) (A) (A) (A) (A) (A) (A)
                 (A) (A) (A) (A) (A) (A) (A) (A) (A) (A) (A) (A)
                 (A) (A) (A) (A) (A) (A) (A) (A) (A) (A) (A) (A)
                 (A) (A) (A) (A) (A) (A) (A) (A) (A) (A) (A) (A)
                 (A) (A) (A) (A) (A) (A) (A) (A) (A) (A) (A) (A)
                 (A) (A) (A) (A) (A) (A) (A) (A) (A) (A) (A) (A)
                 (A) (A) (A) (A) (A) (A) (A) (A) (A) (A) (A) (A)
                 (A) (A) (A) (A) (A) (A) (A) (A) (A) (A) (A) (A)
                 (A) (A) (A) (A) (A) (A) (A) (A) (A) (A) (A) (A)
                 (A) (A) (A) (A) (A) (A) (A) (A) (A) (A) (A) (A)
       Virtual   (A) (A) (A) (A) (A) (A) (A) (A) (A) (A) (A) (A)
                 (A) (A) (A) (A) (A) (A) (A) (A) (A) (A) (A) (A)
                 (A) (A) (A) (A) (A) (A) (A) (A) (A) (A) (A) (A)
                 (A) (A) (A) (A) (A) (A) (A) (A) (A) (A) (A) (A)
                 (A) (A) (A) (A) (A) (A) (A) (A) (A) (A) (A) (A)
                 (A) (A) (A) (A) (A) (A) (A) (A) (A) (A) (A) (A)
                 (A) (A) (A) (A) (A) (A) (A) (A) (A) (A) (A) (A)
                 (A) (A) (A) (A) (A) (A) (A) (A) (A) (A) (A) (A)
                 (A) (A) (A) (A) (A) (A) (A) (A) (A) (A) (A) (A)
                 (A) (A) (A) (A) (A) (A) (A) (A) (A) (A) (A) (A)
                 (A) (A) (A) (A) (A) (A) (A) (A) (A) (A) (A) (A)
                 (A) (A) (A) (A) (A) (A) (A) (A) (A) (A) (A) (A)
                 (A) (A) (A) (A) (A) (A) (A) (A) (A) (A) (A) (A)
                 (A) (A) (A) (A) (A) (A) (A) (A) (A) (A) (A) (A)
                 (A) (A) (A) (A) (A) (A) (A) (A) (A) (A) (A) (A)
                 (A) (A) (A) (A) (A) (A) (A) (A) (A) (A) (A) (A)
                 (A) (A) (A) (A) (A) (A) (A) (A) (A) (A) (A) (A)
                 (A) (A) (A) (A) (A) (A) (A) (A) (A) (A) (A) (A)
                 (A) (A) (A) (A) (A) (A) (A) (A) (A) (A) (A) (A)
                 (A) (A) (A) (A) (A) (A) (A) (A) (A) (A) (A) (A)
                 (A) (A) (A) (A) (A) (A) (A) (A) (A) (A) (A) (A)
                 (A) (A) (A) (A) (A) (A) (A) (A) (A) (A) (A) (A)
                 (A) (A) (A) (A) (A) (A) (A) (A) (A) (A) (A) (A)
                 (A) (A) (A) (A) (A) (A) (A) (A) (A) (A) (A) (A)
                 (A) (A) (A) (A) (A) (A) (A) (A) (A) (A) (A) (A)
                 (A) (A) (A) (A) (A) (A) (A) (A) (A) (A) (A) (A)
                 (A) (A) (A) (A) (A) (A) (A) (A) (A) (A) (A) (A)
                 (A) (A) (A) (A) (A) (A) (A) (A) (A) (A) (A) (A)
                 (A) (A) (A) (A) (A) (A) (A) (A) (A) (A) (A) (A)
                 (A) (A) (A) (A) (A) (A) (A) (A) (A) (A) (A) (A)
                 (A) (A) (A) (A) (A) (A) (A) (A) (A) (A) (A) (A)
                 (A) (A) (A) (A) (A) (A) (A) (A) (A) (A) (A) (A)
                 (A) (A) (A) (A) (A) (A) (A) (A) (A) (A) (A) (A)
                 (A) (A) (A) (A) (A) (A) (A) (A) (A) (A) (A) (A)
                 (A) (A) (A) (A) (A) (A) (A) (A) (A) (A) (A) (A)
                 (A) (A) (A) (A) (A) (A) (A) (A) (A) (A) (A) (A)
                 (A) (A) (A) (A) (A) (A) (A) (A) (A) (A) (A) (A)
                 (A) (A) (A) (A) (A) (A) (A) (A) (A) (A) (A) (A)
                 (A) (A) (A) (A) (A) (A) (A) (A) (A) (A) (A) (A)
                 (A) (A) (A) (A) (A) (A) (A) (A) (A) (A) (A) (A)
                 (A) (A) (A) (A) (A) (A) (A) (A) (A) (A) (A) (A)
                 (A) (A) (A) (A) (A) (A) (A) (A) (A) (A) (A) (A)
                 (A) (A) (A) (A) (A) (A) (A) (A) (A) (A) (A) (A)
                 (A) (A) (A) (A) (A) (A) (A) (A) (A) (A) (A) (A)
                 (A) (A) (A) (A) (A) (A) (A) (A) (A) (A) (A) (A)
                 (A) (A) (A) (A) (A) (A) (A) (A) (A) (A) (A) (A)
                 (A) (A) (A) (A) (A) (A) (A) (A) (A) (A) (A) (A)
                 (A) (A) (A) (A) (A) (A) (A) (A) (A) (A) (A) (A)
                 (A) (A) (A) (A) (A) (A) (A) (A) (A) (A) (A) (A)
                 (A) (A) (A) (A) (A) (A) (A) (A) (A) (A) (A) (A)
                 (A) (A) (A) (A) (A) (A) (A) (A) (A) (A) (A) (A)
                 (A) (A) (A) (A) (A) (A) (A) (A) (A) (A) (A) (A)
                 (A) (A) (A) (A) (A) (A) (A) (A) (A) (A) (A) (A)
                 (A) (A) (A) (A) (A) (A) (A) (A) (A) (A) (A) (A)
                 (A) (A) (A) (A) (A) (A) (A) (A) (A) (A) (A) (A)
                 (A) (A) (A) (A) (A) (A) (A) (A) (A) (A) (A) (A)
                 (A) (A) (A) (A) (A) (A) (A) (A) (A) (A) (A) (A)
                 (A) (A) (A) (A) (A) (A) (A) (A) (A) (A) (A) (A)
                 (A) (A)
 Beta  Orbitals:
       Occupied  (A) (A) (A) (A) (A) (A) (A) (A) (A) (A) (A) (A)
                 (A) (A) (A) (A) (A) (A) (A) (A) (A) (A) (A) (A)
                 (A) (A) (A) (A) (A) (A) (A) (A) (A) (A) (A) (A)
                 (A) (A) (A) (A) (A) (A) (A) (A) (A) (A) (A) (A)
                 (A) (A) (A) (A) (A) (A) (A) (A) (A) (A) (A) (A)
                 (A) (A) (A) (A) (A) (A) (A) (A) (A) (A) (A) (A)
                 (A) (A) (A) (A) (A) (A) (A) (A) (A) (A) (A) (A)
                 (A) (A) (A) (A) (A) (A) (A) (A) (A) (A) (A) (A)
                 (A) (A) (A) (A) (A) (A) (A) (A) (A) (A) (A) (A)
                 (A) (A) (A) (A) (A) (A) (A) (A) (A) (A) (A) (A)
                 (A) (A) (A) (A) (A) (A) (A) (A) (A) (A) (A) (A)
                 (A) (A) (A) (A) (A) (A) (A) (A) (A) (A) (A) (A)
                 (A) (A) (A) (A) (A) (A) (A) (A)
       Virtual   (A) (A) (A) (A) (A) (A) (A) (A) (A) (A) (A) (A)
                 (A) (A) (A) (A) (A) (A) (A) (A) (A) (A) (A) (A)
                 (A) (A) (A) (A) (A) (A) (A) (A) (A) (A) (A) (A)
                 (A) (A) (A) (A) (A) (A) (A) (A) (A) (A) (A) (A)
                 (A) (A) (A) (A) (A) (A) (A) (A) (A) (A) (A) (A)
                 (A) (A) (A) (A) (A) (A) (A) (A) (A) (A) (A) (A)
                 (A) (A) (A) (A) (A) (A) (A) (A) (A) (A) (A) (A)
                 (A) (A) (A) (A) (A) (A) (A) (A) (A) (A) (A) (A)
                 (A) (A) (A) (A) (A) (A) (A) (A) (A) (A) (A) (A)
                 (A) (A) (A) (A) (A) (A) (A) (A) (A) (A) (A) (A)
                 (A) (A) (A) (A) (A) (A) (A) (A) (A) (A) (A) (A)
                 (A) (A) (A) (A) (A) (A) (A) (A) (A) (A) (A) (A)
                 (A) (A) (A) (A) (A) (A) (A) (A) (A) (A) (A) (A)
                 (A) (A) (A) (A) (A) (A) (A) (A) (A) (A) (A) (A)
                 (A) (A) (A) (A) (A) (A) (A) (A) (A) (A) (A) (A)
                 (A) (A) (A) (A) (A) (A) (A) (A) (A) (A) (A) (A)
                 (A) (A) (A) (A) (A) (A) (A) (A) (A) (A) (A) (A)
                 (A) (A) (A) (A) (A) (A) (A) (A) (A) (A) (A) (A)
                 (A) (A) (A) (A) (A) (A) (A) (A) (A) (A) (A) (A)
                 (A) (A) (A) (A) (A) (A) (A) (A) (A) (A) (A) (A)
                 (A) (A) (A) (A) (A) (A) (A) (A) (A) (A) (A) (A)
                 (A) (A) (A) (A) (A) (A) (A) (A) (A) (A) (A) (A)
                 (A) (A) (A) (A) (A) (A) (A) (A) (A) (A) (A) (A)
                 (A) (A) (A) (A) (A) (A) (A) (A) (A) (A) (A) (A)
                 (A) (A) (A) (A) (A) (A) (A) (A) (A) (A) (A) (A)
                 (A) (A) (A) (A) (A) (A) (A) (A) (A) (A) (A) (A)
                 (A) (A) (A) (A) (A) (A) (A) (A) (A) (A) (A) (A)
                 (A) (A) (A) (A) (A) (A) (A) (A) (A) (A) (A) (A)
                 (A) (A) (A) (A) (A) (A) (A) (A) (A) (A) (A) (A)
                 (A) (A) (A) (A) (A) (A) (A) (A) (A) (A) (A) (A)
                 (A) (A) (A) (A) (A) (A) (A) (A) (A) (A) (A) (A)
                 (A) (A) (A) (A) (A) (A) (A) (A) (A) (A) (A) (A)
                 (A) (A) (A) (A) (A) (A) (A) (A) (A) (A) (A) (A)
                 (A) (A) (A) (A) (A) (A) (A) (A) (A) (A) (A) (A)
                 (A) (A) (A) (A) (A) (A) (A) (A) (A) (A) (A) (A)
                 (A) (A) (A) (A) (A) (A) (A) (A) (A) (A) (A) (A)
                 (A) (A) (A) (A) (A) (A) (A) (A) (A) (A) (A) (A)
                 (A) (A) (A) (A) (A) (A) (A) (A) (A) (A) (A) (A)
                 (A) (A) (A) (A) (A) (A) (A) (A) (A) (A) (A) (A)
                 (A) (A) (A) (A) (A) (A) (A) (A) (A) (A) (A) (A)
                 (A) (A) (A) (A) (A) (A) (A) (A) (A) (A) (A) (A)
                 (A) (A) (A) (A) (A) (A) (A) (A) (A) (A) (A) (A)
                 (A) (A) (A) (A) (A) (A) (A) (A) (A) (A) (A) (A)
                 (A) (A) (A) (A) (A) (A) (A) (A) (A) (A) (A) (A)
                 (A) (A) (A) (A) (A) (A) (A) (A) (A) (A) (A) (A)
                 (A) (A) (A) (A) (A) (A) (A) (A) (A) (A) (A) (A)
                 (A) (A) (A) (A) (A) (A) (A) (A) (A) (A) (A) (A)
                 (A) (A) (A) (A) (A) (A) (A) (A) (A) (A) (A) (A)
                 (A) (A) (A) (A) (A) (A) (A) (A) (A) (A) (A) (A)
                 (A) (A) (A) (A) (A) (A) (A) (A) (A) (A) (A) (A)
                 (A) (A) (A) (A) (A) (A) (A) (A) (A) (A) (A) (A)
                 (A) (A) (A) (A) (A) (A) (A) (A) (A) (A) (A) (A)
                 (A) (A) (A) (A) (A) (A) (A) (A) (A) (A) (A) (A)
                 (A) (A) (A) (A) (A) (A) (A) (A) (A) (A) (A) (A)
                 (A) (A) (A) (A) (A) (A) (A) (A) (A) (A) (A) (A)
                 (A) (A) (A) (A) (A) (A) (A) (A) (A) (A) (A) (A)
                 (A) (A) (A) (A) (A) (A) (A) (A) (A) (A) (A) (A)
                 (A) (A) (A) (A) (A) (A) (A) (A) (A) (A) (A) (A)
                 (A) (A) (A) (A) (A) (A)
 The electronic state is 5-A.
 Alpha  occ. eigenvalues -- -256.01139-101.42201-101.42027 -29.98289 -25.87029
 Alpha  occ. eigenvalues --  -25.84201 -25.84119 -24.70346 -24.70321 -14.44149
 Alpha  occ. eigenvalues --  -14.44074 -14.39730 -14.39665 -14.37026 -14.36967
 Alpha  occ. eigenvalues --  -14.33800 -14.33794 -10.28857 -10.28846 -10.25906
 Alpha  occ. eigenvalues --  -10.25815 -10.24751 -10.24725 -10.24245 -10.24226
 Alpha  occ. eigenvalues --  -10.23345 -10.23321 -10.22240 -10.22183 -10.21729
 Alpha  occ. eigenvalues --  -10.21581 -10.21472 -10.21449 -10.21438 -10.21417
 Alpha  occ. eigenvalues --  -10.21304 -10.21189 -10.20663 -10.20646 -10.20166
 Alpha  occ. eigenvalues --  -10.20154 -10.19194 -10.19183  -9.33640  -9.33466
 Alpha  occ. eigenvalues --   -7.09653  -7.09480  -7.09390  -7.09372  -7.09214
 Alpha  occ. eigenvalues --   -7.09200  -3.49429  -2.31201  -2.25409  -2.25235
 Alpha  occ. eigenvalues --   -1.24903  -1.24879  -1.13754  -1.13689  -0.97636
 Alpha  occ. eigenvalues --   -0.97534  -0.96129  -0.96079  -0.89547  -0.89496
 Alpha  occ. eigenvalues --   -0.85300  -0.85259  -0.82478  -0.82448  -0.79848
 Alpha  occ. eigenvalues --   -0.79795  -0.79542  -0.79493  -0.77718  -0.77686
 Alpha  occ. eigenvalues --   -0.69670  -0.69636  -0.69280  -0.68926  -0.68649
 Alpha  occ. eigenvalues --   -0.68528  -0.66040  -0.66024  -0.65415  -0.65395
 Alpha  occ. eigenvalues --   -0.63072  -0.63040  -0.61565  -0.61498  -0.58962
 Alpha  occ. eigenvalues --   -0.58878  -0.57209  -0.57157  -0.54258  -0.54198
 Alpha  occ. eigenvalues --   -0.53294  -0.53229  -0.51711  -0.51646  -0.50419
 Alpha  occ. eigenvalues --   -0.50195  -0.49621  -0.49566  -0.49179  -0.49153
 Alpha  occ. eigenvalues --   -0.49067  -0.49043  -0.48044  -0.48017  -0.47050
 Alpha  occ. eigenvalues --   -0.46981  -0.45349  -0.45304  -0.44205  -0.44138
 Alpha  occ. eigenvalues --   -0.43551  -0.43456  -0.43424  -0.42880  -0.42686
 Alpha  occ. eigenvalues --   -0.42623  -0.40754  -0.40707  -0.39901  -0.39354
 Alpha  occ. eigenvalues --   -0.38672  -0.38506  -0.38458  -0.38214  -0.35675
 Alpha  occ. eigenvalues --   -0.35163  -0.34685  -0.33827  -0.33414  -0.32333
 Alpha  occ. eigenvalues --   -0.32177  -0.31883  -0.31491  -0.31361  -0.31031
 Alpha  occ. eigenvalues --   -0.30072  -0.29976  -0.29915  -0.29233  -0.27726
 Alpha  occ. eigenvalues --   -0.27655  -0.27090  -0.25691  -0.25417  -0.25396
 Alpha  occ. eigenvalues --   -0.21779  -0.21656  -0.21520  -0.21261  -0.20221
 Alpha  occ. eigenvalues --   -0.19926
 Alpha virt. eigenvalues --   -0.06830  -0.06720  -0.05967  -0.05721  -0.05176
 Alpha virt. eigenvalues --   -0.05155  -0.03782  -0.03699  -0.01075  -0.00954
 Alpha virt. eigenvalues --    0.01732   0.01895   0.03425   0.03433   0.04544
 Alpha virt. eigenvalues --    0.04824   0.05038   0.05192   0.06198   0.06297
 Alpha virt. eigenvalues --    0.07836   0.08256   0.09369   0.09428   0.09603
 Alpha virt. eigenvalues --    0.10392   0.10607   0.10854   0.11372   0.11664
 Alpha virt. eigenvalues --    0.11796   0.12874   0.13020   0.14001   0.14174
 Alpha virt. eigenvalues --    0.15327   0.15469   0.15606   0.15977   0.16899
 Alpha virt. eigenvalues --    0.17153   0.17364   0.17521   0.18523   0.20220
 Alpha virt. eigenvalues --    0.21648   0.21896   0.22639   0.22781   0.24144
 Alpha virt. eigenvalues --    0.24716   0.25281   0.25753   0.26128   0.26182
 Alpha virt. eigenvalues --    0.26443   0.27064   0.27438   0.28015   0.28178
 Alpha virt. eigenvalues --    0.29176   0.29258   0.29684   0.30384   0.30909
 Alpha virt. eigenvalues --    0.31095   0.31165   0.32334   0.32524   0.32782
 Alpha virt. eigenvalues --    0.33379   0.33887   0.34108   0.34418   0.34763
 Alpha virt. eigenvalues --    0.34964   0.35101   0.35608   0.35751   0.36456
 Alpha virt. eigenvalues --    0.36499   0.36683   0.37019   0.37089   0.37752
 Alpha virt. eigenvalues --    0.37797   0.37901   0.38454   0.38774   0.38882
 Alpha virt. eigenvalues --    0.39146   0.39570   0.40040   0.40362   0.40509
 Alpha virt. eigenvalues --    0.40779   0.40938   0.41267   0.41338   0.41588
 Alpha virt. eigenvalues --    0.41990   0.42058   0.42387   0.42797   0.43833
 Alpha virt. eigenvalues --    0.44137   0.44207   0.44933   0.45207   0.45675
 Alpha virt. eigenvalues --    0.46279   0.46421   0.46895   0.47186   0.47462
 Alpha virt. eigenvalues --    0.48075   0.48236   0.48856   0.49224   0.49777
 Alpha virt. eigenvalues --    0.50402   0.50643   0.51238   0.51499   0.51918
 Alpha virt. eigenvalues --    0.52122   0.53647   0.53831   0.54539   0.54625
 Alpha virt. eigenvalues --    0.54812   0.55413   0.55840   0.56266   0.56541
 Alpha virt. eigenvalues --    0.57145   0.57488   0.57603   0.57752   0.58070
 Alpha virt. eigenvalues --    0.58224   0.58489   0.58591   0.58756   0.59334
 Alpha virt. eigenvalues --    0.59506   0.59674   0.59916   0.60544   0.60930
 Alpha virt. eigenvalues --    0.60991   0.61479   0.62147   0.62683   0.63041
 Alpha virt. eigenvalues --    0.63292   0.63589   0.64497   0.65005   0.65207
 Alpha virt. eigenvalues --    0.65413   0.65430   0.66583   0.66810   0.67004
 Alpha virt. eigenvalues --    0.67495   0.67912   0.68739   0.70463   0.70860
 Alpha virt. eigenvalues --    0.71017   0.71591   0.71909   0.72132   0.72947
 Alpha virt. eigenvalues --    0.73007   0.73539   0.73813   0.74534   0.75074
 Alpha virt. eigenvalues --    0.75729   0.75779   0.76664   0.77264   0.77593
 Alpha virt. eigenvalues --    0.78111   0.78433   0.78568   0.79071   0.79221
 Alpha virt. eigenvalues --    0.79806   0.80754   0.81520   0.82029   0.82391
 Alpha virt. eigenvalues --    0.82935   0.83541   0.84240   0.84363   0.84930
 Alpha virt. eigenvalues --    0.85601   0.86235   0.86425   0.87101   0.88013
 Alpha virt. eigenvalues --    0.88532   0.88908   0.90503   0.91134   0.91424
 Alpha virt. eigenvalues --    0.92096   0.92629   0.93674   0.93718   0.93976
 Alpha virt. eigenvalues --    0.95556   0.95801   0.96094   0.96131   0.96588
 Alpha virt. eigenvalues --    0.96902   0.97292   0.97843   0.98124   0.98215
 Alpha virt. eigenvalues --    0.98489   0.98981   0.99271   0.99490   0.99758
 Alpha virt. eigenvalues --    1.00028   1.01152   1.01579   1.01751   1.02492
 Alpha virt. eigenvalues --    1.02748   1.02930   1.03518   1.03795   1.03855
 Alpha virt. eigenvalues --    1.04336   1.04442   1.04586   1.05128   1.05566
 Alpha virt. eigenvalues --    1.06867   1.07368   1.07731   1.08159   1.08414
 Alpha virt. eigenvalues --    1.08559   1.09511   1.09730   1.12900   1.13730
 Alpha virt. eigenvalues --    1.15905   1.16175   1.16411   1.16597   1.16948
 Alpha virt. eigenvalues --    1.18583   1.18966   1.19927   1.20602   1.20970
 Alpha virt. eigenvalues --    1.22272   1.22913   1.23510   1.23960   1.24176
 Alpha virt. eigenvalues --    1.24540   1.25071   1.25977   1.26287   1.28252
 Alpha virt. eigenvalues --    1.28690   1.30373   1.30508   1.31901   1.32679
 Alpha virt. eigenvalues --    1.33074   1.33967   1.34253   1.35807   1.36830
 Alpha virt. eigenvalues --    1.38557   1.38822   1.40459   1.40494   1.41882
 Alpha virt. eigenvalues --    1.42149   1.43277   1.43343   1.43705   1.43939
 Alpha virt. eigenvalues --    1.44988   1.45921   1.46510   1.47337   1.49295
 Alpha virt. eigenvalues --    1.49920   1.50176   1.50944   1.51082   1.51483
 Alpha virt. eigenvalues --    1.51656   1.52140   1.52230   1.52641   1.52913
 Alpha virt. eigenvalues --    1.53893   1.54043   1.55286   1.55442   1.55656
 Alpha virt. eigenvalues --    1.55926   1.56069   1.56204   1.56808   1.57148
 Alpha virt. eigenvalues --    1.58507   1.58579   1.59073   1.59374   1.59764
 Alpha virt. eigenvalues --    1.60431   1.62081   1.62132   1.62584   1.62955
 Alpha virt. eigenvalues --    1.63179   1.64220   1.65642   1.65729   1.65962
 Alpha virt. eigenvalues --    1.66538   1.67413   1.67867   1.69679   1.71023
 Alpha virt. eigenvalues --    1.71135   1.72021   1.72457   1.73355   1.73681
 Alpha virt. eigenvalues --    1.73755   1.73927   1.74599   1.76130   1.76781
 Alpha virt. eigenvalues --    1.76920   1.77179   1.77708   1.78564   1.79072
 Alpha virt. eigenvalues --    1.80583   1.81312   1.82035   1.82174   1.82724
 Alpha virt. eigenvalues --    1.82778   1.83005   1.85285   1.85887   1.86214
 Alpha virt. eigenvalues --    1.86560   1.86878   1.87327   1.87377   1.87648
 Alpha virt. eigenvalues --    1.87802   1.88075   1.88406   1.88806   1.88953
 Alpha virt. eigenvalues --    1.89310   1.90186   1.90302   1.90579   1.90708
 Alpha virt. eigenvalues --    1.92108   1.92342   1.93669   1.94108   1.94832
 Alpha virt. eigenvalues --    1.94936   1.97244   1.97699   1.98356   1.98680
 Alpha virt. eigenvalues --    1.98999   1.99124   1.99597   2.00804   2.03348
 Alpha virt. eigenvalues --    2.03921   2.04283   2.04390   2.04468   2.04744
 Alpha virt. eigenvalues --    2.05748   2.06974   2.11595   2.11875   2.12403
 Alpha virt. eigenvalues --    2.13373   2.14970   2.15223   2.16557   2.16712
 Alpha virt. eigenvalues --    2.17529   2.17720   2.17814   2.18304   2.22549
 Alpha virt. eigenvalues --    2.23348   2.23569   2.24139   2.24344   2.24972
 Alpha virt. eigenvalues --    2.25381   2.25871   2.26576   2.26825   2.26985
 Alpha virt. eigenvalues --    2.28103   2.28597   2.28773   2.29116   2.29220
 Alpha virt. eigenvalues --    2.30059   2.30696   2.31485   2.31604   2.32306
 Alpha virt. eigenvalues --    2.32969   2.33326   2.36278   2.36646   2.37698
 Alpha virt. eigenvalues --    2.38735   2.39772   2.40553   2.40987   2.42654
 Alpha virt. eigenvalues --    2.43474   2.46345   2.46736   2.48777   2.49072
 Alpha virt. eigenvalues --    2.50049   2.50158   2.53308   2.53628   2.54972
 Alpha virt. eigenvalues --    2.54985   2.55777   2.56484   2.56979   2.57028
 Alpha virt. eigenvalues --    2.57335   2.57428   2.57490   2.57701   2.58540
 Alpha virt. eigenvalues --    2.58597   2.58939   2.59282   2.60087   2.60145
 Alpha virt. eigenvalues --    2.60794   2.61091   2.61825   2.61978   2.62556
 Alpha virt. eigenvalues --    2.62635   2.62983   2.63462   2.63594   2.63771
 Alpha virt. eigenvalues --    2.64806   2.64866   2.65384   2.65451   2.66047
 Alpha virt. eigenvalues --    2.66255   2.66633   2.67241   2.68580   2.68937
 Alpha virt. eigenvalues --    2.69118   2.69191   2.70188   2.70520   2.70929
 Alpha virt. eigenvalues --    2.71100   2.72634   2.73664   2.75047   2.75195
 Alpha virt. eigenvalues --    2.75874   2.75989   2.77098   2.77357   2.78367
 Alpha virt. eigenvalues --    2.78584   2.80768   2.81581   2.82188   2.82397
 Alpha virt. eigenvalues --    2.82830   2.84986   2.85234   2.86990   2.87102
 Alpha virt. eigenvalues --    2.88023   2.88271   2.88459   2.88697   2.89002
 Alpha virt. eigenvalues --    2.89116   2.92425   2.92768   2.94271   2.94766
 Alpha virt. eigenvalues --    2.95152   2.95498   2.96401   2.96803   2.97526
 Alpha virt. eigenvalues --    2.98340   2.99754   3.00636   3.01781   3.02358
 Alpha virt. eigenvalues --    3.04476   3.04574   3.06560   3.07355   3.10824
 Alpha virt. eigenvalues --    3.11262   3.13040   3.13286   3.16025   3.16317
 Alpha virt. eigenvalues --    3.21991   3.22638   3.24743   3.25114   3.28926
 Alpha virt. eigenvalues --    3.29127   3.32137   3.32384   3.33717   3.34206
 Alpha virt. eigenvalues --    3.36177   3.37790   3.39095   3.40846   3.41758
 Alpha virt. eigenvalues --    3.43171   3.43535   3.44474   3.44550   3.45094
 Alpha virt. eigenvalues --    3.45491   3.55952   3.56105   3.56178   3.56404
 Alpha virt. eigenvalues --    3.57734   3.59319   3.61699   3.62907   3.65233
 Alpha virt. eigenvalues --    3.65328   3.70857   3.71218   3.73429   3.76711
 Alpha virt. eigenvalues --    3.77231   3.77255   3.81490   3.82130   3.82276
 Alpha virt. eigenvalues --    3.85022   3.85703   3.86013   3.86597   3.87035
 Alpha virt. eigenvalues --    3.88589   3.88806   3.93437   3.93502   3.95575
 Alpha virt. eigenvalues --    3.97111   3.97135   3.97949   3.99639   3.99923
 Alpha virt. eigenvalues --    4.01410   4.03012   4.04044   4.04620   4.06538
 Alpha virt. eigenvalues --    4.06664   4.07188   4.07266   4.11796   4.11901
 Alpha virt. eigenvalues --    4.13008   4.17485   4.26210   4.26467   4.40890
 Alpha virt. eigenvalues --    4.44626   4.48828   4.49251   4.60120   4.66585
 Alpha virt. eigenvalues --    4.72817   4.72849   4.79352   4.79531   4.80627
 Alpha virt. eigenvalues --    4.80667   5.06554   5.06951   5.22357   5.22867
 Alpha virt. eigenvalues --    5.60328   5.60590   5.61884   5.68106   5.73955
 Alpha virt. eigenvalues --    5.88068   6.00451   6.06313   6.06332   6.22721
 Alpha virt. eigenvalues --    6.22731   6.52671   6.52672   7.85682   7.95118
 Alpha virt. eigenvalues --    8.06445   9.59786   9.74039  23.40838  23.40860
 Alpha virt. eigenvalues --   23.60150  23.60358  23.75814  23.76136  23.84328
 Alpha virt. eigenvalues --   23.84356  23.86720  23.86975  23.90996  23.91001
 Alpha virt. eigenvalues --   23.97648  23.97845  24.01422  24.01458  24.06533
 Alpha virt. eigenvalues --   24.06625  24.07281  24.07284  24.10327  24.10458
 Alpha virt. eigenvalues --   24.14049  24.14066  24.14323  24.14344  25.54474
 Alpha virt. eigenvalues --   25.62609  25.72373  25.72821  25.76081  25.91012
 Alpha virt. eigenvalues --   26.28489  33.78244  33.86059  33.94313  35.35322
 Alpha virt. eigenvalues --   35.35680  35.46993  35.47120  35.59027  35.59396
 Alpha virt. eigenvalues --   35.63601  35.64481  66.74474  66.74496 147.16496
 Alpha virt. eigenvalues --  215.53054 215.70311 776.99764
  Beta  occ. eigenvalues -- -256.01162-101.42126-101.41953 -29.90600 -25.79734
  Beta  occ. eigenvalues --  -25.78401 -25.78363 -24.70346 -24.70320 -14.44137
  Beta  occ. eigenvalues --  -14.44062 -14.39728 -14.39662 -14.36909 -14.36852
  Beta  occ. eigenvalues --  -14.33682 -14.33676 -10.28857 -10.28845 -10.25905
  Beta  occ. eigenvalues --  -10.25814 -10.24753 -10.24727 -10.24251 -10.24233
  Beta  occ. eigenvalues --  -10.23342 -10.23318 -10.22240 -10.22183 -10.21729
  Beta  occ. eigenvalues --  -10.21581 -10.21478 -10.21455 -10.21438 -10.21417
  Beta  occ. eigenvalues --  -10.21304 -10.21190 -10.20669 -10.20654 -10.20160
  Beta  occ. eigenvalues --  -10.20148 -10.19189 -10.19179  -9.33567  -9.33395
  Beta  occ. eigenvalues --   -7.09512  -7.09339  -7.09307  -7.09280  -7.09135
  Beta  occ. eigenvalues --   -7.09108  -3.31053  -2.08552  -2.07605  -2.07533
  Beta  occ. eigenvalues --   -1.24903  -1.24879  -1.13707  -1.13642  -0.97546
  Beta  occ. eigenvalues --   -0.97445  -0.96053  -0.96006  -0.89534  -0.89482
  Beta  occ. eigenvalues --   -0.85284  -0.85243  -0.82444  -0.82417  -0.79846
  Beta  occ. eigenvalues --   -0.79793  -0.79527  -0.79478  -0.77699  -0.77667
  Beta  occ. eigenvalues --   -0.69632  -0.69586  -0.68901  -0.68655  -0.68508
  Beta  occ. eigenvalues --   -0.68324  -0.66029  -0.66013  -0.65381  -0.65363
  Beta  occ. eigenvalues --   -0.63032  -0.62999  -0.61533  -0.61469  -0.58938
  Beta  occ. eigenvalues --   -0.58859  -0.57195  -0.57144  -0.54205  -0.54167
  Beta  occ. eigenvalues --   -0.53273  -0.53209  -0.51668  -0.51606  -0.50392
  Beta  occ. eigenvalues --   -0.50171  -0.49580  -0.49527  -0.49177  -0.49149
  Beta  occ. eigenvalues --   -0.49045  -0.49021  -0.48024  -0.47996  -0.47046
  Beta  occ. eigenvalues --   -0.46979  -0.45331  -0.45286  -0.44195  -0.44129
  Beta  occ. eigenvalues --   -0.43422  -0.43407  -0.43176  -0.42802  -0.42615
  Beta  occ. eigenvalues --   -0.42569  -0.40635  -0.40602  -0.39434  -0.39094
  Beta  occ. eigenvalues --   -0.38508  -0.38489  -0.38449  -0.37202  -0.35164
  Beta  occ. eigenvalues --   -0.34630  -0.33765  -0.32136  -0.32022  -0.31666
  Beta  occ. eigenvalues --   -0.31294  -0.30843  -0.30639  -0.30360  -0.29913
  Beta  occ. eigenvalues --   -0.29855  -0.27798  -0.27654  -0.25727  -0.25430
  Beta  occ. eigenvalues --   -0.25323  -0.24705  -0.22445  -0.22392  -0.22021
  Beta  occ. eigenvalues --   -0.21059  -0.16045
  Beta virt. eigenvalues --   -0.06833  -0.06749  -0.06436  -0.05641  -0.05181
  Beta virt. eigenvalues --   -0.05153  -0.03965  -0.03693  -0.01637  -0.01063
  Beta virt. eigenvalues --   -0.00520   0.00032   0.01672   0.01779   0.01910
  Beta virt. eigenvalues --    0.03371   0.03449   0.04505   0.04821   0.04936
  Beta virt. eigenvalues --    0.05150   0.05470   0.06218   0.06327   0.07889
  Beta virt. eigenvalues --    0.08271   0.09390   0.09440   0.09691   0.10438
  Beta virt. eigenvalues --    0.10645   0.10867   0.11543   0.11682   0.11908
  Beta virt. eigenvalues --    0.12918   0.13065   0.14084   0.14239   0.15359
  Beta virt. eigenvalues --    0.15586   0.15638   0.16029   0.17232   0.17339
  Beta virt. eigenvalues --    0.17406   0.18011   0.19358   0.20386   0.21733
  Beta virt. eigenvalues --    0.21918   0.22668   0.22883   0.24535   0.24759
  Beta virt. eigenvalues --    0.25601   0.25772   0.26189   0.26208   0.26499
  Beta virt. eigenvalues --    0.27094   0.27579   0.28239   0.28319   0.29225
  Beta virt. eigenvalues --    0.29314   0.29779   0.30526   0.30973   0.31155
  Beta virt. eigenvalues --    0.31214   0.32525   0.32623   0.32844   0.33430
  Beta virt. eigenvalues --    0.33954   0.34279   0.34541   0.34838   0.35040
  Beta virt. eigenvalues --    0.35168   0.35637   0.35792   0.36480   0.36627
  Beta virt. eigenvalues --    0.36735   0.37125   0.37296   0.37765   0.37864
  Beta virt. eigenvalues --    0.37911   0.38479   0.38822   0.38905   0.39187
  Beta virt. eigenvalues --    0.39642   0.40114   0.40428   0.40540   0.40811
  Beta virt. eigenvalues --    0.40962   0.41288   0.41383   0.41686   0.42039
  Beta virt. eigenvalues --    0.42097   0.42458   0.42862   0.43893   0.44220
  Beta virt. eigenvalues --    0.44252   0.44996   0.45322   0.45723   0.46301
  Beta virt. eigenvalues --    0.46495   0.46910   0.47237   0.47513   0.48170
  Beta virt. eigenvalues --    0.48299   0.48927   0.49276   0.49823   0.50455
  Beta virt. eigenvalues --    0.50680   0.51483   0.51607   0.52007   0.52183
  Beta virt. eigenvalues --    0.53882   0.53999   0.54630   0.54842   0.55317
  Beta virt. eigenvalues --    0.55625   0.55888   0.56450   0.56559   0.57245
  Beta virt. eigenvalues --    0.57505   0.57786   0.57840   0.58092   0.58262
  Beta virt. eigenvalues --    0.58506   0.58779   0.58861   0.59504   0.59551
  Beta virt. eigenvalues --    0.59952   0.59989   0.60678   0.61005   0.61078
  Beta virt. eigenvalues --    0.61517   0.62202   0.62734   0.63212   0.63376
  Beta virt. eigenvalues --    0.63663   0.64686   0.65121   0.65327   0.65591
  Beta virt. eigenvalues --    0.65749   0.66683   0.66873   0.67079   0.67609
  Beta virt. eigenvalues --    0.68062   0.68854   0.70525   0.70910   0.71070
  Beta virt. eigenvalues --    0.71632   0.71998   0.72222   0.73038   0.73076
  Beta virt. eigenvalues --    0.73604   0.73855   0.74617   0.75257   0.75961
  Beta virt. eigenvalues --    0.76231   0.76972   0.77544   0.77707   0.78387
  Beta virt. eigenvalues --    0.78509   0.78698   0.79220   0.79572   0.79842
  Beta virt. eigenvalues --    0.80876   0.81738   0.82280   0.82540   0.83081
  Beta virt. eigenvalues --    0.83650   0.84382   0.84506   0.85118   0.85756
  Beta virt. eigenvalues --    0.86323   0.86496   0.87287   0.88398   0.88701
  Beta virt. eigenvalues --    0.88937   0.90754   0.91391   0.91828   0.92459
  Beta virt. eigenvalues --    0.92946   0.94096   0.94391   0.95676   0.95735
  Beta virt. eigenvalues --    0.95893   0.96528   0.96844   0.97024   0.97211
  Beta virt. eigenvalues --    0.97526   0.97958   0.98274   0.98383   0.98781
  Beta virt. eigenvalues --    0.99193   0.99441   0.99732   0.99841   1.00171
  Beta virt. eigenvalues --    1.01193   1.01853   1.01984   1.02633   1.03043
  Beta virt. eigenvalues --    1.03169   1.03600   1.03844   1.04016   1.04465
  Beta virt. eigenvalues --    1.04550   1.04708   1.05147   1.05627   1.06933
  Beta virt. eigenvalues --    1.07438   1.07799   1.08263   1.08486   1.08575
  Beta virt. eigenvalues --    1.09544   1.09789   1.13331   1.13955   1.16063
  Beta virt. eigenvalues --    1.16309   1.16576   1.16779   1.17423   1.19107
  Beta virt. eigenvalues --    1.19282   1.20643   1.20780   1.21662   1.22444
  Beta virt. eigenvalues --    1.23660   1.23935   1.24112   1.24371   1.24894
  Beta virt. eigenvalues --    1.25263   1.26400   1.26607   1.28485   1.28754
  Beta virt. eigenvalues --    1.30459   1.30549   1.32480   1.32748   1.34317
  Beta virt. eigenvalues --    1.34369   1.35865   1.36489   1.38618   1.39391
  Beta virt. eigenvalues --    1.40374   1.40566   1.40712   1.41980   1.42354
  Beta virt. eigenvalues --    1.43499   1.43791   1.43921   1.44413   1.46420
  Beta virt. eigenvalues --    1.46553   1.47365   1.48958   1.49973   1.50168
  Beta virt. eigenvalues --    1.50476   1.51308   1.51435   1.51583   1.51785
  Beta virt. eigenvalues --    1.52241   1.52322   1.53107   1.53504   1.53942
  Beta virt. eigenvalues --    1.54091   1.55323   1.55487   1.55705   1.55958
  Beta virt. eigenvalues --    1.56074   1.56225   1.56988   1.57263   1.58533
  Beta virt. eigenvalues --    1.58589   1.59238   1.59580   1.59918   1.60491
  Beta virt. eigenvalues --    1.62262   1.62353   1.62944   1.63107   1.63633
  Beta virt. eigenvalues --    1.64661   1.65669   1.65883   1.66061   1.66742
  Beta virt. eigenvalues --    1.67535   1.68028   1.70463   1.71160   1.71255
  Beta virt. eigenvalues --    1.72082   1.72912   1.73484   1.73725   1.73815
  Beta virt. eigenvalues --    1.74263   1.75299   1.76251   1.76839   1.76966
  Beta virt. eigenvalues --    1.77228   1.78380   1.79028   1.79979   1.81184
  Beta virt. eigenvalues --    1.81681   1.82168   1.82216   1.82896   1.83040
  Beta virt. eigenvalues --    1.85266   1.85723   1.85970   1.86369   1.86650
  Beta virt. eigenvalues --    1.87154   1.87463   1.87543   1.87801   1.87990
  Beta virt. eigenvalues --    1.88325   1.88669   1.88918   1.89548   1.89771
  Beta virt. eigenvalues --    1.90393   1.90492   1.90945   1.90972   1.92274
  Beta virt. eigenvalues --    1.92500   1.94183   1.94285   1.95109   1.96027
  Beta virt. eigenvalues --    1.97282   1.98208   1.98398   1.98712   1.99105
  Beta virt. eigenvalues --    1.99212   2.00054   2.01298   2.03552   2.04031
  Beta virt. eigenvalues --    2.04312   2.04419   2.04496   2.04955   2.05873
  Beta virt. eigenvalues --    2.07858   2.11628   2.11910   2.12508   2.13538
  Beta virt. eigenvalues --    2.15007   2.15272   2.16587   2.16745   2.17615
  Beta virt. eigenvalues --    2.17791   2.17914   2.18452   2.22661   2.23441
  Beta virt. eigenvalues --    2.23888   2.24258   2.24422   2.25225   2.25513
  Beta virt. eigenvalues --    2.26077   2.26601   2.26997   2.27146   2.28186
  Beta virt. eigenvalues --    2.28692   2.28815   2.29193   2.29297   2.30204
  Beta virt. eigenvalues --    2.30888   2.31585   2.31728   2.32759   2.33288
  Beta virt. eigenvalues --    2.33626   2.36465   2.36771   2.37997   2.38824
  Beta virt. eigenvalues --    2.40359   2.40668   2.41479   2.42757   2.43560
  Beta virt. eigenvalues --    2.46411   2.46823   2.48823   2.49161   2.50062
  Beta virt. eigenvalues --    2.50175   2.53318   2.53638   2.55004   2.55019
  Beta virt. eigenvalues --    2.55951   2.56585   2.56997   2.57038   2.57373
  Beta virt. eigenvalues --    2.57486   2.57548   2.57751   2.58551   2.58604
  Beta virt. eigenvalues --    2.58967   2.59299   2.60141   2.60186   2.60812
  Beta virt. eigenvalues --    2.61114   2.61890   2.62037   2.62617   2.62738
  Beta virt. eigenvalues --    2.63011   2.63501   2.63729   2.63837   2.64838
  Beta virt. eigenvalues --    2.64933   2.65461   2.65531   2.66117   2.66362
  Beta virt. eigenvalues --    2.66688   2.67428   2.68622   2.68979   2.69165
  Beta virt. eigenvalues --    2.69244   2.70243   2.70597   2.71005   2.71173
  Beta virt. eigenvalues --    2.72800   2.73765   2.75084   2.75236   2.76324
  Beta virt. eigenvalues --    2.76470   2.77490   2.77568   2.78392   2.78626
  Beta virt. eigenvalues --    2.81136   2.81626   2.82261   2.82454   2.87224
  Beta virt. eigenvalues --    2.87338   2.88035   2.88285   2.88624   2.88789
  Beta virt. eigenvalues --    2.90677   2.91951   2.92853   2.93324   2.94357
  Beta virt. eigenvalues --    2.95202   2.95290   2.95815   2.96341   2.96630
  Beta virt. eigenvalues --    2.96937   2.98426   2.98973   3.00642   3.01301
  Beta virt. eigenvalues --    3.01411   3.01947   3.02339   3.04780   3.04947
  Beta virt. eigenvalues --    3.06501   3.07634   3.07848   3.10856   3.11309
  Beta virt. eigenvalues --    3.13243   3.13462   3.16471   3.16968   3.22267
  Beta virt. eigenvalues --    3.22865   3.24825   3.25361   3.28941   3.29155
  Beta virt. eigenvalues --    3.32301   3.32396   3.34069   3.34288   3.37766
  Beta virt. eigenvalues --    3.37895   3.40760   3.40921   3.42981   3.43194
  Beta virt. eigenvalues --    3.44477   3.44554   3.45026   3.45516   3.46712
  Beta virt. eigenvalues --    3.56048   3.56143   3.56253   3.56519   3.57770
  Beta virt. eigenvalues --    3.59356   3.61750   3.62949   3.65241   3.65337
  Beta virt. eigenvalues --    3.70970   3.71354   3.73550   3.76815   3.77231
  Beta virt. eigenvalues --    3.77256   3.81552   3.82136   3.82283   3.85074
  Beta virt. eigenvalues --    3.85747   3.86070   3.86724   3.87144   3.88625
  Beta virt. eigenvalues --    3.88838   3.93440   3.93504   3.95661   3.97112
  Beta virt. eigenvalues --    3.97136   3.98041   3.99644   3.99951   4.01500
  Beta virt. eigenvalues --    4.03059   4.04084   4.04679   4.06542   4.06667
  Beta virt. eigenvalues --    4.07196   4.07273   4.11805   4.11902   4.13081
  Beta virt. eigenvalues --    4.17641   4.26232   4.26504   4.41120   4.44921
  Beta virt. eigenvalues --    4.48891   4.49308   4.60287   4.66788   4.72817
  Beta virt. eigenvalues --    4.72849   4.79433   4.79584   4.80634   4.80679
  Beta virt. eigenvalues --    5.06565   5.06962   5.22435   5.22944   5.60408
  Beta virt. eigenvalues --    5.60678   5.75806   5.80800   5.81977   6.01079
  Beta virt. eigenvalues --    6.06313   6.06333   6.13969   6.22721   6.22732
  Beta virt. eigenvalues --    6.52671   6.52673   7.99276   8.06060   8.17616
  Beta virt. eigenvalues --    9.59952   9.74181  23.40839  23.40860  23.60150
  Beta virt. eigenvalues --   23.60357  23.75814  23.76137  23.84329  23.84357
  Beta virt. eigenvalues --   23.86717  23.86973  23.90997  23.91001  23.97644
  Beta virt. eigenvalues --   23.97841  24.01423  24.01459  24.06535  24.06626
  Beta virt. eigenvalues --   24.07281  24.07284  24.10328  24.10459  24.14049
  Beta virt. eigenvalues --   24.14066  24.14324  24.14344  25.54616  25.62726
  Beta virt. eigenvalues --   25.72561  25.73022  25.78413  25.91189  26.36912
  Beta virt. eigenvalues --   33.88320  33.94212  34.02635  35.35355  35.35712
  Beta virt. eigenvalues --   35.47007  35.47134  35.59131  35.59499  35.63729
  Beta virt. eigenvalues --   35.64606  66.74474  66.74496 147.20464 215.53123
  Beta virt. eigenvalues --  215.70381 777.00534
          Condensed to atoms (all electrons):
          Atomic-Atomic Spin Densities.
 Mulliken charges and spin densities:
               1          2
     1  Fe   1.384487   3.760593
     2  Cl  -0.745383   0.077283
     3  N   -0.547150   0.019127
     4  N   -0.381552   0.018442
     5  N    0.000363  -0.000826
     6  N   -0.349766   0.003304
     7  C    0.150776  -0.004974
     8  H    0.176939   0.002017
     9  C   -0.183491   0.002345
    10  H    0.111735   0.000586
    11  C    0.002331  -0.005482
    12  H    0.107183   0.000254
    13  C   -0.101245   0.003429
    14  H    0.093202   0.000550
    15  C    0.243379  -0.000294
    16  C    0.097777   0.002232
    17  C    0.146298  -0.000615
    18  H    0.131262   0.000131
    19  Cl  -0.743522   0.078463
    20  N   -0.548228   0.018900
    21  N   -0.379140   0.017991
    22  N   -0.000402   0.000142
    23  N   -0.344335   0.003125
    24  C    0.152267  -0.004439
    25  H    0.178676   0.001839
    26  C   -0.183937   0.002136
    27  H    0.112289   0.000598
    28  C    0.003307  -0.004771
    29  H    0.107232   0.000210
    30  C   -0.104164   0.003121
    31  H    0.092697   0.000570
    32  C    0.244417   0.000265
    33  C    0.093621   0.002168
    34  C    0.142877  -0.000895
    35  H    0.132793   0.000107
    36  C    0.199458   0.000860
    37  C   -0.080213   0.000020
    38  C   -0.042486  -0.000092
    39  C   -0.126537   0.000119
    40  C   -0.126020   0.000048
    41  C    0.251612  -0.000074
    42  H    0.124350  -0.000004
    43  H    0.130896   0.000004
    44  H    0.122454   0.000013
    45  H    0.122104  -0.000003
    46  C    0.182329   0.000629
    47  C   -0.079131   0.000312
    48  C   -0.035608   0.000510
    49  C   -0.127562  -0.000199
    50  C   -0.127080  -0.000224
    51  C    0.252060   0.000419
    52  H    0.117390  -0.000004
    53  H    0.145223  -0.000027
    54  H    0.120667   0.000020
    55  H    0.125560   0.000009
    56  F   -0.221571  -0.000002
    57  F   -0.221492   0.000035
 Sum of Mulliken charges =   0.00000   4.00000
 Mulliken charges and spin densities with hydrogens summed into heavy atoms:
               1          2
     1  Fe   1.384487   3.760593
     2  Cl  -0.745383   0.077283
     3  N   -0.547150   0.019127
     4  N   -0.381552   0.018442
     5  N    0.000363  -0.000826
     6  N   -0.349766   0.003304
     7  C    0.327715  -0.002957
     9  C   -0.071756   0.002930
    11  C    0.109513  -0.005228
    13  C   -0.008043   0.003980
    15  C    0.243379  -0.000294
    16  C    0.097777   0.002232
    17  C    0.277560  -0.000483
    19  Cl  -0.743522   0.078463
    20  N   -0.548228   0.018900
    21  N   -0.379140   0.017991
    22  N   -0.000402   0.000142
    23  N   -0.344335   0.003125
    24  C    0.330943  -0.002601
    26  C   -0.071648   0.002734
    28  C    0.110539  -0.004560
    30  C   -0.011467   0.003691
    32  C    0.244417   0.000265
    33  C    0.093621   0.002168
    34  C    0.275671  -0.000788
    36  C    0.199458   0.000860
    37  C    0.044137   0.000016
    38  C    0.088411  -0.000089
    39  C   -0.004083   0.000132
    40  C   -0.003915   0.000044
    41  C    0.251612  -0.000074
    46  C    0.182329   0.000629
    47  C    0.038259   0.000308
    48  C    0.109615   0.000483
    49  C   -0.006895  -0.000179
    50  C   -0.001519  -0.000215
    51  C    0.252060   0.000419
    56  F   -0.221571  -0.000002
    57  F   -0.221492   0.000035
 Electronic spatial extent (au):  <R**2>=          24697.1746
 Charge=              0.0000 electrons
 Dipole moment (field-independent basis, Debye):
    X=             -0.1135    Y=             12.7436    Z=             -1.1267  Tot=             12.7939
 Quadrupole moment (field-independent basis, Debye-Ang):
   XX=           -236.4844   YY=           -282.9941   ZZ=           -184.4545
   XY=              2.2000   XZ=             19.6930   YZ=             14.4690
 Traceless Quadrupole moment (field-independent basis, Debye-Ang):
   XX=             -1.8401   YY=            -48.3498   ZZ=             50.1898
   XY=              2.2000   XZ=             19.6930   YZ=             14.4690
 Octapole moment (field-independent basis, Debye-Ang**2):
  XXX=            -55.4340  YYY=            166.3146  ZZZ=             20.0472  XYY=             29.5303
  XXY=             78.7505  XXZ=            -61.0290  XZZ=             -3.7292  YZZ=            -85.6696
  YYZ=              4.9554  XYZ=             65.9916
 Hexadecapole moment (field-independent basis, Debye-Ang**3):
 XXXX=         -15646.1809 YYYY=         -10510.4808 ZZZZ=          -5735.5748 XXXY=            -97.1095
 XXXZ=            366.7665 YYYX=            137.0132 YYYZ=            293.0352 ZZZX=             42.9785
 ZZZY=             44.4729 XXYY=          -4846.3917 XXZZ=          -3515.4397 YYZZ=          -2485.4711
 XXYZ=             55.7594 YYXZ=             29.6821 ZZXY=             21.7566
 N-N= 5.236571050810D+03 E-N=-1.949823529691D+04  KE= 3.814765182130D+03
                          Isotropic Fermi Contact Couplings
        Atom                 a.u.       MegaHertz       Gauss      10(-4) cm-1
     1  Fe(57)            -0.56700     -20.55935      -7.33609      -6.85786
     2  Cl(35)             0.05236       5.73923       2.04790       1.91440
     3  N(14)              0.07224       5.83515       2.08213       1.94640
     4  N(14)              0.08409       6.79230       2.42366       2.26567
     5  N(14)              0.01047       0.84603       0.30188       0.28221
     6  N(14)              0.00879       0.70990       0.25331       0.23680
     7  C(13)             -0.00157      -0.44024      -0.15709      -0.14685
     8  H(1)               0.00045       0.50712       0.18095       0.16916
     9  C(13)              0.00175       0.49080       0.17513       0.16371
    10  H(1)               0.00013       0.14172       0.05057       0.04727
    11  C(13)             -0.00019      -0.05217      -0.01862      -0.01740
    12  H(1)               0.00006       0.06634       0.02367       0.02213
    13  C(13)              0.00226       0.63412       0.22627       0.21152
    14  H(1)               0.00017       0.18480       0.06594       0.06164
    15  C(13)             -0.00120      -0.33695      -0.12023      -0.11239
    16  C(13)             -0.00026      -0.07402      -0.02641      -0.02469
    17  C(13)              0.00036       0.10120       0.03611       0.03376
    18  H(1)               0.00007       0.08152       0.02909       0.02719
    19  Cl(35)             0.05266       5.77205       2.05961       1.92535
    20  N(14)              0.07202       5.81742       2.07580       1.94048
    21  N(14)              0.08354       6.74790       2.40782       2.25086
    22  N(14)              0.01053       0.85029       0.30341       0.28363
    23  N(14)              0.00886       0.71587       0.25544       0.23879
    24  C(13)             -0.00152      -0.42723      -0.15245      -0.14251
    25  H(1)               0.00044       0.49341       0.17606       0.16458
    26  C(13)              0.00170       0.47696       0.17019       0.15910
    27  H(1)               0.00013       0.14027       0.05005       0.04679
    28  C(13)             -0.00014      -0.04001      -0.01428      -0.01335
    29  H(1)               0.00005       0.05534       0.01975       0.01846
    30  C(13)              0.00220       0.61821       0.22059       0.20621
    31  H(1)               0.00017       0.18901       0.06744       0.06305
    32  C(13)             -0.00120      -0.33678      -0.12017      -0.11234
    33  C(13)             -0.00027      -0.07523      -0.02684      -0.02509
    34  C(13)              0.00035       0.09742       0.03476       0.03250
    35  H(1)               0.00007       0.07429       0.02651       0.02478
    36  C(13)              0.00051       0.14427       0.05148       0.04812
    37  C(13)              0.00032       0.08975       0.03202       0.02994
    38  C(13)             -0.00004      -0.01025      -0.00366      -0.00342
    39  C(13)              0.00012       0.03288       0.01173       0.01097
    40  C(13)              0.00001       0.00219       0.00078       0.00073
    41  C(13)             -0.00002      -0.00475      -0.00170      -0.00159
    42  H(1)               0.00001       0.01354       0.00483       0.00452
    43  H(1)               0.00001       0.01052       0.00375       0.00351
    44  H(1)               0.00001       0.00612       0.00218       0.00204
    45  H(1)               0.00000      -0.00105      -0.00038      -0.00035
    46  C(13)              0.00052       0.14523       0.05182       0.04844
    47  C(13)              0.00014       0.04052       0.01446       0.01352
    48  C(13)              0.00002       0.00470       0.00168       0.00157
    49  C(13)              0.00003       0.00742       0.00265       0.00247
    50  C(13)             -0.00002      -0.00600      -0.00214      -0.00200
    51  C(13)              0.00003       0.00912       0.00325       0.00304
    52  H(1)               0.00000       0.00412       0.00147       0.00137
    53  H(1)               0.00000      -0.00255      -0.00091      -0.00085
    54  H(1)               0.00001       0.00741       0.00265       0.00247
    55  H(1)               0.00000       0.00333       0.00119       0.00111
    56  F(19)              0.00000       0.00212       0.00076       0.00071
    57  F(19)              0.00002       0.01650       0.00589       0.00550
 --------------------------------------------------------
       Center         ----  Spin Dipole Couplings  ----
                      3XX-RR        3YY-RR        3ZZ-RR
 --------------------------------------------------------
     1   Atom        2.313760     -1.196182     -1.117578
     2   Atom        0.104699      0.064857     -0.169556
     3   Atom       -0.074417     -0.077425      0.151842
     4   Atom        0.030239      0.014419     -0.044658
     5   Atom        0.008146      0.004930     -0.013075
     6   Atom        0.007707      0.000539     -0.008245
     7   Atom       -0.021652     -0.007029      0.028681
     8   Atom       -0.009764     -0.005081      0.014845
     9   Atom       -0.006870     -0.005955      0.012824
    10   Atom       -0.003558     -0.002532      0.006090
    11   Atom       -0.005375     -0.006405      0.011780
    12   Atom       -0.002271     -0.002394      0.004665
    13   Atom       -0.005173     -0.006438      0.011611
    14   Atom       -0.002131     -0.003299      0.005430
    15   Atom       -0.011777     -0.016746      0.028522
    16   Atom       -0.003389     -0.003392      0.006782
    17   Atom        0.000443      0.000811     -0.001254
    18   Atom        0.000474     -0.000397     -0.000077
    19   Atom        0.109858      0.051760     -0.161619
    20   Atom       -0.076598     -0.077242      0.153841
    21   Atom        0.031665      0.026519     -0.058183
    22   Atom        0.009262      0.003361     -0.012623
    23   Atom        0.007286      0.001316     -0.008602
    24   Atom       -0.021259     -0.012167      0.033425
    25   Atom       -0.009288     -0.011456      0.020743
    26   Atom       -0.006726     -0.006651      0.013377
    27   Atom       -0.003475     -0.003557      0.007033
    28   Atom       -0.005366     -0.006187      0.011552
    29   Atom       -0.002344     -0.002332      0.004676
    30   Atom       -0.005439     -0.004698      0.010137
    31   Atom       -0.002377     -0.001940      0.004317
    32   Atom       -0.013189     -0.009924      0.023113
    33   Atom       -0.004216      0.003405      0.000811
    34   Atom        0.000227      0.002656     -0.002883
    35   Atom        0.000513      0.000692     -0.001205
    36   Atom        0.001491      0.002058     -0.003549
    37   Atom        0.001605      0.000241     -0.001846
    38   Atom        0.000021      0.002446     -0.002466
    39   Atom        0.000765      0.000418     -0.001183
    40   Atom        0.000075      0.001236     -0.001311
    41   Atom        0.000428      0.000611     -0.001039
    42   Atom        0.001808     -0.000348     -0.001460
    43   Atom       -0.001181      0.004084     -0.002903
    44   Atom        0.000735      0.000068     -0.000804
    45   Atom       -0.000196      0.001152     -0.000956
    46   Atom        0.001217      0.002141     -0.003358
    47   Atom        0.000229      0.001764     -0.001993
    48   Atom        0.001899      0.000308     -0.002207
    49   Atom        0.000340      0.000812     -0.001152
    50   Atom        0.000858      0.000265     -0.001123
    51   Atom        0.000607      0.000416     -0.001022
    52   Atom       -0.000195      0.001782     -0.001587
    53   Atom        0.002944     -0.000646     -0.002298
    54   Atom        0.000113      0.000701     -0.000815
    55   Atom        0.000822     -0.000096     -0.000726
    56   Atom        0.000252      0.000421     -0.000674
    57   Atom        0.000490      0.000194     -0.000684
 --------------------------------------------------------
                        XY            XZ            YZ
 --------------------------------------------------------
     1   Atom       -0.022107      0.481057      0.050558
     2   Atom        0.180245     -0.051506     -0.041932
     3   Atom        0.009803      0.038328      0.021214
     4   Atom       -0.092352      0.058790     -0.049975
     5   Atom       -0.027680     -0.002799      0.003800
     6   Atom       -0.010040      0.006534     -0.003219
     7   Atom       -0.007187     -0.006147      0.018349
     8   Atom       -0.010634     -0.015903      0.020642
     9   Atom        0.000135     -0.002008      0.003497
    10   Atom       -0.000738     -0.001852      0.003705
    11   Atom       -0.004184      0.002782      0.001920
    12   Atom       -0.000156      0.001007      0.000451
    13   Atom        0.000671      0.004718     -0.003365
    14   Atom       -0.001253      0.004290     -0.002806
    15   Atom       -0.013207      0.018972     -0.011822
    16   Atom       -0.017571      0.020214     -0.016890
    17   Atom       -0.009532      0.007365     -0.005848
    18   Atom       -0.003998      0.004083     -0.003536
    19   Atom       -0.184915     -0.018682      0.005399
    20   Atom       -0.002746      0.032831      0.022796
    21   Atom        0.098532      0.044024      0.036095
    22   Atom        0.024623     -0.007011     -0.006349
    23   Atom        0.010843      0.004886      0.001593
    24   Atom        0.005542     -0.008434     -0.010616
    25   Atom        0.007965     -0.017841     -0.015902
    26   Atom       -0.000402     -0.002246     -0.000092
    27   Atom        0.000435     -0.002153     -0.001936
    28   Atom        0.004017      0.001500      0.001655
    29   Atom        0.000293      0.000789      0.000884
    30   Atom        0.000234      0.004273      0.006446
    31   Atom        0.001913      0.003752      0.004287
    32   Atom        0.015357      0.015072      0.019767
    33   Atom        0.020232      0.016681      0.017767
    34   Atom        0.010877      0.005750      0.005238
    35   Atom        0.004614      0.003396      0.003395
    36   Atom       -0.005425      0.000281     -0.000348
    37   Atom       -0.002901      0.000898     -0.000617
    38   Atom       -0.003539     -0.000361      0.000676
    39   Atom       -0.001761      0.000234     -0.000240
    40   Atom       -0.001942     -0.000335      0.000404
    41   Atom       -0.001570     -0.000032      0.000140
    42   Atom       -0.002423      0.001388     -0.000876
    43   Atom       -0.003916     -0.000829      0.001625
    44   Atom       -0.001203      0.000294     -0.000221
    45   Atom       -0.001438     -0.000377      0.000598
    46   Atom        0.005557     -0.000835     -0.000627
    47   Atom        0.002469      0.000406      0.000147
    48   Atom        0.003383     -0.001052     -0.001350
    49   Atom        0.001829     -0.000150      0.000086
    50   Atom        0.002084     -0.000931     -0.000625
    51   Atom        0.001223     -0.000040     -0.000541
    52   Atom        0.002411      0.000610      0.000970
    53   Atom        0.004308     -0.002850     -0.001861
    54   Atom        0.001196      0.000073      0.000104
    55   Atom        0.001453     -0.000940     -0.000682
    56   Atom       -0.001010     -0.000059      0.000129
    57   Atom        0.000689     -0.000003     -0.000381
 --------------------------------------------------------


 ---------------------------------------------------------------------------------
              Anisotropic Spin Dipole Couplings in Principal Axis System
 ---------------------------------------------------------------------------------

       Atom             a.u.   MegaHertz   Gauss  10(-4) cm-1        Axes

              Baa    -1.2435   -21.528    -7.682    -7.181  0.0936  0.7473 -0.6579
     1 Fe(57) Bbb    -1.1365   -19.677    -7.021    -6.563 -0.0990  0.6645  0.7407
              Bcc     2.3800    41.204    14.703    13.744  0.9907 -0.0042  0.1362
 
              Baa    -0.1795    -9.397    -3.353    -3.135  0.1344  0.0704  0.9884
     2 Cl(35) Bbb    -0.0965    -5.048    -1.801    -1.684 -0.6617  0.7489  0.0366
              Bcc     0.2760    14.445     5.154     4.818  0.7376  0.6589 -0.1473
 
              Baa    -0.0864    -3.331    -1.189    -1.111  0.7399 -0.6700 -0.0594
     3 N(14)  Bbb    -0.0739    -2.851    -1.017    -0.951  0.6523  0.7363 -0.1799
              Bcc     0.1603     6.182     2.206     2.062  0.1643  0.0944  0.9819
 
              Baa    -0.0769    -2.968    -1.059    -0.990 -0.5127 -0.0494  0.8572
     4 N(14)  Bbb    -0.0692    -2.670    -0.953    -0.891  0.5157  0.7805  0.3534
              Bcc     0.1462     5.638     2.012     1.881  0.6864 -0.6232  0.3747
 
              Baa    -0.0213    -0.821    -0.293    -0.274  0.6758  0.7293 -0.1072
     5 N(14)  Bbb    -0.0134    -0.518    -0.185    -0.173  0.1439  0.0122  0.9895
              Bcc     0.0347     1.339     0.478     0.447  0.7229 -0.6841 -0.0967
 
              Baa    -0.0106    -0.409    -0.146    -0.136 -0.3646 -0.0601  0.9292
     6 N(14)  Bbb    -0.0062    -0.241    -0.086    -0.080  0.4877  0.8378  0.2455
              Bcc     0.0169     0.650     0.232     0.217  0.7932 -0.5427  0.2761
 
              Baa    -0.0246    -3.306    -1.180    -1.103  0.9117  0.4094 -0.0358
     7 C(13)  Bbb    -0.0130    -1.745    -0.623    -0.582 -0.3856  0.8221 -0.4188
              Bcc     0.0376     5.051     1.802     1.685 -0.1420  0.3956  0.9074
 
              Baa    -0.0184    -9.837    -3.510    -3.281  0.5684  0.7928 -0.2201
     8 H(1)   Bbb    -0.0174    -9.277    -3.310    -3.095  0.7261 -0.3576  0.5873
              Bcc     0.0358    19.114     6.820     6.376 -0.3868  0.4936  0.7789
 
              Baa    -0.0074    -0.988    -0.352    -0.329  0.8435 -0.5088  0.1721
     9 C(13)  Bbb    -0.0063    -0.843    -0.301    -0.281  0.5287  0.8430 -0.0988
              Bcc     0.0136     1.830     0.653     0.611 -0.0948  0.1743  0.9801
 
              Baa    -0.0040    -2.109    -0.753    -0.704  0.7039  0.6987 -0.1279
    10 H(1)   Bbb    -0.0039    -2.059    -0.735    -0.687  0.6890 -0.6278  0.3621
              Bcc     0.0078     4.168     1.487     1.390 -0.1727  0.3430  0.9233
 
              Baa    -0.0106    -1.421    -0.507    -0.474  0.6653  0.7322 -0.1456
    11 C(13)  Bbb    -0.0017    -0.231    -0.082    -0.077  0.7336 -0.6774 -0.0548
              Bcc     0.0123     1.652     0.589     0.551  0.1388  0.0703  0.9878
 
              Baa    -0.0026    -1.405    -0.501    -0.469  0.6909  0.7094 -0.1392
    12 H(1)   Bbb    -0.0022    -1.174    -0.419    -0.391  0.7095 -0.7023 -0.0579
              Bcc     0.0048     2.579     0.920     0.860  0.1388  0.0588  0.9886
 
              Baa    -0.0082    -1.096    -0.391    -0.366 -0.5953  0.7565  0.2707
    13 C(13)  Bbb    -0.0052    -0.692    -0.247    -0.231  0.7672  0.6353 -0.0883
              Bcc     0.0133     1.789     0.638     0.597  0.2388 -0.1551  0.9586
 
              Baa    -0.0041    -2.200    -0.785    -0.734 -0.0881  0.9444  0.3169
    14 H(1)   Bbb    -0.0041    -2.169    -0.774    -0.724  0.9134  0.2034 -0.3525
              Bcc     0.0082     4.370     1.559     1.458  0.3974 -0.2584  0.8805
 
              Baa    -0.0279    -3.749    -1.338    -1.250  0.6843  0.7250 -0.0781
    15 C(13)  Bbb    -0.0126    -1.689    -0.603    -0.563 -0.6174  0.6330  0.4670
              Bcc     0.0405     5.438     1.940     1.814  0.3880 -0.2713  0.8808
 
              Baa    -0.0216    -2.894    -1.033    -0.965  0.8010  0.5458 -0.2460
    16 C(13)  Bbb    -0.0154    -2.073    -0.740    -0.692 -0.2317  0.6615  0.7132
              Bcc     0.0370     4.967     1.773     1.657  0.5520 -0.5143  0.6563
 
              Baa    -0.0093    -1.246    -0.445    -0.416  0.7744  0.5529 -0.3074
    17 C(13)  Bbb    -0.0061    -0.821    -0.293    -0.274 -0.0846  0.5721  0.8158
              Bcc     0.0154     2.067     0.738     0.690  0.6270 -0.6058  0.4898
 
              Baa    -0.0040    -2.140    -0.764    -0.714  0.7676  0.5778 -0.2774
    18 H(1)   Bbb    -0.0038    -2.008    -0.717    -0.670 -0.1758  0.6060  0.7758
              Bcc     0.0078     4.148     1.480     1.384  0.6163 -0.5467  0.5667
 
              Baa    -0.1635    -8.556    -3.053    -2.854  0.1214  0.0795  0.9894
    19 Cl(35) Bbb    -0.1052    -5.508    -1.965    -1.837  0.6386  0.7569 -0.1391
              Bcc     0.2687    14.064     5.018     4.691  0.7599 -0.6487 -0.0411
 
              Baa    -0.0862    -3.323    -1.186    -1.109  0.7455  0.6462 -0.1633
    20 N(14)  Bbb    -0.0743    -2.867    -1.023    -0.956 -0.6526  0.7575  0.0182
              Bcc     0.1605     6.190     2.209     2.065  0.1355  0.0930  0.9864
 
              Baa    -0.0770    -2.971    -1.060    -0.991 -0.5304  0.2192  0.8189
    21 N(14)  Bbb    -0.0666    -2.568    -0.916    -0.856 -0.4871  0.7118 -0.5061
              Bcc     0.1436     5.539     1.976     1.848  0.6938  0.6673  0.2707
 
              Baa    -0.0185    -0.713    -0.254    -0.238 -0.6601  0.7508  0.0236
    22 N(14)  Bbb    -0.0146    -0.562    -0.201    -0.188  0.1676  0.1165  0.9790
              Bcc     0.0331     1.275     0.455     0.425  0.7322  0.6502 -0.2027
 
              Baa    -0.0104    -0.399    -0.142    -0.133 -0.3977  0.2489  0.8831
    23 N(14)  Bbb    -0.0061    -0.237    -0.084    -0.079 -0.4682  0.7727 -0.4286
              Bcc     0.0165     0.636     0.227     0.212  0.7891  0.5839  0.1907
 
              Baa    -0.0241    -3.233    -1.153    -1.078  0.9264 -0.3705  0.0675
    24 C(13)  Bbb    -0.0132    -1.773    -0.633    -0.591  0.3411  0.9014  0.2669
              Bcc     0.0373     5.006     1.786     1.670 -0.1597 -0.2242  0.9614
 
              Baa    -0.0184    -9.831    -3.508    -3.279 -0.5792  0.8125  0.0660
    25 H(1)   Bbb    -0.0173    -9.240    -3.297    -3.082  0.7115  0.4643  0.5275
              Bcc     0.0357    19.071     6.805     6.361 -0.3979 -0.3525  0.8470
 
              Baa    -0.0073    -0.973    -0.347    -0.325  0.8216  0.5627  0.0919
    26 C(13)  Bbb    -0.0064    -0.855    -0.305    -0.285 -0.5595  0.8267 -0.0598
              Bcc     0.0136     1.828     0.652     0.610 -0.1097 -0.0023  0.9940
 
              Baa    -0.0040    -2.109    -0.753    -0.704 -0.7028  0.7112 -0.0124
    27 H(1)   Bbb    -0.0038    -2.054    -0.733    -0.685  0.6852  0.6816  0.2568
              Bcc     0.0078     4.163     1.486     1.389 -0.1911 -0.1720  0.9664
 
              Baa    -0.0098    -1.317    -0.470    -0.439 -0.6680  0.7441 -0.0108
    28 C(13)  Bbb    -0.0021    -0.282    -0.101    -0.094  0.7356  0.6580 -0.1606
              Bcc     0.0119     1.599     0.571     0.533  0.1124  0.1152  0.9870
 
              Baa    -0.0026    -1.404    -0.501    -0.468 -0.6984  0.7156 -0.0111
    29 H(1)   Bbb    -0.0022    -1.199    -0.428    -0.400  0.7068  0.6871 -0.1684
              Bcc     0.0049     2.603     0.929     0.868  0.1128  0.1255  0.9857
 
              Baa    -0.0080    -1.077    -0.384    -0.359  0.5798  0.7152 -0.3903
    30 C(13)  Bbb    -0.0054    -0.726    -0.259    -0.242  0.7866 -0.6162  0.0393
              Bcc     0.0134     1.803     0.643     0.601  0.2124  0.3298  0.9199
 
              Baa    -0.0041    -2.198    -0.784    -0.733 -0.0762  0.9022 -0.4246
    31 H(1)   Bbb    -0.0041    -2.165    -0.773    -0.722  0.9256 -0.0942 -0.3665
              Bcc     0.0082     4.362     1.557     1.455  0.3706  0.4210  0.8279
 
              Baa    -0.0271    -3.641    -1.299    -1.215  0.7058 -0.7054  0.0658
    32 C(13)  Bbb    -0.0130    -1.742    -0.622    -0.581  0.6108  0.5588 -0.5610
              Bcc     0.0401     5.383     1.921     1.796  0.3590  0.4361  0.8252
 
              Baa    -0.0213    -2.856    -1.019    -0.953  0.8215 -0.5386 -0.1871
    33 C(13)  Bbb    -0.0154    -2.068    -0.738    -0.690 -0.1851 -0.5622  0.8060
              Bcc     0.0367     4.924     1.757     1.642  0.5393  0.6276  0.5615
 
              Baa    -0.0097    -1.296    -0.462    -0.432  0.7746 -0.6028 -0.1913
    34 C(13)  Bbb    -0.0060    -0.801    -0.286    -0.267 -0.1028 -0.4185  0.9024
              Bcc     0.0156     2.097     0.748     0.699  0.6240  0.6793  0.3861
 
              Baa    -0.0040    -2.145    -0.765    -0.715  0.7574 -0.6364 -0.1463
    35 H(1)   Bbb    -0.0038    -2.008    -0.717    -0.670 -0.2080 -0.4474  0.8698
              Bcc     0.0078     4.153     1.482     1.385  0.6189  0.6284  0.4712
 
              Baa    -0.0037    -0.493    -0.176    -0.164  0.6761  0.6601  0.3273
    36 C(13)  Bbb    -0.0036    -0.477    -0.170    -0.159 -0.2645 -0.1972  0.9440
              Bcc     0.0072     0.970     0.346     0.323 -0.6877  0.7248 -0.0413
 
              Baa    -0.0021    -0.285    -0.102    -0.095 -0.5512 -0.5023  0.6663
    37 C(13)  Bbb    -0.0020    -0.265    -0.095    -0.089  0.3155  0.6138  0.7237
              Bcc     0.0041     0.550     0.196     0.184  0.7725 -0.6091  0.1798
 
              Baa    -0.0026    -0.352    -0.126    -0.118 -0.4767 -0.4345  0.7642
    38 C(13)  Bbb    -0.0024    -0.325    -0.116    -0.109  0.6629  0.3932  0.6371
              Bcc     0.0051     0.678     0.242     0.226 -0.5773  0.8103  0.1006
 
              Baa    -0.0012    -0.164    -0.059    -0.055  0.2177  0.3660  0.9048
    39 C(13)  Bbb    -0.0012    -0.157    -0.056    -0.052  0.6394  0.6469 -0.4155
              Bcc     0.0024     0.321     0.115     0.107  0.7374 -0.6690  0.0932
 
              Baa    -0.0014    -0.188    -0.067    -0.063  0.5843  0.3157  0.7476
    40 C(13)  Bbb    -0.0013    -0.181    -0.065    -0.060 -0.5539 -0.5182  0.6517
              Bcc     0.0027     0.369     0.132     0.123 -0.5931  0.7949  0.1279
 
              Baa    -0.0011    -0.150    -0.054    -0.050 -0.5124 -0.5195  0.6838
    41 C(13)  Bbb    -0.0010    -0.131    -0.047    -0.044  0.5179  0.4482  0.7286
              Bcc     0.0021     0.281     0.100     0.094 -0.6850  0.7275  0.0394
 
              Baa    -0.0020    -1.052    -0.375    -0.351 -0.4331 -0.1684  0.8855
    42 H(1)   Bbb    -0.0019    -1.021    -0.364    -0.341  0.4109  0.8375  0.3602
              Bcc     0.0039     2.073     0.740     0.691  0.8023 -0.5198  0.2935
 
              Baa    -0.0033    -1.757    -0.627    -0.586 -0.6205 -0.4680  0.6292
    43 H(1)   Bbb    -0.0032    -1.723    -0.615    -0.575  0.6343  0.1722  0.7536
              Bcc     0.0065     3.480     1.242     1.161 -0.4611  0.8668  0.1900
 
              Baa    -0.0009    -0.458    -0.163    -0.153 -0.2184 -0.0514  0.9745
    44 H(1)   Bbb    -0.0008    -0.452    -0.161    -0.151  0.5762  0.7992  0.1713
              Bcc     0.0017     0.909     0.324     0.303  0.7876 -0.5989  0.1450
 
              Baa    -0.0011    -0.595    -0.212    -0.198 -0.3327 -0.4322  0.8382
    45 H(1)   Bbb    -0.0011    -0.592    -0.211    -0.197  0.7843  0.3667  0.5004
              Bcc     0.0022     1.186     0.423     0.396 -0.5237  0.8238  0.2170
 
              Baa    -0.0040    -0.532    -0.190    -0.178  0.7114 -0.6117  0.3461
    46 C(13)  Bbb    -0.0034    -0.454    -0.162    -0.152 -0.1948  0.3016  0.9333
              Bcc     0.0074     0.987     0.352     0.329  0.6753  0.7314 -0.0954
 
              Baa    -0.0021    -0.285    -0.102    -0.095 -0.3631  0.1962  0.9109
    47 C(13)  Bbb    -0.0015    -0.199    -0.071    -0.066  0.7178 -0.5644  0.4077
              Bcc     0.0036     0.484     0.173     0.161  0.5941  0.8018  0.0642
 
              Baa    -0.0029    -0.388    -0.139    -0.129 -0.2396  0.5813  0.7776
    48 C(13)  Bbb    -0.0021    -0.278    -0.099    -0.093  0.6095 -0.5334  0.5865
              Bcc     0.0050     0.666     0.238     0.222  0.7557  0.6145 -0.2265
 
              Baa    -0.0014    -0.186    -0.066    -0.062  0.6147 -0.5334  0.5811
    49 C(13)  Bbb    -0.0010    -0.138    -0.049    -0.046 -0.4310  0.3898  0.8138
              Bcc     0.0024     0.325     0.116     0.108  0.6606  0.7506 -0.0097
 
              Baa    -0.0016    -0.219    -0.078    -0.073  0.6527 -0.5434  0.5280
    50 C(13)  Bbb    -0.0013    -0.180    -0.064    -0.060 -0.1880  0.5589  0.8076
              Bcc     0.0030     0.399     0.142     0.133  0.7339  0.6264 -0.2626
 
              Baa    -0.0013    -0.175    -0.063    -0.058 -0.2781  0.4621  0.8421
    51 C(13)  Bbb    -0.0005    -0.066    -0.023    -0.022  0.6445 -0.5603  0.5203
              Bcc     0.0018     0.241     0.086     0.080  0.7123  0.6874 -0.1419
 
              Baa    -0.0019    -0.993    -0.354    -0.331  0.3749 -0.4623  0.8036
    52 H(1)   Bbb    -0.0018    -0.955    -0.341    -0.318  0.7513 -0.3563 -0.5555
              Bcc     0.0036     1.947     0.695     0.650  0.5432  0.8120  0.2137
 
              Baa    -0.0036    -1.899    -0.678    -0.633  0.5577 -0.3414  0.7566
    53 H(1)   Bbb    -0.0035    -1.865    -0.666    -0.622 -0.2769  0.7828  0.5573
              Bcc     0.0071     3.764     1.343     1.256  0.7825  0.5204 -0.3420
 
              Baa    -0.0008    -0.443    -0.158    -0.148  0.6076 -0.5157  0.6041
    54 H(1)   Bbb    -0.0008    -0.435    -0.155    -0.145 -0.5013  0.3409  0.7953
              Bcc     0.0016     0.878     0.313     0.293  0.6160  0.7860  0.0514
 
              Baa    -0.0012    -0.625    -0.223    -0.208  0.5470 -0.2291  0.8052
    55 H(1)   Bbb    -0.0012    -0.618    -0.220    -0.206 -0.3631  0.8017  0.4748
              Bcc     0.0023     1.242     0.443     0.414  0.7543  0.5521 -0.3554
 
              Baa    -0.0007    -0.363    -0.130    -0.121 -0.4679 -0.4950  0.7322
    56 F(19)  Bbb    -0.0006    -0.319    -0.114    -0.106  0.5712  0.4628  0.6779
              Bcc     0.0014     0.682     0.244     0.228 -0.6744  0.7353  0.0662
 
              Baa    -0.0009    -0.443    -0.158    -0.148 -0.2241  0.4496  0.8647
    57 F(19)  Bbb    -0.0002    -0.100    -0.036    -0.033  0.6203 -0.6185  0.4824
              Bcc     0.0011     0.543     0.194     0.181  0.7517  0.6444 -0.1403
 

 ---------------------------------------------------------------------------------

 No NMR shielding tensors so no spin-rotation constants.
 Leave Link  601 at Sat Oct 20 09:51:49 2018, MaxMem=   838860800 cpu:        40.8
 (Enter /soft/sl6.3/x86_64/gaussian/g09_d01/g09/l701.exe)
 Compute integral first derivatives.
 ... and contract with generalized density number  0.
 Leave Link  701 at Sat Oct 20 09:51:50 2018, MaxMem=   838860800 cpu:        16.2
 (Enter /soft/sl6.3/x86_64/gaussian/g09_d01/g09/l702.exe)
 L702 exits ... SP integral derivatives will be done elsewhere.
 Leave Link  702 at Sat Oct 20 09:51:50 2018, MaxMem=   838860800 cpu:         0.4
 (Enter /soft/sl6.3/x86_64/gaussian/g09_d01/g09/l703.exe)
 Compute integral first derivatives, UseDBF=F ICtDFT=           0.
 Integral derivatives from FoFJK, PRISM(SPDF).
 Calling FoFJK, ICntrl=      2127 FMM=F ISym2X=0 I1Cent= 0 IOpClX= 1 NMat=1 NMatS=1 NMatT=0.
 FoFJK:  IHMeth= 1 ICntrl=    2127 DoSepK=F KAlg= 0 I1Cent=   0 FoldK=F
 IRaf=         0 NMat=   1 IRICut=       1 DoRegI=T DoRafI=F ISym2E= 0.
 FoFCou: FMM=F IPFlag=           0 FMFlag=      100000 FMFlg1=         800
         NFxFlg=           0 DoJE=F BraDBF=F KetDBF=F FulRan=T
         wScrn=  0.000000 ICntrl=    2127 IOpCl=  1 I1Cent=           0 NGrid=           0
         NMat0=    1 NMatS0=      1 NMatT0=    0 NMatD0=    1 NMtDS0=    0 NMtDT0=    0
 Symmetry not used in FoFCou.
 Leave Link  703 at Sat Oct 20 09:54:20 2018, MaxMem=   838860800 cpu:      2393.5
 (Enter /soft/sl6.3/x86_64/gaussian/g09_d01/g09/l716.exe)
 Dipole        =-4.46509881D-02 5.01373812D+00-4.43280313D-01
 ***** Axes restored to original set *****
 -------------------------------------------------------------------
 Center     Atomic                   Forces (Hartrees/Bohr)
 Number     Number              X              Y              Z
 -------------------------------------------------------------------
      1       26          -0.000016648    0.000003462    0.000001125
      2       17          -0.000000400    0.000000632    0.000002201
      3        7          -0.000003014   -0.000006368    0.000008348
      4        7          -0.000000546   -0.000002625   -0.000000180
      5        7           0.000008701   -0.000000853    0.000004767
      6        7           0.000000632   -0.000001240   -0.000002285
      7        6           0.000002459   -0.000000311    0.000006583
      8        1           0.000000558   -0.000003418    0.000005172
      9        6          -0.000000020   -0.000004520    0.000002213
     10        1           0.000001611   -0.000005503    0.000006208
     11        6           0.000002410   -0.000007118    0.000003236
     12        1           0.000000885   -0.000007383    0.000003198
     13        6           0.000000988   -0.000004454    0.000003395
     14        1           0.000000300   -0.000005943    0.000001690
     15        6           0.000002443   -0.000003232    0.000001085
     16        6          -0.000010424   -0.000001448   -0.000003250
     17        6           0.000003675   -0.000002835   -0.000002334
     18        1          -0.000001018   -0.000004097   -0.000001213
     19       17           0.000003664    0.000001247    0.000005977
     20        7           0.000007686    0.000002040   -0.000003820
     21        7           0.000014256   -0.000007745    0.000005186
     22        7          -0.000014018   -0.000002242    0.000005487
     23        7           0.000005580    0.000008646   -0.000000437
     24        6          -0.000002187    0.000005728   -0.000000050
     25        1          -0.000000002    0.000002338    0.000004938
     26        6          -0.000000766    0.000006652    0.000004604
     27        1          -0.000001200    0.000006679    0.000003360
     28        6          -0.000000658    0.000006521    0.000003439
     29        1          -0.000000717    0.000007825    0.000001924
     30        6          -0.000001776    0.000004724    0.000000691
     31        1           0.000000286    0.000005817    0.000000150
     32        6          -0.000003467    0.000004121    0.000002791
     33        6           0.000005003    0.000004797    0.000002868
     34        6          -0.000002554    0.000004037   -0.000001795
     35        1           0.000000034    0.000004034   -0.000001311
     36        6           0.000001093   -0.000001040   -0.000003236
     37        6          -0.000000495   -0.000002545   -0.000002391
     38        6           0.000000023   -0.000000581   -0.000005169
     39        6          -0.000000526   -0.000002081   -0.000004960
     40        6          -0.000000329    0.000000983   -0.000004103
     41        6           0.000000092    0.000002398   -0.000006212
     42        1           0.000000394   -0.000002875   -0.000002251
     43        1           0.000000000    0.000001350   -0.000003147
     44        1           0.000000054   -0.000001876   -0.000004480
     45        1          -0.000000744    0.000001922   -0.000005996
     46        6           0.000000135   -0.000000318    0.000000061
     47        6          -0.000000247    0.000000889   -0.000003565
     48        6          -0.000000465   -0.000000651   -0.000000331
     49        6          -0.000001088    0.000001002   -0.000003090
     50        6           0.000000027   -0.000001743   -0.000002385
     51        6           0.000001645   -0.000001616   -0.000003391
     52        1          -0.000000565    0.000002506   -0.000002957
     53        1           0.000000387   -0.000001933    0.000000068
     54        1          -0.000000345    0.000001479   -0.000004803
     55        1           0.000000084   -0.000002466   -0.000000944
     56        9          -0.000000842   -0.000000191   -0.000006145
     57        9          -0.000000043   -0.000000579   -0.000004536
 -------------------------------------------------------------------
 Cartesian Forces:  Max     0.000016648 RMS     0.000004019
 Leave Link  716 at Sat Oct 20 09:54:20 2018, MaxMem=   838860800 cpu:         0.5
 (Enter /soft/sl6.3/x86_64/gaussian/g09_d01/g09/l103.exe)

 GradGradGradGradGradGradGradGradGradGradGradGradGradGradGradGradGradGrad
 Berny optimization.
 FormGI is forming the generalized inverse of G from B-inverse, IUseBI=4.
 Internal  Forces:  Max     0.000006213 RMS     0.000001503
 Search for a local minimum.
 Step number   1 out of a maximum of  342
 All quantities printed in internal units (Hartrees-Bohrs-Radians)
 RMS Force = .15031D-05 SwitMx=.10000D-02 MixMth= 2
 Mixed Optimization -- En-DIIS/RFO-DIIS
 Second derivative matrix not updated -- first step.
 ITU=  0
     Eigenvalues ---    0.00633   0.00764   0.00824   0.00888   0.01127
     Eigenvalues ---    0.01141   0.01362   0.01362   0.01557   0.01606
     Eigenvalues ---    0.01797   0.01799   0.01882   0.01885   0.01921
     Eigenvalues ---    0.01921   0.02084   0.02085   0.02165   0.02165
     Eigenvalues ---    0.02186   0.02186   0.02186   0.02186   0.02193
     Eigenvalues ---    0.02195   0.02206   0.02206   0.02207   0.02207
     Eigenvalues ---    0.02214   0.02215   0.02219   0.02219   0.02223
     Eigenvalues ---    0.02225   0.02233   0.02235   0.02235   0.02240
     Eigenvalues ---    0.02241   0.02247   0.02250   0.02256   0.02259
     Eigenvalues ---    0.02308   0.02313   0.02322   0.02327   0.02363
     Eigenvalues ---    0.02374   0.02379   0.05142   0.06278   0.07971
     Eigenvalues ---    0.08746   0.08802   0.08872   0.09737   0.09781
     Eigenvalues ---    0.10926   0.11803   0.13019   0.15961   0.15991
     Eigenvalues ---    0.15992   0.15996   0.15997   0.15998   0.15998
     Eigenvalues ---    0.15999   0.15999   0.16000   0.16000   0.16000
     Eigenvalues ---    0.16000   0.16000   0.16000   0.16000   0.16000
     Eigenvalues ---    0.16000   0.20870   0.21998   0.22000   0.22000
     Eigenvalues ---    0.22000   0.22000   0.22599   0.22617   0.22994
     Eigenvalues ---    0.22995   0.23779   0.23828   0.23999   0.24000
     Eigenvalues ---    0.24205   0.24369   0.24452   0.24510   0.24842
     Eigenvalues ---    0.24852   0.24989   0.24999   0.25000   0.25000
     Eigenvalues ---    0.25000   0.25000   0.34667   0.34732   0.35423
     Eigenvalues ---    0.35437   0.35520   0.35522   0.35609   0.35611
     Eigenvalues ---    0.35644   0.35677   0.35682   0.35684   0.35705
     Eigenvalues ---    0.35706   0.35718   0.35718   0.35823   0.35860
     Eigenvalues ---    0.36583   0.36605   0.41727   0.41731   0.42128
     Eigenvalues ---    0.42145   0.42764   0.42787   0.42809   0.42814
     Eigenvalues ---    0.42843   0.42857   0.44196   0.44199   0.46547
     Eigenvalues ---    0.46581   0.46642   0.46647   0.46727   0.46737
     Eigenvalues ---    0.47201   0.47217   0.47231   0.47232   0.47298
     Eigenvalues ---    0.47312   0.47714   0.47747   0.50865   0.50890
     Eigenvalues ---    0.51945   0.51970   0.53465   0.53468   0.55617
     Eigenvalues ---    0.55617   0.56336   0.56349   0.66038   0.66047
 RFO step:  Lambda=-1.38086323D-08 EMin= 6.33246451D-03
 Linear search not attempted -- first point.
 Iteration  1 RMS(Cart)=  0.00024519 RMS(Int)=  0.00000001
 Iteration  2 RMS(Cart)=  0.00000002 RMS(Int)=  0.00000000
 ITry= 1 IFail=0 DXMaxC= 1.36D-03 DCOld= 1.00D+10 DXMaxT= 3.00D-01 DXLimC= 3.00D+00 Rises=F
 Variable       Old X    -DE/DX   Delta X   Delta X   Delta X     New X
                                 (Linear)    (Quad)   (Total)
    R1        4.52459   0.00000   0.00000   0.00000   0.00000   4.52459
    R2        4.24878   0.00000   0.00000  -0.00005  -0.00005   4.24873
    R3        4.32597   0.00000   0.00000  -0.00006  -0.00006   4.32591
    R4        4.51743   0.00000   0.00000   0.00003   0.00003   4.51746
    R5        4.24991  -0.00001   0.00000  -0.00004  -0.00004   4.24987
    R6        4.33420   0.00001   0.00000   0.00006   0.00006   4.33427
    R7        2.52674   0.00000   0.00000   0.00000   0.00000   2.52674
    R8        2.54521   0.00000   0.00000   0.00000   0.00000   2.54521
    R9        2.44266  -0.00001   0.00000  -0.00001  -0.00001   2.44265
   R10        2.58180   0.00000   0.00000   0.00000   0.00000   2.58180
   R11        2.55283   0.00000   0.00000   0.00001   0.00001   2.55284
   R12        2.57143   0.00000   0.00000   0.00000   0.00000   2.57143
   R13        2.69272   0.00000   0.00000  -0.00001  -0.00001   2.69272
   R14        2.04972   0.00000   0.00000   0.00000   0.00000   2.04972
   R15        2.62909   0.00000   0.00000   0.00000   0.00000   2.62909
   R16        2.04581   0.00000   0.00000   0.00000   0.00000   2.04581
   R17        2.62858   0.00000   0.00000   0.00000   0.00000   2.62858
   R18        2.04836   0.00000   0.00000   0.00000   0.00000   2.04836
   R19        2.62572   0.00000   0.00000   0.00000   0.00000   2.62573
   R20        2.04694   0.00000   0.00000   0.00000   0.00000   2.04694
   R21        2.63651   0.00000   0.00000   0.00000   0.00000   2.63651
   R22        2.76643   0.00000   0.00000   0.00000   0.00000   2.76643
   R23        2.60130   0.00000   0.00000  -0.00001  -0.00001   2.60129
   R24        2.03147   0.00000   0.00000   0.00000   0.00000   2.03147
   R25        2.52687   0.00000   0.00000   0.00000   0.00000   2.52687
   R26        2.54539   0.00000   0.00000   0.00000   0.00000   2.54539
   R27        2.44268  -0.00001   0.00000  -0.00001  -0.00001   2.44267
   R28        2.58207   0.00000   0.00000  -0.00001  -0.00001   2.58206
   R29        2.55273   0.00001   0.00000   0.00001   0.00001   2.55275
   R30        2.57098   0.00000   0.00000   0.00000   0.00000   2.57098
   R31        2.69266   0.00000   0.00000   0.00000   0.00000   2.69266
   R32        2.04993   0.00000   0.00000   0.00000   0.00000   2.04994
   R33        2.62927   0.00000   0.00000   0.00000   0.00000   2.62927
   R34        2.04578   0.00000   0.00000   0.00000   0.00000   2.04578
   R35        2.62853   0.00000   0.00000   0.00000   0.00000   2.62853
   R36        2.04839   0.00000   0.00000   0.00000   0.00000   2.04839
   R37        2.62568   0.00000   0.00000   0.00000   0.00000   2.62568
   R38        2.04698   0.00000   0.00000   0.00000   0.00000   2.04698
   R39        2.63658   0.00000   0.00000   0.00000   0.00000   2.63658
   R40        2.76667   0.00000   0.00000   0.00000   0.00000   2.76667
   R41        2.60177   0.00000   0.00000   0.00000   0.00000   2.60177
   R42        2.03180   0.00000   0.00000   0.00000   0.00000   2.03179
   R43        2.63505   0.00000   0.00000   0.00000   0.00000   2.63505
   R44        2.63669   0.00000   0.00000   0.00000   0.00000   2.63668
   R45        2.62849   0.00000   0.00000   0.00000   0.00000   2.62849
   R46        2.04589   0.00000   0.00000   0.00000   0.00000   2.04589
   R47        2.62515   0.00000   0.00000   0.00000   0.00000   2.62515
   R48        2.04301   0.00000   0.00000   0.00000   0.00000   2.04302
   R49        2.62026   0.00000   0.00000   0.00000   0.00000   2.62026
   R50        2.04525   0.00000   0.00000   0.00000   0.00000   2.04525
   R51        2.62259   0.00000   0.00000   0.00000   0.00000   2.62260
   R52        2.04544   0.00000   0.00000   0.00000   0.00000   2.04544
   R53        2.54587   0.00000   0.00000   0.00000   0.00000   2.54587
   R54        2.63469   0.00000   0.00000   0.00000   0.00000   2.63469
   R55        2.63703   0.00000   0.00000   0.00000   0.00000   2.63703
   R56        2.62861   0.00000   0.00000   0.00000   0.00000   2.62861
   R57        2.04641   0.00000   0.00000   0.00000   0.00000   2.04642
   R58        2.62532   0.00000   0.00000   0.00000   0.00000   2.62532
   R59        2.04360   0.00000   0.00000   0.00000   0.00000   2.04360
   R60        2.62073   0.00000   0.00000   0.00000   0.00000   2.62073
   R61        2.04525   0.00000   0.00000   0.00000   0.00000   2.04525
   R62        2.62286   0.00000   0.00000   0.00000   0.00000   2.62286
   R63        2.04545   0.00000   0.00000   0.00000   0.00000   2.04544
   R64        2.54587   0.00000   0.00000   0.00000   0.00000   2.54588
    A1        1.56883   0.00000   0.00000  -0.00003  -0.00003   1.56881
    A2        1.48960   0.00000   0.00000   0.00000   0.00000   1.48961
    A3        1.96384   0.00000   0.00000   0.00001   0.00001   1.96385
    A4        1.62681   0.00000   0.00000   0.00001   0.00001   1.62682
    A5        2.77621   0.00000   0.00000   0.00000   0.00000   2.77621
    A6        1.28162   0.00000   0.00000   0.00000   0.00000   1.28161
    A7        1.63215   0.00000   0.00000   0.00000   0.00000   1.63216
    A8        1.77492   0.00000   0.00000   0.00004   0.00004   1.77497
    A9        2.76165   0.00000   0.00000  -0.00002  -0.00002   2.76164
   A10        1.75320   0.00000   0.00000   0.00002   0.00002   1.75322
   A11        1.42102   0.00000   0.00000   0.00001   0.00001   1.42103
   A12        1.59150   0.00000   0.00000  -0.00002  -0.00002   1.59149
   A13        1.47313   0.00000   0.00000  -0.00002  -0.00002   1.47312
   A14        1.28243   0.00000   0.00000  -0.00002  -0.00002   1.28240
   A15        2.14385   0.00000   0.00000   0.00000   0.00000   2.14385
   A16        2.05557   0.00000   0.00000   0.00000   0.00000   2.05557
   A17        2.07598   0.00000   0.00000   0.00000   0.00000   2.07598
   A18        2.36817   0.00000   0.00000  -0.00001  -0.00001   2.36816
   A19        1.97158   0.00000   0.00000   0.00001   0.00001   1.97159
   A20        1.93043   0.00000   0.00000   0.00001   0.00001   1.93044
   A21        1.86612   0.00000   0.00000  -0.00002  -0.00002   1.86611
   A22        1.93114   0.00000   0.00000   0.00002   0.00002   1.93116
   A23        2.10115   0.00000   0.00000  -0.00001  -0.00001   2.10115
   A24        2.25087   0.00000   0.00000  -0.00001  -0.00001   2.25087
   A25        2.00978   0.00000   0.00000   0.00000   0.00000   2.00978
   A26        2.13702   0.00000   0.00000   0.00000   0.00000   2.13702
   A27        2.13638   0.00000   0.00000   0.00000   0.00000   2.13638
   A28        2.09199   0.00000   0.00000  -0.00001  -0.00001   2.09198
   A29        2.07289   0.00000   0.00000   0.00000   0.00000   2.07289
   A30        2.11828   0.00000   0.00000   0.00000   0.00000   2.11829
   A31        2.10703   0.00000   0.00000   0.00000   0.00000   2.10703
   A32        2.07754   0.00000   0.00000   0.00000   0.00000   2.07754
   A33        2.09861   0.00000   0.00000   0.00000   0.00000   2.09861
   A34        2.10704   0.00000   0.00000   0.00000   0.00000   2.10704
   A35        2.07230   0.00000   0.00000   0.00000   0.00000   2.07230
   A36        2.10384   0.00000   0.00000   0.00000   0.00000   2.10383
   A37        2.13061   0.00000   0.00000   0.00000   0.00000   2.13061
   A38        2.00606   0.00000   0.00000  -0.00001  -0.00001   2.00605
   A39        2.14651   0.00000   0.00000   0.00001   0.00001   2.14652
   A40        2.09238   0.00000   0.00000  -0.00002  -0.00002   2.09236
   A41        1.87047   0.00000   0.00000   0.00000   0.00000   1.87047
   A42        2.32032   0.00000   0.00000   0.00002   0.00002   2.32034
   A43        1.82660   0.00000   0.00000  -0.00001  -0.00001   1.82659
   A44        2.13884   0.00000   0.00000   0.00000   0.00000   2.13884
   A45        2.31744   0.00000   0.00000   0.00001   0.00001   2.31745
   A46        2.14530   0.00000   0.00000  -0.00002  -0.00002   2.14528
   A47        2.05591   0.00001   0.00000   0.00004   0.00004   2.05595
   A48        2.07639   0.00000   0.00000   0.00000   0.00000   2.07639
   A49        2.36633   0.00000   0.00000   0.00002   0.00002   2.36636
   A50        1.96876   0.00000   0.00000   0.00003   0.00003   1.96879
   A51        1.93000   0.00000   0.00000   0.00000   0.00000   1.93000
   A52        1.86608   0.00001   0.00000   0.00001   0.00001   1.86608
   A53        1.93180   0.00000   0.00000  -0.00001  -0.00001   1.93178
   A54        2.10080   0.00000   0.00000   0.00001   0.00001   2.10081
   A55        2.25021   0.00000   0.00000   0.00000   0.00000   2.25021
   A56        2.00881   0.00000   0.00000   0.00000   0.00000   2.00881
   A57        2.13664   0.00000   0.00000   0.00000   0.00000   2.13664
   A58        2.13773   0.00000   0.00000  -0.00001  -0.00001   2.13772
   A59        2.09183   0.00000   0.00000  -0.00001  -0.00001   2.09183
   A60        2.07302   0.00000   0.00000   0.00000   0.00000   2.07302
   A61        2.11832   0.00000   0.00000   0.00000   0.00000   2.11832
   A62        2.10682   0.00000   0.00000   0.00000   0.00000   2.10682
   A63        2.07762   0.00000   0.00000   0.00000   0.00000   2.07761
   A64        2.09875   0.00000   0.00000   0.00000   0.00000   2.09875
   A65        2.10718   0.00000   0.00000   0.00000   0.00000   2.10718
   A66        2.07239   0.00000   0.00000   0.00000   0.00000   2.07239
   A67        2.10361   0.00000   0.00000  -0.00001  -0.00001   2.10360
   A68        2.13030   0.00000   0.00000   0.00000   0.00000   2.13030
   A69        2.00775   0.00000   0.00000   0.00000   0.00000   2.00775
   A70        2.14512   0.00000   0.00000   0.00000   0.00000   2.14512
   A71        2.09395  -0.00001   0.00000  -0.00003  -0.00003   2.09392
   A72        1.87086   0.00000   0.00000   0.00000   0.00000   1.87086
   A73        2.31780   0.00000   0.00000   0.00003   0.00003   2.31783
   A74        1.82596   0.00000   0.00000   0.00000   0.00000   1.82597
   A75        2.13739   0.00000   0.00000  -0.00001  -0.00001   2.13739
   A76        2.31852   0.00000   0.00000   0.00000   0.00000   2.31852
   A77        2.09540   0.00000   0.00000   0.00000   0.00000   2.09540
   A78        2.08107   0.00000   0.00000   0.00000   0.00000   2.08107
   A79        2.10669   0.00000   0.00000   0.00000   0.00000   2.10669
   A80        2.08988   0.00000   0.00000   0.00000   0.00000   2.08988
   A81        2.10259   0.00000   0.00000   0.00000   0.00000   2.10259
   A82        2.09033   0.00000   0.00000   0.00000   0.00000   2.09033
   A83        2.08792   0.00000   0.00000   0.00000   0.00000   2.08792
   A84        2.08448   0.00000   0.00000   0.00000   0.00000   2.08448
   A85        2.11072   0.00000   0.00000   0.00000   0.00000   2.11072
   A86        2.07497   0.00000   0.00000   0.00000   0.00000   2.07497
   A87        2.11825   0.00000   0.00000   0.00000   0.00000   2.11825
   A88        2.08977   0.00000   0.00000   0.00000   0.00000   2.08977
   A89        2.07757   0.00000   0.00000   0.00000   0.00000   2.07757
   A90        2.11766   0.00000   0.00000   0.00000   0.00000   2.11766
   A91        2.08793   0.00000   0.00000   0.00000   0.00000   2.08793
   A92        2.12915   0.00000   0.00000   0.00000   0.00000   2.12915
   A93        2.07685   0.00000   0.00000   0.00000   0.00000   2.07685
   A94        2.07718   0.00000   0.00000   0.00000   0.00000   2.07718
   A95        2.09557   0.00000   0.00000   0.00000   0.00000   2.09557
   A96        2.07880   0.00000   0.00000   0.00000   0.00000   2.07880
   A97        2.10882   0.00000   0.00000   0.00000   0.00000   2.10881
   A98        2.08943   0.00000   0.00000   0.00000   0.00000   2.08944
   A99        2.10201   0.00000   0.00000   0.00000   0.00000   2.10201
   A100       2.09155   0.00000   0.00000   0.00000   0.00000   2.09154
   A101       2.08602   0.00000   0.00000   0.00000   0.00000   2.08602
   A102       2.08426   0.00000   0.00000   0.00000   0.00000   2.08426
   A103       2.11291   0.00000   0.00000   0.00000   0.00000   2.11291
   A104       2.07387   0.00000   0.00000   0.00000   0.00000   2.07387
   A105       2.11978   0.00000   0.00000   0.00000   0.00000   2.11978
   A106       2.08942   0.00000   0.00000   0.00000   0.00000   2.08942
   A107       2.07778   0.00000   0.00000   0.00000   0.00000   2.07778
   A108       2.11686   0.00000   0.00000   0.00000   0.00000   2.11686
   A109       2.08844   0.00000   0.00000   0.00000   0.00000   2.08844
   A110       2.13030   0.00000   0.00000   0.00000   0.00000   2.13030
   A111       2.07555   0.00000   0.00000   0.00000   0.00000   2.07555
   A112       2.07734   0.00000   0.00000   0.00000   0.00000   2.07734
   A113       3.19564   0.00000   0.00000  -0.00001  -0.00001   3.19563
   A114       3.25292   0.00000   0.00000  -0.00002  -0.00002   3.25290
    D1       -1.66508   0.00000   0.00000  -0.00011  -0.00011  -1.66519
    D2        1.34121   0.00000   0.00000  -0.00009  -0.00009   1.34112
    D3        3.13144   0.00000   0.00000  -0.00012  -0.00012   3.13132
    D4       -0.14545   0.00000   0.00000  -0.00010  -0.00010  -0.14555
    D5        0.29941   0.00000   0.00000  -0.00010  -0.00010   0.29931
    D6       -2.97748   0.00000   0.00000  -0.00008  -0.00008  -2.97756
    D7        1.78305   0.00000   0.00000  -0.00012  -0.00012   1.78293
    D8       -1.49384   0.00000   0.00000  -0.00010  -0.00010  -1.49394
    D9       -1.45211   0.00000   0.00000  -0.00016  -0.00016  -1.45227
   D10        1.63216   0.00000   0.00000  -0.00009  -0.00009   1.63207
   D11        1.59575   0.00000   0.00000  -0.00015  -0.00015   1.59560
   D12       -1.60317   0.00000   0.00000  -0.00008  -0.00008  -1.60325
   D13        1.50063   0.00000   0.00000   0.00019   0.00019   1.50082
   D14       -1.44633   0.00000   0.00000   0.00014   0.00014  -1.44619
   D15        3.09359   0.00000   0.00000   0.00016   0.00016   3.09374
   D16        0.14662   0.00000   0.00000   0.00011   0.00011   0.14673
   D17       -2.22838   0.00000   0.00000   0.00019   0.00019  -2.22819
   D18        1.10784   0.00000   0.00000   0.00014   0.00014   1.10798
   D19       -0.11228   0.00000   0.00000   0.00018   0.00018  -0.11211
   D20       -3.05925   0.00000   0.00000   0.00013   0.00013  -3.05912
   D21       -1.35704   0.00000   0.00000   0.00020   0.00020  -1.35683
   D22        1.97918   0.00000   0.00000   0.00016   0.00016   1.97934
   D23        0.27049   0.00000   0.00000  -0.00006  -0.00006   0.27043
   D24       -2.98573   0.00000   0.00000   0.00002   0.00002  -2.98571
   D25        1.76896   0.00000   0.00000  -0.00005  -0.00005   1.76891
   D26       -1.48725   0.00000   0.00000   0.00003   0.00003  -1.48722
   D27       -1.69535   0.00000   0.00000  -0.00007  -0.00007  -1.69542
   D28        1.33162   0.00000   0.00000   0.00001   0.00001   1.33163
   D29        3.12512   0.00000   0.00000  -0.00005  -0.00005   3.12507
   D30       -0.13109   0.00000   0.00000   0.00002   0.00002  -0.13106
   D31       -2.31564   0.00000   0.00000   0.00023   0.00023  -2.31541
   D32        1.05514   0.00000   0.00000  -0.00008  -0.00008   1.05507
   D33       -0.17974   0.00000   0.00000   0.00027   0.00027  -0.17947
   D34       -3.09214   0.00000   0.00000  -0.00003  -0.00003  -3.09217
   D35       -1.41873   0.00000   0.00000   0.00028   0.00028  -1.41845
   D36        1.95205   0.00000   0.00000  -0.00002  -0.00002   1.95203
   D37        1.43371   0.00000   0.00000   0.00027   0.00027   1.43397
   D38       -1.47870   0.00000   0.00000  -0.00004  -0.00004  -1.47873
   D39        3.05529   0.00000   0.00000   0.00026   0.00026   3.05555
   D40        0.14289   0.00000   0.00000  -0.00005  -0.00005   0.14284
   D41       -0.13253   0.00000   0.00000   0.00001   0.00001  -0.13252
   D42        3.01230   0.00000   0.00000   0.00000   0.00000   3.01231
   D43       -3.13732   0.00000   0.00000  -0.00001  -0.00001  -3.13732
   D44        0.00752   0.00000   0.00000  -0.00002  -0.00002   0.00750
   D45       -3.01903   0.00000   0.00000   0.00001   0.00001  -3.01901
   D46        0.11991   0.00000   0.00000   0.00008   0.00008   0.11998
   D47       -0.00731   0.00000   0.00000   0.00003   0.00003  -0.00728
   D48        3.13162   0.00000   0.00000   0.00010   0.00010   3.13172
   D49       -2.94428   0.00000   0.00000   0.00001   0.00001  -2.94427
   D50        0.00590   0.00000   0.00000   0.00006   0.00006   0.00596
   D51       -0.14447   0.00000   0.00000  -0.00012  -0.00012  -0.14458
   D52        2.99196   0.00000   0.00000  -0.00003  -0.00003   2.99193
   D53       -3.14121   0.00000   0.00000  -0.00015  -0.00015  -3.14136
   D54       -0.00479   0.00000   0.00000  -0.00006  -0.00006  -0.00485
   D55       -0.00488   0.00000   0.00000  -0.00004  -0.00004  -0.00492
   D56        3.13125   0.00000   0.00000  -0.00003  -0.00003   3.13122
   D57        0.00192   0.00000   0.00000   0.00000   0.00000   0.00192
   D58       -3.11630   0.00000   0.00000   0.00003   0.00003  -3.11627
   D59       -3.13362   0.00000   0.00000  -0.00001  -0.00001  -3.13363
   D60        0.03135   0.00000   0.00000   0.00002   0.00002   0.03137
   D61       -2.57685   0.00000   0.00000   0.00005   0.00005  -2.57680
   D62        0.55605   0.00000   0.00000   0.00004   0.00004   0.55609
   D63        0.55817   0.00000   0.00000   0.00006   0.00006   0.55823
   D64       -2.59211   0.00000   0.00000   0.00005   0.00005  -2.59206
   D65       -3.13787   0.00000   0.00000   0.00000   0.00000  -3.13788
   D66       -0.00408   0.00000   0.00000  -0.00001  -0.00001  -0.00409
   D67        0.00720   0.00000   0.00000  -0.00002  -0.00002   0.00718
   D68        3.14099   0.00000   0.00000  -0.00002  -0.00002   3.14097
   D69       -3.13723   0.00000   0.00000   0.00001   0.00001  -3.13723
   D70        0.00031   0.00000   0.00000   0.00002   0.00002   0.00033
   D71       -0.00356   0.00000   0.00000   0.00000   0.00000  -0.00355
   D72        3.13398   0.00000   0.00000   0.00001   0.00001   3.13400
   D73       -3.13683   0.00000   0.00000  -0.00002  -0.00002  -3.13685
   D74       -0.00015   0.00000   0.00000  -0.00001  -0.00001  -0.00015
   D75        0.00074   0.00000   0.00000  -0.00001  -0.00001   0.00073
   D76        3.13741   0.00000   0.00000   0.00001   0.00001   3.13742
   D77        0.00369   0.00000   0.00000  -0.00002  -0.00002   0.00367
   D78       -3.13503   0.00000   0.00000  -0.00009  -0.00009  -3.13512
   D79        3.14038   0.00000   0.00000  -0.00001  -0.00001   3.14037
   D80        0.00166   0.00000   0.00000  -0.00007  -0.00007   0.00159
   D81        0.02182   0.00000   0.00000   0.00003   0.00003   0.02185
   D82       -3.11302   0.00000   0.00000  -0.00008  -0.00008  -3.11311
   D83       -3.12246   0.00000   0.00000   0.00010   0.00010  -3.12236
   D84        0.02588   0.00000   0.00000  -0.00002  -0.00002   0.02586
   D85        0.00161   0.00000   0.00000   0.00004   0.00004   0.00164
   D86        3.11635   0.00000   0.00000   0.00000   0.00000   3.11636
   D87        3.13707   0.00000   0.00000   0.00014   0.00014   3.13721
   D88       -0.03137   0.00000   0.00000   0.00011   0.00011  -0.03126
   D89       -0.11707   0.00000   0.00000   0.00006   0.00006  -0.11700
   D90        3.02915   0.00000   0.00000   0.00006   0.00006   3.02921
   D91        3.14043   0.00000   0.00000  -0.00002  -0.00002   3.14041
   D92        0.00346   0.00000   0.00000  -0.00002  -0.00002   0.00344
   D93       -3.03781   0.00000   0.00000  -0.00004  -0.00004  -3.03785
   D94        0.09786   0.00000   0.00000   0.00000   0.00000   0.09786
   D95       -0.00617   0.00000   0.00000   0.00003   0.00003  -0.00614
   D96        3.12949   0.00000   0.00000   0.00008   0.00008   3.12957
   D97       -2.90474   0.00000   0.00000  -0.00019  -0.00019  -2.90493
   D98        0.01123   0.00000   0.00000   0.00011   0.00011   0.01134
   D99       -0.15100   0.00000   0.00000   0.00007   0.00007  -0.15094
   D100       2.95865   0.00000   0.00000   0.00013   0.00013   2.95878
   D101      -3.12192   0.00000   0.00000  -0.00016  -0.00016  -3.12208
   D102      -0.01226   0.00000   0.00000  -0.00010  -0.00010  -0.01236
   D103      -0.00606   0.00000   0.00000  -0.00008  -0.00008  -0.00614
   D104       3.10837   0.00000   0.00000  -0.00006  -0.00006   3.10831
   D105      -0.00137   0.00000   0.00000   0.00002   0.00002  -0.00136
   D106       3.09173   0.00000   0.00000   0.00005   0.00005   3.09179
   D107      -3.11285   0.00000   0.00000   0.00000   0.00000  -3.11285
   D108      -0.01974   0.00000   0.00000   0.00004   0.00004  -0.01971
   D109       2.54114   0.00000   0.00000  -0.00001  -0.00001   2.54113
   D110      -0.60136   0.00000   0.00000  -0.00001  -0.00001  -0.60137
   D111      -0.63311   0.00000   0.00000   0.00001   0.00001  -0.63310
   D112       2.50757   0.00000   0.00000   0.00001   0.00001   2.50759
   D113      -3.13644   0.00000   0.00000  -0.00001  -0.00001  -3.13645
   D114      -0.00073   0.00000   0.00000  -0.00001  -0.00001  -0.00074
   D115       0.01011   0.00000   0.00000  -0.00001  -0.00001   0.01010
   D116      -3.13736   0.00000   0.00000  -0.00001  -0.00001  -3.13737
   D117      -3.13868   0.00000   0.00000   0.00001   0.00001  -3.13867
   D118       0.00062   0.00000   0.00000   0.00002   0.00002   0.00065
   D119      -0.00306   0.00000   0.00000   0.00001   0.00001  -0.00305
   D120       3.13624   0.00000   0.00000   0.00002   0.00002   3.13626
   D121      -3.14076   0.00000   0.00000  -0.00001  -0.00001  -3.14077
   D122      -0.00317   0.00000   0.00000  -0.00001  -0.00001  -0.00318
   D123      -0.00144   0.00000   0.00000   0.00000   0.00000  -0.00145
   D124       3.13614   0.00000   0.00000   0.00001   0.00001   3.13615
   D125       0.00608   0.00000   0.00000  -0.00002  -0.00002   0.00606
   D126      -3.12911   0.00000   0.00000  -0.00007  -0.00007  -3.12918
   D127      -3.13951   0.00000   0.00000  -0.00002  -0.00002  -3.13953
   D128       0.00848   0.00000   0.00000  -0.00006  -0.00006   0.00842
   D129       0.04118   0.00000   0.00000  -0.00005  -0.00005   0.04113
   D130      -3.05883   0.00000   0.00000  -0.00013  -0.00013  -3.05896
   D131      -3.10640   0.00000   0.00000   0.00000   0.00000  -3.10640
   D132       0.07678   0.00000   0.00000  -0.00008  -0.00008   0.07670
   D133       0.00790   0.00000   0.00000   0.00005   0.00005   0.00795
   D134      -3.07789   0.00000   0.00000   0.00000   0.00000  -3.07788
   D135       3.11179   0.00000   0.00000   0.00012   0.00012   3.11191
   D136       0.02600   0.00000   0.00000   0.00007   0.00007   0.02607
   D137      -3.13242   0.00000   0.00000   0.00000   0.00000  -3.13242
   D138       0.03917   0.00000   0.00000  -0.00001  -0.00001   0.03917
   D139       0.01799   0.00000   0.00000   0.00001   0.00001   0.01800
   D140      -3.09361   0.00000   0.00000   0.00001   0.00001  -3.09360
   D141      -3.13677   0.00000   0.00000   0.00001   0.00001  -3.13677
   D142      -0.00607   0.00000   0.00000   0.00000   0.00000  -0.00606
   D143      -0.00393   0.00000   0.00000   0.00000   0.00000  -0.00393
   D144       3.12678   0.00000   0.00000  -0.00001  -0.00001   3.12677
   D145      -0.01658   0.00000   0.00000   0.00000   0.00000  -0.01658
   D146      -3.13703   0.00000   0.00000   0.00000   0.00000  -3.13703
   D147       3.09523   0.00000   0.00000   0.00000   0.00000   3.09523
   D148      -0.02522   0.00000   0.00000   0.00000   0.00000  -0.02522
   D149      -0.01113   0.00000   0.00000  -0.00001  -0.00001  -0.01114
   D150       3.13832   0.00000   0.00000  -0.00001  -0.00001   3.13831
   D151       3.14151   0.00000   0.00000   0.00000   0.00000   3.14151
   D152       0.00778   0.00000   0.00000   0.00000   0.00000   0.00778
   D153       0.00142   0.00000   0.00000  -0.00001  -0.00001   0.00141
   D154      -3.13593   0.00000   0.00000   0.00003   0.00003  -3.13590
   D155       3.12223   0.00000   0.00000  -0.00001  -0.00001   3.12221
   D156      -0.01512   0.00000   0.00000   0.00002   0.00002  -0.01510
   D157       0.01253   0.00000   0.00000   0.00001   0.00001   0.01254
   D158      -3.13331   0.00000   0.00000  -0.00002  -0.00002  -3.13333
   D159      -3.13678   0.00000   0.00000   0.00001   0.00001  -3.13677
   D160       0.00056   0.00000   0.00000  -0.00002  -0.00002   0.00054
   D161       3.12692   0.00000   0.00000   0.00000   0.00000   3.12692
   D162      -0.03581   0.00000   0.00000   0.00000   0.00000  -0.03581
   D163      -0.01374   0.00000   0.00000   0.00000   0.00000  -0.01375
   D164       3.10671   0.00000   0.00000   0.00000   0.00000   3.10671
   D165      -3.14136   0.00000   0.00000   0.00000   0.00000  -3.14136
   D166      -0.00166   0.00000   0.00000   0.00000   0.00000  -0.00166
   D167      -0.00068   0.00000   0.00000   0.00000   0.00000  -0.00068
   D168       3.13901   0.00000   0.00000   0.00000   0.00000   3.13901
   D169       0.01582   0.00000   0.00000   0.00000   0.00000   0.01582
   D170       3.14124   0.00000   0.00000   0.00000   0.00000   3.14124
   D171      -3.10476   0.00000   0.00000   0.00000   0.00000  -3.10476
   D172       0.02066   0.00000   0.00000   0.00000   0.00000   0.02066
   D173       0.01259   0.00000   0.00000   0.00000   0.00000   0.01259
   D174       3.13871   0.00000   0.00000   0.00000   0.00000   3.13871
   D175      -3.12707   0.00000   0.00000   0.00001   0.00001  -3.12707
   D176      -0.00095   0.00000   0.00000   0.00001   0.00001  -0.00095
   D177      -0.00385   0.00000   0.00000   0.00001   0.00001  -0.00384
   D178       3.13582   0.00000   0.00000  -0.00001  -0.00001   3.13580
   D179      -3.12955   0.00000   0.00000   0.00001   0.00001  -3.12954
   D180       0.01011   0.00000   0.00000  -0.00001  -0.00001   0.01010
   D181      -0.01047   0.00000   0.00000  -0.00001  -0.00001  -0.01048
   D182       3.13305   0.00000   0.00000   0.00001   0.00001   3.13307
   D183      -3.13685   0.00000   0.00000  -0.00001  -0.00001  -3.13686
   D184       0.00667   0.00000   0.00000   0.00001   0.00001   0.00669
         Item               Value     Threshold  Converged?
 Maximum Force            0.000006     0.000450     YES
 RMS     Force            0.000002     0.000300     YES
 Maximum Displacement     0.001358     0.001800     YES
 RMS     Displacement     0.000245     0.001200     YES
 Predicted change in Energy=-6.904549D-09
 Optimization completed.
    -- Stationary point found.
                           ----------------------------
                           !   Optimized Parameters   !
                           ! (Angstroms and Degrees)  !
 --------------------------                            --------------------------
 ! Name  Definition              Value          Derivative Info.                !
 --------------------------------------------------------------------------------
 ! R1    R(1,2)                  2.3943         -DE/DX =    0.0                 !
 ! R2    R(1,3)                  2.2484         -DE/DX =    0.0                 !
 ! R3    R(1,4)                  2.2892         -DE/DX =    0.0                 !
 ! R4    R(1,19)                 2.3905         -DE/DX =    0.0                 !
 ! R5    R(1,20)                 2.249          -DE/DX =    0.0                 !
 ! R6    R(1,21)                 2.2936         -DE/DX =    0.0                 !
 ! R7    R(3,7)                  1.3371         -DE/DX =    0.0                 !
 ! R8    R(3,15)                 1.3469         -DE/DX =    0.0                 !
 ! R9    R(4,5)                  1.2926         -DE/DX =    0.0                 !
 ! R10   R(4,16)                 1.3662         -DE/DX =    0.0                 !
 ! R11   R(5,6)                  1.3509         -DE/DX =    0.0                 !
 ! R12   R(6,17)                 1.3607         -DE/DX =    0.0                 !
 ! R13   R(6,36)                 1.4249         -DE/DX =    0.0                 !
 ! R14   R(7,8)                  1.0847         -DE/DX =    0.0                 !
 ! R15   R(7,9)                  1.3913         -DE/DX =    0.0                 !
 ! R16   R(9,10)                 1.0826         -DE/DX =    0.0                 !
 ! R17   R(9,11)                 1.391          -DE/DX =    0.0                 !
 ! R18   R(11,12)                1.0839         -DE/DX =    0.0                 !
 ! R19   R(11,13)                1.3895         -DE/DX =    0.0                 !
 ! R20   R(13,14)                1.0832         -DE/DX =    0.0                 !
 ! R21   R(13,15)                1.3952         -DE/DX =    0.0                 !
 ! R22   R(15,16)                1.4639         -DE/DX =    0.0                 !
 ! R23   R(16,17)                1.3765         -DE/DX =    0.0                 !
 ! R24   R(17,18)                1.075          -DE/DX =    0.0                 !
 ! R25   R(20,24)                1.3372         -DE/DX =    0.0                 !
 ! R26   R(20,32)                1.347          -DE/DX =    0.0                 !
 ! R27   R(21,22)                1.2926         -DE/DX =    0.0                 !
 ! R28   R(21,33)                1.3664         -DE/DX =    0.0                 !
 ! R29   R(22,23)                1.3508         -DE/DX =    0.0                 !
 ! R30   R(23,34)                1.3605         -DE/DX =    0.0                 !
 ! R31   R(23,46)                1.4249         -DE/DX =    0.0                 !
 ! R32   R(24,25)                1.0848         -DE/DX =    0.0                 !
 ! R33   R(24,26)                1.3913         -DE/DX =    0.0                 !
 ! R34   R(26,27)                1.0826         -DE/DX =    0.0                 !
 ! R35   R(26,28)                1.391          -DE/DX =    0.0                 !
 ! R36   R(28,29)                1.084          -DE/DX =    0.0                 !
 ! R37   R(28,30)                1.3894         -DE/DX =    0.0                 !
 ! R38   R(30,31)                1.0832         -DE/DX =    0.0                 !
 ! R39   R(30,32)                1.3952         -DE/DX =    0.0                 !
 ! R40   R(32,33)                1.4641         -DE/DX =    0.0                 !
 ! R41   R(33,34)                1.3768         -DE/DX =    0.0                 !
 ! R42   R(34,35)                1.0752         -DE/DX =    0.0                 !
 ! R43   R(36,37)                1.3944         -DE/DX =    0.0                 !
 ! R44   R(36,38)                1.3953         -DE/DX =    0.0                 !
 ! R45   R(37,39)                1.3909         -DE/DX =    0.0                 !
 ! R46   R(37,42)                1.0826         -DE/DX =    0.0                 !
 ! R47   R(38,40)                1.3892         -DE/DX =    0.0                 !
 ! R48   R(38,43)                1.0811         -DE/DX =    0.0                 !
 ! R49   R(39,41)                1.3866         -DE/DX =    0.0                 !
 ! R50   R(39,44)                1.0823         -DE/DX =    0.0                 !
 ! R51   R(40,41)                1.3878         -DE/DX =    0.0                 !
 ! R52   R(40,45)                1.0824         -DE/DX =    0.0                 !
 ! R53   R(41,56)                1.3472         -DE/DX =    0.0                 !
 ! R54   R(46,47)                1.3942         -DE/DX =    0.0                 !
 ! R55   R(46,48)                1.3955         -DE/DX =    0.0                 !
 ! R56   R(47,49)                1.391          -DE/DX =    0.0                 !
 ! R57   R(47,52)                1.0829         -DE/DX =    0.0                 !
 ! R58   R(48,50)                1.3893         -DE/DX =    0.0                 !
 ! R59   R(48,53)                1.0814         -DE/DX =    0.0                 !
 ! R60   R(49,51)                1.3868         -DE/DX =    0.0                 !
 ! R61   R(49,54)                1.0823         -DE/DX =    0.0                 !
 ! R62   R(50,51)                1.388          -DE/DX =    0.0                 !
 ! R63   R(50,55)                1.0824         -DE/DX =    0.0                 !
 ! R64   R(51,57)                1.3472         -DE/DX =    0.0                 !
 ! A1    A(2,1,3)               89.8875         -DE/DX =    0.0                 !
 ! A2    A(2,1,4)               85.3481         -DE/DX =    0.0                 !
 ! A3    A(2,1,19)             112.5196         -DE/DX =    0.0                 !
 ! A4    A(2,1,20)              93.2094         -DE/DX =    0.0                 !
 ! A5    A(2,1,21)             159.0652         -DE/DX =    0.0                 !
 ! A6    A(3,1,4)               73.4312         -DE/DX =    0.0                 !
 ! A7    A(3,1,19)              93.5155         -DE/DX =    0.0                 !
 ! A8    A(3,1,21)             101.6955         -DE/DX =    0.0                 !
 ! A9    A(4,1,19)             158.2311         -DE/DX =    0.0                 !
 ! A10   A(4,1,20)             100.4511         -DE/DX =    0.0                 !
 ! A11   A(4,1,21)              81.4183         -DE/DX =    0.0                 !
 ! A12   A(19,1,20)             91.1865         -DE/DX =    0.0                 !
 ! A13   A(19,1,21)             84.4042         -DE/DX =    0.0                 !
 ! A14   A(20,1,21)             73.4777         -DE/DX =    0.0                 !
 ! A15   A(1,3,7)              122.8336         -DE/DX =    0.0                 !
 ! A16   A(1,3,15)             117.7754         -DE/DX =    0.0                 !
 ! A17   A(7,3,15)             118.9452         -DE/DX =    0.0                 !
 ! A18   A(1,4,5)              135.6862         -DE/DX =    0.0                 !
 ! A19   A(1,4,16)             112.9632         -DE/DX =    0.0                 !
 ! A20   A(5,4,16)             110.6054         -DE/DX =    0.0                 !
 ! A21   A(4,5,6)              106.921          -DE/DX =    0.0                 !
 ! A22   A(5,6,17)             110.6463         -DE/DX =    0.0                 !
 ! A23   A(5,6,36)             120.3872         -DE/DX =    0.0                 !
 ! A24   A(17,6,36)            128.9656         -DE/DX =    0.0                 !
 ! A25   A(3,7,8)              115.1519         -DE/DX =    0.0                 !
 ! A26   A(3,7,9)              122.4424         -DE/DX =    0.0                 !
 ! A27   A(8,7,9)              122.4054         -DE/DX =    0.0                 !
 ! A28   A(7,9,10)             119.862          -DE/DX =    0.0                 !
 ! A29   A(7,9,11)             118.7678         -DE/DX =    0.0                 !
 ! A30   A(10,9,11)            121.3687         -DE/DX =    0.0                 !
 ! A31   A(9,11,12)            120.7237         -DE/DX =    0.0                 !
 ! A32   A(9,11,13)            119.0343         -DE/DX =    0.0                 !
 ! A33   A(12,11,13)           120.2416         -DE/DX =    0.0                 !
 ! A34   A(11,13,14)           120.7245         -DE/DX =    0.0                 !
 ! A35   A(11,13,15)           118.734          -DE/DX =    0.0                 !
 ! A36   A(14,13,15)           120.5409         -DE/DX =    0.0                 !
 ! A37   A(3,15,13)            122.0749         -DE/DX =    0.0                 !
 ! A38   A(3,15,16)            114.9387         -DE/DX =    0.0                 !
 ! A39   A(13,15,16)           122.9862         -DE/DX =    0.0                 !
 ! A40   A(4,16,15)            119.8848         -DE/DX =    0.0                 !
 ! A41   A(4,16,17)            107.1698         -DE/DX =    0.0                 !
 ! A42   A(15,16,17)           132.9446         -DE/DX =    0.0                 !
 ! A43   A(6,17,16)            104.6566         -DE/DX =    0.0                 !
 ! A44   A(6,17,18)            122.5464         -DE/DX =    0.0                 !
 ! A45   A(16,17,18)           132.7796         -DE/DX =    0.0                 !
 ! A46   A(1,20,24)            122.9167         -DE/DX =    0.0                 !
 ! A47   A(1,20,32)            117.7952         -DE/DX =    0.0                 !
 ! A48   A(24,20,32)           118.9685         -DE/DX =    0.0                 !
 ! A49   A(1,21,22)            135.5809         -DE/DX =    0.0                 !
 ! A50   A(1,21,33)            112.8018         -DE/DX =    0.0                 !
 ! A51   A(22,21,33)           110.5811         -DE/DX =    0.0                 !
 ! A52   A(21,22,23)           106.9182         -DE/DX =    0.0                 !
 ! A53   A(22,23,34)           110.6838         -DE/DX =    0.0                 !
 ! A54   A(22,23,46)           120.3669         -DE/DX =    0.0                 !
 ! A55   A(34,23,46)           128.9274         -DE/DX =    0.0                 !
 ! A56   A(20,24,25)           115.0962         -DE/DX =    0.0                 !
 ! A57   A(20,24,26)           122.4204         -DE/DX =    0.0                 !
 ! A58   A(25,24,26)           122.4828         -DE/DX =    0.0                 !
 ! A59   A(24,26,27)           119.8531         -DE/DX =    0.0                 !
 ! A60   A(24,26,28)           118.7752         -DE/DX =    0.0                 !
 ! A61   A(27,26,28)           121.3708         -DE/DX =    0.0                 !
 ! A62   A(26,28,29)           120.7119         -DE/DX =    0.0                 !
 ! A63   A(26,28,30)           119.0387         -DE/DX =    0.0                 !
 ! A64   A(29,28,30)           120.2493         -DE/DX =    0.0                 !
 ! A65   A(28,30,31)           120.7326         -DE/DX =    0.0                 !
 ! A66   A(28,30,32)           118.7391         -DE/DX =    0.0                 !
 ! A67   A(31,30,32)           120.5279         -DE/DX =    0.0                 !
 ! A68   A(20,32,30)           122.0571         -DE/DX =    0.0                 !
 ! A69   A(20,32,33)           115.0354         -DE/DX =    0.0                 !
 ! A70   A(30,32,33)           122.9066         -DE/DX =    0.0                 !
 ! A71   A(21,33,32)           119.9748         -DE/DX =    0.0                 !
 ! A72   A(21,33,34)           107.1923         -DE/DX =    0.0                 !
 ! A73   A(32,33,34)           132.8            -DE/DX =    0.0                 !
 ! A74   A(23,34,33)           104.62           -DE/DX =    0.0                 !
 ! A75   A(23,34,35)           122.4636         -DE/DX =    0.0                 !
 ! A76   A(33,34,35)           132.8414         -DE/DX =    0.0                 !
 ! A77   A(6,36,37)            120.0573         -DE/DX =    0.0                 !
 ! A78   A(6,36,38)            119.2365         -DE/DX =    0.0                 !
 ! A79   A(37,36,38)           120.7043         -DE/DX =    0.0                 !
 ! A80   A(36,37,39)           119.7412         -DE/DX =    0.0                 !
 ! A81   A(36,37,42)           120.4695         -DE/DX =    0.0                 !
 ! A82   A(39,37,42)           119.7671         -DE/DX =    0.0                 !
 ! A83   A(36,38,40)           119.6293         -DE/DX =    0.0                 !
 ! A84   A(36,38,43)           119.4321         -DE/DX =    0.0                 !
 ! A85   A(40,38,43)           120.9356         -DE/DX =    0.0                 !
 ! A86   A(37,39,41)           118.8872         -DE/DX =    0.0                 !
 ! A87   A(37,39,44)           121.367          -DE/DX =    0.0                 !
 ! A88   A(41,39,44)           119.7348         -DE/DX =    0.0                 !
 ! A89   A(38,40,41)           119.0358         -DE/DX =    0.0                 !
 ! A90   A(38,40,45)           121.3332         -DE/DX =    0.0                 !
 ! A91   A(41,40,45)           119.6294         -DE/DX =    0.0                 !
 ! A92   A(39,41,40)           121.9912         -DE/DX =    0.0                 !
 ! A93   A(39,41,56)           118.9946         -DE/DX =    0.0                 !
 ! A94   A(40,41,56)           119.0137         -DE/DX =    0.0                 !
 ! A95   A(23,46,47)           120.0673         -DE/DX =    0.0                 !
 ! A96   A(23,46,48)           119.1063         -DE/DX =    0.0                 !
 ! A97   A(47,46,48)           120.8263         -DE/DX =    0.0                 !
 ! A98   A(46,47,49)           119.7158         -DE/DX =    0.0                 !
 ! A99   A(46,47,52)           120.4364         -DE/DX =    0.0                 !
 ! A100  A(49,47,52)           119.8367         -DE/DX =    0.0                 !
 ! A101  A(46,48,50)           119.52           -DE/DX =    0.0                 !
 ! A102  A(46,48,53)           119.4192         -DE/DX =    0.0                 !
 ! A103  A(50,48,53)           121.0607         -DE/DX =    0.0                 !
 ! A104  A(47,49,51)           118.8238         -DE/DX =    0.0                 !
 ! A105  A(47,49,54)           121.4546         -DE/DX =    0.0                 !
 ! A106  A(51,49,54)           119.7151         -DE/DX =    0.0                 !
 ! A107  A(48,50,51)           119.048          -DE/DX =    0.0                 !
 ! A108  A(48,50,55)           121.2873         -DE/DX =    0.0                 !
 ! A109  A(51,50,55)           119.6588         -DE/DX =    0.0                 !
 ! A110  A(49,51,50)           122.0571         -DE/DX =    0.0                 !
 ! A111  A(49,51,57)           118.92           -DE/DX =    0.0                 !
 ! A112  A(50,51,57)           119.0228         -DE/DX =    0.0                 !
 ! A113  L(3,1,20,2,-1)        183.0969         -DE/DX =    0.0                 !
 ! A114  L(3,1,20,2,-2)        186.3787         -DE/DX =    0.0                 !
 ! D1    D(2,1,3,7)            -95.4021         -DE/DX =    0.0                 !
 ! D2    D(2,1,3,15)            76.8459         -DE/DX =    0.0                 !
 ! D3    D(4,1,3,7)            179.4183         -DE/DX =    0.0                 !
 ! D4    D(4,1,3,15)            -8.3337         -DE/DX =    0.0                 !
 ! D5    D(19,1,3,7)            17.1548         -DE/DX =    0.0                 !
 ! D6    D(19,1,3,15)         -170.5972         -DE/DX =    0.0                 !
 ! D7    D(21,1,3,7)           102.1611         -DE/DX =    0.0                 !
 ! D8    D(21,1,3,15)          -85.5909         -DE/DX =    0.0                 !
 ! D9    D(7,3,20,24)          -83.1995         -DE/DX =    0.0                 !
 ! D10   D(7,3,20,32)           93.5158         -DE/DX =    0.0                 !
 ! D11   D(15,3,20,24)          91.4295         -DE/DX =    0.0                 !
 ! D12   D(15,3,20,32)         -91.8552         -DE/DX =    0.0                 !
 ! D13   D(2,1,4,5)             85.98           -DE/DX =    0.0                 !
 ! D14   D(2,1,4,16)           -82.8688         -DE/DX =    0.0                 !
 ! D15   D(3,1,4,5)            177.2495         -DE/DX =    0.0                 !
 ! D16   D(3,1,4,16)             8.4006         -DE/DX =    0.0                 !
 ! D17   D(19,1,4,5)          -127.6769         -DE/DX =    0.0                 !
 ! D18   D(19,1,4,16)           63.4743         -DE/DX =    0.0                 !
 ! D19   D(20,1,4,5)            -6.4334         -DE/DX =    0.0                 !
 ! D20   D(20,1,4,16)         -175.2822         -DE/DX =    0.0                 !
 ! D21   D(21,1,4,5)           -77.7525         -DE/DX =    0.0                 !
 ! D22   D(21,1,4,16)          113.3986         -DE/DX =    0.0                 !
 ! D23   D(2,1,20,24)           15.4977         -DE/DX =    0.0                 !
 ! D24   D(2,1,20,32)         -171.0695         -DE/DX =    0.0                 !
 ! D25   D(4,1,20,24)          101.354          -DE/DX =    0.0                 !
 ! D26   D(4,1,20,32)          -85.2131         -DE/DX =    0.0                 !
 ! D27   D(19,1,20,24)         -97.1364         -DE/DX =    0.0                 !
 ! D28   D(19,1,20,32)          76.2964         -DE/DX =    0.0                 !
 ! D29   D(21,1,20,24)         179.0564         -DE/DX =    0.0                 !
 ! D30   D(21,1,20,32)          -7.5107         -DE/DX =    0.0                 !
 ! D31   D(2,1,21,22)         -132.6762         -DE/DX =    0.0                 !
 ! D32   D(2,1,21,33)           60.4553         -DE/DX =    0.0                 !
 ! D33   D(3,1,21,22)          -10.2982         -DE/DX =    0.0                 !
 ! D34   D(3,1,21,33)         -177.1667         -DE/DX =    0.0                 !
 ! D35   D(4,1,21,22)          -81.2872         -DE/DX =    0.0                 !
 ! D36   D(4,1,21,33)          111.8444         -DE/DX =    0.0                 !
 ! D37   D(19,1,21,22)          82.1455         -DE/DX =    0.0                 !
 ! D38   D(19,1,21,33)         -84.723          -DE/DX =    0.0                 !
 ! D39   D(20,1,21,22)         175.0554         -DE/DX =    0.0                 !
 ! D40   D(20,1,21,33)           8.1869         -DE/DX =    0.0                 !
 ! D41   D(1,3,7,8)             -7.5936         -DE/DX =    0.0                 !
 ! D42   D(1,3,7,9)            172.5923         -DE/DX =    0.0                 !
 ! D43   D(15,3,7,8)          -179.7551         -DE/DX =    0.0                 !
 ! D44   D(15,3,7,9)             0.4308         -DE/DX =    0.0                 !
 ! D45   D(1,3,15,13)         -172.9774         -DE/DX =    0.0                 !
 ! D46   D(1,3,15,16)            6.8703         -DE/DX =    0.0                 !
 ! D47   D(7,3,15,13)           -0.4191         -DE/DX =    0.0                 !
 ! D48   D(7,3,15,16)          179.4286         -DE/DX =    0.0                 !
 ! D49   D(1,4,5,6)           -168.6951         -DE/DX =    0.0                 !
 ! D50   D(16,4,5,6)             0.338          -DE/DX =    0.0                 !
 ! D51   D(1,4,16,15)           -8.2773         -DE/DX =    0.0                 !
 ! D52   D(1,4,16,17)          171.4264         -DE/DX =    0.0                 !
 ! D53   D(5,4,16,15)         -179.9782         -DE/DX =    0.0                 !
 ! D54   D(5,4,16,17)           -0.2746         -DE/DX =    0.0                 !
 ! D55   D(4,5,6,17)            -0.2797         -DE/DX =    0.0                 !
 ! D56   D(4,5,6,36)           179.4076         -DE/DX =    0.0                 !
 ! D57   D(5,6,17,16)            0.1099         -DE/DX =    0.0                 !
 ! D58   D(5,6,17,18)         -178.5507         -DE/DX =    0.0                 !
 ! D59   D(36,6,17,16)        -179.5431         -DE/DX =    0.0                 !
 ! D60   D(36,6,17,18)           1.7962         -DE/DX =    0.0                 !
 ! D61   D(5,6,36,37)         -147.6429         -DE/DX =    0.0                 !
 ! D62   D(5,6,36,38)           31.8593         -DE/DX =    0.0                 !
 ! D63   D(17,6,36,37)          31.9808         -DE/DX =    0.0                 !
 ! D64   D(17,6,36,38)        -148.517          -DE/DX =    0.0                 !
 ! D65   D(3,7,9,10)          -179.787          -DE/DX =    0.0                 !
 ! D66   D(3,7,9,11)            -0.2336         -DE/DX =    0.0                 !
 ! D67   D(8,7,9,10)             0.4123         -DE/DX =    0.0                 !
 ! D68   D(8,7,9,11)           179.9656         -DE/DX =    0.0                 !
 ! D69   D(7,9,11,12)         -179.7502         -DE/DX =    0.0                 !
 ! D70   D(7,9,11,13)            0.0178         -DE/DX =    0.0                 !
 ! D71   D(10,9,11,12)          -0.2039         -DE/DX =    0.0                 !
 ! D72   D(10,9,11,13)         179.5641         -DE/DX =    0.0                 !
 ! D73   D(9,11,13,14)        -179.7268         -DE/DX =    0.0                 !
 ! D74   D(9,11,13,15)          -0.0085         -DE/DX =    0.0                 !
 ! D75   D(12,11,13,14)          0.0423         -DE/DX =    0.0                 !
 ! D76   D(12,11,13,15)        179.7606         -DE/DX =    0.0                 !
 ! D77   D(11,13,15,3)           0.2116         -DE/DX =    0.0                 !
 ! D78   D(11,13,15,16)       -179.6238         -DE/DX =    0.0                 !
 ! D79   D(14,13,15,3)         179.9305         -DE/DX =    0.0                 !
 ! D80   D(14,13,15,16)          0.0951         -DE/DX =    0.0                 !
 ! D81   D(3,15,16,4)            1.2501         -DE/DX =    0.0                 !
 ! D82   D(3,15,16,17)        -178.3632         -DE/DX =    0.0                 !
 ! D83   D(13,15,16,4)        -178.9038         -DE/DX =    0.0                 !
 ! D84   D(13,15,16,17)          1.483          -DE/DX =    0.0                 !
 ! D85   D(4,16,17,6)            0.0921         -DE/DX =    0.0                 !
 ! D86   D(4,16,17,18)         178.5539         -DE/DX =    0.0                 !
 ! D87   D(15,16,17,6)         179.7412         -DE/DX =    0.0                 !
 ! D88   D(15,16,17,18)         -1.7971         -DE/DX =    0.0                 !
 ! D89   D(1,20,24,25)          -6.7074         -DE/DX =    0.0                 !
 ! D90   D(1,20,24,26)         173.5575         -DE/DX =    0.0                 !
 ! D91   D(32,20,24,25)        179.9332         -DE/DX =    0.0                 !
 ! D92   D(32,20,24,26)          0.198          -DE/DX =    0.0                 !
 ! D93   D(1,20,32,30)        -174.0536         -DE/DX =    0.0                 !
 ! D94   D(1,20,32,33)           5.6067         -DE/DX =    0.0                 !
 ! D95   D(24,20,32,30)         -0.3538         -DE/DX =    0.0                 !
 ! D96   D(24,20,32,33)        179.3066         -DE/DX =    0.0                 !
 ! D97   D(1,21,22,23)        -166.4292         -DE/DX =    0.0                 !
 ! D98   D(33,21,22,23)          0.6437         -DE/DX =    0.0                 !
 ! D99   D(1,21,33,32)          -8.6519         -DE/DX =    0.0                 !
 ! D100  D(1,21,33,34)         169.5184         -DE/DX =    0.0                 !
 ! D101  D(22,21,33,32)       -178.8728         -DE/DX =    0.0                 !
 ! D102  D(22,21,33,34)         -0.7026         -DE/DX =    0.0                 !
 ! D103  D(21,22,23,34)         -0.3474         -DE/DX =    0.0                 !
 ! D104  D(21,22,23,46)        178.0967         -DE/DX =    0.0                 !
 ! D105  D(22,23,34,33)         -0.0786         -DE/DX =    0.0                 !
 ! D106  D(22,23,34,35)        177.1432         -DE/DX =    0.0                 !
 ! D107  D(46,23,34,33)       -178.353          -DE/DX =    0.0                 !
 ! D108  D(46,23,34,35)         -1.1312         -DE/DX =    0.0                 !
 ! D109  D(22,23,46,47)        145.5967         -DE/DX =    0.0                 !
 ! D110  D(22,23,46,48)        -34.4555         -DE/DX =    0.0                 !
 ! D111  D(34,23,46,47)        -36.2744         -DE/DX =    0.0                 !
 ! D112  D(34,23,46,48)        143.6733         -DE/DX =    0.0                 !
 ! D113  D(20,24,26,27)       -179.705          -DE/DX =    0.0                 !
 ! D114  D(20,24,26,28)         -0.0419         -DE/DX =    0.0                 !
 ! D115  D(25,24,26,27)          0.5794         -DE/DX =    0.0                 !
 ! D116  D(25,24,26,28)       -179.7575         -DE/DX =    0.0                 !
 ! D117  D(24,26,28,29)       -179.8329         -DE/DX =    0.0                 !
 ! D118  D(24,26,28,30)          0.0358         -DE/DX =    0.0                 !
 ! D119  D(27,26,28,29)         -0.1751         -DE/DX =    0.0                 !
 ! D120  D(27,26,28,30)        179.6936         -DE/DX =    0.0                 !
 ! D121  D(26,28,30,31)       -179.9521         -DE/DX =    0.0                 !
 ! D122  D(26,28,30,32)         -0.1817         -DE/DX =    0.0                 !
 ! D123  D(29,28,30,31)         -0.0828         -DE/DX =    0.0                 !
 ! D124  D(29,28,30,32)        179.6876         -DE/DX =    0.0                 !
 ! D125  D(28,30,32,20)          0.3484         -DE/DX =    0.0                 !
 ! D126  D(28,30,32,33)       -179.285          -DE/DX =    0.0                 !
 ! D127  D(31,30,32,20)       -179.8808         -DE/DX =    0.0                 !
 ! D128  D(31,30,32,33)          0.4858         -DE/DX =    0.0                 !
 ! D129  D(20,32,33,21)          2.3594         -DE/DX =    0.0                 !
 ! D130  D(20,32,33,34)       -175.258          -DE/DX =    0.0                 !
 ! D131  D(30,32,33,21)       -177.9835         -DE/DX =    0.0                 !
 ! D132  D(30,32,33,34)          4.3991         -DE/DX =    0.0                 !
 ! D133  D(21,33,34,23)          0.4528         -DE/DX =    0.0                 !
 ! D134  D(21,33,34,35)       -176.35           -DE/DX =    0.0                 !
 ! D135  D(32,33,34,23)        178.2924         -DE/DX =    0.0                 !
 ! D136  D(32,33,34,35)          1.4897         -DE/DX =    0.0                 !
 ! D137  D(6,36,37,39)        -179.4743         -DE/DX =    0.0                 !
 ! D138  D(6,36,37,42)           2.2443         -DE/DX =    0.0                 !
 ! D139  D(38,36,37,39)          1.0309         -DE/DX =    0.0                 !
 ! D140  D(38,36,37,42)       -177.2505         -DE/DX =    0.0                 !
 ! D141  D(6,36,38,40)        -179.7239         -DE/DX =    0.0                 !
 ! D142  D(6,36,38,43)          -0.3475         -DE/DX =    0.0                 !
 ! D143  D(37,36,38,40)         -0.225          -DE/DX =    0.0                 !
 ! D144  D(37,36,38,43)        179.1514         -DE/DX =    0.0                 !
 ! D145  D(36,37,39,41)         -0.95           -DE/DX =    0.0                 !
 ! D146  D(36,37,39,44)       -179.7388         -DE/DX =    0.0                 !
 ! D147  D(42,37,39,41)        177.3436         -DE/DX =    0.0                 !
 ! D148  D(42,37,39,44)         -1.4452         -DE/DX =    0.0                 !
 ! D149  D(36,38,40,41)         -0.6377         -DE/DX =    0.0                 !
 ! D150  D(36,38,40,45)        179.8126         -DE/DX =    0.0                 !
 ! D151  D(43,38,40,41)        179.9955         -DE/DX =    0.0                 !
 ! D152  D(43,38,40,45)          0.4458         -DE/DX =    0.0                 !
 ! D153  D(37,39,41,40)          0.0813         -DE/DX =    0.0                 !
 ! D154  D(37,39,41,56)       -179.6754         -DE/DX =    0.0                 !
 ! D155  D(44,39,41,40)        178.8903         -DE/DX =    0.0                 !
 ! D156  D(44,39,41,56)         -0.8665         -DE/DX =    0.0                 !
 ! D157  D(38,40,41,39)          0.718          -DE/DX =    0.0                 !
 ! D158  D(38,40,41,56)       -179.5253         -DE/DX =    0.0                 !
 ! D159  D(45,40,41,39)       -179.7245         -DE/DX =    0.0                 !
 ! D160  D(45,40,41,56)          0.0322         -DE/DX =    0.0                 !
 ! D161  D(23,46,47,49)        179.1594         -DE/DX =    0.0                 !
 ! D162  D(23,46,47,52)         -2.0518         -DE/DX =    0.0                 !
 ! D163  D(48,46,47,49)         -0.7874         -DE/DX =    0.0                 !
 ! D164  D(48,46,47,52)        178.0014         -DE/DX =    0.0                 !
 ! D165  D(23,46,48,50)       -179.9866         -DE/DX =    0.0                 !
 ! D166  D(23,46,48,53)         -0.0954         -DE/DX =    0.0                 !
 ! D167  D(47,46,48,50)         -0.0392         -DE/DX =    0.0                 !
 ! D168  D(47,46,48,53)        179.852          -DE/DX =    0.0                 !
 ! D169  D(46,47,49,51)          0.9067         -DE/DX =    0.0                 !
 ! D170  D(46,47,49,54)        179.9798         -DE/DX =    0.0                 !
 ! D171  D(52,47,49,51)       -177.8895         -DE/DX =    0.0                 !
 ! D172  D(52,47,49,54)          1.1836         -DE/DX =    0.0                 !
 ! D173  D(46,48,50,51)          0.7213         -DE/DX =    0.0                 !
 ! D174  D(46,48,50,55)        179.8349         -DE/DX =    0.0                 !
 ! D175  D(53,48,50,51)       -179.1681         -DE/DX =    0.0                 !
 ! D176  D(53,48,50,55)         -0.0545         -DE/DX =    0.0                 !
 ! D177  D(47,49,51,50)         -0.2204         -DE/DX =    0.0                 !
 ! D178  D(47,49,51,57)        179.669          -DE/DX =    0.0                 !
 ! D179  D(54,49,51,50)       -179.31           -DE/DX =    0.0                 !
 ! D180  D(54,49,51,57)          0.5794         -DE/DX =    0.0                 !
 ! D181  D(48,50,51,49)         -0.5999         -DE/DX =    0.0                 !
 ! D182  D(48,50,51,57)        179.5108         -DE/DX =    0.0                 !
 ! D183  D(55,50,51,49)       -179.7283         -DE/DX =    0.0                 !
 ! D184  D(55,50,51,57)          0.3824         -DE/DX =    0.0                 !
 --------------------------------------------------------------------------------
 Lowest energy point so far.  Saving SCF results.
 GradGradGradGradGradGradGradGradGradGradGradGradGradGradGradGradGradGrad

 Largest change from initial coordinates is atom   45       0.000 Angstoms.
 Leave Link  103 at Sat Oct 20 09:54:21 2018, MaxMem=   838860800 cpu:         5.4
 (Enter /soft/sl6.3/x86_64/gaussian/g09_d01/g09/l202.exe)
 Stoichiometry    C26H18Cl2F2FeN8(5)
 Framework group  C1[X(C26H18Cl2F2FeN8)]
 Deg. of freedom   165
 Full point group                 C1      NOp   1
 RotChk:  IX=0 Diff= 9.55D-16
 Largest Abelian subgroup         C1      NOp   1
 Largest concise Abelian subgroup C1      NOp   1
                         Standard orientation:                         
 ---------------------------------------------------------------------
 Center     Atomic      Atomic             Coordinates (Angstroms)
 Number     Number       Type             X           Y           Z
 ---------------------------------------------------------------------
      1         26           0       -0.010623   -2.124700    0.170758
      2         17           0       -1.980805   -3.475986    0.329257
      3          7           0       -0.153835   -2.186804   -2.072172
      4          7           0       -1.438865   -0.442804   -0.439003
      5          7           0       -2.156857    0.432497    0.184812
      6          7           0       -2.980085    0.989753   -0.729899
      7          6           0        0.518784   -3.070008   -2.817392
      8          1           0        1.239749   -3.674376   -2.277536
      9          6           0        0.312073   -3.201798   -4.186877
     10          1           0        0.877808   -3.933552   -4.749457
     11          6           0       -0.632859   -2.387698   -4.802661
     12          1           0       -0.822335   -2.466484   -5.867006
     13          6           0       -1.337883   -1.471111   -4.032308
     14          1           0       -2.083022   -0.826759   -4.482739
     15          6           0       -1.072386   -1.399729   -2.664483
     16          6           0       -1.765062   -0.475169   -1.765325
     17          6           0       -2.764962    0.450548   -1.960587
     18          1           0       -3.301717    0.772091   -2.834739
     19         17           0        1.996372   -3.422223    0.225477
     20          7           0        0.090608   -1.788639    2.392160
     21          7           0        1.397867   -0.344316    0.497583
     22          7           0        2.147337    0.390590   -0.256771
     23          7           0        2.965610    1.087464    0.561512
     24          6           0       -0.594995   -2.527483    3.270833
     25          1           0       -1.295064   -3.231090    2.833129
     26          6           0       -0.426422   -2.398607    4.645905
     27          1           0       -1.000202   -3.021869    5.319923
     28          6           0        0.489699   -1.467435    5.123820
     29          1           0        0.647997   -1.342862    6.188898
     30          6           0        1.204843   -0.697159    4.215077
     31          1           0        1.925666    0.035540    4.557014
     32          6           0        0.980916   -0.888144    2.851254
     33          6           0        1.693944   -0.138312    1.815488
     34          6           0        2.714644    0.784402    1.863869
     35          1           0        3.288315    1.198228    2.673598
     36          6           0       -3.913819    1.993909   -0.342306
     37          6           0       -5.141255    2.095955   -0.996039
     38          6           0       -3.588130    2.861021    0.701166
     39          6           0       -6.043310    3.085583   -0.619690
     40          6           0       -4.494747    3.839284    1.089549
     41          6           0       -5.705055    3.940725    0.418058
     42          1           0       -5.408326    1.393375   -1.775244
     43          1           0       -2.636380    2.754675    1.202839
     44          1           0       -7.004824    3.186006   -1.106284
     45          1           0       -4.271870    4.524432    1.897320
     46          6           0        3.947764    1.966375    0.020016
     47          6           0        4.275977    3.144501    0.689448
     48          6           0        4.571310    1.629455   -1.182056
     49          6           0        5.248387    3.988563    0.163279
     50          6           0        5.530358    2.480009   -1.717620
     51          6           0        5.857708    3.642427   -1.033473
     52          1           0        3.765282    3.415717    1.605057
     53          1           0        4.300995    0.708812   -1.680884
     54          1           0        5.524847    4.909961    0.659233
     55          1           0        6.033725    2.245556   -2.646733
     56          9           0       -6.579919    4.895822    0.788734
     57          9           0        6.794959    4.461905   -1.548268
 ---------------------------------------------------------------------
 Rotational constants (GHZ):      0.0759520      0.0557100      0.0479421
 Leave Link  202 at Sat Oct 20 09:54:21 2018, MaxMem=   838860800 cpu:         0.1
 (Enter /soft/sl6.3/x86_64/gaussian/g09_d01/g09/l9999.exe)
 1\1\GINC-NODE0403\FOpt\UB3LYP\6-311G(d,p)\C26H18Cl2F2Fe1N8(5)\CONRADJ\
 20-Oct-2018\0\\#P b3lyp/6-311G(d,p) opt scf=(conver=8)\\Comment:\\0,5\
 Fe,-0.010623,-2.1247,0.170758\Cl,-1.980805,-3.475986,0.329257\N,-0.153
 835,-2.186804,-2.072172\N,-1.438865,-0.442804,-0.439003\N,-2.156857,0.
 432497,0.184812\N,-2.980085,0.989753,-0.729899\C,0.518784,-3.070008,-2
 .817392\H,1.239749,-3.674376,-2.277536\C,0.312073,-3.201798,-4.186877\
 H,0.877808,-3.933552,-4.749457\C,-0.632859,-2.387698,-4.802661\H,-0.82
 2335,-2.466484,-5.867006\C,-1.337883,-1.471111,-4.032308\H,-2.083022,-
 0.826759,-4.482739\C,-1.072386,-1.399729,-2.664483\C,-1.765062,-0.4751
 69,-1.765325\C,-2.764962,0.450548,-1.960587\H,-3.301717,0.772091,-2.83
 4739\Cl,1.996372,-3.422223,0.225477\N,0.090608,-1.788639,2.39216\N,1.3
 97867,-0.344316,0.497583\N,2.147337,0.39059,-0.256771\N,2.96561,1.0874
 64,0.561512\C,-0.594995,-2.527483,3.270833\H,-1.295064,-3.23109,2.8331
 29\C,-0.426422,-2.398607,4.645905\H,-1.000202,-3.021869,5.319923\C,0.4
 89699,-1.467435,5.12382\H,0.647997,-1.342862,6.188898\C,1.204843,-0.69
 7159,4.215077\H,1.925666,0.03554,4.557014\C,0.980916,-0.888144,2.85125
 4\C,1.693944,-0.138312,1.815488\C,2.714644,0.784402,1.863869\H,3.28831
 5,1.198228,2.673598\C,-3.913819,1.993909,-0.342306\C,-5.141255,2.09595
 5,-0.996039\C,-3.58813,2.861021,0.701166\C,-6.04331,3.085583,-0.61969\
 C,-4.494747,3.839284,1.089549\C,-5.705055,3.940725,0.418058\H,-5.40832
 6,1.393375,-1.775244\H,-2.63638,2.754675,1.202839\H,-7.004824,3.186006
 ,-1.106284\H,-4.27187,4.524432,1.89732\C,3.947764,1.966375,0.020016\C,
 4.275977,3.144501,0.689448\C,4.57131,1.629455,-1.182056\C,5.248387,3.9
 88563,0.163279\C,5.530358,2.480009,-1.71762\C,5.857708,3.642427,-1.033
 473\H,3.765282,3.415717,1.605057\H,4.300995,0.708812,-1.680884\H,5.524
 847,4.909961,0.659233\H,6.033725,2.245556,-2.646733\F,-6.579919,4.8958
 22,0.788734\F,6.794959,4.461905,-1.548268\\Version=AS64L-G09RevD.01\St
 ate=5-A\HF=-3823.9437731\S2=6.016786\S2-1=0.\S2A=6.000046\RMSD=3.905e-
 09\RMSF=4.019e-06\Dipole=-0.0446509,5.0137381,-0.4432803\Quadrupole=-1
 .3680393,-35.9468793,37.3149187,1.6356347,14.6412928,10.757331\PG=C01 
 [X(C26H18Cl2F2Fe1N8)]\\@


 THE RED LIGHT IS ALWAYS LONGER THAN THE GREEN LIGHT.

                     -- PETER'S THEORY OF RELATIVITY
 Job cpu time:       0 days 10 hours 55 minutes  9.6 seconds.
 File lengths (MBytes):  RWF=    678 Int=      0 D2E=      0 Chk=     60 Scr=      1
 Normal termination of Gaussian 09 at Sat Oct 20 09:54:21 2018.
