# Supplementary material for: DFT and CV data of 4-phenyl-substituted dichloro(bis{2-[1-(phenyl)-1H-1,2,3-triazol-4-yl-κN3]pyridine-κN})iron(II) coordination compounds
Source: Data Brief. 2018 Oct 27;21:1458–71. doi: 10.1016/j.dib.2018.10.085 (PMC6234228; doi:10.1016/j.dib.2018.10.085)
Supplement: Supplementary file 2 — Supplementary material. [file mmc2.zip › DIB_DFT_files_Fe/FeCl2L12_F_trans1.log]

 Entering Gaussian System, Link 0=g09
 Input=FeCl2L12_F_trans1.com
 Output=FeCl2L12_F_trans1.log
 Initial command:
 /soft/sl6.3/x86_64/gaussian/g09_d01/g09/l1.exe "/scratch/conradj/558850.ui.FeCl2L12_F_trans1/Gau-41141.inp" -scrdir="/scratch/conradj/558850.ui.FeCl2L12_F_trans1/"
 Default linda workers:  node0401-ib,node0402-ib
 Default is to use  16 SMP processors on each worker.
 Entering Link 1 = /soft/sl6.3/x86_64/gaussian/g09_d01/g09/l1.exe PID=     41142.
  
 Copyright (c) 1988,1990,1992,1993,1995,1998,2003,2009,2013,
            Gaussian, Inc.  All Rights Reserved.
  
 This is part of the Gaussian(R) 09 program.  It is based on
 the Gaussian(R) 03 system (copyright 2003, Gaussian, Inc.),
 the Gaussian(R) 98 system (copyright 1998, Gaussian, Inc.),
 the Gaussian(R) 94 system (copyright 1995, Gaussian, Inc.),
 the Gaussian 92(TM) system (copyright 1992, Gaussian, Inc.),
 the Gaussian 90(TM) system (copyright 1990, Gaussian, Inc.),
 the Gaussian 88(TM) system (copyright 1988, Gaussian, Inc.),
 the Gaussian 86(TM) system (copyright 1986, Carnegie Mellon
 University), and the Gaussian 82(TM) system (copyright 1983,
 Carnegie Mellon University). Gaussian is a federally registered
 trademark of Gaussian, Inc.
  
 This software contains proprietary and confidential information,
 including trade secrets, belonging to Gaussian, Inc.
  
 This software is provided under written license and may be
 used, copied, transmitted, or stored only in accord with that
 written license.
  
 The following legend is applicable only to US Government
 contracts under FAR:
  
                    RESTRICTED RIGHTS LEGEND
  
 Use, reproduction and disclosure by the US Government is
 subject to restrictions as set forth in subparagraphs (a)
 and (c) of the Commercial Computer Software - Restricted
 Rights clause in FAR 52.227-19.
  
 Gaussian, Inc.
 340 Quinnipiac St., Bldg. 40, Wallingford CT 06492
  
  
 ---------------------------------------------------------------
 Warning -- This program may not be used in any manner that
 competes with the business of Gaussian, Inc. or will provide
 assistance to any competitor of Gaussian, Inc.  The licensee
 of this program is prohibited from giving any competitor of
 Gaussian, Inc. access to this program.  By using this program,
 the user acknowledges that Gaussian, Inc. is engaged in the
 business of creating and licensing software in the field of
 computational chemistry and represents and warrants to the
 licensee that it is not a competitor of Gaussian, Inc. and that
 it will not use this program in any manner prohibited above.
 ---------------------------------------------------------------
  

 Cite this work as:
 Gaussian 09, Revision D.01,
 M. J. Frisch, G. W. Trucks, H. B. Schlegel, G. E. Scuseria, 
 M. A. Robb, J. R. Cheeseman, G. Scalmani, V. Barone, B. Mennucci, 
 G. A. Petersson, H. Nakatsuji, M. Caricato, X. Li, H. P. Hratchian, 
 A. F. Izmaylov, J. Bloino, G. Zheng, J. L. Sonnenberg, M. Hada, 
 M. Ehara, K. Toyota, R. Fukuda, J. Hasegawa, M. Ishida, T. Nakajima, 
 Y. Honda, O. Kitao, H. Nakai, T. Vreven, J. A. Montgomery, Jr., 
 J. E. Peralta, F. Ogliaro, M. Bearpark, J. J. Heyd, E. Brothers, 
 K. N. Kudin, V. N. Staroverov, T. Keith, R. Kobayashi, J. Normand, 
 K. Raghavachari, A. Rendell, J. C. Burant, S. S. Iyengar, J. Tomasi, 
 M. Cossi, N. Rega, J. M. Millam, M. Klene, J. E. Knox, J. B. Cross, 
 V. Bakken, C. Adamo, J. Jaramillo, R. Gomperts, R. E. Stratmann, 
 O. Yazyev, A. J. Austin, R. Cammi, C. Pomelli, J. W. Ochterski, 
 R. L. Martin, K. Morokuma, V. G. Zakrzewski, G. A. Voth, 
 P. Salvador, J. J. Dannenberg, S. Dapprich, A. D. Daniels, 
 O. Farkas, J. B. Foresman, J. V. Ortiz, J. Cioslowski, 
 and D. J. Fox, Gaussian, Inc., Wallingford CT, 2013.
 
 ******************************************
 Gaussian 09:  AS64L-G09RevD.01 24-Apr-2013
                20-Oct-2018 
 ******************************************
 %chk=FeCl2L12_F_trans1.chk
 SetLPE:  input flags="-opt 'Tsnet.Node.lindarsharg: ssh' "
 SetLPE:    new flags="-opt 'Tsnet.Node.lindarsharg: ssh'  -nodelist 'node0401-ib node0402-ib'"
 Will use up to    2 processors via Linda.
 ---------------------------------------
 #P b3lyp/6-311G(d,p) opt scf=(conver=8)
 ---------------------------------------
 1/14=-1,18=20,19=15,26=3,38=1/1,3;
 2/9=110,12=2,17=6,18=5,40=1/2;
 3/5=4,6=6,7=101,11=2,16=1,25=1,30=1,71=1,74=-5/1,2,3;
 4//1;
 5/5=2,6=8,38=5/2;
 6/7=2,8=2,9=2,10=2,28=1/1;
 7//1,2,3,16;
 1/14=-1,18=20,19=15,26=3/3(2);
 2/9=110/2;
 99//99;
 2/9=110/2;
 3/5=4,6=6,7=101,11=2,16=1,25=1,30=1,71=1,74=-5/1,2,3;
 4/5=5,16=3,69=1/1;
 5/5=2,6=8,38=5/2;
 7//1,2,3,16;
 1/14=-1,18=20,19=15,26=3/3(-5);
 2/9=110/2;
 6/7=2,8=2,9=2,10=2,19=2,28=1/1;
 99/9=1/99;
 Leave Link    1 at Sat Oct 20 09:07:28 2018, MaxMem=           0 cpu:         0.9
 (Enter /soft/sl6.3/x86_64/gaussian/g09_d01/g09/l101.exe)
 --------
 Comment:
 --------
 Symbolic Z-matrix:
 Charge =  0 Multiplicity = 5
 26                    0.        0.        0. 
 17                    0.03414   0.15075   2.39242 
 7                     0.12532  -2.24828   0.12437 
 7                     2.18902  -0.4841    0.00933 
 7                     3.28523   0.19913  -0.01877 
 7                     4.30244  -0.68895   0.00856 
 6                    -0.93544  -3.05399   0.18994 
 1                    -1.90207  -2.56325   0.1973 
 6                    -0.82242  -4.43915   0.2469 
 1                    -1.71093  -5.0553    0.3011 
 6                     0.44953  -5.00285   0.23251 
 1                     0.57776  -6.07829   0.27398 
 6                     1.558    -4.16838   0.16502 
 1                     2.55984  -4.57981   0.1526 
 6                     1.35687  -2.7881    0.11395 
 6                     2.45669  -1.82267   0.05363 
 6                     3.82626  -1.96218   0.05427 
 1                     4.47588  -2.81691   0.11507 
 17                   -0.03414  -0.15075  -2.39242 
 7                    -0.12532   2.24828  -0.12437 
 7                    -2.18902   0.4841   -0.00933 
 7                    -3.28523  -0.19913   0.01877 
 7                    -4.30244   0.68895  -0.00856 
 6                     0.93544   3.05399  -0.18994 
 1                     1.90207   2.56325  -0.1973 
 6                     0.82242   4.43915  -0.2469 
 1                     1.71093   5.0553   -0.3011 
 6                    -0.44953   5.00285  -0.23251 
 1                    -0.57776   6.07829  -0.27398 
 6                    -1.558     4.16838  -0.16502 
 1                    -2.55984   4.57981  -0.1526 
 6                    -1.35687   2.7881   -0.11395 
 6                    -2.45669   1.82267  -0.05363 
 6                    -3.82626   1.96218  -0.05427 
 1                    -4.47588   2.81691  -0.11507 
 6                     5.65562  -0.24128   0.00511 
 6                     6.61316  -0.92741  -0.74038 
 6                     6.00144   0.88599   0.75047 
 6                     7.9347   -0.49401  -0.72955 
 6                     7.31785   1.33057   0.74896 
 6                     8.26376   0.62972   0.01378 
 1                     6.32752  -1.77864  -1.34573 
 1                     5.24145   1.40054   1.3228 
 1                     8.70043  -1.00278  -1.30066 
 1                     7.61896   2.20107   1.31744 
 6                    -5.65562   0.24128  -0.00511 
 6                    -6.61316   0.92741   0.74038 
 6                    -6.00144  -0.88599  -0.75047 
 6                    -7.9347    0.49401   0.72955 
 6                    -7.31785  -1.33057  -0.74896 
 6                    -8.26376  -0.62972  -0.01378 
 1                    -6.32752   1.77864   1.34573 
 1                    -5.24145  -1.40054  -1.32279 
 1                    -8.70043   1.00278   1.30066 
 1                    -7.61896  -2.20107  -1.31744 
 9                     9.54186   1.05549   0.01999 
 9                    -9.54186  -1.05549  -0.01999 
 
 Add virtual bond connecting atoms N3         and Fe1        Dist= 4.26D+00.
 Add virtual bond connecting atoms N4         and Fe1        Dist= 4.24D+00.
 Add virtual bond connecting atoms N20        and Fe1        Dist= 4.26D+00.
 Add virtual bond connecting atoms N21        and Fe1        Dist= 4.24D+00.
 NAtoms=     57 NQM=       57 NQMF=       0 NMMI=      0 NMMIF=      0
                NMic=       0 NMicF=      0.
                    Isotopes and Nuclear Properties:
 (Nuclear quadrupole moments (NQMom) in fm**2, nuclear magnetic moments (NMagM)
  in nuclear magnetons)

  Atom         1           2           3           4           5           6           7           8           9          10
 IAtWgt=          56          35          14          14          14          14          12           1          12           1
 AtmWgt=  55.9349393  34.9688527  14.0030740  14.0030740  14.0030740  14.0030740  12.0000000   1.0078250  12.0000000   1.0078250
 NucSpn=           0           3           2           2           2           2           0           1           0           1
 AtZEff=   0.0000000   0.0000000   0.0000000   0.0000000   0.0000000   0.0000000   0.0000000   0.0000000   0.0000000   0.0000000
 NQMom=    0.0000000  -8.1650000   2.0440000   2.0440000   2.0440000   2.0440000   0.0000000   0.0000000   0.0000000   0.0000000
 NMagM=    0.0000000   0.8218740   0.4037610   0.4037610   0.4037610   0.4037610   0.0000000   2.7928460   0.0000000   2.7928460
 AtZNuc=  26.0000000  17.0000000   7.0000000   7.0000000   7.0000000   7.0000000   6.0000000   1.0000000   6.0000000   1.0000000

  Atom        11          12          13          14          15          16          17          18          19          20
 IAtWgt=          12           1          12           1          12          12          12           1          35          14
 AtmWgt=  12.0000000   1.0078250  12.0000000   1.0078250  12.0000000  12.0000000  12.0000000   1.0078250  34.9688527  14.0030740
 NucSpn=           0           1           0           1           0           0           0           1           3           2
 AtZEff=   0.0000000   0.0000000   0.0000000   0.0000000   0.0000000   0.0000000   0.0000000   0.0000000   0.0000000   0.0000000
 NQMom=    0.0000000   0.0000000   0.0000000   0.0000000   0.0000000   0.0000000   0.0000000   0.0000000  -8.1650000   2.0440000
 NMagM=    0.0000000   2.7928460   0.0000000   2.7928460   0.0000000   0.0000000   0.0000000   2.7928460   0.8218740   0.4037610
 AtZNuc=   6.0000000   1.0000000   6.0000000   1.0000000   6.0000000   6.0000000   6.0000000   1.0000000  17.0000000   7.0000000

  Atom        21          22          23          24          25          26          27          28          29          30
 IAtWgt=          14          14          14          12           1          12           1          12           1          12
 AtmWgt=  14.0030740  14.0030740  14.0030740  12.0000000   1.0078250  12.0000000   1.0078250  12.0000000   1.0078250  12.0000000
 NucSpn=           2           2           2           0           1           0           1           0           1           0
 AtZEff=   0.0000000   0.0000000   0.0000000   0.0000000   0.0000000   0.0000000   0.0000000   0.0000000   0.0000000   0.0000000
 NQMom=    2.0440000   2.0440000   2.0440000   0.0000000   0.0000000   0.0000000   0.0000000   0.0000000   0.0000000   0.0000000
 NMagM=    0.4037610   0.4037610   0.4037610   0.0000000   2.7928460   0.0000000   2.7928460   0.0000000   2.7928460   0.0000000
 AtZNuc=   7.0000000   7.0000000   7.0000000   6.0000000   1.0000000   6.0000000   1.0000000   6.0000000   1.0000000   6.0000000

  Atom        31          32          33          34          35          36          37          38          39          40
 IAtWgt=           1          12          12          12           1          12          12          12          12          12
 AtmWgt=   1.0078250  12.0000000  12.0000000  12.0000000   1.0078250  12.0000000  12.0000000  12.0000000  12.0000000  12.0000000
 NucSpn=           1           0           0           0           1           0           0           0           0           0
 AtZEff=   0.0000000   0.0000000   0.0000000   0.0000000   0.0000000   0.0000000   0.0000000   0.0000000   0.0000000   0.0000000
 NQMom=    0.0000000   0.0000000   0.0000000   0.0000000   0.0000000   0.0000000   0.0000000   0.0000000   0.0000000   0.0000000
 NMagM=    2.7928460   0.0000000   0.0000000   0.0000000   2.7928460   0.0000000   0.0000000   0.0000000   0.0000000   0.0000000
 AtZNuc=   1.0000000   6.0000000   6.0000000   6.0000000   1.0000000   6.0000000   6.0000000   6.0000000   6.0000000   6.0000000

  Atom        41          42          43          44          45          46          47          48          49          50
 IAtWgt=          12           1           1           1           1          12          12          12          12          12
 AtmWgt=  12.0000000   1.0078250   1.0078250   1.0078250   1.0078250  12.0000000  12.0000000  12.0000000  12.0000000  12.0000000
 NucSpn=           0           1           1           1           1           0           0           0           0           0
 AtZEff=   0.0000000   0.0000000   0.0000000   0.0000000   0.0000000   0.0000000   0.0000000   0.0000000   0.0000000   0.0000000
 NQMom=    0.0000000   0.0000000   0.0000000   0.0000000   0.0000000   0.0000000   0.0000000   0.0000000   0.0000000   0.0000000
 NMagM=    0.0000000   2.7928460   2.7928460   2.7928460   2.7928460   0.0000000   0.0000000   0.0000000   0.0000000   0.0000000
 AtZNuc=   6.0000000   1.0000000   1.0000000   1.0000000   1.0000000   6.0000000   6.0000000   6.0000000   6.0000000   6.0000000

  Atom        51          52          53          54          55          56          57
 IAtWgt=          12           1           1           1           1          19          19
 AtmWgt=  12.0000000   1.0078250   1.0078250   1.0078250   1.0078250  18.9984033  18.9984033
 NucSpn=           0           1           1           1           1           1           1
 AtZEff=   0.0000000   0.0000000   0.0000000   0.0000000   0.0000000   0.0000000   0.0000000
 NQMom=    0.0000000   0.0000000   0.0000000   0.0000000   0.0000000   0.0000000   0.0000000
 NMagM=    0.0000000   2.7928460   2.7928460   2.7928460   2.7928460   2.6288670   2.6288670
 AtZNuc=   6.0000000   1.0000000   1.0000000   1.0000000   1.0000000   9.0000000   9.0000000
 Leave Link  101 at Sat Oct 20 09:07:28 2018, MaxMem=   838860800 cpu:         4.1
 (Enter /soft/sl6.3/x86_64/gaussian/g09_d01/g09/l103.exe)

 GradGradGradGradGradGradGradGradGradGradGradGradGradGradGradGradGradGrad
 Berny optimization.
 Initialization pass.
                           ----------------------------
                           !    Initial Parameters    !
                           ! (Angstroms and Degrees)  !
 --------------------------                            --------------------------
 ! Name  Definition              Value          Derivative Info.                !
 --------------------------------------------------------------------------------
 ! R1    R(1,2)                  2.3974         estimate D2E/DX2                !
 ! R2    R(1,3)                  2.2552         estimate D2E/DX2                !
 ! R3    R(1,4)                  2.2419         estimate D2E/DX2                !
 ! R4    R(1,19)                 2.3974         estimate D2E/DX2                !
 ! R5    R(1,20)                 2.2552         estimate D2E/DX2                !
 ! R6    R(1,21)                 2.2419         estimate D2E/DX2                !
 ! R7    R(3,7)                  1.3337         estimate D2E/DX2                !
 ! R8    R(3,15)                 1.3447         estimate D2E/DX2                !
 ! R9    R(4,5)                  1.292          estimate D2E/DX2                !
 ! R10   R(4,16)                 1.3658         estimate D2E/DX2                !
 ! R11   R(5,6)                  1.3506         estimate D2E/DX2                !
 ! R12   R(6,17)                 1.3601         estimate D2E/DX2                !
 ! R13   R(6,36)                 1.4253         estimate D2E/DX2                !
 ! R14   R(7,8)                  1.0841         estimate D2E/DX2                !
 ! R15   R(7,9)                  1.3909         estimate D2E/DX2                !
 ! R16   R(9,10)                 1.0826         estimate D2E/DX2                !
 ! R17   R(9,11)                 1.3913         estimate D2E/DX2                !
 ! R18   R(11,12)                1.0838         estimate D2E/DX2                !
 ! R19   R(11,13)                1.3891         estimate D2E/DX2                !
 ! R20   R(13,14)                1.0831         estimate D2E/DX2                !
 ! R21   R(13,15)                1.3958         estimate D2E/DX2                !
 ! R22   R(15,16)                1.4647         estimate D2E/DX2                !
 ! R23   R(16,17)                1.3767         estimate D2E/DX2                !
 ! R24   R(17,18)                1.0753         estimate D2E/DX2                !
 ! R25   R(20,24)                1.3337         estimate D2E/DX2                !
 ! R26   R(20,32)                1.3447         estimate D2E/DX2                !
 ! R27   R(21,22)                1.292          estimate D2E/DX2                !
 ! R28   R(21,33)                1.3658         estimate D2E/DX2                !
 ! R29   R(22,23)                1.3506         estimate D2E/DX2                !
 ! R30   R(23,34)                1.3601         estimate D2E/DX2                !
 ! R31   R(23,46)                1.4253         estimate D2E/DX2                !
 ! R32   R(24,25)                1.0841         estimate D2E/DX2                !
 ! R33   R(24,26)                1.3909         estimate D2E/DX2                !
 ! R34   R(26,27)                1.0826         estimate D2E/DX2                !
 ! R35   R(26,28)                1.3913         estimate D2E/DX2                !
 ! R36   R(28,29)                1.0838         estimate D2E/DX2                !
 ! R37   R(28,30)                1.3891         estimate D2E/DX2                !
 ! R38   R(30,31)                1.0831         estimate D2E/DX2                !
 ! R39   R(30,32)                1.3958         estimate D2E/DX2                !
 ! R40   R(32,33)                1.4647         estimate D2E/DX2                !
 ! R41   R(33,34)                1.3767         estimate D2E/DX2                !
 ! R42   R(34,35)                1.0753         estimate D2E/DX2                !
 ! R43   R(36,37)                1.3941         estimate D2E/DX2                !
 ! R44   R(36,38)                1.395          estimate D2E/DX2                !
 ! R45   R(37,39)                1.3908         estimate D2E/DX2                !
 ! R46   R(37,42)                1.0829         estimate D2E/DX2                !
 ! R47   R(38,40)                1.3895         estimate D2E/DX2                !
 ! R48   R(38,43)                1.0816         estimate D2E/DX2                !
 ! R49   R(39,41)                1.3869         estimate D2E/DX2                !
 ! R50   R(39,44)                1.0823         estimate D2E/DX2                !
 ! R51   R(40,41)                1.388          estimate D2E/DX2                !
 ! R52   R(40,45)                1.0824         estimate D2E/DX2                !
 ! R53   R(41,56)                1.3472         estimate D2E/DX2                !
 ! R54   R(46,47)                1.3941         estimate D2E/DX2                !
 ! R55   R(46,48)                1.395          estimate D2E/DX2                !
 ! R56   R(47,49)                1.3908         estimate D2E/DX2                !
 ! R57   R(47,52)                1.0829         estimate D2E/DX2                !
 ! R58   R(48,50)                1.3895         estimate D2E/DX2                !
 ! R59   R(48,53)                1.0816         estimate D2E/DX2                !
 ! R60   R(49,51)                1.3869         estimate D2E/DX2                !
 ! R61   R(49,54)                1.0823         estimate D2E/DX2                !
 ! R62   R(50,51)                1.388          estimate D2E/DX2                !
 ! R63   R(50,55)                1.0824         estimate D2E/DX2                !
 ! R64   R(51,57)                1.3472         estimate D2E/DX2                !
 ! A1    A(2,1,3)               90.3932         estimate D2E/DX2                !
 ! A2    A(2,1,4)               89.7434         estimate D2E/DX2                !
 ! A3    A(2,1,20)              89.6068         estimate D2E/DX2                !
 ! A4    A(2,1,21)              90.2566         estimate D2E/DX2                !
 ! A5    A(3,1,4)               74.3505         estimate D2E/DX2                !
 ! A6    A(3,1,19)              89.6068         estimate D2E/DX2                !
 ! A7    A(3,1,21)             105.6495         estimate D2E/DX2                !
 ! A8    A(4,1,19)              90.2566         estimate D2E/DX2                !
 ! A9    A(4,1,20)             105.6495         estimate D2E/DX2                !
 ! A10   A(19,1,20)             90.3932         estimate D2E/DX2                !
 ! A11   A(19,1,21)             89.7434         estimate D2E/DX2                !
 ! A12   A(20,1,21)             74.3505         estimate D2E/DX2                !
 ! A13   A(1,3,7)              124.1107         estimate D2E/DX2                !
 ! A14   A(1,3,15)             116.7868         estimate D2E/DX2                !
 ! A15   A(7,3,15)             119.0974         estimate D2E/DX2                !
 ! A16   A(1,4,5)              135.5744         estimate D2E/DX2                !
 ! A17   A(1,4,16)             113.7732         estimate D2E/DX2                !
 ! A18   A(5,4,16)             110.6523         estimate D2E/DX2                !
 ! A19   A(4,5,6)              106.9093         estimate D2E/DX2                !
 ! A20   A(5,6,17)             110.6424         estimate D2E/DX2                !
 ! A21   A(5,6,36)             120.5612         estimate D2E/DX2                !
 ! A22   A(17,6,36)            128.7909         estimate D2E/DX2                !
 ! A23   A(3,7,8)              115.8521         estimate D2E/DX2                !
 ! A24   A(3,7,9)              122.6165         estimate D2E/DX2                !
 ! A25   A(8,7,9)              121.5315         estimate D2E/DX2                !
 ! A26   A(7,9,10)             120.1421         estimate D2E/DX2                !
 ! A27   A(7,9,11)             118.5112         estimate D2E/DX2                !
 ! A28   A(10,9,11)            121.3468         estimate D2E/DX2                !
 ! A29   A(9,11,12)            120.6481         estimate D2E/DX2                !
 ! A30   A(9,11,13)            119.1186         estimate D2E/DX2                !
 ! A31   A(12,11,13)           120.2333         estimate D2E/DX2                !
 ! A32   A(11,13,14)           120.6952         estimate D2E/DX2                !
 ! A33   A(11,13,15)           118.7403         estimate D2E/DX2                !
 ! A34   A(14,13,15)           120.5645         estimate D2E/DX2                !
 ! A35   A(3,15,13)            121.9157         estimate D2E/DX2                !
 ! A36   A(3,15,16)            115.0508         estimate D2E/DX2                !
 ! A37   A(13,15,16)           123.0325         estimate D2E/DX2                !
 ! A38   A(4,16,15)            120.0116         estimate D2E/DX2                !
 ! A39   A(4,16,17)            107.1158         estimate D2E/DX2                !
 ! A40   A(15,16,17)           132.8605         estimate D2E/DX2                !
 ! A41   A(6,17,16)            104.6801         estimate D2E/DX2                !
 ! A42   A(6,17,18)            122.3091         estimate D2E/DX2                !
 ! A43   A(16,17,18)           132.9683         estimate D2E/DX2                !
 ! A44   A(1,20,24)            124.1107         estimate D2E/DX2                !
 ! A45   A(1,20,32)            116.7868         estimate D2E/DX2                !
 ! A46   A(24,20,32)           119.0974         estimate D2E/DX2                !
 ! A47   A(1,21,22)            135.5744         estimate D2E/DX2                !
 ! A48   A(1,21,33)            113.7732         estimate D2E/DX2                !
 ! A49   A(22,21,33)           110.6523         estimate D2E/DX2                !
 ! A50   A(21,22,23)           106.9093         estimate D2E/DX2                !
 ! A51   A(22,23,34)           110.6424         estimate D2E/DX2                !
 ! A52   A(22,23,46)           120.5612         estimate D2E/DX2                !
 ! A53   A(34,23,46)           128.7909         estimate D2E/DX2                !
 ! A54   A(20,24,25)           115.8521         estimate D2E/DX2                !
 ! A55   A(20,24,26)           122.6165         estimate D2E/DX2                !
 ! A56   A(25,24,26)           121.5315         estimate D2E/DX2                !
 ! A57   A(24,26,27)           120.1421         estimate D2E/DX2                !
 ! A58   A(24,26,28)           118.5112         estimate D2E/DX2                !
 ! A59   A(27,26,28)           121.3468         estimate D2E/DX2                !
 ! A60   A(26,28,29)           120.6481         estimate D2E/DX2                !
 ! A61   A(26,28,30)           119.1186         estimate D2E/DX2                !
 ! A62   A(29,28,30)           120.2333         estimate D2E/DX2                !
 ! A63   A(28,30,31)           120.6952         estimate D2E/DX2                !
 ! A64   A(28,30,32)           118.7403         estimate D2E/DX2                !
 ! A65   A(31,30,32)           120.5645         estimate D2E/DX2                !
 ! A66   A(20,32,30)           121.9157         estimate D2E/DX2                !
 ! A67   A(20,32,33)           115.0509         estimate D2E/DX2                !
 ! A68   A(30,32,33)           123.0325         estimate D2E/DX2                !
 ! A69   A(21,33,32)           120.0116         estimate D2E/DX2                !
 ! A70   A(21,33,34)           107.1158         estimate D2E/DX2                !
 ! A71   A(32,33,34)           132.8605         estimate D2E/DX2                !
 ! A72   A(23,34,33)           104.6801         estimate D2E/DX2                !
 ! A73   A(23,34,35)           122.3091         estimate D2E/DX2                !
 ! A74   A(33,34,35)           132.9683         estimate D2E/DX2                !
 ! A75   A(6,36,37)            119.9216         estimate D2E/DX2                !
 ! A76   A(6,36,38)            119.2014         estimate D2E/DX2                !
 ! A77   A(37,36,38)           120.8768         estimate D2E/DX2                !
 ! A78   A(36,37,39)           119.6771         estimate D2E/DX2                !
 ! A79   A(36,37,42)           120.3084         estimate D2E/DX2                !
 ! A80   A(39,37,42)           119.9961         estimate D2E/DX2                !
 ! A81   A(36,38,40)           119.5289         estimate D2E/DX2                !
 ! A82   A(36,38,43)           119.5364         estimate D2E/DX2                !
 ! A83   A(40,38,43)           120.9347         estimate D2E/DX2                !
 ! A84   A(37,39,41)           118.8214         estimate D2E/DX2                !
 ! A85   A(37,39,44)           121.444          estimate D2E/DX2                !
 ! A86   A(41,39,44)           119.7246         estimate D2E/DX2                !
 ! A87   A(38,40,41)           118.9921         estimate D2E/DX2                !
 ! A88   A(38,40,45)           121.3535         estimate D2E/DX2                !
 ! A89   A(41,40,45)           119.6499         estimate D2E/DX2                !
 ! A90   A(39,41,40)           122.0948         estimate D2E/DX2                !
 ! A91   A(39,41,56)           118.9228         estimate D2E/DX2                !
 ! A92   A(40,41,56)           118.9823         estimate D2E/DX2                !
 ! A93   A(23,46,47)           119.9216         estimate D2E/DX2                !
 ! A94   A(23,46,48)           119.2014         estimate D2E/DX2                !
 ! A95   A(47,46,48)           120.8768         estimate D2E/DX2                !
 ! A96   A(46,47,49)           119.6771         estimate D2E/DX2                !
 ! A97   A(46,47,52)           120.3084         estimate D2E/DX2                !
 ! A98   A(49,47,52)           119.9961         estimate D2E/DX2                !
 ! A99   A(46,48,50)           119.5289         estimate D2E/DX2                !
 ! A100  A(46,48,53)           119.5363         estimate D2E/DX2                !
 ! A101  A(50,48,53)           120.9347         estimate D2E/DX2                !
 ! A102  A(47,49,51)           118.8214         estimate D2E/DX2                !
 ! A103  A(47,49,54)           121.444          estimate D2E/DX2                !
 ! A104  A(51,49,54)           119.7246         estimate D2E/DX2                !
 ! A105  A(48,50,51)           118.9921         estimate D2E/DX2                !
 ! A106  A(48,50,55)           121.3535         estimate D2E/DX2                !
 ! A107  A(51,50,55)           119.6499         estimate D2E/DX2                !
 ! A108  A(49,51,50)           122.0948         estimate D2E/DX2                !
 ! A109  A(49,51,57)           118.9227         estimate D2E/DX2                !
 ! A110  A(50,51,57)           118.9824         estimate D2E/DX2                !
 ! A111  L(2,1,19,3,-1)        180.0            estimate D2E/DX2                !
 ! A112  L(3,1,20,2,-1)        180.0            estimate D2E/DX2                !
 ! A113  L(4,1,21,2,-1)        180.0            estimate D2E/DX2                !
 ! A114  L(2,1,19,3,-2)        180.0            estimate D2E/DX2                !
 ! A115  L(3,1,20,2,-2)        180.0            estimate D2E/DX2                !
 ! A116  L(4,1,21,2,-2)        180.0            estimate D2E/DX2                !
 ! D1    D(2,1,3,7)             89.7514         estimate D2E/DX2                !
 ! D2    D(2,1,3,15)           -91.081          estimate D2E/DX2                !
 ! D3    D(4,1,3,7)            179.3747         estimate D2E/DX2                !
 ! D4    D(4,1,3,15)            -1.4577         estimate D2E/DX2                !
 ! D5    D(19,1,3,7)           -90.2486         estimate D2E/DX2                !
 ! D6    D(19,1,3,15)           88.919          estimate D2E/DX2                !
 ! D7    D(21,1,3,7)            -0.6253         estimate D2E/DX2                !
 ! D8    D(21,1,3,15)          178.5423         estimate D2E/DX2                !
 ! D9    D(7,3,20,24)         -179.9999         estimate D2E/DX2                !
 ! D10   D(7,3,20,32)            0.8324         estimate D2E/DX2                !
 ! D11   D(15,3,20,24)          -0.8323         estimate D2E/DX2                !
 ! D12   D(15,3,20,32)         180.0            estimate D2E/DX2                !
 ! D13   D(2,1,4,5)            -88.3271         estimate D2E/DX2                !
 ! D14   D(2,1,4,16)            91.7703         estimate D2E/DX2                !
 ! D15   D(3,1,4,5)           -178.8073         estimate D2E/DX2                !
 ! D16   D(3,1,4,16)             1.2901         estimate D2E/DX2                !
 ! D17   D(19,1,4,5)            91.6729         estimate D2E/DX2                !
 ! D18   D(19,1,4,16)          -88.2297         estimate D2E/DX2                !
 ! D19   D(20,1,4,5)             1.1927         estimate D2E/DX2                !
 ! D20   D(20,1,4,16)         -178.7099         estimate D2E/DX2                !
 ! D21   D(5,4,21,22)          180.0            estimate D2E/DX2                !
 ! D22   D(5,4,21,33)           -0.0974         estimate D2E/DX2                !
 ! D23   D(16,4,21,22)           0.0974         estimate D2E/DX2                !
 ! D24   D(16,4,21,33)         180.0            estimate D2E/DX2                !
 ! D25   D(2,1,20,24)           90.2487         estimate D2E/DX2                !
 ! D26   D(2,1,20,32)          -88.919          estimate D2E/DX2                !
 ! D27   D(4,1,20,24)            0.6253         estimate D2E/DX2                !
 ! D28   D(4,1,20,32)         -178.5423         estimate D2E/DX2                !
 ! D29   D(19,1,20,24)         -89.7513         estimate D2E/DX2                !
 ! D30   D(19,1,20,32)          91.081          estimate D2E/DX2                !
 ! D31   D(21,1,20,24)        -179.3747         estimate D2E/DX2                !
 ! D32   D(21,1,20,32)           1.4577         estimate D2E/DX2                !
 ! D33   D(2,1,21,22)          -91.6729         estimate D2E/DX2                !
 ! D34   D(2,1,21,33)           88.2297         estimate D2E/DX2                !
 ! D35   D(3,1,21,22)           -1.1927         estimate D2E/DX2                !
 ! D36   D(3,1,21,33)          178.7099         estimate D2E/DX2                !
 ! D37   D(19,1,21,22)          88.3271         estimate D2E/DX2                !
 ! D38   D(19,1,21,33)         -91.7703         estimate D2E/DX2                !
 ! D39   D(20,1,21,22)         178.8073         estimate D2E/DX2                !
 ! D40   D(20,1,21,33)          -1.2901         estimate D2E/DX2                !
 ! D41   D(1,3,7,8)             -0.9773         estimate D2E/DX2                !
 ! D42   D(1,3,7,9)            179.0731         estimate D2E/DX2                !
 ! D43   D(15,3,7,8)           179.8731         estimate D2E/DX2                !
 ! D44   D(15,3,7,9)            -0.0765         estimate D2E/DX2                !
 ! D45   D(1,3,15,13)         -178.9806         estimate D2E/DX2                !
 ! D46   D(1,3,15,16)            1.3688         estimate D2E/DX2                !
 ! D47   D(7,3,15,13)            0.2306         estimate D2E/DX2                !
 ! D48   D(7,3,15,16)         -179.4199         estimate D2E/DX2                !
 ! D49   D(1,4,5,6)           -179.9788         estimate D2E/DX2                !
 ! D50   D(16,4,5,6)            -0.0741         estimate D2E/DX2                !
 ! D51   D(1,4,16,15)           -1.094          estimate D2E/DX2                !
 ! D52   D(1,4,16,17)         -179.9861         estimate D2E/DX2                !
 ! D53   D(5,4,16,15)          178.9789         estimate D2E/DX2                !
 ! D54   D(5,4,16,17)            0.0868         estimate D2E/DX2                !
 ! D55   D(4,5,6,17)             0.0338         estimate D2E/DX2                !
 ! D56   D(4,5,6,36)          -179.1905         estimate D2E/DX2                !
 ! D57   D(5,6,17,16)            0.0186         estimate D2E/DX2                !
 ! D58   D(5,6,17,18)         -177.8962         estimate D2E/DX2                !
 ! D59   D(36,6,17,16)         179.1617         estimate D2E/DX2                !
 ! D60   D(36,6,17,18)           1.2469         estimate D2E/DX2                !
 ! D61   D(5,6,36,37)         -140.5751         estimate D2E/DX2                !
 ! D62   D(5,6,36,38)           39.2699         estimate D2E/DX2                !
 ! D63   D(17,6,36,37)          40.3562         estimate D2E/DX2                !
 ! D64   D(17,6,36,38)        -139.7988         estimate D2E/DX2                !
 ! D65   D(3,7,9,10)           179.8878         estimate D2E/DX2                !
 ! D66   D(3,7,9,11)            -0.1064         estimate D2E/DX2                !
 ! D67   D(8,7,9,10)            -0.059          estimate D2E/DX2                !
 ! D68   D(8,7,9,11)           179.9468         estimate D2E/DX2                !
 ! D69   D(7,9,11,12)         -179.9074         estimate D2E/DX2                !
 ! D70   D(7,9,11,13)            0.1359         estimate D2E/DX2                !
 ! D71   D(10,9,11,12)           0.0985         estimate D2E/DX2                !
 ! D72   D(10,9,11,13)        -179.8582         estimate D2E/DX2                !
 ! D73   D(9,11,13,14)         179.9837         estimate D2E/DX2                !
 ! D74   D(9,11,13,15)           0.008          estimate D2E/DX2                !
 ! D75   D(12,11,13,14)          0.0269         estimate D2E/DX2                !
 ! D76   D(12,11,13,15)       -179.9488         estimate D2E/DX2                !
 ! D77   D(11,13,15,3)          -0.1967         estimate D2E/DX2                !
 ! D78   D(11,13,15,16)        179.4257         estimate D2E/DX2                !
 ! D79   D(14,13,15,3)         179.8275         estimate D2E/DX2                !
 ! D80   D(14,13,15,16)         -0.5501         estimate D2E/DX2                !
 ! D81   D(3,15,16,4)           -0.1709         estimate D2E/DX2                !
 ! D82   D(3,15,16,17)         178.3847         estimate D2E/DX2                !
 ! D83   D(13,15,16,4)        -179.8171         estimate D2E/DX2                !
 ! D84   D(13,15,16,17)         -1.2615         estimate D2E/DX2                !
 ! D85   D(4,16,17,6)           -0.0613         estimate D2E/DX2                !
 ! D86   D(4,16,17,18)         177.5301         estimate D2E/DX2                !
 ! D87   D(15,16,17,6)        -178.7525         estimate D2E/DX2                !
 ! D88   D(15,16,17,18)         -1.1612         estimate D2E/DX2                !
 ! D89   D(1,20,24,25)           0.9772         estimate D2E/DX2                !
 ! D90   D(1,20,24,26)        -179.073          estimate D2E/DX2                !
 ! D91   D(32,20,24,25)       -179.8732         estimate D2E/DX2                !
 ! D92   D(32,20,24,26)          0.0766         estimate D2E/DX2                !
 ! D93   D(1,20,32,30)         178.9806         estimate D2E/DX2                !
 ! D94   D(1,20,32,33)          -1.3688         estimate D2E/DX2                !
 ! D95   D(24,20,32,30)         -0.2307         estimate D2E/DX2                !
 ! D96   D(24,20,32,33)        179.4199         estimate D2E/DX2                !
 ! D97   D(1,21,22,23)         179.9788         estimate D2E/DX2                !
 ! D98   D(33,21,22,23)          0.0741         estimate D2E/DX2                !
 ! D99   D(1,21,33,32)           1.094          estimate D2E/DX2                !
 ! D100  D(1,21,33,34)         179.9861         estimate D2E/DX2                !
 ! D101  D(22,21,33,32)       -178.9789         estimate D2E/DX2                !
 ! D102  D(22,21,33,34)         -0.0868         estimate D2E/DX2                !
 ! D103  D(21,22,23,34)         -0.0338         estimate D2E/DX2                !
 ! D104  D(21,22,23,46)        179.1905         estimate D2E/DX2                !
 ! D105  D(22,23,34,33)         -0.0186         estimate D2E/DX2                !
 ! D106  D(22,23,34,35)        177.8962         estimate D2E/DX2                !
 ! D107  D(46,23,34,33)       -179.1617         estimate D2E/DX2                !
 ! D108  D(46,23,34,35)         -1.2469         estimate D2E/DX2                !
 ! D109  D(22,23,46,47)        140.5751         estimate D2E/DX2                !
 ! D110  D(22,23,46,48)        -39.2699         estimate D2E/DX2                !
 ! D111  D(34,23,46,47)        -40.3562         estimate D2E/DX2                !
 ! D112  D(34,23,46,48)        139.7988         estimate D2E/DX2                !
 ! D113  D(20,24,26,27)       -179.8878         estimate D2E/DX2                !
 ! D114  D(20,24,26,28)          0.1063         estimate D2E/DX2                !
 ! D115  D(25,24,26,27)          0.0592         estimate D2E/DX2                !
 ! D116  D(25,24,26,28)       -179.9467         estimate D2E/DX2                !
 ! D117  D(24,26,28,29)        179.9075         estimate D2E/DX2                !
 ! D118  D(24,26,28,30)         -0.1359         estimate D2E/DX2                !
 ! D119  D(27,26,28,29)         -0.0985         estimate D2E/DX2                !
 ! D120  D(27,26,28,30)        179.8582         estimate D2E/DX2                !
 ! D121  D(26,28,30,31)       -179.9837         estimate D2E/DX2                !
 ! D122  D(26,28,30,32)         -0.008          estimate D2E/DX2                !
 ! D123  D(29,28,30,31)         -0.0269         estimate D2E/DX2                !
 ! D124  D(29,28,30,32)        179.9488         estimate D2E/DX2                !
 ! D125  D(28,30,32,20)          0.1967         estimate D2E/DX2                !
 ! D126  D(28,30,32,33)       -179.4257         estimate D2E/DX2                !
 ! D127  D(31,30,32,20)       -179.8275         estimate D2E/DX2                !
 ! D128  D(31,30,32,33)          0.5501         estimate D2E/DX2                !
 ! D129  D(20,32,33,21)          0.1709         estimate D2E/DX2                !
 ! D130  D(20,32,33,34)       -178.3847         estimate D2E/DX2                !
 ! D131  D(30,32,33,21)        179.8171         estimate D2E/DX2                !
 ! D132  D(30,32,33,34)          1.2615         estimate D2E/DX2                !
 ! D133  D(21,33,34,23)          0.0613         estimate D2E/DX2                !
 ! D134  D(21,33,34,35)       -177.5301         estimate D2E/DX2                !
 ! D135  D(32,33,34,23)        178.7525         estimate D2E/DX2                !
 ! D136  D(32,33,34,35)          1.1612         estimate D2E/DX2                !
 ! D137  D(6,36,37,39)        -179.3641         estimate D2E/DX2                !
 ! D138  D(6,36,37,42)           2.1943         estimate D2E/DX2                !
 ! D139  D(38,36,37,39)          0.7934         estimate D2E/DX2                !
 ! D140  D(38,36,37,42)       -177.6481         estimate D2E/DX2                !
 ! D141  D(6,36,38,40)        -179.8187         estimate D2E/DX2                !
 ! D142  D(6,36,38,43)           0.2903         estimate D2E/DX2                !
 ! D143  D(37,36,38,40)          0.0248         estimate D2E/DX2                !
 ! D144  D(37,36,38,43)       -179.8662         estimate D2E/DX2                !
 ! D145  D(36,37,39,41)         -0.9067         estimate D2E/DX2                !
 ! D146  D(36,37,39,44)       -179.7554         estimate D2E/DX2                !
 ! D147  D(42,37,39,41)        177.5398         estimate D2E/DX2                !
 ! D148  D(42,37,39,44)         -1.3089         estimate D2E/DX2                !
 ! D149  D(36,38,40,41)         -0.704          estimate D2E/DX2                !
 ! D150  D(36,38,40,45)       -179.9302         estimate D2E/DX2                !
 ! D151  D(43,38,40,41)        179.1854         estimate D2E/DX2                !
 ! D152  D(43,38,40,45)         -0.0408         estimate D2E/DX2                !
 ! D153  D(37,39,41,40)          0.2237         estimate D2E/DX2                !
 ! D154  D(37,39,41,56)       -179.6492         estimate D2E/DX2                !
 ! D155  D(44,39,41,40)        179.0926         estimate D2E/DX2                !
 ! D156  D(44,39,41,56)         -0.7803         estimate D2E/DX2                !
 ! D157  D(38,40,41,39)          0.588          estimate D2E/DX2                !
 ! D158  D(38,40,41,56)       -179.5391         estimate D2E/DX2                !
 ! D159  D(45,40,41,39)        179.8277         estimate D2E/DX2                !
 ! D160  D(45,40,41,56)         -0.2995         estimate D2E/DX2                !
 ! D161  D(23,46,47,49)        179.3641         estimate D2E/DX2                !
 ! D162  D(23,46,47,52)         -2.1942         estimate D2E/DX2                !
 ! D163  D(48,46,47,49)         -0.7935         estimate D2E/DX2                !
 ! D164  D(48,46,47,52)        177.6482         estimate D2E/DX2                !
 ! D165  D(23,46,48,50)        179.8187         estimate D2E/DX2                !
 ! D166  D(23,46,48,53)         -0.2902         estimate D2E/DX2                !
 ! D167  D(47,46,48,50)         -0.0248         estimate D2E/DX2                !
 ! D168  D(47,46,48,53)        179.8663         estimate D2E/DX2                !
 ! D169  D(46,47,49,51)          0.9067         estimate D2E/DX2                !
 ! D170  D(46,47,49,54)        179.7555         estimate D2E/DX2                !
 ! D171  D(52,47,49,51)       -177.5399         estimate D2E/DX2                !
 ! D172  D(52,47,49,54)          1.3089         estimate D2E/DX2                !
 ! D173  D(46,48,50,51)          0.704          estimate D2E/DX2                !
 ! D174  D(46,48,50,55)        179.9302         estimate D2E/DX2                !
 ! D175  D(53,48,50,51)       -179.1855         estimate D2E/DX2                !
 ! D176  D(53,48,50,55)          0.0407         estimate D2E/DX2                !
 ! D177  D(47,49,51,50)         -0.2237         estimate D2E/DX2                !
 ! D178  D(47,49,51,57)        179.6492         estimate D2E/DX2                !
 ! D179  D(54,49,51,50)       -179.0926         estimate D2E/DX2                !
 ! D180  D(54,49,51,57)          0.7802         estimate D2E/DX2                !
 ! D181  D(48,50,51,49)         -0.5881         estimate D2E/DX2                !
 ! D182  D(48,50,51,57)        179.5392         estimate D2E/DX2                !
 ! D183  D(55,50,51,49)       -179.8277         estimate D2E/DX2                !
 ! D184  D(55,50,51,57)          0.2995         estimate D2E/DX2                !
 --------------------------------------------------------------------------------
 Trust Radius=3.00D-01 FncErr=1.00D-07 GrdErr=1.00D-06
 Number of steps in this run=    342 maximum allowed number of steps=    342.
 GradGradGradGradGradGradGradGradGradGradGradGradGradGradGradGradGradGrad

 Leave Link  103 at Sat Oct 20 09:07:28 2018, MaxMem=   838860800 cpu:         0.3
 (Enter /soft/sl6.3/x86_64/gaussian/g09_d01/g09/l202.exe)
 Stoichiometry    C26H18Cl2F2FeN8(5)
 Framework group  C1[X(C26H18Cl2F2FeN8)]
 Deg. of freedom   165
 Full point group                 C1      NOp   1
 Largest Abelian subgroup         C1      NOp   1
 Largest concise Abelian subgroup C1      NOp   1
                         Standard orientation:                         
 ---------------------------------------------------------------------
 Center     Atomic      Atomic             Coordinates (Angstroms)
 Number     Number       Type             X           Y           Z
 ---------------------------------------------------------------------
      1         26           0        0.000000    0.000000    0.000000
      2         17           0        0.034143   -0.150752   -2.392417
      3          7           0        0.125315    2.248281   -0.124372
      4          7           0        2.189017    0.484097   -0.009326
      5          7           0        3.285233   -0.199133    0.018772
      6          7           0        4.302439    0.688950   -0.008558
      7          6           0       -0.935437    3.053991   -0.189938
      8          1           0       -1.902074    2.563250   -0.197296
      9          6           0       -0.822419    4.439146   -0.246897
     10          1           0       -1.710928    5.055303   -0.301100
     11          6           0        0.449533    5.002852   -0.232506
     12          1           0        0.577755    6.078290   -0.273980
     13          6           0        1.558002    4.168381   -0.165017
     14          1           0        2.559838    4.579806   -0.152597
     15          6           0        1.356867    2.788101   -0.113950
     16          6           0        2.456689    1.822673   -0.053630
     17          6           0        3.826258    1.962176   -0.054272
     18          1           0        4.475875    2.816905   -0.115071
     19         17           0       -0.034143    0.150752    2.392417
     20          7           0       -0.125315   -2.248281    0.124372
     21          7           0       -2.189017   -0.484097    0.009326
     22          7           0       -3.285233    0.199133   -0.018772
     23          7           0       -4.302439   -0.688950    0.008558
     24          6           0        0.935437   -3.053991    0.189939
     25          1           0        1.902074   -2.563250    0.197296
     26          6           0        0.822419   -4.439146    0.246897
     27          1           0        1.710928   -5.055303    0.301100
     28          6           0       -0.449533   -5.002852    0.232506
     29          1           0       -0.577755   -6.078290    0.273980
     30          6           0       -1.558002   -4.168381    0.165017
     31          1           0       -2.559838   -4.579806    0.152597
     32          6           0       -1.356867   -2.788100    0.113950
     33          6           0       -2.456689   -1.822673    0.053630
     34          6           0       -3.826258   -1.962176    0.054272
     35          1           0       -4.475875   -2.816905    0.115071
     36          6           0        5.655624    0.241282   -0.005107
     37          6           0        6.613158    0.927414    0.740383
     38          6           0        6.001444   -0.885987   -0.750470
     39          6           0        7.934704    0.494013    0.729551
     40          6           0        7.317853   -1.330569   -0.748960
     41          6           0        8.263757   -0.629723   -0.013778
     42          1           0        6.327518    1.778640    1.345732
     43          1           0        5.241449   -1.400542   -1.322795
     44          1           0        8.700434    1.002781    1.300664
     45          1           0        7.618964   -2.201068   -1.317442
     46          6           0       -5.655624   -0.241282    0.005107
     47          6           0       -6.613158   -0.927414   -0.740384
     48          6           0       -6.001444    0.885987    0.750470
     49          6           0       -7.934704   -0.494013   -0.729552
     50          6           0       -7.317853    1.330569    0.748960
     51          6           0       -8.263757    0.629723    0.013778
     52          1           0       -6.327518   -1.778640   -1.345732
     53          1           0       -5.241449    1.400542    1.322794
     54          1           0       -8.700434   -1.002781   -1.300664
     55          1           0       -7.618964    2.201068    1.317442
     56          9           0        9.541862   -1.055494   -0.019990
     57          9           0       -9.541862    1.055494    0.019989
 ---------------------------------------------------------------------
 Rotational constants (GHZ):      0.1645751      0.0385233      0.0331533
 Leave Link  202 at Sat Oct 20 09:07:28 2018, MaxMem=   838860800 cpu:         0.1
 (Enter /soft/sl6.3/x86_64/gaussian/g09_d01/g09/l301.exe)
 Standard basis: 6-311G(d,p) (5D, 7F)
 Ernie: Thresh=  0.10000D-02 Tol=  0.10000D-05 Strict=F.
 There are   898 symmetry adapted cartesian basis functions of A   symmetry.
 There are   854 symmetry adapted basis functions of A   symmetry.
   854 basis functions,  1475 primitive gaussians,   898 cartesian basis functions
   156 alpha electrons      152 beta electrons
       nuclear repulsion energy      5156.4066530469 Hartrees.
 IExCor=  402 DFT=T Ex+Corr=B3LYP ExCW=0 ScaHFX=  0.200000
 ScaDFX=  0.800000  0.720000  1.000000  0.810000 ScalE2=  1.000000  1.000000
 IRadAn=      0 IRanWt=     -1 IRanGd=            0 ICorTp=0 IEmpDi=  4
 NAtoms=   57 NActive=   57 NUniq=   57 SFac= 1.00D+00 NAtFMM=   60 NAOKFM=F Big=F
 Integral buffers will be    131072 words long.
 Raffenetti 2 integral format.
 Two-electron integral symmetry is turned on.
 Leave Link  301 at Sat Oct 20 09:07:28 2018, MaxMem=   838860800 cpu:         0.9
 (Enter /soft/sl6.3/x86_64/gaussian/g09_d01/g09/l302.exe)
 NPDir=0 NMtPBC=     1 NCelOv=     1 NCel=       1 NClECP=     1 NCelD=      1
         NCelK=      1 NCelE2=     1 NClLst=     1 CellRange=     0.0.
 One-electron integrals computed using PRISM.
 NBasis=   854 RedAO= T EigKep=  2.12D-04  NBF=   854
 NBsUse=   854 1.00D-06 EigRej= -1.00D+00 NBFU=   854
 Precomputing XC quadrature grid using
 IXCGrd= 4 IRadAn=           0 IRanWt=          -1 IRanGd=           0 AccXCQ= 0.00D+00.
 Generated NRdTot=       0 NPtTot=           0 NUsed=           0 NTot=          32
 NSgBfM=   750   754   760   762   773 MxSgAt=    57 MxSgA2=    57.
 Leave Link  302 at Sat Oct 20 09:07:31 2018, MaxMem=   838860800 cpu:        41.3
 (Enter /soft/sl6.3/x86_64/gaussian/g09_d01/g09/l303.exe)
 DipDrv:  MaxL=1.
 Leave Link  303 at Sat Oct 20 09:07:31 2018, MaxMem=   838860800 cpu:         3.0
 (Enter /soft/sl6.3/x86_64/gaussian/g09_d01/g09/l401.exe)
 ExpMin= 4.19D-02 ExpMax= 2.58D+05 ExpMxC= 8.89D+03 IAcc=2 IRadAn=         4 AccDes= 0.00D+00
 Harris functional with IExCor=  402 and IRadAn=       4 diagonalized for initial guess.
 HarFok:  IExCor=  402 AccDes= 0.00D+00 IRadAn=         4 IDoV= 1 UseB2=F ITyADJ=14
 ICtDFT=  3500011 ScaDFX=  1.000000  1.000000  1.000000  1.000000
 FoFCou: FMM=F IPFlag=           0 FMFlag=      100000 FMFlg1=           0
         NFxFlg=           0 DoJE=T BraDBF=F KetDBF=T FulRan=T
         wScrn=  0.000000 ICntrl=     500 IOpCl=  0 I1Cent=   200000004 NGrid=           0
         NMat0=    1 NMatS0=      1 NMatT0=    0 NMatD0=    1 NMtDS0=    0 NMtDT0=    0
 Petite list used in FoFCou.
 Harris En= -3823.57628452554    
 JPrj=0 DoOrth=F DoCkMO=F.
 Initial guess <Sx>= 0.0000 <Sy>= 0.0000 <Sz>= 2.0000 <S**2>= 6.0000 S= 2.0000
 Leave Link  401 at Sat Oct 20 09:07:36 2018, MaxMem=   838860800 cpu:        83.3
 (Enter /soft/sl6.3/x86_64/gaussian/g09_d01/g09/l502.exe)
 UHF open shell SCF:
 Using DIIS extrapolation, IDIIS=  1040.
 Integral symmetry usage will be decided dynamically.
 IVT=     2458780 IEndB=     2458780 NGot=   838860800 MDV=   837225963
 LenX=   837225963 LenY=   836418661
 Requested convergence on RMS density matrix=1.00D-08 within 128 cycles.
 Requested convergence on MAX density matrix=1.00D-06.
 Requested convergence on             energy=1.00D-06.
 No special actions if energy rises.
 Fock matrices will be formed incrementally for  20 cycles.

 Cycle   1  Pass 1  IDiag  1:
 FoFJK:  IHMeth= 1 ICntrl=       0 DoSepK=F KAlg= 0 I1Cent=   0 FoldK=F
 IRaf= 500000000 NMat=   1 IRICut=       1 DoRegI=T DoRafI=F ISym2E= 0.
 FoFCou: FMM=F IPFlag=           0 FMFlag=      100000 FMFlg1=           0
         NFxFlg=           0 DoJE=F BraDBF=F KetDBF=F FulRan=T
         wScrn=  0.000000 ICntrl=       0 IOpCl=  1 I1Cent=           0 NGrid=           0
         NMat0=    1 NMatS0=      1 NMatT0=    0 NMatD0=    1 NMtDS0=    0 NMtDT0=    0
 Symmetry not used in FoFCou.
 E= -3822.96339032562    
 DIIS: error= 7.32D-02 at cycle   1 NSaved=   1.
 NSaved= 1 IEnMin= 1 EnMin= -3822.96339032562     IErMin= 1 ErrMin= 7.32D-02
 ErrMax= 7.32D-02  0.00D+00 EMaxC= 1.00D-01 BMatC= 5.20D+00 BMatP= 5.20D+00
 IDIUse=3 WtCom= 2.68D-01 WtEn= 7.32D-01
 Coeff-Com:  0.100D+01
 Coeff-En:   0.100D+01
 Coeff:      0.100D+01
 Gap=    -0.421 Goal=   None    Shift=    0.000
 Gap=     0.172 Goal=   None    Shift=    0.000
 GapD=   -0.421 DampG=0.250 DampE=0.250 DampFc=0.1250 IDamp=-1.
 Damping current iteration by 1.25D-01
 RMSDP=2.84D-03 MaxDP=2.57D-01              OVMax= 8.01D-01

 Cycle   2  Pass 1  IDiag  1:
 RMSU=  3.55D-04    CP:  9.97D-01
 E= -3823.14355352672     Delta-E=       -0.180163201096 Rises=F Damp=T
 DIIS: error= 3.62D-02 at cycle   2 NSaved=   2.
 NSaved= 2 IEnMin= 2 EnMin= -3823.14355352672     IErMin= 2 ErrMin= 3.62D-02
 ErrMax= 3.62D-02  0.00D+00 EMaxC= 1.00D-01 BMatC= 2.48D+00 BMatP= 5.20D+00
 IDIUse=3 WtCom= 6.38D-01 WtEn= 3.62D-01
 Coeff-Com: -0.482D+00 0.148D+01
 Coeff-En:   0.624D-01 0.938D+00
 Coeff:     -0.285D+00 0.129D+01
 Gap=     0.196 Goal=   None    Shift=    0.000
 DSYEVD-2 returned Info=      548802 IAlg= 4 N=   854 NDim=   854 NE2=      979411 trying  DSYEV.
 Gap=    -0.064 Goal=   None    Shift=    0.000
 DSYEVD-2 returned Info=      548802 IAlg= 4 N=   854 NDim=   854 NE2=      979411 trying  DSYEV.
 RMSDP=2.57D-03 MaxDP=2.21D-01 DE=-1.80D-01 OVMax= 9.91D-01

 Cycle   3  Pass 1  IDiag  1:
 RMSU=  2.49D-03    CP:  9.60D-01  2.51D+00
 E= -3817.30100165258     Delta-E=        5.842551874135 Rises=F Damp=F
 DIIS: error= 2.45D-01 at cycle   3 NSaved=   3.
 NSaved= 3 IEnMin= 2 EnMin= -3823.14355352672     IErMin= 2 ErrMin= 3.62D-02
 ErrMax= 2.45D-01  0.00D+00 EMaxC= 1.00D-01 BMatC= 2.50D+01 BMatP= 2.48D+00
 IDIUse=2 WtCom= 0.00D+00 WtEn= 1.00D+00
 Coeff-En:   0.000D+00 0.943D+00 0.566D-01
 Coeff:      0.000D+00 0.943D+00 0.566D-01
 Gap=    -0.240 Goal=   None    Shift=    0.000
 Gap=     0.004 Goal=   None    Shift=    0.000
 RMSDP=2.39D-03 MaxDP=2.13D-01 DE= 5.84D+00 OVMax= 9.31D-01

 Cycle   4  Pass 1  IDiag  1:
 RMSU=  1.06D-03    CP:  9.82D-01  3.00D+00  1.52D-01
 E= -3823.31756892702     Delta-E=       -6.016567274439 Rises=F Damp=F
 DIIS: error= 6.69D-02 at cycle   4 NSaved=   4.
 NSaved= 4 IEnMin= 4 EnMin= -3823.31756892702     IErMin= 2 ErrMin= 3.62D-02
 ErrMax= 6.69D-02  0.00D+00 EMaxC= 1.00D-01 BMatC= 3.35D+00 BMatP= 2.48D+00
 IDIUse=2 WtCom= 0.00D+00 WtEn= 1.00D+00
 EnCoef did   100 forward-backward iterations
 Coeff-En:   0.354D+00 0.825D-02 0.283D-01 0.609D+00
 Coeff:      0.354D+00 0.825D-02 0.283D-01 0.609D+00
 Gap=     0.062 Goal=   None    Shift=    0.000
 Gap=     0.294 Goal=   None    Shift=    0.000
 RMSDP=1.65D-03 MaxDP=1.87D-01 DE=-6.02D+00 OVMax= 9.95D-01

 Cycle   5  Pass 1  IDiag  1:
 RMSU=  1.05D-03    CP:  1.00D+00  3.54D-01  1.76D-01  4.07D-01
 E= -3823.33222458738     Delta-E=       -0.014655660363 Rises=F Damp=F
 DIIS: error= 9.18D-02 at cycle   5 NSaved=   5.
 NSaved= 5 IEnMin= 5 EnMin= -3823.33222458738     IErMin= 2 ErrMin= 3.62D-02
 ErrMax= 9.18D-02  0.00D+00 EMaxC= 1.00D-01 BMatC= 3.14D+00 BMatP= 2.48D+00
 IDIUse=2 WtCom= 0.00D+00 WtEn= 1.00D+00
 Coeff-En:   0.000D+00 0.000D+00 0.000D+00 0.495D+00 0.505D+00
 Coeff:      0.000D+00 0.000D+00 0.000D+00 0.495D+00 0.505D+00
 Gap=    -0.159 Goal=   None    Shift=    0.000
 Gap=     0.208 Goal=   None    Shift=    0.000
 RMSDP=1.53D-03 MaxDP=1.93D-01 DE=-1.47D-02 OVMax= 8.42D-01

 Cycle   6  Pass 1  IDiag  1:
 RMSU=  5.80D-04    CP:  9.85D-01  2.12D+00  8.45D-02  7.37D-01 -1.29D-01
 E= -3823.68517399552     Delta-E=       -0.352949408141 Rises=F Damp=F
 DIIS: error= 6.41D-02 at cycle   6 NSaved=   6.
 NSaved= 6 IEnMin= 6 EnMin= -3823.68517399552     IErMin= 2 ErrMin= 3.62D-02
 ErrMax= 6.41D-02  0.00D+00 EMaxC= 1.00D-01 BMatC= 1.74D+00 BMatP= 2.48D+00
 IDIUse=3 WtCom= 3.59D-01 WtEn= 6.41D-01
 EnCoef did     8 forward-backward iterations
 Coeff-Com: -0.481D+00 0.634D+00 0.942D-02 0.142D+00 0.513D+00 0.183D+00
 Coeff-En:   0.000D+00 0.000D+00 0.000D+00 0.849D-01 0.344D+00 0.572D+00
 Coeff:     -0.173D+00 0.227D+00 0.338D-02 0.105D+00 0.404D+00 0.432D+00
 Gap=     0.093 Goal=   None    Shift=    0.000
 Gap=     0.190 Goal=   None    Shift=    0.000
 RMSDP=7.31D-04 MaxDP=5.84D-02 DE=-3.53D-01 OVMax= 2.04D-01

 Cycle   7  Pass 1  IDiag  1:
 RMSU=  4.27D-04    CP:  9.86D-01  2.03D+00  1.36D-01  8.78D-01  3.08D-01
                    CP:  4.56D-01
 E= -3823.90584920721     Delta-E=       -0.220675211691 Rises=F Damp=F
 DIIS: error= 7.65D-03 at cycle   7 NSaved=   7.
 NSaved= 7 IEnMin= 7 EnMin= -3823.90584920721     IErMin= 7 ErrMin= 7.65D-03
 ErrMax= 7.65D-03  0.00D+00 EMaxC= 1.00D-01 BMatC= 1.79D-01 BMatP= 1.74D+00
 IDIUse=3 WtCom= 9.23D-01 WtEn= 7.65D-02
 Coeff-Com: -0.228D+00 0.242D+00-0.669D-02-0.103D+00 0.222D+00 0.239D+00
 Coeff-Com:  0.634D+00
 Coeff-En:   0.000D+00 0.000D+00 0.000D+00 0.000D+00 0.000D+00 0.750D-01
 Coeff-En:   0.925D+00
 Coeff:     -0.211D+00 0.224D+00-0.618D-02-0.947D-01 0.205D+00 0.227D+00
 Coeff:      0.656D+00
 Gap=     0.103 Goal=   None    Shift=    0.000
 Gap=     0.111 Goal=   None    Shift=    0.000
 RMSDP=2.99D-04 MaxDP=1.84D-02 DE=-2.21D-01 OVMax= 4.67D-02

 Cycle   8  Pass 1  IDiag  1:
 RMSU=  1.83D-04    CP:  9.86D-01  1.77D+00  1.30D-01  8.56D-01  3.17D-01
                    CP:  7.77D-01  7.47D-01
 E= -3823.93728371587     Delta-E=       -0.031434508659 Rises=F Damp=F
 DIIS: error= 5.36D-03 at cycle   8 NSaved=   8.
 NSaved= 8 IEnMin= 8 EnMin= -3823.93728371587     IErMin= 8 ErrMin= 5.36D-03
 ErrMax= 5.36D-03  0.00D+00 EMaxC= 1.00D-01 BMatC= 4.47D-02 BMatP= 1.79D-01
 IDIUse=3 WtCom= 9.46D-01 WtEn= 5.36D-02
 Coeff-Com: -0.742D-01 0.739D-01 0.474D-03-0.783D-01 0.485D-01 0.100D+00
 Coeff-Com:  0.437D+00 0.492D+00
 Coeff-En:   0.000D+00 0.000D+00 0.000D+00 0.000D+00 0.000D+00 0.000D+00
 Coeff-En:   0.195D+00 0.805D+00
 Coeff:     -0.702D-01 0.700D-01 0.449D-03-0.741D-01 0.459D-01 0.951D-01
 Coeff:      0.424D+00 0.509D+00
 Gap=     0.115 Goal=   None    Shift=    0.000
 DSYEVD-2 returned Info=      548802 IAlg= 4 N=   854 NDim=   854 NE2=      979411 trying  DSYEV.
 Gap=     0.100 Goal=   None    Shift=    0.000
 RMSDP=1.29D-04 MaxDP=6.63D-03 DE=-3.14D-02 OVMax= 2.54D-02

 Cycle   9  Pass 1  IDiag  1:
 RMSU=  7.68D-05    CP:  9.86D-01  1.82D+00  1.35D-01  8.50D-01  3.22D-01
                    CP:  7.38D-01  8.73D-01  5.53D-01
 E= -3823.94643258694     Delta-E=       -0.009148871068 Rises=F Damp=F
 DIIS: error= 1.68D-03 at cycle   9 NSaved=   9.
 NSaved= 9 IEnMin= 9 EnMin= -3823.94643258694     IErMin= 9 ErrMin= 1.68D-03
 ErrMax= 1.68D-03  0.00D+00 EMaxC= 1.00D-01 BMatC= 5.14D-03 BMatP= 4.47D-02
 IDIUse=3 WtCom= 9.83D-01 WtEn= 1.68D-02
 Coeff-Com: -0.193D-01 0.214D-01 0.535D-03-0.252D-01 0.885D-02 0.265D-01
 Coeff-Com:  0.163D+00 0.305D+00 0.519D+00
 Coeff-En:   0.000D+00 0.000D+00 0.000D+00 0.000D+00 0.000D+00 0.000D+00
 Coeff-En:   0.000D+00 0.756D-01 0.924D+00
 Coeff:     -0.189D-01 0.210D-01 0.526D-03-0.248D-01 0.870D-02 0.260D-01
 Coeff:      0.160D+00 0.301D+00 0.526D+00
 Gap=     0.119 Goal=   None    Shift=    0.000
 Gap=     0.102 Goal=   None    Shift=    0.000
 RMSDP=5.42D-05 MaxDP=3.35D-03 DE=-9.15D-03 OVMax= 7.31D-03

 Cycle  10  Pass 1  IDiag  1:
 RMSU=  3.89D-05    CP:  9.86D-01  1.85D+00  1.31D-01  8.41D-01  3.09D-01
                    CP:  7.50D-01  8.43D-01  6.39D-01  7.05D-01
 E= -3823.94754510991     Delta-E=       -0.001112522965 Rises=F Damp=F
 DIIS: error= 6.14D-04 at cycle  10 NSaved=  10.
 NSaved=10 IEnMin=10 EnMin= -3823.94754510991     IErMin=10 ErrMin= 6.14D-04
 ErrMax= 6.14D-04  0.00D+00 EMaxC= 1.00D-01 BMatC= 6.18D-04 BMatP= 5.14D-03
 IDIUse=3 WtCom= 9.94D-01 WtEn= 6.14D-03
 Coeff-Com:  0.490D-02-0.370D-02 0.107D-03 0.564D-02-0.308D-02-0.719D-02
 Coeff-Com: -0.208D-01 0.278D-01 0.277D+00 0.720D+00
 Coeff-En:   0.000D+00 0.000D+00 0.000D+00 0.000D+00 0.000D+00 0.000D+00
 Coeff-En:   0.000D+00 0.000D+00 0.744D-01 0.926D+00
 Coeff:      0.487D-02-0.368D-02 0.106D-03 0.561D-02-0.306D-02-0.715D-02
 Coeff:     -0.207D-01 0.277D-01 0.275D+00 0.721D+00
 Gap=     0.121 Goal=   None    Shift=    0.000
 Gap=     0.103 Goal=   None    Shift=    0.000
 RMSDP=2.17D-05 MaxDP=2.66D-03 DE=-1.11D-03 OVMax= 3.44D-03

 Cycle  11  Pass 1  IDiag  1:
 RMSU=  1.23D-05    CP:  9.86D-01  1.86D+00  1.31D-01  8.39D-01  3.03D-01
                    CP:  7.58D-01  8.32D-01  6.43D-01  8.79D-01  9.43D-01
 E= -3823.94769108179     Delta-E=       -0.000145971888 Rises=F Damp=F
 DIIS: error= 2.13D-04 at cycle  11 NSaved=  11.
 NSaved=11 IEnMin=11 EnMin= -3823.94769108179     IErMin=11 ErrMin= 2.13D-04
 ErrMax= 2.13D-04  0.00D+00 EMaxC= 1.00D-01 BMatC= 7.82D-05 BMatP= 6.18D-04
 IDIUse=3 WtCom= 9.98D-01 WtEn= 2.13D-03
 Coeff-Com:  0.105D-03 0.175D-03 0.674D-05 0.227D-02 0.242D-03-0.494D-02
 Coeff-Com: -0.188D-01-0.146D-01 0.578D-01 0.291D+00 0.687D+00
 Coeff-En:   0.000D+00 0.000D+00 0.000D+00 0.000D+00 0.000D+00 0.000D+00
 Coeff-En:   0.000D+00 0.000D+00 0.000D+00 0.000D+00 0.100D+01
 Coeff:      0.105D-03 0.175D-03 0.673D-05 0.227D-02 0.242D-03-0.493D-02
 Coeff:     -0.188D-01-0.146D-01 0.577D-01 0.290D+00 0.687D+00
 Gap=     0.121 Goal=   None    Shift=    0.000
 Gap=     0.102 Goal=   None    Shift=    0.000
 RMSDP=6.61D-06 MaxDP=3.46D-04 DE=-1.46D-04 OVMax= 2.24D-03

 Cycle  12  Pass 1  IDiag  1:
 RMSU=  4.88D-06    CP:  9.86D-01  1.86D+00  1.31D-01  8.39D-01  3.05D-01
                    CP:  7.59D-01  8.35D-01  6.48D-01  8.81D-01  9.85D-01
                    CP:  7.96D-01
 E= -3823.94770672348     Delta-E=       -0.000015641686 Rises=F Damp=F
 DIIS: error= 1.86D-04 at cycle  12 NSaved=  12.
 NSaved=12 IEnMin=12 EnMin= -3823.94770672348     IErMin=12 ErrMin= 1.86D-04
 ErrMax= 1.86D-04  0.00D+00 EMaxC= 1.00D-01 BMatC= 2.71D-05 BMatP= 7.82D-05
 IDIUse=3 WtCom= 9.98D-01 WtEn= 1.86D-03
 Coeff-Com: -0.177D-02 0.186D-02 0.440D-04-0.341D-04 0.108D-02-0.200D-02
 Coeff-Com: -0.716D-02-0.113D-01-0.150D-02 0.756D-01 0.429D+00 0.516D+00
 Coeff-En:   0.000D+00 0.000D+00 0.000D+00 0.000D+00 0.000D+00 0.000D+00
 Coeff-En:   0.000D+00 0.000D+00 0.000D+00 0.000D+00 0.157D+00 0.843D+00
 Coeff:     -0.176D-02 0.185D-02 0.440D-04-0.340D-04 0.108D-02-0.199D-02
 Coeff:     -0.715D-02-0.112D-01-0.150D-02 0.754D-01 0.428D+00 0.517D+00
 Gap=     0.121 Goal=   None    Shift=    0.000
 Gap=     0.102 Goal=   None    Shift=    0.000
 RMSDP=2.96D-06 MaxDP=1.64D-04 DE=-1.56D-05 OVMax= 6.92D-04

 Cycle  13  Pass 1  IDiag  1:
 RMSU=  2.20D-06    CP:  9.86D-01  1.86D+00  1.31D-01  8.39D-01  3.06D-01
                    CP:  7.59D-01  8.36D-01  6.47D-01  8.86D-01  9.87D-01
                    CP:  8.65D-01  7.08D-01
 E= -3823.94771359720     Delta-E=       -0.000006873723 Rises=F Damp=F
 DIIS: error= 5.33D-05 at cycle  13 NSaved=  13.
 NSaved=13 IEnMin=13 EnMin= -3823.94771359720     IErMin=13 ErrMin= 5.33D-05
 ErrMax= 5.33D-05  0.00D+00 EMaxC= 1.00D-01 BMatC= 2.12D-06 BMatP= 2.71D-05
 IDIUse=1 WtCom= 1.00D+00 WtEn= 0.00D+00
 Coeff-Com: -0.112D-02 0.126D-02 0.361D-05-0.206D-03 0.618D-03-0.713D-03
 Coeff-Com: -0.145D-02-0.375D-02-0.855D-02-0.498D-02 0.100D+00 0.237D+00
 Coeff-Com:  0.682D+00
 Coeff:     -0.112D-02 0.126D-02 0.361D-05-0.206D-03 0.618D-03-0.713D-03
 Coeff:     -0.145D-02-0.375D-02-0.855D-02-0.498D-02 0.100D+00 0.237D+00
 Coeff:      0.682D+00
 Gap=     0.121 Goal=   None    Shift=    0.000
 Gap=     0.102 Goal=   None    Shift=    0.000
 RMSDP=1.33D-06 MaxDP=8.80D-05 DE=-6.87D-06 OVMax= 3.75D-04

 Cycle  14  Pass 1  IDiag  1:
 RMSU=  1.09D-06    CP:  9.86D-01  1.86D+00  1.31D-01  8.39D-01  3.06D-01
                    CP:  7.59D-01  8.37D-01  6.48D-01  8.89D-01  9.99D-01
                    CP:  8.77D-01  7.74D-01  8.74D-01
 E= -3823.94771430777     Delta-E=       -0.000000710570 Rises=F Damp=F
 DIIS: error= 2.38D-05 at cycle  14 NSaved=  14.
 NSaved=14 IEnMin=14 EnMin= -3823.94771430777     IErMin=14 ErrMin= 2.38D-05
 ErrMax= 2.38D-05  0.00D+00 EMaxC= 1.00D-01 BMatC= 5.79D-07 BMatP= 2.12D-06
 IDIUse=1 WtCom= 1.00D+00 WtEn= 0.00D+00
 Coeff-Com: -0.578D-04 0.822D-04-0.715D-05-0.294D-04 0.467D-04 0.403D-04
 Coeff-Com:  0.439D-03-0.312D-03-0.522D-02-0.195D-01-0.434D-01 0.109D-01
 Coeff-Com:  0.384D+00 0.673D+00
 Coeff:     -0.578D-04 0.822D-04-0.715D-05-0.294D-04 0.467D-04 0.403D-04
 Coeff:      0.439D-03-0.312D-03-0.522D-02-0.195D-01-0.434D-01 0.109D-01
 Coeff:      0.384D+00 0.673D+00
 Gap=     0.121 Goal=   None    Shift=    0.000
 Gap=     0.102 Goal=   None    Shift=    0.000
 RMSDP=7.52D-07 MaxDP=5.14D-05 DE=-7.11D-07 OVMax= 3.59D-04

 Cycle  15  Pass 1  IDiag  1:
 RMSU=  4.93D-07    CP:  9.86D-01  1.86D+00  1.31D-01  8.39D-01  3.06D-01
                    CP:  7.59D-01  8.37D-01  6.48D-01  8.90D-01  1.00D+00
                    CP:  8.93D-01  8.30D-01  1.07D+00  9.94D-01
 E= -3823.94771459292     Delta-E=       -0.000000285147 Rises=F Damp=F
 DIIS: error= 8.19D-06 at cycle  15 NSaved=  15.
 NSaved=15 IEnMin=15 EnMin= -3823.94771459292     IErMin=15 ErrMin= 8.19D-06
 ErrMax= 8.19D-06  0.00D+00 EMaxC= 1.00D-01 BMatC= 1.11D-07 BMatP= 5.79D-07
 IDIUse=1 WtCom= 1.00D+00 WtEn= 0.00D+00
 Coeff-Com:  0.182D-03-0.179D-03-0.509D-05 0.787D-04-0.113D-03 0.129D-03
 Coeff-Com:  0.274D-03 0.480D-03-0.565D-03-0.764D-02-0.405D-01-0.432D-01
 Coeff-Com:  0.439D-01 0.284D+00 0.763D+00
 Coeff:      0.182D-03-0.179D-03-0.509D-05 0.787D-04-0.113D-03 0.129D-03
 Coeff:      0.274D-03 0.480D-03-0.565D-03-0.764D-02-0.405D-01-0.432D-01
 Coeff:      0.439D-01 0.284D+00 0.763D+00
 Gap=     0.121 Goal=   None    Shift=    0.000
 Gap=     0.102 Goal=   None    Shift=    0.000
 RMSDP=4.81D-07 MaxDP=4.56D-05 DE=-2.85D-07 OVMax= 3.33D-04

 Cycle  16  Pass 1  IDiag  1:
 RMSU=  3.06D-07    CP:  9.86D-01  1.86D+00  1.31D-01  8.39D-01  3.06D-01
                    CP:  7.59D-01  8.37D-01  6.48D-01  8.91D-01  1.00D+00
                    CP:  8.95D-01  8.52D-01  1.15D+00  1.23D+00  1.29D+00
 E= -3823.94771468144     Delta-E=       -0.000000088519 Rises=F Damp=F
 DIIS: error= 6.10D-06 at cycle  16 NSaved=  16.
 NSaved=16 IEnMin=16 EnMin= -3823.94771468144     IErMin=16 ErrMin= 6.10D-06
 ErrMax= 6.10D-06  0.00D+00 EMaxC= 1.00D-01 BMatC= 6.29D-08 BMatP= 1.11D-07
 IDIUse=1 WtCom= 1.00D+00 WtEn= 0.00D+00
 Coeff-Com:  0.152D-03-0.169D-03 0.256D-05 0.499D-04-0.103D-03 0.118D-03
 Coeff-Com:  0.970D-04 0.418D-03 0.962D-03 0.206D-03-0.135D-01-0.303D-01
 Coeff-Com: -0.764D-01-0.653D-02 0.499D+00 0.626D+00
 Coeff:      0.152D-03-0.169D-03 0.256D-05 0.499D-04-0.103D-03 0.118D-03
 Coeff:      0.970D-04 0.418D-03 0.962D-03 0.206D-03-0.135D-01-0.303D-01
 Coeff:     -0.764D-01-0.653D-02 0.499D+00 0.626D+00
 Gap=     0.121 Goal=   None    Shift=    0.000
 Gap=     0.102 Goal=   None    Shift=    0.000
 RMSDP=3.58D-07 MaxDP=3.62D-05 DE=-8.85D-08 OVMax= 2.76D-04

 Cycle  17  Pass 1  IDiag  1:
 RMSU=  1.78D-07    CP:  9.86D-01  1.86D+00  1.31D-01  8.39D-01  3.06D-01
                    CP:  7.59D-01  8.37D-01  6.48D-01  8.91D-01  1.00D+00
                    CP:  8.97D-01  8.65D-01  1.21D+00  1.35D+00  1.75D+00
                    CP:  1.22D+00
 E= -3823.94771473320     Delta-E=       -0.000000051761 Rises=F Damp=F
 DIIS: error= 4.54D-06 at cycle  17 NSaved=  17.
 NSaved=17 IEnMin=17 EnMin= -3823.94771473320     IErMin=17 ErrMin= 4.54D-06
 ErrMax= 4.54D-06  0.00D+00 EMaxC= 1.00D-01 BMatC= 1.60D-08 BMatP= 6.29D-08
 IDIUse=1 WtCom= 1.00D+00 WtEn= 0.00D+00
 Coeff-Com:  0.954D-06-0.772D-05 0.538D-06-0.216D-04 0.208D-06 0.354D-04
 Coeff-Com:  0.101D-03 0.204D-03 0.641D-03 0.192D-02 0.538D-02-0.484D-03
 Coeff-Com: -0.441D-01-0.925D-01-0.346D-01 0.286D+00 0.877D+00
 Coeff:      0.954D-06-0.772D-05 0.538D-06-0.216D-04 0.208D-06 0.354D-04
 Coeff:      0.101D-03 0.204D-03 0.641D-03 0.192D-02 0.538D-02-0.484D-03
 Coeff:     -0.441D-01-0.925D-01-0.346D-01 0.286D+00 0.877D+00
 Gap=     0.121 Goal=   None    Shift=    0.000
 Gap=     0.102 Goal=   None    Shift=    0.000
 RMSDP=3.58D-07 MaxDP=3.92D-05 DE=-5.18D-08 OVMax= 3.14D-04

 Cycle  18  Pass 1  IDiag  1:
 RMSU=  1.00D-07    CP:  9.86D-01  1.86D+00  1.31D-01  8.39D-01  3.06D-01
                    CP:  7.59D-01  8.37D-01  6.48D-01  8.91D-01  1.00D+00
                    CP:  8.99D-01  8.75D-01  1.25D+00  1.49D+00  2.16D+00
                    CP:  1.82D+00  1.51D+00
 E= -3823.94771476807     Delta-E=       -0.000000034874 Rises=F Damp=F
 DIIS: error= 4.11D-06 at cycle  18 NSaved=  18.
 NSaved=18 IEnMin=18 EnMin= -3823.94771476807     IErMin=18 ErrMin= 4.11D-06
 ErrMax= 4.11D-06  0.00D+00 EMaxC= 1.00D-01 BMatC= 9.49D-09 BMatP= 1.60D-08
 IDIUse=1 WtCom= 1.00D+00 WtEn= 0.00D+00
 Coeff-Com: -0.496D-04 0.509D-04-0.155D-05-0.342D-04 0.382D-04-0.236D-04
 Coeff-Com:  0.535D-04 0.132D-04 0.113D-03 0.118D-02 0.765D-02 0.984D-02
 Coeff-Com: -0.186D-03-0.510D-01-0.199D+00-0.557D-01 0.515D+00 0.772D+00
 Coeff:     -0.496D-04 0.509D-04-0.155D-05-0.342D-04 0.382D-04-0.236D-04
 Coeff:      0.535D-04 0.132D-04 0.113D-03 0.118D-02 0.765D-02 0.984D-02
 Coeff:     -0.186D-03-0.510D-01-0.199D+00-0.557D-01 0.515D+00 0.772D+00
 Gap=     0.121 Goal=   None    Shift=    0.000
 Gap=     0.102 Goal=   None    Shift=    0.000
 RMSDP=3.06D-07 MaxDP=3.26D-05 DE=-3.49D-08 OVMax= 2.78D-04

 Cycle  19  Pass 1  IDiag  1:
 RMSU=  8.46D-08    CP:  9.86D-01  1.86D+00  1.31D-01  8.39D-01  3.06D-01
                    CP:  7.59D-01  8.37D-01  6.48D-01  8.91D-01  1.00D+00
                    CP:  9.00D-01  8.82D-01  1.28D+00  1.59D+00  2.53D+00
                    CP:  2.28D+00  2.12D+00  1.53D+00
 E= -3823.94771479064     Delta-E=       -0.000000022561 Rises=F Damp=F
 DIIS: error= 3.71D-06 at cycle  19 NSaved=  19.
 NSaved=19 IEnMin=19 EnMin= -3823.94771479064     IErMin=19 ErrMin= 3.71D-06
 ErrMax= 3.71D-06  0.00D+00 EMaxC= 1.00D-01 BMatC= 5.64D-09 BMatP= 9.49D-09
 IDIUse=1 WtCom= 1.00D+00 WtEn= 0.00D+00
 Coeff-Com: -0.195D-04 0.208D-04 0.482D-06-0.511D-05 0.180D-04-0.437D-04
 Coeff-Com: -0.679D-04-0.154D-03-0.246D-03 0.208D-03 0.351D-02 0.768D-02
 Coeff-Com:  0.208D-01 0.994D-02-0.119D+00-0.193D+00-0.146D+00 0.545D+00
 Coeff-Com:  0.872D+00
 Coeff:     -0.195D-04 0.208D-04 0.482D-06-0.511D-05 0.180D-04-0.437D-04
 Coeff:     -0.679D-04-0.154D-03-0.246D-03 0.208D-03 0.351D-02 0.768D-02
 Coeff:      0.208D-01 0.994D-02-0.119D+00-0.193D+00-0.146D+00 0.545D+00
 Coeff:      0.872D+00
 Gap=     0.121 Goal=   None    Shift=    0.000
 Gap=     0.102 Goal=   None    Shift=    0.000
 RMSDP=3.38D-07 MaxDP=3.67D-05 DE=-2.26D-08 OVMax= 3.19D-04

 Cycle  20  Pass 1  IDiag  1:
 RMSU=  5.72D-08    CP:  9.86D-01  1.86D+00  1.31D-01  8.39D-01  3.06D-01
                    CP:  7.59D-01  8.37D-01  6.48D-01  8.91D-01  1.00D+00
                    CP:  9.01D-01  8.92D-01  1.31D+00  1.69D+00  2.89D+00
                    CP:  2.83D+00  2.85D+00  2.63D+00  1.53D+00
 E= -3823.94771480992     Delta-E=       -0.000000019287 Rises=F Damp=F
 DIIS: error= 3.22D-06 at cycle  20 NSaved=  20.
 NSaved=20 IEnMin=20 EnMin= -3823.94771480992     IErMin=20 ErrMin= 3.22D-06
 ErrMax= 3.22D-06  0.00D+00 EMaxC= 1.00D-01 BMatC= 3.37D-09 BMatP= 5.64D-09
 IDIUse=1 WtCom= 1.00D+00 WtEn= 0.00D+00
 Coeff-Com: -0.110D-04 0.173D-04 0.514D-06 0.138D-04 0.263D-05-0.276D-04
 Coeff-Com: -0.898D-04-0.131D-03-0.311D-03-0.803D-03-0.201D-02 0.581D-03
 Coeff-Com:  0.192D-01 0.386D-01 0.982D-02-0.122D+00-0.368D+00-0.662D-02
 Coeff-Com:  0.616D+00 0.816D+00
 Coeff:     -0.110D-04 0.173D-04 0.514D-06 0.138D-04 0.263D-05-0.276D-04
 Coeff:     -0.898D-04-0.131D-03-0.311D-03-0.803D-03-0.201D-02 0.581D-03
 Coeff:      0.192D-01 0.386D-01 0.982D-02-0.122D+00-0.368D+00-0.662D-02
 Coeff:      0.616D+00 0.816D+00
 Gap=     0.121 Goal=   None    Shift=    0.000
 Gap=     0.102 Goal=   None    Shift=    0.000
 RMSDP=2.95D-07 MaxDP=3.49D-05 DE=-1.93D-08 OVMax= 2.86D-04

 Cycle  21  Pass 1  IDiag  1:
 Restarting incremental Fock formation.
 E= -3823.94771482138     Delta-E=       -0.000000011460 Rises=F Damp=F
 DIIS: error= 2.76D-06 at cycle  21 NSaved=  20.
 NSaved=20 IEnMin=20 EnMin= -3823.94771482138     IErMin=20 ErrMin= 2.76D-06
 ErrMax= 2.76D-06  0.00D+00 EMaxC= 1.00D-01 BMatC= 1.67D-09 BMatP= 3.37D-09
 IDIUse=1 WtCom= 1.00D+00 WtEn= 0.00D+00
 Coeff-Com:  0.673D-05-0.711D-05 0.833D-05-0.760D-05 0.146D-04-0.159D-04
 Coeff-Com: -0.119D-04-0.453D-04-0.443D-03-0.209D-02-0.333D-02-0.366D-02
 Coeff-Com:  0.919D-02 0.718D-01 0.549D-01-0.835D-01-0.319D+00-0.240D+00
 Coeff-Com:  0.406D+00 0.111D+01
 Coeff:      0.673D-05-0.711D-05 0.833D-05-0.760D-05 0.146D-04-0.159D-04
 Coeff:     -0.119D-04-0.453D-04-0.443D-03-0.209D-02-0.333D-02-0.366D-02
 Coeff:      0.919D-02 0.718D-01 0.549D-01-0.835D-01-0.319D+00-0.240D+00
 Coeff:      0.406D+00 0.111D+01
 Gap=     0.121 Goal=   None    Shift=    0.000
 Gap=     0.102 Goal=   None    Shift=    0.000
 RMSDP=2.97D-07 MaxDP=3.86D-05 DE=-1.15D-08 OVMax= 2.97D-04

 Cycle  22  Pass 1  IDiag  1:
 RMSU=  2.97D-07    CP:  1.00D+00
 E= -3823.94771483125     Delta-E=       -0.000000009866 Rises=F Damp=F
 DIIS: error= 2.24D-06 at cycle  22 NSaved=  20.
 NSaved=20 IEnMin=20 EnMin= -3823.94771483125     IErMin=20 ErrMin= 2.24D-06
 ErrMax= 2.24D-06  0.00D+00 EMaxC= 1.00D-01 BMatC= 9.15D-10 BMatP= 1.67D-09
 IDIUse=1 WtCom= 1.00D+00 WtEn= 0.00D+00
 Coeff-Com: -0.188D-05-0.101D-04-0.123D-05 0.205D-04 0.708D-04 0.993D-04
 Coeff-Com:  0.168D-03 0.257D-03 0.306D-03-0.103D-02-0.972D-02-0.171D-01
 Coeff-Com:  0.846D-02 0.737D-01 0.177D+00-0.685D-01-0.382D+00-0.343D+00
 Coeff-Com:  0.269D+00 0.129D+01
 Coeff:     -0.188D-05-0.101D-04-0.123D-05 0.205D-04 0.708D-04 0.993D-04
 Coeff:      0.168D-03 0.257D-03 0.306D-03-0.103D-02-0.972D-02-0.171D-01
 Coeff:      0.846D-02 0.737D-01 0.177D+00-0.685D-01-0.382D+00-0.343D+00
 Coeff:      0.269D+00 0.129D+01
 Gap=     0.121 Goal=   None    Shift=    0.000
 Gap=     0.102 Goal=   None    Shift=    0.000
 RMSDP=2.64D-07 MaxDP=3.70D-05 DE=-9.87D-09 OVMax= 2.70D-04

 Cycle  23  Pass 1  IDiag  1:
 RMSU=  5.76D-08    CP:  1.00D+00  1.87D+00
 E= -3823.94771483816     Delta-E=       -0.000000006909 Rises=F Damp=F
 DIIS: error= 1.74D-06 at cycle  23 NSaved=  20.
 NSaved=20 IEnMin=20 EnMin= -3823.94771483816     IErMin=20 ErrMin= 1.74D-06
 ErrMax= 1.74D-06  0.00D+00 EMaxC= 1.00D-01 BMatC= 6.13D-10 BMatP= 9.15D-10
 IDIUse=1 WtCom= 1.00D+00 WtEn= 0.00D+00
 Coeff-Com: -0.684D-05 0.141D-05 0.199D-05 0.404D-04 0.625D-04 0.144D-03
 Coeff-Com:  0.448D-03 0.914D-03 0.547D-03-0.389D-02-0.127D-01-0.288D-01
 Coeff-Com:  0.116D-01 0.130D+00 0.132D+00-0.593D-01-0.411D+00-0.488D+00
 Coeff-Com:  0.712D+00 0.102D+01
 Coeff:     -0.684D-05 0.141D-05 0.199D-05 0.404D-04 0.625D-04 0.144D-03
 Coeff:      0.448D-03 0.914D-03 0.547D-03-0.389D-02-0.127D-01-0.288D-01
 Coeff:      0.116D-01 0.130D+00 0.132D+00-0.593D-01-0.411D+00-0.488D+00
 Coeff:      0.712D+00 0.102D+01
 Gap=     0.121 Goal=   None    Shift=    0.000
 Gap=     0.102 Goal=   None    Shift=    0.000
 RMSDP=2.14D-07 MaxDP=3.10D-05 DE=-6.91D-09 OVMax= 2.22D-04

 Cycle  24  Pass 1  IDiag  1:
 RMSU=  2.81D-08    CP:  1.00D+00  2.54D+00  2.24D+00
 E= -3823.94771484242     Delta-E=       -0.000000004260 Rises=F Damp=F
 DIIS: error= 1.31D-06 at cycle  24 NSaved=  20.
 NSaved=20 IEnMin=20 EnMin= -3823.94771484242     IErMin=20 ErrMin= 1.31D-06
 ErrMax= 1.31D-06  0.00D+00 EMaxC= 1.00D-01 BMatC= 3.83D-10 BMatP= 6.13D-10
 IDIUse=1 WtCom= 1.00D+00 WtEn= 0.00D+00
 Coeff-Com:  0.176D-05-0.109D-04-0.158D-04-0.200D-04-0.219D-04 0.105D-03
 Coeff-Com:  0.553D-03 0.118D-02 0.336D-02 0.152D-02-0.252D-01-0.400D-01
 Coeff-Com: -0.275D-01 0.132D+00 0.216D+00-0.394D-01-0.501D+00-0.436D+00
 Coeff-Com:  0.640D+00 0.107D+01
 Coeff:      0.176D-05-0.109D-04-0.158D-04-0.200D-04-0.219D-04 0.105D-03
 Coeff:      0.553D-03 0.118D-02 0.336D-02 0.152D-02-0.252D-01-0.400D-01
 Coeff:     -0.275D-01 0.132D+00 0.216D+00-0.394D-01-0.501D+00-0.436D+00
 Coeff:      0.640D+00 0.107D+01
 Gap=     0.121 Goal=   None    Shift=    0.000
 Gap=     0.102 Goal=   None    Shift=    0.000
 RMSDP=2.09D-07 MaxDP=3.03D-05 DE=-4.26D-09 OVMax= 2.17D-04

 Cycle  25  Pass 1  IDiag  1:
 RMSU=  7.10D-08    CP:  1.00D+00  3.00D+00  3.00D+00  2.15D+00
 E= -3823.94771484547     Delta-E=       -0.000000003056 Rises=F Damp=F
 DIIS: error= 8.90D-07 at cycle  25 NSaved=  20.
 NSaved=20 IEnMin=20 EnMin= -3823.94771484547     IErMin=20 ErrMin= 8.90D-07
 ErrMax= 8.90D-07  0.00D+00 EMaxC= 1.00D-01 BMatC= 1.96D-10 BMatP= 3.83D-10
 IDIUse=1 WtCom= 1.00D+00 WtEn= 0.00D+00
 Coeff-Com: -0.163D-06-0.904D-05-0.277D-04-0.855D-04-0.257D-03-0.667D-04
 Coeff-Com:  0.348D-03 0.214D-02 0.432D-02 0.862D-02-0.426D-02-0.479D-01
 Coeff-Com: -0.654D-01 0.286D-02 0.200D+00 0.287D+00-0.349D+00-0.574D+00
 Coeff-Com: -0.314D-01 0.157D+01
 Coeff:     -0.163D-06-0.904D-05-0.277D-04-0.855D-04-0.257D-03-0.667D-04
 Coeff:      0.348D-03 0.214D-02 0.432D-02 0.862D-02-0.426D-02-0.479D-01
 Coeff:     -0.654D-01 0.286D-02 0.200D+00 0.287D+00-0.349D+00-0.574D+00
 Coeff:     -0.314D-01 0.157D+01
 Gap=     0.121 Goal=   None    Shift=    0.000
 Gap=     0.102 Goal=   None    Shift=    0.000
 RMSDP=1.72D-07 MaxDP=2.39D-05 DE=-3.06D-09 OVMax= 1.78D-04

 Cycle  26  Pass 1  IDiag  1:
 RMSU=  4.84D-08    CP:  1.00D+00  3.00D+00  3.00D+00  3.00D+00  3.00D+00
 E= -3823.94771484747     Delta-E=       -0.000000001994 Rises=F Damp=F
 DIIS: error= 5.53D-07 at cycle  26 NSaved=  20.
 NSaved=20 IEnMin=20 EnMin= -3823.94771484747     IErMin=20 ErrMin= 5.53D-07
 ErrMax= 5.53D-07  0.00D+00 EMaxC= 1.00D-01 BMatC= 1.22D-10 BMatP= 1.96D-10
 IDIUse=1 WtCom= 1.00D+00 WtEn= 0.00D+00
 Coeff-Com: -0.696D-05-0.189D-04-0.367D-04-0.815D-04 0.156D-03 0.355D-03
 Coeff-Com:  0.906D-03 0.134D-02 0.348D-02 0.196D-02-0.101D-01-0.515D-01
 Coeff-Com: -0.549D-01 0.939D-01 0.303D+00 0.129D-01-0.577D+00-0.543D+00
 Coeff-Com:  0.874D+00 0.945D+00
 Coeff:     -0.696D-05-0.189D-04-0.367D-04-0.815D-04 0.156D-03 0.355D-03
 Coeff:      0.906D-03 0.134D-02 0.348D-02 0.196D-02-0.101D-01-0.515D-01
 Coeff:     -0.549D-01 0.939D-01 0.303D+00 0.129D-01-0.577D+00-0.543D+00
 Coeff:      0.874D+00 0.945D+00
 Gap=     0.121 Goal=   None    Shift=    0.000
 Gap=     0.102 Goal=   None    Shift=    0.000
 RMSDP=1.26D-07 MaxDP=1.70D-05 DE=-1.99D-09 OVMax= 1.30D-04

 Cycle  27  Pass 1  IDiag  1:
 RMSU=  9.90D-08    CP:  1.00D+00  3.00D+00  3.00D+00  3.00D+00  3.00D+00
                    CP:  2.63D+00
 E= -3823.94771484835     Delta-E=       -0.000000000886 Rises=F Damp=F
 DIIS: error= 3.16D-07 at cycle  27 NSaved=  20.
 NSaved=20 IEnMin=20 EnMin= -3823.94771484835     IErMin=20 ErrMin= 3.16D-07
 ErrMax= 3.16D-07  0.00D+00 EMaxC= 1.00D-01 BMatC= 6.38D-11 BMatP= 1.22D-10
 IDIUse=1 WtCom= 1.00D+00 WtEn= 0.00D+00
 Coeff-Com:  0.269D-05 0.175D-04 0.855D-04 0.896D-04-0.193D-04-0.505D-03
 Coeff-Com: -0.121D-02-0.108D-02 0.334D-02 0.197D-01 0.319D-02-0.392D-01
 Coeff-Com: -0.602D-01 0.129D-01 0.260D+00 0.888D-02-0.366D+00-0.574D+00
 Coeff-Com:  0.602D+00 0.113D+01
 Coeff:      0.269D-05 0.175D-04 0.855D-04 0.896D-04-0.193D-04-0.505D-03
 Coeff:     -0.121D-02-0.108D-02 0.334D-02 0.197D-01 0.319D-02-0.392D-01
 Coeff:     -0.602D-01 0.129D-01 0.260D+00 0.888D-02-0.366D+00-0.574D+00
 Coeff:      0.602D+00 0.113D+01
 Gap=     0.121 Goal=   None    Shift=    0.000
 Gap=     0.102 Goal=   None    Shift=    0.000
 RMSDP=1.23D-07 MaxDP=1.58D-05 DE=-8.86D-10 OVMax= 1.25D-04

 Cycle  28  Pass 1  IDiag  1:
 RMSU=  5.73D-08    CP:  1.00D+00  3.00D+00  3.00D+00  3.00D+00  3.00D+00
                    CP:  3.00D+00  1.98D+00
 E= -3823.94771484890     Delta-E=       -0.000000000551 Rises=F Damp=F
 DIIS: error= 1.59D-07 at cycle  28 NSaved=  20.
 NSaved=20 IEnMin=20 EnMin= -3823.94771484890     IErMin=20 ErrMin= 1.59D-07
 ErrMax= 1.59D-07  0.00D+00 EMaxC= 1.00D-01 BMatC= 3.41D-11 BMatP= 6.38D-11
 IDIUse=1 WtCom= 1.00D+00 WtEn= 0.00D+00
 Coeff-Com:  0.645D-05 0.465D-04 0.159D-04-0.624D-04-0.279D-03-0.623D-03
 Coeff-Com:  0.397D-03 0.215D-02 0.949D-02 0.526D-02-0.144D-01-0.427D-01
 Coeff-Com: -0.464D-01 0.149D+00 0.138D+00-0.927D-01-0.627D+00 0.100D+00
 Coeff-Com:  0.778D+00 0.641D+00
 Coeff:      0.645D-05 0.465D-04 0.159D-04-0.624D-04-0.279D-03-0.623D-03
 Coeff:      0.397D-03 0.215D-02 0.949D-02 0.526D-02-0.144D-01-0.427D-01
 Coeff:     -0.464D-01 0.149D+00 0.138D+00-0.927D-01-0.627D+00 0.100D+00
 Coeff:      0.778D+00 0.641D+00
 Gap=     0.121 Goal=   None    Shift=    0.000
 Gap=     0.102 Goal=   None    Shift=    0.000
 RMSDP=4.92D-08 MaxDP=5.97D-06 DE=-5.51D-10 OVMax= 4.97D-05

 Cycle  29  Pass 1  IDiag  1:
 RMSU=  6.25D-09    CP:  1.00D+00  3.00D+00  3.00D+00  3.00D+00  3.00D+00
                    CP:  3.00D+00  2.38D+00  1.51D+00
 E= -3823.94771484902     Delta-E=       -0.000000000120 Rises=F Damp=F
 DIIS: error= 9.33D-08 at cycle  29 NSaved=  20.
 NSaved=20 IEnMin=20 EnMin= -3823.94771484902     IErMin=20 ErrMin= 9.33D-08
 ErrMax= 9.33D-08  0.00D+00 EMaxC= 1.00D-01 BMatC= 8.14D-12 BMatP= 3.41D-11
 IDIUse=1 WtCom= 1.00D+00 WtEn= 0.00D+00
 Coeff-Com: -0.592D-05-0.706D-04-0.853D-04 0.447D-04 0.331D-03 0.247D-03
 Coeff-Com: -0.765D-03-0.301D-02 0.556D-02 0.128D-01-0.608D-02-0.423D-01
 Coeff-Com: -0.224D-01 0.940D-01 0.102D+00-0.172D+00-0.155D+00 0.335D-01
 Coeff-Com:  0.342D+00 0.811D+00
 Coeff:     -0.592D-05-0.706D-04-0.853D-04 0.447D-04 0.331D-03 0.247D-03
 Coeff:     -0.765D-03-0.301D-02 0.556D-02 0.128D-01-0.608D-02-0.423D-01
 Coeff:     -0.224D-01 0.940D-01 0.102D+00-0.172D+00-0.155D+00 0.335D-01
 Coeff:      0.342D+00 0.811D+00
 Gap=     0.121 Goal=   None    Shift=    0.000
 Gap=     0.102 Goal=   None    Shift=    0.000
 RMSDP=2.01D-08 MaxDP=2.57D-06 DE=-1.20D-10 OVMax= 2.00D-05

 Cycle  30  Pass 1  IDiag  1:
 RMSU=  3.82D-09    CP:  1.00D+00  3.00D+00  3.00D+00  3.00D+00  3.00D+00
                    CP:  3.00D+00  2.53D+00  1.72D+00  1.23D+00
 E= -3823.94771484905     Delta-E=       -0.000000000029 Rises=F Damp=F
 DIIS: error= 6.49D-08 at cycle  30 NSaved=  20.
 NSaved=20 IEnMin=20 EnMin= -3823.94771484905     IErMin=20 ErrMin= 6.49D-08
 ErrMax= 6.49D-08  0.00D+00 EMaxC= 1.00D-01 BMatC= 5.55D-12 BMatP= 8.14D-12
 IDIUse=1 WtCom= 1.00D+00 WtEn= 0.00D+00
 Coeff-Com: -0.266D-04-0.351D-04-0.624D-06 0.162D-03-0.514D-03-0.992D-03
 Coeff-Com: -0.269D-02 0.519D-02 0.134D-01 0.141D-03-0.261D-01-0.494D-01
 Coeff-Com:  0.445D-01 0.102D+00 0.243D-01-0.139D+00-0.179D+00 0.769D-01
 Coeff-Com:  0.593D+00 0.539D+00
 Coeff:     -0.266D-04-0.351D-04-0.624D-06 0.162D-03-0.514D-03-0.992D-03
 Coeff:     -0.269D-02 0.519D-02 0.134D-01 0.141D-03-0.261D-01-0.494D-01
 Coeff:      0.445D-01 0.102D+00 0.243D-01-0.139D+00-0.179D+00 0.769D-01
 Coeff:      0.593D+00 0.539D+00
 Gap=     0.121 Goal=   None    Shift=    0.000
 Gap=     0.102 Goal=   None    Shift=    0.000
 RMSDP=6.79D-09 MaxDP=9.46D-07 DE=-2.91D-11 OVMax= 6.58D-06

 SCF Done:  E(UB3LYP) =  -3823.94771485     A.U. after   30 cycles
            NFock= 30  Conv=0.68D-08     -V/T= 2.0024
 <Sx>= 0.0000 <Sy>= 0.0000 <Sz>= 2.0000 <S**2>= 6.0079 S= 2.0016
 <L.S>= 0.000000000000E+00
 KE= 3.814737044201D+03 PE=-1.933860879353D+04 EE= 6.543517381432D+03
 Annihilation of the first spin contaminant:
 S**2 before annihilation     6.0079,   after     6.0000
 Leave Link  502 at Sat Oct 20 09:43:44 2018, MaxMem=   838860800 cpu:     33368.4
 (Enter /soft/sl6.3/x86_64/gaussian/g09_d01/g09/l601.exe)
 Copying SCF densities to generalized density rwf, IOpCl= 1 IROHF=0.

 **********************************************************************

            Population analysis using the SCF density.

 **********************************************************************

 Orbital symmetries:
 Alpha Orbitals:
       Occupied  (A) (A) (A) (A) (A) (A) (A) (A) (A) (A) (A) (A)
                 (A) (A) (A) (A) (A) (A) (A) (A) (A) (A) (A) (A)
                 (A) (A) (A) (A) (A) (A) (A) (A) (A) (A) (A) (A)
                 (A) (A) (A) (A) (A) (A) (A) (A) (A) (A) (A) (A)
                 (A) (A) (A) (A) (A) (A) (A) (A) (A) (A) (A) (A)
                 (A) (A) (A) (A) (A) (A) (A) (A) (A) (A) (A) (A)
                 (A) (A) (A) (A) (A) (A) (A) (A) (A) (A) (A) (A)
                 (A) (A) (A) (A) (A) (A) (A) (A) (A) (A) (A) (A)
                 (A) (A) (A) (A) (A) (A) (A) (A) (A) (A) (A) (A)
                 (A) (A) (A) (A) (A) (A) (A) (A) (A) (A) (A) (A)
                 (A) (A) (A) (A) (A) (A) (A) (A) (A) (A) (A) (A)
                 (A) (A) (A) (A) (A) (A) (A) (A) (A) (A) (A) (A)
                 (A) (A) (A) (A) (A) (A) (A) (A) (A) (A) (A) (A)
       Virtual   (A) (A) (A) (A) (A) (A) (A) (A) (A) (A) (A) (A)
                 (A) (A) (A) (A) (A) (A) (A) (A) (A) (A) (A) (A)
                 (A) (A) (A) (A) (A) (A) (A) (A) (A) (A) (A) (A)
                 (A) (A) (A) (A) (A) (A) (A) (A) (A) (A) (A) (A)
                 (A) (A) (A) (A) (A) (A) (A) (A) (A) (A) (A) (A)
                 (A) (A) (A) (A) (A) (A) (A) (A) (A) (A) (A) (A)
                 (A) (A) (A) (A) (A) (A) (A) (A) (A) (A) (A) (A)
                 (A) (A) (A) (A) (A) (A) (A) (A) (A) (A) (A) (A)
                 (A) (A) (A) (A) (A) (A) (A) (A) (A) (A) (A) (A)
                 (A) (A) (A) (A) (A) (A) (A) (A) (A) (A) (A) (A)
                 (A) (A) (A) (A) (A) (A) (A) (A) (A) (A) (A) (A)
                 (A) (A) (A) (A) (A) (A) (A) (A) (A) (A) (A) (A)
                 (A) (A) (A) (A) (A) (A) (A) (A) (A) (A) (A) (A)
                 (A) (A) (A) (A) (A) (A) (A) (A) (A) (A) (A) (A)
                 (A) (A) (A) (A) (A) (A) (A) (A) (A) (A) (A) (A)
                 (A) (A) (A) (A) (A) (A) (A) (A) (A) (A) (A) (A)
                 (A) (A) (A) (A) (A) (A) (A) (A) (A) (A) (A) (A)
                 (A) (A) (A) (A) (A) (A) (A) (A) (A) (A) (A) (A)
                 (A) (A) (A) (A) (A) (A) (A) (A) (A) (A) (A) (A)
                 (A) (A) (A) (A) (A) (A) (A) (A) (A) (A) (A) (A)
                 (A) (A) (A) (A) (A) (A) (A) (A) (A) (A) (A) (A)
                 (A) (A) (A) (A) (A) (A) (A) (A) (A) (A) (A) (A)
                 (A) (A) (A) (A) (A) (A) (A) (A) (A) (A) (A) (A)
                 (A) (A) (A) (A) (A) (A) (A) (A) (A) (A) (A) (A)
                 (A) (A) (A) (A) (A) (A) (A) (A) (A) (A) (A) (A)
                 (A) (A) (A) (A) (A) (A) (A) (A) (A) (A) (A) (A)
                 (A) (A) (A) (A) (A) (A) (A) (A) (A) (A) (A) (A)
                 (A) (A) (A) (A) (A) (A) (A) (A) (A) (A) (A) (A)
                 (A) (A) (A) (A) (A) (A) (A) (A) (A) (A) (A) (A)
                 (A) (A) (A) (A) (A) (A) (A) (A) (A) (A) (A) (A)
                 (A) (A) (A) (A) (A) (A) (A) (A) (A) (A) (A) (A)
                 (A) (A) (A) (A) (A) (A) (A) (A) (A) (A) (A) (A)
                 (A) (A) (A) (A) (A) (A) (A) (A) (A) (A) (A) (A)
                 (A) (A) (A) (A) (A) (A) (A) (A) (A) (A) (A) (A)
                 (A) (A) (A) (A) (A) (A) (A) (A) (A) (A) (A) (A)
                 (A) (A) (A) (A) (A) (A) (A) (A) (A) (A) (A) (A)
                 (A) (A) (A) (A) (A) (A) (A) (A) (A) (A) (A) (A)
                 (A) (A) (A) (A) (A) (A) (A) (A) (A) (A) (A) (A)
                 (A) (A) (A) (A) (A) (A) (A) (A) (A) (A) (A) (A)
                 (A) (A) (A) (A) (A) (A) (A) (A) (A) (A) (A) (A)
                 (A) (A) (A) (A) (A) (A) (A) (A) (A) (A) (A) (A)
                 (A) (A) (A) (A) (A) (A) (A) (A) (A) (A) (A) (A)
                 (A) (A) (A) (A) (A) (A) (A) (A) (A) (A) (A) (A)
                 (A) (A) (A) (A) (A) (A) (A) (A) (A) (A) (A) (A)
                 (A) (A) (A) (A) (A) (A) (A) (A) (A) (A) (A) (A)
                 (A) (A) (A) (A) (A) (A) (A) (A) (A) (A) (A) (A)
                 (A) (A) (A) (A) (A) (A) (A) (A) (A) (A) (A) (A)
                 (A) (A) (A) (A) (A) (A) (A) (A) (A) (A) (A) (A)
                 (A) (A) (A) (A) (A) (A) (A) (A) (A) (A) (A) (A)
                 (A) (A) (A) (A) (A) (A) (A) (A) (A) (A) (A) (A)
                 (A) (A) (A) (A) (A) (A) (A) (A) (A) (A) (A) (A)
                 (A) (A) (A) (A) (A) (A) (A) (A) (A) (A) (A) (A)
                 (A) (A) (A) (A) (A) (A) (A) (A) (A) (A) (A) (A)
                 (A) (A) (A) (A) (A) (A) (A) (A) (A) (A) (A) (A)
                 (A) (A) (A) (A) (A) (A) (A) (A) (A) (A) (A) (A)
                 (A) (A) (A) (A) (A) (A) (A) (A) (A) (A) (A) (A)
                 (A) (A) (A) (A) (A) (A) (A) (A) (A) (A) (A) (A)
                 (A) (A) (A) (A) (A) (A) (A) (A) (A) (A) (A) (A)
                 (A) (A)
 Beta  Orbitals:
       Occupied  (A) (A) (A) (A) (A) (A) (A) (A) (A) (A) (A) (A)
                 (A) (A) (A) (A) (A) (A) (A) (A) (A) (A) (A) (A)
                 (A) (A) (A) (A) (A) (A) (A) (A) (A) (A) (A) (A)
                 (A) (A) (A) (A) (A) (A) (A) (A) (A) (A) (A) (A)
                 (A) (A) (A) (A) (A) (A) (A) (A) (A) (A) (A) (A)
                 (A) (A) (A) (A) (A) (A) (A) (A) (A) (A) (A) (A)
                 (A) (A) (A) (A) (A) (A) (A) (A) (A) (A) (A) (A)
                 (A) (A) (A) (A) (A) (A) (A) (A) (A) (A) (A) (A)
                 (A) (A) (A) (A) (A) (A) (A) (A) (A) (A) (A) (A)
                 (A) (A) (A) (A) (A) (A) (A) (A) (A) (A) (A) (A)
                 (A) (A) (A) (A) (A) (A) (A) (A) (A) (A) (A) (A)
                 (A) (A) (A) (A) (A) (A) (A) (A) (A) (A) (A) (A)
                 (A) (A) (A) (A) (A) (A) (A) (A)
       Virtual   (A) (A) (A) (A) (A) (A) (A) (A) (A) (A) (A) (A)
                 (A) (A) (A) (A) (A) (A) (A) (A) (A) (A) (A) (A)
                 (A) (A) (A) (A) (A) (A) (A) (A) (A) (A) (A) (A)
                 (A) (A) (A) (A) (A) (A) (A) (A) (A) (A) (A) (A)
                 (A) (A) (A) (A) (A) (A) (A) (A) (A) (A) (A) (A)
                 (A) (A) (A) (A) (A) (A) (A) (A) (A) (A) (A) (A)
                 (A) (A) (A) (A) (A) (A) (A) (A) (A) (A) (A) (A)
                 (A) (A) (A) (A) (A) (A) (A) (A) (A) (A) (A) (A)
                 (A) (A) (A) (A) (A) (A) (A) (A) (A) (A) (A) (A)
                 (A) (A) (A) (A) (A) (A) (A) (A) (A) (A) (A) (A)
                 (A) (A) (A) (A) (A) (A) (A) (A) (A) (A) (A) (A)
                 (A) (A) (A) (A) (A) (A) (A) (A) (A) (A) (A) (A)
                 (A) (A) (A) (A) (A) (A) (A) (A) (A) (A) (A) (A)
                 (A) (A) (A) (A) (A) (A) (A) (A) (A) (A) (A) (A)
                 (A) (A) (A) (A) (A) (A) (A) (A) (A) (A) (A) (A)
                 (A) (A) (A) (A) (A) (A) (A) (A) (A) (A) (A) (A)
                 (A) (A) (A) (A) (A) (A) (A) (A) (A) (A) (A) (A)
                 (A) (A) (A) (A) (A) (A) (A) (A) (A) (A) (A) (A)
                 (A) (A) (A) (A) (A) (A) (A) (A) (A) (A) (A) (A)
                 (A) (A) (A) (A) (A) (A) (A) (A) (A) (A) (A) (A)
                 (A) (A) (A) (A) (A) (A) (A) (A) (A) (A) (A) (A)
                 (A) (A) (A) (A) (A) (A) (A) (A) (A) (A) (A) (A)
                 (A) (A) (A) (A) (A) (A) (A) (A) (A) (A) (A) (A)
                 (A) (A) (A) (A) (A) (A) (A) (A) (A) (A) (A) (A)
                 (A) (A) (A) (A) (A) (A) (A) (A) (A) (A) (A) (A)
                 (A) (A) (A) (A) (A) (A) (A) (A) (A) (A) (A) (A)
                 (A) (A) (A) (A) (A) (A) (A) (A) (A) (A) (A) (A)
                 (A) (A) (A) (A) (A) (A) (A) (A) (A) (A) (A) (A)
                 (A) (A) (A) (A) (A) (A) (A) (A) (A) (A) (A) (A)
                 (A) (A) (A) (A) (A) (A) (A) (A) (A) (A) (A) (A)
                 (A) (A) (A) (A) (A) (A) (A) (A) (A) (A) (A) (A)
                 (A) (A) (A) (A) (A) (A) (A) (A) (A) (A) (A) (A)
                 (A) (A) (A) (A) (A) (A) (A) (A) (A) (A) (A) (A)
                 (A) (A) (A) (A) (A) (A) (A) (A) (A) (A) (A) (A)
                 (A) (A) (A) (A) (A) (A) (A) (A) (A) (A) (A) (A)
                 (A) (A) (A) (A) (A) (A) (A) (A) (A) (A) (A) (A)
                 (A) (A) (A) (A) (A) (A) (A) (A) (A) (A) (A) (A)
                 (A) (A) (A) (A) (A) (A) (A) (A) (A) (A) (A) (A)
                 (A) (A) (A) (A) (A) (A) (A) (A) (A) (A) (A) (A)
                 (A) (A) (A) (A) (A) (A) (A) (A) (A) (A) (A) (A)
                 (A) (A) (A) (A) (A) (A) (A) (A) (A) (A) (A) (A)
                 (A) (A) (A) (A) (A) (A) (A) (A) (A) (A) (A) (A)
                 (A) (A) (A) (A) (A) (A) (A) (A) (A) (A) (A) (A)
                 (A) (A) (A) (A) (A) (A) (A) (A) (A) (A) (A) (A)
                 (A) (A) (A) (A) (A) (A) (A) (A) (A) (A) (A) (A)
                 (A) (A) (A) (A) (A) (A) (A) (A) (A) (A) (A) (A)
                 (A) (A) (A) (A) (A) (A) (A) (A) (A) (A) (A) (A)
                 (A) (A) (A) (A) (A) (A) (A) (A) (A) (A) (A) (A)
                 (A) (A) (A) (A) (A) (A) (A) (A) (A) (A) (A) (A)
                 (A) (A) (A) (A) (A) (A) (A) (A) (A) (A) (A) (A)
                 (A) (A) (A) (A) (A) (A) (A) (A) (A) (A) (A) (A)
                 (A) (A) (A) (A) (A) (A) (A) (A) (A) (A) (A) (A)
                 (A) (A) (A) (A) (A) (A) (A) (A) (A) (A) (A) (A)
                 (A) (A) (A) (A) (A) (A) (A) (A) (A) (A) (A) (A)
                 (A) (A) (A) (A) (A) (A) (A) (A) (A) (A) (A) (A)
                 (A) (A) (A) (A) (A) (A) (A) (A) (A) (A) (A) (A)
                 (A) (A) (A) (A) (A) (A) (A) (A) (A) (A) (A) (A)
                 (A) (A) (A) (A) (A) (A) (A) (A) (A) (A) (A) (A)
                 (A) (A) (A) (A) (A) (A)
 The electronic state is 5-A.
 Alpha  occ. eigenvalues -- -256.00456-101.41731-101.41731 -29.97589 -25.86205
 Alpha  occ. eigenvalues --  -25.83849 -25.83204 -24.70036 -24.70036 -14.43757
 Alpha  occ. eigenvalues --  -14.43757 -14.39518 -14.39518 -14.36830 -14.36830
 Alpha  occ. eigenvalues --  -14.33691 -14.33690 -10.28571 -10.28571 -10.25471
 Alpha  occ. eigenvalues --  -10.25471 -10.24453 -10.24453 -10.24154 -10.24154
 Alpha  occ. eigenvalues --  -10.23037 -10.23037 -10.22012 -10.22012 -10.21862
 Alpha  occ. eigenvalues --  -10.21862 -10.21389 -10.21389 -10.21093 -10.21093
 Alpha  occ. eigenvalues --  -10.20933 -10.20933 -10.20693 -10.20693 -10.20108
 Alpha  occ. eigenvalues --  -10.20108 -10.19398 -10.19398  -9.33171  -9.33165
 Alpha  occ. eigenvalues --   -7.09176  -7.09176  -7.08924  -7.08924  -7.08907
 Alpha  occ. eigenvalues --   -7.08907  -3.48709  -2.30241  -2.25484  -2.23989
 Alpha  occ. eigenvalues --   -1.24597  -1.24597  -1.13449  -1.13443  -0.97571
 Alpha  occ. eigenvalues --   -0.97500  -0.95927  -0.95900  -0.89212  -0.89209
 Alpha  occ. eigenvalues --   -0.85062  -0.85016  -0.82500  -0.82472  -0.79546
 Alpha  occ. eigenvalues --   -0.79540  -0.79254  -0.79241  -0.77677  -0.77668
 Alpha  occ. eigenvalues --   -0.69438  -0.69345  -0.68924  -0.68448  -0.68342
 Alpha  occ. eigenvalues --   -0.68246  -0.65900  -0.65890  -0.65510  -0.65393
 Alpha  occ. eigenvalues --   -0.63152  -0.62910  -0.61309  -0.61296  -0.58718
 Alpha  occ. eigenvalues --   -0.58577  -0.56975  -0.56896  -0.54258  -0.54176
 Alpha  occ. eigenvalues --   -0.53170  -0.53145  -0.51555  -0.51484  -0.49890
 Alpha  occ. eigenvalues --   -0.49845  -0.49478  -0.49354  -0.49230  -0.49083
 Alpha  occ. eigenvalues --   -0.48867  -0.48864  -0.47813  -0.47785  -0.46698
 Alpha  occ. eigenvalues --   -0.46686  -0.45656  -0.45352  -0.43896  -0.43879
 Alpha  occ. eigenvalues --   -0.43591  -0.43256  -0.43192  -0.42788  -0.42507
 Alpha  occ. eigenvalues --   -0.42380  -0.40580  -0.40271  -0.39697  -0.39666
 Alpha  occ. eigenvalues --   -0.38981  -0.38191  -0.38174  -0.37456  -0.35279
 Alpha  occ. eigenvalues --   -0.34993  -0.34450  -0.33361  -0.33181  -0.32409
 Alpha  occ. eigenvalues --   -0.32350  -0.31815  -0.31807  -0.30989  -0.30790
 Alpha  occ. eigenvalues --   -0.30404  -0.29605  -0.29587  -0.29256  -0.27535
 Alpha  occ. eigenvalues --   -0.27479  -0.25349  -0.25307  -0.24795  -0.24126
 Alpha  occ. eigenvalues --   -0.21603  -0.21515  -0.21273  -0.20963  -0.20837
 Alpha  occ. eigenvalues --   -0.18494
 Alpha virt. eigenvalues --   -0.06411  -0.06343  -0.05668  -0.05429  -0.04872
 Alpha virt. eigenvalues --   -0.04870  -0.03780  -0.03762  -0.01034  -0.01016
 Alpha virt. eigenvalues --    0.02168   0.02349   0.03455   0.03623   0.04812
 Alpha virt. eigenvalues --    0.04828   0.04979   0.05291   0.06014   0.06568
 Alpha virt. eigenvalues --    0.07538   0.08392   0.08833   0.09414   0.09957
 Alpha virt. eigenvalues --    0.10477   0.10550   0.10903   0.11469   0.11844
 Alpha virt. eigenvalues --    0.12059   0.12544   0.13270   0.13890   0.14235
 Alpha virt. eigenvalues --    0.14614   0.14633   0.15863   0.16000   0.16838
 Alpha virt. eigenvalues --    0.17484   0.17657   0.17977   0.18149   0.20260
 Alpha virt. eigenvalues --    0.21448   0.21823   0.22774   0.22916   0.24545
 Alpha virt. eigenvalues --    0.25070   0.25718   0.25967   0.25985   0.26365
 Alpha virt. eigenvalues --    0.26866   0.27333   0.27902   0.27957   0.28012
 Alpha virt. eigenvalues --    0.29225   0.29827   0.29989   0.30186   0.31128
 Alpha virt. eigenvalues --    0.31471   0.31605   0.32102   0.32528   0.32991
 Alpha virt. eigenvalues --    0.33275   0.33753   0.34163   0.34587   0.34789
 Alpha virt. eigenvalues --    0.35182   0.35630   0.35969   0.36101   0.36130
 Alpha virt. eigenvalues --    0.36359   0.36870   0.36941   0.37562   0.37846
 Alpha virt. eigenvalues --    0.38281   0.38343   0.38651   0.38936   0.39093
 Alpha virt. eigenvalues --    0.39290   0.39403   0.39825   0.40005   0.40442
 Alpha virt. eigenvalues --    0.40937   0.41287   0.41377   0.41567   0.41749
 Alpha virt. eigenvalues --    0.42258   0.42432   0.42864   0.42895   0.44107
 Alpha virt. eigenvalues --    0.44265   0.45014   0.45206   0.45512   0.46099
 Alpha virt. eigenvalues --    0.46280   0.46690   0.47088   0.47458   0.47478
 Alpha virt. eigenvalues --    0.48143   0.48826   0.49365   0.49559   0.50111
 Alpha virt. eigenvalues --    0.50491   0.50551   0.51772   0.52160   0.52723
 Alpha virt. eigenvalues --    0.53630   0.53924   0.54197   0.54395   0.55441
 Alpha virt. eigenvalues --    0.55920   0.56192   0.56298   0.56464   0.57036
 Alpha virt. eigenvalues --    0.57222   0.57700   0.58149   0.58460   0.58529
 Alpha virt. eigenvalues --    0.58549   0.58808   0.58909   0.59637   0.59685
 Alpha virt. eigenvalues --    0.59781   0.59947   0.60280   0.60624   0.60978
 Alpha virt. eigenvalues --    0.61233   0.61462   0.62146   0.62738   0.63730
 Alpha virt. eigenvalues --    0.63988   0.64599   0.64662   0.65024   0.65569
 Alpha virt. eigenvalues --    0.66475   0.66692   0.66771   0.66871   0.67940
 Alpha virt. eigenvalues --    0.68782   0.69302   0.69770   0.70913   0.71156
 Alpha virt. eigenvalues --    0.71497   0.72236   0.72632   0.72905   0.73159
 Alpha virt. eigenvalues --    0.73937   0.74005   0.74521   0.74530   0.75134
 Alpha virt. eigenvalues --    0.75227   0.75280   0.76874   0.76907   0.78157
 Alpha virt. eigenvalues --    0.78601   0.78819   0.79587   0.79737   0.80671
 Alpha virt. eigenvalues --    0.81110   0.81818   0.81903   0.82480   0.82495
 Alpha virt. eigenvalues --    0.84054   0.84369   0.84427   0.85548   0.85803
 Alpha virt. eigenvalues --    0.86451   0.86457   0.88375   0.88685   0.88949
 Alpha virt. eigenvalues --    0.89661   0.89962   0.90323   0.91568   0.91926
 Alpha virt. eigenvalues --    0.92756   0.93009   0.93493   0.94378   0.94620
 Alpha virt. eigenvalues --    0.95948   0.95981   0.96404   0.96711   0.97336
 Alpha virt. eigenvalues --    0.97782   0.98119   0.98285   0.98487   0.98663
 Alpha virt. eigenvalues --    0.98687   0.99029   0.99450   0.99556   0.99698
 Alpha virt. eigenvalues --    0.99933   1.00114   1.01419   1.01618   1.01878
 Alpha virt. eigenvalues --    1.03016   1.03026   1.03846   1.03935   1.04164
 Alpha virt. eigenvalues --    1.04524   1.04630   1.05005   1.05369   1.05690
 Alpha virt. eigenvalues --    1.07272   1.07496   1.07631   1.08260   1.08279
 Alpha virt. eigenvalues --    1.09024   1.10008   1.10024   1.12872   1.13607
 Alpha virt. eigenvalues --    1.15261   1.15496   1.16506   1.16675   1.16866
 Alpha virt. eigenvalues --    1.17466   1.18701   1.19721   1.20756   1.21390
 Alpha virt. eigenvalues --    1.22016   1.24151   1.24284   1.24658   1.25204
 Alpha virt. eigenvalues --    1.25881   1.26758   1.27462   1.28556   1.29051
 Alpha virt. eigenvalues --    1.29150   1.30973   1.31380   1.32296   1.32944
 Alpha virt. eigenvalues --    1.33124   1.34450   1.35780   1.36702   1.38105
 Alpha virt. eigenvalues --    1.38389   1.40276   1.40740   1.40838   1.41076
 Alpha virt. eigenvalues --    1.41661   1.42587   1.42815   1.43841   1.44069
 Alpha virt. eigenvalues --    1.44279   1.45326   1.46693   1.47522   1.49345
 Alpha virt. eigenvalues --    1.50439   1.50523   1.50872   1.51456   1.51855
 Alpha virt. eigenvalues --    1.51877   1.52271   1.52481   1.52783   1.54288
 Alpha virt. eigenvalues --    1.54522   1.54623   1.55653   1.55693   1.56040
 Alpha virt. eigenvalues --    1.56059   1.56509   1.56538   1.56989   1.57320
 Alpha virt. eigenvalues --    1.59007   1.59043   1.59371   1.59805   1.60368
 Alpha virt. eigenvalues --    1.60570   1.60800   1.62597   1.62930   1.63476
 Alpha virt. eigenvalues --    1.63961   1.65280   1.65676   1.66519   1.66630
 Alpha virt. eigenvalues --    1.67281   1.67386   1.68585   1.70756   1.71225
 Alpha virt. eigenvalues --    1.71506   1.72392   1.73682   1.73827   1.73898
 Alpha virt. eigenvalues --    1.74046   1.74359   1.75199   1.76362   1.76637
 Alpha virt. eigenvalues --    1.76700   1.77114   1.77518   1.78850   1.79549
 Alpha virt. eigenvalues --    1.81084   1.81640   1.82449   1.82631   1.82716
 Alpha virt. eigenvalues --    1.83307   1.84445   1.85788   1.86182   1.86637
 Alpha virt. eigenvalues --    1.86825   1.87301   1.87538   1.87669   1.87704
 Alpha virt. eigenvalues --    1.87875   1.88354   1.88540   1.88567   1.89016
 Alpha virt. eigenvalues --    1.89553   1.89828   1.90097   1.90414   1.92283
 Alpha virt. eigenvalues --    1.92809   1.93363   1.94593   1.94764   1.95082
 Alpha virt. eigenvalues --    1.96093   1.97709   1.97957   1.98392   1.98706
 Alpha virt. eigenvalues --    1.98901   1.99183   1.99915   2.03104   2.03568
 Alpha virt. eigenvalues --    2.04224   2.04308   2.04382   2.04912   2.05389
 Alpha virt. eigenvalues --    2.05772   2.08364   2.10914   2.11711   2.11805
 Alpha virt. eigenvalues --    2.14222   2.15264   2.15316   2.16622   2.17019
 Alpha virt. eigenvalues --    2.17573   2.17693   2.18171   2.18488   2.22254
 Alpha virt. eigenvalues --    2.22479   2.23955   2.24540   2.24596   2.25369
 Alpha virt. eigenvalues --    2.25673   2.25835   2.26160   2.26834   2.27078
 Alpha virt. eigenvalues --    2.27633   2.27641   2.28545   2.28812   2.29170
 Alpha virt. eigenvalues --    2.29521   2.29821   2.30235   2.31797   2.32247
 Alpha virt. eigenvalues --    2.33968   2.34074   2.35915   2.37197   2.38603
 Alpha virt. eigenvalues --    2.38999   2.40937   2.41455   2.41817   2.42870
 Alpha virt. eigenvalues --    2.44480   2.46987   2.47009   2.48596   2.49503
 Alpha virt. eigenvalues --    2.50560   2.50568   2.54056   2.54076   2.55183
 Alpha virt. eigenvalues --    2.55289   2.56216   2.56839   2.57081   2.57260
 Alpha virt. eigenvalues --    2.57432   2.57435   2.57697   2.58081   2.58854
 Alpha virt. eigenvalues --    2.59002   2.59568   2.59647   2.60300   2.60430
 Alpha virt. eigenvalues --    2.60807   2.61227   2.61272   2.62219   2.62747
 Alpha virt. eigenvalues --    2.63226   2.63260   2.63718   2.63861   2.64388
 Alpha virt. eigenvalues --    2.64845   2.65555   2.65830   2.66422   2.66509
 Alpha virt. eigenvalues --    2.67798   2.68207   2.68330   2.69339   2.69814
 Alpha virt. eigenvalues --    2.70046   2.70175   2.71093   2.71159   2.71535
 Alpha virt. eigenvalues --    2.71805   2.72703   2.73227   2.74828   2.75124
 Alpha virt. eigenvalues --    2.75773   2.77740   2.78378   2.78574   2.80085
 Alpha virt. eigenvalues --    2.80393   2.81128   2.82113   2.82918   2.83058
 Alpha virt. eigenvalues --    2.83585   2.83939   2.84439   2.84978   2.87338
 Alpha virt. eigenvalues --    2.88443   2.88530   2.88987   2.89183   2.89740
 Alpha virt. eigenvalues --    2.89904   2.92026   2.93661   2.94164   2.94867
 Alpha virt. eigenvalues --    2.95341   2.96244   2.96751   2.97075   2.98159
 Alpha virt. eigenvalues --    2.99297   2.99678   3.01872   3.02210   3.03654
 Alpha virt. eigenvalues --    3.04815   3.05128   3.07474   3.08856   3.11740
 Alpha virt. eigenvalues --    3.11817   3.13633   3.13667   3.15201   3.16918
 Alpha virt. eigenvalues --    3.21794   3.22622   3.25357   3.25707   3.29387
 Alpha virt. eigenvalues --    3.29411   3.32672   3.32800   3.33952   3.34811
 Alpha virt. eigenvalues --    3.37337   3.38485   3.40462   3.40874   3.43494
 Alpha virt. eigenvalues --    3.43605   3.44814   3.44837   3.45117   3.45821
 Alpha virt. eigenvalues --    3.49141   3.56172   3.56501   3.56569   3.57681
 Alpha virt. eigenvalues --    3.58264   3.59363   3.61300   3.62670   3.65701
 Alpha virt. eigenvalues --    3.65719   3.71944   3.72690   3.74500   3.77541
 Alpha virt. eigenvalues --    3.77542   3.77779   3.82453   3.82481   3.83300
 Alpha virt. eigenvalues --    3.83682   3.85931   3.85958   3.86781   3.86877
 Alpha virt. eigenvalues --    3.88654   3.89361   3.93634   3.93748   3.96533
 Alpha virt. eigenvalues --    3.96669   3.97438   3.97443   3.99430   3.99680
 Alpha virt. eigenvalues --    4.02265   4.03499   4.04567   4.06105   4.06702
 Alpha virt. eigenvalues --    4.06819   4.07223   4.07329   4.12071   4.12156
 Alpha virt. eigenvalues --    4.14034   4.18153   4.26293   4.27277   4.39971
 Alpha virt. eigenvalues --    4.48710   4.49198   4.51899   4.61099   4.62024
 Alpha virt. eigenvalues --    4.73137   4.73141   4.79352   4.80356   4.80954
 Alpha virt. eigenvalues --    4.81343   5.06408   5.06533   5.22867   5.23617
 Alpha virt. eigenvalues --    5.60712   5.61165   5.61370   5.62227   5.81595
 Alpha virt. eigenvalues --    5.96123   6.06616   6.06619   6.07479   6.22968
 Alpha virt. eigenvalues --    6.22974   6.52945   6.52951   7.65845   8.04368
 Alpha virt. eigenvalues --    8.10240   9.53564   9.75901  23.41149  23.41228
 Alpha virt. eigenvalues --   23.60136  23.61122  23.75701  23.76408  23.84677
 Alpha virt. eigenvalues --   23.84701  23.86846  23.87100  23.91319  23.91320
 Alpha virt. eigenvalues --   23.97580  23.97743  24.01832  24.01841  24.06427
 Alpha virt. eigenvalues --   24.06519  24.07554  24.07556  24.10601  24.10683
 Alpha virt. eigenvalues --   24.13977  24.14062  24.14567  24.14581  25.59935
 Alpha virt. eigenvalues --   25.62333  25.64855  25.64987  25.73778  25.84267
 Alpha virt. eigenvalues --   26.50186  33.66342  33.92627  33.97851  35.35578
 Alpha virt. eigenvalues --   35.36216  35.47725  35.47744  35.59499  35.59673
 Alpha virt. eigenvalues --   35.63905  35.65286  66.74780  66.74780 147.24798
 Alpha virt. eigenvalues --  215.44944 215.73339 777.08217
  Beta  occ. eigenvalues -- -256.00480-101.41645-101.41645 -29.89918 -25.78968
  Beta  occ. eigenvalues --  -25.77861 -25.77622 -24.70036 -24.70036 -14.43745
  Beta  occ. eigenvalues --  -14.43744 -14.39515 -14.39515 -14.36713 -14.36713
  Beta  occ. eigenvalues --  -14.33567 -14.33567 -10.28570 -10.28570 -10.25470
  Beta  occ. eigenvalues --  -10.25470 -10.24453 -10.24453 -10.24157 -10.24157
  Beta  occ. eigenvalues --  -10.23036 -10.23036 -10.22015 -10.22015 -10.21862
  Beta  occ. eigenvalues --  -10.21862 -10.21388 -10.21388 -10.21093 -10.21093
  Beta  occ. eigenvalues --  -10.20934 -10.20934 -10.20694 -10.20694 -10.20104
  Beta  occ. eigenvalues --  -10.20104 -10.19394 -10.19394  -9.33089  -9.33082
  Beta  occ. eigenvalues --   -7.09020  -7.09020  -7.08818  -7.08818  -7.08810
  Beta  occ. eigenvalues --   -7.08810  -3.30398  -2.07790  -2.07155  -2.06826
  Beta  occ. eigenvalues --   -1.24597  -1.24597  -1.13401  -1.13394  -0.97475
  Beta  occ. eigenvalues --   -0.97406  -0.95857  -0.95828  -0.89198  -0.89196
  Beta  occ. eigenvalues --   -0.85044  -0.84999  -0.82460  -0.82435  -0.79541
  Beta  occ. eigenvalues --   -0.79536  -0.79242  -0.79227  -0.77653  -0.77646
  Beta  occ. eigenvalues --   -0.69386  -0.69324  -0.68582  -0.68303  -0.68000
  Beta  occ. eigenvalues --   -0.67932  -0.65885  -0.65879  -0.65474  -0.65364
  Beta  occ. eigenvalues --   -0.63114  -0.62870  -0.61272  -0.61270  -0.58688
  Beta  occ. eigenvalues --   -0.58558  -0.56959  -0.56885  -0.54201  -0.54142
  Beta  occ. eigenvalues --   -0.53150  -0.53132  -0.51507  -0.51459  -0.49855
  Beta  occ. eigenvalues --   -0.49823  -0.49416  -0.49322  -0.49196  -0.49061
  Beta  occ. eigenvalues --   -0.48863  -0.48861  -0.47788  -0.47775  -0.46696
  Beta  occ. eigenvalues --   -0.46683  -0.45639  -0.45338  -0.43885  -0.43872
  Beta  occ. eigenvalues --   -0.43254  -0.43175  -0.43173  -0.42684  -0.42424
  Beta  occ. eigenvalues --   -0.42346  -0.40325  -0.40238  -0.39635  -0.39086
  Beta  occ. eigenvalues --   -0.38379  -0.38172  -0.38136  -0.37255  -0.34565
  Beta  occ. eigenvalues --   -0.34396  -0.33923  -0.32118  -0.31796  -0.31789
  Beta  occ. eigenvalues --   -0.30802  -0.30749  -0.30723  -0.30582  -0.29581
  Beta  occ. eigenvalues --   -0.29577  -0.27584  -0.27522  -0.25810  -0.25397
  Beta  occ. eigenvalues --   -0.25327  -0.23389  -0.21696  -0.21611  -0.21159
  Beta  occ. eigenvalues --   -0.21087  -0.16644
  Beta virt. eigenvalues --   -0.06433  -0.06395  -0.06021  -0.05603  -0.04873
  Beta virt. eigenvalues --   -0.04869  -0.03901  -0.03758  -0.01494  -0.01010
  Beta virt. eigenvalues --    0.00704   0.01051   0.01751   0.02234   0.02351
  Beta virt. eigenvalues --    0.03462   0.03673   0.04762   0.04854   0.05231
  Beta virt. eigenvalues --    0.05296   0.06016   0.06081   0.06600   0.07566
  Beta virt. eigenvalues --    0.08396   0.08839   0.09464   0.10039   0.10487
  Beta virt. eigenvalues --    0.10635   0.10907   0.11624   0.11848   0.12110
  Beta virt. eigenvalues --    0.12558   0.13357   0.13924   0.14411   0.14639
  Beta virt. eigenvalues --    0.14734   0.15880   0.16204   0.16930   0.17691
  Beta virt. eigenvalues --    0.17905   0.18007   0.19394   0.20364   0.21490
  Beta virt. eigenvalues --    0.21876   0.22794   0.22957   0.24835   0.25083
  Beta virt. eigenvalues --    0.25991   0.26041   0.26175   0.26432   0.26952
  Beta virt. eigenvalues --    0.27430   0.27943   0.28022   0.28103   0.29343
  Beta virt. eigenvalues --    0.29929   0.30012   0.30247   0.31163   0.31489
  Beta virt. eigenvalues --    0.31729   0.32252   0.32587   0.33083   0.33446
  Beta virt. eigenvalues --    0.33875   0.34186   0.34649   0.34881   0.35288
  Beta virt. eigenvalues --    0.35684   0.36043   0.36127   0.36153   0.36509
  Beta virt. eigenvalues --    0.36902   0.36980   0.37607   0.37883   0.38347
  Beta virt. eigenvalues --    0.38417   0.38956   0.38995   0.39120   0.39310
  Beta virt. eigenvalues --    0.39486   0.39914   0.40037   0.40483   0.40980
  Beta virt. eigenvalues --    0.41294   0.41408   0.41588   0.41765   0.42298
  Beta virt. eigenvalues --    0.42474   0.42898   0.42952   0.44177   0.44346
  Beta virt. eigenvalues --    0.45104   0.45233   0.45544   0.46191   0.46304
  Beta virt. eigenvalues --    0.46712   0.47140   0.47517   0.47590   0.48200
  Beta virt. eigenvalues --    0.48909   0.49478   0.49610   0.50199   0.50578
  Beta virt. eigenvalues --    0.50587   0.51808   0.52195   0.52986   0.53769
  Beta virt. eigenvalues --    0.54254   0.54257   0.54561   0.55456   0.55943
  Beta virt. eigenvalues --    0.56217   0.56316   0.56528   0.57070   0.57315
  Beta virt. eigenvalues --    0.58061   0.58161   0.58484   0.58549   0.58609
  Beta virt. eigenvalues --    0.58826   0.59412   0.59663   0.59760   0.59799
  Beta virt. eigenvalues --    0.60185   0.60298   0.60988   0.60998   0.61378
  Beta virt. eigenvalues --    0.61499   0.62329   0.62771   0.63882   0.64027
  Beta virt. eigenvalues --    0.64700   0.64733   0.65114   0.65652   0.66642
  Beta virt. eigenvalues --    0.66728   0.66803   0.66896   0.68021   0.68897
  Beta virt. eigenvalues --    0.69816   0.69883   0.70942   0.71274   0.71593
  Beta virt. eigenvalues --    0.72282   0.72763   0.73006   0.73319   0.73967
  Beta virt. eigenvalues --    0.74030   0.74598   0.74688   0.75174   0.75296
  Beta virt. eigenvalues --    0.76597   0.76956   0.77075   0.78206   0.78664
  Beta virt. eigenvalues --    0.78981   0.79622   0.80337   0.80703   0.81314
  Beta virt. eigenvalues --    0.81969   0.82121   0.82595   0.82615   0.84154
  Beta virt. eigenvalues --    0.84493   0.84549   0.85599   0.85868   0.86514
  Beta virt. eigenvalues --    0.86519   0.88552   0.88751   0.88985   0.89749
  Beta virt. eigenvalues --    0.91528   0.91799   0.92069   0.92126   0.93046
  Beta virt. eigenvalues --    0.93219   0.93695   0.94427   0.95845   0.95979
  Beta virt. eigenvalues --    0.96338   0.96656   0.96835   0.97582   0.98150
  Beta virt. eigenvalues --    0.98302   0.98431   0.98787   0.98927   0.99049
  Beta virt. eigenvalues --    0.99250   0.99549   0.99613   0.99865   1.00230
  Beta virt. eigenvalues --    1.00354   1.01710   1.01944   1.02347   1.03177
  Beta virt. eigenvalues --    1.03367   1.03961   1.04026   1.04217   1.04592
  Beta virt. eigenvalues --    1.04727   1.05079   1.05398   1.05887   1.07290
  Beta virt. eigenvalues --    1.07575   1.07648   1.08270   1.08312   1.09218
  Beta virt. eigenvalues --    1.10052   1.10068   1.13070   1.13643   1.15598
  Beta virt. eigenvalues --    1.16004   1.16533   1.16738   1.17526   1.17766
  Beta virt. eigenvalues --    1.19783   1.20836   1.21278   1.21424   1.22419
  Beta virt. eigenvalues --    1.24161   1.24356   1.24819   1.25214   1.26268
  Beta virt. eigenvalues --    1.26817   1.27886   1.28576   1.29128   1.29650
  Beta virt. eigenvalues --    1.31399   1.31492   1.32821   1.33174   1.34507
  Beta virt. eigenvalues --    1.36662   1.36994   1.38005   1.38369   1.40378
  Beta virt. eigenvalues --    1.40851   1.41102   1.41703   1.42623   1.42827
  Beta virt. eigenvalues --    1.43942   1.44116   1.44302   1.44655   1.45462
  Beta virt. eigenvalues --    1.45579   1.46721   1.47565   1.49611   1.50554
  Beta virt. eigenvalues --    1.50569   1.50972   1.51488   1.51925   1.51956
  Beta virt. eigenvalues --    1.52337   1.52747   1.53187   1.54298   1.54563
  Beta virt. eigenvalues --    1.55170   1.55739   1.55766   1.56084   1.56086
  Beta virt. eigenvalues --    1.56527   1.56554   1.57063   1.57392   1.59019
  Beta virt. eigenvalues --    1.59052   1.59447   1.60023   1.60451   1.60751
  Beta virt. eigenvalues --    1.60879   1.62639   1.63155   1.63535   1.64051
  Beta virt. eigenvalues --    1.65812   1.65883   1.66545   1.66686   1.67469
  Beta virt. eigenvalues --    1.67658   1.68941   1.70849   1.71333   1.71601
  Beta virt. eigenvalues --    1.72458   1.73714   1.73929   1.73997   1.74241
  Beta virt. eigenvalues --    1.74566   1.75578   1.76661   1.76740   1.76859
  Beta virt. eigenvalues --    1.77147   1.77623   1.79285   1.80531   1.81903
  Beta virt. eigenvalues --    1.82096   1.82470   1.82803   1.82803   1.83937
  Beta virt. eigenvalues --    1.85269   1.86109   1.86211   1.86817   1.86832
  Beta virt. eigenvalues --    1.87569   1.87664   1.87716   1.87767   1.88321
  Beta virt. eigenvalues --    1.88382   1.88747   1.88778   1.89595   1.89658
  Beta virt. eigenvalues --    1.89956   1.90117   1.90636   1.92300   1.92873
  Beta virt. eigenvalues --    1.94266   1.94927   1.95027   1.96390   1.96722
  Beta virt. eigenvalues --    1.98041   1.98180   1.98552   1.98825   1.98944
  Beta virt. eigenvalues --    1.99324   2.00038   2.03677   2.04158   2.04259
  Beta virt. eigenvalues --    2.04436   2.04437   2.05002   2.05864   2.06177
  Beta virt. eigenvalues --    2.10080   2.11068   2.11735   2.11852   2.14403
  Beta virt. eigenvalues --    2.15375   2.15380   2.16647   2.17051   2.17633
  Beta virt. eigenvalues --    2.17782   2.18293   2.18540   2.22582   2.22870
  Beta virt. eigenvalues --    2.24088   2.24626   2.24742   2.25570   2.25832
  Beta virt. eigenvalues --    2.26027   2.26504   2.26850   2.27100   2.27755
  Beta virt. eigenvalues --    2.27856   2.28718   2.28841   2.29271   2.29676
  Beta virt. eigenvalues --    2.29929   2.30523   2.31852   2.32304   2.34082
  Beta virt. eigenvalues --    2.34132   2.36040   2.37292   2.38683   2.39208
  Beta virt. eigenvalues --    2.41064   2.41545   2.42572   2.42947   2.44975
  Beta virt. eigenvalues --    2.47046   2.47060   2.48758   2.49562   2.50581
  Beta virt. eigenvalues --    2.50582   2.54062   2.54083   2.55225   2.55328
  Beta virt. eigenvalues --    2.56366   2.56880   2.57130   2.57293   2.57472
  Beta virt. eigenvalues --    2.57476   2.57712   2.58129   2.58874   2.59024
  Beta virt. eigenvalues --    2.59580   2.59660   2.60322   2.60486   2.60920
  Beta virt. eigenvalues --    2.61241   2.61342   2.62241   2.62805   2.63239
  Beta virt. eigenvalues --    2.63303   2.63891   2.63907   2.64435   2.64877
  Beta virt. eigenvalues --    2.65705   2.65902   2.66468   2.66618   2.67920
  Beta virt. eigenvalues --    2.68252   2.68425   2.69383   2.69848   2.70114
  Beta virt. eigenvalues --    2.70270   2.71127   2.71182   2.71667   2.71834
  Beta virt. eigenvalues --    2.73070   2.73279   2.74861   2.75463   2.75792
  Beta virt. eigenvalues --    2.77797   2.78403   2.78584   2.80434   2.80716
  Beta virt. eigenvalues --    2.81945   2.82130   2.82990   2.83063   2.86676
  Beta virt. eigenvalues --    2.88268   2.88539   2.89004   2.89009   2.89773
  Beta virt. eigenvalues --    2.91710   2.92470   2.93487   2.93735   2.94631
  Beta virt. eigenvalues --    2.95297   2.95382   2.96268   2.96327   2.96797
  Beta virt. eigenvalues --    2.97135   2.97354   2.99321   2.99334   3.01563
  Beta virt. eigenvalues --    3.01890   3.02220   3.02856   3.04883   3.04924
  Beta virt. eigenvalues --    3.07534   3.08661   3.09759   3.11757   3.11838
  Beta virt. eigenvalues --    3.13713   3.14253   3.15261   3.17998   3.22171
  Beta virt. eigenvalues --    3.22810   3.25503   3.25793   3.29403   3.29424
  Beta virt. eigenvalues --    3.32696   3.32817   3.34048   3.34849   3.37528
  Beta virt. eigenvalues --    3.38666   3.40854   3.40925   3.43502   3.43698
  Beta virt. eigenvalues --    3.44821   3.44843   3.45135   3.45855   3.53879
  Beta virt. eigenvalues --    3.56279   3.56513   3.56579   3.58238   3.58312
  Beta virt. eigenvalues --    3.60136   3.61361   3.63392   3.65724   3.65756
  Beta virt. eigenvalues --    3.72407   3.72809   3.74681   3.77541   3.77542
  Beta virt. eigenvalues --    3.77858   3.82457   3.82491   3.83353   3.83745
  Beta virt. eigenvalues --    3.85974   3.86050   3.86909   3.86997   3.88693
  Beta virt. eigenvalues --    3.89393   3.93637   3.93750   3.96620   3.96757
  Beta virt. eigenvalues --    3.97440   3.97446   3.99446   3.99687   4.02345
  Beta virt. eigenvalues --    4.03519   4.04674   4.06152   4.06706   4.06823
  Beta virt. eigenvalues --    4.07229   4.07334   4.12078   4.12157   4.14139
  Beta virt. eigenvalues --    4.18244   4.26318   4.27307   4.40220   4.48772
  Beta virt. eigenvalues --    4.49270   4.52278   4.61275   4.62188   4.73137
  Beta virt. eigenvalues --    4.73141   4.79406   4.80385   4.80962   4.81385
  Beta virt. eigenvalues --    5.06419   5.06546   5.22949   5.23689   5.60757
  Beta virt. eigenvalues --    5.61455   5.75337   5.76033   5.89421   6.06618
  Beta virt. eigenvalues --    6.06619   6.07307   6.21252   6.22969   6.22986
  Beta virt. eigenvalues --    6.52945   6.52952   7.79768   8.14887   8.21499
  Beta virt. eigenvalues --    9.53781   9.76052  23.41149  23.41229  23.60137
  Beta virt. eigenvalues --   23.61123  23.75703  23.76409  23.84678  23.84702
  Beta virt. eigenvalues --   23.86845  23.87099  23.91319  23.91320  23.97579
  Beta virt. eigenvalues --   23.97743  24.01833  24.01842  24.06429  24.06521
  Beta virt. eigenvalues --   24.07554  24.07556  24.10602  24.10684  24.13979
  Beta virt. eigenvalues --   24.14064  24.14567  24.14581  25.60059  25.62458
  Beta virt. eigenvalues --   25.64989  25.65116  25.73969  25.88159  26.57252
  Beta virt. eigenvalues --   33.76504  34.00548  34.06244  35.35613  35.36247
  Beta virt. eigenvalues --   35.47739  35.47758  35.59604  35.59779  35.64036
  Beta virt. eigenvalues --   35.65416  66.74780  66.74781 147.28755 215.45024
  Beta virt. eigenvalues --  215.73418 777.08983
          Condensed to atoms (all electrons):
          Atomic-Atomic Spin Densities.
 Mulliken charges and spin densities:
               1          2
     1  Fe   1.384617   3.734665
     2  Cl  -0.766107   0.088732
     3  N   -0.530617   0.018753
     4  N   -0.380176   0.013494
     5  N    0.000139   0.000845
     6  N   -0.336039   0.003119
     7  C    0.164563  -0.002741
     8  H    0.133568   0.000999
     9  C   -0.187825   0.001162
    10  H    0.106660   0.000812
    11  C    0.005398  -0.000795
    12  H    0.107607  -0.000029
    13  C   -0.097703   0.001291
    14  H    0.094781   0.000598
    15  C    0.247308   0.003358
    16  C    0.118662   0.001130
    17  C    0.140181   0.000630
    18  H    0.131961   0.000016
    19  Cl  -0.766107   0.088732
    20  N   -0.530617   0.018753
    21  N   -0.380175   0.013494
    22  N    0.000138   0.000845
    23  N   -0.336040   0.003119
    24  C    0.164563  -0.002741
    25  H    0.133568   0.000999
    26  C   -0.187825   0.001162
    27  H    0.106660   0.000812
    28  C    0.005398  -0.000795
    29  H    0.107607  -0.000029
    30  C   -0.097704   0.001291
    31  H    0.094781   0.000598
    32  C    0.247308   0.003358
    33  C    0.118662   0.001130
    34  C    0.140181   0.000630
    35  H    0.131961   0.000016
    36  C    0.170897   0.000854
    37  C   -0.070980   0.000115
    38  C   -0.031402   0.000239
    39  C   -0.127028  -0.000025
    40  C   -0.127924  -0.000085
    41  C    0.252708   0.000166
    42  H    0.123814   0.000005
    43  H    0.140639  -0.000010
    44  H    0.121885   0.000018
    45  H    0.124243   0.000002
    46  C    0.170896   0.000854
    47  C   -0.070980   0.000115
    48  C   -0.031402   0.000239
    49  C   -0.127028  -0.000025
    50  C   -0.127924  -0.000085
    51  C    0.252708   0.000166
    52  H    0.123814   0.000005
    53  H    0.140639  -0.000010
    54  H    0.121885   0.000018
    55  H    0.124243   0.000002
    56  F   -0.221521   0.000016
    57  F   -0.221521   0.000016
 Sum of Mulliken charges =   0.00000   4.00000
 Mulliken charges and spin densities with hydrogens summed into heavy atoms:
               1          2
     1  Fe   1.384617   3.734665
     2  Cl  -0.766107   0.088732
     3  N   -0.530617   0.018753
     4  N   -0.380176   0.013494
     5  N    0.000139   0.000845
     6  N   -0.336039   0.003119
     7  C    0.298132  -0.001743
     9  C   -0.081165   0.001973
    11  C    0.113005  -0.000823
    13  C   -0.002922   0.001889
    15  C    0.247308   0.003358
    16  C    0.118662   0.001130
    17  C    0.272142   0.000646
    19  Cl  -0.766107   0.088732
    20  N   -0.530617   0.018753
    21  N   -0.380175   0.013494
    22  N    0.000138   0.000845
    23  N   -0.336040   0.003119
    24  C    0.298132  -0.001743
    26  C   -0.081165   0.001973
    28  C    0.113005  -0.000823
    30  C   -0.002923   0.001889
    32  C    0.247308   0.003358
    33  C    0.118662   0.001130
    34  C    0.272142   0.000646
    36  C    0.170897   0.000854
    37  C    0.052834   0.000120
    38  C    0.109237   0.000229
    39  C   -0.005143  -0.000008
    40  C   -0.003681  -0.000082
    41  C    0.252708   0.000166
    46  C    0.170896   0.000854
    47  C    0.052834   0.000120
    48  C    0.109237   0.000229
    49  C   -0.005143  -0.000008
    50  C   -0.003680  -0.000082
    51  C    0.252708   0.000166
    56  F   -0.221521   0.000016
    57  F   -0.221521   0.000016
 Electronic spatial extent (au):  <R**2>=          29437.5965
 Charge=              0.0000 electrons
 Dipole moment (field-independent basis, Debye):
    X=              0.0000    Y=              0.0000    Z=              0.0000  Tot=              0.0000
 Quadrupole moment (field-independent basis, Debye-Ang):
   XX=           -180.8347   YY=           -182.0785   ZZ=           -283.5559
   XY=             24.4077   XZ=              2.3677   YZ=              3.6677
 Traceless Quadrupole moment (field-independent basis, Debye-Ang):
   XX=             34.6550   YY=             33.4112   ZZ=            -68.0662
   XY=             24.4077   XZ=              2.3677   YZ=              3.6677
 Octapole moment (field-independent basis, Debye-Ang**2):
  XXX=             -0.0005  YYY=              0.0001  ZZZ=              0.0000  XYY=              0.0000
  XXY=              0.0000  XXZ=              0.0001  XZZ=              0.0000  YZZ=              0.0000
  YYZ=              0.0000  XYZ=              0.0000
 Hexadecapole moment (field-independent basis, Debye-Ang**3):
 XXXX=         -30765.6604 YYYY=          -5708.6218 ZZZZ=          -1743.6086 XXXY=           1039.0954
 XXXZ=            426.3854 YYYX=            -12.8525 YYYZ=            -49.0503 ZZZX=              6.6967
 ZZZY=             15.4634 XXYY=          -5599.1551 XXZZ=          -5105.3632 YYZZ=          -1523.3070
 XXYZ=            424.5522 YYXZ=            -30.8816 ZZXY=            -68.4792
 N-N= 5.156406653047D+03 E-N=-1.933860879768D+04  KE= 3.814737044201D+03
                          Isotropic Fermi Contact Couplings
        Atom                 a.u.       MegaHertz       Gauss      10(-4) cm-1
     1  Fe(57)            -0.57625     -20.89496      -7.45584      -6.96981
     2  Cl(35)             0.05750       6.30291       2.24904       2.10243
     3  N(14)              0.07610       6.14674       2.19331       2.05033
     4  N(14)              0.08651       6.98761       2.49335       2.33082
     5  N(14)              0.01118       0.90324       0.32230       0.30129
     6  N(14)              0.00990       0.79990       0.28542       0.26682
     7  C(13)             -0.00232      -0.65150      -0.23247      -0.21732
     8  H(1)               0.00049       0.54439       0.19425       0.18159
     9  C(13)              0.00185       0.52010       0.18559       0.17349
    10  H(1)               0.00015       0.16335       0.05829       0.05449
    11  C(13)              0.00010       0.02873       0.01025       0.00958
    12  H(1)              -0.00001      -0.01220      -0.00435      -0.00407
    13  C(13)              0.00174       0.48778       0.17405       0.16270
    14  H(1)               0.00016       0.17503       0.06245       0.05838
    15  C(13)             -0.00217      -0.61101      -0.21802      -0.20381
    16  C(13)             -0.00085      -0.23774      -0.08483      -0.07930
    17  C(13)              0.00041       0.11447       0.04085       0.03818
    18  H(1)               0.00002       0.01973       0.00704       0.00658
    19  Cl(35)             0.05750       6.30291       2.24904       2.10243
    20  N(14)              0.07610       6.14673       2.19331       2.05033
    21  N(14)              0.08651       6.98761       2.49335       2.33082
    22  N(14)              0.01118       0.90324       0.32230       0.30129
    23  N(14)              0.00990       0.79990       0.28542       0.26682
    24  C(13)             -0.00232      -0.65150      -0.23247      -0.21732
    25  H(1)               0.00049       0.54439       0.19425       0.18159
    26  C(13)              0.00185       0.52010       0.18559       0.17349
    27  H(1)               0.00015       0.16335       0.05829       0.05449
    28  C(13)              0.00010       0.02873       0.01025       0.00958
    29  H(1)              -0.00001      -0.01220      -0.00435      -0.00407
    30  C(13)              0.00174       0.48778       0.17405       0.16271
    31  H(1)               0.00016       0.17503       0.06245       0.05838
    32  C(13)             -0.00217      -0.61101      -0.21802      -0.20381
    33  C(13)             -0.00085      -0.23774      -0.08483      -0.07930
    34  C(13)              0.00041       0.11447       0.04085       0.03818
    35  H(1)               0.00002       0.01973       0.00704       0.00658
    36  C(13)              0.00058       0.16212       0.05785       0.05408
    37  C(13)              0.00024       0.06623       0.02363       0.02209
    38  C(13)             -0.00002      -0.00452      -0.00161      -0.00151
    39  C(13)              0.00008       0.02236       0.00798       0.00746
    40  C(13)             -0.00001      -0.00159      -0.00057      -0.00053
    41  C(13)              0.00001       0.00221       0.00079       0.00074
    42  H(1)               0.00001       0.01077       0.00384       0.00359
    43  H(1)               0.00000       0.00459       0.00164       0.00153
    44  H(1)               0.00001       0.00705       0.00252       0.00235
    45  H(1)               0.00000       0.00110       0.00039       0.00037
    46  C(13)              0.00058       0.16212       0.05785       0.05408
    47  C(13)              0.00024       0.06623       0.02363       0.02209
    48  C(13)             -0.00002      -0.00452      -0.00161      -0.00151
    49  C(13)              0.00008       0.02236       0.00798       0.00746
    50  C(13)             -0.00001      -0.00159      -0.00057      -0.00053
    51  C(13)              0.00001       0.00221       0.00079       0.00074
    52  H(1)               0.00001       0.01077       0.00384       0.00359
    53  H(1)               0.00000       0.00459       0.00164       0.00153
    54  H(1)               0.00001       0.00705       0.00252       0.00235
    55  H(1)               0.00000       0.00110       0.00039       0.00037
    56  F(19)              0.00001       0.00926       0.00330       0.00309
    57  F(19)              0.00001       0.00926       0.00330       0.00309
 --------------------------------------------------------
       Center         ----  Spin Dipole Couplings  ----
                      3XX-RR        3YY-RR        3ZZ-RR
 --------------------------------------------------------
     1   Atom       -1.196756     -1.085440      2.282196
     2   Atom       -0.131041     -0.133933      0.264974
     3   Atom       -0.086554      0.163023     -0.076469
     4   Atom        0.122774     -0.051294     -0.071480
     5   Atom        0.032756     -0.013386     -0.019370
     6   Atom        0.015362     -0.007516     -0.007846
     7   Atom       -0.009434      0.028557     -0.019123
     8   Atom        0.001489      0.015164     -0.016653
     9   Atom       -0.006471      0.013007     -0.006536
    10   Atom       -0.002559      0.006390     -0.003831
    11   Atom       -0.004310      0.009575     -0.005266
    12   Atom       -0.002475      0.005056     -0.002581
    13   Atom       -0.005132      0.011711     -0.006580
    14   Atom       -0.001073      0.005160     -0.004087
    15   Atom       -0.003368      0.025012     -0.021644
    16   Atom        0.016989      0.004084     -0.021073
    17   Atom        0.010090     -0.002407     -0.007683
    18   Atom        0.004501     -0.000487     -0.004014
    19   Atom       -0.131041     -0.133933      0.264974
    20   Atom       -0.086554      0.163023     -0.076469
    21   Atom        0.122774     -0.051294     -0.071480
    22   Atom        0.032756     -0.013386     -0.019370
    23   Atom        0.015362     -0.007516     -0.007846
    24   Atom       -0.009434      0.028557     -0.019123
    25   Atom        0.001489      0.015164     -0.016653
    26   Atom       -0.006471      0.013007     -0.006536
    27   Atom       -0.002559      0.006390     -0.003831
    28   Atom       -0.004310      0.009575     -0.005266
    29   Atom       -0.002475      0.005056     -0.002581
    30   Atom       -0.005132      0.011711     -0.006580
    31   Atom       -0.001073      0.005160     -0.004087
    32   Atom       -0.003368      0.025012     -0.021644
    33   Atom        0.016989      0.004084     -0.021073
    34   Atom        0.010090     -0.002407     -0.007683
    35   Atom        0.004501     -0.000487     -0.004014
    36   Atom        0.007320     -0.003543     -0.003777
    37   Atom        0.003692     -0.001944     -0.001748
    38   Atom        0.004684     -0.002368     -0.002316
    39   Atom        0.002422     -0.001220     -0.001202
    40   Atom        0.002665     -0.001266     -0.001399
    41   Atom        0.001951     -0.001010     -0.000942
    42   Atom        0.003237     -0.001558     -0.001680
    43   Atom        0.005441     -0.002670     -0.002771
    44   Atom        0.001622     -0.000826     -0.000796
    45   Atom        0.001910     -0.000873     -0.001037
    46   Atom        0.007320     -0.003543     -0.003777
    47   Atom        0.003692     -0.001944     -0.001748
    48   Atom        0.004684     -0.002368     -0.002316
    49   Atom        0.002422     -0.001220     -0.001202
    50   Atom        0.002665     -0.001266     -0.001399
    51   Atom        0.001951     -0.001010     -0.000942
    52   Atom        0.003237     -0.001558     -0.001680
    53   Atom        0.005441     -0.002670     -0.002771
    54   Atom        0.001622     -0.000826     -0.000796
    55   Atom        0.001910     -0.000873     -0.001037
    56   Atom        0.001227     -0.000673     -0.000554
    57   Atom        0.001227     -0.000673     -0.000554
 --------------------------------------------------------
                        XY            XZ            YZ
 --------------------------------------------------------
     1   Atom        0.467575     -0.084470      0.215585
     2   Atom        0.024041     -0.006624      0.025378
     3   Atom        0.020836     -0.001085     -0.010130
     4   Atom        0.070038     -0.002999     -0.001222
     5   Atom       -0.006500      0.000668     -0.000577
     6   Atom        0.006767      0.000253      0.000271
     7   Atom       -0.016985      0.001017     -0.002857
     8   Atom       -0.024349      0.001860     -0.002480
     9   Atom       -0.002905      0.000137     -0.001199
    10   Atom       -0.003591      0.000217     -0.000618
    11   Atom        0.001236     -0.000042     -0.000691
    12   Atom        0.000708     -0.000030     -0.000341
    13   Atom        0.006282     -0.000288     -0.000776
    14   Atom        0.005230     -0.000172     -0.000309
    15   Atom        0.022285     -0.000494     -0.001874
    16   Atom        0.025543     -0.000792     -0.000885
    17   Atom        0.008877     -0.000203     -0.000140
    18   Atom        0.005307     -0.000220     -0.000142
    19   Atom        0.024041     -0.006624      0.025378
    20   Atom        0.020836     -0.001085     -0.010130
    21   Atom        0.070038     -0.002999     -0.001222
    22   Atom       -0.006500      0.000668     -0.000577
    23   Atom        0.006767      0.000253      0.000271
    24   Atom       -0.016985      0.001017     -0.002857
    25   Atom       -0.024349      0.001860     -0.002480
    26   Atom       -0.002905      0.000137     -0.001199
    27   Atom       -0.003591      0.000217     -0.000618
    28   Atom        0.001236     -0.000042     -0.000691
    29   Atom        0.000708     -0.000030     -0.000341
    30   Atom        0.006282     -0.000288     -0.000776
    31   Atom        0.005230     -0.000172     -0.000309
    32   Atom        0.022285     -0.000494     -0.001874
    33   Atom        0.025543     -0.000792     -0.000885
    34   Atom        0.008877     -0.000203     -0.000140
    35   Atom        0.005307     -0.000220     -0.000142
    36   Atom       -0.000312      0.000279      0.000022
    37   Atom        0.000789      0.000827      0.000038
    38   Atom       -0.001136     -0.000961     -0.000008
    39   Atom        0.000195      0.000252      0.000094
    40   Atom       -0.000778     -0.000378      0.000127
    41   Atom       -0.000227     -0.000038     -0.000153
    42   Atom        0.001470      0.001113      0.000351
    43   Atom       -0.002390     -0.002181      0.000635
    44   Atom        0.000281      0.000370      0.000047
    45   Atom       -0.000888     -0.000516      0.000157
    46   Atom       -0.000312      0.000279      0.000022
    47   Atom        0.000789      0.000827      0.000038
    48   Atom       -0.001136     -0.000961     -0.000008
    49   Atom        0.000195      0.000252      0.000094
    50   Atom       -0.000778     -0.000378      0.000127
    51   Atom       -0.000227     -0.000038     -0.000153
    52   Atom        0.001470      0.001113      0.000351
    53   Atom       -0.002390     -0.002181      0.000635
    54   Atom        0.000281      0.000370      0.000047
    55   Atom       -0.000888     -0.000516      0.000157
    56   Atom       -0.000168     -0.000088     -0.000113
    57   Atom       -0.000168     -0.000088     -0.000113
 --------------------------------------------------------


 ---------------------------------------------------------------------------------
              Anisotropic Spin Dipole Couplings in Principal Axis System
 ---------------------------------------------------------------------------------

       Atom             a.u.   MegaHertz   Gauss  10(-4) cm-1        Axes

              Baa    -1.6229   -28.097   -10.026    -9.372  0.7428 -0.6674  0.0529
     1 Fe(57) Bbb    -0.6739   -11.667    -4.163    -3.892  0.6693  0.7421 -0.0350
              Bcc     2.2968    39.764    14.189    13.264 -0.0159  0.0614  0.9980
 
              Baa    -0.1578    -8.261    -2.948    -2.755 -0.6743  0.7364 -0.0548
     2 Cl(35) Bbb    -0.1088    -5.695    -2.032    -1.900  0.7383  0.6736 -0.0327
              Bcc     0.2666    13.956     4.980     4.655 -0.0128  0.0625  0.9980
 
              Baa    -0.0883    -3.405    -1.215    -1.136  0.9964 -0.0818  0.0214
     3 N(14)  Bbb    -0.0769    -2.966    -1.058    -0.989 -0.0179  0.0437  0.9989
              Bcc     0.1652     6.371     2.273     2.125  0.0826  0.9957 -0.0421
 
              Baa    -0.0760    -2.930    -1.046    -0.977 -0.3317  0.9427  0.0349
     4 N(14)  Bbb    -0.0715    -2.758    -0.984    -0.920  0.0255 -0.0280  0.9993
              Bcc     0.1475     5.689     2.030     1.898  0.9430  0.3323 -0.0148
 
              Baa    -0.0194    -0.749    -0.267    -0.250 -0.0010  0.0941  0.9956
     5 N(14)  Bbb    -0.0142    -0.549    -0.196    -0.183  0.1377  0.9861 -0.0930
              Bcc     0.0337     1.298     0.463     0.433  0.9905 -0.1370  0.0140
 
              Baa    -0.0094    -0.362    -0.129    -0.121 -0.2604  0.9574 -0.1250
     6 N(14)  Bbb    -0.0078    -0.302    -0.108    -0.101 -0.0450  0.1173  0.9921
              Bcc     0.0172     0.664     0.237     0.221  0.9644  0.2640  0.0126
 
              Baa    -0.0193    -2.589    -0.924    -0.864 -0.0007  0.0593  0.9982
     7 C(13)  Bbb    -0.0159    -2.136    -0.762    -0.713  0.9344  0.3555 -0.0204
              Bcc     0.0352     4.725     1.686     1.576 -0.3561  0.9328 -0.0557
 
              Baa    -0.0170    -9.052    -3.230    -3.019  0.7856  0.6053  0.1283
     8 H(1)   Bbb    -0.0168    -8.986    -3.206    -2.997 -0.1391 -0.0292  0.9898
              Bcc     0.0338    18.038     6.436     6.017 -0.6029  0.7955 -0.0613
 
              Baa    -0.0069    -0.926    -0.330    -0.309  0.9804  0.1507  0.1268
     9 C(13)  Bbb    -0.0066    -0.886    -0.316    -0.296 -0.1343  0.0406  0.9901
              Bcc     0.0135     1.812     0.647     0.604 -0.1441  0.9877 -0.0601
 
              Baa    -0.0039    -2.064    -0.736    -0.688 -0.0107  0.0564  0.9984
    10 H(1)   Bbb    -0.0038    -2.039    -0.728    -0.680  0.9435  0.3313 -0.0086
              Bcc     0.0077     4.103     1.464     1.369 -0.3312  0.9418 -0.0567
 
              Baa    -0.0053    -0.711    -0.254    -0.237 -0.0178  0.0479  0.9987
    11 C(13)  Bbb    -0.0044    -0.593    -0.212    -0.198  0.9960 -0.0869  0.0219
              Bcc     0.0097     1.304     0.465     0.435  0.0879  0.9951 -0.0461
 
              Baa    -0.0026    -1.385    -0.494    -0.462 -0.0211  0.0465  0.9987
    12 H(1)   Bbb    -0.0025    -1.356    -0.484    -0.452  0.9955 -0.0916  0.0253
              Bcc     0.0051     2.741     0.978     0.914  0.0927  0.9947 -0.0444
 
              Baa    -0.0072    -0.969    -0.346    -0.323  0.9486 -0.3128  0.0478
    13 C(13)  Bbb    -0.0066    -0.887    -0.317    -0.296 -0.0327  0.0535  0.9980
              Bcc     0.0138     1.856     0.662     0.619  0.3148  0.9483 -0.0405
 
              Baa    -0.0041    -2.186    -0.780    -0.729 -0.0301  0.0503  0.9983
    14 H(1)   Bbb    -0.0040    -2.158    -0.770    -0.720  0.8690 -0.4921  0.0510
              Bcc     0.0081     4.344     1.550     1.449  0.4938  0.8691 -0.0289
 
              Baa    -0.0217    -2.917    -1.041    -0.973 -0.0514  0.0644  0.9966
    15 C(13)  Bbb    -0.0156    -2.088    -0.745    -0.697  0.8754 -0.4773  0.0760
              Bcc     0.0373     5.005     1.786     1.670  0.4806  0.8764 -0.0319
 
              Baa    -0.0211    -2.832    -1.011    -0.945 -0.0086  0.0438  0.9990
    16 C(13)  Bbb    -0.0158    -2.120    -0.757    -0.707 -0.6146  0.7878 -0.0399
              Bcc     0.0369     4.952     1.767     1.652  0.7888  0.6144 -0.0202
 
              Baa    -0.0077    -1.032    -0.368    -0.344 -0.0114  0.0455  0.9989
    17 C(13)  Bbb    -0.0070    -0.941    -0.336    -0.314 -0.4606  0.8864 -0.0457
              Bcc     0.0147     1.973     0.704     0.658  0.8875  0.4606 -0.0109
 
              Baa    -0.0040    -2.145    -0.765    -0.715  0.0108  0.0241  0.9997
    18 H(1)   Bbb    -0.0039    -2.058    -0.734    -0.686 -0.5362  0.8439 -0.0145
              Bcc     0.0079     4.203     1.500     1.402  0.8440  0.5359 -0.0220
 
              Baa    -0.1578    -8.261    -2.948    -2.755 -0.6743  0.7364 -0.0548
    19 Cl(35) Bbb    -0.1088    -5.695    -2.032    -1.900  0.7383  0.6736 -0.0327
              Bcc     0.2666    13.956     4.980     4.655 -0.0128  0.0625  0.9980
 
              Baa    -0.0883    -3.405    -1.215    -1.136  0.9964 -0.0818  0.0214
    20 N(14)  Bbb    -0.0769    -2.966    -1.058    -0.989 -0.0179  0.0437  0.9989
              Bcc     0.1652     6.371     2.273     2.125  0.0826  0.9957 -0.0421
 
              Baa    -0.0760    -2.930    -1.046    -0.977 -0.3317  0.9427  0.0349
    21 N(14)  Bbb    -0.0715    -2.758    -0.984    -0.920  0.0255 -0.0280  0.9993
              Bcc     0.1475     5.689     2.030     1.898  0.9430  0.3323 -0.0148
 
              Baa    -0.0194    -0.749    -0.267    -0.250 -0.0010  0.0941  0.9956
    22 N(14)  Bbb    -0.0142    -0.549    -0.196    -0.183  0.1377  0.9861 -0.0930
              Bcc     0.0337     1.298     0.463     0.433  0.9905 -0.1370  0.0140
 
              Baa    -0.0094    -0.362    -0.129    -0.121 -0.2604  0.9574 -0.1250
    23 N(14)  Bbb    -0.0078    -0.302    -0.108    -0.101 -0.0450  0.1173  0.9921
              Bcc     0.0172     0.664     0.237     0.221  0.9644  0.2640  0.0126
 
              Baa    -0.0193    -2.589    -0.924    -0.864 -0.0007  0.0593  0.9982
    24 C(13)  Bbb    -0.0159    -2.136    -0.762    -0.713  0.9344  0.3555 -0.0204
              Bcc     0.0352     4.725     1.686     1.576 -0.3561  0.9328 -0.0557
 
              Baa    -0.0170    -9.052    -3.230    -3.019  0.7856  0.6053  0.1283
    25 H(1)   Bbb    -0.0168    -8.986    -3.206    -2.997 -0.1391 -0.0292  0.9898
              Bcc     0.0338    18.038     6.436     6.017 -0.6029  0.7955 -0.0613
 
              Baa    -0.0069    -0.926    -0.330    -0.309  0.9804  0.1507  0.1268
    26 C(13)  Bbb    -0.0066    -0.886    -0.316    -0.296 -0.1343  0.0406  0.9901
              Bcc     0.0135     1.812     0.647     0.604 -0.1441  0.9877 -0.0601
 
              Baa    -0.0039    -2.064    -0.736    -0.688 -0.0107  0.0564  0.9984
    27 H(1)   Bbb    -0.0038    -2.039    -0.728    -0.680  0.9435  0.3313 -0.0086
              Bcc     0.0077     4.103     1.464     1.369 -0.3312  0.9418 -0.0567
 
              Baa    -0.0053    -0.711    -0.254    -0.237 -0.0178  0.0479  0.9987
    28 C(13)  Bbb    -0.0044    -0.593    -0.212    -0.198  0.9960 -0.0869  0.0219
              Bcc     0.0097     1.304     0.465     0.435  0.0879  0.9951 -0.0461
 
              Baa    -0.0026    -1.385    -0.494    -0.462 -0.0211  0.0465  0.9987
    29 H(1)   Bbb    -0.0025    -1.356    -0.484    -0.452  0.9955 -0.0916  0.0253
              Bcc     0.0051     2.741     0.978     0.914  0.0927  0.9947 -0.0444
 
              Baa    -0.0072    -0.969    -0.346    -0.323  0.9486 -0.3128  0.0478
    30 C(13)  Bbb    -0.0066    -0.887    -0.317    -0.296 -0.0327  0.0535  0.9980
              Bcc     0.0138     1.856     0.662     0.619  0.3148  0.9483 -0.0405
 
              Baa    -0.0041    -2.186    -0.780    -0.729 -0.0301  0.0503  0.9983
    31 H(1)   Bbb    -0.0040    -2.158    -0.770    -0.720  0.8690 -0.4921  0.0510
              Bcc     0.0081     4.344     1.550     1.449  0.4938  0.8691 -0.0289
 
              Baa    -0.0217    -2.917    -1.041    -0.973 -0.0514  0.0644  0.9966
    32 C(13)  Bbb    -0.0156    -2.088    -0.745    -0.697  0.8754 -0.4773  0.0760
              Bcc     0.0373     5.005     1.786     1.670  0.4806  0.8764 -0.0319
 
              Baa    -0.0211    -2.832    -1.011    -0.945 -0.0086  0.0438  0.9990
    33 C(13)  Bbb    -0.0158    -2.120    -0.757    -0.707 -0.6146  0.7878 -0.0399
              Bcc     0.0369     4.952     1.767     1.652  0.7888  0.6144 -0.0202
 
              Baa    -0.0077    -1.032    -0.368    -0.344 -0.0114  0.0455  0.9989
    34 C(13)  Bbb    -0.0070    -0.941    -0.336    -0.314 -0.4606  0.8864 -0.0457
              Bcc     0.0147     1.973     0.704     0.658  0.8875  0.4606 -0.0109
 
              Baa    -0.0040    -2.145    -0.765    -0.715  0.0108  0.0241  0.9997
    35 H(1)   Bbb    -0.0039    -2.058    -0.734    -0.686 -0.5362  0.8439 -0.0145
              Bcc     0.0079     4.203     1.500     1.402  0.8440  0.5359 -0.0220
 
              Baa    -0.0038    -0.508    -0.181    -0.170 -0.0284 -0.1240  0.9919
    36 C(13)  Bbb    -0.0035    -0.476    -0.170    -0.159  0.0252  0.9919  0.1248
              Bcc     0.0073     0.984     0.351     0.328  0.9993 -0.0286  0.0250
 
              Baa    -0.0021    -0.279    -0.100    -0.093 -0.1740  0.9281  0.3292
    37 C(13)  Bbb    -0.0018    -0.247    -0.088    -0.082 -0.0898 -0.3479  0.9332
              Bcc     0.0039     0.526     0.188     0.175  0.9806  0.1328  0.1439
 
              Baa    -0.0027    -0.357    -0.127    -0.119  0.1981  0.7928  0.5764
    38 C(13)  Bbb    -0.0023    -0.312    -0.111    -0.104  0.0150 -0.5904  0.8070
              Bcc     0.0050     0.669     0.239     0.223  0.9801 -0.1512 -0.1289
 
              Baa    -0.0013    -0.175    -0.063    -0.058  0.0079  0.7311 -0.6822
    39 C(13)  Bbb    -0.0011    -0.154    -0.055    -0.051 -0.0886  0.6801  0.7278
              Bcc     0.0025     0.329     0.117     0.110  0.9960  0.0547  0.0702
 
              Baa    -0.0015    -0.199    -0.071    -0.066 -0.0494 -0.6375  0.7689
    40 C(13)  Bbb    -0.0014    -0.184    -0.066    -0.061  0.2034  0.7473  0.6326
              Bcc     0.0029     0.382     0.136     0.128  0.9778 -0.1877 -0.0927
 
              Baa    -0.0011    -0.154    -0.055    -0.051  0.0654  0.7921  0.6068
    41 C(13)  Bbb    -0.0008    -0.110    -0.039    -0.037 -0.0387 -0.6057  0.7948
              Bcc     0.0020     0.264     0.094     0.088  0.9971 -0.0754 -0.0089
 
              Baa    -0.0020    -1.062    -0.379    -0.354 -0.1512  0.8795 -0.4512
    42 H(1)   Bbb    -0.0019    -1.017    -0.363    -0.339 -0.3005  0.3939  0.8686
              Bcc     0.0039     2.079     0.742     0.693  0.9417  0.2670  0.2047
 
              Baa    -0.0034    -1.792    -0.639    -0.598  0.0327  0.7367 -0.6754
    43 H(1)   Bbb    -0.0033    -1.751    -0.625    -0.584  0.3461  0.6256  0.6992
              Bcc     0.0066     3.543     1.264     1.182  0.9376 -0.2566 -0.2346
 
              Baa    -0.0009    -0.459    -0.164    -0.153 -0.0309  0.8851 -0.4644
    44 H(1)   Bbb    -0.0008    -0.453    -0.161    -0.151 -0.1820  0.4519  0.8733
              Bcc     0.0017     0.912     0.325     0.304  0.9828  0.1115  0.1471
 
              Baa    -0.0011    -0.606    -0.216    -0.202  0.1688  0.8596 -0.4822
    45 H(1)   Bbb    -0.0011    -0.599    -0.214    -0.200  0.2724  0.4295  0.8610
              Bcc     0.0023     1.204     0.430     0.402  0.9473 -0.2767 -0.1617
 
              Baa    -0.0038    -0.508    -0.181    -0.170 -0.0284 -0.1241  0.9919
    46 C(13)  Bbb    -0.0035    -0.476    -0.170    -0.159  0.0252  0.9919  0.1248
              Bcc     0.0073     0.984     0.351     0.328  0.9993 -0.0286  0.0250
 
              Baa    -0.0021    -0.279    -0.100    -0.093 -0.1740  0.9281  0.3292
    47 C(13)  Bbb    -0.0018    -0.247    -0.088    -0.082 -0.0898 -0.3479  0.9332
              Bcc     0.0039     0.526     0.188     0.175  0.9806  0.1328  0.1439
 
              Baa    -0.0027    -0.357    -0.127    -0.119  0.1981  0.7928  0.5764
    48 C(13)  Bbb    -0.0023    -0.312    -0.111    -0.104  0.0150 -0.5904  0.8070
              Bcc     0.0050     0.669     0.239     0.223  0.9801 -0.1512 -0.1289
 
              Baa    -0.0013    -0.175    -0.063    -0.058  0.0079  0.7311 -0.6822
    49 C(13)  Bbb    -0.0011    -0.154    -0.055    -0.051 -0.0886  0.6801  0.7278
              Bcc     0.0025     0.329     0.117     0.110  0.9960  0.0547  0.0702
 
              Baa    -0.0015    -0.199    -0.071    -0.066 -0.0494 -0.6375  0.7689
    50 C(13)  Bbb    -0.0014    -0.184    -0.066    -0.061  0.2034  0.7473  0.6326
              Bcc     0.0029     0.382     0.136     0.128  0.9778 -0.1877 -0.0927
 
              Baa    -0.0011    -0.154    -0.055    -0.051  0.0654  0.7921  0.6068
    51 C(13)  Bbb    -0.0008    -0.110    -0.039    -0.037 -0.0387 -0.6057  0.7948
              Bcc     0.0020     0.264     0.094     0.088  0.9971 -0.0754 -0.0089
 
              Baa    -0.0020    -1.062    -0.379    -0.354 -0.1512  0.8795 -0.4512
    52 H(1)   Bbb    -0.0019    -1.017    -0.363    -0.339 -0.3005  0.3939  0.8686
              Bcc     0.0039     2.079     0.742     0.693  0.9417  0.2670  0.2047
 
              Baa    -0.0034    -1.792    -0.639    -0.598  0.0327  0.7367 -0.6754
    53 H(1)   Bbb    -0.0033    -1.751    -0.625    -0.584  0.3461  0.6256  0.6992
              Bcc     0.0066     3.543     1.264     1.182  0.9376 -0.2566 -0.2346
 
              Baa    -0.0009    -0.459    -0.164    -0.153 -0.0309  0.8851 -0.4644
    54 H(1)   Bbb    -0.0008    -0.453    -0.161    -0.151 -0.1820  0.4519  0.8733
              Bcc     0.0017     0.912     0.325     0.304  0.9828  0.1115  0.1471
 
              Baa    -0.0011    -0.606    -0.216    -0.202  0.1688  0.8596 -0.4822
    55 H(1)   Bbb    -0.0011    -0.599    -0.214    -0.200  0.2724  0.4295  0.8610
              Bcc     0.0023     1.204     0.430     0.402  0.9473 -0.2767 -0.1617
 
              Baa    -0.0008    -0.381    -0.136    -0.127  0.0948  0.8539  0.5117
    56 F(19)  Bbb    -0.0005    -0.244    -0.087    -0.081 -0.0060 -0.5135  0.8581
              Bcc     0.0012     0.625     0.223     0.209  0.9955 -0.0845 -0.0436
 
              Baa    -0.0008    -0.381    -0.136    -0.127  0.0948  0.8539  0.5117
    57 F(19)  Bbb    -0.0005    -0.244    -0.087    -0.081 -0.0060 -0.5135  0.8581
              Bcc     0.0012     0.625     0.223     0.209  0.9955 -0.0845 -0.0436
 

 ---------------------------------------------------------------------------------

 No NMR shielding tensors so no spin-rotation constants.
 Leave Link  601 at Sat Oct 20 09:43:47 2018, MaxMem=   838860800 cpu:        40.2
 (Enter /soft/sl6.3/x86_64/gaussian/g09_d01/g09/l701.exe)
 Compute integral first derivatives.
 ... and contract with generalized density number  0.
 Leave Link  701 at Sat Oct 20 09:43:48 2018, MaxMem=   838860800 cpu:        15.8
 (Enter /soft/sl6.3/x86_64/gaussian/g09_d01/g09/l702.exe)
 L702 exits ... SP integral derivatives will be done elsewhere.
 Leave Link  702 at Sat Oct 20 09:43:48 2018, MaxMem=   838860800 cpu:         0.4
 (Enter /soft/sl6.3/x86_64/gaussian/g09_d01/g09/l703.exe)
 Compute integral first derivatives, UseDBF=F ICtDFT=           0.
 Integral derivatives from FoFJK, PRISM(SPDF).
 Calling FoFJK, ICntrl=      2127 FMM=F ISym2X=0 I1Cent= 0 IOpClX= 1 NMat=1 NMatS=1 NMatT=0.
 FoFJK:  IHMeth= 1 ICntrl=    2127 DoSepK=F KAlg= 0 I1Cent=   0 FoldK=F
 IRaf=         0 NMat=   1 IRICut=       1 DoRegI=T DoRafI=F ISym2E= 0.
 FoFCou: FMM=F IPFlag=           0 FMFlag=      100000 FMFlg1=         800
         NFxFlg=           0 DoJE=F BraDBF=F KetDBF=F FulRan=T
         wScrn=  0.000000 ICntrl=    2127 IOpCl=  1 I1Cent=           0 NGrid=           0
         NMat0=    1 NMatS0=      1 NMatT0=    0 NMatD0=    1 NMtDS0=    0 NMtDT0=    0
 Symmetry not used in FoFCou.
 Leave Link  703 at Sat Oct 20 09:46:16 2018, MaxMem=   838860800 cpu:      2366.4
 (Enter /soft/sl6.3/x86_64/gaussian/g09_d01/g09/l716.exe)
 Dipole        =-1.03592578D-06 1.26173471D-06 3.30918951D-07
 ***** Axes restored to original set *****
 -------------------------------------------------------------------
 Center     Atomic                   Forces (Hartrees/Bohr)
 Number     Number              X              Y              Z
 -------------------------------------------------------------------
      1       26           0.000000028   -0.000000017    0.000000002
      2       17          -0.000002202    0.000002225   -0.000004541
      3        7           0.000031535    0.000006664    0.000002439
      4        7          -0.000010718    0.000031027   -0.000005637
      5        7          -0.000021766    0.000026175    0.000000417
      6        7           0.000031261   -0.000065511   -0.000020904
      7        6          -0.000028339   -0.000014144   -0.000004267
      8        1           0.000004708   -0.000000564    0.000002000
      9        6          -0.000021712    0.000026436   -0.000000578
     10        1           0.000004756   -0.000008629   -0.000000364
     11        6           0.000019162    0.000011769   -0.000001542
     12        1          -0.000003328   -0.000002291    0.000000766
     13        6           0.000003890   -0.000019645    0.000000698
     14        1          -0.000002752   -0.000003849    0.000002677
     15        6          -0.000009058    0.000003517   -0.000003484
     16        6          -0.000006638    0.000023278   -0.000001716
     17        6           0.000011334    0.000006237    0.000027011
     18        1           0.000001220   -0.000005010   -0.000005879
     19       17           0.000002197   -0.000002223    0.000004540
     20        7          -0.000031434   -0.000006923   -0.000002565
     21        7           0.000010611   -0.000031049    0.000005635
     22        7           0.000021876   -0.000026209   -0.000000417
     23        7          -0.000031301    0.000065535    0.000020897
     24        6           0.000028315    0.000014194    0.000004568
     25        1          -0.000004713    0.000000565   -0.000002083
     26        6           0.000021781   -0.000026516    0.000000446
     27        1          -0.000004751    0.000008633    0.000000366
     28        6          -0.000019315   -0.000011840    0.000001566
     29        1           0.000003323    0.000002300   -0.000000750
     30        6          -0.000003785    0.000019059   -0.000000699
     31        1           0.000002751    0.000003845   -0.000002678
     32        6           0.000009091   -0.000002237    0.000003456
     33        6           0.000006559   -0.000023622    0.000001743
     34        6          -0.000011311   -0.000006179   -0.000027011
     35        1          -0.000001231    0.000005019    0.000005879
     36        6          -0.000010482    0.000004735    0.000008329
     37        6           0.000006619   -0.000002321   -0.000001077
     38        6          -0.000001979   -0.000004341   -0.000000767
     39        6          -0.000005737   -0.000005672   -0.000003059
     40        6           0.000000540   -0.000003701   -0.000001522
     41        6          -0.000003435   -0.000001717    0.000005444
     42        1          -0.000000509   -0.000001519   -0.000000133
     43        1           0.000000549   -0.000000710    0.000000431
     44        1           0.000001053   -0.000002447    0.000000481
     45        1           0.000000743   -0.000001462   -0.000000356
     46        6           0.000010232   -0.000004617   -0.000008080
     47        6          -0.000006594    0.000001870    0.000000559
     48        6           0.000001787    0.000004581    0.000001036
     49        6           0.000006010    0.000005241    0.000002536
     50        6          -0.000000681    0.000003733    0.000001548
     51        6           0.000003515    0.000001969   -0.000005095
     52        1           0.000000621    0.000001797    0.000000387
     53        1          -0.000000308    0.000000534   -0.000000678
     54        1          -0.000001284    0.000002584   -0.000000252
     55        1          -0.000000741    0.000001460    0.000000363
     56        9           0.000002702   -0.000001183   -0.000000812
     57        9          -0.000002663    0.000001169    0.000000721
 -------------------------------------------------------------------
 Cartesian Forces:  Max     0.000065535 RMS     0.000012980
 Leave Link  716 at Sat Oct 20 09:46:16 2018, MaxMem=   838860800 cpu:         0.6
 (Enter /soft/sl6.3/x86_64/gaussian/g09_d01/g09/l103.exe)

 GradGradGradGradGradGradGradGradGradGradGradGradGradGradGradGradGradGrad
 Berny optimization.
 FormGI is forming the generalized inverse of G from B-inverse, IUseBI=4.
 GSVD:  received Info=                   1 from GESDD.
 Internal  Forces:  Max     0.000050504 RMS     0.000007006
 Search for a local minimum.
 Step number   1 out of a maximum of  342
 All quantities printed in internal units (Hartrees-Bohrs-Radians)
 RMS Force = .70060D-05 SwitMx=.10000D-02 MixMth= 2
 Mixed Optimization -- En-DIIS/RFO-DIIS
 Second derivative matrix not updated -- first step.
 ITU=  0
     Eigenvalues ---    0.00564   0.00660   0.00801   0.00817   0.01066
     Eigenvalues ---    0.01133   0.01357   0.01357   0.01518   0.01741
     Eigenvalues ---    0.01795   0.01799   0.01884   0.01884   0.01922
     Eigenvalues ---    0.01922   0.02086   0.02091   0.02169   0.02169
     Eigenvalues ---    0.02184   0.02184   0.02189   0.02189   0.02195
     Eigenvalues ---    0.02195   0.02206   0.02206   0.02207   0.02207
     Eigenvalues ---    0.02215   0.02215   0.02220   0.02220   0.02229
     Eigenvalues ---    0.02230   0.02234   0.02234   0.02238   0.02238
     Eigenvalues ---    0.02247   0.02247   0.02255   0.02255   0.02327
     Eigenvalues ---    0.02327   0.02328   0.02331   0.02402   0.02403
     Eigenvalues ---    0.02973   0.04466   0.04673   0.06622   0.08568
     Eigenvalues ---    0.08662   0.08745   0.08745   0.09038   0.10004
     Eigenvalues ---    0.10005   0.12613   0.14496   0.15978   0.15978
     Eigenvalues ---    0.15994   0.15994   0.15997   0.15997   0.15999
     Eigenvalues ---    0.15999   0.16000   0.16000   0.16000   0.16000
     Eigenvalues ---    0.16000   0.16000   0.16000   0.16000   0.16000
     Eigenvalues ---    0.16000   0.22000   0.22000   0.22000   0.22000
     Eigenvalues ---    0.22016   0.22631   0.22650   0.22996   0.22996
     Eigenvalues ---    0.23829   0.23853   0.24000   0.24000   0.24524
     Eigenvalues ---    0.24573   0.24989   0.24989   0.24997   0.24997
     Eigenvalues ---    0.24998   0.24999   0.24999   0.25000   0.25000
     Eigenvalues ---    0.25000   0.25000   0.34995   0.35444   0.35504
     Eigenvalues ---    0.35504   0.35533   0.35533   0.35623   0.35623
     Eigenvalues ---    0.35649   0.35649   0.35681   0.35681   0.35705
     Eigenvalues ---    0.35705   0.35719   0.35719   0.35799   0.35799
     Eigenvalues ---    0.36569   0.36569   0.41670   0.41670   0.42348
     Eigenvalues ---    0.42349   0.42822   0.42822   0.42866   0.42866
     Eigenvalues ---    0.42926   0.42937   0.44271   0.44271   0.46608
     Eigenvalues ---    0.46610   0.46689   0.46689   0.46704   0.46704
     Eigenvalues ---    0.47217   0.47217   0.47254   0.47254   0.47294
     Eigenvalues ---    0.47294   0.47702   0.47702   0.51122   0.51123
     Eigenvalues ---    0.52364   0.52441   0.53556   0.53572   0.55627
     Eigenvalues ---    0.55627   0.57094   0.57103   0.66237   0.66242
 RFO step:  Lambda=-8.67621387D-08 EMin= 5.63691083D-03
 Linear search not attempted -- first point.
 Iteration  1 RMS(Cart)=  0.00025621 RMS(Int)=  0.00000002
 Iteration  2 RMS(Cart)=  0.00000004 RMS(Int)=  0.00000000
 ITry= 1 IFail=0 DXMaxC= 1.32D-03 DCOld= 1.00D+10 DXMaxT= 3.00D-01 DXLimC= 3.00D+00 Rises=F
 Variable       Old X    -DE/DX   Delta X   Delta X   Delta X     New X
                                 (Linear)    (Quad)   (Total)
    R1        4.53044   0.00000   0.00000  -0.00005  -0.00005   4.53039
    R2        4.26172  -0.00001   0.00000  -0.00011  -0.00011   4.26160
    R3        4.23663   0.00000   0.00000   0.00004   0.00004   4.23667
    R4        4.53044   0.00000   0.00000  -0.00005  -0.00005   4.53039
    R5        4.26172  -0.00001   0.00000  -0.00011  -0.00011   4.26160
    R6        4.23663   0.00000   0.00000   0.00004   0.00004   4.23667
    R7        2.52026   0.00002   0.00000   0.00003   0.00003   2.52029
    R8        2.54113  -0.00001   0.00000  -0.00002  -0.00002   2.54111
    R9        2.44154   0.00000   0.00000   0.00001   0.00001   2.44155
   R10        2.58098   0.00001   0.00000   0.00001   0.00001   2.58099
   R11        2.55228   0.00005   0.00000   0.00010   0.00010   2.55238
   R12        2.57027  -0.00003   0.00000  -0.00005  -0.00005   2.57021
   R13        2.69346  -0.00001   0.00000  -0.00002  -0.00002   2.69343
   R14        2.04865  -0.00001   0.00000  -0.00001  -0.00001   2.04863
   R15        2.62847  -0.00001   0.00000  -0.00003  -0.00003   2.62844
   R16        2.04583   0.00000   0.00000   0.00000   0.00000   2.04583
   R17        2.62926   0.00001   0.00000   0.00003   0.00003   2.62929
   R18        2.04818   0.00000   0.00000   0.00001   0.00001   2.04818
   R19        2.62502  -0.00001   0.00000  -0.00003  -0.00003   2.62499
   R20        2.04676   0.00000   0.00000   0.00000   0.00000   2.04676
   R21        2.63767   0.00001   0.00000   0.00002   0.00002   2.63769
   R22        2.76785   0.00000   0.00000   0.00000   0.00000   2.76785
   R23        2.60150   0.00000   0.00000   0.00000   0.00000   2.60150
   R24        2.03201   0.00000   0.00000   0.00001   0.00001   2.03202
   R25        2.52026   0.00002   0.00000   0.00003   0.00003   2.52029
   R26        2.54113  -0.00001   0.00000  -0.00002  -0.00002   2.54111
   R27        2.44154   0.00000   0.00000   0.00001   0.00001   2.44155
   R28        2.58098   0.00001   0.00000   0.00001   0.00001   2.58099
   R29        2.55228   0.00005   0.00000   0.00010   0.00010   2.55238
   R30        2.57027  -0.00003   0.00000  -0.00005  -0.00005   2.57021
   R31        2.69346  -0.00001   0.00000  -0.00002  -0.00002   2.69343
   R32        2.04865  -0.00001   0.00000  -0.00001  -0.00001   2.04863
   R33        2.62847  -0.00001   0.00000  -0.00003  -0.00003   2.62844
   R34        2.04583   0.00000   0.00000   0.00000   0.00000   2.04583
   R35        2.62926   0.00001   0.00000   0.00003   0.00003   2.62929
   R36        2.04818   0.00000   0.00000   0.00001   0.00001   2.04818
   R37        2.62502  -0.00001   0.00000  -0.00003  -0.00003   2.62499
   R38        2.04676   0.00000   0.00000   0.00000   0.00000   2.04676
   R39        2.63767   0.00001   0.00000   0.00002   0.00002   2.63769
   R40        2.76785   0.00000   0.00000   0.00000   0.00000   2.76785
   R41        2.60150   0.00000   0.00000   0.00000   0.00000   2.60150
   R42        2.03201   0.00000   0.00000   0.00001   0.00001   2.03202
   R43        2.63439   0.00000   0.00000   0.00001   0.00001   2.63440
   R44        2.63608   0.00000   0.00000  -0.00001  -0.00001   2.63607
   R45        2.62831   0.00000   0.00000  -0.00001  -0.00001   2.62830
   R46        2.04634   0.00000   0.00000   0.00000   0.00000   2.04634
   R47        2.62569   0.00000   0.00000   0.00000   0.00000   2.62569
   R48        2.04398   0.00000   0.00000   0.00000   0.00000   2.04398
   R49        2.62093   0.00000   0.00000   0.00001   0.00001   2.62094
   R50        2.04524   0.00000   0.00000   0.00000   0.00000   2.04524
   R51        2.62285   0.00000   0.00000   0.00000   0.00000   2.62285
   R52        2.04546   0.00000   0.00000   0.00000   0.00000   2.04546
   R53        2.54579   0.00000   0.00000   0.00000   0.00000   2.54579
   R54        2.63439   0.00000   0.00000   0.00001   0.00001   2.63440
   R55        2.63608   0.00000   0.00000  -0.00001  -0.00001   2.63607
   R56        2.62831   0.00000   0.00000  -0.00001  -0.00001   2.62830
   R57        2.04634   0.00000   0.00000   0.00000   0.00000   2.04634
   R58        2.62569   0.00000   0.00000   0.00000   0.00000   2.62569
   R59        2.04398   0.00000   0.00000   0.00000   0.00000   2.04398
   R60        2.62093   0.00000   0.00000   0.00000   0.00000   2.62094
   R61        2.04524   0.00000   0.00000   0.00000   0.00000   2.04524
   R62        2.62285   0.00000   0.00000   0.00000   0.00000   2.62285
   R63        2.04546   0.00000   0.00000   0.00000   0.00000   2.04546
   R64        2.54579   0.00000   0.00000   0.00000   0.00000   2.54579
    A1        1.57766   0.00000   0.00000   0.00002   0.00002   1.57768
    A2        1.56632   0.00000   0.00000   0.00002   0.00002   1.56634
    A3        1.56393   0.00000   0.00000  -0.00002  -0.00002   1.56391
    A4        1.57528   0.00000   0.00000  -0.00002  -0.00002   1.57525
    A5        1.29766   0.00001   0.00000   0.00003   0.00003   1.29769
    A6        1.56393   0.00000   0.00000  -0.00002  -0.00002   1.56391
    A7        1.84393  -0.00001   0.00000  -0.00003  -0.00003   1.84390
    A8        1.57528   0.00000   0.00000  -0.00002  -0.00002   1.57525
    A9        1.84393  -0.00001   0.00000  -0.00003  -0.00003   1.84390
   A10        1.57766   0.00000   0.00000   0.00002   0.00002   1.57768
   A11        1.56632   0.00000   0.00000   0.00002   0.00002   1.56634
   A12        1.29766   0.00001   0.00000   0.00003   0.00003   1.29769
   A13        2.16614  -0.00001   0.00000  -0.00005  -0.00005   2.16609
   A14        2.03831   0.00000   0.00000   0.00001   0.00001   2.03833
   A15        2.07864   0.00001   0.00000   0.00003   0.00003   2.07867
   A16        2.36622   0.00003   0.00000   0.00012   0.00012   2.36634
   A17        1.98572  -0.00002   0.00000  -0.00007  -0.00007   1.98565
   A18        1.93125  -0.00001   0.00000  -0.00005  -0.00005   1.93119
   A19        1.86592  -0.00001   0.00000   0.00000   0.00000   1.86592
   A20        1.93107   0.00000   0.00000   0.00002   0.00002   1.93109
   A21        2.10419  -0.00001   0.00000  -0.00004  -0.00004   2.10415
   A22        2.24783   0.00000   0.00000   0.00001   0.00001   2.24784
   A23        2.02200   0.00000   0.00000   0.00001   0.00001   2.02201
   A24        2.14006  -0.00001   0.00000  -0.00004  -0.00004   2.14002
   A25        2.12112   0.00001   0.00000   0.00003   0.00003   2.12115
   A26        2.09687   0.00001   0.00000   0.00007   0.00007   2.09695
   A27        2.06841   0.00000   0.00000   0.00000   0.00000   2.06841
   A28        2.11790  -0.00001   0.00000  -0.00007  -0.00007   2.11783
   A29        2.10571  -0.00001   0.00000  -0.00003  -0.00003   2.10567
   A30        2.07901   0.00001   0.00000   0.00004   0.00004   2.07905
   A31        2.09847   0.00000   0.00000  -0.00001  -0.00001   2.09846
   A32        2.10653   0.00000   0.00000   0.00000   0.00000   2.10653
   A33        2.07241  -0.00001   0.00000  -0.00004  -0.00004   2.07237
   A34        2.10425   0.00001   0.00000   0.00004   0.00004   2.10429
   A35        2.12783   0.00000   0.00000   0.00001   0.00001   2.12784
   A36        2.00802   0.00000   0.00000  -0.00001  -0.00001   2.00801
   A37        2.14732   0.00000   0.00000   0.00000   0.00000   2.14732
   A38        2.09460   0.00001   0.00000   0.00004   0.00004   2.09463
   A39        1.86952   0.00002   0.00000   0.00007   0.00007   1.86959
   A40        2.31885  -0.00003   0.00000  -0.00011  -0.00011   2.31875
   A41        1.82701   0.00000   0.00000  -0.00003  -0.00003   1.82698
   A42        2.13470   0.00000   0.00000   0.00003   0.00003   2.13472
   A43        2.32074   0.00000   0.00000   0.00002   0.00002   2.32075
   A44        2.16614  -0.00001   0.00000  -0.00005  -0.00005   2.16609
   A45        2.03831   0.00000   0.00000   0.00001   0.00001   2.03833
   A46        2.07864   0.00001   0.00000   0.00003   0.00003   2.07867
   A47        2.36622   0.00003   0.00000   0.00012   0.00012   2.36634
   A48        1.98572  -0.00002   0.00000  -0.00007  -0.00007   1.98565
   A49        1.93125  -0.00001   0.00000  -0.00005  -0.00005   1.93119
   A50        1.86592  -0.00001   0.00000   0.00000   0.00000   1.86592
   A51        1.93107   0.00000   0.00000   0.00002   0.00002   1.93109
   A52        2.10419  -0.00001   0.00000  -0.00004  -0.00004   2.10415
   A53        2.24783   0.00000   0.00000   0.00001   0.00001   2.24784
   A54        2.02200   0.00000   0.00000   0.00001   0.00001   2.02201
   A55        2.14006  -0.00001   0.00000  -0.00004  -0.00004   2.14002
   A56        2.12112   0.00001   0.00000   0.00003   0.00003   2.12115
   A57        2.09687   0.00001   0.00000   0.00007   0.00007   2.09695
   A58        2.06841   0.00000   0.00000   0.00000   0.00000   2.06841
   A59        2.11790  -0.00001   0.00000  -0.00007  -0.00007   2.11783
   A60        2.10571  -0.00001   0.00000  -0.00003  -0.00003   2.10567
   A61        2.07901   0.00001   0.00000   0.00004   0.00004   2.07905
   A62        2.09847   0.00000   0.00000  -0.00001  -0.00001   2.09846
   A63        2.10653   0.00000   0.00000   0.00000   0.00000   2.10653
   A64        2.07241  -0.00001   0.00000  -0.00004  -0.00004   2.07237
   A65        2.10425   0.00001   0.00000   0.00004   0.00004   2.10429
   A66        2.12783   0.00000   0.00000   0.00001   0.00001   2.12784
   A67        2.00802   0.00000   0.00000  -0.00001  -0.00001   2.00801
   A68        2.14732   0.00000   0.00000   0.00000   0.00000   2.14732
   A69        2.09460   0.00001   0.00000   0.00004   0.00004   2.09463
   A70        1.86952   0.00002   0.00000   0.00007   0.00007   1.86959
   A71        2.31885  -0.00003   0.00000  -0.00011  -0.00011   2.31875
   A72        1.82701   0.00000   0.00000  -0.00003  -0.00003   1.82698
   A73        2.13470   0.00000   0.00000   0.00003   0.00003   2.13472
   A74        2.32074   0.00000   0.00000   0.00002   0.00002   2.32075
   A75        2.09303   0.00000   0.00000   0.00000   0.00000   2.09303
   A76        2.08046   0.00000   0.00000  -0.00001  -0.00001   2.08045
   A77        2.10970   0.00000   0.00000   0.00001   0.00001   2.10970
   A78        2.08876   0.00000   0.00000   0.00000   0.00000   2.08876
   A79        2.09978   0.00000   0.00000   0.00000   0.00000   2.09978
   A80        2.09433   0.00000   0.00000   0.00000   0.00000   2.09433
   A81        2.08617   0.00000   0.00000  -0.00001  -0.00001   2.08617
   A82        2.08630   0.00000   0.00000   0.00001   0.00001   2.08631
   A83        2.11071   0.00000   0.00000   0.00000   0.00000   2.11071
   A84        2.07382   0.00000   0.00000   0.00000   0.00000   2.07382
   A85        2.11960   0.00000   0.00000   0.00001   0.00001   2.11961
   A86        2.08959   0.00000   0.00000   0.00000   0.00000   2.08959
   A87        2.07680   0.00000   0.00000   0.00000   0.00000   2.07681
   A88        2.11802   0.00000   0.00000   0.00000   0.00000   2.11802
   A89        2.08828   0.00000   0.00000   0.00000   0.00000   2.08828
   A90        2.13096   0.00000   0.00000   0.00000   0.00000   2.13096
   A91        2.07559   0.00000   0.00000   0.00000   0.00000   2.07559
   A92        2.07663   0.00000   0.00000   0.00000   0.00000   2.07663
   A93        2.09303   0.00000   0.00000   0.00000   0.00000   2.09303
   A94        2.08046   0.00000   0.00000  -0.00001  -0.00001   2.08045
   A95        2.10970   0.00000   0.00000   0.00001   0.00001   2.10970
   A96        2.08876   0.00000   0.00000   0.00000   0.00000   2.08876
   A97        2.09978   0.00000   0.00000   0.00000   0.00000   2.09978
   A98        2.09433   0.00000   0.00000   0.00000   0.00000   2.09433
   A99        2.08617   0.00000   0.00000  -0.00001  -0.00001   2.08617
   A100       2.08630   0.00000   0.00000   0.00001   0.00001   2.08631
   A101       2.11071   0.00000   0.00000   0.00000   0.00000   2.11071
   A102       2.07382   0.00000   0.00000   0.00000   0.00000   2.07382
   A103       2.11960   0.00000   0.00000   0.00001   0.00001   2.11961
   A104       2.08959   0.00000   0.00000   0.00000   0.00000   2.08959
   A105       2.07680   0.00000   0.00000   0.00000   0.00000   2.07681
   A106       2.11802   0.00000   0.00000   0.00000   0.00000   2.11802
   A107       2.08828   0.00000   0.00000   0.00000   0.00000   2.08828
   A108       2.13096   0.00000   0.00000   0.00000   0.00000   2.13096
   A109       2.07559   0.00000   0.00000   0.00000   0.00000   2.07559
   A110       2.07663   0.00000   0.00000   0.00000   0.00000   2.07663
   A111       3.14159   0.00000   0.00000   0.00000   0.00000   3.14159
   A112       3.14159   0.00000   0.00000   0.00000   0.00000   3.14159
   A113       3.14159   0.00000   0.00000   0.00000   0.00000   3.14159
   A114       3.14159   0.00000   0.00000   0.00000   0.00000   3.14159
   A115       3.14159   0.00000   0.00000   0.00000   0.00000   3.14159
   A116       3.14159   0.00000   0.00000   0.00000   0.00000   3.14159
    D1        1.56646   0.00000   0.00000   0.00021   0.00021   1.56666
    D2       -1.58966   0.00000   0.00000   0.00015   0.00015  -1.58952
    D3        3.13068   0.00000   0.00000   0.00022   0.00022   3.13090
    D4       -0.02544   0.00000   0.00000   0.00016   0.00016  -0.02528
    D5       -1.57514   0.00000   0.00000   0.00021   0.00021  -1.57493
    D6        1.55193   0.00000   0.00000   0.00015   0.00015   1.55208
    D7       -0.01091   0.00000   0.00000   0.00022   0.00022  -0.01069
    D8        3.11615   0.00000   0.00000   0.00016   0.00016   3.11631
    D9       -3.14159   0.00000   0.00000   0.00000   0.00000  -3.14159
   D10        0.01453   0.00000   0.00000   0.00006   0.00006   0.01459
   D11       -0.01453   0.00000   0.00000  -0.00006  -0.00006  -0.01459
   D12        3.14159   0.00000   0.00000   0.00000   0.00000   3.14159
   D13       -1.54160   0.00000   0.00000  -0.00017  -0.00017  -1.54177
   D14        1.60169   0.00000   0.00000  -0.00019  -0.00019   1.60151
   D15       -3.12078   0.00000   0.00000  -0.00018  -0.00018  -3.12096
   D16        0.02252   0.00000   0.00000  -0.00020  -0.00020   0.02231
   D17        1.59999   0.00000   0.00000  -0.00017  -0.00017   1.59983
   D18       -1.53990   0.00000   0.00000  -0.00019  -0.00019  -1.54009
   D19        0.02082   0.00000   0.00000  -0.00018  -0.00018   0.02064
   D20       -3.11908   0.00000   0.00000  -0.00020  -0.00020  -3.11928
   D21        3.14159   0.00000   0.00000   0.00000   0.00000  -3.14159
   D22       -0.00170   0.00000   0.00000   0.00002   0.00002  -0.00168
   D23        0.00170   0.00000   0.00000  -0.00002  -0.00002   0.00168
   D24        3.14159   0.00000   0.00000   0.00000   0.00000   3.14159
   D25        1.57514   0.00000   0.00000  -0.00021  -0.00021   1.57493
   D26       -1.55193   0.00000   0.00000  -0.00015  -0.00015  -1.55208
   D27        0.01091   0.00000   0.00000  -0.00022  -0.00022   0.01069
   D28       -3.11615   0.00000   0.00000  -0.00016  -0.00016  -3.11631
   D29       -1.56646   0.00000   0.00000  -0.00021  -0.00021  -1.56666
   D30        1.58966   0.00000   0.00000  -0.00015  -0.00015   1.58952
   D31       -3.13068   0.00000   0.00000  -0.00022  -0.00022  -3.13090
   D32        0.02544   0.00000   0.00000  -0.00016  -0.00016   0.02528
   D33       -1.59999   0.00000   0.00000   0.00017   0.00017  -1.59983
   D34        1.53990   0.00000   0.00000   0.00019   0.00019   1.54009
   D35       -0.02082   0.00000   0.00000   0.00018   0.00018  -0.02064
   D36        3.11908   0.00000   0.00000   0.00020   0.00020   3.11928
   D37        1.54160   0.00000   0.00000   0.00017   0.00017   1.54177
   D38       -1.60169   0.00000   0.00000   0.00019   0.00019  -1.60151
   D39        3.12078   0.00000   0.00000   0.00018   0.00018   3.12096
   D40       -0.02252   0.00000   0.00000   0.00020   0.00020  -0.02231
   D41       -0.01706   0.00000   0.00000  -0.00006  -0.00006  -0.01711
   D42        3.12542   0.00000   0.00000  -0.00003  -0.00003   3.12539
   D43        3.13938   0.00000   0.00000   0.00000   0.00000   3.13938
   D44       -0.00134   0.00000   0.00000   0.00003   0.00003  -0.00130
   D45       -3.12380   0.00000   0.00000  -0.00003  -0.00003  -3.12383
   D46        0.02389   0.00000   0.00000  -0.00010  -0.00010   0.02379
   D47        0.00403   0.00000   0.00000  -0.00009  -0.00009   0.00394
   D48       -3.13147   0.00000   0.00000  -0.00016  -0.00016  -3.13162
   D49       -3.14122   0.00000   0.00000  -0.00001  -0.00001  -3.14123
   D50       -0.00129   0.00000   0.00000   0.00001   0.00001  -0.00128
   D51       -0.01909   0.00000   0.00000   0.00023   0.00023  -0.01886
   D52       -3.14135   0.00000   0.00000   0.00017   0.00017  -3.14118
   D53        3.12377   0.00000   0.00000   0.00022   0.00022   3.12399
   D54        0.00151   0.00000   0.00000   0.00015   0.00015   0.00166
   D55        0.00059   0.00000   0.00000  -0.00018  -0.00018   0.00041
   D56       -3.12746   0.00000   0.00000   0.00004   0.00004  -3.12742
   D57        0.00033   0.00001   0.00000   0.00026   0.00026   0.00059
   D58       -3.10487   0.00000   0.00000  -0.00004  -0.00004  -3.10492
   D59        3.12696   0.00000   0.00000   0.00002   0.00002   3.12698
   D60        0.02176  -0.00001   0.00000  -0.00029  -0.00029   0.02148
   D61       -2.45350   0.00000   0.00000  -0.00009  -0.00009  -2.45359
   D62        0.68539   0.00000   0.00000  -0.00009  -0.00009   0.68530
   D63        0.70435   0.00000   0.00000   0.00018   0.00018   0.70452
   D64       -2.43995   0.00000   0.00000   0.00017   0.00017  -2.43978
   D65        3.13963   0.00000   0.00000   0.00001   0.00001   3.13965
   D66       -0.00186   0.00000   0.00000   0.00003   0.00003  -0.00183
   D67       -0.00103   0.00000   0.00000   0.00004   0.00004  -0.00099
   D68        3.14066   0.00000   0.00000   0.00006   0.00006   3.14072
   D69       -3.13998   0.00000   0.00000  -0.00002  -0.00002  -3.14000
   D70        0.00237   0.00000   0.00000  -0.00003  -0.00003   0.00234
   D71        0.00172   0.00000   0.00000  -0.00001  -0.00001   0.00171
   D72       -3.13912   0.00000   0.00000  -0.00002  -0.00002  -3.13913
   D73        3.14131   0.00000   0.00000   0.00001   0.00001   3.14132
   D74        0.00014   0.00000   0.00000  -0.00002  -0.00002   0.00012
   D75        0.00047   0.00000   0.00000   0.00000   0.00000   0.00047
   D76       -3.14070   0.00000   0.00000  -0.00003  -0.00003  -3.14073
   D77       -0.00343   0.00000   0.00000   0.00008   0.00008  -0.00335
   D78        3.13157   0.00000   0.00000   0.00015   0.00015   3.13172
   D79        3.13858   0.00000   0.00000   0.00005   0.00005   3.13863
   D80       -0.00960   0.00000   0.00000   0.00013   0.00013  -0.00948
   D81       -0.00298   0.00000   0.00000  -0.00009  -0.00009  -0.00308
   D82        3.11340   0.00000   0.00000   0.00000   0.00000   3.11340
   D83       -3.13840   0.00000   0.00000  -0.00016  -0.00016  -3.13856
   D84       -0.02202   0.00000   0.00000  -0.00007  -0.00007  -0.02209
   D85       -0.00107  -0.00001   0.00000  -0.00024  -0.00024  -0.00131
   D86        3.09848   0.00000   0.00000   0.00011   0.00011   3.09859
   D87       -3.11982  -0.00001   0.00000  -0.00033  -0.00033  -3.12015
   D88       -0.02027   0.00000   0.00000   0.00003   0.00003  -0.02024
   D89        0.01705   0.00000   0.00000   0.00006   0.00006   0.01711
   D90       -3.12541   0.00000   0.00000   0.00003   0.00003  -3.12539
   D91       -3.13938   0.00000   0.00000   0.00000   0.00000  -3.13938
   D92        0.00134   0.00000   0.00000  -0.00003  -0.00003   0.00130
   D93        3.12380   0.00000   0.00000   0.00003   0.00003   3.12383
   D94       -0.02389   0.00000   0.00000   0.00010   0.00010  -0.02379
   D95       -0.00403   0.00000   0.00000   0.00009   0.00009  -0.00394
   D96        3.13147   0.00000   0.00000   0.00016   0.00016   3.13162
   D97        3.14122   0.00000   0.00000   0.00001   0.00001   3.14123
   D98        0.00129   0.00000   0.00000  -0.00001  -0.00001   0.00128
   D99        0.01909   0.00000   0.00000  -0.00023  -0.00023   0.01886
   D100       3.14135   0.00000   0.00000  -0.00017  -0.00017   3.14118
   D101      -3.12377   0.00000   0.00000  -0.00022  -0.00022  -3.12399
   D102      -0.00151   0.00000   0.00000  -0.00015  -0.00015  -0.00166
   D103      -0.00059   0.00000   0.00000   0.00018   0.00018  -0.00041
   D104       3.12746   0.00000   0.00000  -0.00004  -0.00004   3.12742
   D105      -0.00033  -0.00001   0.00000  -0.00026  -0.00026  -0.00059
   D106       3.10487   0.00000   0.00000   0.00004   0.00004   3.10492
   D107      -3.12696   0.00000   0.00000  -0.00002  -0.00002  -3.12698
   D108      -0.02176   0.00001   0.00000   0.00029   0.00029  -0.02148
   D109       2.45350   0.00000   0.00000   0.00009   0.00009   2.45359
   D110      -0.68539   0.00000   0.00000   0.00009   0.00009  -0.68530
   D111      -0.70435   0.00000   0.00000  -0.00017  -0.00017  -0.70452
   D112       2.43995   0.00000   0.00000  -0.00017  -0.00017   2.43978
   D113      -3.13963   0.00000   0.00000  -0.00001  -0.00001  -3.13965
   D114       0.00185   0.00000   0.00000  -0.00003  -0.00003   0.00183
   D115       0.00103   0.00000   0.00000  -0.00004  -0.00004   0.00099
   D116      -3.14066   0.00000   0.00000  -0.00006  -0.00006  -3.14072
   D117       3.13998   0.00000   0.00000   0.00002   0.00002   3.14000
   D118      -0.00237   0.00000   0.00000   0.00003   0.00003  -0.00234
   D119      -0.00172   0.00000   0.00000   0.00001   0.00001  -0.00171
   D120       3.13912   0.00000   0.00000   0.00002   0.00002   3.13913
   D121      -3.14131   0.00000   0.00000  -0.00001  -0.00001  -3.14132
   D122      -0.00014   0.00000   0.00000   0.00002   0.00002  -0.00012
   D123      -0.00047   0.00000   0.00000   0.00000   0.00000  -0.00047
   D124       3.14070   0.00000   0.00000   0.00003   0.00003   3.14073
   D125       0.00343   0.00000   0.00000  -0.00008  -0.00008   0.00335
   D126      -3.13157   0.00000   0.00000  -0.00015  -0.00015  -3.13172
   D127      -3.13858   0.00000   0.00000  -0.00005  -0.00005  -3.13863
   D128       0.00960   0.00000   0.00000  -0.00013  -0.00013   0.00948
   D129       0.00298   0.00000   0.00000   0.00009   0.00009   0.00307
   D130      -3.11340   0.00000   0.00000   0.00000   0.00000  -3.11340
   D131       3.13840   0.00000   0.00000   0.00016   0.00016   3.13856
   D132       0.02202   0.00000   0.00000   0.00007   0.00007   0.02209
   D133       0.00107   0.00001   0.00000   0.00024   0.00024   0.00131
   D134      -3.09848   0.00000   0.00000  -0.00011  -0.00011  -3.09859
   D135       3.11982   0.00001   0.00000   0.00033   0.00033   3.12015
   D136       0.02027   0.00000   0.00000  -0.00003  -0.00003   0.02024
   D137      -3.13049   0.00000   0.00000  -0.00001  -0.00001  -3.13050
   D138       0.03830   0.00000   0.00000   0.00001   0.00001   0.03831
   D139       0.01385   0.00000   0.00000   0.00000   0.00000   0.01385
   D140      -3.10054   0.00000   0.00000   0.00002   0.00002  -3.10053
   D141      -3.13843   0.00000   0.00000   0.00001   0.00001  -3.13842
   D142       0.00507   0.00000   0.00000   0.00000   0.00000   0.00506
   D143       0.00043   0.00000   0.00000   0.00000   0.00000   0.00043
   D144      -3.13926   0.00000   0.00000  -0.00001  -0.00001  -3.13927
   D145      -0.01583   0.00000   0.00000   0.00001   0.00001  -0.01581
   D146      -3.13732   0.00000   0.00000   0.00001   0.00001  -3.13732
   D147       3.09865   0.00000   0.00000  -0.00001  -0.00001   3.09865
   D148      -0.02284   0.00000   0.00000  -0.00001  -0.00001  -0.02286
   D149      -0.01229   0.00000   0.00000  -0.00001  -0.00001  -0.01230
   D150      -3.14037   0.00000   0.00000  -0.00002  -0.00002  -3.14040
   D151       3.12738   0.00000   0.00000   0.00000   0.00000   3.12738
   D152      -0.00071   0.00000   0.00000  -0.00001  -0.00001  -0.00072
   D153       0.00390   0.00000   0.00000  -0.00002  -0.00002   0.00388
   D154      -3.13547   0.00000   0.00000   0.00003   0.00003  -3.13544
   D155       3.12576   0.00000   0.00000  -0.00002  -0.00002   3.12574
   D156      -0.01362   0.00000   0.00000   0.00004   0.00004  -0.01358
   D157       0.01026   0.00000   0.00000   0.00002   0.00002   0.01028
   D158      -3.13355   0.00000   0.00000  -0.00003  -0.00003  -3.13358
   D159       3.13859   0.00000   0.00000   0.00003   0.00003   3.13862
   D160      -0.00523   0.00000   0.00000  -0.00002  -0.00002  -0.00525
   D161       3.13049   0.00000   0.00000   0.00001   0.00001   3.13050
   D162      -0.03830   0.00000   0.00000  -0.00001  -0.00001  -0.03831
   D163      -0.01385   0.00000   0.00000   0.00000   0.00000  -0.01385
   D164       3.10055   0.00000   0.00000  -0.00002  -0.00002   3.10053
   D165       3.13843   0.00000   0.00000  -0.00001  -0.00001   3.13842
   D166      -0.00507   0.00000   0.00000   0.00000   0.00000  -0.00506
   D167      -0.00043   0.00000   0.00000   0.00000   0.00000  -0.00043
   D168       3.13926   0.00000   0.00000   0.00001   0.00001   3.13927
   D169       0.01583   0.00000   0.00000  -0.00001  -0.00001   0.01581
   D170       3.13732   0.00000   0.00000  -0.00001  -0.00001   3.13732
   D171      -3.09866   0.00000   0.00000   0.00001   0.00001  -3.09865
   D172       0.02284   0.00000   0.00000   0.00001   0.00001   0.02286
   D173       0.01229   0.00000   0.00000   0.00001   0.00001   0.01230
   D174       3.14037   0.00000   0.00000   0.00002   0.00002   3.14039
   D175      -3.12738   0.00000   0.00000   0.00000   0.00000  -3.12738
   D176       0.00071   0.00000   0.00000   0.00001   0.00001   0.00072
   D177      -0.00390   0.00000   0.00000   0.00002   0.00002  -0.00388
   D178       3.13547   0.00000   0.00000  -0.00003  -0.00003   3.13544
   D179      -3.12576   0.00000   0.00000   0.00002   0.00002  -3.12574
   D180       0.01362   0.00000   0.00000  -0.00003  -0.00003   0.01358
   D181      -0.01026   0.00000   0.00000  -0.00002  -0.00002  -0.01028
   D182       3.13355   0.00000   0.00000   0.00003   0.00003   3.13358
   D183      -3.13859   0.00000   0.00000  -0.00003  -0.00003  -3.13862
   D184       0.00523   0.00000   0.00000   0.00002   0.00002   0.00525
         Item               Value     Threshold  Converged?
 Maximum Force            0.000051     0.000450     YES
 RMS     Force            0.000007     0.000300     YES
 Maximum Displacement     0.001315     0.001800     YES
 RMS     Displacement     0.000256     0.001200     YES
 Predicted change in Energy=-4.338102D-08
 Optimization completed.
    -- Stationary point found.
                           ----------------------------
                           !   Optimized Parameters   !
                           ! (Angstroms and Degrees)  !
 --------------------------                            --------------------------
 ! Name  Definition              Value          Derivative Info.                !
 --------------------------------------------------------------------------------
 ! R1    R(1,2)                  2.3974         -DE/DX =    0.0                 !
 ! R2    R(1,3)                  2.2552         -DE/DX =    0.0                 !
 ! R3    R(1,4)                  2.2419         -DE/DX =    0.0                 !
 ! R4    R(1,19)                 2.3974         -DE/DX =    0.0                 !
 ! R5    R(1,20)                 2.2552         -DE/DX =    0.0                 !
 ! R6    R(1,21)                 2.2419         -DE/DX =    0.0                 !
 ! R7    R(3,7)                  1.3337         -DE/DX =    0.0                 !
 ! R8    R(3,15)                 1.3447         -DE/DX =    0.0                 !
 ! R9    R(4,5)                  1.292          -DE/DX =    0.0                 !
 ! R10   R(4,16)                 1.3658         -DE/DX =    0.0                 !
 ! R11   R(5,6)                  1.3506         -DE/DX =    0.0001              !
 ! R12   R(6,17)                 1.3601         -DE/DX =    0.0                 !
 ! R13   R(6,36)                 1.4253         -DE/DX =    0.0                 !
 ! R14   R(7,8)                  1.0841         -DE/DX =    0.0                 !
 ! R15   R(7,9)                  1.3909         -DE/DX =    0.0                 !
 ! R16   R(9,10)                 1.0826         -DE/DX =    0.0                 !
 ! R17   R(9,11)                 1.3913         -DE/DX =    0.0                 !
 ! R18   R(11,12)                1.0838         -DE/DX =    0.0                 !
 ! R19   R(11,13)                1.3891         -DE/DX =    0.0                 !
 ! R20   R(13,14)                1.0831         -DE/DX =    0.0                 !
 ! R21   R(13,15)                1.3958         -DE/DX =    0.0                 !
 ! R22   R(15,16)                1.4647         -DE/DX =    0.0                 !
 ! R23   R(16,17)                1.3767         -DE/DX =    0.0                 !
 ! R24   R(17,18)                1.0753         -DE/DX =    0.0                 !
 ! R25   R(20,24)                1.3337         -DE/DX =    0.0                 !
 ! R26   R(20,32)                1.3447         -DE/DX =    0.0                 !
 ! R27   R(21,22)                1.292          -DE/DX =    0.0                 !
 ! R28   R(21,33)                1.3658         -DE/DX =    0.0                 !
 ! R29   R(22,23)                1.3506         -DE/DX =    0.0001              !
 ! R30   R(23,34)                1.3601         -DE/DX =    0.0                 !
 ! R31   R(23,46)                1.4253         -DE/DX =    0.0                 !
 ! R32   R(24,25)                1.0841         -DE/DX =    0.0                 !
 ! R33   R(24,26)                1.3909         -DE/DX =    0.0                 !
 ! R34   R(26,27)                1.0826         -DE/DX =    0.0                 !
 ! R35   R(26,28)                1.3913         -DE/DX =    0.0                 !
 ! R36   R(28,29)                1.0838         -DE/DX =    0.0                 !
 ! R37   R(28,30)                1.3891         -DE/DX =    0.0                 !
 ! R38   R(30,31)                1.0831         -DE/DX =    0.0                 !
 ! R39   R(30,32)                1.3958         -DE/DX =    0.0                 !
 ! R40   R(32,33)                1.4647         -DE/DX =    0.0                 !
 ! R41   R(33,34)                1.3767         -DE/DX =    0.0                 !
 ! R42   R(34,35)                1.0753         -DE/DX =    0.0                 !
 ! R43   R(36,37)                1.3941         -DE/DX =    0.0                 !
 ! R44   R(36,38)                1.395          -DE/DX =    0.0                 !
 ! R45   R(37,39)                1.3908         -DE/DX =    0.0                 !
 ! R46   R(37,42)                1.0829         -DE/DX =    0.0                 !
 ! R47   R(38,40)                1.3895         -DE/DX =    0.0                 !
 ! R48   R(38,43)                1.0816         -DE/DX =    0.0                 !
 ! R49   R(39,41)                1.3869         -DE/DX =    0.0                 !
 ! R50   R(39,44)                1.0823         -DE/DX =    0.0                 !
 ! R51   R(40,41)                1.388          -DE/DX =    0.0                 !
 ! R52   R(40,45)                1.0824         -DE/DX =    0.0                 !
 ! R53   R(41,56)                1.3472         -DE/DX =    0.0                 !
 ! R54   R(46,47)                1.3941         -DE/DX =    0.0                 !
 ! R55   R(46,48)                1.395          -DE/DX =    0.0                 !
 ! R56   R(47,49)                1.3908         -DE/DX =    0.0                 !
 ! R57   R(47,52)                1.0829         -DE/DX =    0.0                 !
 ! R58   R(48,50)                1.3895         -DE/DX =    0.0                 !
 ! R59   R(48,53)                1.0816         -DE/DX =    0.0                 !
 ! R60   R(49,51)                1.3869         -DE/DX =    0.0                 !
 ! R61   R(49,54)                1.0823         -DE/DX =    0.0                 !
 ! R62   R(50,51)                1.388          -DE/DX =    0.0                 !
 ! R63   R(50,55)                1.0824         -DE/DX =    0.0                 !
 ! R64   R(51,57)                1.3472         -DE/DX =    0.0                 !
 ! A1    A(2,1,3)               90.3932         -DE/DX =    0.0                 !
 ! A2    A(2,1,4)               89.7434         -DE/DX =    0.0                 !
 ! A3    A(2,1,20)              89.6068         -DE/DX =    0.0                 !
 ! A4    A(2,1,21)              90.2566         -DE/DX =    0.0                 !
 ! A5    A(3,1,4)               74.3505         -DE/DX =    0.0                 !
 ! A6    A(3,1,19)              89.6068         -DE/DX =    0.0                 !
 ! A7    A(3,1,21)             105.6495         -DE/DX =    0.0                 !
 ! A8    A(4,1,19)              90.2566         -DE/DX =    0.0                 !
 ! A9    A(4,1,20)             105.6495         -DE/DX =    0.0                 !
 ! A10   A(19,1,20)             90.3932         -DE/DX =    0.0                 !
 ! A11   A(19,1,21)             89.7434         -DE/DX =    0.0                 !
 ! A12   A(20,1,21)             74.3505         -DE/DX =    0.0                 !
 ! A13   A(1,3,7)              124.1107         -DE/DX =    0.0                 !
 ! A14   A(1,3,15)             116.7868         -DE/DX =    0.0                 !
 ! A15   A(7,3,15)             119.0974         -DE/DX =    0.0                 !
 ! A16   A(1,4,5)              135.5744         -DE/DX =    0.0                 !
 ! A17   A(1,4,16)             113.7732         -DE/DX =    0.0                 !
 ! A18   A(5,4,16)             110.6523         -DE/DX =    0.0                 !
 ! A19   A(4,5,6)              106.9093         -DE/DX =    0.0                 !
 ! A20   A(5,6,17)             110.6424         -DE/DX =    0.0                 !
 ! A21   A(5,6,36)             120.5612         -DE/DX =    0.0                 !
 ! A22   A(17,6,36)            128.7909         -DE/DX =    0.0                 !
 ! A23   A(3,7,8)              115.8521         -DE/DX =    0.0                 !
 ! A24   A(3,7,9)              122.6165         -DE/DX =    0.0                 !
 ! A25   A(8,7,9)              121.5315         -DE/DX =    0.0                 !
 ! A26   A(7,9,10)             120.1421         -DE/DX =    0.0                 !
 ! A27   A(7,9,11)             118.5112         -DE/DX =    0.0                 !
 ! A28   A(10,9,11)            121.3468         -DE/DX =    0.0                 !
 ! A29   A(9,11,12)            120.6481         -DE/DX =    0.0                 !
 ! A30   A(9,11,13)            119.1186         -DE/DX =    0.0                 !
 ! A31   A(12,11,13)           120.2333         -DE/DX =    0.0                 !
 ! A32   A(11,13,14)           120.6952         -DE/DX =    0.0                 !
 ! A33   A(11,13,15)           118.7403         -DE/DX =    0.0                 !
 ! A34   A(14,13,15)           120.5645         -DE/DX =    0.0                 !
 ! A35   A(3,15,13)            121.9157         -DE/DX =    0.0                 !
 ! A36   A(3,15,16)            115.0508         -DE/DX =    0.0                 !
 ! A37   A(13,15,16)           123.0325         -DE/DX =    0.0                 !
 ! A38   A(4,16,15)            120.0116         -DE/DX =    0.0                 !
 ! A39   A(4,16,17)            107.1158         -DE/DX =    0.0                 !
 ! A40   A(15,16,17)           132.8605         -DE/DX =    0.0                 !
 ! A41   A(6,17,16)            104.6801         -DE/DX =    0.0                 !
 ! A42   A(6,17,18)            122.3091         -DE/DX =    0.0                 !
 ! A43   A(16,17,18)           132.9683         -DE/DX =    0.0                 !
 ! A44   A(1,20,24)            124.1107         -DE/DX =    0.0                 !
 ! A45   A(1,20,32)            116.7868         -DE/DX =    0.0                 !
 ! A46   A(24,20,32)           119.0974         -DE/DX =    0.0                 !
 ! A47   A(1,21,22)            135.5744         -DE/DX =    0.0                 !
 ! A48   A(1,21,33)            113.7732         -DE/DX =    0.0                 !
 ! A49   A(22,21,33)           110.6523         -DE/DX =    0.0                 !
 ! A50   A(21,22,23)           106.9093         -DE/DX =    0.0                 !
 ! A51   A(22,23,34)           110.6424         -DE/DX =    0.0                 !
 ! A52   A(22,23,46)           120.5612         -DE/DX =    0.0                 !
 ! A53   A(34,23,46)           128.7909         -DE/DX =    0.0                 !
 ! A54   A(20,24,25)           115.8521         -DE/DX =    0.0                 !
 ! A55   A(20,24,26)           122.6165         -DE/DX =    0.0                 !
 ! A56   A(25,24,26)           121.5315         -DE/DX =    0.0                 !
 ! A57   A(24,26,27)           120.1421         -DE/DX =    0.0                 !
 ! A58   A(24,26,28)           118.5112         -DE/DX =    0.0                 !
 ! A59   A(27,26,28)           121.3468         -DE/DX =    0.0                 !
 ! A60   A(26,28,29)           120.6481         -DE/DX =    0.0                 !
 ! A61   A(26,28,30)           119.1186         -DE/DX =    0.0                 !
 ! A62   A(29,28,30)           120.2333         -DE/DX =    0.0                 !
 ! A63   A(28,30,31)           120.6952         -DE/DX =    0.0                 !
 ! A64   A(28,30,32)           118.7403         -DE/DX =    0.0                 !
 ! A65   A(31,30,32)           120.5645         -DE/DX =    0.0                 !
 ! A66   A(20,32,30)           121.9157         -DE/DX =    0.0                 !
 ! A67   A(20,32,33)           115.0509         -DE/DX =    0.0                 !
 ! A68   A(30,32,33)           123.0325         -DE/DX =    0.0                 !
 ! A69   A(21,33,32)           120.0116         -DE/DX =    0.0                 !
 ! A70   A(21,33,34)           107.1158         -DE/DX =    0.0                 !
 ! A71   A(32,33,34)           132.8605         -DE/DX =    0.0                 !
 ! A72   A(23,34,33)           104.6801         -DE/DX =    0.0                 !
 ! A73   A(23,34,35)           122.3091         -DE/DX =    0.0                 !
 ! A74   A(33,34,35)           132.9683         -DE/DX =    0.0                 !
 ! A75   A(6,36,37)            119.9216         -DE/DX =    0.0                 !
 ! A76   A(6,36,38)            119.2014         -DE/DX =    0.0                 !
 ! A77   A(37,36,38)           120.8768         -DE/DX =    0.0                 !
 ! A78   A(36,37,39)           119.6771         -DE/DX =    0.0                 !
 ! A79   A(36,37,42)           120.3084         -DE/DX =    0.0                 !
 ! A80   A(39,37,42)           119.9961         -DE/DX =    0.0                 !
 ! A81   A(36,38,40)           119.5289         -DE/DX =    0.0                 !
 ! A82   A(36,38,43)           119.5364         -DE/DX =    0.0                 !
 ! A83   A(40,38,43)           120.9347         -DE/DX =    0.0                 !
 ! A84   A(37,39,41)           118.8214         -DE/DX =    0.0                 !
 ! A85   A(37,39,44)           121.444          -DE/DX =    0.0                 !
 ! A86   A(41,39,44)           119.7246         -DE/DX =    0.0                 !
 ! A87   A(38,40,41)           118.9921         -DE/DX =    0.0                 !
 ! A88   A(38,40,45)           121.3535         -DE/DX =    0.0                 !
 ! A89   A(41,40,45)           119.6499         -DE/DX =    0.0                 !
 ! A90   A(39,41,40)           122.0948         -DE/DX =    0.0                 !
 ! A91   A(39,41,56)           118.9228         -DE/DX =    0.0                 !
 ! A92   A(40,41,56)           118.9823         -DE/DX =    0.0                 !
 ! A93   A(23,46,47)           119.9216         -DE/DX =    0.0                 !
 ! A94   A(23,46,48)           119.2014         -DE/DX =    0.0                 !
 ! A95   A(47,46,48)           120.8768         -DE/DX =    0.0                 !
 ! A96   A(46,47,49)           119.6771         -DE/DX =    0.0                 !
 ! A97   A(46,47,52)           120.3084         -DE/DX =    0.0                 !
 ! A98   A(49,47,52)           119.9961         -DE/DX =    0.0                 !
 ! A99   A(46,48,50)           119.5289         -DE/DX =    0.0                 !
 ! A100  A(46,48,53)           119.5363         -DE/DX =    0.0                 !
 ! A101  A(50,48,53)           120.9347         -DE/DX =    0.0                 !
 ! A102  A(47,49,51)           118.8214         -DE/DX =    0.0                 !
 ! A103  A(47,49,54)           121.444          -DE/DX =    0.0                 !
 ! A104  A(51,49,54)           119.7246         -DE/DX =    0.0                 !
 ! A105  A(48,50,51)           118.9921         -DE/DX =    0.0                 !
 ! A106  A(48,50,55)           121.3535         -DE/DX =    0.0                 !
 ! A107  A(51,50,55)           119.6499         -DE/DX =    0.0                 !
 ! A108  A(49,51,50)           122.0948         -DE/DX =    0.0                 !
 ! A109  A(49,51,57)           118.9227         -DE/DX =    0.0                 !
 ! A110  A(50,51,57)           118.9824         -DE/DX =    0.0                 !
 ! A111  L(2,1,19,3,-1)        180.0            -DE/DX =    0.0                 !
 ! A112  L(3,1,20,2,-1)        180.0            -DE/DX =    0.0                 !
 ! A113  L(4,1,21,2,-1)        180.0            -DE/DX =    0.0                 !
 ! A114  L(2,1,19,3,-2)        180.0            -DE/DX =    0.0                 !
 ! A115  L(3,1,20,2,-2)        180.0            -DE/DX =    0.0                 !
 ! A116  L(4,1,21,2,-2)        180.0            -DE/DX =    0.0                 !
 ! D1    D(2,1,3,7)             89.7514         -DE/DX =    0.0                 !
 ! D2    D(2,1,3,15)           -91.081          -DE/DX =    0.0                 !
 ! D3    D(4,1,3,7)            179.3747         -DE/DX =    0.0                 !
 ! D4    D(4,1,3,15)            -1.4577         -DE/DX =    0.0                 !
 ! D5    D(19,1,3,7)           -90.2486         -DE/DX =    0.0                 !
 ! D6    D(19,1,3,15)           88.919          -DE/DX =    0.0                 !
 ! D7    D(21,1,3,7)            -0.6253         -DE/DX =    0.0                 !
 ! D8    D(21,1,3,15)          178.5423         -DE/DX =    0.0                 !
 ! D9    D(7,3,20,24)         -179.9999         -DE/DX =    0.0                 !
 ! D10   D(7,3,20,32)            0.8324         -DE/DX =    0.0                 !
 ! D11   D(15,3,20,24)          -0.8323         -DE/DX =    0.0                 !
 ! D12   D(15,3,20,32)         180.0            -DE/DX =    0.0                 !
 ! D13   D(2,1,4,5)            -88.3271         -DE/DX =    0.0                 !
 ! D14   D(2,1,4,16)            91.7703         -DE/DX =    0.0                 !
 ! D15   D(3,1,4,5)           -178.8073         -DE/DX =    0.0                 !
 ! D16   D(3,1,4,16)             1.2901         -DE/DX =    0.0                 !
 ! D17   D(19,1,4,5)            91.6729         -DE/DX =    0.0                 !
 ! D18   D(19,1,4,16)          -88.2297         -DE/DX =    0.0                 !
 ! D19   D(20,1,4,5)             1.1927         -DE/DX =    0.0                 !
 ! D20   D(20,1,4,16)         -178.7099         -DE/DX =    0.0                 !
 ! D21   D(5,4,21,22)         -180.0            -DE/DX =    0.0                 !
 ! D22   D(5,4,21,33)           -0.0974         -DE/DX =    0.0                 !
 ! D23   D(16,4,21,22)           0.0974         -DE/DX =    0.0                 !
 ! D24   D(16,4,21,33)         180.0            -DE/DX =    0.0                 !
 ! D25   D(2,1,20,24)           90.2487         -DE/DX =    0.0                 !
 ! D26   D(2,1,20,32)          -88.919          -DE/DX =    0.0                 !
 ! D27   D(4,1,20,24)            0.6253         -DE/DX =    0.0                 !
 ! D28   D(4,1,20,32)         -178.5423         -DE/DX =    0.0                 !
 ! D29   D(19,1,20,24)         -89.7513         -DE/DX =    0.0                 !
 ! D30   D(19,1,20,32)          91.081          -DE/DX =    0.0                 !
 ! D31   D(21,1,20,24)        -179.3747         -DE/DX =    0.0                 !
 ! D32   D(21,1,20,32)           1.4577         -DE/DX =    0.0                 !
 ! D33   D(2,1,21,22)          -91.6729         -DE/DX =    0.0                 !
 ! D34   D(2,1,21,33)           88.2297         -DE/DX =    0.0                 !
 ! D35   D(3,1,21,22)           -1.1927         -DE/DX =    0.0                 !
 ! D36   D(3,1,21,33)          178.7099         -DE/DX =    0.0                 !
 ! D37   D(19,1,21,22)          88.3271         -DE/DX =    0.0                 !
 ! D38   D(19,1,21,33)         -91.7703         -DE/DX =    0.0                 !
 ! D39   D(20,1,21,22)         178.8073         -DE/DX =    0.0                 !
 ! D40   D(20,1,21,33)          -1.2901         -DE/DX =    0.0                 !
 ! D41   D(1,3,7,8)             -0.9773         -DE/DX =    0.0                 !
 ! D42   D(1,3,7,9)            179.0731         -DE/DX =    0.0                 !
 ! D43   D(15,3,7,8)           179.8731         -DE/DX =    0.0                 !
 ! D44   D(15,3,7,9)            -0.0765         -DE/DX =    0.0                 !
 ! D45   D(1,3,15,13)         -178.9806         -DE/DX =    0.0                 !
 ! D46   D(1,3,15,16)            1.3688         -DE/DX =    0.0                 !
 ! D47   D(7,3,15,13)            0.2306         -DE/DX =    0.0                 !
 ! D48   D(7,3,15,16)         -179.4199         -DE/DX =    0.0                 !
 ! D49   D(1,4,5,6)           -179.9788         -DE/DX =    0.0                 !
 ! D50   D(16,4,5,6)            -0.0741         -DE/DX =    0.0                 !
 ! D51   D(1,4,16,15)           -1.094          -DE/DX =    0.0                 !
 ! D52   D(1,4,16,17)         -179.9861         -DE/DX =    0.0                 !
 ! D53   D(5,4,16,15)          178.9789         -DE/DX =    0.0                 !
 ! D54   D(5,4,16,17)            0.0868         -DE/DX =    0.0                 !
 ! D55   D(4,5,6,17)             0.0338         -DE/DX =    0.0                 !
 ! D56   D(4,5,6,36)          -179.1905         -DE/DX =    0.0                 !
 ! D57   D(5,6,17,16)            0.0186         -DE/DX =    0.0                 !
 ! D58   D(5,6,17,18)         -177.8962         -DE/DX =    0.0                 !
 ! D59   D(36,6,17,16)         179.1617         -DE/DX =    0.0                 !
 ! D60   D(36,6,17,18)           1.2469         -DE/DX =    0.0                 !
 ! D61   D(5,6,36,37)         -140.5751         -DE/DX =    0.0                 !
 ! D62   D(5,6,36,38)           39.2699         -DE/DX =    0.0                 !
 ! D63   D(17,6,36,37)          40.3562         -DE/DX =    0.0                 !
 ! D64   D(17,6,36,38)        -139.7988         -DE/DX =    0.0                 !
 ! D65   D(3,7,9,10)           179.8878         -DE/DX =    0.0                 !
 ! D66   D(3,7,9,11)            -0.1064         -DE/DX =    0.0                 !
 ! D67   D(8,7,9,10)            -0.059          -DE/DX =    0.0                 !
 ! D68   D(8,7,9,11)           179.9468         -DE/DX =    0.0                 !
 ! D69   D(7,9,11,12)         -179.9074         -DE/DX =    0.0                 !
 ! D70   D(7,9,11,13)            0.1359         -DE/DX =    0.0                 !
 ! D71   D(10,9,11,12)           0.0985         -DE/DX =    0.0                 !
 ! D72   D(10,9,11,13)        -179.8582         -DE/DX =    0.0                 !
 ! D73   D(9,11,13,14)         179.9837         -DE/DX =    0.0                 !
 ! D74   D(9,11,13,15)           0.008          -DE/DX =    0.0                 !
 ! D75   D(12,11,13,14)          0.0269         -DE/DX =    0.0                 !
 ! D76   D(12,11,13,15)       -179.9488         -DE/DX =    0.0                 !
 ! D77   D(11,13,15,3)          -0.1967         -DE/DX =    0.0                 !
 ! D78   D(11,13,15,16)        179.4257         -DE/DX =    0.0                 !
 ! D79   D(14,13,15,3)         179.8275         -DE/DX =    0.0                 !
 ! D80   D(14,13,15,16)         -0.5501         -DE/DX =    0.0                 !
 ! D81   D(3,15,16,4)           -0.1709         -DE/DX =    0.0                 !
 ! D82   D(3,15,16,17)         178.3847         -DE/DX =    0.0                 !
 ! D83   D(13,15,16,4)        -179.8171         -DE/DX =    0.0                 !
 ! D84   D(13,15,16,17)         -1.2615         -DE/DX =    0.0                 !
 ! D85   D(4,16,17,6)           -0.0613         -DE/DX =    0.0                 !
 ! D86   D(4,16,17,18)         177.5301         -DE/DX =    0.0                 !
 ! D87   D(15,16,17,6)        -178.7525         -DE/DX =    0.0                 !
 ! D88   D(15,16,17,18)         -1.1612         -DE/DX =    0.0                 !
 ! D89   D(1,20,24,25)           0.9772         -DE/DX =    0.0                 !
 ! D90   D(1,20,24,26)        -179.073          -DE/DX =    0.0                 !
 ! D91   D(32,20,24,25)       -179.8732         -DE/DX =    0.0                 !
 ! D92   D(32,20,24,26)          0.0766         -DE/DX =    0.0                 !
 ! D93   D(1,20,32,30)         178.9806         -DE/DX =    0.0                 !
 ! D94   D(1,20,32,33)          -1.3688         -DE/DX =    0.0                 !
 ! D95   D(24,20,32,30)         -0.2307         -DE/DX =    0.0                 !
 ! D96   D(24,20,32,33)        179.4199         -DE/DX =    0.0                 !
 ! D97   D(1,21,22,23)         179.9788         -DE/DX =    0.0                 !
 ! D98   D(33,21,22,23)          0.0741         -DE/DX =    0.0                 !
 ! D99   D(1,21,33,32)           1.094          -DE/DX =    0.0                 !
 ! D100  D(1,21,33,34)         179.9861         -DE/DX =    0.0                 !
 ! D101  D(22,21,33,32)       -178.9789         -DE/DX =    0.0                 !
 ! D102  D(22,21,33,34)         -0.0868         -DE/DX =    0.0                 !
 ! D103  D(21,22,23,34)         -0.0338         -DE/DX =    0.0                 !
 ! D104  D(21,22,23,46)        179.1905         -DE/DX =    0.0                 !
 ! D105  D(22,23,34,33)         -0.0186         -DE/DX =    0.0                 !
 ! D106  D(22,23,34,35)        177.8962         -DE/DX =    0.0                 !
 ! D107  D(46,23,34,33)       -179.1617         -DE/DX =    0.0                 !
 ! D108  D(46,23,34,35)         -1.2469         -DE/DX =    0.0                 !
 ! D109  D(22,23,46,47)        140.5751         -DE/DX =    0.0                 !
 ! D110  D(22,23,46,48)        -39.2699         -DE/DX =    0.0                 !
 ! D111  D(34,23,46,47)        -40.3562         -DE/DX =    0.0                 !
 ! D112  D(34,23,46,48)        139.7988         -DE/DX =    0.0                 !
 ! D113  D(20,24,26,27)       -179.8878         -DE/DX =    0.0                 !
 ! D114  D(20,24,26,28)          0.1063         -DE/DX =    0.0                 !
 ! D115  D(25,24,26,27)          0.0592         -DE/DX =    0.0                 !
 ! D116  D(25,24,26,28)       -179.9467         -DE/DX =    0.0                 !
 ! D117  D(24,26,28,29)        179.9075         -DE/DX =    0.0                 !
 ! D118  D(24,26,28,30)         -0.1359         -DE/DX =    0.0                 !
 ! D119  D(27,26,28,29)         -0.0985         -DE/DX =    0.0                 !
 ! D120  D(27,26,28,30)        179.8582         -DE/DX =    0.0                 !
 ! D121  D(26,28,30,31)       -179.9837         -DE/DX =    0.0                 !
 ! D122  D(26,28,30,32)         -0.008          -DE/DX =    0.0                 !
 ! D123  D(29,28,30,31)         -0.0269         -DE/DX =    0.0                 !
 ! D124  D(29,28,30,32)        179.9488         -DE/DX =    0.0                 !
 ! D125  D(28,30,32,20)          0.1967         -DE/DX =    0.0                 !
 ! D126  D(28,30,32,33)       -179.4257         -DE/DX =    0.0                 !
 ! D127  D(31,30,32,20)       -179.8275         -DE/DX =    0.0                 !
 ! D128  D(31,30,32,33)          0.5501         -DE/DX =    0.0                 !
 ! D129  D(20,32,33,21)          0.1709         -DE/DX =    0.0                 !
 ! D130  D(20,32,33,34)       -178.3847         -DE/DX =    0.0                 !
 ! D131  D(30,32,33,21)        179.8171         -DE/DX =    0.0                 !
 ! D132  D(30,32,33,34)          1.2615         -DE/DX =    0.0                 !
 ! D133  D(21,33,34,23)          0.0613         -DE/DX =    0.0                 !
 ! D134  D(21,33,34,35)       -177.5301         -DE/DX =    0.0                 !
 ! D135  D(32,33,34,23)        178.7525         -DE/DX =    0.0                 !
 ! D136  D(32,33,34,35)          1.1612         -DE/DX =    0.0                 !
 ! D137  D(6,36,37,39)        -179.3641         -DE/DX =    0.0                 !
 ! D138  D(6,36,37,42)           2.1943         -DE/DX =    0.0                 !
 ! D139  D(38,36,37,39)          0.7934         -DE/DX =    0.0                 !
 ! D140  D(38,36,37,42)       -177.6481         -DE/DX =    0.0                 !
 ! D141  D(6,36,38,40)        -179.8187         -DE/DX =    0.0                 !
 ! D142  D(6,36,38,43)           0.2903         -DE/DX =    0.0                 !
 ! D143  D(37,36,38,40)          0.0248         -DE/DX =    0.0                 !
 ! D144  D(37,36,38,43)       -179.8662         -DE/DX =    0.0                 !
 ! D145  D(36,37,39,41)         -0.9067         -DE/DX =    0.0                 !
 ! D146  D(36,37,39,44)       -179.7554         -DE/DX =    0.0                 !
 ! D147  D(42,37,39,41)        177.5398         -DE/DX =    0.0                 !
 ! D148  D(42,37,39,44)         -1.3089         -DE/DX =    0.0                 !
 ! D149  D(36,38,40,41)         -0.704          -DE/DX =    0.0                 !
 ! D150  D(36,38,40,45)       -179.9302         -DE/DX =    0.0                 !
 ! D151  D(43,38,40,41)        179.1854         -DE/DX =    0.0                 !
 ! D152  D(43,38,40,45)         -0.0408         -DE/DX =    0.0                 !
 ! D153  D(37,39,41,40)          0.2237         -DE/DX =    0.0                 !
 ! D154  D(37,39,41,56)       -179.6492         -DE/DX =    0.0                 !
 ! D155  D(44,39,41,40)        179.0926         -DE/DX =    0.0                 !
 ! D156  D(44,39,41,56)         -0.7803         -DE/DX =    0.0                 !
 ! D157  D(38,40,41,39)          0.588          -DE/DX =    0.0                 !
 ! D158  D(38,40,41,56)       -179.5391         -DE/DX =    0.0                 !
 ! D159  D(45,40,41,39)        179.8277         -DE/DX =    0.0                 !
 ! D160  D(45,40,41,56)         -0.2995         -DE/DX =    0.0                 !
 ! D161  D(23,46,47,49)        179.3641         -DE/DX =    0.0                 !
 ! D162  D(23,46,47,52)         -2.1942         -DE/DX =    0.0                 !
 ! D163  D(48,46,47,49)         -0.7935         -DE/DX =    0.0                 !
 ! D164  D(48,46,47,52)        177.6482         -DE/DX =    0.0                 !
 ! D165  D(23,46,48,50)        179.8187         -DE/DX =    0.0                 !
 ! D166  D(23,46,48,53)         -0.2902         -DE/DX =    0.0                 !
 ! D167  D(47,46,48,50)         -0.0248         -DE/DX =    0.0                 !
 ! D168  D(47,46,48,53)        179.8663         -DE/DX =    0.0                 !
 ! D169  D(46,47,49,51)          0.9067         -DE/DX =    0.0                 !
 ! D170  D(46,47,49,54)        179.7555         -DE/DX =    0.0                 !
 ! D171  D(52,47,49,51)       -177.5399         -DE/DX =    0.0                 !
 ! D172  D(52,47,49,54)          1.3089         -DE/DX =    0.0                 !
 ! D173  D(46,48,50,51)          0.704          -DE/DX =    0.0                 !
 ! D174  D(46,48,50,55)        179.9302         -DE/DX =    0.0                 !
 ! D175  D(53,48,50,51)       -179.1855         -DE/DX =    0.0                 !
 ! D176  D(53,48,50,55)          0.0407         -DE/DX =    0.0                 !
 ! D177  D(47,49,51,50)         -0.2237         -DE/DX =    0.0                 !
 ! D178  D(47,49,51,57)        179.6492         -DE/DX =    0.0                 !
 ! D179  D(54,49,51,50)       -179.0926         -DE/DX =    0.0                 !
 ! D180  D(54,49,51,57)          0.7802         -DE/DX =    0.0                 !
 ! D181  D(48,50,51,49)         -0.5881         -DE/DX =    0.0                 !
 ! D182  D(48,50,51,57)        179.5392         -DE/DX =    0.0                 !
 ! D183  D(55,50,51,49)       -179.8277         -DE/DX =    0.0                 !
 ! D184  D(55,50,51,57)          0.2995         -DE/DX =    0.0                 !
 --------------------------------------------------------------------------------
 Lowest energy point so far.  Saving SCF results.
 GradGradGradGradGradGradGradGradGradGradGradGradGradGradGradGradGradGrad

 Largest change from initial coordinates is atom    0       0.000 Angstoms.
 Leave Link  103 at Sat Oct 20 09:46:17 2018, MaxMem=   838860800 cpu:         7.5
 (Enter /soft/sl6.3/x86_64/gaussian/g09_d01/g09/l202.exe)
 Stoichiometry    C26H18Cl2F2FeN8(5)
 Framework group  C1[X(C26H18Cl2F2FeN8)]
 Deg. of freedom   165
 Full point group                 C1      NOp   1
 RotChk:  IX=3 Diff= 1.73D-16
 Largest Abelian subgroup         C1      NOp   1
 Largest concise Abelian subgroup C1      NOp   1
                         Standard orientation:                         
 ---------------------------------------------------------------------
 Center     Atomic      Atomic             Coordinates (Angstroms)
 Number     Number       Type             X           Y           Z
 ---------------------------------------------------------------------
      1         26           0        0.000000    0.000000    0.000000
      2         17           0        0.034143   -0.150752   -2.392417
      3          7           0        0.125315    2.248281   -0.124372
      4          7           0        2.189017    0.484097   -0.009326
      5          7           0        3.285233   -0.199133    0.018772
      6          7           0        4.302439    0.688950   -0.008558
      7          6           0       -0.935437    3.053991   -0.189938
      8          1           0       -1.902074    2.563250   -0.197296
      9          6           0       -0.822419    4.439146   -0.246897
     10          1           0       -1.710928    5.055303   -0.301100
     11          6           0        0.449533    5.002852   -0.232506
     12          1           0        0.577755    6.078290   -0.273980
     13          6           0        1.558002    4.168381   -0.165017
     14          1           0        2.559838    4.579806   -0.152597
     15          6           0        1.356867    2.788101   -0.113950
     16          6           0        2.456689    1.822673   -0.053630
     17          6           0        3.826258    1.962176   -0.054272
     18          1           0        4.475875    2.816905   -0.115071
     19         17           0       -0.034143    0.150752    2.392417
     20          7           0       -0.125315   -2.248281    0.124372
     21          7           0       -2.189017   -0.484097    0.009326
     22          7           0       -3.285233    0.199133   -0.018772
     23          7           0       -4.302439   -0.688950    0.008558
     24          6           0        0.935437   -3.053991    0.189939
     25          1           0        1.902074   -2.563250    0.197296
     26          6           0        0.822419   -4.439146    0.246897
     27          1           0        1.710928   -5.055303    0.301100
     28          6           0       -0.449533   -5.002852    0.232506
     29          1           0       -0.577755   -6.078290    0.273980
     30          6           0       -1.558002   -4.168381    0.165017
     31          1           0       -2.559838   -4.579806    0.152597
     32          6           0       -1.356867   -2.788100    0.113950
     33          6           0       -2.456689   -1.822673    0.053630
     34          6           0       -3.826258   -1.962176    0.054272
     35          1           0       -4.475875   -2.816905    0.115071
     36          6           0        5.655624    0.241282   -0.005107
     37          6           0        6.613158    0.927414    0.740383
     38          6           0        6.001444   -0.885987   -0.750470
     39          6           0        7.934704    0.494013    0.729551
     40          6           0        7.317853   -1.330569   -0.748960
     41          6           0        8.263757   -0.629723   -0.013778
     42          1           0        6.327518    1.778640    1.345732
     43          1           0        5.241449   -1.400542   -1.322795
     44          1           0        8.700434    1.002781    1.300664
     45          1           0        7.618964   -2.201068   -1.317442
     46          6           0       -5.655624   -0.241282    0.005107
     47          6           0       -6.613158   -0.927414   -0.740384
     48          6           0       -6.001444    0.885987    0.750470
     49          6           0       -7.934704   -0.494013   -0.729552
     50          6           0       -7.317853    1.330569    0.748960
     51          6           0       -8.263757    0.629723    0.013778
     52          1           0       -6.327518   -1.778640   -1.345732
     53          1           0       -5.241449    1.400542    1.322794
     54          1           0       -8.700434   -1.002781   -1.300664
     55          1           0       -7.618964    2.201068    1.317442
     56          9           0        9.541862   -1.055494   -0.019990
     57          9           0       -9.541862    1.055494    0.019989
 ---------------------------------------------------------------------
 Rotational constants (GHZ):      0.1645751      0.0385233      0.0331533
 Leave Link  202 at Sat Oct 20 09:46:17 2018, MaxMem=   838860800 cpu:         0.1
 (Enter /soft/sl6.3/x86_64/gaussian/g09_d01/g09/l9999.exe)
 1\1\GINC-NODE0402\FOpt\UB3LYP\6-311G(d,p)\C26H18Cl2F2Fe1N8(5)\CONRADJ\
 20-Oct-2018\0\\#P b3lyp/6-311G(d,p) opt scf=(conver=8)\\Comment:\\0,5\
 Fe,0.,0.,0.\Cl,0.034143,0.150752,2.392417\N,0.125315,-2.248281,0.12437
 2\N,2.189017,-0.484097,0.009326\N,3.285233,0.199133,-0.018772\N,4.3024
 39,-0.68895,0.008558\C,-0.935437,-3.053991,0.189938\H,-1.902074,-2.563
 25,0.197296\C,-0.822419,-4.439146,0.246897\H,-1.710928,-5.055303,0.301
 1\C,0.449533,-5.002852,0.232506\H,0.577755,-6.07829,0.27398\C,1.558002
 ,-4.168381,0.165017\H,2.559838,-4.579806,0.152597\C,1.356867,-2.788101
 ,0.11395\C,2.456689,-1.822673,0.05363\C,3.826258,-1.962176,0.054272\H,
 4.475875,-2.816905,0.115071\Cl,-0.034143,-0.150752,-2.392417\N,-0.1253
 15,2.248281,-0.124372\N,-2.189017,0.484097,-0.009326\N,-3.285233,-0.19
 9133,0.018772\N,-4.302439,0.68895,-0.008558\C,0.935437,3.053991,-0.189
 939\H,1.902074,2.56325,-0.197296\C,0.822419,4.439146,-0.246897\H,1.710
 928,5.055303,-0.3011\C,-0.449533,5.002852,-0.232506\H,-0.577755,6.0782
 9,-0.27398\C,-1.558002,4.168381,-0.165017\H,-2.559838,4.579806,-0.1525
 97\C,-1.356867,2.7881,-0.11395\C,-2.456689,1.822673,-0.05363\C,-3.8262
 58,1.962176,-0.054272\H,-4.475875,2.816905,-0.115071\C,5.655624,-0.241
 282,0.005107\C,6.613158,-0.927414,-0.740383\C,6.001444,0.885987,0.7504
 7\C,7.934704,-0.494013,-0.729551\C,7.317853,1.330569,0.74896\C,8.26375
 7,0.629723,0.013778\H,6.327518,-1.77864,-1.345732\H,5.241449,1.400542,
 1.322795\H,8.700434,-1.002781,-1.300664\H,7.618964,2.201068,1.317442\C
 ,-5.655624,0.241282,-0.005107\C,-6.613158,0.927414,0.740384\C,-6.00144
 4,-0.885987,-0.75047\C,-7.934704,0.494013,0.729552\C,-7.317853,-1.3305
 69,-0.74896\C,-8.263757,-0.629723,-0.013778\H,-6.327518,1.77864,1.3457
 32\H,-5.241449,-1.400542,-1.322794\H,-8.700434,1.002781,1.300664\H,-7.
 618964,-2.201068,-1.317442\F,9.541862,1.055494,0.01999\F,-9.541862,-1.
 055494,-0.019989\\Version=AS64L-G09RevD.01\State=5-A\HF=-3823.9477148\
 S2=6.007872\S2-1=0.\S2A=6.000018\RMSD=6.791e-09\RMSF=1.298e-05\Dipole=
 -0.000001,-0.0000013,-0.0000003\Quadrupole=25.7651772,24.8403876,-50.6
 055649,-18.1465437,-1.7603562,2.7268609\PG=C01 [X(C26H18Cl2F2Fe1N8)]\\
 @


 CHILDREN YOU ARE VERY LITTLE,
 AND YOUR BONES ARE VERY BRITTLE;
 IF YOU WOULD GROW GREAT AND STATELY
 YOU MUST TRY TO WALK SEDATELY.
 YOU MUST STILL BE BRIGHT AND QUIET,
 AND CONTENT WITH SIMPLE DIET;
 AND REMAIN, THROUGH ALL BEWILD'RING
 INNOCENT AND HONEST CHILDREN.
     -- A CHILD'S GARDEN OF VERSE,
        ROBERT LOUIS STEVENSON
 Job cpu time:       0 days  9 hours 58 minutes 54.8 seconds.
 File lengths (MBytes):  RWF=    678 Int=      0 D2E=      0 Chk=     60 Scr=      1
 Normal termination of Gaussian 09 at Sat Oct 20 09:46:17 2018.
