# Supplementary material for: DFT and CV data of 4-phenyl-substituted dichloro(bis{2-[1-(phenyl)-1H-1,2,3-triazol-4-yl-κN3]pyridine-κN})iron(II) coordination compounds
Source: Data Brief. 2018 Oct 27;21:1458–71. doi: 10.1016/j.dib.2018.10.085 (PMC6234228; doi:10.1016/j.dib.2018.10.085)
Supplement: Supplementary file 2 — Supplementary material. [file mmc2.zip › DIB_DFT_files_Fe/FeCl2L12_F_trans2.log]

 Entering Gaussian System, Link 0=g09
 Input=FeCl2L12_F_trans2.com
 Output=FeCl2L12_F_trans2.log
 Initial command:
 /soft/sl6.3/x86_64/gaussian/g09_d01/g09/l1.exe "/scratch/conradj/558851.ui.FeCl2L12_F_trans2/Gau-42027.inp" -scrdir="/scratch/conradj/558851.ui.FeCl2L12_F_trans2/"
 Default linda workers:  node0401-ib,node0402-ib
 Default is to use  16 SMP processors on each worker.
 Entering Link 1 = /soft/sl6.3/x86_64/gaussian/g09_d01/g09/l1.exe PID=     42028.
  
 Copyright (c) 1988,1990,1992,1993,1995,1998,2003,2009,2013,
            Gaussian, Inc.  All Rights Reserved.
  
 This is part of the Gaussian(R) 09 program.  It is based on
 the Gaussian(R) 03 system (copyright 2003, Gaussian, Inc.),
 the Gaussian(R) 98 system (copyright 1998, Gaussian, Inc.),
 the Gaussian(R) 94 system (copyright 1995, Gaussian, Inc.),
 the Gaussian 92(TM) system (copyright 1992, Gaussian, Inc.),
 the Gaussian 90(TM) system (copyright 1990, Gaussian, Inc.),
 the Gaussian 88(TM) system (copyright 1988, Gaussian, Inc.),
 the Gaussian 86(TM) system (copyright 1986, Carnegie Mellon
 University), and the Gaussian 82(TM) system (copyright 1983,
 Carnegie Mellon University). Gaussian is a federally registered
 trademark of Gaussian, Inc.
  
 This software contains proprietary and confidential information,
 including trade secrets, belonging to Gaussian, Inc.
  
 This software is provided under written license and may be
 used, copied, transmitted, or stored only in accord with that
 written license.
  
 The following legend is applicable only to US Government
 contracts under FAR:
  
                    RESTRICTED RIGHTS LEGEND
  
 Use, reproduction and disclosure by the US Government is
 subject to restrictions as set forth in subparagraphs (a)
 and (c) of the Commercial Computer Software - Restricted
 Rights clause in FAR 52.227-19.
  
 Gaussian, Inc.
 340 Quinnipiac St., Bldg. 40, Wallingford CT 06492
  
  
 ---------------------------------------------------------------
 Warning -- This program may not be used in any manner that
 competes with the business of Gaussian, Inc. or will provide
 assistance to any competitor of Gaussian, Inc.  The licensee
 of this program is prohibited from giving any competitor of
 Gaussian, Inc. access to this program.  By using this program,
 the user acknowledges that Gaussian, Inc. is engaged in the
 business of creating and licensing software in the field of
 computational chemistry and represents and warrants to the
 licensee that it is not a competitor of Gaussian, Inc. and that
 it will not use this program in any manner prohibited above.
 ---------------------------------------------------------------
  

 Cite this work as:
 Gaussian 09, Revision D.01,
 M. J. Frisch, G. W. Trucks, H. B. Schlegel, G. E. Scuseria, 
 M. A. Robb, J. R. Cheeseman, G. Scalmani, V. Barone, B. Mennucci, 
 G. A. Petersson, H. Nakatsuji, M. Caricato, X. Li, H. P. Hratchian, 
 A. F. Izmaylov, J. Bloino, G. Zheng, J. L. Sonnenberg, M. Hada, 
 M. Ehara, K. Toyota, R. Fukuda, J. Hasegawa, M. Ishida, T. Nakajima, 
 Y. Honda, O. Kitao, H. Nakai, T. Vreven, J. A. Montgomery, Jr., 
 J. E. Peralta, F. Ogliaro, M. Bearpark, J. J. Heyd, E. Brothers, 
 K. N. Kudin, V. N. Staroverov, T. Keith, R. Kobayashi, J. Normand, 
 K. Raghavachari, A. Rendell, J. C. Burant, S. S. Iyengar, J. Tomasi, 
 M. Cossi, N. Rega, J. M. Millam, M. Klene, J. E. Knox, J. B. Cross, 
 V. Bakken, C. Adamo, J. Jaramillo, R. Gomperts, R. E. Stratmann, 
 O. Yazyev, A. J. Austin, R. Cammi, C. Pomelli, J. W. Ochterski, 
 R. L. Martin, K. Morokuma, V. G. Zakrzewski, G. A. Voth, 
 P. Salvador, J. J. Dannenberg, S. Dapprich, A. D. Daniels, 
 O. Farkas, J. B. Foresman, J. V. Ortiz, J. Cioslowski, 
 and D. J. Fox, Gaussian, Inc., Wallingford CT, 2013.
 
 ******************************************
 Gaussian 09:  AS64L-G09RevD.01 24-Apr-2013
                20-Oct-2018 
 ******************************************
 %chk=FeCl2L12_F_trans2.chk
 SetLPE:  input flags="-opt 'Tsnet.Node.lindarsharg: ssh' "
 SetLPE:    new flags="-opt 'Tsnet.Node.lindarsharg: ssh'  -nodelist 'node0401-ib node0402-ib'"
 Will use up to    2 processors via Linda.
 ---------------------------------------
 #P b3lyp/6-311G(d,p) opt scf=(conver=8)
 ---------------------------------------
 1/14=-1,18=20,19=15,26=3,38=1/1,3;
 2/9=110,12=2,17=6,18=5,40=1/2;
 3/5=4,6=6,7=101,11=2,16=1,25=1,30=1,71=1,74=-5/1,2,3;
 4//1;
 5/5=2,6=8,38=5/2;
 6/7=2,8=2,9=2,10=2,28=1/1;
 7//1,2,3,16;
 1/14=-1,18=20,19=15,26=3/3(2);
 2/9=110/2;
 99//99;
 2/9=110/2;
 3/5=4,6=6,7=101,11=2,16=1,25=1,30=1,71=1,74=-5/1,2,3;
 4/5=5,16=3,69=1/1;
 5/5=2,6=8,38=5/2;
 7//1,2,3,16;
 1/14=-1,18=20,19=15,26=3/3(-5);
 2/9=110/2;
 6/7=2,8=2,9=2,10=2,19=2,28=1/1;
 99/9=1/99;
 Leave Link    1 at Sat Oct 20 09:25:14 2018, MaxMem=           0 cpu:         1.1
 (Enter /soft/sl6.3/x86_64/gaussian/g09_d01/g09/l101.exe)
 --------
 Comment:
 --------
 Symbolic Z-matrix:
 Charge =  0 Multiplicity = 5
 26                   -1.73723  -0.21312   0.03987 
 17                   -2.02397   0.2671   -2.28503 
 7                    -2.83711  -2.21357  -0.43513 
 7                    -0.16448  -1.77056  -0.1748 
 7                     1.11732  -1.76035  -0.00959 
 7                     1.5251   -3.04656  -0.03973 
 6                    -4.14337  -2.35699  -0.65809 
 1                    -4.73257  -1.44838  -0.62775 
 6                    -4.73753  -3.58235  -0.93783 
 1                    -5.80501  -3.64421  -1.10719 
 6                    -3.92621  -4.71093  -1.00185 
 1                    -4.34897  -5.68481  -1.21956 
 6                    -2.56047  -4.56894  -0.79817 
 1                    -1.90011  -5.42481  -0.86522 
 6                    -2.04874  -3.29979  -0.51728 
 6                    -0.6208   -3.04967  -0.32076 
 6                     0.47014  -3.88364  -0.23256 
 1                     0.57778  -4.95336  -0.24689 
 17                   -1.82425  -0.73068   2.36758 
 7                    -3.27418   1.47485   0.51778 
 7                    -0.57969   1.68118   0.19447 
 7                     0.66621   1.97403   0.01596 
 7                     0.74891   3.32018  -0.03243 
 6                    -4.56774   1.30875   0.79295 
 1                    -4.91328   0.28326   0.8486 
 6                    -5.43896   2.368     1.02138 
 1                    -6.48264   2.17826   1.23763 
 6                    -4.93224   3.66292   0.97096 
 1                    -5.57742   4.51672   1.14231 
 6                    -3.58048   3.84607   0.71379 
 1                    -3.15251   4.84077   0.69185 
 6                    -2.77729   2.72422   0.49549 
 6                    -1.335     2.81723   0.2677 
 6                    -0.47924   3.88464   0.12414 
 1                    -0.62835   4.94912   0.1412 
 6                     2.90025  -3.37034   0.14561 
 6                     3.47393  -4.41607  -0.57587 
 6                     3.65576  -2.62746   1.05314 
 6                     4.81308  -4.73612  -0.37815 
 6                     4.9976   -2.93538   1.23976 
 6                     5.55261  -3.98825   0.52568 
 1                     2.88922  -4.96339  -1.3047 
 1                     3.18623  -1.8212    1.6002 
 1                     5.28822  -5.54009  -0.92523 
 1                     5.61085  -2.38024   1.93789 
 6                     2.0093    3.95836  -0.21767 
 6                     2.08562   5.16055  -0.91958 
 6                     3.15707   3.36358   0.30718 
 6                     3.31657   5.78773  -1.081 
 6                     4.38943   3.98069   0.13273 
 6                     4.4484    5.18649  -0.55176 
 1                     1.19811   5.59511  -1.36202 
 1                     3.07333   2.42489   0.83724 
 1                     3.40774   6.71953  -1.62395 
 1                     5.2981    3.54416   0.52688 
 9                     5.64301   5.78964  -0.71158 
 9                     6.85193  -4.29223   0.71415 
 
 Add virtual bond connecting atoms N3         and Fe1        Dist= 4.41D+00.
 Add virtual bond connecting atoms N4         and Fe1        Dist= 4.20D+00.
 Add virtual bond connecting atoms N20        and Fe1        Dist= 4.41D+00.
 Add virtual bond connecting atoms N21        and Fe1        Dist= 4.21D+00.
 Add virtual bond connecting atoms H25        and H8         Dist= 4.31D+00.
 NAtoms=     57 NQM=       57 NQMF=       0 NMMI=      0 NMMIF=      0
                NMic=       0 NMicF=      0.
                    Isotopes and Nuclear Properties:
 (Nuclear quadrupole moments (NQMom) in fm**2, nuclear magnetic moments (NMagM)
  in nuclear magnetons)

  Atom         1           2           3           4           5           6           7           8           9          10
 IAtWgt=          56          35          14          14          14          14          12           1          12           1
 AtmWgt=  55.9349393  34.9688527  14.0030740  14.0030740  14.0030740  14.0030740  12.0000000   1.0078250  12.0000000   1.0078250
 NucSpn=           0           3           2           2           2           2           0           1           0           1
 AtZEff=   0.0000000   0.0000000   0.0000000   0.0000000   0.0000000   0.0000000   0.0000000   0.0000000   0.0000000   0.0000000
 NQMom=    0.0000000  -8.1650000   2.0440000   2.0440000   2.0440000   2.0440000   0.0000000   0.0000000   0.0000000   0.0000000
 NMagM=    0.0000000   0.8218740   0.4037610   0.4037610   0.4037610   0.4037610   0.0000000   2.7928460   0.0000000   2.7928460
 AtZNuc=  26.0000000  17.0000000   7.0000000   7.0000000   7.0000000   7.0000000   6.0000000   1.0000000   6.0000000   1.0000000

  Atom        11          12          13          14          15          16          17          18          19          20
 IAtWgt=          12           1          12           1          12          12          12           1          35          14
 AtmWgt=  12.0000000   1.0078250  12.0000000   1.0078250  12.0000000  12.0000000  12.0000000   1.0078250  34.9688527  14.0030740
 NucSpn=           0           1           0           1           0           0           0           1           3           2
 AtZEff=   0.0000000   0.0000000   0.0000000   0.0000000   0.0000000   0.0000000   0.0000000   0.0000000   0.0000000   0.0000000
 NQMom=    0.0000000   0.0000000   0.0000000   0.0000000   0.0000000   0.0000000   0.0000000   0.0000000  -8.1650000   2.0440000
 NMagM=    0.0000000   2.7928460   0.0000000   2.7928460   0.0000000   0.0000000   0.0000000   2.7928460   0.8218740   0.4037610
 AtZNuc=   6.0000000   1.0000000   6.0000000   1.0000000   6.0000000   6.0000000   6.0000000   1.0000000  17.0000000   7.0000000

  Atom        21          22          23          24          25          26          27          28          29          30
 IAtWgt=          14          14          14          12           1          12           1          12           1          12
 AtmWgt=  14.0030740  14.0030740  14.0030740  12.0000000   1.0078250  12.0000000   1.0078250  12.0000000   1.0078250  12.0000000
 NucSpn=           2           2           2           0           1           0           1           0           1           0
 AtZEff=   0.0000000   0.0000000   0.0000000   0.0000000   0.0000000   0.0000000   0.0000000   0.0000000   0.0000000   0.0000000
 NQMom=    2.0440000   2.0440000   2.0440000   0.0000000   0.0000000   0.0000000   0.0000000   0.0000000   0.0000000   0.0000000
 NMagM=    0.4037610   0.4037610   0.4037610   0.0000000   2.7928460   0.0000000   2.7928460   0.0000000   2.7928460   0.0000000
 AtZNuc=   7.0000000   7.0000000   7.0000000   6.0000000   1.0000000   6.0000000   1.0000000   6.0000000   1.0000000   6.0000000

  Atom        31          32          33          34          35          36          37          38          39          40
 IAtWgt=           1          12          12          12           1          12          12          12          12          12
 AtmWgt=   1.0078250  12.0000000  12.0000000  12.0000000   1.0078250  12.0000000  12.0000000  12.0000000  12.0000000  12.0000000
 NucSpn=           1           0           0           0           1           0           0           0           0           0
 AtZEff=   0.0000000   0.0000000   0.0000000   0.0000000   0.0000000   0.0000000   0.0000000   0.0000000   0.0000000   0.0000000
 NQMom=    0.0000000   0.0000000   0.0000000   0.0000000   0.0000000   0.0000000   0.0000000   0.0000000   0.0000000   0.0000000
 NMagM=    2.7928460   0.0000000   0.0000000   0.0000000   2.7928460   0.0000000   0.0000000   0.0000000   0.0000000   0.0000000
 AtZNuc=   1.0000000   6.0000000   6.0000000   6.0000000   1.0000000   6.0000000   6.0000000   6.0000000   6.0000000   6.0000000

  Atom        41          42          43          44          45          46          47          48          49          50
 IAtWgt=          12           1           1           1           1          12          12          12          12          12
 AtmWgt=  12.0000000   1.0078250   1.0078250   1.0078250   1.0078250  12.0000000  12.0000000  12.0000000  12.0000000  12.0000000
 NucSpn=           0           1           1           1           1           0           0           0           0           0
 AtZEff=   0.0000000   0.0000000   0.0000000   0.0000000   0.0000000   0.0000000   0.0000000   0.0000000   0.0000000   0.0000000
 NQMom=    0.0000000   0.0000000   0.0000000   0.0000000   0.0000000   0.0000000   0.0000000   0.0000000   0.0000000   0.0000000
 NMagM=    0.0000000   2.7928460   2.7928460   2.7928460   2.7928460   0.0000000   0.0000000   0.0000000   0.0000000   0.0000000
 AtZNuc=   6.0000000   1.0000000   1.0000000   1.0000000   1.0000000   6.0000000   6.0000000   6.0000000   6.0000000   6.0000000

  Atom        51          52          53          54          55          56          57
 IAtWgt=          12           1           1           1           1          19          19
 AtmWgt=  12.0000000   1.0078250   1.0078250   1.0078250   1.0078250  18.9984033  18.9984033
 NucSpn=           0           1           1           1           1           1           1
 AtZEff=   0.0000000   0.0000000   0.0000000   0.0000000   0.0000000   0.0000000   0.0000000
 NQMom=    0.0000000   0.0000000   0.0000000   0.0000000   0.0000000   0.0000000   0.0000000
 NMagM=    0.0000000   2.7928460   2.7928460   2.7928460   2.7928460   2.6288670   2.6288670
 AtZNuc=   6.0000000   1.0000000   1.0000000   1.0000000   1.0000000   9.0000000   9.0000000
 Leave Link  101 at Sat Oct 20 09:25:14 2018, MaxMem=   838860800 cpu:         4.3
 (Enter /soft/sl6.3/x86_64/gaussian/g09_d01/g09/l103.exe)

 GradGradGradGradGradGradGradGradGradGradGradGradGradGradGradGradGradGrad
 Berny optimization.
 Initialization pass.
                           ----------------------------
                           !    Initial Parameters    !
                           ! (Angstroms and Degrees)  !
 --------------------------                            --------------------------
 ! Name  Definition              Value          Derivative Info.                !
 --------------------------------------------------------------------------------
 ! R1    R(1,2)                  2.3912         estimate D2E/DX2                !
 ! R2    R(1,3)                  2.3318         estimate D2E/DX2                !
 ! R3    R(1,4)                  2.2238         estimate D2E/DX2                !
 ! R4    R(1,19)                 2.3861         estimate D2E/DX2                !
 ! R5    R(1,20)                 2.3324         estimate D2E/DX2                !
 ! R6    R(1,21)                 2.2254         estimate D2E/DX2                !
 ! R7    R(3,7)                  1.3329         estimate D2E/DX2                !
 ! R8    R(3,15)                 1.3447         estimate D2E/DX2                !
 ! R9    R(4,5)                  1.2924         estimate D2E/DX2                !
 ! R10   R(4,16)                 1.3659         estimate D2E/DX2                !
 ! R11   R(5,6)                  1.3496         estimate D2E/DX2                !
 ! R12   R(6,17)                 1.3605         estimate D2E/DX2                !
 ! R13   R(6,36)                 1.4249         estimate D2E/DX2                !
 ! R14   R(7,8)                  1.0833         estimate D2E/DX2                !
 ! R15   R(7,9)                  1.3902         estimate D2E/DX2                !
 ! R16   R(8,25)                 2.2827         estimate D2E/DX2                !
 ! R17   R(9,10)                 1.0826         estimate D2E/DX2                !
 ! R18   R(9,11)                 1.3914         estimate D2E/DX2                !
 ! R19   R(11,12)                1.0838         estimate D2E/DX2                !
 ! R20   R(11,13)                1.3881         estimate D2E/DX2                !
 ! R21   R(13,14)                1.0831         estimate D2E/DX2                !
 ! R22   R(13,15)                1.397          estimate D2E/DX2                !
 ! R23   R(15,16)                1.4629         estimate D2E/DX2                !
 ! R24   R(16,17)                1.376          estimate D2E/DX2                !
 ! R25   R(17,18)                1.0752         estimate D2E/DX2                !
 ! R26   R(20,24)                1.3329         estimate D2E/DX2                !
 ! R27   R(20,32)                1.3447         estimate D2E/DX2                !
 ! R28   R(21,22)                1.2922         estimate D2E/DX2                !
 ! R29   R(21,33)                1.3662         estimate D2E/DX2                !
 ! R30   R(22,23)                1.3495         estimate D2E/DX2                !
 ! R31   R(23,34)                1.3607         estimate D2E/DX2                !
 ! R32   R(23,46)                1.4248         estimate D2E/DX2                !
 ! R33   R(24,25)                1.0836         estimate D2E/DX2                !
 ! R34   R(24,26)                1.3904         estimate D2E/DX2                !
 ! R35   R(26,27)                1.0826         estimate D2E/DX2                !
 ! R36   R(26,28)                1.3914         estimate D2E/DX2                !
 ! R37   R(28,29)                1.0838         estimate D2E/DX2                !
 ! R38   R(28,30)                1.3881         estimate D2E/DX2                !
 ! R39   R(30,31)                1.0831         estimate D2E/DX2                !
 ! R40   R(30,32)                1.3969         estimate D2E/DX2                !
 ! R41   R(32,33)                1.4631         estimate D2E/DX2                !
 ! R42   R(33,34)                1.3756         estimate D2E/DX2                !
 ! R43   R(34,35)                1.075          estimate D2E/DX2                !
 ! R44   R(36,37)                1.394          estimate D2E/DX2                !
 ! R45   R(36,38)                1.3951         estimate D2E/DX2                !
 ! R46   R(37,39)                1.391          estimate D2E/DX2                !
 ! R47   R(37,42)                1.0829         estimate D2E/DX2                !
 ! R48   R(38,40)                1.3893         estimate D2E/DX2                !
 ! R49   R(38,43)                1.0816         estimate D2E/DX2                !
 ! R50   R(39,41)                1.3868         estimate D2E/DX2                !
 ! R51   R(39,44)                1.0823         estimate D2E/DX2                !
 ! R52   R(40,41)                1.388          estimate D2E/DX2                !
 ! R53   R(40,45)                1.0824         estimate D2E/DX2                !
 ! R54   R(41,57)                1.3477         estimate D2E/DX2                !
 ! R55   R(46,47)                1.3942         estimate D2E/DX2                !
 ! R56   R(46,48)                1.3952         estimate D2E/DX2                !
 ! R57   R(47,49)                1.3909         estimate D2E/DX2                !
 ! R58   R(47,52)                1.0827         estimate D2E/DX2                !
 ! R59   R(48,50)                1.3892         estimate D2E/DX2                !
 ! R60   R(48,53)                1.0813         estimate D2E/DX2                !
 ! R61   R(49,51)                1.3866         estimate D2E/DX2                !
 ! R62   R(49,54)                1.0823         estimate D2E/DX2                !
 ! R63   R(50,51)                1.3878         estimate D2E/DX2                !
 ! R64   R(50,55)                1.0824         estimate D2E/DX2                !
 ! R65   R(51,56)                1.3477         estimate D2E/DX2                !
 ! A1    A(2,1,3)               85.2774         estimate D2E/DX2                !
 ! A2    A(2,1,4)               97.562          estimate D2E/DX2                !
 ! A3    A(2,1,20)              88.5595         estimate D2E/DX2                !
 ! A4    A(2,1,21)              87.6484         estimate D2E/DX2                !
 ! A5    A(3,1,4)               73.3271         estimate D2E/DX2                !
 ! A6    A(3,1,19)              89.7383         estimate D2E/DX2                !
 ! A7    A(3,1,20)             110.5972         estimate D2E/DX2                !
 ! A8    A(4,1,19)              88.1693         estimate D2E/DX2                !
 ! A9    A(4,1,21)             103.5914         estimate D2E/DX2                !
 ! A10   A(19,1,20)             86.1617         estimate D2E/DX2                !
 ! A11   A(19,1,21)             97.8071         estimate D2E/DX2                !
 ! A12   A(20,1,21)             73.2904         estimate D2E/DX2                !
 ! A13   A(1,3,7)              126.0616         estimate D2E/DX2                !
 ! A14   A(1,3,15)             115.3985         estimate D2E/DX2                !
 ! A15   A(7,3,15)             118.5182         estimate D2E/DX2                !
 ! A16   A(1,4,5)              133.1211         estimate D2E/DX2                !
 ! A17   A(1,4,16)             115.4615         estimate D2E/DX2                !
 ! A18   A(5,4,16)             110.6331         estimate D2E/DX2                !
 ! A19   A(4,5,6)              106.8142         estimate D2E/DX2                !
 ! A20   A(5,6,17)             110.8089         estimate D2E/DX2                !
 ! A21   A(5,6,36)             120.3481         estimate D2E/DX2                !
 ! A22   A(17,6,36)            128.83           estimate D2E/DX2                !
 ! A23   A(3,7,8)              115.9805         estimate D2E/DX2                !
 ! A24   A(3,7,9)              123.1841         estimate D2E/DX2                !
 ! A25   A(8,7,9)              120.8265         estimate D2E/DX2                !
 ! A26   A(7,8,25)             134.2187         estimate D2E/DX2                !
 ! A27   A(7,9,10)             120.2147         estimate D2E/DX2                !
 ! A28   A(7,9,11)             118.3572         estimate D2E/DX2                !
 ! A29   A(10,9,11)            121.4265         estimate D2E/DX2                !
 ! A30   A(9,11,12)            120.7072         estimate D2E/DX2                !
 ! A31   A(9,11,13)            118.945          estimate D2E/DX2                !
 ! A32   A(12,11,13)           120.3433         estimate D2E/DX2                !
 ! A33   A(11,13,14)           120.6609         estimate D2E/DX2                !
 ! A34   A(11,13,15)           118.8715         estimate D2E/DX2                !
 ! A35   A(14,13,15)           120.4648         estimate D2E/DX2                !
 ! A36   A(3,15,13)            122.1            estimate D2E/DX2                !
 ! A37   A(3,15,16)            115.2107         estimate D2E/DX2                !
 ! A38   A(13,15,16)           122.6764         estimate D2E/DX2                !
 ! A39   A(4,16,15)            120.0362         estimate D2E/DX2                !
 ! A40   A(4,16,17)            107.209          estimate D2E/DX2                !
 ! A41   A(15,16,17)           132.7532         estimate D2E/DX2                !
 ! A42   A(6,17,16)            104.5343         estimate D2E/DX2                !
 ! A43   A(6,17,18)            122.4395         estimate D2E/DX2                !
 ! A44   A(16,17,18)           132.9605         estimate D2E/DX2                !
 ! A45   A(1,20,24)            126.2732         estimate D2E/DX2                !
 ! A46   A(1,20,32)            115.1822         estimate D2E/DX2                !
 ! A47   A(24,20,32)           118.5426         estimate D2E/DX2                !
 ! A48   A(1,21,22)            133.2215         estimate D2E/DX2                !
 ! A49   A(1,21,33)            115.0866         estimate D2E/DX2                !
 ! A50   A(22,21,33)           110.6094         estimate D2E/DX2                !
 ! A51   A(21,22,23)           106.8627         estimate D2E/DX2                !
 ! A52   A(22,23,34)           110.7541         estimate D2E/DX2                !
 ! A53   A(22,23,46)           120.373          estimate D2E/DX2                !
 ! A54   A(34,23,46)           128.8714         estimate D2E/DX2                !
 ! A55   A(20,24,25)           115.9776         estimate D2E/DX2                !
 ! A56   A(20,24,26)           123.1669         estimate D2E/DX2                !
 ! A57   A(25,24,26)           120.8471         estimate D2E/DX2                !
 ! A58   A(8,25,24)            131.2592         estimate D2E/DX2                !
 ! A59   A(24,26,27)           120.2226         estimate D2E/DX2                !
 ! A60   A(24,26,28)           118.3495         estimate D2E/DX2                !
 ! A61   A(27,26,28)           121.427          estimate D2E/DX2                !
 ! A62   A(26,28,29)           120.7057         estimate D2E/DX2                !
 ! A63   A(26,28,30)           118.9548         estimate D2E/DX2                !
 ! A64   A(29,28,30)           120.3346         estimate D2E/DX2                !
 ! A65   A(28,30,31)           120.6445         estimate D2E/DX2                !
 ! A66   A(28,30,32)           118.8751         estimate D2E/DX2                !
 ! A67   A(31,30,32)           120.4779         estimate D2E/DX2                !
 ! A68   A(20,32,30)           122.0793         estimate D2E/DX2                !
 ! A69   A(20,32,33)           115.2072         estimate D2E/DX2                !
 ! A70   A(30,32,33)           122.6883         estimate D2E/DX2                !
 ! A71   A(21,33,32)           120.0314         estimate D2E/DX2                !
 ! A72   A(21,33,34)           107.2004         estimate D2E/DX2                !
 ! A73   A(32,33,34)           132.7507         estimate D2E/DX2                !
 ! A74   A(23,34,33)           104.5728         estimate D2E/DX2                !
 ! A75   A(23,34,35)           122.5336         estimate D2E/DX2                !
 ! A76   A(33,34,35)           132.8759         estimate D2E/DX2                !
 ! A77   A(6,36,37)            120.0219         estimate D2E/DX2                !
 ! A78   A(6,36,38)            119.0953         estimate D2E/DX2                !
 ! A79   A(37,36,38)           120.8828         estimate D2E/DX2                !
 ! A80   A(36,37,39)           119.6862         estimate D2E/DX2                !
 ! A81   A(36,37,42)           120.3507         estimate D2E/DX2                !
 ! A82   A(39,37,42)           119.947          estimate D2E/DX2                !
 ! A83   A(36,38,40)           119.4987         estimate D2E/DX2                !
 ! A84   A(36,38,43)           119.3992         estimate D2E/DX2                !
 ! A85   A(40,38,43)           121.1021         estimate D2E/DX2                !
 ! A86   A(37,39,41)           118.8128         estimate D2E/DX2                !
 ! A87   A(37,39,44)           121.4471         estimate D2E/DX2                !
 ! A88   A(41,39,44)           119.7313         estimate D2E/DX2                !
 ! A89   A(38,40,41)           119.0272         estimate D2E/DX2                !
 ! A90   A(38,40,45)           121.3433         estimate D2E/DX2                !
 ! A91   A(41,40,45)           119.6245         estimate D2E/DX2                !
 ! A92   A(39,41,40)           122.0839         estimate D2E/DX2                !
 ! A93   A(39,41,57)           118.9239         estimate D2E/DX2                !
 ! A94   A(40,41,57)           118.9922         estimate D2E/DX2                !
 ! A95   A(23,46,47)           120.0059         estimate D2E/DX2                !
 ! A96   A(23,46,48)           119.2002         estimate D2E/DX2                !
 ! A97   A(47,46,48)           120.7936         estimate D2E/DX2                !
 ! A98   A(46,47,49)           119.7153         estimate D2E/DX2                !
 ! A99   A(46,47,52)           120.4607         estimate D2E/DX2                !
 ! A100  A(49,47,52)           119.8038         estimate D2E/DX2                !
 ! A101  A(46,48,50)           119.5483         estimate D2E/DX2                !
 ! A102  A(46,48,53)           119.3928         estimate D2E/DX2                !
 ! A103  A(50,48,53)           121.0573         estimate D2E/DX2                !
 ! A104  A(47,49,51)           118.8538         estimate D2E/DX2                !
 ! A105  A(47,49,54)           121.3987         estimate D2E/DX2                !
 ! A106  A(51,49,54)           119.7375         estimate D2E/DX2                !
 ! A107  A(48,50,51)           119.0508         estimate D2E/DX2                !
 ! A108  A(48,50,55)           121.3207         estimate D2E/DX2                !
 ! A109  A(51,50,55)           119.6262         estimate D2E/DX2                !
 ! A110  A(49,51,50)           122.0269         estimate D2E/DX2                !
 ! A111  A(49,51,56)           118.961          estimate D2E/DX2                !
 ! A112  A(50,51,56)           119.0116         estimate D2E/DX2                !
 ! A113  L(2,1,19,3,-1)        175.0158         estimate D2E/DX2                !
 ! A114  L(3,1,21,2,-1)        172.9258         estimate D2E/DX2                !
 ! A115  L(4,1,20,2,-1)        186.1214         estimate D2E/DX2                !
 ! A116  L(2,1,19,3,-2)        187.5242         estimate D2E/DX2                !
 ! A117  L(3,1,21,2,-2)        184.137          estimate D2E/DX2                !
 ! A118  L(4,1,20,2,-2)        183.2643         estimate D2E/DX2                !
 ! D1    D(2,1,3,7)            -74.8845         estimate D2E/DX2                !
 ! D2    D(2,1,3,15)           103.3869         estimate D2E/DX2                !
 ! D3    D(4,1,3,7)           -174.2414         estimate D2E/DX2                !
 ! D4    D(4,1,3,15)             4.03           estimate D2E/DX2                !
 ! D5    D(19,1,3,7)            97.5913         estimate D2E/DX2                !
 ! D6    D(19,1,3,15)          -84.1373         estimate D2E/DX2                !
 ! D7    D(20,1,3,7)            11.7908         estimate D2E/DX2                !
 ! D8    D(20,1,3,15)         -169.9378         estimate D2E/DX2                !
 ! D9    D(7,3,21,22)         -156.1389         estimate D2E/DX2                !
 ! D10   D(7,3,21,33)            5.5675         estimate D2E/DX2                !
 ! D11   D(15,3,21,22)          17.4933         estimate D2E/DX2                !
 ! D12   D(15,3,21,33)         179.1997         estimate D2E/DX2                !
 ! D13   D(2,1,4,5)            102.0991         estimate D2E/DX2                !
 ! D14   D(2,1,4,16)           -89.2019         estimate D2E/DX2                !
 ! D15   D(3,1,4,5)           -175.1658         estimate D2E/DX2                !
 ! D16   D(3,1,4,16)            -6.4669         estimate D2E/DX2                !
 ! D17   D(19,1,4,5)           -84.8906         estimate D2E/DX2                !
 ! D18   D(19,1,4,16)           83.8083         estimate D2E/DX2                !
 ! D19   D(21,1,4,5)            12.7002         estimate D2E/DX2                !
 ! D20   D(21,1,4,16)         -178.6009         estimate D2E/DX2                !
 ! D21   D(5,4,20,24)         -153.9743         estimate D2E/DX2                !
 ! D22   D(5,4,20,32)           22.6786         estimate D2E/DX2                !
 ! D23   D(16,4,20,24)          10.7861         estimate D2E/DX2                !
 ! D24   D(16,4,20,32)        -172.5609         estimate D2E/DX2                !
 ! D25   D(2,1,20,24)           98.8683         estimate D2E/DX2                !
 ! D26   D(2,1,20,32)          -80.6042         estimate D2E/DX2                !
 ! D27   D(3,1,20,24)           14.4596         estimate D2E/DX2                !
 ! D28   D(3,1,20,32)         -165.0129         estimate D2E/DX2                !
 ! D29   D(19,1,20,24)         -73.8154         estimate D2E/DX2                !
 ! D30   D(19,1,20,32)         106.7122         estimate D2E/DX2                !
 ! D31   D(21,1,20,24)        -173.155          estimate D2E/DX2                !
 ! D32   D(21,1,20,32)           7.3725         estimate D2E/DX2                !
 ! D33   D(2,1,21,22)          -87.1575         estimate D2E/DX2                !
 ! D34   D(2,1,21,33)           79.5728         estimate D2E/DX2                !
 ! D35   D(4,1,21,22)           10.0565         estimate D2E/DX2                !
 ! D36   D(4,1,21,33)          176.7868         estimate D2E/DX2                !
 ! D37   D(19,1,21,22)         100.055          estimate D2E/DX2                !
 ! D38   D(19,1,21,33)         -93.2147         estimate D2E/DX2                !
 ! D39   D(20,1,21,22)        -176.3587         estimate D2E/DX2                !
 ! D40   D(20,1,21,33)          -9.6283         estimate D2E/DX2                !
 ! D41   D(1,3,7,8)              1.0252         estimate D2E/DX2                !
 ! D42   D(1,3,7,9)            179.9505         estimate D2E/DX2                !
 ! D43   D(15,3,7,8)          -177.1976         estimate D2E/DX2                !
 ! D44   D(15,3,7,9)             1.7277         estimate D2E/DX2                !
 ! D45   D(1,3,15,13)         -179.8515         estimate D2E/DX2                !
 ! D46   D(1,3,15,16)           -1.125          estimate D2E/DX2                !
 ! D47   D(7,3,15,13)           -1.4418         estimate D2E/DX2                !
 ! D48   D(7,3,15,16)          177.2847         estimate D2E/DX2                !
 ! D49   D(1,4,5,6)            168.8646         estimate D2E/DX2                !
 ! D50   D(16,4,5,6)            -0.2376         estimate D2E/DX2                !
 ! D51   D(1,4,16,15)            8.6204         estimate D2E/DX2                !
 ! D52   D(1,4,16,17)         -170.9853         estimate D2E/DX2                !
 ! D53   D(5,4,16,15)          179.8288         estimate D2E/DX2                !
 ! D54   D(5,4,16,17)            0.2232         estimate D2E/DX2                !
 ! D55   D(4,5,6,17)             0.1658         estimate D2E/DX2                !
 ! D56   D(4,5,6,36)          -178.6359         estimate D2E/DX2                !
 ! D57   D(5,6,17,16)           -0.0295         estimate D2E/DX2                !
 ! D58   D(5,6,17,18)         -177.4315         estimate D2E/DX2                !
 ! D59   D(36,6,17,16)         178.6432         estimate D2E/DX2                !
 ! D60   D(36,6,17,18)           1.2411         estimate D2E/DX2                !
 ! D61   D(5,6,36,37)         -143.1646         estimate D2E/DX2                !
 ! D62   D(5,6,36,38)           36.7682         estimate D2E/DX2                !
 ! D63   D(17,6,36,37)          38.2733         estimate D2E/DX2                !
 ! D64   D(17,6,36,38)        -141.7939         estimate D2E/DX2                !
 ! D65   D(3,7,8,25)           -49.5789         estimate D2E/DX2                !
 ! D66   D(9,7,8,25)           131.4685         estimate D2E/DX2                !
 ! D67   D(3,7,9,10)           179.7403         estimate D2E/DX2                !
 ! D68   D(3,7,9,11)            -0.7014         estimate D2E/DX2                !
 ! D69   D(8,7,9,10)            -1.3848         estimate D2E/DX2                !
 ! D70   D(8,7,9,11)           178.1735         estimate D2E/DX2                !
 ! D71   D(7,8,25,24)          107.1619         estimate D2E/DX2                !
 ! D72   D(7,9,11,12)         -179.8541         estimate D2E/DX2                !
 ! D73   D(7,9,11,13)           -0.6257         estimate D2E/DX2                !
 ! D74   D(10,9,11,12)          -0.3014         estimate D2E/DX2                !
 ! D75   D(10,9,11,13)         178.927          estimate D2E/DX2                !
 ! D76   D(9,11,13,14)        -178.5224         estimate D2E/DX2                !
 ! D77   D(9,11,13,15)           0.8761         estimate D2E/DX2                !
 ! D78   D(12,11,13,14)          0.7089         estimate D2E/DX2                !
 ! D79   D(12,11,13,15)       -179.8926         estimate D2E/DX2                !
 ! D80   D(11,13,15,3)           0.1575         estimate D2E/DX2                !
 ! D81   D(11,13,15,16)       -178.4736         estimate D2E/DX2                !
 ! D82   D(14,13,15,3)         179.5572         estimate D2E/DX2                !
 ! D83   D(14,13,15,16)          0.926          estimate D2E/DX2                !
 ! D84   D(3,15,16,4)           -4.9364         estimate D2E/DX2                !
 ! D85   D(3,15,16,17)         174.5506         estimate D2E/DX2                !
 ! D86   D(13,15,16,4)         173.782          estimate D2E/DX2                !
 ! D87   D(13,15,16,17)         -6.731          estimate D2E/DX2                !
 ! D88   D(4,16,17,6)           -0.111          estimate D2E/DX2                !
 ! D89   D(4,16,17,18)         176.8926         estimate D2E/DX2                !
 ! D90   D(15,16,17,6)        -179.6461         estimate D2E/DX2                !
 ! D91   D(15,16,17,18)         -2.6425         estimate D2E/DX2                !
 ! D92   D(1,20,24,25)           3.4763         estimate D2E/DX2                !
 ! D93   D(1,20,24,26)        -177.572          estimate D2E/DX2                !
 ! D94   D(32,20,24,25)       -177.0672         estimate D2E/DX2                !
 ! D95   D(32,20,24,26)          1.8846         estimate D2E/DX2                !
 ! D96   D(1,20,32,30)         177.6887         estimate D2E/DX2                !
 ! D97   D(1,20,32,33)          -4.0912         estimate D2E/DX2                !
 ! D98   D(24,20,32,30)         -1.8272         estimate D2E/DX2                !
 ! D99   D(24,20,32,33)        176.3929         estimate D2E/DX2                !
 ! D100  D(1,21,22,23)         167.1152         estimate D2E/DX2                !
 ! D101  D(33,21,22,23)         -0.0526         estimate D2E/DX2                !
 ! D102  D(1,21,33,32)          11.5348         estimate D2E/DX2                !
 ! D103  D(1,21,33,34)        -169.7976         estimate D2E/DX2                !
 ! D104  D(22,21,33,32)       -178.7593         estimate D2E/DX2                !
 ! D105  D(22,21,33,34)         -0.0917         estimate D2E/DX2                !
 ! D106  D(21,22,23,34)          0.1824         estimate D2E/DX2                !
 ! D107  D(21,22,23,46)        179.7801         estimate D2E/DX2                !
 ! D108  D(22,23,34,33)         -0.2328         estimate D2E/DX2                !
 ! D109  D(22,23,34,35)        178.4173         estimate D2E/DX2                !
 ! D110  D(46,23,34,33)       -179.787          estimate D2E/DX2                !
 ! D111  D(46,23,34,35)         -1.1369         estimate D2E/DX2                !
 ! D112  D(22,23,46,47)        147.2921         estimate D2E/DX2                !
 ! D113  D(22,23,46,48)        -32.5267         estimate D2E/DX2                !
 ! D114  D(34,23,46,47)        -33.1911         estimate D2E/DX2                !
 ! D115  D(34,23,46,48)        146.9901         estimate D2E/DX2                !
 ! D116  D(20,24,25,8)         -53.2147         estimate D2E/DX2                !
 ! D117  D(26,24,25,8)         127.8074         estimate D2E/DX2                !
 ! D118  D(20,24,26,27)        179.7774         estimate D2E/DX2                !
 ! D119  D(20,24,26,28)         -0.5532         estimate D2E/DX2                !
 ! D120  D(25,24,26,27)         -1.3202         estimate D2E/DX2                !
 ! D121  D(25,24,26,28)        178.3492         estimate D2E/DX2                !
 ! D122  D(24,26,28,29)        179.9514         estimate D2E/DX2                !
 ! D123  D(24,26,28,30)         -0.8514         estimate D2E/DX2                !
 ! D124  D(27,26,28,29)         -0.3835         estimate D2E/DX2                !
 ! D125  D(27,26,28,30)        178.8138         estimate D2E/DX2                !
 ! D126  D(26,28,30,31)       -178.5306         estimate D2E/DX2                !
 ! D127  D(26,28,30,32)          0.8889         estimate D2E/DX2                !
 ! D128  D(29,28,30,31)          0.6696         estimate D2E/DX2                !
 ! D129  D(29,28,30,32)       -179.9108         estimate D2E/DX2                !
 ! D130  D(28,30,32,20)          0.4601         estimate D2E/DX2                !
 ! D131  D(28,30,32,33)       -177.6264         estimate D2E/DX2                !
 ! D132  D(31,30,32,20)        179.8806         estimate D2E/DX2                !
 ! D133  D(31,30,32,33)          1.7942         estimate D2E/DX2                !
 ! D134  D(20,32,33,21)         -4.8188         estimate D2E/DX2                !
 ! D135  D(20,32,33,34)        176.9146         estimate D2E/DX2                !
 ! D136  D(30,32,33,21)        173.3892         estimate D2E/DX2                !
 ! D137  D(30,32,33,34)         -4.8774         estimate D2E/DX2                !
 ! D138  D(21,33,34,23)          0.1929         estimate D2E/DX2                !
 ! D139  D(21,33,34,35)       -178.254          estimate D2E/DX2                !
 ! D140  D(32,33,34,23)        178.622          estimate D2E/DX2                !
 ! D141  D(32,33,34,35)          0.1751         estimate D2E/DX2                !
 ! D142  D(6,36,37,39)        -179.2614         estimate D2E/DX2                !
 ! D143  D(6,36,37,42)           2.1962         estimate D2E/DX2                !
 ! D144  D(38,36,37,39)          0.807          estimate D2E/DX2                !
 ! D145  D(38,36,37,42)       -177.7354         estimate D2E/DX2                !
 ! D146  D(6,36,38,40)        -179.9568         estimate D2E/DX2                !
 ! D147  D(6,36,38,43)           0.0697         estimate D2E/DX2                !
 ! D148  D(37,36,38,40)         -0.0246         estimate D2E/DX2                !
 ! D149  D(37,36,38,43)       -179.9981         estimate D2E/DX2                !
 ! D150  D(36,37,39,41)         -0.8761         estimate D2E/DX2                !
 ! D151  D(36,37,39,44)       -179.7914         estimate D2E/DX2                !
 ! D152  D(42,37,39,41)        177.6723         estimate D2E/DX2                !
 ! D153  D(42,37,39,44)         -1.243          estimate D2E/DX2                !
 ! D154  D(36,38,40,41)         -0.6641         estimate D2E/DX2                !
 ! D155  D(36,38,40,45)       -179.8464         estimate D2E/DX2                !
 ! D156  D(43,38,40,41)        179.3089         estimate D2E/DX2                !
 ! D157  D(43,38,40,45)          0.1267         estimate D2E/DX2                !
 ! D158  D(37,39,41,40)          0.1836         estimate D2E/DX2                !
 ! D159  D(37,39,41,57)       -179.6798         estimate D2E/DX2                !
 ! D160  D(44,39,41,40)        179.1179         estimate D2E/DX2                !
 ! D161  D(44,39,41,57)         -0.7455         estimate D2E/DX2                !
 ! D162  D(38,40,41,39)          0.5928         estimate D2E/DX2                !
 ! D163  D(38,40,41,57)       -179.5439         estimate D2E/DX2                !
 ! D164  D(45,40,41,39)        179.7893         estimate D2E/DX2                !
 ! D165  D(45,40,41,57)         -0.3474         estimate D2E/DX2                !
 ! D166  D(23,46,47,49)        179.1182         estimate D2E/DX2                !
 ! D167  D(23,46,47,52)         -2.5215         estimate D2E/DX2                !
 ! D168  D(48,46,47,49)         -1.0659         estimate D2E/DX2                !
 ! D169  D(48,46,47,52)        177.2945         estimate D2E/DX2                !
 ! D170  D(23,46,48,50)       -179.8942         estimate D2E/DX2                !
 ! D171  D(23,46,48,53)          0.5634         estimate D2E/DX2                !
 ! D172  D(47,46,48,50)          0.2884         estimate D2E/DX2                !
 ! D173  D(47,46,48,53)       -179.254          estimate D2E/DX2                !
 ! D174  D(46,47,49,51)          0.9195         estimate D2E/DX2                !
 ! D175  D(46,47,49,54)        179.7676         estimate D2E/DX2                !
 ! D176  D(52,47,49,51)       -177.4517         estimate D2E/DX2                !
 ! D177  D(52,47,49,54)          1.3963         estimate D2E/DX2                !
 ! D178  D(46,48,50,51)          0.6114         estimate D2E/DX2                !
 ! D179  D(46,48,50,55)       -179.9382         estimate D2E/DX2                !
 ! D180  D(53,48,50,51)       -179.854          estimate D2E/DX2                !
 ! D181  D(53,48,50,55)         -0.4036         estimate D2E/DX2                !
 ! D182  D(47,49,51,50)         -0.0135         estimate D2E/DX2                !
 ! D183  D(47,49,51,56)        179.7358         estimate D2E/DX2                !
 ! D184  D(54,49,51,50)       -178.8811         estimate D2E/DX2                !
 ! D185  D(54,49,51,56)          0.8682         estimate D2E/DX2                !
 ! D186  D(48,50,51,49)         -0.7579         estimate D2E/DX2                !
 ! D187  D(48,50,51,56)        179.4929         estimate D2E/DX2                !
 ! D188  D(55,50,51,49)        179.7823         estimate D2E/DX2                !
 ! D189  D(55,50,51,56)          0.033          estimate D2E/DX2                !
 --------------------------------------------------------------------------------
 Trust Radius=3.00D-01 FncErr=1.00D-07 GrdErr=1.00D-06
 Number of steps in this run=    342 maximum allowed number of steps=    342.
 GradGradGradGradGradGradGradGradGradGradGradGradGradGradGradGradGradGrad

 Leave Link  103 at Sat Oct 20 09:25:14 2018, MaxMem=   838860800 cpu:         0.3
 (Enter /soft/sl6.3/x86_64/gaussian/g09_d01/g09/l202.exe)
 Stoichiometry    C26H18Cl2F2FeN8(5)
 Framework group  C1[X(C26H18Cl2F2FeN8)]
 Deg. of freedom   165
 Full point group                 C1      NOp   1
 Largest Abelian subgroup         C1      NOp   1
 Largest concise Abelian subgroup C1      NOp   1
                         Standard orientation:                         
 ---------------------------------------------------------------------
 Center     Atomic      Atomic             Coordinates (Angstroms)
 Number     Number       Type             X           Y           Z
 ---------------------------------------------------------------------
      1         26           0       -1.737231   -0.213119    0.039874
      2         17           0       -2.023970    0.267095   -2.285025
      3          7           0       -2.837107   -2.213571   -0.435126
      4          7           0       -0.164484   -1.770560   -0.174796
      5          7           0        1.117320   -1.760351   -0.009594
      6          7           0        1.525098   -3.046559   -0.039729
      7          6           0       -4.143374   -2.356991   -0.658093
      8          1           0       -4.732567   -1.448380   -0.627749
      9          6           0       -4.737527   -3.582354   -0.937833
     10          1           0       -5.805006   -3.644211   -1.107194
     11          6           0       -3.926210   -4.710928   -1.001854
     12          1           0       -4.348968   -5.684815   -1.219561
     13          6           0       -2.560470   -4.568937   -0.798167
     14          1           0       -1.900104   -5.424807   -0.865221
     15          6           0       -2.048735   -3.299791   -0.517281
     16          6           0       -0.620795   -3.049672   -0.320755
     17          6           0        0.470139   -3.883642   -0.232555
     18          1           0        0.577782   -4.953363   -0.246888
     19         17           0       -1.824253   -0.730681    2.367584
     20          7           0       -3.274183    1.474850    0.517780
     21          7           0       -0.579688    1.681183    0.194466
     22          7           0        0.666213    1.974034    0.015955
     23          7           0        0.748905    3.320178   -0.032427
     24          6           0       -4.567741    1.308745    0.792954
     25          1           0       -4.913275    0.283262    0.848601
     26          6           0       -5.438956    2.367997    1.021383
     27          1           0       -6.482643    2.178257    1.237631
     28          6           0       -4.932243    3.662920    0.970959
     29          1           0       -5.577420    4.516716    1.142305
     30          6           0       -3.580479    3.846071    0.713787
     31          1           0       -3.152513    4.840764    0.691850
     32          6           0       -2.777286    2.724214    0.495488
     33          6           0       -1.335002    2.817226    0.267699
     34          6           0       -0.479243    3.884642    0.124137
     35          1           0       -0.628351    4.949116    0.141203
     36          6           0        2.900250   -3.370342    0.145609
     37          6           0        3.473929   -4.416064   -0.575865
     38          6           0        3.655757   -2.627456    1.053144
     39          6           0        4.813085   -4.736123   -0.378154
     40          6           0        4.997603   -2.935375    1.239763
     41          6           0        5.552613   -3.988248    0.525684
     42          1           0        2.889220   -4.963386   -1.304703
     43          1           0        3.186229   -1.821202    1.600200
     44          1           0        5.288218   -5.540086   -0.925227
     45          1           0        5.610851   -2.380242    1.937888
     46          6           0        2.009295    3.958355   -0.217666
     47          6           0        2.085615    5.160547   -0.919579
     48          6           0        3.157066    3.363579    0.307177
     49          6           0        3.316566    5.787730   -1.081005
     50          6           0        4.389428    3.980686    0.132728
     51          6           0        4.448399    5.186494   -0.551761
     52          1           0        1.198107    5.595105   -1.362017
     53          1           0        3.073330    2.424893    0.837242
     54          1           0        3.407743    6.719529   -1.623949
     55          1           0        5.298099    3.544162    0.526883
     56          9           0        5.643005    5.789636   -0.711578
     57          9           0        6.851934   -4.292234    0.714147
 ---------------------------------------------------------------------
 Rotational constants (GHZ):      0.0719954      0.0692777      0.0384216
 Leave Link  202 at Sat Oct 20 09:25:14 2018, MaxMem=   838860800 cpu:         0.1
 (Enter /soft/sl6.3/x86_64/gaussian/g09_d01/g09/l301.exe)
 Standard basis: 6-311G(d,p) (5D, 7F)
 Ernie: Thresh=  0.10000D-02 Tol=  0.10000D-05 Strict=F.
 There are   898 symmetry adapted cartesian basis functions of A   symmetry.
 There are   854 symmetry adapted basis functions of A   symmetry.
   854 basis functions,  1475 primitive gaussians,   898 cartesian basis functions
   156 alpha electrons      152 beta electrons
       nuclear repulsion energy      5195.8990459220 Hartrees.
 IExCor=  402 DFT=T Ex+Corr=B3LYP ExCW=0 ScaHFX=  0.200000
 ScaDFX=  0.800000  0.720000  1.000000  0.810000 ScalE2=  1.000000  1.000000
 IRadAn=      0 IRanWt=     -1 IRanGd=            0 ICorTp=0 IEmpDi=  4
 NAtoms=   57 NActive=   57 NUniq=   57 SFac= 1.00D+00 NAtFMM=   60 NAOKFM=F Big=F
 Integral buffers will be    131072 words long.
 Raffenetti 2 integral format.
 Two-electron integral symmetry is turned on.
 Leave Link  301 at Sat Oct 20 09:25:14 2018, MaxMem=   838860800 cpu:         0.9
 (Enter /soft/sl6.3/x86_64/gaussian/g09_d01/g09/l302.exe)
 NPDir=0 NMtPBC=     1 NCelOv=     1 NCel=       1 NClECP=     1 NCelD=      1
         NCelK=      1 NCelE2=     1 NClLst=     1 CellRange=     0.0.
 One-electron integrals computed using PRISM.
 NBasis=   854 RedAO= T EigKep=  2.10D-04  NBF=   854
 NBsUse=   854 1.00D-06 EigRej= -1.00D+00 NBFU=   854
 Precomputing XC quadrature grid using
 IXCGrd= 4 IRadAn=           0 IRanWt=          -1 IRanGd=           0 AccXCQ= 0.00D+00.
 Generated NRdTot=       0 NPtTot=           0 NUsed=           0 NTot=          32
 NSgBfM=   810   810   810   810   810 MxSgAt=    57 MxSgA2=    57.
 Leave Link  302 at Sat Oct 20 09:25:17 2018, MaxMem=   838860800 cpu:        46.4
 (Enter /soft/sl6.3/x86_64/gaussian/g09_d01/g09/l303.exe)
 DipDrv:  MaxL=1.
 Leave Link  303 at Sat Oct 20 09:25:18 2018, MaxMem=   838860800 cpu:         3.2
 (Enter /soft/sl6.3/x86_64/gaussian/g09_d01/g09/l401.exe)
 ExpMin= 4.19D-02 ExpMax= 2.58D+05 ExpMxC= 8.89D+03 IAcc=2 IRadAn=         4 AccDes= 0.00D+00
 Harris functional with IExCor=  402 and IRadAn=       4 diagonalized for initial guess.
 HarFok:  IExCor=  402 AccDes= 0.00D+00 IRadAn=         4 IDoV= 1 UseB2=F ITyADJ=14
 ICtDFT=  3500011 ScaDFX=  1.000000  1.000000  1.000000  1.000000
 FoFCou: FMM=F IPFlag=           0 FMFlag=      100000 FMFlg1=           0
         NFxFlg=           0 DoJE=T BraDBF=F KetDBF=T FulRan=T
         wScrn=  0.000000 ICntrl=     500 IOpCl=  0 I1Cent=   200000004 NGrid=           0
         NMat0=    1 NMatS0=      1 NMatT0=    0 NMatD0=    1 NMtDS0=    0 NMtDT0=    0
 Petite list used in FoFCou.
 Harris En= -3823.56979697974    
 JPrj=0 DoOrth=F DoCkMO=F.
 Initial guess <Sx>= 0.0000 <Sy>= 0.0000 <Sz>= 2.0000 <S**2>= 6.0000 S= 2.0000
 Leave Link  401 at Sat Oct 20 09:25:23 2018, MaxMem=   838860800 cpu:        90.7
 (Enter /soft/sl6.3/x86_64/gaussian/g09_d01/g09/l502.exe)
 UHF open shell SCF:
 Using DIIS extrapolation, IDIIS=  1040.
 Integral symmetry usage will be decided dynamically.
 IVT=     2458780 IEndB=     2458780 NGot=   838860800 MDV=   837225963
 LenX=   837225963 LenY=   836418661
 Requested convergence on RMS density matrix=1.00D-08 within 128 cycles.
 Requested convergence on MAX density matrix=1.00D-06.
 Requested convergence on             energy=1.00D-06.
 No special actions if energy rises.
 Fock matrices will be formed incrementally for  20 cycles.

 Cycle   1  Pass 1  IDiag  1:
 FoFJK:  IHMeth= 1 ICntrl=       0 DoSepK=F KAlg= 0 I1Cent=   0 FoldK=F
 IRaf= 510000000 NMat=   1 IRICut=       1 DoRegI=T DoRafI=F ISym2E= 0.
 FoFCou: FMM=F IPFlag=           0 FMFlag=      100000 FMFlg1=           0
         NFxFlg=           0 DoJE=F BraDBF=F KetDBF=F FulRan=T
         wScrn=  0.000000 ICntrl=       0 IOpCl=  1 I1Cent=           0 NGrid=           0
         NMat0=    1 NMatS0=      1 NMatT0=    0 NMatD0=    1 NMtDS0=    0 NMtDT0=    0
 Symmetry not used in FoFCou.
 E= -3823.22650524149    
 DIIS: error= 4.04D-02 at cycle   1 NSaved=   1.
 NSaved= 1 IEnMin= 1 EnMin= -3823.22650524149     IErMin= 1 ErrMin= 4.04D-02
 ErrMax= 4.04D-02  0.00D+00 EMaxC= 1.00D-01 BMatC= 4.01D+00 BMatP= 4.01D+00
 IDIUse=3 WtCom= 5.96D-01 WtEn= 4.04D-01
 Coeff-Com:  0.100D+01
 Coeff-En:   0.100D+01
 Coeff:      0.100D+01
 Gap=     0.157 Goal=   None    Shift=    0.000
 Gap=     0.121 Goal=   None    Shift=    0.000
 GapD=    0.121 DampG=1.000 DampE=0.250 DampFc=0.2500 IDamp=-1.
 Damping current iteration by 2.50D-01
 RMSDP=1.84D-03 MaxDP=1.12D-01              OVMax= 3.03D-01

 Cycle   2  Pass 1  IDiag  1:
 RMSU=  4.59D-04    CP:  9.97D-01
 E= -3823.46897566310     Delta-E=       -0.242470421603 Rises=F Damp=T
 DIIS: error= 2.67D-02 at cycle   2 NSaved=   2.
 NSaved= 2 IEnMin= 2 EnMin= -3823.46897566310     IErMin= 2 ErrMin= 2.67D-02
 ErrMax= 2.67D-02  0.00D+00 EMaxC= 1.00D-01 BMatC= 1.44D+00 BMatP= 4.01D+00
 IDIUse=3 WtCom= 7.33D-01 WtEn= 2.67D-01
 Coeff-Com: -0.101D+01 0.201D+01
 Coeff-En:   0.000D+00 0.100D+01
 Coeff:     -0.738D+00 0.174D+01
 Gap=     0.160 Goal=   None    Shift=    0.000
 Gap=     0.133 Goal=   None    Shift=    0.000
 RMSDP=8.57D-04 MaxDP=4.87D-02 DE=-2.42D-01 OVMax= 2.20D-01

 Cycle   3  Pass 1  IDiag  1:
 RMSU=  7.61D-04    CP:  9.93D-01  1.86D+00
 E= -3823.87178167413     Delta-E=       -0.402806011029 Rises=F Damp=F
 DIIS: error= 1.12D-02 at cycle   3 NSaved=   3.
 NSaved= 3 IEnMin= 3 EnMin= -3823.87178167413     IErMin= 3 ErrMin= 1.12D-02
 ErrMax= 1.12D-02  0.00D+00 EMaxC= 1.00D-01 BMatC= 2.96D-01 BMatP= 1.44D+00
 IDIUse=3 WtCom= 8.88D-01 WtEn= 1.12D-01
 Coeff-Com: -0.500D+00 0.886D+00 0.614D+00
 Coeff-En:   0.000D+00 0.000D+00 0.100D+01
 Coeff:     -0.445D+00 0.787D+00 0.657D+00
 Gap=     0.119 Goal=   None    Shift=    0.000
 Gap=     0.098 Goal=   None    Shift=    0.000
 RMSDP=5.20D-04 MaxDP=3.57D-02 DE=-4.03D-01 OVMax= 8.07D-02

 Cycle   4  Pass 1  IDiag  1:
 RMSU=  3.68D-04    CP:  9.92D-01  2.01D+00  5.26D-01
 E= -3823.89791453813     Delta-E=       -0.026132864001 Rises=F Damp=F
 DIIS: error= 9.78D-03 at cycle   4 NSaved=   4.
 NSaved= 4 IEnMin= 4 EnMin= -3823.89791453813     IErMin= 4 ErrMin= 9.78D-03
 ErrMax= 9.78D-03  0.00D+00 EMaxC= 1.00D-01 BMatC= 1.85D-01 BMatP= 2.96D-01
 IDIUse=3 WtCom= 9.02D-01 WtEn= 9.78D-02
 Coeff-Com: -0.167D+00 0.279D+00 0.448D+00 0.440D+00
 Coeff-En:   0.000D+00 0.000D+00 0.404D+00 0.596D+00
 Coeff:     -0.151D+00 0.252D+00 0.444D+00 0.456D+00
 Gap=     0.129 Goal=   None    Shift=    0.000
 Gap=     0.111 Goal=   None    Shift=    0.000
 RMSDP=2.56D-04 MaxDP=1.60D-02 DE=-2.61D-02 OVMax= 4.69D-02

 Cycle   5  Pass 1  IDiag  1:
 RMSU=  1.65D-04    CP:  9.91D-01  1.92D+00  6.77D-01  5.84D-01
 E= -3823.93756482010     Delta-E=       -0.039650281975 Rises=F Damp=F
 DIIS: error= 2.05D-03 at cycle   5 NSaved=   5.
 NSaved= 5 IEnMin= 5 EnMin= -3823.93756482010     IErMin= 5 ErrMin= 2.05D-03
 ErrMax= 2.05D-03  0.00D+00 EMaxC= 1.00D-01 BMatC= 1.30D-02 BMatP= 1.85D-01
 IDIUse=3 WtCom= 9.80D-01 WtEn= 2.05D-02
 Coeff-Com: -0.385D-01 0.593D-01 0.200D+00 0.280D+00 0.499D+00
 Coeff-En:   0.000D+00 0.000D+00 0.000D+00 0.883D-02 0.991D+00
 Coeff:     -0.377D-01 0.581D-01 0.196D+00 0.274D+00 0.509D+00
 Gap=     0.125 Goal=   None    Shift=    0.000
 Gap=     0.103 Goal=   None    Shift=    0.000
 RMSDP=8.57D-05 MaxDP=3.70D-03 DE=-3.97D-02 OVMax= 1.23D-02

 Cycle   6  Pass 1  IDiag  1:
 RMSU=  5.32D-05    CP:  9.91D-01  1.94D+00  6.99D-01  6.34D-01  6.28D-01
 E= -3823.94039615644     Delta-E=       -0.002831336338 Rises=F Damp=F
 DIIS: error= 1.08D-03 at cycle   6 NSaved=   6.
 NSaved= 6 IEnMin= 6 EnMin= -3823.94039615644     IErMin= 6 ErrMin= 1.08D-03
 ErrMax= 1.08D-03  0.00D+00 EMaxC= 1.00D-01 BMatC= 1.51D-03 BMatP= 1.30D-02
 IDIUse=3 WtCom= 9.89D-01 WtEn= 1.08D-02
 Coeff-Com: -0.295D-02 0.205D-02 0.624D-01 0.107D+00 0.305D+00 0.527D+00
 Coeff-En:   0.000D+00 0.000D+00 0.000D+00 0.000D+00 0.717D-01 0.928D+00
 Coeff:     -0.292D-02 0.202D-02 0.617D-01 0.106D+00 0.302D+00 0.531D+00
 Gap=     0.126 Goal=   None    Shift=    0.000
 Gap=     0.105 Goal=   None    Shift=    0.000
 RMSDP=3.22D-05 MaxDP=2.57D-03 DE=-2.83D-03 OVMax= 6.12D-03

 Cycle   7  Pass 1  IDiag  1:
 RMSU=  1.87D-05    CP:  9.91D-01  1.93D+00  6.99D-01  6.52D-01  7.45D-01
                    CP:  6.99D-01
 E= -3823.94069173571     Delta-E=       -0.000295579268 Rises=F Damp=F
 DIIS: error= 5.59D-04 at cycle   7 NSaved=   7.
 NSaved= 7 IEnMin= 7 EnMin= -3823.94069173571     IErMin= 7 ErrMin= 5.59D-04
 ErrMax= 5.59D-04  0.00D+00 EMaxC= 1.00D-01 BMatC= 3.88D-04 BMatP= 1.51D-03
 IDIUse=3 WtCom= 9.94D-01 WtEn= 5.59D-03
 Coeff-Com:  0.498D-02-0.919D-02 0.702D-02 0.250D-01 0.127D+00 0.370D+00
 Coeff-Com:  0.475D+00
 Coeff-En:   0.000D+00 0.000D+00 0.000D+00 0.000D+00 0.000D+00 0.187D+00
 Coeff-En:   0.813D+00
 Coeff:      0.495D-02-0.914D-02 0.698D-02 0.249D-01 0.126D+00 0.368D+00
 Coeff:      0.477D+00
 Gap=     0.125 Goal=   None    Shift=    0.000
 Gap=     0.103 Goal=   None    Shift=    0.000
 RMSDP=1.30D-05 MaxDP=7.18D-04 DE=-2.96D-04 OVMax= 2.67D-03

 Cycle   8  Pass 1  IDiag  1:
 RMSU=  7.67D-06    CP:  9.91D-01  1.94D+00  7.02D-01  6.52D-01  7.26D-01
                    CP:  7.39D-01  5.13D-01
 E= -3823.94077681470     Delta-E=       -0.000085078997 Rises=F Damp=F
 DIIS: error= 1.04D-04 at cycle   8 NSaved=   8.
 NSaved= 8 IEnMin= 8 EnMin= -3823.94077681470     IErMin= 8 ErrMin= 1.04D-04
 ErrMax= 1.04D-04  0.00D+00 EMaxC= 1.00D-01 BMatC= 3.32D-05 BMatP= 3.88D-04
 IDIUse=3 WtCom= 9.99D-01 WtEn= 1.04D-03
 Coeff-Com:  0.318D-02-0.528D-02-0.689D-02-0.548D-02 0.122D-01 0.967D-01
 Coeff-Com:  0.265D+00 0.640D+00
 Coeff-En:   0.000D+00 0.000D+00 0.000D+00 0.000D+00 0.000D+00 0.000D+00
 Coeff-En:   0.204D-01 0.980D+00
 Coeff:      0.318D-02-0.528D-02-0.689D-02-0.548D-02 0.122D-01 0.966D-01
 Coeff:      0.265D+00 0.641D+00
 Gap=     0.126 Goal=   None    Shift=    0.000
 Gap=     0.104 Goal=   None    Shift=    0.000
 RMSDP=6.41D-06 MaxDP=6.36D-04 DE=-8.51D-05 OVMax= 1.28D-03

 Cycle   9  Pass 1  IDiag  1:
 RMSU=  3.19D-06    CP:  9.91D-01  1.93D+00  7.01D-01  6.57D-01  7.49D-01
                    CP:  7.69D-01  6.66D-01  8.35D-01
 E= -3823.94078342162     Delta-E=       -0.000006606913 Rises=F Damp=F
 DIIS: error= 6.93D-05 at cycle   9 NSaved=   9.
 NSaved= 9 IEnMin= 9 EnMin= -3823.94078342162     IErMin= 9 ErrMin= 6.93D-05
 ErrMax= 6.93D-05  0.00D+00 EMaxC= 1.00D-01 BMatC= 9.49D-06 BMatP= 3.32D-05
 IDIUse=1 WtCom= 1.00D+00 WtEn= 0.00D+00
 Coeff-Com:  0.149D-02-0.226D-02-0.609D-02-0.792D-02-0.109D-01 0.109D-01
 Coeff-Com:  0.109D+00 0.419D+00 0.487D+00
 Coeff:      0.149D-02-0.226D-02-0.609D-02-0.792D-02-0.109D-01 0.109D-01
 Coeff:      0.109D+00 0.419D+00 0.487D+00
 Gap=     0.126 Goal=   None    Shift=    0.000
 Gap=     0.104 Goal=   None    Shift=    0.000
 RMSDP=2.24D-06 MaxDP=1.54D-04 DE=-6.61D-06 OVMax= 9.26D-04

 Cycle  10  Pass 1  IDiag  1:
 RMSU=  1.61D-06    CP:  9.91D-01  1.93D+00  7.02D-01  6.56D-01  7.47D-01
                    CP:  7.72D-01  6.77D-01  9.75D-01  7.43D-01
 E= -3823.94078596262     Delta-E=       -0.000002541006 Rises=F Damp=F
 DIIS: error= 4.03D-05 at cycle  10 NSaved=  10.
 NSaved=10 IEnMin=10 EnMin= -3823.94078596262     IErMin=10 ErrMin= 4.03D-05
 ErrMax= 4.03D-05  0.00D+00 EMaxC= 1.00D-01 BMatC= 1.11D-06 BMatP= 9.49D-06
 IDIUse=1 WtCom= 1.00D+00 WtEn= 0.00D+00
 Coeff-Com:  0.208D-03-0.249D-03-0.189D-02-0.304D-02-0.757D-02-0.992D-02
 Coeff-Com:  0.151D-01 0.117D+00 0.270D+00 0.620D+00
 Coeff:      0.208D-03-0.249D-03-0.189D-02-0.304D-02-0.757D-02-0.992D-02
 Coeff:      0.151D-01 0.117D+00 0.270D+00 0.620D+00
 Gap=     0.126 Goal=   None    Shift=    0.000
 Gap=     0.104 Goal=   None    Shift=    0.000
 RMSDP=1.27D-06 MaxDP=1.69D-04 DE=-2.54D-06 OVMax= 1.04D-03

 Cycle  11  Pass 1  IDiag  1:
 RMSU=  9.80D-07    CP:  9.91D-01  1.93D+00  7.02D-01  6.57D-01  7.48D-01
                    CP:  7.76D-01  6.83D-01  1.02D+00  9.23D-01  1.15D+00
 E= -3823.94078665941     Delta-E=       -0.000000696784 Rises=F Damp=F
 DIIS: error= 3.77D-05 at cycle  11 NSaved=  11.
 NSaved=11 IEnMin=11 EnMin= -3823.94078665941     IErMin=11 ErrMin= 3.77D-05
 ErrMax= 3.77D-05  0.00D+00 EMaxC= 1.00D-01 BMatC= 3.88D-07 BMatP= 1.11D-06
 IDIUse=1 WtCom= 1.00D+00 WtEn= 0.00D+00
 Coeff-Com: -0.253D-03 0.419D-03 0.394D-03 0.210D-03-0.159D-02-0.796D-02
 Coeff-Com: -0.168D-01-0.342D-01 0.392D-01 0.372D+00 0.649D+00
 Coeff:     -0.253D-03 0.419D-03 0.394D-03 0.210D-03-0.159D-02-0.796D-02
 Coeff:     -0.168D-01-0.342D-01 0.392D-01 0.372D+00 0.649D+00
 Gap=     0.126 Goal=   None    Shift=    0.000
 Gap=     0.104 Goal=   None    Shift=    0.000
 RMSDP=1.16D-06 MaxDP=1.83D-04 DE=-6.97D-07 OVMax= 1.14D-03

 Cycle  12  Pass 1  IDiag  1:
 RMSU=  4.63D-07    CP:  9.91D-01  1.93D+00  7.02D-01  6.57D-01  7.48D-01
                    CP:  7.76D-01  6.89D-01  1.07D+00  1.06D+00  1.63D+00
                    CP:  1.45D+00
 E= -3823.94078721820     Delta-E=       -0.000000558792 Rises=F Damp=F
 DIIS: error= 3.53D-05 at cycle  12 NSaved=  12.
 NSaved=12 IEnMin=12 EnMin= -3823.94078721820     IErMin=12 ErrMin= 3.53D-05
 ErrMax= 3.53D-05  0.00D+00 EMaxC= 1.00D-01 BMatC= 1.78D-07 BMatP= 3.88D-07
 IDIUse=1 WtCom= 1.00D+00 WtEn= 0.00D+00
 Coeff-Com: -0.137D-03 0.201D-03 0.692D-03 0.982D-03 0.170D-02-0.605D-04
 Coeff-Com: -0.105D-01-0.471D-01-0.664D-01-0.425D-01 0.232D+00 0.931D+00
 Coeff:     -0.137D-03 0.201D-03 0.692D-03 0.982D-03 0.170D-02-0.605D-04
 Coeff:     -0.105D-01-0.471D-01-0.664D-01-0.425D-01 0.232D+00 0.931D+00
 Gap=     0.126 Goal=   None    Shift=    0.000
 Gap=     0.104 Goal=   None    Shift=    0.000
 RMSDP=1.49D-06 MaxDP=2.43D-04 DE=-5.59D-07 OVMax= 1.52D-03

 Cycle  13  Pass 1  IDiag  1:
 RMSU=  2.98D-07    CP:  9.91D-01  1.93D+00  7.02D-01  6.57D-01  7.48D-01
                    CP:  7.77D-01  6.96D-01  1.11D+00  1.23D+00  2.18D+00
                    CP:  2.34D+00  1.80D+00
 E= -3823.94078783265     Delta-E=       -0.000000614449 Rises=F Damp=F
 DIIS: error= 3.20D-05 at cycle  13 NSaved=  13.
 NSaved=13 IEnMin=13 EnMin= -3823.94078783265     IErMin=13 ErrMin= 3.20D-05
 ErrMax= 3.20D-05  0.00D+00 EMaxC= 1.00D-01 BMatC= 1.54D-07 BMatP= 1.78D-07
 IDIUse=1 WtCom= 1.00D+00 WtEn= 0.00D+00
 Coeff-Com:  0.458D-04-0.957D-04 0.303D-03 0.636D-03 0.227D-02 0.492D-02
 Coeff-Com:  0.219D-02-0.129D-01-0.775D-01-0.268D+00-0.232D+00 0.706D+00
 Coeff-Com:  0.875D+00
 Coeff:      0.458D-04-0.957D-04 0.303D-03 0.636D-03 0.227D-02 0.492D-02
 Coeff:      0.219D-02-0.129D-01-0.775D-01-0.268D+00-0.232D+00 0.706D+00
 Coeff:      0.875D+00
 Gap=     0.126 Goal=   None    Shift=    0.000
 Gap=     0.104 Goal=   None    Shift=    0.000
 RMSDP=1.92D-06 MaxDP=3.15D-04 DE=-6.14D-07 OVMax= 1.98D-03

 Cycle  14  Pass 1  IDiag  1:
 RMSU=  5.03D-07    CP:  9.91D-01  1.93D+00  7.02D-01  6.57D-01  7.49D-01
                    CP:  7.77D-01  7.05D-01  1.16D+00  1.45D+00  2.89D+00
                    CP:  3.00D+00  3.00D+00  1.68D+00
 E= -3823.94078854522     Delta-E=       -0.000000712575 Rises=F Damp=F
 DIIS: error= 2.79D-05 at cycle  14 NSaved=  14.
 NSaved=14 IEnMin=14 EnMin= -3823.94078854522     IErMin=14 ErrMin= 2.79D-05
 ErrMax= 2.79D-05  0.00D+00 EMaxC= 1.00D-01 BMatC= 1.08D-07 BMatP= 1.54D-07
 IDIUse=1 WtCom= 1.00D+00 WtEn= 0.00D+00
 Coeff-Com:  0.187D-03-0.287D-03-0.582D-03-0.718D-03-0.413D-03 0.381D-02
 Coeff-Com:  0.134D-01 0.468D-01 0.270D-01-0.118D+00-0.421D+00-0.691D+00
 Coeff-Com:  0.555D+00 0.159D+01
 Coeff:      0.187D-03-0.287D-03-0.582D-03-0.718D-03-0.413D-03 0.381D-02
 Coeff:      0.134D-01 0.468D-01 0.270D-01-0.118D+00-0.421D+00-0.691D+00
 Coeff:      0.555D+00 0.159D+01
 Gap=     0.126 Goal=   None    Shift=    0.000
 Gap=     0.104 Goal=   None    Shift=    0.000
 RMSDP=3.91D-06 MaxDP=6.40D-04 DE=-7.13D-07 OVMax= 4.04D-03

 Cycle  15  Pass 1  IDiag  1:
 RMSU=  2.82D-06    CP:  9.91D-01  1.93D+00  7.02D-01  6.57D-01  7.49D-01
                    CP:  7.78D-01  7.17D-01  1.26D+00  1.87D+00  3.00D+00
                    CP:  3.00D+00  3.00D+00  3.00D+00  3.00D+00
 E= -3823.94078969211     Delta-E=       -0.000001146884 Rises=F Damp=F
 DIIS: error= 1.95D-05 at cycle  15 NSaved=  15.
 NSaved=15 IEnMin=15 EnMin= -3823.94078969211     IErMin=15 ErrMin= 1.95D-05
 ErrMax= 1.95D-05  0.00D+00 EMaxC= 1.00D-01 BMatC= 7.18D-08 BMatP= 1.08D-07
 IDIUse=1 WtCom= 1.00D+00 WtEn= 0.00D+00
 Coeff-Com:  0.579D-04-0.679D-04-0.625D-03-0.105D-02-0.250D-02-0.243D-02
 Coeff-Com:  0.700D-02 0.431D-01 0.966D-01 0.162D+00-0.945D-01-0.125D+01
 Coeff-Com: -0.398D+00 0.131D+01 0.113D+01
 Coeff:      0.579D-04-0.679D-04-0.625D-03-0.105D-02-0.250D-02-0.243D-02
 Coeff:      0.700D-02 0.431D-01 0.966D-01 0.162D+00-0.945D-01-0.125D+01
 Coeff:     -0.398D+00 0.131D+01 0.113D+01
 Gap=     0.126 Goal=   None    Shift=    0.000
 Gap=     0.104 Goal=   None    Shift=    0.000
 RMSDP=4.49D-06 MaxDP=7.32D-04 DE=-1.15D-06 OVMax= 4.65D-03

 Cycle  16  Pass 1  IDiag  1:
 RMSU=  1.15D-06    CP:  9.91D-01  1.93D+00  7.02D-01  6.57D-01  7.50D-01
                    CP:  7.79D-01  7.36D-01  1.37D+00  2.36D+00  3.00D+00
                    CP:  3.00D+00  3.00D+00  3.00D+00  3.00D+00  2.40D+00
 E= -3823.94079053713     Delta-E=       -0.000000845019 Rises=F Damp=F
 DIIS: error= 1.01D-05 at cycle  16 NSaved=  16.
 NSaved=16 IEnMin=16 EnMin= -3823.94079053713     IErMin=16 ErrMin= 1.01D-05
 ErrMax= 1.01D-05  0.00D+00 EMaxC= 1.00D-01 BMatC= 3.32D-08 BMatP= 7.18D-08
 IDIUse=1 WtCom= 1.00D+00 WtEn= 0.00D+00
 Coeff-Com: -0.217D-04 0.495D-04-0.240D-03-0.444D-03-0.152D-02-0.321D-02
 Coeff-Com: -0.458D-03 0.667D-02 0.522D-01 0.163D+00 0.147D+00-0.471D+00
 Coeff-Com: -0.555D+00 0.527D-01 0.734D+00 0.875D+00
 Coeff:     -0.217D-04 0.495D-04-0.240D-03-0.444D-03-0.152D-02-0.321D-02
 Coeff:     -0.458D-03 0.667D-02 0.522D-01 0.163D+00 0.147D+00-0.471D+00
 Coeff:     -0.555D+00 0.527D-01 0.734D+00 0.875D+00
 Gap=     0.126 Goal=   None    Shift=    0.000
 Gap=     0.104 Goal=   None    Shift=    0.000
 RMSDP=2.79D-06 MaxDP=4.51D-04 DE=-8.45D-07 OVMax= 2.89D-03

 Cycle  17  Pass 1  IDiag  1:
 RMSU=  7.68D-07    CP:  9.91D-01  1.93D+00  7.02D-01  6.57D-01  7.50D-01
                    CP:  7.79D-01  7.49D-01  1.43D+00  2.67D+00  3.00D+00
                    CP:  3.00D+00  3.00D+00  3.00D+00  3.00D+00  3.00D+00
                    CP:  1.63D+00
 E= -3823.94079081258     Delta-E=       -0.000000275451 Rises=F Damp=F
 DIIS: error= 4.39D-06 at cycle  17 NSaved=  17.
 NSaved=17 IEnMin=17 EnMin= -3823.94079081258     IErMin=17 ErrMin= 4.39D-06
 ErrMax= 4.39D-06  0.00D+00 EMaxC= 1.00D-01 BMatC= 1.40D-08 BMatP= 3.32D-08
 IDIUse=1 WtCom= 1.00D+00 WtEn= 0.00D+00
 Coeff-Com: -0.560D-04 0.844D-04 0.180D-03 0.254D-03 0.161D-03-0.117D-02
 Coeff-Com: -0.438D-02-0.163D-01-0.123D-01 0.365D-01 0.145D+00 0.266D+00
 Coeff-Com: -0.187D+00-0.588D+00 0.684D-03 0.546D+00 0.814D+00
 Coeff:     -0.560D-04 0.844D-04 0.180D-03 0.254D-03 0.161D-03-0.117D-02
 Coeff:     -0.438D-02-0.163D-01-0.123D-01 0.365D-01 0.145D+00 0.266D+00
 Coeff:     -0.187D+00-0.588D+00 0.684D-03 0.546D+00 0.814D+00
 Gap=     0.126 Goal=   None    Shift=    0.000
 Gap=     0.104 Goal=   None    Shift=    0.000
 RMSDP=1.45D-06 MaxDP=2.29D-04 DE=-2.75D-07 OVMax= 1.50D-03

 Cycle  18  Pass 1  IDiag  1:
 RMSU=  2.52D-07    CP:  9.91D-01  1.93D+00  7.02D-01  6.57D-01  7.51D-01
                    CP:  7.80D-01  7.54D-01  1.47D+00  2.82D+00  3.00D+00
                    CP:  3.00D+00  3.00D+00  3.00D+00  3.00D+00  3.00D+00
                    CP:  1.99D+00  2.63D+00
 E= -3823.94079088284     Delta-E=       -0.000000070258 Rises=F Damp=F
 DIIS: error= 2.22D-06 at cycle  18 NSaved=  18.
 NSaved=18 IEnMin=18 EnMin= -3823.94079088284     IErMin=18 ErrMin= 2.22D-06
 ErrMax= 2.22D-06  0.00D+00 EMaxC= 1.00D-01 BMatC= 4.68D-09 BMatP= 1.40D-08
 IDIUse=1 WtCom= 1.00D+00 WtEn= 0.00D+00
 Coeff-Com: -0.142D-04 0.168D-04 0.168D-03 0.280D-03 0.670D-03 0.829D-03
 Coeff-Com: -0.164D-02-0.913D-02-0.244D-01-0.419D-01 0.151D-01 0.286D+00
 Coeff-Com:  0.107D+00-0.294D+00-0.254D+00-0.519D-01 0.418D+00 0.850D+00
 Coeff:     -0.142D-04 0.168D-04 0.168D-03 0.280D-03 0.670D-03 0.829D-03
 Coeff:     -0.164D-02-0.913D-02-0.244D-01-0.419D-01 0.151D-01 0.286D+00
 Coeff:      0.107D+00-0.294D+00-0.254D+00-0.519D-01 0.418D+00 0.850D+00
 Gap=     0.126 Goal=   None    Shift=    0.000
 Gap=     0.104 Goal=   None    Shift=    0.000
 RMSDP=6.02D-07 MaxDP=9.01D-05 DE=-7.03D-08 OVMax= 6.17D-04

 Cycle  19  Pass 1  IDiag  1:
 RMSU=  2.48D-07    CP:  9.91D-01  1.93D+00  7.02D-01  6.57D-01  7.51D-01
                    CP:  7.80D-01  7.56D-01  1.48D+00  2.88D+00  3.00D+00
                    CP:  3.00D+00  3.00D+00  3.00D+00  3.00D+00  3.00D+00
                    CP:  2.13D+00  3.00D+00  1.20D+00
 E= -3823.94079089810     Delta-E=       -0.000000015263 Rises=F Damp=F
 DIIS: error= 1.12D-06 at cycle  19 NSaved=  19.
 NSaved=19 IEnMin=19 EnMin= -3823.94079089810     IErMin=19 ErrMin= 1.12D-06
 ErrMax= 1.12D-06  0.00D+00 EMaxC= 1.00D-01 BMatC= 2.32D-09 BMatP= 4.68D-09
 IDIUse=1 WtCom= 1.00D+00 WtEn= 0.00D+00
 Coeff-Com:  0.863D-05-0.156D-04 0.395D-04 0.663D-04 0.296D-03 0.713D-03
 Coeff-Com:  0.415D-03-0.217D-03-0.917D-02-0.393D-01-0.422D-01 0.743D-01
 Coeff-Com:  0.120D+00 0.582D-01-0.158D+00-0.215D+00-0.123D+00 0.531D+00
 Coeff-Com:  0.802D+00
 Coeff:      0.863D-05-0.156D-04 0.395D-04 0.663D-04 0.296D-03 0.713D-03
 Coeff:      0.415D-03-0.217D-03-0.917D-02-0.393D-01-0.422D-01 0.743D-01
 Coeff:      0.120D+00 0.582D-01-0.158D+00-0.215D+00-0.123D+00 0.531D+00
 Coeff:      0.802D+00
 Gap=     0.126 Goal=   None    Shift=    0.000
 Gap=     0.104 Goal=   None    Shift=    0.000
 RMSDP=2.92D-07 MaxDP=3.96D-05 DE=-1.53D-08 OVMax= 2.94D-04

 Cycle  20  Pass 1  IDiag  1:
 RMSU=  6.56D-08    CP:  9.91D-01  1.93D+00  7.02D-01  6.57D-01  7.51D-01
                    CP:  7.80D-01  7.57D-01  1.49D+00  2.91D+00  3.00D+00
                    CP:  3.00D+00  3.00D+00  3.00D+00  3.00D+00  3.00D+00
                    CP:  2.22D+00  3.00D+00  1.36D+00  1.97D+00
 E= -3823.94079090239     Delta-E=       -0.000000004291 Rises=F Damp=F
 DIIS: error= 6.44D-07 at cycle  20 NSaved=  20.
 NSaved=20 IEnMin=20 EnMin= -3823.94079090239     IErMin=20 ErrMin= 6.44D-07
 ErrMax= 6.44D-07  0.00D+00 EMaxC= 1.00D-01 BMatC= 9.98D-10 BMatP= 2.32D-09
 IDIUse=1 WtCom= 1.00D+00 WtEn= 0.00D+00
 Coeff-Com:  0.133D-04-0.201D-04-0.370D-04-0.577D-04-0.141D-04 0.303D-03
 Coeff-Com:  0.994D-03 0.326D-02 0.136D-02-0.172D-01-0.399D-01-0.390D-01
 Coeff-Com:  0.603D-01 0.147D+00-0.417D-01-0.148D+00-0.232D+00 0.117D+00
 Coeff-Com:  0.567D+00 0.621D+00
 Coeff:      0.133D-04-0.201D-04-0.370D-04-0.577D-04-0.141D-04 0.303D-03
 Coeff:      0.994D-03 0.326D-02 0.136D-02-0.172D-01-0.399D-01-0.390D-01
 Coeff:      0.603D-01 0.147D+00-0.417D-01-0.148D+00-0.232D+00 0.117D+00
 Coeff:      0.567D+00 0.621D+00
 Gap=     0.126 Goal=   None    Shift=    0.000
 Gap=     0.104 Goal=   None    Shift=    0.000
 RMSDP=1.25D-07 MaxDP=1.50D-05 DE=-4.29D-09 OVMax= 1.24D-04

 Cycle  21  Pass 1  IDiag  1:
 Restarting incremental Fock formation.
 E= -3823.94079090391     Delta-E=       -0.000000001519 Rises=F Damp=F
 DIIS: error= 3.12D-07 at cycle  21 NSaved=  20.
 NSaved=20 IEnMin=20 EnMin= -3823.94079090391     IErMin=20 ErrMin= 3.12D-07
 ErrMax= 3.12D-07  0.00D+00 EMaxC= 1.00D-01 BMatC= 2.49D-10 BMatP= 9.98D-10
 IDIUse=1 WtCom= 1.00D+00 WtEn= 0.00D+00
 Coeff-Com:  0.946D-06-0.220D-04-0.384D-04-0.876D-04-0.522D-04 0.265D-03
 Coeff-Com:  0.155D-02 0.302D-02 0.400D-02-0.664D-02-0.429D-01-0.233D-02
 Coeff-Com:  0.540D-01 0.304D-01-0.212D-01-0.730D-01-0.126D+00 0.461D-01
 Coeff-Com:  0.337D+00 0.796D+00
 Coeff:      0.946D-06-0.220D-04-0.384D-04-0.876D-04-0.522D-04 0.265D-03
 Coeff:      0.155D-02 0.302D-02 0.400D-02-0.664D-02-0.429D-01-0.233D-02
 Coeff:      0.540D-01 0.304D-01-0.212D-01-0.730D-01-0.126D+00 0.461D-01
 Coeff:      0.337D+00 0.796D+00
 Gap=     0.126 Goal=   None    Shift=    0.000
 Gap=     0.104 Goal=   None    Shift=    0.000
 RMSDP=5.79D-08 MaxDP=7.43D-06 DE=-1.52D-09 OVMax= 5.48D-05

 Cycle  22  Pass 1  IDiag  1:
 RMSU=  5.79D-08    CP:  1.00D+00
 E= -3823.94079090429     Delta-E=       -0.000000000382 Rises=F Damp=F
 DIIS: error= 2.48D-07 at cycle  22 NSaved=  20.
 NSaved=20 IEnMin=20 EnMin= -3823.94079090429     IErMin=20 ErrMin= 2.48D-07
 ErrMax= 2.48D-07  0.00D+00 EMaxC= 1.00D-01 BMatC= 1.47D-10 BMatP= 2.49D-10
 IDIUse=1 WtCom= 1.00D+00 WtEn= 0.00D+00
 Coeff-Com: -0.149D-04-0.212D-04-0.699D-04-0.961D-04 0.481D-04 0.754D-03
 Coeff-Com:  0.243D-02 0.838D-02 0.476D-02-0.279D-01-0.195D-01 0.478D-02
 Coeff-Com:  0.421D-01 0.245D-01 0.819D-02-0.145D+00-0.128D+00 0.590D-01
 Coeff-Com:  0.596D+00 0.569D+00
 Coeff:     -0.149D-04-0.212D-04-0.699D-04-0.961D-04 0.481D-04 0.754D-03
 Coeff:      0.243D-02 0.838D-02 0.476D-02-0.279D-01-0.195D-01 0.478D-02
 Coeff:      0.421D-01 0.245D-01 0.819D-02-0.145D+00-0.128D+00 0.590D-01
 Coeff:      0.596D+00 0.569D+00
 Gap=     0.126 Goal=   None    Shift=    0.000
 Gap=     0.104 Goal=   None    Shift=    0.000
 RMSDP=2.80D-08 MaxDP=3.60D-06 DE=-3.82D-10 OVMax= 2.56D-05

 Cycle  23  Pass 1  IDiag  1:
 RMSU=  1.24D-08    CP:  1.00D+00  1.43D+00
 E= -3823.94079090438     Delta-E=       -0.000000000089 Rises=F Damp=F
 DIIS: error= 1.84D-07 at cycle  23 NSaved=  20.
 NSaved=20 IEnMin=20 EnMin= -3823.94079090438     IErMin=20 ErrMin= 1.84D-07
 ErrMax= 1.84D-07  0.00D+00 EMaxC= 1.00D-01 BMatC= 2.08D-11 BMatP= 1.47D-10
 IDIUse=1 WtCom= 1.00D+00 WtEn= 0.00D+00
 Coeff-Com:  0.124D-05-0.604D-05-0.240D-04-0.423D-04-0.667D-04 0.250D-03
 Coeff-Com:  0.226D-02 0.321D-02-0.197D-02-0.628D-02-0.832D-02 0.931D-02
 Coeff-Com:  0.114D-01 0.170D-01-0.271D-01-0.593D-01-0.511D-01 0.853D-01
 Coeff-Com:  0.245D+00 0.781D+00
 Coeff:      0.124D-05-0.604D-05-0.240D-04-0.423D-04-0.667D-04 0.250D-03
 Coeff:      0.226D-02 0.321D-02-0.197D-02-0.628D-02-0.832D-02 0.931D-02
 Coeff:      0.114D-01 0.170D-01-0.271D-01-0.593D-01-0.511D-01 0.853D-01
 Coeff:      0.245D+00 0.781D+00
 Gap=     0.126 Goal=   None    Shift=    0.000
 Gap=     0.104 Goal=   None    Shift=    0.000
 RMSDP=1.15D-08 MaxDP=1.22D-06 DE=-8.91D-11 OVMax= 1.08D-05

 Cycle  24  Pass 1  IDiag  1:
 RMSU=  6.99D-09    CP:  1.00D+00  1.58D+00  1.29D+00
 E= -3823.94079090443     Delta-E=       -0.000000000051 Rises=F Damp=F
 DIIS: error= 1.69D-07 at cycle  24 NSaved=  20.
 NSaved=20 IEnMin=20 EnMin= -3823.94079090443     IErMin=20 ErrMin= 1.69D-07
 ErrMax= 1.69D-07  0.00D+00 EMaxC= 1.00D-01 BMatC= 1.24D-11 BMatP= 2.08D-11
 IDIUse=1 WtCom= 1.00D+00 WtEn= 0.00D+00
 Coeff-Com:  0.648D-06-0.755D-05-0.127D-04-0.116D-03-0.221D-03-0.826D-03
 Coeff-Com:  0.273D-03 0.459D-02 0.752D-03-0.343D-02-0.547D-02 0.102D-02
 Coeff-Com:  0.245D-02 0.257D-01 0.783D-02-0.367D-01-0.139D+00-0.579D-01
 Coeff-Com:  0.457D+00 0.743D+00
 Coeff:      0.648D-06-0.755D-05-0.127D-04-0.116D-03-0.221D-03-0.826D-03
 Coeff:      0.273D-03 0.459D-02 0.752D-03-0.343D-02-0.547D-02 0.102D-02
 Coeff:      0.245D-02 0.257D-01 0.783D-02-0.367D-01-0.139D+00-0.579D-01
 Coeff:      0.457D+00 0.743D+00
 Gap=     0.126 Goal=   None    Shift=    0.000
 Gap=     0.104 Goal=   None    Shift=    0.000
 RMSDP=9.13D-09 MaxDP=8.58D-07 DE=-5.09D-11 OVMax= 8.58D-06

 SCF Done:  E(UB3LYP) =  -3823.94079090     A.U. after   24 cycles
            NFock= 24  Conv=0.91D-08     -V/T= 2.0024
 <Sx>= 0.0000 <Sy>= 0.0000 <Sz>= 2.0000 <S**2>= 6.0081 S= 2.0016
 <L.S>= 0.000000000000E+00
 KE= 3.814745411573D+03 PE=-1.941763552350D+04 EE= 6.583050275105D+03
 Annihilation of the first spin contaminant:
 S**2 before annihilation     6.0081,   after     6.0000
 Leave Link  502 at Sat Oct 20 09:55:30 2018, MaxMem=   838860800 cpu:     26927.6
 (Enter /soft/sl6.3/x86_64/gaussian/g09_d01/g09/l601.exe)
 Copying SCF densities to generalized density rwf, IOpCl= 1 IROHF=0.

 **********************************************************************

            Population analysis using the SCF density.

 **********************************************************************

 Orbital symmetries:
 Alpha Orbitals:
       Occupied  (A) (A) (A) (A) (A) (A) (A) (A) (A) (A) (A) (A)
                 (A) (A) (A) (A) (A) (A) (A) (A) (A) (A) (A) (A)
                 (A) (A) (A) (A) (A) (A) (A) (A) (A) (A) (A) (A)
                 (A) (A) (A) (A) (A) (A) (A) (A) (A) (A) (A) (A)
                 (A) (A) (A) (A) (A) (A) (A) (A) (A) (A) (A) (A)
                 (A) (A) (A) (A) (A) (A) (A) (A) (A) (A) (A) (A)
                 (A) (A) (A) (A) (A) (A) (A) (A) (A) (A) (A) (A)
                 (A) (A) (A) (A) (A) (A) (A) (A) (A) (A) (A) (A)
                 (A) (A) (A) (A) (A) (A) (A) (A) (A) (A) (A) (A)
                 (A) (A) (A) (A) (A) (A) (A) (A) (A) (A) (A) (A)
                 (A) (A) (A) (A) (A) (A) (A) (A) (A) (A) (A) (A)
                 (A) (A) (A) (A) (A) (A) (A) (A) (A) (A) (A) (A)
                 (A) (A) (A) (A) (A) (A) (A) (A) (A) (A) (A) (A)
       Virtual   (A) (A) (A) (A) (A) (A) (A) (A) (A) (A) (A) (A)
                 (A) (A) (A) (A) (A) (A) (A) (A) (A) (A) (A) (A)
                 (A) (A) (A) (A) (A) (A) (A) (A) (A) (A) (A) (A)
                 (A) (A) (A) (A) (A) (A) (A) (A) (A) (A) (A) (A)
                 (A) (A) (A) (A) (A) (A) (A) (A) (A) (A) (A) (A)
                 (A) (A) (A) (A) (A) (A) (A) (A) (A) (A) (A) (A)
                 (A) (A) (A) (A) (A) (A) (A) (A) (A) (A) (A) (A)
                 (A) (A) (A) (A) (A) (A) (A) (A) (A) (A) (A) (A)
                 (A) (A) (A) (A) (A) (A) (A) (A) (A) (A) (A) (A)
                 (A) (A) (A) (A) (A) (A) (A) (A) (A) (A) (A) (A)
                 (A) (A) (A) (A) (A) (A) (A) (A) (A) (A) (A) (A)
                 (A) (A) (A) (A) (A) (A) (A) (A) (A) (A) (A) (A)
                 (A) (A) (A) (A) (A) (A) (A) (A) (A) (A) (A) (A)
                 (A) (A) (A) (A) (A) (A) (A) (A) (A) (A) (A) (A)
                 (A) (A) (A) (A) (A) (A) (A) (A) (A) (A) (A) (A)
                 (A) (A) (A) (A) (A) (A) (A) (A) (A) (A) (A) (A)
                 (A) (A) (A) (A) (A) (A) (A) (A) (A) (A) (A) (A)
                 (A) (A) (A) (A) (A) (A) (A) (A) (A) (A) (A) (A)
                 (A) (A) (A) (A) (A) (A) (A) (A) (A) (A) (A) (A)
                 (A) (A) (A) (A) (A) (A) (A) (A) (A) (A) (A) (A)
                 (A) (A) (A) (A) (A) (A) (A) (A) (A) (A) (A) (A)
                 (A) (A) (A) (A) (A) (A) (A) (A) (A) (A) (A) (A)
                 (A) (A) (A) (A) (A) (A) (A) (A) (A) (A) (A) (A)
                 (A) (A) (A) (A) (A) (A) (A) (A) (A) (A) (A) (A)
                 (A) (A) (A) (A) (A) (A) (A) (A) (A) (A) (A) (A)
                 (A) (A) (A) (A) (A) (A) (A) (A) (A) (A) (A) (A)
                 (A) (A) (A) (A) (A) (A) (A) (A) (A) (A) (A) (A)
                 (A) (A) (A) (A) (A) (A) (A) (A) (A) (A) (A) (A)
                 (A) (A) (A) (A) (A) (A) (A) (A) (A) (A) (A) (A)
                 (A) (A) (A) (A) (A) (A) (A) (A) (A) (A) (A) (A)
                 (A) (A) (A) (A) (A) (A) (A) (A) (A) (A) (A) (A)
                 (A) (A) (A) (A) (A) (A) (A) (A) (A) (A) (A) (A)
                 (A) (A) (A) (A) (A) (A) (A) (A) (A) (A) (A) (A)
                 (A) (A) (A) (A) (A) (A) (A) (A) (A) (A) (A) (A)
                 (A) (A) (A) (A) (A) (A) (A) (A) (A) (A) (A) (A)
                 (A) (A) (A) (A) (A) (A) (A) (A) (A) (A) (A) (A)
                 (A) (A) (A) (A) (A) (A) (A) (A) (A) (A) (A) (A)
                 (A) (A) (A) (A) (A) (A) (A) (A) (A) (A) (A) (A)
                 (A) (A) (A) (A) (A) (A) (A) (A) (A) (A) (A) (A)
                 (A) (A) (A) (A) (A) (A) (A) (A) (A) (A) (A) (A)
                 (A) (A) (A) (A) (A) (A) (A) (A) (A) (A) (A) (A)
                 (A) (A) (A) (A) (A) (A) (A) (A) (A) (A) (A) (A)
                 (A) (A) (A) (A) (A) (A) (A) (A) (A) (A) (A) (A)
                 (A) (A) (A) (A) (A) (A) (A) (A) (A) (A) (A) (A)
                 (A) (A) (A) (A) (A) (A) (A) (A) (A) (A) (A) (A)
                 (A) (A) (A) (A) (A) (A) (A) (A) (A) (A) (A) (A)
                 (A) (A) (A) (A) (A) (A) (A) (A) (A) (A) (A) (A)
                 (A) (A) (A) (A) (A) (A) (A) (A) (A) (A) (A) (A)
                 (A) (A) (A) (A) (A) (A) (A) (A) (A) (A) (A) (A)
                 (A) (A) (A) (A) (A) (A) (A) (A) (A) (A) (A) (A)
                 (A) (A) (A) (A) (A) (A) (A) (A) (A) (A) (A) (A)
                 (A) (A) (A) (A) (A) (A) (A) (A) (A) (A) (A) (A)
                 (A) (A) (A) (A) (A) (A) (A) (A) (A) (A) (A) (A)
                 (A) (A) (A) (A) (A) (A) (A) (A) (A) (A) (A) (A)
                 (A) (A) (A) (A) (A) (A) (A) (A) (A) (A) (A) (A)
                 (A) (A) (A) (A) (A) (A) (A) (A) (A) (A) (A) (A)
                 (A) (A) (A) (A) (A) (A) (A) (A) (A) (A) (A) (A)
                 (A) (A) (A) (A) (A) (A) (A) (A) (A) (A) (A) (A)
                 (A) (A)
 Beta  Orbitals:
       Occupied  (A) (A) (A) (A) (A) (A) (A) (A) (A) (A) (A) (A)
                 (A) (A) (A) (A) (A) (A) (A) (A) (A) (A) (A) (A)
                 (A) (A) (A) (A) (A) (A) (A) (A) (A) (A) (A) (A)
                 (A) (A) (A) (A) (A) (A) (A) (A) (A) (A) (A) (A)
                 (A) (A) (A) (A) (A) (A) (A) (A) (A) (A) (A) (A)
                 (A) (A) (A) (A) (A) (A) (A) (A) (A) (A) (A) (A)
                 (A) (A) (A) (A) (A) (A) (A) (A) (A) (A) (A) (A)
                 (A) (A) (A) (A) (A) (A) (A) (A) (A) (A) (A) (A)
                 (A) (A) (A) (A) (A) (A) (A) (A) (A) (A) (A) (A)
                 (A) (A) (A) (A) (A) (A) (A) (A) (A) (A) (A) (A)
                 (A) (A) (A) (A) (A) (A) (A) (A) (A) (A) (A) (A)
                 (A) (A) (A) (A) (A) (A) (A) (A) (A) (A) (A) (A)
                 (A) (A) (A) (A) (A) (A) (A) (A)
       Virtual   (A) (A) (A) (A) (A) (A) (A) (A) (A) (A) (A) (A)
                 (A) (A) (A) (A) (A) (A) (A) (A) (A) (A) (A) (A)
                 (A) (A) (A) (A) (A) (A) (A) (A) (A) (A) (A) (A)
                 (A) (A) (A) (A) (A) (A) (A) (A) (A) (A) (A) (A)
                 (A) (A) (A) (A) (A) (A) (A) (A) (A) (A) (A) (A)
                 (A) (A) (A) (A) (A) (A) (A) (A) (A) (A) (A) (A)
                 (A) (A) (A) (A) (A) (A) (A) (A) (A) (A) (A) (A)
                 (A) (A) (A) (A) (A) (A) (A) (A) (A) (A) (A) (A)
                 (A) (A) (A) (A) (A) (A) (A) (A) (A) (A) (A) (A)
                 (A) (A) (A) (A) (A) (A) (A) (A) (A) (A) (A) (A)
                 (A) (A) (A) (A) (A) (A) (A) (A) (A) (A) (A) (A)
                 (A) (A) (A) (A) (A) (A) (A) (A) (A) (A) (A) (A)
                 (A) (A) (A) (A) (A) (A) (A) (A) (A) (A) (A) (A)
                 (A) (A) (A) (A) (A) (A) (A) (A) (A) (A) (A) (A)
                 (A) (A) (A) (A) (A) (A) (A) (A) (A) (A) (A) (A)
                 (A) (A) (A) (A) (A) (A) (A) (A) (A) (A) (A) (A)
                 (A) (A) (A) (A) (A) (A) (A) (A) (A) (A) (A) (A)
                 (A) (A) (A) (A) (A) (A) (A) (A) (A) (A) (A) (A)
                 (A) (A) (A) (A) (A) (A) (A) (A) (A) (A) (A) (A)
                 (A) (A) (A) (A) (A) (A) (A) (A) (A) (A) (A) (A)
                 (A) (A) (A) (A) (A) (A) (A) (A) (A) (A) (A) (A)
                 (A) (A) (A) (A) (A) (A) (A) (A) (A) (A) (A) (A)
                 (A) (A) (A) (A) (A) (A) (A) (A) (A) (A) (A) (A)
                 (A) (A) (A) (A) (A) (A) (A) (A) (A) (A) (A) (A)
                 (A) (A) (A) (A) (A) (A) (A) (A) (A) (A) (A) (A)
                 (A) (A) (A) (A) (A) (A) (A) (A) (A) (A) (A) (A)
                 (A) (A) (A) (A) (A) (A) (A) (A) (A) (A) (A) (A)
                 (A) (A) (A) (A) (A) (A) (A) (A) (A) (A) (A) (A)
                 (A) (A) (A) (A) (A) (A) (A) (A) (A) (A) (A) (A)
                 (A) (A) (A) (A) (A) (A) (A) (A) (A) (A) (A) (A)
                 (A) (A) (A) (A) (A) (A) (A) (A) (A) (A) (A) (A)
                 (A) (A) (A) (A) (A) (A) (A) (A) (A) (A) (A) (A)
                 (A) (A) (A) (A) (A) (A) (A) (A) (A) (A) (A) (A)
                 (A) (A) (A) (A) (A) (A) (A) (A) (A) (A) (A) (A)
                 (A) (A) (A) (A) (A) (A) (A) (A) (A) (A) (A) (A)
                 (A) (A) (A) (A) (A) (A) (A) (A) (A) (A) (A) (A)
                 (A) (A) (A) (A) (A) (A) (A) (A) (A) (A) (A) (A)
                 (A) (A) (A) (A) (A) (A) (A) (A) (A) (A) (A) (A)
                 (A) (A) (A) (A) (A) (A) (A) (A) (A) (A) (A) (A)
                 (A) (A) (A) (A) (A) (A) (A) (A) (A) (A) (A) (A)
                 (A) (A) (A) (A) (A) (A) (A) (A) (A) (A) (A) (A)
                 (A) (A) (A) (A) (A) (A) (A) (A) (A) (A) (A) (A)
                 (A) (A) (A) (A) (A) (A) (A) (A) (A) (A) (A) (A)
                 (A) (A) (A) (A) (A) (A) (A) (A) (A) (A) (A) (A)
                 (A) (A) (A) (A) (A) (A) (A) (A) (A) (A) (A) (A)
                 (A) (A) (A) (A) (A) (A) (A) (A) (A) (A) (A) (A)
                 (A) (A) (A) (A) (A) (A) (A) (A) (A) (A) (A) (A)
                 (A) (A) (A) (A) (A) (A) (A) (A) (A) (A) (A) (A)
                 (A) (A) (A) (A) (A) (A) (A) (A) (A) (A) (A) (A)
                 (A) (A) (A) (A) (A) (A) (A) (A) (A) (A) (A) (A)
                 (A) (A) (A) (A) (A) (A) (A) (A) (A) (A) (A) (A)
                 (A) (A) (A) (A) (A) (A) (A) (A) (A) (A) (A) (A)
                 (A) (A) (A) (A) (A) (A) (A) (A) (A) (A) (A) (A)
                 (A) (A) (A) (A) (A) (A) (A) (A) (A) (A) (A) (A)
                 (A) (A) (A) (A) (A) (A) (A) (A) (A) (A) (A) (A)
                 (A) (A) (A) (A) (A) (A) (A) (A) (A) (A) (A) (A)
                 (A) (A) (A) (A) (A) (A) (A) (A) (A) (A) (A) (A)
                 (A) (A) (A) (A) (A) (A) (A) (A) (A) (A) (A) (A)
                 (A) (A) (A) (A) (A) (A)
 The electronic state is 5-A.
 Alpha  occ. eigenvalues -- -256.00833-101.42087-101.41992 -29.97932 -25.86544
 Alpha  occ. eigenvalues --  -25.84226 -25.83530 -24.69889 -24.69797 -14.43554
 Alpha  occ. eigenvalues --  -14.43527 -14.39147 -14.39146 -14.36629 -14.36626
 Alpha  occ. eigenvalues --  -14.33760 -14.33753 -10.28391 -10.28280 -10.25276
 Alpha  occ. eigenvalues --  -10.25272 -10.24250 -10.24231 -10.24194 -10.24193
 Alpha  occ. eigenvalues --  -10.22869 -10.22859 -10.22391 -10.22389 -10.21708
 Alpha  occ. eigenvalues --  -10.21609 -10.21131 -10.21066 -10.20939 -10.20851
 Alpha  occ. eigenvalues --  -10.20817 -10.20815 -10.20751 -10.20685 -10.20205
 Alpha  occ. eigenvalues --  -10.20204 -10.19611 -10.19605  -9.33526  -9.33432
 Alpha  occ. eigenvalues --   -7.09533  -7.09442  -7.09280  -7.09265  -7.09187
 Alpha  occ. eigenvalues --   -7.09169  -3.49041  -2.30573  -2.25858  -2.24271
 Alpha  occ. eigenvalues --   -1.24437  -1.24341  -1.13235  -1.13218  -0.97613
 Alpha  occ. eigenvalues --   -0.97554  -0.95764  -0.95736  -0.89021  -0.88955
 Alpha  occ. eigenvalues --   -0.84941  -0.84912  -0.82660  -0.82632  -0.79433
 Alpha  occ. eigenvalues --   -0.79395  -0.79097  -0.79027  -0.77657  -0.77611
 Alpha  occ. eigenvalues --   -0.69403  -0.69280  -0.69151  -0.68763  -0.68252
 Alpha  occ. eigenvalues --   -0.68234  -0.65793  -0.65711  -0.65586  -0.65446
 Alpha  occ. eigenvalues --   -0.62976  -0.62798  -0.61172  -0.61128  -0.58586
 Alpha  occ. eigenvalues --   -0.58477  -0.56802  -0.56697  -0.54387  -0.54154
 Alpha  occ. eigenvalues --   -0.52966  -0.52757  -0.51533  -0.51465  -0.49942
 Alpha  occ. eigenvalues --   -0.49821  -0.49436  -0.49358  -0.49325  -0.49168
 Alpha  occ. eigenvalues --   -0.48711  -0.48621  -0.47619  -0.47520  -0.46515
 Alpha  occ. eigenvalues --   -0.46452  -0.45911  -0.45370  -0.43753  -0.43700
 Alpha  occ. eigenvalues --   -0.43485  -0.43159  -0.43073  -0.42985  -0.42434
 Alpha  occ. eigenvalues --   -0.42392  -0.40376  -0.40112  -0.39819  -0.39533
 Alpha  occ. eigenvalues --   -0.38860  -0.38131  -0.37990  -0.37921  -0.34843
 Alpha  occ. eigenvalues --   -0.34684  -0.34434  -0.33301  -0.33132  -0.32278
 Alpha  occ. eigenvalues --   -0.32108  -0.31938  -0.31677  -0.31288  -0.30948
 Alpha  occ. eigenvalues --   -0.30022  -0.29873  -0.29406  -0.29330  -0.27382
 Alpha  occ. eigenvalues --   -0.27238  -0.25340  -0.25229  -0.24994  -0.24366
 Alpha  occ. eigenvalues --   -0.21862  -0.21817  -0.21768  -0.21202  -0.21126
 Alpha  occ. eigenvalues --   -0.18990
 Alpha virt. eigenvalues --   -0.06416  -0.06374  -0.05610  -0.05428  -0.04679
 Alpha virt. eigenvalues --   -0.04589  -0.03948  -0.03889  -0.00666  -0.00393
 Alpha virt. eigenvalues --    0.02085   0.02380   0.03193   0.03783   0.04404
 Alpha virt. eigenvalues --    0.04622   0.04945   0.05527   0.05869   0.06946
 Alpha virt. eigenvalues --    0.07067   0.08445   0.08682   0.09492   0.09610
 Alpha virt. eigenvalues --    0.10345   0.10719   0.11220   0.11833   0.12037
 Alpha virt. eigenvalues --    0.12192   0.12904   0.13494   0.13850   0.14103
 Alpha virt. eigenvalues --    0.14403   0.15900   0.16010   0.16550   0.16794
 Alpha virt. eigenvalues --    0.17181   0.17817   0.17987   0.18410   0.21108
 Alpha virt. eigenvalues --    0.21172   0.22158   0.22692   0.22907   0.23405
 Alpha virt. eigenvalues --    0.24753   0.25458   0.25569   0.26318   0.26461
 Alpha virt. eigenvalues --    0.26821   0.27140   0.27870   0.27898   0.28448
 Alpha virt. eigenvalues --    0.28931   0.29591   0.29960   0.30450   0.31374
 Alpha virt. eigenvalues --    0.31511   0.31821   0.32060   0.32847   0.33233
 Alpha virt. eigenvalues --    0.33292   0.34118   0.34421   0.34819   0.35005
 Alpha virt. eigenvalues --    0.35512   0.35705   0.36007   0.36109   0.36315
 Alpha virt. eigenvalues --    0.36378   0.36646   0.37295   0.37513   0.37875
 Alpha virt. eigenvalues --    0.38076   0.38429   0.38801   0.39051   0.39136
 Alpha virt. eigenvalues --    0.39435   0.39837   0.39867   0.40254   0.40601
 Alpha virt. eigenvalues --    0.40734   0.41039   0.41370   0.41594   0.41995
 Alpha virt. eigenvalues --    0.42046   0.42235   0.42568   0.43666   0.44118
 Alpha virt. eigenvalues --    0.44433   0.45266   0.45410   0.45786   0.46188
 Alpha virt. eigenvalues --    0.46288   0.46755   0.47021   0.47645   0.48062
 Alpha virt. eigenvalues --    0.48159   0.48687   0.49015   0.49100   0.49971
 Alpha virt. eigenvalues --    0.50758   0.50870   0.51221   0.51791   0.52118
 Alpha virt. eigenvalues --    0.53130   0.54220   0.54354   0.54414   0.54536
 Alpha virt. eigenvalues --    0.54745   0.55750   0.56197   0.56341   0.56867
 Alpha virt. eigenvalues --    0.56921   0.57352   0.58297   0.58440   0.58640
 Alpha virt. eigenvalues --    0.58693   0.59000   0.59522   0.59717   0.60047
 Alpha virt. eigenvalues --    0.60071   0.60184   0.60528   0.60696   0.61128
 Alpha virt. eigenvalues --    0.61308   0.61550   0.62075   0.62374   0.63171
 Alpha virt. eigenvalues --    0.64154   0.64424   0.65337   0.65739   0.66324
 Alpha virt. eigenvalues --    0.66491   0.66682   0.67392   0.67485   0.68056
 Alpha virt. eigenvalues --    0.68363   0.69136   0.69480   0.70868   0.71135
 Alpha virt. eigenvalues --    0.71537   0.71991   0.72657   0.72682   0.72947
 Alpha virt. eigenvalues --    0.73628   0.73865   0.73993   0.74516   0.74905
 Alpha virt. eigenvalues --    0.75435   0.75697   0.76165   0.76645   0.77415
 Alpha virt. eigenvalues --    0.78088   0.78702   0.79148   0.79768   0.79949
 Alpha virt. eigenvalues --    0.80478   0.81045   0.81443   0.82244   0.82927
 Alpha virt. eigenvalues --    0.83346   0.83748   0.84583   0.85217   0.85688
 Alpha virt. eigenvalues --    0.86105   0.86551   0.86767   0.87904   0.88331
 Alpha virt. eigenvalues --    0.88907   0.89420   0.89590   0.90439   0.91501
 Alpha virt. eigenvalues --    0.91821   0.92272   0.92705   0.93934   0.94061
 Alpha virt. eigenvalues --    0.95637   0.96166   0.96256   0.96476   0.97192
 Alpha virt. eigenvalues --    0.97358   0.97728   0.97854   0.98233   0.98756
 Alpha virt. eigenvalues --    0.98884   0.99315   0.99383   0.99720   0.99749
 Alpha virt. eigenvalues --    1.00042   1.00176   1.00620   1.01550   1.01744
 Alpha virt. eigenvalues --    1.02550   1.02876   1.03867   1.03890   1.04192
 Alpha virt. eigenvalues --    1.04569   1.04717   1.05065   1.05316   1.05645
 Alpha virt. eigenvalues --    1.07276   1.07679   1.07850   1.08109   1.09054
 Alpha virt. eigenvalues --    1.09189   1.09935   1.10222   1.11493   1.13795
 Alpha virt. eigenvalues --    1.14376   1.15576   1.16345   1.16615   1.16916
 Alpha virt. eigenvalues --    1.17931   1.18164   1.20434   1.21355   1.22119
 Alpha virt. eigenvalues --    1.23525   1.24062   1.24481   1.24625   1.25104
 Alpha virt. eigenvalues --    1.25682   1.25768   1.27492   1.28535   1.28638
 Alpha virt. eigenvalues --    1.29201   1.30543   1.31242   1.32439   1.33451
 Alpha virt. eigenvalues --    1.33551   1.34471   1.35278   1.35862   1.36211
 Alpha virt. eigenvalues --    1.38734   1.38980   1.40423   1.41165   1.41412
 Alpha virt. eigenvalues --    1.41849   1.41957   1.42819   1.43694   1.44509
 Alpha virt. eigenvalues --    1.44675   1.44948   1.46268   1.46825   1.49323
 Alpha virt. eigenvalues --    1.50305   1.50689   1.51381   1.51636   1.51642
 Alpha virt. eigenvalues --    1.51899   1.52126   1.52489   1.53011   1.53293
 Alpha virt. eigenvalues --    1.54441   1.54569   1.55445   1.55753   1.55892
 Alpha virt. eigenvalues --    1.56296   1.56488   1.56660   1.56682   1.57271
 Alpha virt. eigenvalues --    1.58878   1.59137   1.59527   1.59576   1.60313
 Alpha virt. eigenvalues --    1.60700   1.60887   1.61755   1.62502   1.62717
 Alpha virt. eigenvalues --    1.63296   1.63993   1.66098   1.66516   1.66672
 Alpha virt. eigenvalues --    1.66678   1.67547   1.67794   1.70600   1.71001
 Alpha virt. eigenvalues --    1.71400   1.71811   1.72415   1.73050   1.73464
 Alpha virt. eigenvalues --    1.74072   1.74218   1.74329   1.75371   1.76261
 Alpha virt. eigenvalues --    1.77072   1.77092   1.77276   1.78511   1.79104
 Alpha virt. eigenvalues --    1.81218   1.82390   1.82535   1.82787   1.82819
 Alpha virt. eigenvalues --    1.83164   1.84303   1.85075   1.86411   1.86549
 Alpha virt. eigenvalues --    1.86576   1.87043   1.87622   1.87672   1.87951
 Alpha virt. eigenvalues --    1.88339   1.88439   1.88718   1.89169   1.89227
 Alpha virt. eigenvalues --    1.89599   1.90253   1.90639   1.91096   1.92458
 Alpha virt. eigenvalues --    1.92933   1.93683   1.94558   1.94716   1.94911
 Alpha virt. eigenvalues --    1.95072   1.97773   1.97886   1.98405   1.98607
 Alpha virt. eigenvalues --    1.98974   1.99282   1.99545   2.02963   2.03656
 Alpha virt. eigenvalues --    2.03896   2.04188   2.04436   2.04930   2.05117
 Alpha virt. eigenvalues --    2.06536   2.06967   2.11413   2.11916   2.12304
 Alpha virt. eigenvalues --    2.13113   2.15379   2.15479   2.16894   2.16953
 Alpha virt. eigenvalues --    2.17402   2.17992   2.18224   2.18589   2.22461
 Alpha virt. eigenvalues --    2.22950   2.24328   2.24542   2.24922   2.25232
 Alpha virt. eigenvalues --    2.25700   2.26059   2.26600   2.26950   2.27385
 Alpha virt. eigenvalues --    2.27719   2.28028   2.28470   2.28939   2.29506
 Alpha virt. eigenvalues --    2.29684   2.29739   2.30325   2.31564   2.32408
 Alpha virt. eigenvalues --    2.32717   2.34268   2.36286   2.36698   2.37717
 Alpha virt. eigenvalues --    2.38902   2.39863   2.41395   2.41775   2.43739
 Alpha virt. eigenvalues --    2.44368   2.46968   2.47235   2.48662   2.49582
 Alpha virt. eigenvalues --    2.50619   2.50724   2.53828   2.54204   2.55333
 Alpha virt. eigenvalues --    2.55407   2.56156   2.56959   2.57175   2.57373
 Alpha virt. eigenvalues --    2.57439   2.57657   2.57832   2.57874   2.58942
 Alpha virt. eigenvalues --    2.59138   2.59293   2.59479   2.60250   2.60482
 Alpha virt. eigenvalues --    2.60705   2.60797   2.61524   2.61997   2.62194
 Alpha virt. eigenvalues --    2.62789   2.63179   2.63589   2.63698   2.64176
 Alpha virt. eigenvalues --    2.64514   2.64825   2.65547   2.65990   2.66450
 Alpha virt. eigenvalues --    2.67070   2.67598   2.67870   2.69142   2.69518
 Alpha virt. eigenvalues --    2.69677   2.69902   2.70601   2.71132   2.71349
 Alpha virt. eigenvalues --    2.71987   2.72547   2.73045   2.74338   2.74979
 Alpha virt. eigenvalues --    2.76149   2.76289   2.77084   2.78675   2.78782
 Alpha virt. eigenvalues --    2.79801   2.81791   2.81920   2.82873   2.83077
 Alpha virt. eigenvalues --    2.83450   2.83566   2.84501   2.84689   2.87269
 Alpha virt. eigenvalues --    2.87640   2.88620   2.88822   2.88974   2.89577
 Alpha virt. eigenvalues --    2.89780   2.91867   2.92574   2.93439   2.95107
 Alpha virt. eigenvalues --    2.96088   2.96303   2.96570   2.96997   2.98545
 Alpha virt. eigenvalues --    2.98760   3.01208   3.01350   3.02331   3.02862
 Alpha virt. eigenvalues --    3.05025   3.05644   3.06348   3.08752   3.11425
 Alpha virt. eigenvalues --    3.11986   3.13418   3.14422   3.14793   3.16647
 Alpha virt. eigenvalues --    3.22239   3.22804   3.23904   3.26854   3.29452
 Alpha virt. eigenvalues --    3.29797   3.32686   3.33030   3.34114   3.34864
 Alpha virt. eigenvalues --    3.37063   3.38334   3.39379   3.40775   3.43236
 Alpha virt. eigenvalues --    3.43907   3.44001   3.44926   3.45068   3.45211
 Alpha virt. eigenvalues --    3.45600   3.55420   3.56607   3.56868   3.58008
 Alpha virt. eigenvalues --    3.58988   3.59149   3.61540   3.63122   3.65607
 Alpha virt. eigenvalues --    3.66082   3.70308   3.72271   3.75204   3.76854
 Alpha virt. eigenvalues --    3.77678   3.77767   3.82576   3.82633   3.83070
 Alpha virt. eigenvalues --    3.83927   3.85277   3.85869   3.86497   3.87729
 Alpha virt. eigenvalues --    3.88885   3.89419   3.93861   3.94135   3.96029
 Alpha virt. eigenvalues --    3.96986   3.97549   3.97610   3.99220   3.99423
 Alpha virt. eigenvalues --    4.01474   4.03128   4.04262   4.05290   4.06875
 Alpha virt. eigenvalues --    4.07374   4.07579   4.07790   4.12248   4.12362
 Alpha virt. eigenvalues --    4.15188   4.15769   4.26298   4.26441   4.40635
 Alpha virt. eigenvalues --    4.48582   4.49084   4.50898   4.61016   4.61373
 Alpha virt. eigenvalues --    4.73253   4.73335   4.79605   4.79788   4.81132
 Alpha virt. eigenvalues --    4.81249   5.06833   5.07382   5.22425   5.22939
 Alpha virt. eigenvalues --    5.60039   5.60846   5.61900   5.63133   5.79686
 Alpha virt. eigenvalues --    5.94188   6.04112   6.06751   6.06843   6.23108
 Alpha virt. eigenvalues --    6.23238   6.53009   6.53146   7.66395   8.01197
 Alpha virt. eigenvalues --    8.07515   9.54919   9.73224  23.41243  23.41596
 Alpha virt. eigenvalues --   23.60498  23.60558  23.75842  23.76494  23.84850
 Alpha virt. eigenvalues --   23.84927  23.86904  23.86993  23.91506  23.91627
 Alpha virt. eigenvalues --   23.97353  23.97459  24.02024  24.02066  24.06307
 Alpha virt. eigenvalues --   24.06504  24.07758  24.07886  24.11019  24.11205
 Alpha virt. eigenvalues --   24.13874  24.14053  24.14762  24.14877  25.60298
 Alpha virt. eigenvalues --   25.62513  25.65980  25.67056  25.74603  25.84243
 Alpha virt. eigenvalues --   26.41108  33.66639  33.90094  33.95542  35.36156
 Alpha virt. eigenvalues --   35.36203  35.47572  35.48072  35.59659  35.59763
 Alpha virt. eigenvalues --   35.63949  35.64826  66.74923  66.75015 147.20783
 Alpha virt. eigenvalues --  215.46354 215.70081 777.04111
  Beta  occ. eigenvalues -- -256.00857-101.42004-101.41910 -29.90268 -25.79318
  Beta  occ. eigenvalues --  -25.78224 -25.77968 -24.69888 -24.69797 -14.43540
  Beta  occ. eigenvalues --  -14.43514 -14.39140 -14.39138 -14.36514 -14.36511
  Beta  occ. eigenvalues --  -14.33641 -14.33634 -10.28391 -10.28280 -10.25275
  Beta  occ. eigenvalues --  -10.25271 -10.24251 -10.24232 -10.24199 -10.24198
  Beta  occ. eigenvalues --  -10.22867 -10.22856 -10.22396 -10.22394 -10.21708
  Beta  occ. eigenvalues --  -10.21608 -10.21130 -10.21066 -10.20940 -10.20850
  Beta  occ. eigenvalues --  -10.20820 -10.20818 -10.20751 -10.20685 -10.20200
  Beta  occ. eigenvalues --  -10.20199 -10.19607 -10.19600  -9.33446  -9.33353
  Beta  occ. eigenvalues --   -7.09386  -7.09294  -7.09176  -7.09169  -7.09082
  Beta  occ. eigenvalues --   -7.09076  -3.30732  -2.08117  -2.07480  -2.07163
  Beta  occ. eigenvalues --   -1.24436  -1.24341  -1.13183  -1.13166  -0.97520
  Beta  occ. eigenvalues --   -0.97462  -0.95697  -0.95668  -0.89007  -0.88941
  Beta  occ. eigenvalues --   -0.84923  -0.84893  -0.82625  -0.82597  -0.79427
  Beta  occ. eigenvalues --   -0.79390  -0.79087  -0.79017  -0.77634  -0.77587
  Beta  occ. eigenvalues --   -0.69299  -0.69251  -0.68761  -0.68296  -0.68183
  Beta  occ. eigenvalues --   -0.68107  -0.65778  -0.65694  -0.65563  -0.65418
  Beta  occ. eigenvalues --   -0.62937  -0.62759  -0.61142  -0.61097  -0.58558
  Beta  occ. eigenvalues --   -0.58458  -0.56787  -0.56686  -0.54346  -0.54115
  Beta  occ. eigenvalues --   -0.52949  -0.52740  -0.51499  -0.51432  -0.49914
  Beta  occ. eigenvalues --   -0.49791  -0.49402  -0.49311  -0.49273  -0.49143
  Beta  occ. eigenvalues --   -0.48706  -0.48619  -0.47601  -0.47503  -0.46512
  Beta  occ. eigenvalues --   -0.46448  -0.45895  -0.45356  -0.43738  -0.43688
  Beta  occ. eigenvalues --   -0.43274  -0.43080  -0.43037  -0.42781  -0.42399
  Beta  occ. eigenvalues --   -0.42354  -0.40222  -0.40048  -0.39732  -0.39229
  Beta  occ. eigenvalues --   -0.38333  -0.38000  -0.37930  -0.37026  -0.34467
  Beta  occ. eigenvalues --   -0.34415  -0.33389  -0.31836  -0.31778  -0.31665
  Beta  occ. eigenvalues --   -0.30942  -0.30853  -0.30556  -0.30415  -0.29389
  Beta  occ. eigenvalues --   -0.29316  -0.27423  -0.27280  -0.26133  -0.25298
  Beta  occ. eigenvalues --   -0.25190  -0.23751  -0.21979  -0.21958  -0.21487
  Beta  occ. eigenvalues --   -0.21332  -0.16828
  Beta virt. eigenvalues --   -0.06443  -0.06388  -0.05987  -0.05585  -0.04679
  Beta virt. eigenvalues --   -0.04591  -0.04095  -0.03872  -0.01048  -0.00840
  Beta virt. eigenvalues --    0.00583   0.00875   0.01298   0.02152   0.02364
  Beta virt. eigenvalues --    0.03336   0.03746   0.04442   0.04750   0.05053
  Beta virt. eigenvalues --    0.05220   0.05870   0.05900   0.06960   0.07098
  Beta virt. eigenvalues --    0.08455   0.08694   0.09570   0.09641   0.10475
  Beta virt. eigenvalues --    0.10786   0.11243   0.11839   0.12059   0.12314
  Beta virt. eigenvalues --    0.12975   0.13555   0.13912   0.14154   0.14456
  Beta virt. eigenvalues --    0.16025   0.16162   0.16599   0.17099   0.17780
  Beta virt. eigenvalues --    0.17882   0.18314   0.18481   0.21233   0.21538
  Beta virt. eigenvalues --    0.22542   0.22772   0.23212   0.23443   0.24786
  Beta virt. eigenvalues --    0.25491   0.25682   0.26329   0.26584   0.26841
  Beta virt. eigenvalues --    0.27222   0.27964   0.27991   0.28493   0.28997
  Beta virt. eigenvalues --    0.29683   0.30007   0.30561   0.31403   0.31604
  Beta virt. eigenvalues --    0.31858   0.32167   0.32928   0.33343   0.33467
  Beta virt. eigenvalues --    0.34193   0.34499   0.34855   0.35105   0.35587
  Beta virt. eigenvalues --    0.35808   0.36047   0.36164   0.36365   0.36434
  Beta virt. eigenvalues --    0.36690   0.37334   0.37575   0.37916   0.38104
  Beta virt. eigenvalues --    0.38731   0.38863   0.39071   0.39178   0.39484
  Beta virt. eigenvalues --    0.39896   0.39935   0.40328   0.40668   0.40787
  Beta virt. eigenvalues --    0.41088   0.41395   0.41617   0.42022   0.42084
  Beta virt. eigenvalues --    0.42259   0.42601   0.43753   0.44248   0.44494
  Beta virt. eigenvalues --    0.45318   0.45446   0.45808   0.46207   0.46377
  Beta virt. eigenvalues --    0.46853   0.47074   0.47677   0.48118   0.48288
  Beta virt. eigenvalues --    0.48727   0.49101   0.49170   0.50024   0.50839
  Beta virt. eigenvalues --    0.50941   0.51293   0.51894   0.52173   0.53245
  Beta virt. eigenvalues --    0.54248   0.54437   0.54501   0.54841   0.55100
  Beta virt. eigenvalues --    0.55850   0.56296   0.56726   0.56887   0.57024
  Beta virt. eigenvalues --    0.57410   0.58368   0.58481   0.58656   0.58722
  Beta virt. eigenvalues --    0.59057   0.59712   0.59782   0.60066   0.60220
  Beta virt. eigenvalues --    0.60418   0.60606   0.60866   0.61266   0.61356
  Beta virt. eigenvalues --    0.61561   0.62156   0.62505   0.63241   0.64209
  Beta virt. eigenvalues --    0.64509   0.65371   0.65865   0.66396   0.66600
  Beta virt. eigenvalues --    0.66747   0.67560   0.67593   0.68092   0.68497
  Beta virt. eigenvalues --    0.69220   0.69894   0.70893   0.71227   0.71714
  Beta virt. eigenvalues --    0.72056   0.72687   0.72760   0.73182   0.73725
  Beta virt. eigenvalues --    0.73897   0.74322   0.74767   0.75121   0.75672
  Beta virt. eigenvalues --    0.75820   0.76409   0.76847   0.77586   0.78255
  Beta virt. eigenvalues --    0.78733   0.79701   0.79888   0.80098   0.80532
  Beta virt. eigenvalues --    0.81162   0.81600   0.82383   0.82972   0.83500
  Beta virt. eigenvalues --    0.83992   0.84688   0.85297   0.85741   0.86193
  Beta virt. eigenvalues --    0.86627   0.86853   0.88059   0.88978   0.89363
  Beta virt. eigenvalues --    0.89833   0.90549   0.91583   0.91770   0.92216
  Beta virt. eigenvalues --    0.92638   0.92960   0.94010   0.94867   0.96086
  Beta virt. eigenvalues --    0.96288   0.96493   0.96638   0.97368   0.97799
  Beta virt. eigenvalues --    0.97988   0.98109   0.98419   0.98892   0.99238
  Beta virt. eigenvalues --    0.99592   0.99709   0.99781   1.00040   1.00252
  Beta virt. eigenvalues --    1.00446   1.00707   1.01646   1.01824   1.03090
  Beta virt. eigenvalues --    1.03237   1.03967   1.04051   1.04260   1.04632
  Beta virt. eigenvalues --    1.04815   1.05179   1.05368   1.05718   1.07328
  Beta virt. eigenvalues --    1.07700   1.07884   1.08143   1.09105   1.09314
  Beta virt. eigenvalues --    1.09985   1.10270   1.11793   1.14048   1.14726
  Beta virt. eigenvalues --    1.16009   1.16604   1.17004   1.17482   1.18081
  Beta virt. eigenvalues --    1.18824   1.20593   1.21448   1.22587   1.23698
  Beta virt. eigenvalues --    1.24302   1.24677   1.24986   1.25249   1.25926
  Beta virt. eigenvalues --    1.26736   1.27667   1.28713   1.29277   1.29693
  Beta virt. eigenvalues --    1.30871   1.31323   1.32546   1.33546   1.33946
  Beta virt. eigenvalues --    1.35091   1.36240   1.37161   1.38944   1.40539
  Beta virt. eigenvalues --    1.40779   1.41227   1.41580   1.42086   1.42483
  Beta virt. eigenvalues --    1.42911   1.43857   1.44494   1.44923   1.45253
  Beta virt. eigenvalues --    1.45605   1.46335   1.46888   1.49688   1.50592
  Beta virt. eigenvalues --    1.50727   1.51531   1.51746   1.51940   1.52144
  Beta virt. eigenvalues --    1.52374   1.52834   1.53244   1.53719   1.54506
  Beta virt. eigenvalues --    1.54609   1.55514   1.55785   1.55952   1.56312
  Beta virt. eigenvalues --    1.56592   1.56680   1.56701   1.57334   1.58907
  Beta virt. eigenvalues --    1.59155   1.59622   1.59728   1.60423   1.60781
  Beta virt. eigenvalues --    1.61164   1.61867   1.62787   1.62989   1.63994
  Beta virt. eigenvalues --    1.64610   1.66166   1.66641   1.66761   1.66788
  Beta virt. eigenvalues --    1.67777   1.67951   1.70765   1.71126   1.71762
  Beta virt. eigenvalues --    1.72189   1.72995   1.73451   1.73575   1.74252
  Beta virt. eigenvalues --    1.74335   1.74524   1.75502   1.76450   1.77110
  Beta virt. eigenvalues --    1.77142   1.77326   1.79305   1.79538   1.81430
  Beta virt. eigenvalues --    1.82548   1.82670   1.82856   1.83185   1.83597
  Beta virt. eigenvalues --    1.85234   1.85911   1.86576   1.86616   1.87116
  Beta virt. eigenvalues --    1.87148   1.87673   1.87745   1.88014   1.88379
  Beta virt. eigenvalues --    1.88474   1.88830   1.89271   1.89346   1.89644
  Beta virt. eigenvalues --    1.90342   1.90765   1.91535   1.92560   1.93458
  Beta virt. eigenvalues --    1.94590   1.94726   1.95157   1.95250   1.96405
  Beta virt. eigenvalues --    1.97810   1.97953   1.98538   1.98733   1.99014
  Beta virt. eigenvalues --    1.99556   1.99723   2.03641   2.04116   2.04209
  Beta virt. eigenvalues --    2.04354   2.04537   2.05111   2.05266   2.07045
  Beta virt. eigenvalues --    2.08007   2.11458   2.11942   2.12414   2.13178
  Beta virt. eigenvalues --    2.15434   2.15521   2.16921   2.16983   2.17484
  Beta virt. eigenvalues --    2.18071   2.18316   2.18718   2.22699   2.23448
  Beta virt. eigenvalues --    2.24594   2.24785   2.25065   2.25400   2.25826
  Beta virt. eigenvalues --    2.26251   2.26664   2.27045   2.27559   2.27841
  Beta virt. eigenvalues --    2.28148   2.28566   2.29021   2.29547   2.29763
  Beta virt. eigenvalues --    2.29883   2.30450   2.31622   2.32457   2.32837
  Beta virt. eigenvalues --    2.34323   2.36396   2.36750   2.38355   2.38997
  Beta virt. eigenvalues --    2.40123   2.41549   2.42063   2.44168   2.44508
  Beta virt. eigenvalues --    2.47025   2.47311   2.48773   2.49616   2.50635
  Beta virt. eigenvalues --    2.50739   2.53846   2.54212   2.55381   2.55448
  Beta virt. eigenvalues --    2.56272   2.57035   2.57205   2.57417   2.57467
  Beta virt. eigenvalues --    2.57677   2.57882   2.57923   2.58968   2.59149
  Beta virt. eigenvalues --    2.59315   2.59503   2.60280   2.60521   2.60812
  Beta virt. eigenvalues --    2.60873   2.61573   2.62071   2.62263   2.62810
  Beta virt. eigenvalues --    2.63236   2.63634   2.63727   2.64226   2.64570
  Beta virt. eigenvalues --    2.64949   2.65599   2.66087   2.66504   2.67179
  Beta virt. eigenvalues --    2.67675   2.67993   2.69200   2.69555   2.69727
  Beta virt. eigenvalues --    2.69943   2.70671   2.71183   2.71400   2.72056
  Beta virt. eigenvalues --    2.72624   2.73321   2.74669   2.75059   2.76271
  Beta virt. eigenvalues --    2.76405   2.77235   2.78734   2.78818   2.79983
  Beta virt. eigenvalues --    2.81933   2.82301   2.82954   2.83130   2.86986
  Beta virt. eigenvalues --    2.87954   2.88706   2.88949   2.89300   2.89525
  Beta virt. eigenvalues --    2.91842   2.92531   2.92808   2.93501   2.93834
  Beta virt. eigenvalues --    2.94362   2.95465   2.96171   2.96277   2.96612
  Beta virt. eigenvalues --    2.96897   2.97790   2.98714   2.99196   3.01375
  Beta virt. eigenvalues --    3.02054   3.02242   3.04041   3.04449   3.06318
  Beta virt. eigenvalues --    3.06453   3.08521   3.09019   3.11442   3.12018
  Beta virt. eigenvalues --    3.13722   3.14468   3.15071   3.17407   3.22501
  Beta virt. eigenvalues --    3.22925   3.24120   3.26912   3.29462   3.29814
  Beta virt. eigenvalues --    3.32728   3.33042   3.34232   3.34948   3.37672
  Beta virt. eigenvalues --    3.38503   3.40409   3.40812   3.43286   3.44003
  Beta virt. eigenvalues --    3.44898   3.45018   3.45178   3.45620   3.49247
  Beta virt. eigenvalues --    3.55492   3.56621   3.56874   3.58124   3.59131
  Beta virt. eigenvalues --    3.59556   3.61964   3.63172   3.65627   3.66088
  Beta virt. eigenvalues --    3.70491   3.72378   3.75451   3.76932   3.77679
  Beta virt. eigenvalues --    3.77767   3.82583   3.82646   3.83124   3.83974
  Beta virt. eigenvalues --    3.85375   3.85966   3.86610   3.87850   3.88910
  Beta virt. eigenvalues --    3.89464   3.93864   3.94137   3.96127   3.97076
  Beta virt. eigenvalues --    3.97554   3.97611   3.99242   3.99432   4.01580
  Beta virt. eigenvalues --    4.03165   4.04290   4.05374   4.06878   4.07379
  Beta virt. eigenvalues --    4.07587   4.07797   4.12250   4.12364   4.15269
  Beta virt. eigenvalues --    4.15861   4.26324   4.26466   4.40876   4.48656
  Beta virt. eigenvalues --    4.49138   4.51315   4.61157   4.61561   4.73254
  Beta virt. eigenvalues --    4.73335   4.79660   4.79842   4.81139   4.81256
  Beta virt. eigenvalues --    5.06845   5.07396   5.22494   5.23010   5.60861
  Beta virt. eigenvalues --    5.61457   5.75520   5.76155   5.87486   6.05422
  Beta virt. eigenvalues --    6.06751   6.06843   6.18032   6.23109   6.23240
  Beta virt. eigenvalues --    6.53010   6.53146   7.80294   8.11692   8.18835
  Beta virt. eigenvalues --    9.55135   9.73368  23.41244  23.41596  23.60499
  Beta virt. eigenvalues --   23.60559  23.75844  23.76495  23.84851  23.84928
  Beta virt. eigenvalues --   23.86902  23.86991  23.91506  23.91627  23.97352
  Beta virt. eigenvalues --   23.97456  24.02025  24.02067  24.06309  24.06506
  Beta virt. eigenvalues --   24.07759  24.07886  24.11020  24.11206  24.13875
  Beta virt. eigenvalues --   24.14054  24.14762  24.14877  25.60427  25.62669
  Beta virt. eigenvalues --   25.66103  25.67179  25.74785  25.87887  26.48377
  Beta virt. eigenvalues --   33.76796  33.97983  34.03965  35.36192  35.36240
  Beta virt. eigenvalues --   35.47588  35.48088  35.59763  35.59868  35.64074
  Beta virt. eigenvalues --   35.64951  66.74923  66.75015 147.24738 215.46431
  Beta virt. eigenvalues --  215.70158 777.04877
          Condensed to atoms (all electrons):
          Atomic-Atomic Spin Densities.
 Mulliken charges and spin densities:
               1          2
     1  Fe   1.373082   3.738061
     2  Cl  -0.760065   0.085885
     3  N   -0.502809   0.017988
     4  N   -0.394088   0.013867
     5  N    0.022375   0.002476
     6  N   -0.342657   0.003346
     7  C    0.162484  -0.003146
     8  H    0.114443   0.001535
     9  C   -0.181600   0.002077
    10  H    0.107345   0.000632
    11  C    0.003293  -0.002124
    12  H    0.108046   0.000053
    13  C   -0.095321   0.002125
    14  H    0.095522   0.000422
    15  C    0.235717   0.001843
    16  C    0.117098   0.002457
    17  C    0.138287  -0.000376
    18  H    0.131986   0.000063
    19  Cl  -0.760793   0.086642
    20  N   -0.502522   0.017957
    21  N   -0.392945   0.013835
    22  N    0.024017   0.002815
    23  N   -0.348474   0.003574
    24  C    0.159708  -0.003103
    25  H    0.116343   0.001540
    26  C   -0.181317   0.002073
    27  H    0.107474   0.000633
    28  C    0.002708  -0.002197
    29  H    0.108045   0.000058
    30  C   -0.094625   0.002114
    31  H    0.095891   0.000416
    32  C    0.238600   0.001847
    33  C    0.111908   0.002497
    34  C    0.142218  -0.000655
    35  H    0.130749   0.000097
    36  C    0.177760   0.000633
    37  C   -0.073918   0.000337
    38  C   -0.032460   0.000543
    39  C   -0.127474  -0.000187
    40  C   -0.128725  -0.000223
    41  C    0.252198   0.000409
    42  H    0.120762  -0.000003
    43  H    0.144722  -0.000037
    44  H    0.120662   0.000022
    45  H    0.122721   0.000011
    46  C    0.195025   0.000819
    47  C   -0.079684   0.000163
    48  C   -0.038220   0.000057
    49  C   -0.127551   0.000051
    50  C   -0.127023  -0.000023
    51  C    0.251632   0.000046
    52  H    0.122786  -0.000001
    53  H    0.139970  -0.000006
    54  H    0.120656   0.000016
    55  H    0.121765  -0.000001
    56  F   -0.223014   0.000008
    57  F   -0.222710   0.000035
 Sum of Mulliken charges =   0.00000   4.00000
 Mulliken charges and spin densities with hydrogens summed into heavy atoms:
               1          2
     1  Fe   1.373082   3.738061
     2  Cl  -0.760065   0.085885
     3  N   -0.502809   0.017988
     4  N   -0.394088   0.013867
     5  N    0.022375   0.002476
     6  N   -0.342657   0.003346
     7  C    0.276927  -0.001611
     9  C   -0.074255   0.002709
    11  C    0.111339  -0.002071
    13  C    0.000201   0.002548
    15  C    0.235717   0.001843
    16  C    0.117098   0.002457
    17  C    0.270273  -0.000313
    19  Cl  -0.760793   0.086642
    20  N   -0.502522   0.017957
    21  N   -0.392945   0.013835
    22  N    0.024017   0.002815
    23  N   -0.348474   0.003574
    24  C    0.276051  -0.001563
    26  C   -0.073844   0.002706
    28  C    0.110753  -0.002139
    30  C    0.001266   0.002531
    32  C    0.238600   0.001847
    33  C    0.111908   0.002497
    34  C    0.272966  -0.000557
    36  C    0.177760   0.000633
    37  C    0.046844   0.000334
    38  C    0.112262   0.000506
    39  C   -0.006812  -0.000164
    40  C   -0.006004  -0.000212
    41  C    0.252198   0.000409
    46  C    0.195025   0.000819
    47  C    0.043102   0.000162
    48  C    0.101750   0.000051
    49  C   -0.006895   0.000067
    50  C   -0.005257  -0.000024
    51  C    0.251632   0.000046
    56  F   -0.223014   0.000008
    57  F   -0.222710   0.000035
 Electronic spatial extent (au):  <R**2>=          25906.5997
 Charge=              0.0000 electrons
 Dipole moment (field-independent basis, Debye):
    X=              0.4900    Y=              0.0413    Z=             -0.1973  Tot=              0.5298
 Quadrupole moment (field-independent basis, Debye-Ang):
   XX=           -209.4058   YY=           -161.8704   ZZ=           -279.3571
   XY=             -7.5050   XZ=              0.2523   YZ=             16.4393
 Traceless Quadrupole moment (field-independent basis, Debye-Ang):
   XX=              7.4720   YY=             55.0073   ZZ=            -62.4793
   XY=             -7.5050   XZ=              0.2523   YZ=             16.4393
 Octapole moment (field-independent basis, Debye-Ang**2):
  XXX=           -271.1462  YYY=            -25.1768  ZZZ=             -0.9014  XYY=           -105.9979
  XXY=            -16.4626  XXZ=             34.9303  XZZ=             97.4582  YZZ=              9.8629
  YYZ=            -84.5561  XYZ=            -32.5707
 Hexadecapole moment (field-independent basis, Debye-Ang**3):
 XXXX=         -15486.1866 YYYY=         -14021.5035 ZZZZ=          -1997.4037 XXXY=              2.4778
 XXXZ=            -20.4298 YYYX=           -202.6501 YYYZ=            121.2280 ZZZX=             22.5996
 ZZZY=            -37.0867 XXYY=          -5149.3514 XXZZ=          -3109.7381 YYZZ=          -3001.7923
 XXYZ=            360.1728 YYXZ=           -148.2569 ZZXY=            -14.7317
 N-N= 5.195899045922D+03 E-N=-1.941763554640D+04  KE= 3.814745411573D+03
                          Isotropic Fermi Contact Couplings
        Atom                 a.u.       MegaHertz       Gauss      10(-4) cm-1
     1  Fe(57)            -0.56610     -20.52670      -7.32444      -6.84697
     2  Cl(35)             0.05427       5.94849       2.12257       1.98420
     3  N(14)              0.07228       5.83841       2.08329       1.94748
     4  N(14)              0.08691       7.02063       2.50513       2.34183
     5  N(14)              0.01134       0.91593       0.32683       0.30552
     6  N(14)              0.00970       0.78368       0.27964       0.26141
     7  C(13)             -0.00207      -0.58269      -0.20792      -0.19436
     8  H(1)               0.00043       0.47825       0.17065       0.15953
     9  C(13)              0.00165       0.46447       0.16574       0.15493
    10  H(1)               0.00012       0.13891       0.04957       0.04634
    11  C(13)             -0.00001      -0.00321      -0.00115      -0.00107
    12  H(1)               0.00001       0.00985       0.00351       0.00328
    13  C(13)              0.00170       0.47872       0.17082       0.15968
    14  H(1)               0.00014       0.15296       0.05458       0.05102
    15  C(13)             -0.00185      -0.52065      -0.18578      -0.17367
    16  C(13)             -0.00059      -0.16661      -0.05945      -0.05557
    17  C(13)              0.00036       0.09983       0.03562       0.03330
    18  H(1)               0.00003       0.03616       0.01290       0.01206
    19  Cl(35)             0.05456       5.98058       2.13402       1.99491
    20  N(14)              0.07210       5.82412       2.07819       1.94272
    21  N(14)              0.08686       7.01625       2.50357       2.34037
    22  N(14)              0.01121       0.90546       0.32309       0.30203
    23  N(14)              0.00948       0.76570       0.27322       0.25541
    24  C(13)             -0.00205      -0.57735      -0.20601      -0.19258
    25  H(1)               0.00043       0.48354       0.17254       0.16129
    26  C(13)              0.00167       0.46900       0.16735       0.15644
    27  H(1)               0.00013       0.13999       0.04995       0.04669
    28  C(13)             -0.00001      -0.00344      -0.00123      -0.00115
    29  H(1)               0.00001       0.01124       0.00401       0.00375
    30  C(13)              0.00169       0.47386       0.16908       0.15806
    31  H(1)               0.00014       0.15349       0.05477       0.05120
    32  C(13)             -0.00187      -0.52509      -0.18737      -0.17515
    33  C(13)             -0.00060      -0.16736      -0.05972      -0.05583
    34  C(13)              0.00032       0.09015       0.03217       0.03007
    35  H(1)               0.00003       0.03742       0.01335       0.01248
    36  C(13)              0.00054       0.15050       0.05370       0.05020
    37  C(13)              0.00020       0.05557       0.01983       0.01854
    38  C(13)              0.00001       0.00343       0.00122       0.00114
    39  C(13)              0.00004       0.01216       0.00434       0.00405
    40  C(13)             -0.00002      -0.00644      -0.00230      -0.00215
    41  C(13)              0.00003       0.00859       0.00307       0.00287
    42  H(1)               0.00000       0.00551       0.00197       0.00184
    43  H(1)               0.00000      -0.00199      -0.00071      -0.00067
    44  H(1)               0.00001       0.00783       0.00279       0.00261
    45  H(1)               0.00000       0.00354       0.00126       0.00118
    46  C(13)              0.00051       0.14464       0.05161       0.04825
    47  C(13)              0.00037       0.10412       0.03715       0.03473
    48  C(13)             -0.00004      -0.01028      -0.00367      -0.00343
    49  C(13)              0.00012       0.03364       0.01200       0.01122
    50  C(13)              0.00000      -0.00104      -0.00037      -0.00035
    51  C(13)              0.00000      -0.00091      -0.00032      -0.00030
    52  H(1)               0.00001       0.01335       0.00476       0.00445
    53  H(1)               0.00001       0.00877       0.00313       0.00292
    54  H(1)               0.00001       0.00699       0.00249       0.00233
    55  H(1)               0.00000       0.00031       0.00011       0.00010
    56  F(19)              0.00001       0.00709       0.00253       0.00237
    57  F(19)              0.00002       0.01683       0.00601       0.00561
 --------------------------------------------------------
       Center         ----  Spin Dipole Couplings  ----
                      3XX-RR        3YY-RR        3ZZ-RR
 --------------------------------------------------------
     1   Atom       -1.642679     -0.599661      2.242340
     2   Atom       -0.128654     -0.094959      0.223614
     3   Atom       -0.038157      0.098276     -0.060119
     4   Atom        0.011262      0.063784     -0.075046
     5   Atom        0.023564     -0.008646     -0.014918
     6   Atom        0.002163      0.004616     -0.006779
     7   Atom        0.014570      0.002909     -0.017479
     8   Atom        0.022904     -0.009367     -0.013537
     9   Atom        0.000534      0.003919     -0.004453
    10   Atom        0.002635      0.000546     -0.003181
    11   Atom       -0.001043      0.006891     -0.005848
    12   Atom       -0.001065      0.003267     -0.002202
    13   Atom       -0.006543      0.011305     -0.004762
    14   Atom       -0.003967      0.007609     -0.003642
    15   Atom       -0.014031      0.034640     -0.020610
    16   Atom       -0.010309      0.029380     -0.019071
    17   Atom       -0.000627      0.009542     -0.008915
    18   Atom       -0.001586      0.005596     -0.004011
    19   Atom       -0.145662     -0.075345      0.221007
    20   Atom        0.011752      0.050751     -0.062503
    21   Atom       -0.036850      0.111205     -0.074355
    22   Atom        0.012313      0.001193     -0.013506
    23   Atom       -0.004350      0.010040     -0.005689
    24   Atom        0.023574     -0.006296     -0.017278
    25   Atom        0.027185     -0.014548     -0.012637
    26   Atom        0.004798     -0.000382     -0.004416
    27   Atom        0.004793     -0.001668     -0.003125
    28   Atom        0.001716      0.004328     -0.006044
    29   Atom        0.000429      0.001845     -0.002274
    30   Atom       -0.003606      0.008597     -0.004990
    31   Atom       -0.003197      0.007010     -0.003814
    32   Atom       -0.010351      0.031637     -0.021286
    33   Atom       -0.015811      0.035202     -0.019391
    34   Atom       -0.004418      0.013617     -0.009199
    35   Atom       -0.003301      0.007357     -0.004055
    36   Atom        0.004846     -0.000884     -0.003962
    37   Atom        0.001494      0.000206     -0.001700
    38   Atom        0.003719     -0.001356     -0.002362
    39   Atom        0.001320     -0.000090     -0.001230
    40   Atom        0.002339     -0.000912     -0.001426
    41   Atom        0.001259     -0.000368     -0.000891
    42   Atom        0.000735      0.000895     -0.001630
    43   Atom        0.005447     -0.002712     -0.002735
    44   Atom        0.000759      0.000059     -0.000817
    45   Atom        0.001921     -0.000932     -0.000988
    46   Atom        0.001900      0.001895     -0.003795
    47   Atom       -0.000137      0.002032     -0.001895
    48   Atom        0.002554      0.000061     -0.002615
    49   Atom        0.000343      0.000855     -0.001198
    50   Atom        0.001534     -0.000090     -0.001444
    51   Atom        0.000727      0.000272     -0.000999
    52   Atom       -0.000852      0.002578     -0.001726
    53   Atom        0.004374     -0.001156     -0.003217
    54   Atom        0.000025      0.000753     -0.000778
    55   Atom        0.001534     -0.000398     -0.001136
    56   Atom        0.000517      0.000100     -0.000617
    57   Atom        0.000742     -0.000259     -0.000483
 --------------------------------------------------------
                        XY            XZ            YZ
 --------------------------------------------------------
     1   Atom       -0.137109      0.115433     -0.399307
     2   Atom       -0.037488      0.053952     -0.068012
     3   Atom        0.089786      0.018511      0.039083
     4   Atom       -0.110477     -0.004149     -0.001888
     5   Atom       -0.018630      0.001122     -0.002259
     6   Atom       -0.013193      0.000300     -0.002481
     7   Atom        0.021724      0.008153      0.006428
     8   Atom        0.015409      0.008234      0.003273
     9   Atom        0.009065      0.002237      0.002673
    10   Atom        0.005144      0.001738      0.001399
    11   Atom        0.004994      0.001635      0.002879
    12   Atom        0.002691      0.000643      0.001312
    13   Atom        0.004148      0.000705      0.003542
    14   Atom        0.000221      0.000058      0.002010
    15   Atom        0.002276      0.001259      0.010215
    16   Atom       -0.016464     -0.003152      0.004869
    17   Atom       -0.009611     -0.000952      0.001420
    18   Atom       -0.004583     -0.000271      0.000607
    19   Atom        0.021976     -0.024684     -0.075743
    20   Atom       -0.112032     -0.022525      0.028947
    21   Atom        0.085646      0.001324     -0.007757
    22   Atom        0.023876     -0.002295     -0.003271
    23   Atom        0.011047     -0.000469     -0.004767
    24   Atom       -0.016584     -0.009883      0.004367
    25   Atom       -0.006214     -0.010478      0.001542
    26   Atom       -0.008790     -0.002838      0.002352
    27   Atom       -0.004094     -0.002107      0.001004
    28   Atom       -0.006349     -0.002203      0.001980
    29   Atom       -0.003416     -0.000825      0.000973
    30   Atom       -0.007856     -0.001210      0.002905
    31   Atom       -0.002941     -0.000399      0.001405
    32   Atom       -0.013601     -0.003780      0.007072
    33   Atom        0.005504      0.001802      0.003297
    34   Atom        0.006151      0.000295      0.000615
    35   Atom        0.002387      0.000039      0.000244
    36   Atom       -0.004843      0.000195      0.000191
    37   Atom       -0.002755     -0.000724      0.000185
    38   Atom       -0.002697      0.001071     -0.000903
    39   Atom       -0.001748     -0.000012      0.000225
    40   Atom       -0.001526      0.000699     -0.000120
    41   Atom       -0.001144     -0.000005     -0.000447
    42   Atom       -0.002741     -0.000767      0.000838
    43   Atom       -0.002926      0.002854     -0.000877
    44   Atom       -0.001210     -0.000214      0.000170
    45   Atom       -0.000913      0.000792     -0.000226
    46   Atom        0.005580     -0.000564     -0.000537
    47   Atom        0.002893     -0.000534     -0.000791
    48   Atom        0.003666      0.000300      0.000223
    49   Atom        0.001830     -0.000269     -0.000366
    50   Atom        0.001995      0.000042      0.000007
    51   Atom        0.001557     -0.000183     -0.000116
    52   Atom        0.002288     -0.000531     -0.001135
    53   Atom        0.004164      0.001292      0.000658
    54   Atom        0.001213     -0.000286     -0.000395
    55   Atom        0.001419      0.000187      0.000094
    56   Atom        0.000978     -0.000138     -0.000052
    57   Atom       -0.000700      0.000034     -0.000385
 --------------------------------------------------------


 ---------------------------------------------------------------------------------
              Anisotropic Spin Dipole Couplings in Principal Axis System
 ---------------------------------------------------------------------------------

       Atom             a.u.   MegaHertz   Gauss  10(-4) cm-1        Axes

              Baa    -1.6615   -28.765   -10.264    -9.595  0.9924  0.1218 -0.0169
     1 Fe(57) Bbb    -0.6404   -11.087    -3.956    -3.698 -0.1182  0.9829  0.1409
              Bcc     2.3019    39.852    14.220    13.293  0.0338 -0.1378  0.9899
 
              Baa    -0.1532    -8.016    -2.860    -2.674  0.8555  0.5170 -0.0292
     2 Cl(35) Bbb    -0.0941    -4.926    -1.758    -1.643 -0.4927  0.8300  0.2613
              Bcc     0.2473    12.942     4.618     4.317  0.1593 -0.2092  0.9648
 
              Baa    -0.0827    -3.191    -1.139    -1.064  0.8898 -0.4531  0.0548
     3 N(14)  Bbb    -0.0689    -2.657    -0.948    -0.886 -0.1387 -0.1542  0.9783
              Bcc     0.1516     5.849     2.087     1.951  0.4348  0.8780  0.2001
 
              Baa    -0.0800    -3.085    -1.101    -1.029  0.5865  0.4594  0.6670
     4 N(14)  Bbb    -0.0711    -2.742    -0.978    -0.915 -0.5211 -0.4164  0.7450
              Bcc     0.1511     5.827     2.079     1.944 -0.6200  0.7846  0.0048
 
              Baa    -0.0180    -0.694    -0.248    -0.232  0.3513  0.8119  0.4664
     5 N(14)  Bbb    -0.0142    -0.546    -0.195    -0.182 -0.2282 -0.4088  0.8836
              Bcc     0.0322     1.241     0.443     0.414  0.9080 -0.4168  0.0416
 
              Baa    -0.0105    -0.403    -0.144    -0.135  0.6640  0.6438  0.3802
     6 N(14)  Bbb    -0.0064    -0.245    -0.088    -0.082 -0.3367 -0.1965  0.9209
              Bcc     0.0168     0.649     0.231     0.216 -0.6676  0.7395 -0.0863
 
              Baa    -0.0196    -2.630    -0.939    -0.877 -0.1446 -0.1401  0.9795
     7 C(13)  Bbb    -0.0138    -1.845    -0.658    -0.615 -0.6126  0.7901  0.0226
              Bcc     0.0334     4.476     1.597     1.493  0.7771  0.5968  0.2001
 
              Baa    -0.0155    -8.294    -2.960    -2.767 -0.3886  0.9159  0.1003
     8 H(1)   Bbb    -0.0153    -8.165    -2.913    -2.724 -0.1427 -0.1674  0.9755
              Bcc     0.0308    16.459     5.873     5.490  0.9103  0.3647  0.1958
 
              Baa    -0.0070    -0.939    -0.335    -0.313  0.7701 -0.6379 -0.0068
     9 C(13)  Bbb    -0.0052    -0.696    -0.248    -0.232 -0.1257 -0.1622  0.9787
              Bcc     0.0122     1.634     0.583     0.545  0.6255  0.7528  0.2051
 
              Baa    -0.0037    -1.960    -0.699    -0.654 -0.5801  0.4921  0.6490
    10 H(1)   Bbb    -0.0036    -1.942    -0.693    -0.648  0.2993 -0.6123  0.7318
              Bcc     0.0073     3.902     1.392     1.302  0.7575  0.6188  0.2079
 
              Baa    -0.0066    -0.879    -0.314    -0.293 -0.1513 -0.1529  0.9766
    11 C(13)  Bbb    -0.0034    -0.461    -0.165    -0.154  0.8907 -0.4495  0.0676
              Bcc     0.0100     1.341     0.478     0.447  0.4286  0.8801  0.2042
 
              Baa    -0.0025    -1.337    -0.477    -0.446 -0.1663 -0.1441  0.9755
    12 H(1)   Bbb    -0.0024    -1.255    -0.448    -0.419  0.8906 -0.4466  0.0859
              Bcc     0.0049     2.592     0.925     0.865  0.4232  0.8831  0.2026
 
              Baa    -0.0075    -1.001    -0.357    -0.334  0.9742 -0.2224  0.0373
    13 C(13)  Bbb    -0.0055    -0.737    -0.263    -0.246 -0.0801 -0.1867  0.9791
              Bcc     0.0130     1.739     0.620     0.580  0.2108  0.9569  0.1997
 
              Baa    -0.0040    -2.136    -0.762    -0.712 -0.5263 -0.1353  0.8395
    14 H(1)   Bbb    -0.0040    -2.112    -0.754    -0.705  0.8501 -0.1059  0.5159
              Bcc     0.0080     4.248     1.516     1.417  0.0191  0.9851  0.1708
 
              Baa    -0.0225    -3.022    -1.078    -1.008 -0.0994 -0.1712  0.9802
    15 C(13)  Bbb    -0.0141    -1.888    -0.674    -0.630  0.9939 -0.0652  0.0894
              Bcc     0.0366     4.910     1.752     1.638  0.0486  0.9831  0.1766
 
              Baa    -0.0201    -2.696    -0.962    -0.899  0.3350  0.0188  0.9420
    16 C(13)  Bbb    -0.0158    -2.121    -0.757    -0.708  0.8787  0.3546 -0.3195
              Bcc     0.0359     4.818     1.719     1.607 -0.3400  0.9348  0.1023
 
              Baa    -0.0090    -1.213    -0.433    -0.404  0.0630 -0.0437  0.9971
    17 C(13)  Bbb    -0.0064    -0.861    -0.307    -0.287  0.8549  0.5178 -0.0313
              Bcc     0.0154     2.073     0.740     0.692 -0.5149  0.8544  0.0699
 
              Baa    -0.0041    -2.161    -0.771    -0.721 -0.0589 -0.0905  0.9942
    18 H(1)   Bbb    -0.0038    -2.035    -0.726    -0.679  0.8976  0.4311  0.0924
              Bcc     0.0079     4.196     1.497     1.400 -0.4369  0.8978  0.0558
 
              Baa    -0.1520    -7.955    -2.839    -2.653  0.9637 -0.2668  0.0096
    19 Cl(35) Bbb    -0.0894    -4.682    -1.670    -1.562  0.2562  0.9342  0.2483
              Bcc     0.2414    12.636     4.509     4.215 -0.0752 -0.2368  0.9686
 
              Baa    -0.0826    -3.186    -1.137    -1.063  0.7515  0.6525 -0.0976
    20 N(14)  Bbb    -0.0687    -2.648    -0.945    -0.883  0.1840 -0.0652  0.9808
              Bcc     0.1513     5.833     2.082     1.946 -0.6336  0.7550  0.1690
 
              Baa    -0.0798    -3.077    -1.098    -1.026  0.6865 -0.3341 -0.6458
    21 N(14)  Bbb    -0.0708    -2.730    -0.974    -0.911  0.5968 -0.2483  0.7630
              Bcc     0.1506     5.807     2.072     1.937  0.4153  0.9092 -0.0289
 
              Baa    -0.0181    -0.697    -0.249    -0.232 -0.5850  0.7691  0.2574
    22 N(14)  Bbb    -0.0135    -0.522    -0.186    -0.174  0.2250 -0.1510  0.9626
              Bcc     0.0316     1.218     0.435     0.406  0.7792  0.6211 -0.0847
 
              Baa    -0.0111    -0.427    -0.152    -0.143  0.7867 -0.4948 -0.3692
    23 N(14)  Bbb    -0.0058    -0.224    -0.080    -0.075  0.4162 -0.0166  0.9091
              Bcc     0.0169     0.652     0.233     0.217  0.4560  0.8688 -0.1928
 
              Baa    -0.0196    -2.628    -0.938    -0.877  0.1930 -0.0805  0.9779
    24 C(13)  Bbb    -0.0137    -1.836    -0.655    -0.612  0.4056  0.9140 -0.0048
              Bcc     0.0333     4.464     1.593     1.489  0.8934 -0.3976 -0.2090
 
              Baa    -0.0155    -8.246    -2.942    -2.751  0.1291  0.9897 -0.0618
    25 H(1)   Bbb    -0.0152    -8.123    -2.899    -2.710  0.2437  0.0287  0.9694
              Bcc     0.0307    16.369     5.841     5.460  0.9612 -0.1402 -0.2375
 
              Baa    -0.0070    -0.936    -0.334    -0.312  0.5795  0.8087 -0.1007
    26 C(13)  Bbb    -0.0052    -0.700    -0.250    -0.233  0.2341 -0.0468  0.9711
              Bcc     0.0122     1.636     0.584     0.546  0.7806 -0.5864 -0.2165
 
              Baa    -0.0037    -1.956    -0.698    -0.652  0.4616  0.6343  0.6202
    27 H(1)   Bbb    -0.0036    -1.939    -0.692    -0.647 -0.1252 -0.6455  0.7534
              Bcc     0.0073     3.895     1.390     1.299  0.8782 -0.4254 -0.2185
 
              Baa    -0.0066    -0.891    -0.318    -0.297  0.2200 -0.0486  0.9743
    28 C(13)  Bbb    -0.0034    -0.456    -0.163    -0.152  0.7479  0.6496 -0.1365
              Bcc     0.0100     1.347     0.481     0.449 -0.6263  0.7587  0.1792
 
              Baa    -0.0025    -1.337    -0.477    -0.446  0.2338 -0.0338  0.9717
    29 H(1)   Bbb    -0.0023    -1.252    -0.447    -0.418  0.7474  0.6455 -0.1574
              Bcc     0.0049     2.590     0.924     0.864 -0.6219  0.7630  0.1762
 
              Baa    -0.0075    -1.002    -0.358    -0.334  0.8874  0.4511 -0.0952
    30 C(13)  Bbb    -0.0055    -0.741    -0.264    -0.247  0.1620 -0.1116  0.9805
              Bcc     0.0130     1.743     0.622     0.581 -0.4317  0.8855  0.1721
 
              Baa    -0.0040    -2.141    -0.764    -0.714  0.6211  0.0662  0.7809
    31 H(1)   Bbb    -0.0040    -2.116    -0.755    -0.706  0.7405  0.2768 -0.6125
              Bcc     0.0080     4.256     1.519     1.420 -0.2567  0.9587  0.1229
 
              Baa    -0.0227    -3.041    -1.085    -1.014  0.2196 -0.0717  0.9730
    32 C(13)  Bbb    -0.0141    -1.887    -0.673    -0.629  0.9330  0.3068 -0.1879
              Bcc     0.0367     4.928     1.758     1.644 -0.2850  0.9491  0.1343
 
              Baa    -0.0202    -2.705    -0.965    -0.902 -0.3616 -0.0196  0.9321
    33 C(13)  Bbb    -0.0158    -2.127    -0.759    -0.709  0.9261 -0.1229  0.3566
              Bcc     0.0360     4.832     1.724     1.612  0.1076  0.9922  0.0626
 
              Baa    -0.0092    -1.237    -0.442    -0.413 -0.0412 -0.0158  0.9990
    34 C(13)  Bbb    -0.0063    -0.847    -0.302    -0.283  0.9546 -0.2957  0.0347
              Bcc     0.0155     2.084     0.744     0.695  0.2949  0.9551  0.0273
 
              Baa    -0.0041    -2.167    -0.773    -0.723  0.0444 -0.0307  0.9985
    35 H(1)   Bbb    -0.0038    -2.033    -0.725    -0.678  0.9769 -0.2077 -0.0498
              Bcc     0.0079     4.200     1.499     1.401  0.2089  0.9777  0.0207
 
              Baa    -0.0041    -0.552    -0.197    -0.184 -0.2482 -0.4241  0.8709
    36 C(13)  Bbb    -0.0035    -0.469    -0.167    -0.157  0.4286  0.7582  0.4913
              Bcc     0.0076     1.021     0.364     0.341  0.8687 -0.4953  0.0064
 
              Baa    -0.0022    -0.295    -0.105    -0.098  0.5551  0.5906  0.5857
    37 C(13)  Bbb    -0.0016    -0.210    -0.075    -0.070 -0.2847 -0.5267  0.8009
              Bcc     0.0038     0.505     0.180     0.169  0.7815 -0.6114 -0.1243
 
              Baa    -0.0030    -0.397    -0.142    -0.133  0.1513  0.6652  0.7312
    38 C(13)  Bbb    -0.0022    -0.290    -0.104    -0.097 -0.4093 -0.6312  0.6588
              Bcc     0.0051     0.688     0.245     0.229  0.8998 -0.3990  0.1768
 
              Baa    -0.0014    -0.192    -0.069    -0.064 -0.3950 -0.6266  0.6718
    39 C(13)  Bbb    -0.0011    -0.144    -0.051    -0.048  0.3993  0.5414  0.7399
              Bcc     0.0025     0.336     0.120     0.112  0.8273 -0.5605 -0.0363
 
              Baa    -0.0017    -0.224    -0.080    -0.075 -0.3530 -0.5975  0.7200
    40 C(13)  Bbb    -0.0014    -0.185    -0.066    -0.062  0.1670  0.7170  0.6768
              Bcc     0.0031     0.409     0.146     0.137  0.9206 -0.3591  0.1533
 
              Baa    -0.0013    -0.179    -0.064    -0.060  0.2965  0.6684  0.6822
    41 C(13)  Bbb    -0.0005    -0.071    -0.026    -0.024 -0.3680 -0.5792  0.7274
              Bcc     0.0019     0.250     0.089     0.083  0.8813 -0.4667  0.0742
 
              Baa    -0.0019    -1.036    -0.370    -0.345  0.5980  0.6955 -0.3983
    42 H(1)   Bbb    -0.0019    -0.989    -0.353    -0.330  0.4225  0.1488  0.8941
              Bcc     0.0038     2.025     0.723     0.675 -0.6811  0.7030  0.2049
 
              Baa    -0.0037    -1.963    -0.700    -0.655  0.4059  0.7313 -0.5481
    43 H(1)   Bbb    -0.0036    -1.920    -0.685    -0.640 -0.0487  0.6162  0.7861
              Bcc     0.0073     3.883     1.386     1.295  0.9126 -0.2924  0.2857
 
              Baa    -0.0009    -0.457    -0.163    -0.152  0.4240  0.6732 -0.6058
    44 H(1)   Bbb    -0.0008    -0.449    -0.160    -0.150  0.4347  0.4355  0.7882
              Bcc     0.0017     0.906     0.323     0.302  0.7945 -0.5976 -0.1080
 
              Baa    -0.0012    -0.641    -0.229    -0.214  0.3490  0.8482 -0.3985
    45 H(1)   Bbb    -0.0012    -0.633    -0.226    -0.211 -0.0924  0.4543  0.8861
              Bcc     0.0024     1.274     0.455     0.425  0.9326 -0.2724  0.2369
 
              Baa    -0.0039    -0.517    -0.184    -0.172  0.1272 -0.0309  0.9914
    46 C(13)  Bbb    -0.0037    -0.494    -0.176    -0.165 -0.6970  0.7083  0.1115
              Bcc     0.0075     1.011     0.361     0.337  0.7057  0.7052 -0.0685
 
              Baa    -0.0021    -0.288    -0.103    -0.096  0.8072 -0.5800 -0.1097
    47 C(13)  Bbb    -0.0020    -0.274    -0.098    -0.091  0.1789  0.0634  0.9818
              Bcc     0.0042     0.562     0.200     0.187  0.5625  0.8121 -0.1550
 
              Baa    -0.0026    -0.353    -0.126    -0.118  0.0175 -0.1062  0.9942
    48 C(13)  Bbb    -0.0026    -0.344    -0.123    -0.115 -0.5833  0.8065  0.0964
              Bcc     0.0052     0.697     0.249     0.233  0.8120  0.5816  0.0478
 
              Baa    -0.0013    -0.173    -0.062    -0.058 -0.4603  0.5164  0.7221
    49 C(13)  Bbb    -0.0012    -0.163    -0.058    -0.054  0.6040 -0.4140  0.6810
              Bcc     0.0025     0.336     0.120     0.112  0.6506  0.7497 -0.1213
 
              Baa    -0.0015    -0.195    -0.070    -0.065 -0.3284  0.4753  0.8162
    50 C(13)  Bbb    -0.0014    -0.190    -0.068    -0.064 -0.4512  0.6803 -0.5776
              Bcc     0.0029     0.386     0.138     0.129  0.8298  0.5580  0.0090
 
              Baa    -0.0011    -0.146    -0.052    -0.049 -0.6206  0.6767 -0.3962
    51 C(13)  Bbb    -0.0010    -0.134    -0.048    -0.045 -0.2114  0.3423  0.9155
              Bcc     0.0021     0.280     0.100     0.093  0.7551  0.6519 -0.0694
 
              Baa    -0.0020    -1.083    -0.387    -0.361 -0.5423  0.4448  0.7128
    52 H(1)   Bbb    -0.0020    -1.049    -0.374    -0.350  0.7183 -0.1948  0.6679
              Bcc     0.0040     2.132     0.761     0.711  0.4359  0.8742 -0.2139
 
              Baa    -0.0034    -1.838    -0.656    -0.613 -0.3419  0.3745  0.8619
    53 H(1)   Bbb    -0.0034    -1.799    -0.642    -0.600 -0.3493  0.8008 -0.4866
              Bcc     0.0068     3.637     1.298     1.213  0.8724  0.4675  0.1430
 
              Baa    -0.0009    -0.470    -0.168    -0.157  0.6146 -0.5843 -0.5300
    54 H(1)   Bbb    -0.0009    -0.463    -0.165    -0.154  0.5283 -0.1941  0.8266
              Bcc     0.0017     0.933     0.333     0.311  0.5858  0.7880 -0.1894
 
              Baa    -0.0012    -0.615    -0.219    -0.205 -0.3603  0.5867  0.7252
    55 H(1)   Bbb    -0.0011    -0.611    -0.218    -0.204  0.3029 -0.6618  0.6858
              Bcc     0.0023     1.226     0.437     0.409  0.8823  0.4668  0.0607
 
              Baa    -0.0007    -0.360    -0.128    -0.120 -0.5816  0.6675 -0.4649
    56 F(19)  Bbb    -0.0006    -0.303    -0.108    -0.101 -0.2430  0.4029  0.8824
              Bcc     0.0013     0.662     0.236     0.221  0.7763  0.6262 -0.0721
 
              Baa    -0.0009    -0.449    -0.160    -0.150  0.2904  0.7099  0.6417
    57 F(19)  Bbb    -0.0002    -0.118    -0.042    -0.040 -0.3979 -0.5202  0.7557
              Bcc     0.0011     0.567     0.202     0.189  0.8702 -0.4748  0.1314
 

 ---------------------------------------------------------------------------------

 No NMR shielding tensors so no spin-rotation constants.
 Leave Link  601 at Sat Oct 20 09:55:32 2018, MaxMem=   838860800 cpu:        40.2
 (Enter /soft/sl6.3/x86_64/gaussian/g09_d01/g09/l701.exe)
 Compute integral first derivatives.
 ... and contract with generalized density number  0.
 Leave Link  701 at Sat Oct 20 09:55:34 2018, MaxMem=   838860800 cpu:        15.9
 (Enter /soft/sl6.3/x86_64/gaussian/g09_d01/g09/l702.exe)
 L702 exits ... SP integral derivatives will be done elsewhere.
 Leave Link  702 at Sat Oct 20 09:55:34 2018, MaxMem=   838860800 cpu:         0.4
 (Enter /soft/sl6.3/x86_64/gaussian/g09_d01/g09/l703.exe)
 Compute integral first derivatives, UseDBF=F ICtDFT=           0.
 Integral derivatives from FoFJK, PRISM(SPDF).
 Calling FoFJK, ICntrl=      2127 FMM=F ISym2X=0 I1Cent= 0 IOpClX= 1 NMat=1 NMatS=1 NMatT=0.
 FoFJK:  IHMeth= 1 ICntrl=    2127 DoSepK=F KAlg= 0 I1Cent=   0 FoldK=F
 IRaf=         0 NMat=   1 IRICut=       1 DoRegI=T DoRafI=F ISym2E= 0.
 FoFCou: FMM=F IPFlag=           0 FMFlag=      100000 FMFlg1=         800
         NFxFlg=           0 DoJE=F BraDBF=F KetDBF=F FulRan=T
         wScrn=  0.000000 ICntrl=    2127 IOpCl=  1 I1Cent=           0 NGrid=           0
         NMat0=    1 NMatS0=      1 NMatT0=    0 NMatD0=    1 NMtDS0=    0 NMtDT0=    0
 Symmetry not used in FoFCou.
 Leave Link  703 at Sat Oct 20 09:58:00 2018, MaxMem=   838860800 cpu:      2344.6
 (Enter /soft/sl6.3/x86_64/gaussian/g09_d01/g09/l716.exe)
 Dipole        = 1.92789954D-01 1.62490554D-02-7.76073057D-02
 ***** Axes restored to original set *****
 -------------------------------------------------------------------
 Center     Atomic                   Forces (Hartrees/Bohr)
 Number     Number              X              Y              Z
 -------------------------------------------------------------------
      1       26           0.000020075   -0.000001686   -0.000012158
      2       17           0.000000760   -0.000003139    0.000003344
      3        7          -0.000016186   -0.000000802   -0.000003755
      4        7          -0.000002153    0.000015132    0.000000861
      5        7          -0.000006117   -0.000010326   -0.000002761
      6        7           0.000008475    0.000005022   -0.000001566
      7        6          -0.000000758   -0.000007925   -0.000000459
      8        1           0.000001395    0.000003185    0.000002753
      9        6          -0.000000024   -0.000000728    0.000003467
     10        1           0.000000000   -0.000000064    0.000001449
     11        6           0.000000251   -0.000000090    0.000001101
     12        1          -0.000000130   -0.000000484    0.000002252
     13        6           0.000000715   -0.000000309    0.000002006
     14        1          -0.000000401   -0.000000973    0.000002366
     15        6           0.000005297    0.000004674    0.000004263
     16        6          -0.000003237   -0.000007004    0.000002494
     17        6          -0.000003313    0.000002397    0.000007274
     18        1           0.000001020    0.000001239   -0.000003921
     19       17          -0.000000214   -0.000001767    0.000000150
     20        7          -0.000012087   -0.000002565    0.000004737
     21        7           0.000006712   -0.000006533    0.000011441
     22        7          -0.000010867    0.000004049   -0.000003824
     23        7           0.000008483   -0.000002506   -0.000005561
     24        6           0.000001595    0.000002242    0.000002366
     25        1          -0.000000110   -0.000002309   -0.000000967
     26        6           0.000000108    0.000002618   -0.000000806
     27        1          -0.000000255   -0.000000336    0.000002113
     28        6          -0.000001052    0.000000549    0.000002378
     29        1           0.000000390   -0.000000381    0.000000102
     30        6           0.000002225   -0.000001353   -0.000000263
     31        1          -0.000000420    0.000000119   -0.000001453
     32        6           0.000003102    0.000001176   -0.000001306
     33        6          -0.000002531    0.000007457    0.000002939
     34        6          -0.000002682   -0.000002468   -0.000001079
     35        1          -0.000000125   -0.000000091   -0.000002475
     36        6           0.000000057   -0.000000025    0.000003198
     37        6           0.000000576    0.000001491   -0.000000870
     38        6          -0.000001951   -0.000000355   -0.000001606
     39        6           0.000002671   -0.000003775   -0.000001434
     40        6           0.000006416    0.000000314    0.000000617
     41        6           0.000000305    0.000002775    0.000000397
     42        1          -0.000000579   -0.000000340    0.000000850
     43        1          -0.000000802   -0.000000129    0.000000171
     44        1           0.000000615    0.000000688    0.000000702
     45        1           0.000000572   -0.000000326   -0.000001931
     46        6           0.000002375    0.000001078    0.000001444
     47        6          -0.000003998   -0.000002154   -0.000002403
     48        6          -0.000000008    0.000000858    0.000001024
     49        6           0.000002959    0.000006611   -0.000004096
     50        6           0.000006378    0.000001917   -0.000001251
     51        6          -0.000001949   -0.000003650   -0.000002488
     52        1          -0.000001253   -0.000001108   -0.000001159
     53        1          -0.000002129   -0.000000167   -0.000002101
     54        1           0.000000883   -0.000001499   -0.000001027
     55        1           0.000000138    0.000001662   -0.000002916
     56        9          -0.000005046   -0.000000971   -0.000001288
     57        9          -0.000004168    0.000001084   -0.000001332
 -------------------------------------------------------------------
 Cartesian Forces:  Max     0.000020075 RMS     0.000004072
 Leave Link  716 at Sat Oct 20 09:58:00 2018, MaxMem=   838860800 cpu:         0.6
 (Enter /soft/sl6.3/x86_64/gaussian/g09_d01/g09/l103.exe)

 GradGradGradGradGradGradGradGradGradGradGradGradGradGradGradGradGradGrad
 Berny optimization.
 FormGI is forming the generalized inverse of G from B-inverse, IUseBI=4.
 Internal  Forces:  Max     0.000009702 RMS     0.000001840
 Search for a local minimum.
 Step number   1 out of a maximum of  342
 All quantities printed in internal units (Hartrees-Bohrs-Radians)
 RMS Force = .18405D-05 SwitMx=.10000D-02 MixMth= 2
 Mixed Optimization -- En-DIIS/RFO-DIIS
 Second derivative matrix not updated -- first step.
 ITU=  0
     Eigenvalues ---    0.00617   0.00761   0.00875   0.01010   0.01076
     Eigenvalues ---    0.01293   0.01363   0.01363   0.01509   0.01580
     Eigenvalues ---    0.01750   0.01800   0.01806   0.01847   0.01889
     Eigenvalues ---    0.01891   0.01922   0.01924   0.02073   0.02084
     Eigenvalues ---    0.02137   0.02167   0.02167   0.02168   0.02182
     Eigenvalues ---    0.02185   0.02188   0.02188   0.02195   0.02195
     Eigenvalues ---    0.02209   0.02210   0.02212   0.02213   0.02215
     Eigenvalues ---    0.02216   0.02227   0.02227   0.02233   0.02233
     Eigenvalues ---    0.02234   0.02235   0.02239   0.02241   0.02248
     Eigenvalues ---    0.02250   0.02256   0.02259   0.02331   0.02332
     Eigenvalues ---    0.02567   0.02975   0.04293   0.04498   0.06340
     Eigenvalues ---    0.07689   0.08763   0.08842   0.08859   0.08955
     Eigenvalues ---    0.09110   0.10115   0.10637   0.13695   0.14632
     Eigenvalues ---    0.15965   0.15991   0.15993   0.15994   0.15997
     Eigenvalues ---    0.15998   0.15998   0.15998   0.15998   0.15999
     Eigenvalues ---    0.15999   0.15999   0.16000   0.16000   0.16000
     Eigenvalues ---    0.16000   0.20546   0.20614   0.21857   0.21971
     Eigenvalues ---    0.22000   0.22000   0.22607   0.22824   0.22994
     Eigenvalues ---    0.22996   0.23278   0.23801   0.23808   0.23979
     Eigenvalues ---    0.24000   0.24000   0.24174   0.24563   0.24652
     Eigenvalues ---    0.24766   0.24994   0.24999   0.25000   0.25000
     Eigenvalues ---    0.25000   0.25000   0.33596   0.35022   0.35223
     Eigenvalues ---    0.35447   0.35541   0.35542   0.35623   0.35625
     Eigenvalues ---    0.35647   0.35669   0.35681   0.35682   0.35704
     Eigenvalues ---    0.35706   0.35717   0.35719   0.35807   0.35843
     Eigenvalues ---    0.36578   0.36605   0.40715   0.41202   0.41737
     Eigenvalues ---    0.41740   0.42396   0.42482   0.42821   0.42821
     Eigenvalues ---    0.42866   0.42866   0.43579   0.43864   0.46643
     Eigenvalues ---    0.46649   0.46664   0.46673   0.46682   0.46711
     Eigenvalues ---    0.47220   0.47229   0.47295   0.47308   0.47333
     Eigenvalues ---    0.47346   0.47717   0.47746   0.50307   0.50686
     Eigenvalues ---    0.51940   0.52364   0.53714   0.53733   0.54655
     Eigenvalues ---    0.55505   0.55524   0.56845   0.66094   0.66136
 RFO step:  Lambda=-1.30162769D-08 EMin= 6.16806682D-03
 Linear search not attempted -- first point.
 Iteration  1 RMS(Cart)=  0.00011248 RMS(Int)=  0.00000000
 Iteration  2 RMS(Cart)=  0.00000001 RMS(Int)=  0.00000000
 ITry= 1 IFail=0 DXMaxC= 6.57D-04 DCOld= 1.00D+10 DXMaxT= 3.00D-01 DXLimC= 3.00D+00 Rises=F
 Variable       Old X    -DE/DX   Delta X   Delta X   Delta X     New X
                                 (Linear)    (Quad)   (Total)
    R1        4.51877   0.00000   0.00000  -0.00004  -0.00004   4.51873
    R2        4.40641   0.00001   0.00000   0.00006   0.00006   4.40647
    R3        4.20235  -0.00001   0.00000  -0.00010  -0.00010   4.20225
    R4        4.50916   0.00000   0.00000   0.00000   0.00000   4.50916
    R5        4.40750   0.00001   0.00000   0.00008   0.00008   4.40758
    R6        4.20530   0.00000   0.00000   0.00001   0.00001   4.20531
    R7        2.51881   0.00000   0.00000   0.00000   0.00000   2.51881
    R8        2.54107   0.00000   0.00000   0.00000   0.00000   2.54107
    R9        2.44237   0.00000   0.00000   0.00000   0.00000   2.44237
   R10        2.58116   0.00000   0.00000   0.00001   0.00001   2.58117
   R11        2.55045   0.00000   0.00000  -0.00001  -0.00001   2.55044
   R12        2.57088   0.00000   0.00000   0.00001   0.00001   2.57089
   R13        2.69260   0.00000   0.00000   0.00000   0.00000   2.69260
   R14        2.04723   0.00000   0.00000   0.00001   0.00001   2.04724
   R15        2.62719   0.00000   0.00000   0.00000   0.00000   2.62718
   R16        4.31373   0.00000   0.00000   0.00004   0.00004   4.31378
   R17        2.04582   0.00000   0.00000   0.00000   0.00000   2.04582
   R18        2.62938   0.00000   0.00000   0.00000   0.00000   2.62938
   R19        2.04805   0.00000   0.00000   0.00000   0.00000   2.04805
   R20        2.62318   0.00000   0.00000   0.00000   0.00000   2.62318
   R21        2.04675   0.00000   0.00000   0.00000   0.00000   2.04675
   R22        2.63987   0.00000   0.00000   0.00000   0.00000   2.63988
   R23        2.76456   0.00000   0.00000   0.00000   0.00000   2.76456
   R24        2.60029   0.00000   0.00000   0.00000   0.00000   2.60030
   R25        2.03187   0.00000   0.00000   0.00000   0.00000   2.03187
   R26        2.51880   0.00000   0.00000   0.00000   0.00000   2.51880
   R27        2.54118   0.00000   0.00000   0.00001   0.00001   2.54119
   R28        2.44199   0.00000   0.00000   0.00000   0.00000   2.44199
   R29        2.58171   0.00000   0.00000   0.00001   0.00001   2.58172
   R30        2.55028   0.00000   0.00000   0.00000   0.00000   2.55028
   R31        2.57133   0.00000   0.00000   0.00000   0.00000   2.57134
   R32        2.69256   0.00000   0.00000   0.00000   0.00000   2.69256
   R33        2.04763   0.00000   0.00000   0.00001   0.00001   2.04764
   R34        2.62747   0.00000   0.00000   0.00000   0.00000   2.62748
   R35        2.04584   0.00000   0.00000   0.00000   0.00000   2.04584
   R36        2.62946   0.00000   0.00000   0.00000   0.00000   2.62946
   R37        2.04805   0.00000   0.00000   0.00000   0.00000   2.04805
   R38        2.62321   0.00000   0.00000   0.00000   0.00000   2.62322
   R39        2.04671   0.00000   0.00000   0.00000   0.00000   2.04671
   R40        2.63976   0.00000   0.00000   0.00000   0.00000   2.63976
   R41        2.76490   0.00000   0.00000   0.00000   0.00000   2.76490
   R42        2.59953   0.00000   0.00000   0.00000   0.00000   2.59953
   R43        2.03146   0.00000   0.00000   0.00000   0.00000   2.03146
   R44        2.63423   0.00000   0.00000   0.00000   0.00000   2.63423
   R45        2.63635   0.00000   0.00000   0.00000   0.00000   2.63635
   R46        2.62860   0.00000   0.00000   0.00000   0.00000   2.62860
   R47        2.04637   0.00000   0.00000   0.00000   0.00000   2.04637
   R48        2.62542   0.00000   0.00000   0.00001   0.00001   2.62543
   R49        2.04385   0.00000   0.00000   0.00000   0.00000   2.04385
   R50        2.62062   0.00000   0.00000   0.00000   0.00000   2.62062
   R51        2.04527   0.00000   0.00000   0.00000   0.00000   2.04527
   R52        2.62290   0.00000   0.00000  -0.00001  -0.00001   2.62290
   R53        2.04547   0.00000   0.00000   0.00000   0.00000   2.04547
   R54        2.54669   0.00000   0.00000  -0.00001  -0.00001   2.54668
   R55        2.63464   0.00000   0.00000   0.00000   0.00000   2.63464
   R56        2.63656   0.00000   0.00000   0.00000   0.00000   2.63656
   R57        2.62846   0.00000   0.00000   0.00001   0.00001   2.62846
   R58        2.04603   0.00000   0.00000   0.00000   0.00000   2.04603
   R59        2.62527   0.00000   0.00000   0.00001   0.00001   2.62528
   R60        2.04328   0.00000   0.00000   0.00000   0.00000   2.04328
   R61        2.62027   0.00000   0.00000   0.00000   0.00000   2.62027
   R62        2.04523   0.00000   0.00000   0.00000   0.00000   2.04523
   R63        2.62255   0.00000   0.00000   0.00000   0.00000   2.62255
   R64        2.04544   0.00000   0.00000   0.00000   0.00000   2.04544
   R65        2.54686   0.00000   0.00000  -0.00001  -0.00001   2.54685
    A1        1.48837   0.00000   0.00000   0.00001   0.00001   1.48839
    A2        1.70278   0.00000   0.00000  -0.00001  -0.00001   1.70276
    A3        1.54565   0.00000   0.00000   0.00002   0.00002   1.54567
    A4        1.52975   0.00000   0.00000   0.00003   0.00003   1.52978
    A5        1.27980   0.00000   0.00000   0.00002   0.00002   1.27981
    A6        1.56623   0.00000   0.00000  -0.00004  -0.00004   1.56619
    A7        1.93029  -0.00001   0.00000  -0.00003  -0.00003   1.93025
    A8        1.53884   0.00000   0.00000  -0.00001  -0.00001   1.53884
    A9        1.80801   0.00000   0.00000   0.00002   0.00002   1.80803
   A10        1.50381   0.00000   0.00000   0.00000   0.00000   1.50380
   A11        1.70706   0.00000   0.00000   0.00000   0.00000   1.70705
   A12        1.27916   0.00000   0.00000   0.00000   0.00000   1.27916
   A13        2.20019   0.00001   0.00000   0.00003   0.00003   2.20022
   A14        2.01408  -0.00001   0.00000  -0.00004  -0.00004   2.01404
   A15        2.06853   0.00000   0.00000   0.00001   0.00001   2.06854
   A16        2.32340   0.00000   0.00000   0.00001   0.00001   2.32341
   A17        2.01518   0.00000   0.00000   0.00000   0.00000   2.01519
   A18        1.93091   0.00000   0.00000  -0.00001  -0.00001   1.93090
   A19        1.86426   0.00001   0.00000   0.00003   0.00003   1.86428
   A20        1.93398  -0.00001   0.00000  -0.00002  -0.00002   1.93396
   A21        2.10047   0.00000   0.00000   0.00001   0.00001   2.10048
   A22        2.24851   0.00000   0.00000   0.00001   0.00001   2.24852
   A23        2.02424   0.00000   0.00000  -0.00002  -0.00002   2.02422
   A24        2.14997   0.00000   0.00000   0.00000   0.00000   2.14997
   A25        2.10882   0.00000   0.00000   0.00003   0.00003   2.10885
   A26        2.34256   0.00000   0.00000  -0.00001  -0.00001   2.34255
   A27        2.09814   0.00000   0.00000   0.00000   0.00000   2.09814
   A28        2.06572   0.00000   0.00000   0.00000   0.00000   2.06572
   A29        2.11929   0.00000   0.00000   0.00000   0.00000   2.11930
   A30        2.10674   0.00000   0.00000   0.00000   0.00000   2.10674
   A31        2.07598   0.00000   0.00000   0.00000   0.00000   2.07599
   A32        2.10039   0.00000   0.00000   0.00000   0.00000   2.10038
   A33        2.10593   0.00000   0.00000   0.00000   0.00000   2.10593
   A34        2.07470   0.00000   0.00000   0.00000   0.00000   2.07470
   A35        2.10251   0.00000   0.00000   0.00000   0.00000   2.10251
   A36        2.13105   0.00000   0.00000  -0.00001  -0.00001   2.13104
   A37        2.01081   0.00000   0.00000   0.00001   0.00001   2.01082
   A38        2.14111   0.00000   0.00000   0.00000   0.00000   2.14111
   A39        2.09503   0.00000   0.00000   0.00000   0.00000   2.09503
   A40        1.87115   0.00000   0.00000  -0.00001  -0.00001   1.87114
   A41        2.31698   0.00000   0.00000   0.00000   0.00000   2.31699
   A42        1.82447   0.00000   0.00000   0.00002   0.00002   1.82448
   A43        2.13697   0.00000   0.00000  -0.00001  -0.00001   2.13697
   A44        2.32060   0.00000   0.00000   0.00000   0.00000   2.32059
   A45        2.20388   0.00000   0.00000   0.00002   0.00002   2.20391
   A46        2.01031   0.00000   0.00000  -0.00003  -0.00003   2.01028
   A47        2.06896   0.00000   0.00000   0.00000   0.00000   2.06896
   A48        2.32515   0.00000   0.00000  -0.00001  -0.00001   2.32514
   A49        2.00864   0.00000   0.00000  -0.00001  -0.00001   2.00863
   A50        1.93050   0.00000   0.00000  -0.00001  -0.00001   1.93048
   A51        1.86511   0.00000   0.00000   0.00002   0.00002   1.86513
   A52        1.93302   0.00000   0.00000  -0.00002  -0.00002   1.93301
   A53        2.10091   0.00001   0.00000   0.00004   0.00004   2.10094
   A54        2.24923   0.00000   0.00000  -0.00002  -0.00002   2.24921
   A55        2.02419   0.00000   0.00000   0.00000   0.00000   2.02419
   A56        2.14967   0.00000   0.00000   0.00000   0.00000   2.14966
   A57        2.10918   0.00000   0.00000   0.00001   0.00001   2.10919
   A58        2.29090   0.00000   0.00000   0.00001   0.00001   2.29092
   A59        2.09828   0.00000   0.00000   0.00000   0.00000   2.09828
   A60        2.06559   0.00000   0.00000   0.00000   0.00000   2.06559
   A61        2.11930   0.00000   0.00000   0.00000   0.00000   2.11930
   A62        2.10671   0.00000   0.00000   0.00000   0.00000   2.10671
   A63        2.07615   0.00000   0.00000   0.00000   0.00000   2.07615
   A64        2.10024   0.00000   0.00000   0.00000   0.00000   2.10024
   A65        2.10564   0.00000   0.00000   0.00000   0.00000   2.10564
   A66        2.07476   0.00000   0.00000   0.00000   0.00000   2.07476
   A67        2.10274   0.00000   0.00000   0.00000   0.00000   2.10274
   A68        2.13069   0.00000   0.00000   0.00000   0.00000   2.13068
   A69        2.01075   0.00000   0.00000   0.00001   0.00001   2.01076
   A70        2.14132   0.00000   0.00000  -0.00001  -0.00001   2.14131
   A71        2.09494   0.00000   0.00000   0.00000   0.00000   2.09495
   A72        1.87100   0.00000   0.00000   0.00000   0.00000   1.87100
   A73        2.31694   0.00000   0.00000   0.00000   0.00000   2.31694
   A74        1.82514   0.00000   0.00000   0.00001   0.00001   1.82515
   A75        2.13861   0.00000   0.00000  -0.00001  -0.00001   2.13861
   A76        2.31912   0.00000   0.00000   0.00000   0.00000   2.31912
   A77        2.09478   0.00000   0.00000   0.00000   0.00000   2.09478
   A78        2.07861   0.00000   0.00000   0.00000   0.00000   2.07860
   A79        2.10980   0.00000   0.00000   0.00000   0.00000   2.10980
   A80        2.08892   0.00000   0.00000   0.00000   0.00000   2.08892
   A81        2.10052   0.00000   0.00000   0.00000   0.00000   2.10051
   A82        2.09347   0.00000   0.00000   0.00000   0.00000   2.09347
   A83        2.08565   0.00000   0.00000   0.00000   0.00000   2.08565
   A84        2.08391   0.00000   0.00000  -0.00001  -0.00001   2.08390
   A85        2.11363   0.00000   0.00000   0.00001   0.00001   2.11364
   A86        2.07367   0.00000   0.00000  -0.00001  -0.00001   2.07367
   A87        2.11965   0.00000   0.00000   0.00001   0.00001   2.11966
   A88        2.08970   0.00000   0.00000   0.00000   0.00000   2.08970
   A89        2.07742   0.00000   0.00000  -0.00001  -0.00001   2.07741
   A90        2.11784   0.00000   0.00000   0.00001   0.00001   2.11785
   A91        2.08784   0.00000   0.00000   0.00000   0.00000   2.08784
   A92        2.13077   0.00000   0.00000   0.00001   0.00001   2.13078
   A93        2.07561   0.00000   0.00000  -0.00001  -0.00001   2.07561
   A94        2.07680   0.00000   0.00000   0.00000   0.00000   2.07680
   A95        2.09450  -0.00001   0.00000  -0.00002  -0.00002   2.09447
   A96        2.08044   0.00000   0.00000   0.00002   0.00002   2.08045
   A97        2.10825   0.00000   0.00000   0.00001   0.00001   2.10825
   A98        2.08943   0.00000   0.00000   0.00000   0.00000   2.08942
   A99        2.10244   0.00000   0.00000  -0.00001  -0.00001   2.10243
   A100       2.09097   0.00000   0.00000   0.00001   0.00001   2.09098
   A101       2.08651   0.00000   0.00000   0.00000   0.00000   2.08651
   A102       2.08380   0.00000   0.00000  -0.00001  -0.00001   2.08378
   A103       2.11285   0.00000   0.00000   0.00002   0.00002   2.11286
   A104       2.07439   0.00000   0.00000  -0.00001  -0.00001   2.07438
   A105       2.11881   0.00000   0.00000   0.00002   0.00002   2.11882
   A106       2.08981   0.00000   0.00000   0.00000   0.00000   2.08981
   A107       2.07783   0.00000   0.00000  -0.00001  -0.00001   2.07782
   A108       2.11745   0.00000   0.00000   0.00001   0.00001   2.11746
   A109       2.08787   0.00000   0.00000   0.00000   0.00000   2.08787
   A110       2.12977   0.00000   0.00000   0.00002   0.00002   2.12979
   A111       2.07626   0.00000   0.00000  -0.00001  -0.00001   2.07625
   A112       2.07714   0.00000   0.00000  -0.00001  -0.00001   2.07714
   A113       3.05460   0.00000   0.00000  -0.00003  -0.00003   3.05457
   A114       3.01812   0.00000   0.00000   0.00004   0.00004   3.01816
   A115       3.24843   0.00000   0.00000   0.00001   0.00001   3.24844
   A116       3.27291   0.00000   0.00000  -0.00002  -0.00002   3.27290
   A117       3.21380   0.00000   0.00000  -0.00004  -0.00004   3.21376
   A118       3.19857   0.00000   0.00000  -0.00002  -0.00002   3.19855
    D1       -1.30698   0.00000   0.00000  -0.00002  -0.00002  -1.30701
    D2        1.80444   0.00000   0.00000   0.00006   0.00006   1.80450
    D3       -3.04109   0.00000   0.00000   0.00000   0.00000  -3.04109
    D4        0.07034   0.00000   0.00000   0.00008   0.00008   0.07042
    D5        1.70329   0.00000   0.00000  -0.00001  -0.00001   1.70328
    D6       -1.46847   0.00000   0.00000   0.00008   0.00008  -1.46840
    D7        0.20579   0.00000   0.00000   0.00001   0.00001   0.20579
    D8       -2.96597   0.00000   0.00000   0.00009   0.00009  -2.96588
    D9       -2.72514   0.00000   0.00000   0.00008   0.00008  -2.72506
   D10        0.09717   0.00000   0.00000  -0.00011  -0.00011   0.09706
   D11        0.30532   0.00000   0.00000   0.00019   0.00019   0.30550
   D12        3.12763   0.00000   0.00000   0.00001   0.00001   3.12763
   D13        1.78197   0.00000   0.00000  -0.00008  -0.00008   1.78188
   D14       -1.55687   0.00000   0.00000  -0.00008  -0.00008  -1.55695
   D15       -3.05722   0.00000   0.00000  -0.00006  -0.00006  -3.05728
   D16       -0.11287   0.00000   0.00000  -0.00006  -0.00006  -0.11293
   D17       -1.48162   0.00000   0.00000  -0.00010  -0.00010  -1.48172
   D18        1.46273   0.00000   0.00000  -0.00010  -0.00010   1.46263
   D19        0.22166   0.00000   0.00000  -0.00011  -0.00011   0.22155
   D20       -3.11717   0.00000   0.00000  -0.00011  -0.00011  -3.11728
   D21       -2.68736   0.00000   0.00000  -0.00007  -0.00007  -2.68743
   D22        0.39582   0.00000   0.00000  -0.00003  -0.00003   0.39579
   D23        0.18825   0.00000   0.00000  -0.00008  -0.00008   0.18817
   D24       -3.01176   0.00000   0.00000  -0.00004  -0.00004  -3.01180
   D25        1.72558   0.00000   0.00000   0.00000   0.00000   1.72558
   D26       -1.40681   0.00000   0.00000   0.00004   0.00004  -1.40676
   D27        0.25237   0.00000   0.00000  -0.00002  -0.00002   0.25235
   D28       -2.88002   0.00000   0.00000   0.00002   0.00002  -2.88000
   D29       -1.28832   0.00000   0.00000   0.00002   0.00002  -1.28830
   D30        1.86248   0.00000   0.00000   0.00006   0.00006   1.86254
   D31       -3.02213   0.00000   0.00000   0.00003   0.00003  -3.02210
   D32        0.12867   0.00000   0.00000   0.00007   0.00007   0.12874
   D33       -1.52119   0.00000   0.00000   0.00014   0.00014  -1.52105
   D34        1.38881   0.00000   0.00000  -0.00008  -0.00008   1.38873
   D35        0.17552   0.00000   0.00000   0.00013   0.00013   0.17565
   D36        3.08551   0.00000   0.00000  -0.00009  -0.00009   3.08543
   D37        1.74629   0.00000   0.00000   0.00012   0.00012   1.74641
   D38       -1.62690   0.00000   0.00000  -0.00009  -0.00009  -1.62700
   D39       -3.07804   0.00000   0.00000   0.00012   0.00012  -3.07791
   D40       -0.16805   0.00000   0.00000  -0.00009  -0.00009  -0.16814
   D41        0.01789   0.00000   0.00000   0.00003   0.00003   0.01793
   D42        3.14073   0.00000   0.00000   0.00006   0.00006   3.14079
   D43       -3.09268   0.00000   0.00000  -0.00005  -0.00005  -3.09274
   D44        0.03015   0.00000   0.00000  -0.00002  -0.00002   0.03013
   D45       -3.13900   0.00000   0.00000  -0.00006  -0.00006  -3.13906
   D46       -0.01964   0.00000   0.00000  -0.00008  -0.00008  -0.01972
   D47       -0.02516   0.00000   0.00000   0.00002   0.00002  -0.02515
   D48        3.09420   0.00000   0.00000   0.00000   0.00000   3.09420
   D49        2.94724   0.00000   0.00000   0.00002   0.00002   2.94726
   D50       -0.00415   0.00000   0.00000   0.00002   0.00002  -0.00413
   D51        0.15045   0.00000   0.00000   0.00004   0.00004   0.15050
   D52       -2.98426   0.00000   0.00000  -0.00002  -0.00002  -2.98427
   D53        3.13861   0.00000   0.00000   0.00004   0.00004   3.13865
   D54        0.00389   0.00000   0.00000  -0.00001  -0.00001   0.00388
   D55        0.00289   0.00000   0.00000  -0.00002  -0.00002   0.00288
   D56       -3.11779   0.00000   0.00000  -0.00002  -0.00002  -3.11781
   D57       -0.00051   0.00000   0.00000   0.00001   0.00001  -0.00051
   D58       -3.09676   0.00000   0.00000  -0.00009  -0.00009  -3.09685
   D59        3.11791   0.00000   0.00000   0.00001   0.00001   3.11793
   D60        0.02166   0.00000   0.00000  -0.00008  -0.00008   0.02158
   D61       -2.49869   0.00000   0.00000   0.00005   0.00005  -2.49865
   D62        0.64173   0.00000   0.00000   0.00002   0.00002   0.64174
   D63        0.66799   0.00000   0.00000   0.00004   0.00004   0.66803
   D64       -2.47477   0.00000   0.00000   0.00001   0.00001  -2.47476
   D65       -0.86531   0.00000   0.00000  -0.00005  -0.00005  -0.86537
   D66        2.29456   0.00000   0.00000  -0.00008  -0.00008   2.29448
   D67        3.13706   0.00000   0.00000   0.00001   0.00001   3.13707
   D68       -0.01224   0.00000   0.00000   0.00001   0.00001  -0.01223
   D69       -0.02417   0.00000   0.00000   0.00004   0.00004  -0.02413
   D70        3.10971   0.00000   0.00000   0.00004   0.00004   3.10976
   D71        1.87033   0.00000   0.00000   0.00001   0.00001   1.87034
   D72       -3.13905   0.00000   0.00000  -0.00001  -0.00001  -3.13906
   D73       -0.01092   0.00000   0.00000   0.00001   0.00001  -0.01091
   D74       -0.00526   0.00000   0.00000  -0.00001  -0.00001  -0.00527
   D75        3.12287   0.00000   0.00000   0.00001   0.00001   3.12288
   D76       -3.11580   0.00000   0.00000  -0.00003  -0.00003  -3.11583
   D77        0.01529   0.00000   0.00000  -0.00002  -0.00002   0.01527
   D78        0.01237   0.00000   0.00000  -0.00001  -0.00001   0.01237
   D79       -3.13972   0.00000   0.00000   0.00000   0.00000  -3.13972
   D80        0.00275   0.00000   0.00000   0.00000   0.00000   0.00275
   D81       -3.11495   0.00000   0.00000   0.00003   0.00003  -3.11493
   D82        3.13386   0.00000   0.00000   0.00001   0.00001   3.13388
   D83        0.01616   0.00000   0.00000   0.00004   0.00004   0.01620
   D84       -0.08616   0.00000   0.00000   0.00003   0.00003  -0.08613
   D85        3.04648   0.00000   0.00000   0.00011   0.00011   3.04659
   D86        3.03307   0.00000   0.00000   0.00001   0.00001   3.03308
   D87       -0.11748   0.00000   0.00000   0.00009   0.00009  -0.11739
   D88       -0.00194   0.00000   0.00000   0.00000   0.00000  -0.00193
   D89        3.08736   0.00000   0.00000   0.00012   0.00012   3.08748
   D90       -3.13542   0.00000   0.00000  -0.00007  -0.00007  -3.13548
   D91       -0.04612   0.00000   0.00000   0.00005   0.00005  -0.04607
   D92        0.06067   0.00000   0.00000   0.00000   0.00000   0.06067
   D93       -3.09922   0.00000   0.00000   0.00002   0.00002  -3.09920
   D94       -3.09041   0.00000   0.00000  -0.00005  -0.00005  -3.09045
   D95        0.03289   0.00000   0.00000  -0.00002  -0.00002   0.03287
   D96        3.10125   0.00000   0.00000  -0.00004  -0.00004   3.10121
   D97       -0.07141   0.00000   0.00000  -0.00003  -0.00003  -0.07144
   D98       -0.03189   0.00000   0.00000   0.00000   0.00000  -0.03189
   D99        3.07864   0.00000   0.00000   0.00001   0.00001   3.07864
   D100       2.91671   0.00000   0.00000  -0.00017  -0.00017   2.91654
   D101      -0.00092   0.00000   0.00000   0.00004   0.00004  -0.00088
   D102       0.20132   0.00000   0.00000   0.00012   0.00012   0.20144
   D103      -2.96353   0.00000   0.00000   0.00016   0.00016  -2.96337
   D104      -3.11994   0.00000   0.00000  -0.00005  -0.00005  -3.11999
   D105      -0.00160   0.00000   0.00000  -0.00001  -0.00001  -0.00161
   D106       0.00318   0.00000   0.00000  -0.00005  -0.00005   0.00313
   D107       3.13775   0.00000   0.00000  -0.00006  -0.00006   3.13770
   D108      -0.00406   0.00000   0.00000   0.00005   0.00005  -0.00402
   D109       3.11397   0.00000   0.00000   0.00005   0.00005   3.11402
   D110      -3.13787   0.00000   0.00000   0.00005   0.00005  -3.13783
   D111      -0.01984   0.00000   0.00000   0.00006   0.00006  -0.01979
   D112       2.57073   0.00000   0.00000  -0.00006  -0.00006   2.57067
   D113      -0.56770   0.00000   0.00000  -0.00009  -0.00009  -0.56778
   D114      -0.57929   0.00000   0.00000  -0.00006  -0.00006  -0.57936
   D115       2.56546   0.00000   0.00000  -0.00009  -0.00009   2.56537
   D116      -0.92877   0.00000   0.00000   0.00003   0.00003  -0.92875
   D117       2.23066   0.00000   0.00000   0.00000   0.00000   2.23066
   D118       3.13771   0.00000   0.00000   0.00002   0.00002   3.13773
   D119      -0.00966   0.00000   0.00000   0.00002   0.00002  -0.00964
   D120      -0.02304   0.00000   0.00000   0.00004   0.00004  -0.02300
   D121       3.11278   0.00000   0.00000   0.00004   0.00004   3.11282
   D122       3.14074   0.00000   0.00000  -0.00001  -0.00001   3.14073
   D123      -0.01486   0.00000   0.00000   0.00001   0.00001  -0.01485
   D124      -0.00669   0.00000   0.00000  -0.00002  -0.00002  -0.00671
   D125       3.12089   0.00000   0.00000   0.00001   0.00001   3.12090
   D126      -3.11595   0.00000   0.00000  -0.00004  -0.00004  -3.11599
   D127       0.01551   0.00000   0.00000  -0.00004  -0.00004   0.01548
   D128       0.01169   0.00000   0.00000  -0.00001  -0.00001   0.01168
   D129      -3.14004   0.00000   0.00000  -0.00001  -0.00001  -3.14005
   D130       0.00803   0.00000   0.00000   0.00003   0.00003   0.00806
   D131      -3.10017   0.00000   0.00000   0.00002   0.00002  -3.10014
   D132       3.13951   0.00000   0.00000   0.00003   0.00003   3.13954
   D133       0.03131   0.00000   0.00000   0.00002   0.00002   0.03134
   D134      -0.08410   0.00000   0.00000  -0.00006  -0.00006  -0.08416
   D135       3.08774   0.00000   0.00000  -0.00011  -0.00011   3.08763
   D136       3.02621   0.00000   0.00000  -0.00005  -0.00005   3.02617
   D137      -0.08513   0.00000   0.00000  -0.00010  -0.00010  -0.08523
   D138       0.00337   0.00000   0.00000  -0.00002  -0.00002   0.00335
   D139      -3.11112   0.00000   0.00000  -0.00003  -0.00003  -3.11115
   D140       3.11754   0.00000   0.00000   0.00003   0.00003   3.11757
   D141       0.00306   0.00000   0.00000   0.00002   0.00002   0.00307
   D142      -3.12870   0.00000   0.00000  -0.00003  -0.00003  -3.12873
   D143       0.03833   0.00000   0.00000  -0.00004  -0.00004   0.03829
   D144       0.01408   0.00000   0.00000   0.00000   0.00000   0.01409
   D145      -3.10207   0.00000   0.00000  -0.00001  -0.00001  -3.10208
   D146      -3.14084   0.00000   0.00000   0.00005   0.00005  -3.14079
   D147       0.00122   0.00000   0.00000   0.00005   0.00005   0.00126
   D148      -0.00043   0.00000   0.00000   0.00002   0.00002  -0.00041
   D149      -3.14156   0.00000   0.00000   0.00002   0.00002  -3.14154
   D150      -0.01529   0.00000   0.00000  -0.00002  -0.00002  -0.01531
   D151      -3.13795   0.00000   0.00000  -0.00001  -0.00001  -3.13796
   D152       3.10097   0.00000   0.00000  -0.00001  -0.00001   3.10096
   D153      -0.02169   0.00000   0.00000   0.00001   0.00001  -0.02169
   D154      -0.01159   0.00000   0.00000  -0.00002  -0.00002  -0.01161
   D155      -3.13891   0.00000   0.00000  -0.00001  -0.00001  -3.13892
   D156       3.12953   0.00000   0.00000  -0.00002  -0.00002   3.12952
   D157       0.00221   0.00000   0.00000  -0.00001  -0.00001   0.00220
   D158       0.00320   0.00000   0.00000   0.00002   0.00002   0.00322
   D159      -3.13600   0.00000   0.00000   0.00000   0.00000  -3.13600
   D160       3.12620   0.00000   0.00000   0.00001   0.00001   3.12620
   D161      -0.01301   0.00000   0.00000  -0.00001  -0.00001  -0.01302
   D162       0.01035   0.00000   0.00000   0.00000   0.00000   0.01035
   D163      -3.13363   0.00000   0.00000   0.00002   0.00002  -3.13362
   D164       3.13792   0.00000   0.00000  -0.00001  -0.00001   3.13791
   D165      -0.00606   0.00000   0.00000   0.00001   0.00001  -0.00606
   D166       3.12620   0.00000   0.00000  -0.00004  -0.00004   3.12617
   D167      -0.04401   0.00000   0.00000  -0.00002  -0.00002  -0.04403
   D168      -0.01860   0.00000   0.00000  -0.00001  -0.00001  -0.01861
   D169       3.09437   0.00000   0.00000   0.00001   0.00001   3.09438
   D170      -3.13975   0.00000   0.00000   0.00003   0.00003  -3.13972
   D171       0.00983   0.00000   0.00000   0.00004   0.00004   0.00987
   D172       0.00503   0.00000   0.00000   0.00000   0.00000   0.00503
   D173      -3.12857   0.00000   0.00000   0.00001   0.00001  -3.12856
   D174       0.01605   0.00000   0.00000   0.00002   0.00002   0.01606
   D175       3.13754   0.00000   0.00000   0.00001   0.00001   3.13755
   D176      -3.09712   0.00000   0.00000   0.00000   0.00000  -3.09712
   D177       0.02437   0.00000   0.00000   0.00000   0.00000   0.02437
   D178       0.01067   0.00000   0.00000   0.00001   0.00001   0.01068
   D179      -3.14051   0.00000   0.00000   0.00000   0.00000  -3.14051
   D180      -3.13904   0.00000   0.00000   0.00000   0.00000  -3.13905
   D181      -0.00704   0.00000   0.00000  -0.00001  -0.00001  -0.00705
   D182      -0.00024   0.00000   0.00000  -0.00001  -0.00001  -0.00025
   D183       3.13698   0.00000   0.00000   0.00002   0.00002   3.13700
   D184      -3.12206   0.00000   0.00000  -0.00001  -0.00001  -3.12207
   D185       0.01515   0.00000   0.00000   0.00002   0.00002   0.01518
   D186      -0.01323   0.00000   0.00000   0.00000   0.00000  -0.01323
   D187       3.13274   0.00000   0.00000  -0.00003  -0.00003   3.13271
   D188       3.13779   0.00000   0.00000   0.00000   0.00000   3.13780
   D189       0.00058   0.00000   0.00000  -0.00003  -0.00003   0.00055
         Item               Value     Threshold  Converged?
 Maximum Force            0.000010     0.000450     YES
 RMS     Force            0.000002     0.000300     YES
 Maximum Displacement     0.000657     0.001800     YES
 RMS     Displacement     0.000112     0.001200     YES
 Predicted change in Energy=-6.508061D-09
 Optimization completed.
    -- Stationary point found.
                           ----------------------------
                           !   Optimized Parameters   !
                           ! (Angstroms and Degrees)  !
 --------------------------                            --------------------------
 ! Name  Definition              Value          Derivative Info.                !
 --------------------------------------------------------------------------------
 ! R1    R(1,2)                  2.3912         -DE/DX =    0.0                 !
 ! R2    R(1,3)                  2.3318         -DE/DX =    0.0                 !
 ! R3    R(1,4)                  2.2238         -DE/DX =    0.0                 !
 ! R4    R(1,19)                 2.3861         -DE/DX =    0.0                 !
 ! R5    R(1,20)                 2.3324         -DE/DX =    0.0                 !
 ! R6    R(1,21)                 2.2254         -DE/DX =    0.0                 !
 ! R7    R(3,7)                  1.3329         -DE/DX =    0.0                 !
 ! R8    R(3,15)                 1.3447         -DE/DX =    0.0                 !
 ! R9    R(4,5)                  1.2924         -DE/DX =    0.0                 !
 ! R10   R(4,16)                 1.3659         -DE/DX =    0.0                 !
 ! R11   R(5,6)                  1.3496         -DE/DX =    0.0                 !
 ! R12   R(6,17)                 1.3605         -DE/DX =    0.0                 !
 ! R13   R(6,36)                 1.4249         -DE/DX =    0.0                 !
 ! R14   R(7,8)                  1.0833         -DE/DX =    0.0                 !
 ! R15   R(7,9)                  1.3902         -DE/DX =    0.0                 !
 ! R16   R(8,25)                 2.2827         -DE/DX =    0.0                 !
 ! R17   R(9,10)                 1.0826         -DE/DX =    0.0                 !
 ! R18   R(9,11)                 1.3914         -DE/DX =    0.0                 !
 ! R19   R(11,12)                1.0838         -DE/DX =    0.0                 !
 ! R20   R(11,13)                1.3881         -DE/DX =    0.0                 !
 ! R21   R(13,14)                1.0831         -DE/DX =    0.0                 !
 ! R22   R(13,15)                1.397          -DE/DX =    0.0                 !
 ! R23   R(15,16)                1.4629         -DE/DX =    0.0                 !
 ! R24   R(16,17)                1.376          -DE/DX =    0.0                 !
 ! R25   R(17,18)                1.0752         -DE/DX =    0.0                 !
 ! R26   R(20,24)                1.3329         -DE/DX =    0.0                 !
 ! R27   R(20,32)                1.3447         -DE/DX =    0.0                 !
 ! R28   R(21,22)                1.2922         -DE/DX =    0.0                 !
 ! R29   R(21,33)                1.3662         -DE/DX =    0.0                 !
 ! R30   R(22,23)                1.3495         -DE/DX =    0.0                 !
 ! R31   R(23,34)                1.3607         -DE/DX =    0.0                 !
 ! R32   R(23,46)                1.4248         -DE/DX =    0.0                 !
 ! R33   R(24,25)                1.0836         -DE/DX =    0.0                 !
 ! R34   R(24,26)                1.3904         -DE/DX =    0.0                 !
 ! R35   R(26,27)                1.0826         -DE/DX =    0.0                 !
 ! R36   R(26,28)                1.3914         -DE/DX =    0.0                 !
 ! R37   R(28,29)                1.0838         -DE/DX =    0.0                 !
 ! R38   R(28,30)                1.3881         -DE/DX =    0.0                 !
 ! R39   R(30,31)                1.0831         -DE/DX =    0.0                 !
 ! R40   R(30,32)                1.3969         -DE/DX =    0.0                 !
 ! R41   R(32,33)                1.4631         -DE/DX =    0.0                 !
 ! R42   R(33,34)                1.3756         -DE/DX =    0.0                 !
 ! R43   R(34,35)                1.075          -DE/DX =    0.0                 !
 ! R44   R(36,37)                1.394          -DE/DX =    0.0                 !
 ! R45   R(36,38)                1.3951         -DE/DX =    0.0                 !
 ! R46   R(37,39)                1.391          -DE/DX =    0.0                 !
 ! R47   R(37,42)                1.0829         -DE/DX =    0.0                 !
 ! R48   R(38,40)                1.3893         -DE/DX =    0.0                 !
 ! R49   R(38,43)                1.0816         -DE/DX =    0.0                 !
 ! R50   R(39,41)                1.3868         -DE/DX =    0.0                 !
 ! R51   R(39,44)                1.0823         -DE/DX =    0.0                 !
 ! R52   R(40,41)                1.388          -DE/DX =    0.0                 !
 ! R53   R(40,45)                1.0824         -DE/DX =    0.0                 !
 ! R54   R(41,57)                1.3477         -DE/DX =    0.0                 !
 ! R55   R(46,47)                1.3942         -DE/DX =    0.0                 !
 ! R56   R(46,48)                1.3952         -DE/DX =    0.0                 !
 ! R57   R(47,49)                1.3909         -DE/DX =    0.0                 !
 ! R58   R(47,52)                1.0827         -DE/DX =    0.0                 !
 ! R59   R(48,50)                1.3892         -DE/DX =    0.0                 !
 ! R60   R(48,53)                1.0813         -DE/DX =    0.0                 !
 ! R61   R(49,51)                1.3866         -DE/DX =    0.0                 !
 ! R62   R(49,54)                1.0823         -DE/DX =    0.0                 !
 ! R63   R(50,51)                1.3878         -DE/DX =    0.0                 !
 ! R64   R(50,55)                1.0824         -DE/DX =    0.0                 !
 ! R65   R(51,56)                1.3477         -DE/DX =    0.0                 !
 ! A1    A(2,1,3)               85.2774         -DE/DX =    0.0                 !
 ! A2    A(2,1,4)               97.562          -DE/DX =    0.0                 !
 ! A3    A(2,1,20)              88.5595         -DE/DX =    0.0                 !
 ! A4    A(2,1,21)              87.6484         -DE/DX =    0.0                 !
 ! A5    A(3,1,4)               73.3271         -DE/DX =    0.0                 !
 ! A6    A(3,1,19)              89.7383         -DE/DX =    0.0                 !
 ! A7    A(3,1,20)             110.5972         -DE/DX =    0.0                 !
 ! A8    A(4,1,19)              88.1693         -DE/DX =    0.0                 !
 ! A9    A(4,1,21)             103.5914         -DE/DX =    0.0                 !
 ! A10   A(19,1,20)             86.1617         -DE/DX =    0.0                 !
 ! A11   A(19,1,21)             97.8071         -DE/DX =    0.0                 !
 ! A12   A(20,1,21)             73.2904         -DE/DX =    0.0                 !
 ! A13   A(1,3,7)              126.0616         -DE/DX =    0.0                 !
 ! A14   A(1,3,15)             115.3985         -DE/DX =    0.0                 !
 ! A15   A(7,3,15)             118.5182         -DE/DX =    0.0                 !
 ! A16   A(1,4,5)              133.1211         -DE/DX =    0.0                 !
 ! A17   A(1,4,16)             115.4615         -DE/DX =    0.0                 !
 ! A18   A(5,4,16)             110.6331         -DE/DX =    0.0                 !
 ! A19   A(4,5,6)              106.8142         -DE/DX =    0.0                 !
 ! A20   A(5,6,17)             110.8089         -DE/DX =    0.0                 !
 ! A21   A(5,6,36)             120.3481         -DE/DX =    0.0                 !
 ! A22   A(17,6,36)            128.83           -DE/DX =    0.0                 !
 ! A23   A(3,7,8)              115.9805         -DE/DX =    0.0                 !
 ! A24   A(3,7,9)              123.1841         -DE/DX =    0.0                 !
 ! A25   A(8,7,9)              120.8265         -DE/DX =    0.0                 !
 ! A26   A(7,8,25)             134.2187         -DE/DX =    0.0                 !
 ! A27   A(7,9,10)             120.2147         -DE/DX =    0.0                 !
 ! A28   A(7,9,11)             118.3572         -DE/DX =    0.0                 !
 ! A29   A(10,9,11)            121.4265         -DE/DX =    0.0                 !
 ! A30   A(9,11,12)            120.7072         -DE/DX =    0.0                 !
 ! A31   A(9,11,13)            118.945          -DE/DX =    0.0                 !
 ! A32   A(12,11,13)           120.3433         -DE/DX =    0.0                 !
 ! A33   A(11,13,14)           120.6609         -DE/DX =    0.0                 !
 ! A34   A(11,13,15)           118.8715         -DE/DX =    0.0                 !
 ! A35   A(14,13,15)           120.4648         -DE/DX =    0.0                 !
 ! A36   A(3,15,13)            122.1            -DE/DX =    0.0                 !
 ! A37   A(3,15,16)            115.2107         -DE/DX =    0.0                 !
 ! A38   A(13,15,16)           122.6764         -DE/DX =    0.0                 !
 ! A39   A(4,16,15)            120.0362         -DE/DX =    0.0                 !
 ! A40   A(4,16,17)            107.209          -DE/DX =    0.0                 !
 ! A41   A(15,16,17)           132.7532         -DE/DX =    0.0                 !
 ! A42   A(6,17,16)            104.5343         -DE/DX =    0.0                 !
 ! A43   A(6,17,18)            122.4395         -DE/DX =    0.0                 !
 ! A44   A(16,17,18)           132.9605         -DE/DX =    0.0                 !
 ! A45   A(1,20,24)            126.2732         -DE/DX =    0.0                 !
 ! A46   A(1,20,32)            115.1822         -DE/DX =    0.0                 !
 ! A47   A(24,20,32)           118.5426         -DE/DX =    0.0                 !
 ! A48   A(1,21,22)            133.2215         -DE/DX =    0.0                 !
 ! A49   A(1,21,33)            115.0866         -DE/DX =    0.0                 !
 ! A50   A(22,21,33)           110.6094         -DE/DX =    0.0                 !
 ! A51   A(21,22,23)           106.8627         -DE/DX =    0.0                 !
 ! A52   A(22,23,34)           110.7541         -DE/DX =    0.0                 !
 ! A53   A(22,23,46)           120.373          -DE/DX =    0.0                 !
 ! A54   A(34,23,46)           128.8714         -DE/DX =    0.0                 !
 ! A55   A(20,24,25)           115.9776         -DE/DX =    0.0                 !
 ! A56   A(20,24,26)           123.1669         -DE/DX =    0.0                 !
 ! A57   A(25,24,26)           120.8471         -DE/DX =    0.0                 !
 ! A58   A(8,25,24)            131.2592         -DE/DX =    0.0                 !
 ! A59   A(24,26,27)           120.2226         -DE/DX =    0.0                 !
 ! A60   A(24,26,28)           118.3495         -DE/DX =    0.0                 !
 ! A61   A(27,26,28)           121.427          -DE/DX =    0.0                 !
 ! A62   A(26,28,29)           120.7057         -DE/DX =    0.0                 !
 ! A63   A(26,28,30)           118.9548         -DE/DX =    0.0                 !
 ! A64   A(29,28,30)           120.3346         -DE/DX =    0.0                 !
 ! A65   A(28,30,31)           120.6445         -DE/DX =    0.0                 !
 ! A66   A(28,30,32)           118.8751         -DE/DX =    0.0                 !
 ! A67   A(31,30,32)           120.4779         -DE/DX =    0.0                 !
 ! A68   A(20,32,30)           122.0793         -DE/DX =    0.0                 !
 ! A69   A(20,32,33)           115.2072         -DE/DX =    0.0                 !
 ! A70   A(30,32,33)           122.6883         -DE/DX =    0.0                 !
 ! A71   A(21,33,32)           120.0314         -DE/DX =    0.0                 !
 ! A72   A(21,33,34)           107.2004         -DE/DX =    0.0                 !
 ! A73   A(32,33,34)           132.7507         -DE/DX =    0.0                 !
 ! A74   A(23,34,33)           104.5728         -DE/DX =    0.0                 !
 ! A75   A(23,34,35)           122.5336         -DE/DX =    0.0                 !
 ! A76   A(33,34,35)           132.8759         -DE/DX =    0.0                 !
 ! A77   A(6,36,37)            120.0219         -DE/DX =    0.0                 !
 ! A78   A(6,36,38)            119.0953         -DE/DX =    0.0                 !
 ! A79   A(37,36,38)           120.8828         -DE/DX =    0.0                 !
 ! A80   A(36,37,39)           119.6862         -DE/DX =    0.0                 !
 ! A81   A(36,37,42)           120.3507         -DE/DX =    0.0                 !
 ! A82   A(39,37,42)           119.947          -DE/DX =    0.0                 !
 ! A83   A(36,38,40)           119.4987         -DE/DX =    0.0                 !
 ! A84   A(36,38,43)           119.3992         -DE/DX =    0.0                 !
 ! A85   A(40,38,43)           121.1021         -DE/DX =    0.0                 !
 ! A86   A(37,39,41)           118.8128         -DE/DX =    0.0                 !
 ! A87   A(37,39,44)           121.4471         -DE/DX =    0.0                 !
 ! A88   A(41,39,44)           119.7313         -DE/DX =    0.0                 !
 ! A89   A(38,40,41)           119.0272         -DE/DX =    0.0                 !
 ! A90   A(38,40,45)           121.3433         -DE/DX =    0.0                 !
 ! A91   A(41,40,45)           119.6245         -DE/DX =    0.0                 !
 ! A92   A(39,41,40)           122.0839         -DE/DX =    0.0                 !
 ! A93   A(39,41,57)           118.9239         -DE/DX =    0.0                 !
 ! A94   A(40,41,57)           118.9922         -DE/DX =    0.0                 !
 ! A95   A(23,46,47)           120.0059         -DE/DX =    0.0                 !
 ! A96   A(23,46,48)           119.2002         -DE/DX =    0.0                 !
 ! A97   A(47,46,48)           120.7936         -DE/DX =    0.0                 !
 ! A98   A(46,47,49)           119.7153         -DE/DX =    0.0                 !
 ! A99   A(46,47,52)           120.4607         -DE/DX =    0.0                 !
 ! A100  A(49,47,52)           119.8038         -DE/DX =    0.0                 !
 ! A101  A(46,48,50)           119.5483         -DE/DX =    0.0                 !
 ! A102  A(46,48,53)           119.3928         -DE/DX =    0.0                 !
 ! A103  A(50,48,53)           121.0573         -DE/DX =    0.0                 !
 ! A104  A(47,49,51)           118.8538         -DE/DX =    0.0                 !
 ! A105  A(47,49,54)           121.3987         -DE/DX =    0.0                 !
 ! A106  A(51,49,54)           119.7375         -DE/DX =    0.0                 !
 ! A107  A(48,50,51)           119.0508         -DE/DX =    0.0                 !
 ! A108  A(48,50,55)           121.3207         -DE/DX =    0.0                 !
 ! A109  A(51,50,55)           119.6262         -DE/DX =    0.0                 !
 ! A110  A(49,51,50)           122.0269         -DE/DX =    0.0                 !
 ! A111  A(49,51,56)           118.961          -DE/DX =    0.0                 !
 ! A112  A(50,51,56)           119.0116         -DE/DX =    0.0                 !
 ! A113  L(2,1,19,3,-1)        175.0158         -DE/DX =    0.0                 !
 ! A114  L(3,1,21,2,-1)        172.9258         -DE/DX =    0.0                 !
 ! A115  L(4,1,20,2,-1)        186.1214         -DE/DX =    0.0                 !
 ! A116  L(2,1,19,3,-2)        187.5242         -DE/DX =    0.0                 !
 ! A117  L(3,1,21,2,-2)        184.137          -DE/DX =    0.0                 !
 ! A118  L(4,1,20,2,-2)        183.2643         -DE/DX =    0.0                 !
 ! D1    D(2,1,3,7)            -74.8845         -DE/DX =    0.0                 !
 ! D2    D(2,1,3,15)           103.3869         -DE/DX =    0.0                 !
 ! D3    D(4,1,3,7)           -174.2414         -DE/DX =    0.0                 !
 ! D4    D(4,1,3,15)             4.03           -DE/DX =    0.0                 !
 ! D5    D(19,1,3,7)            97.5913         -DE/DX =    0.0                 !
 ! D6    D(19,1,3,15)          -84.1373         -DE/DX =    0.0                 !
 ! D7    D(20,1,3,7)            11.7908         -DE/DX =    0.0                 !
 ! D8    D(20,1,3,15)         -169.9378         -DE/DX =    0.0                 !
 ! D9    D(7,3,21,22)         -156.1389         -DE/DX =    0.0                 !
 ! D10   D(7,3,21,33)            5.5675         -DE/DX =    0.0                 !
 ! D11   D(15,3,21,22)          17.4933         -DE/DX =    0.0                 !
 ! D12   D(15,3,21,33)         179.1997         -DE/DX =    0.0                 !
 ! D13   D(2,1,4,5)            102.0991         -DE/DX =    0.0                 !
 ! D14   D(2,1,4,16)           -89.2019         -DE/DX =    0.0                 !
 ! D15   D(3,1,4,5)           -175.1658         -DE/DX =    0.0                 !
 ! D16   D(3,1,4,16)            -6.4669         -DE/DX =    0.0                 !
 ! D17   D(19,1,4,5)           -84.8906         -DE/DX =    0.0                 !
 ! D18   D(19,1,4,16)           83.8083         -DE/DX =    0.0                 !
 ! D19   D(21,1,4,5)            12.7002         -DE/DX =    0.0                 !
 ! D20   D(21,1,4,16)         -178.6009         -DE/DX =    0.0                 !
 ! D21   D(5,4,20,24)         -153.9743         -DE/DX =    0.0                 !
 ! D22   D(5,4,20,32)           22.6786         -DE/DX =    0.0                 !
 ! D23   D(16,4,20,24)          10.7861         -DE/DX =    0.0                 !
 ! D24   D(16,4,20,32)        -172.5609         -DE/DX =    0.0                 !
 ! D25   D(2,1,20,24)           98.8683         -DE/DX =    0.0                 !
 ! D26   D(2,1,20,32)          -80.6042         -DE/DX =    0.0                 !
 ! D27   D(3,1,20,24)           14.4596         -DE/DX =    0.0                 !
 ! D28   D(3,1,20,32)         -165.0129         -DE/DX =    0.0                 !
 ! D29   D(19,1,20,24)         -73.8154         -DE/DX =    0.0                 !
 ! D30   D(19,1,20,32)         106.7122         -DE/DX =    0.0                 !
 ! D31   D(21,1,20,24)        -173.155          -DE/DX =    0.0                 !
 ! D32   D(21,1,20,32)           7.3725         -DE/DX =    0.0                 !
 ! D33   D(2,1,21,22)          -87.1575         -DE/DX =    0.0                 !
 ! D34   D(2,1,21,33)           79.5728         -DE/DX =    0.0                 !
 ! D35   D(4,1,21,22)           10.0565         -DE/DX =    0.0                 !
 ! D36   D(4,1,21,33)          176.7868         -DE/DX =    0.0                 !
 ! D37   D(19,1,21,22)         100.055          -DE/DX =    0.0                 !
 ! D38   D(19,1,21,33)         -93.2147         -DE/DX =    0.0                 !
 ! D39   D(20,1,21,22)        -176.3587         -DE/DX =    0.0                 !
 ! D40   D(20,1,21,33)          -9.6283         -DE/DX =    0.0                 !
 ! D41   D(1,3,7,8)              1.0252         -DE/DX =    0.0                 !
 ! D42   D(1,3,7,9)            179.9505         -DE/DX =    0.0                 !
 ! D43   D(15,3,7,8)          -177.1976         -DE/DX =    0.0                 !
 ! D44   D(15,3,7,9)             1.7277         -DE/DX =    0.0                 !
 ! D45   D(1,3,15,13)         -179.8515         -DE/DX =    0.0                 !
 ! D46   D(1,3,15,16)           -1.125          -DE/DX =    0.0                 !
 ! D47   D(7,3,15,13)           -1.4418         -DE/DX =    0.0                 !
 ! D48   D(7,3,15,16)          177.2847         -DE/DX =    0.0                 !
 ! D49   D(1,4,5,6)            168.8646         -DE/DX =    0.0                 !
 ! D50   D(16,4,5,6)            -0.2376         -DE/DX =    0.0                 !
 ! D51   D(1,4,16,15)            8.6204         -DE/DX =    0.0                 !
 ! D52   D(1,4,16,17)         -170.9853         -DE/DX =    0.0                 !
 ! D53   D(5,4,16,15)          179.8288         -DE/DX =    0.0                 !
 ! D54   D(5,4,16,17)            0.2232         -DE/DX =    0.0                 !
 ! D55   D(4,5,6,17)             0.1658         -DE/DX =    0.0                 !
 ! D56   D(4,5,6,36)          -178.6359         -DE/DX =    0.0                 !
 ! D57   D(5,6,17,16)           -0.0295         -DE/DX =    0.0                 !
 ! D58   D(5,6,17,18)         -177.4315         -DE/DX =    0.0                 !
 ! D59   D(36,6,17,16)         178.6432         -DE/DX =    0.0                 !
 ! D60   D(36,6,17,18)           1.2411         -DE/DX =    0.0                 !
 ! D61   D(5,6,36,37)         -143.1646         -DE/DX =    0.0                 !
 ! D62   D(5,6,36,38)           36.7682         -DE/DX =    0.0                 !
 ! D63   D(17,6,36,37)          38.2733         -DE/DX =    0.0                 !
 ! D64   D(17,6,36,38)        -141.7939         -DE/DX =    0.0                 !
 ! D65   D(3,7,8,25)           -49.5789         -DE/DX =    0.0                 !
 ! D66   D(9,7,8,25)           131.4685         -DE/DX =    0.0                 !
 ! D67   D(3,7,9,10)           179.7403         -DE/DX =    0.0                 !
 ! D68   D(3,7,9,11)            -0.7014         -DE/DX =    0.0                 !
 ! D69   D(8,7,9,10)            -1.3848         -DE/DX =    0.0                 !
 ! D70   D(8,7,9,11)           178.1735         -DE/DX =    0.0                 !
 ! D71   D(7,8,25,24)          107.1619         -DE/DX =    0.0                 !
 ! D72   D(7,9,11,12)         -179.8541         -DE/DX =    0.0                 !
 ! D73   D(7,9,11,13)           -0.6257         -DE/DX =    0.0                 !
 ! D74   D(10,9,11,12)          -0.3014         -DE/DX =    0.0                 !
 ! D75   D(10,9,11,13)         178.927          -DE/DX =    0.0                 !
 ! D76   D(9,11,13,14)        -178.5224         -DE/DX =    0.0                 !
 ! D77   D(9,11,13,15)           0.8761         -DE/DX =    0.0                 !
 ! D78   D(12,11,13,14)          0.7089         -DE/DX =    0.0                 !
 ! D79   D(12,11,13,15)       -179.8926         -DE/DX =    0.0                 !
 ! D80   D(11,13,15,3)           0.1575         -DE/DX =    0.0                 !
 ! D81   D(11,13,15,16)       -178.4736         -DE/DX =    0.0                 !
 ! D82   D(14,13,15,3)         179.5572         -DE/DX =    0.0                 !
 ! D83   D(14,13,15,16)          0.926          -DE/DX =    0.0                 !
 ! D84   D(3,15,16,4)           -4.9364         -DE/DX =    0.0                 !
 ! D85   D(3,15,16,17)         174.5506         -DE/DX =    0.0                 !
 ! D86   D(13,15,16,4)         173.782          -DE/DX =    0.0                 !
 ! D87   D(13,15,16,17)         -6.731          -DE/DX =    0.0                 !
 ! D88   D(4,16,17,6)           -0.111          -DE/DX =    0.0                 !
 ! D89   D(4,16,17,18)         176.8926         -DE/DX =    0.0                 !
 ! D90   D(15,16,17,6)        -179.6461         -DE/DX =    0.0                 !
 ! D91   D(15,16,17,18)         -2.6425         -DE/DX =    0.0                 !
 ! D92   D(1,20,24,25)           3.4763         -DE/DX =    0.0                 !
 ! D93   D(1,20,24,26)        -177.572          -DE/DX =    0.0                 !
 ! D94   D(32,20,24,25)       -177.0672         -DE/DX =    0.0                 !
 ! D95   D(32,20,24,26)          1.8846         -DE/DX =    0.0                 !
 ! D96   D(1,20,32,30)         177.6887         -DE/DX =    0.0                 !
 ! D97   D(1,20,32,33)          -4.0912         -DE/DX =    0.0                 !
 ! D98   D(24,20,32,30)         -1.8272         -DE/DX =    0.0                 !
 ! D99   D(24,20,32,33)        176.3929         -DE/DX =    0.0                 !
 ! D100  D(1,21,22,23)         167.1152         -DE/DX =    0.0                 !
 ! D101  D(33,21,22,23)         -0.0526         -DE/DX =    0.0                 !
 ! D102  D(1,21,33,32)          11.5348         -DE/DX =    0.0                 !
 ! D103  D(1,21,33,34)        -169.7976         -DE/DX =    0.0                 !
 ! D104  D(22,21,33,32)       -178.7593         -DE/DX =    0.0                 !
 ! D105  D(22,21,33,34)         -0.0917         -DE/DX =    0.0                 !
 ! D106  D(21,22,23,34)          0.1824         -DE/DX =    0.0                 !
 ! D107  D(21,22,23,46)        179.7801         -DE/DX =    0.0                 !
 ! D108  D(22,23,34,33)         -0.2328         -DE/DX =    0.0                 !
 ! D109  D(22,23,34,35)        178.4173         -DE/DX =    0.0                 !
 ! D110  D(46,23,34,33)       -179.787          -DE/DX =    0.0                 !
 ! D111  D(46,23,34,35)         -1.1369         -DE/DX =    0.0                 !
 ! D112  D(22,23,46,47)        147.2921         -DE/DX =    0.0                 !
 ! D113  D(22,23,46,48)        -32.5267         -DE/DX =    0.0                 !
 ! D114  D(34,23,46,47)        -33.1911         -DE/DX =    0.0                 !
 ! D115  D(34,23,46,48)        146.9901         -DE/DX =    0.0                 !
 ! D116  D(20,24,25,8)         -53.2147         -DE/DX =    0.0                 !
 ! D117  D(26,24,25,8)         127.8074         -DE/DX =    0.0                 !
 ! D118  D(20,24,26,27)        179.7774         -DE/DX =    0.0                 !
 ! D119  D(20,24,26,28)         -0.5532         -DE/DX =    0.0                 !
 ! D120  D(25,24,26,27)         -1.3202         -DE/DX =    0.0                 !
 ! D121  D(25,24,26,28)        178.3492         -DE/DX =    0.0                 !
 ! D122  D(24,26,28,29)        179.9514         -DE/DX =    0.0                 !
 ! D123  D(24,26,28,30)         -0.8514         -DE/DX =    0.0                 !
 ! D124  D(27,26,28,29)         -0.3835         -DE/DX =    0.0                 !
 ! D125  D(27,26,28,30)        178.8138         -DE/DX =    0.0                 !
 ! D126  D(26,28,30,31)       -178.5306         -DE/DX =    0.0                 !
 ! D127  D(26,28,30,32)          0.8889         -DE/DX =    0.0                 !
 ! D128  D(29,28,30,31)          0.6696         -DE/DX =    0.0                 !
 ! D129  D(29,28,30,32)       -179.9108         -DE/DX =    0.0                 !
 ! D130  D(28,30,32,20)          0.4601         -DE/DX =    0.0                 !
 ! D131  D(28,30,32,33)       -177.6264         -DE/DX =    0.0                 !
 ! D132  D(31,30,32,20)        179.8806         -DE/DX =    0.0                 !
 ! D133  D(31,30,32,33)          1.7942         -DE/DX =    0.0                 !
 ! D134  D(20,32,33,21)         -4.8188         -DE/DX =    0.0                 !
 ! D135  D(20,32,33,34)        176.9146         -DE/DX =    0.0                 !
 ! D136  D(30,32,33,21)        173.3892         -DE/DX =    0.0                 !
 ! D137  D(30,32,33,34)         -4.8774         -DE/DX =    0.0                 !
 ! D138  D(21,33,34,23)          0.1929         -DE/DX =    0.0                 !
 ! D139  D(21,33,34,35)       -178.254          -DE/DX =    0.0                 !
 ! D140  D(32,33,34,23)        178.622          -DE/DX =    0.0                 !
 ! D141  D(32,33,34,35)          0.1751         -DE/DX =    0.0                 !
 ! D142  D(6,36,37,39)        -179.2614         -DE/DX =    0.0                 !
 ! D143  D(6,36,37,42)           2.1962         -DE/DX =    0.0                 !
 ! D144  D(38,36,37,39)          0.807          -DE/DX =    0.0                 !
 ! D145  D(38,36,37,42)       -177.7354         -DE/DX =    0.0                 !
 ! D146  D(6,36,38,40)        -179.9568         -DE/DX =    0.0                 !
 ! D147  D(6,36,38,43)           0.0697         -DE/DX =    0.0                 !
 ! D148  D(37,36,38,40)         -0.0246         -DE/DX =    0.0                 !
 ! D149  D(37,36,38,43)       -179.9981         -DE/DX =    0.0                 !
 ! D150  D(36,37,39,41)         -0.8761         -DE/DX =    0.0                 !
 ! D151  D(36,37,39,44)       -179.7914         -DE/DX =    0.0                 !
 ! D152  D(42,37,39,41)        177.6723         -DE/DX =    0.0                 !
 ! D153  D(42,37,39,44)         -1.243          -DE/DX =    0.0                 !
 ! D154  D(36,38,40,41)         -0.6641         -DE/DX =    0.0                 !
 ! D155  D(36,38,40,45)       -179.8464         -DE/DX =    0.0                 !
 ! D156  D(43,38,40,41)        179.3089         -DE/DX =    0.0                 !
 ! D157  D(43,38,40,45)          0.1267         -DE/DX =    0.0                 !
 ! D158  D(37,39,41,40)          0.1836         -DE/DX =    0.0                 !
 ! D159  D(37,39,41,57)       -179.6798         -DE/DX =    0.0                 !
 ! D160  D(44,39,41,40)        179.1179         -DE/DX =    0.0                 !
 ! D161  D(44,39,41,57)         -0.7455         -DE/DX =    0.0                 !
 ! D162  D(38,40,41,39)          0.5928         -DE/DX =    0.0                 !
 ! D163  D(38,40,41,57)       -179.5439         -DE/DX =    0.0                 !
 ! D164  D(45,40,41,39)        179.7893         -DE/DX =    0.0                 !
 ! D165  D(45,40,41,57)         -0.3474         -DE/DX =    0.0                 !
 ! D166  D(23,46,47,49)        179.1182         -DE/DX =    0.0                 !
 ! D167  D(23,46,47,52)         -2.5215         -DE/DX =    0.0                 !
 ! D168  D(48,46,47,49)         -1.0659         -DE/DX =    0.0                 !
 ! D169  D(48,46,47,52)        177.2945         -DE/DX =    0.0                 !
 ! D170  D(23,46,48,50)       -179.8942         -DE/DX =    0.0                 !
 ! D171  D(23,46,48,53)          0.5634         -DE/DX =    0.0                 !
 ! D172  D(47,46,48,50)          0.2884         -DE/DX =    0.0                 !
 ! D173  D(47,46,48,53)       -179.254          -DE/DX =    0.0                 !
 ! D174  D(46,47,49,51)          0.9195         -DE/DX =    0.0                 !
 ! D175  D(46,47,49,54)        179.7676         -DE/DX =    0.0                 !
 ! D176  D(52,47,49,51)       -177.4517         -DE/DX =    0.0                 !
 ! D177  D(52,47,49,54)          1.3963         -DE/DX =    0.0                 !
 ! D178  D(46,48,50,51)          0.6114         -DE/DX =    0.0                 !
 ! D179  D(46,48,50,55)       -179.9382         -DE/DX =    0.0                 !
 ! D180  D(53,48,50,51)       -179.854          -DE/DX =    0.0                 !
 ! D181  D(53,48,50,55)         -0.4036         -DE/DX =    0.0                 !
 ! D182  D(47,49,51,50)         -0.0135         -DE/DX =    0.0                 !
 ! D183  D(47,49,51,56)        179.7358         -DE/DX =    0.0                 !
 ! D184  D(54,49,51,50)       -178.8811         -DE/DX =    0.0                 !
 ! D185  D(54,49,51,56)          0.8682         -DE/DX =    0.0                 !
 ! D186  D(48,50,51,49)         -0.7579         -DE/DX =    0.0                 !
 ! D187  D(48,50,51,56)        179.4929         -DE/DX =    0.0                 !
 ! D188  D(55,50,51,49)        179.7823         -DE/DX =    0.0                 !
 ! D189  D(55,50,51,56)          0.033          -DE/DX =    0.0                 !
 --------------------------------------------------------------------------------
 Lowest energy point so far.  Saving SCF results.
 GradGradGradGradGradGradGradGradGradGradGradGradGradGradGradGradGradGrad

 Largest change from initial coordinates is atom   13       0.000 Angstoms.
 Leave Link  103 at Sat Oct 20 09:58:01 2018, MaxMem=   838860800 cpu:         5.5
 (Enter /soft/sl6.3/x86_64/gaussian/g09_d01/g09/l202.exe)
 Stoichiometry    C26H18Cl2F2FeN8(5)
 Framework group  C1[X(C26H18Cl2F2FeN8)]
 Deg. of freedom   165
 Full point group                 C1      NOp   1
 RotChk:  IX=0 Diff= 3.14D-16
 Largest Abelian subgroup         C1      NOp   1
 Largest concise Abelian subgroup C1      NOp   1
                         Standard orientation:                         
 ---------------------------------------------------------------------
 Center     Atomic      Atomic             Coordinates (Angstroms)
 Number     Number       Type             X           Y           Z
 ---------------------------------------------------------------------
      1         26           0       -1.737231   -0.213119    0.039874
      2         17           0       -2.023970    0.267095   -2.285025
      3          7           0       -2.837107   -2.213571   -0.435126
      4          7           0       -0.164484   -1.770560   -0.174796
      5          7           0        1.117320   -1.760351   -0.009594
      6          7           0        1.525098   -3.046559   -0.039729
      7          6           0       -4.143374   -2.356991   -0.658093
      8          1           0       -4.732567   -1.448380   -0.627749
      9          6           0       -4.737527   -3.582354   -0.937833
     10          1           0       -5.805006   -3.644211   -1.107194
     11          6           0       -3.926210   -4.710928   -1.001854
     12          1           0       -4.348968   -5.684815   -1.219561
     13          6           0       -2.560470   -4.568937   -0.798167
     14          1           0       -1.900104   -5.424807   -0.865221
     15          6           0       -2.048735   -3.299791   -0.517281
     16          6           0       -0.620795   -3.049672   -0.320755
     17          6           0        0.470139   -3.883642   -0.232555
     18          1           0        0.577782   -4.953363   -0.246888
     19         17           0       -1.824253   -0.730681    2.367584
     20          7           0       -3.274183    1.474850    0.517780
     21          7           0       -0.579688    1.681183    0.194466
     22          7           0        0.666213    1.974034    0.015955
     23          7           0        0.748905    3.320178   -0.032427
     24          6           0       -4.567741    1.308745    0.792954
     25          1           0       -4.913275    0.283262    0.848601
     26          6           0       -5.438956    2.367997    1.021383
     27          1           0       -6.482643    2.178257    1.237631
     28          6           0       -4.932243    3.662920    0.970959
     29          1           0       -5.577420    4.516716    1.142305
     30          6           0       -3.580479    3.846071    0.713787
     31          1           0       -3.152513    4.840764    0.691850
     32          6           0       -2.777286    2.724214    0.495488
     33          6           0       -1.335002    2.817226    0.267699
     34          6           0       -0.479243    3.884642    0.124137
     35          1           0       -0.628351    4.949116    0.141203
     36          6           0        2.900250   -3.370342    0.145609
     37          6           0        3.473929   -4.416064   -0.575865
     38          6           0        3.655757   -2.627456    1.053144
     39          6           0        4.813085   -4.736123   -0.378154
     40          6           0        4.997603   -2.935375    1.239763
     41          6           0        5.552613   -3.988248    0.525684
     42          1           0        2.889220   -4.963386   -1.304703
     43          1           0        3.186229   -1.821202    1.600200
     44          1           0        5.288218   -5.540086   -0.925227
     45          1           0        5.610851   -2.380242    1.937888
     46          6           0        2.009295    3.958355   -0.217666
     47          6           0        2.085615    5.160547   -0.919579
     48          6           0        3.157066    3.363579    0.307177
     49          6           0        3.316566    5.787730   -1.081005
     50          6           0        4.389428    3.980686    0.132728
     51          6           0        4.448399    5.186494   -0.551761
     52          1           0        1.198107    5.595105   -1.362017
     53          1           0        3.073330    2.424893    0.837242
     54          1           0        3.407743    6.719529   -1.623949
     55          1           0        5.298099    3.544162    0.526883
     56          9           0        5.643005    5.789636   -0.711578
     57          9           0        6.851934   -4.292234    0.714147
 ---------------------------------------------------------------------
 Rotational constants (GHZ):      0.0719954      0.0692777      0.0384216
 Leave Link  202 at Sat Oct 20 09:58:01 2018, MaxMem=   838860800 cpu:         0.1
 (Enter /soft/sl6.3/x86_64/gaussian/g09_d01/g09/l9999.exe)
 1\1\GINC-NODE0402\FOpt\UB3LYP\6-311G(d,p)\C26H18Cl2F2Fe1N8(5)\CONRADJ\
 20-Oct-2018\0\\#P b3lyp/6-311G(d,p) opt scf=(conver=8)\\Comment:\\0,5\
 Fe,-1.737231,-0.213119,0.039874\Cl,-2.02397,0.267095,-2.285025\N,-2.83
 7108,-2.21357,-0.435126\N,-0.164484,-1.77056,-0.174796\N,1.11732,-1.76
 0351,-0.009594\N,1.525097,-3.046559,-0.039729\C,-4.143375,-2.35699,-0.
 658093\H,-4.732567,-1.448379,-0.627749\C,-4.737528,-3.582353,-0.937833
 \H,-5.805007,-3.64421,-1.107194\C,-3.926211,-4.710927,-1.001854\H,-4.3
 48969,-5.684814,-1.219561\C,-2.560471,-4.568937,-0.798167\H,-1.900105,
 -5.424807,-0.865221\C,-2.048736,-3.299791,-0.517281\C,-0.620796,-3.049
 672,-0.320755\C,0.470138,-3.883642,-0.232555\H,0.577781,-4.953363,-0.2
 46888\Cl,-1.824253,-0.730681,2.367584\N,-3.274183,1.474851,0.51778\N,-
 0.579688,1.681183,0.194466\N,0.666213,1.974034,0.015955\N,0.748906,3.3
 20178,-0.032427\C,-4.567741,1.308746,0.792954\H,-4.913275,0.283263,0.8
 48601\C,-5.438956,2.367998,1.021383\H,-6.482643,2.178258,1.237631\C,-4
 .932242,3.662921,0.970959\H,-5.577419,4.516717,1.142305\C,-3.580478,3.
 846072,0.713787\H,-3.152512,4.840765,0.69185\C,-2.777286,2.724215,0.49
 5488\C,-1.335002,2.817226,0.267699\C,-0.479242,3.884642,0.124137\H,-0.
 62835,4.949116,0.141203\C,2.900249,-3.370343,0.145609\C,3.473928,-4.41
 6065,-0.575865\C,3.655756,-2.627457,1.053144\C,4.813084,-4.736124,-0.3
 78154\C,4.997602,-2.935376,1.239763\C,5.552612,-3.988249,0.525684\H,2.
 889219,-4.963387,-1.304703\H,3.186229,-1.821203,1.6002\H,5.288217,-5.5
 40087,-0.925227\H,5.61085,-2.380243,1.937888\C,2.009296,3.958355,-0.21
 7666\C,2.085616,5.160547,-0.919579\C,3.157067,3.363578,0.307177\C,3.31
 6567,5.787729,-1.081005\C,4.389429,3.980685,0.132728\C,4.4484,5.186493
 ,-0.551761\H,1.198108,5.595105,-1.362017\H,3.07333,2.424892,0.837242\H
 ,3.407744,6.719528,-1.623949\H,5.2981,3.544161,0.526883\F,5.643006,5.7
 89635,-0.711578\F,6.851933,-4.292235,0.714147\\Version=AS64L-G09RevD.0
 1\State=5-A\HF=-3823.9407909\S2=6.008056\S2-1=0.\S2A=6.000019\RMSD=9.1
 31e-09\RMSF=4.072e-06\Dipole=0.19279,0.016249,-0.0776073\Quadrupole=5.
 5552211,40.8966176,-46.4518387,-5.5797871,0.1875529,12.2222136\PG=C01 
 [X(C26H18Cl2F2Fe1N8)]\\@


 Everything starts as somebody's daydream.
                           -- Larry Niven
 Job cpu time:       0 days  8 hours 11 minutes 23.5 seconds.
 File lengths (MBytes):  RWF=    678 Int=      0 D2E=      0 Chk=     60 Scr=      1
 Normal termination of Gaussian 09 at Sat Oct 20 09:58:01 2018.
