# Supplementary material for: DFT and CV data of 4-phenyl-substituted dichloro(bis{2-[1-(phenyl)-1H-1,2,3-triazol-4-yl-κN3]pyridine-κN})iron(II) coordination compounds
Source: Data Brief. 2018 Oct 27;21:1458–71. doi: 10.1016/j.dib.2018.10.085 (PMC6234228; doi:10.1016/j.dib.2018.10.085)
Supplement: Supplementary file 2 — Supplementary material. [file mmc2.zip › DIB_DFT_files_Fe/FeCl2L12_H_cis1.log]

 Entering Gaussian System, Link 0=g09
 Input=FeCl2L12_H_cis1.com
 Output=FeCl2L12_H_cis1.log
 Initial command:
 /soft/sl6.3/x86_64/gaussian/g09_d01/g09/l1.exe "/scratch/conradj/558872.ui.FeCl2L12_H_cis1/Gau-16007.inp" -scrdir="/scratch/conradj/558872.ui.FeCl2L12_H_cis1/"
 Default linda workers:  node0405-ib,node0406-ib
 Default is to use  16 SMP processors on each worker.
 Entering Link 1 = /soft/sl6.3/x86_64/gaussian/g09_d01/g09/l1.exe PID=     16008.
  
 Copyright (c) 1988,1990,1992,1993,1995,1998,2003,2009,2013,
            Gaussian, Inc.  All Rights Reserved.
  
 This is part of the Gaussian(R) 09 program.  It is based on
 the Gaussian(R) 03 system (copyright 2003, Gaussian, Inc.),
 the Gaussian(R) 98 system (copyright 1998, Gaussian, Inc.),
 the Gaussian(R) 94 system (copyright 1995, Gaussian, Inc.),
 the Gaussian 92(TM) system (copyright 1992, Gaussian, Inc.),
 the Gaussian 90(TM) system (copyright 1990, Gaussian, Inc.),
 the Gaussian 88(TM) system (copyright 1988, Gaussian, Inc.),
 the Gaussian 86(TM) system (copyright 1986, Carnegie Mellon
 University), and the Gaussian 82(TM) system (copyright 1983,
 Carnegie Mellon University). Gaussian is a federally registered
 trademark of Gaussian, Inc.
  
 This software contains proprietary and confidential information,
 including trade secrets, belonging to Gaussian, Inc.
  
 This software is provided under written license and may be
 used, copied, transmitted, or stored only in accord with that
 written license.
  
 The following legend is applicable only to US Government
 contracts under FAR:
  
                    RESTRICTED RIGHTS LEGEND
  
 Use, reproduction and disclosure by the US Government is
 subject to restrictions as set forth in subparagraphs (a)
 and (c) of the Commercial Computer Software - Restricted
 Rights clause in FAR 52.227-19.
  
 Gaussian, Inc.
 340 Quinnipiac St., Bldg. 40, Wallingford CT 06492
  
  
 ---------------------------------------------------------------
 Warning -- This program may not be used in any manner that
 competes with the business of Gaussian, Inc. or will provide
 assistance to any competitor of Gaussian, Inc.  The licensee
 of this program is prohibited from giving any competitor of
 Gaussian, Inc. access to this program.  By using this program,
 the user acknowledges that Gaussian, Inc. is engaged in the
 business of creating and licensing software in the field of
 computational chemistry and represents and warrants to the
 licensee that it is not a competitor of Gaussian, Inc. and that
 it will not use this program in any manner prohibited above.
 ---------------------------------------------------------------
  

 Cite this work as:
 Gaussian 09, Revision D.01,
 M. J. Frisch, G. W. Trucks, H. B. Schlegel, G. E. Scuseria, 
 M. A. Robb, J. R. Cheeseman, G. Scalmani, V. Barone, B. Mennucci, 
 G. A. Petersson, H. Nakatsuji, M. Caricato, X. Li, H. P. Hratchian, 
 A. F. Izmaylov, J. Bloino, G. Zheng, J. L. Sonnenberg, M. Hada, 
 M. Ehara, K. Toyota, R. Fukuda, J. Hasegawa, M. Ishida, T. Nakajima, 
 Y. Honda, O. Kitao, H. Nakai, T. Vreven, J. A. Montgomery, Jr., 
 J. E. Peralta, F. Ogliaro, M. Bearpark, J. J. Heyd, E. Brothers, 
 K. N. Kudin, V. N. Staroverov, T. Keith, R. Kobayashi, J. Normand, 
 K. Raghavachari, A. Rendell, J. C. Burant, S. S. Iyengar, J. Tomasi, 
 M. Cossi, N. Rega, J. M. Millam, M. Klene, J. E. Knox, J. B. Cross, 
 V. Bakken, C. Adamo, J. Jaramillo, R. Gomperts, R. E. Stratmann, 
 O. Yazyev, A. J. Austin, R. Cammi, C. Pomelli, J. W. Ochterski, 
 R. L. Martin, K. Morokuma, V. G. Zakrzewski, G. A. Voth, 
 P. Salvador, J. J. Dannenberg, S. Dapprich, A. D. Daniels, 
 O. Farkas, J. B. Foresman, J. V. Ortiz, J. Cioslowski, 
 and D. J. Fox, Gaussian, Inc., Wallingford CT, 2013.
 
 ******************************************
 Gaussian 09:  AS64L-G09RevD.01 24-Apr-2013
                20-Oct-2018 
 ******************************************
 %chk=FeCl2L12_H_cis1.chk
 SetLPE:  input flags="-opt 'Tsnet.Node.lindarsharg: ssh' "
 SetLPE:    new flags="-opt 'Tsnet.Node.lindarsharg: ssh'  -nodelist 'node0405-ib node0406-ib'"
 Will use up to    2 processors via Linda.
 ---------------------------------------
 #P b3lyp/6-311G(d,p) opt scf=(conver=8)
 ---------------------------------------
 1/14=-1,18=20,19=15,26=3,38=1/1,3;
 2/9=110,12=2,17=6,18=5,40=1/2;
 3/5=4,6=6,7=101,11=2,16=1,25=1,30=1,71=1,74=-5/1,2,3;
 4//1;
 5/5=2,6=8,38=5/2;
 6/7=2,8=2,9=2,10=2,28=1/1;
 7//1,2,3,16;
 1/14=-1,18=20,19=15,26=3/3(2);
 2/9=110/2;
 99//99;
 2/9=110/2;
 3/5=4,6=6,7=101,11=2,16=1,25=1,30=1,71=1,74=-5/1,2,3;
 4/5=5,16=3,69=1/1;
 5/5=2,6=8,38=5/2;
 7//1,2,3,16;
 1/14=-1,18=20,19=15,26=3/3(-5);
 2/9=110/2;
 6/7=2,8=2,9=2,10=2,19=2,28=1/1;
 99/9=1/99;
 Leave Link    1 at Sat Oct 20 15:47:39 2018, MaxMem=           0 cpu:         1.3
 (Enter /soft/sl6.3/x86_64/gaussian/g09_d01/g09/l101.exe)
 --------
 Comment:
 --------
 Symbolic Z-matrix:
 Charge =  0 Multiplicity = 5
 26                   -0.03009   0.2758   -0.14102 
 17                   -0.14685   2.02606   1.50055 
 7                    -0.40272  -1.10737   1.72907 
 7                    -2.20567  -0.06169   0.02761 
 7                    -3.1896    0.47324  -0.62411 
 7                    -4.28817   0.34328   0.14721 
 6                     0.5441   -1.62007   2.51708 
 1                     1.56233  -1.50857   2.16384 
 6                     0.26805  -2.23768   3.73168 
 1                     1.07467  -2.62959   4.33815 
 6                    -1.05854  -2.32625   4.14386 
 1                    -1.31508  -2.79842   5.08507 
 6                    -2.05147  -1.79253   3.33382 
 1                    -3.09257  -1.84133   3.62848 
 6                    -1.68507  -1.18182   2.13264 
 6                    -2.64348  -0.55992   1.22495 
 6                    -3.99101  -0.29793   1.30936 
 1                    -4.71734  -0.45875   2.08532 
 17                    0.05207   1.26368  -2.25397 
 7                     0.4515   -1.70841  -1.25145 
 7                     2.20242  -0.07639   0.00129 
 7                     3.16233   0.68765   0.41546 
 7                     4.28239   0.29071  -0.21843 
 6                    -0.4659   -2.49872  -1.81028 
 1                    -1.49741  -2.26142  -1.57666 
 6                    -0.14249  -3.55126  -2.66021 
 1                    -0.92513  -4.15882  -3.09656 
 6                     1.20019  -3.79064  -2.93657 
 1                     1.49341  -4.60033  -3.59467 
 6                     2.16329  -2.97195  -2.36078 
 1                     3.21614  -3.13228  -2.55825 
 6                     1.74976  -1.9322   -1.52596 
 6                     2.67715  -0.99164  -0.89802 
 6                     4.02446  -0.7575   -1.04791 
 1                     4.77451  -1.19101  -1.68445 
 6                    -5.53468   0.8839   -0.28879 
 6                    -6.73025   0.29308   0.11763 
 6                    -5.53047   2.00396  -1.12011 
 6                    -7.93796   0.84312  -0.3023 
 6                    -6.74506   2.53264  -1.54297 
 6                    -7.94881   1.96121  -1.13278 
 1                    -6.7218   -0.59688   0.73513 
 1                    -4.58703   2.43946  -1.42071 
 1                    -8.86955   0.38735   0.01186 
 1                    -6.74741   3.40263  -2.18874 
 1                    -8.89095   2.38392  -1.46124 
 6                     5.51112   0.98434   0.00175 
 6                     6.7237    0.3064   -0.11291 
 6                     5.46962   2.33901   0.33106 
 6                     7.91242   1.00166   0.09027 
 6                     6.66534   3.0158    0.54486 
 6                     7.88644   2.35471   0.41985 
 1                     6.74274  -0.75348  -0.33603 
 1                     4.51318   2.83709   0.41674 
 1                     8.85774   0.47937   0.00208 
 1                     6.63929   4.068     0.80177 
 1                     8.81384   2.89125   0.5818 
 
 Add virtual bond connecting atoms N3         and Fe1        Dist= 4.45D+00.
 Add virtual bond connecting atoms N4         and Fe1        Dist= 4.17D+00.
 Add virtual bond connecting atoms N20        and Fe1        Dist= 4.39D+00.
 Add virtual bond connecting atoms N21        and Fe1        Dist= 4.28D+00.
 NAtoms=     57 NQM=       57 NQMF=       0 NMMI=      0 NMMIF=      0
                NMic=       0 NMicF=      0.
                    Isotopes and Nuclear Properties:
 (Nuclear quadrupole moments (NQMom) in fm**2, nuclear magnetic moments (NMagM)
  in nuclear magnetons)

  Atom         1           2           3           4           5           6           7           8           9          10
 IAtWgt=          56          35          14          14          14          14          12           1          12           1
 AtmWgt=  55.9349393  34.9688527  14.0030740  14.0030740  14.0030740  14.0030740  12.0000000   1.0078250  12.0000000   1.0078250
 NucSpn=           0           3           2           2           2           2           0           1           0           1
 AtZEff=   0.0000000   0.0000000   0.0000000   0.0000000   0.0000000   0.0000000   0.0000000   0.0000000   0.0000000   0.0000000
 NQMom=    0.0000000  -8.1650000   2.0440000   2.0440000   2.0440000   2.0440000   0.0000000   0.0000000   0.0000000   0.0000000
 NMagM=    0.0000000   0.8218740   0.4037610   0.4037610   0.4037610   0.4037610   0.0000000   2.7928460   0.0000000   2.7928460
 AtZNuc=  26.0000000  17.0000000   7.0000000   7.0000000   7.0000000   7.0000000   6.0000000   1.0000000   6.0000000   1.0000000

  Atom        11          12          13          14          15          16          17          18          19          20
 IAtWgt=          12           1          12           1          12          12          12           1          35          14
 AtmWgt=  12.0000000   1.0078250  12.0000000   1.0078250  12.0000000  12.0000000  12.0000000   1.0078250  34.9688527  14.0030740
 NucSpn=           0           1           0           1           0           0           0           1           3           2
 AtZEff=   0.0000000   0.0000000   0.0000000   0.0000000   0.0000000   0.0000000   0.0000000   0.0000000   0.0000000   0.0000000
 NQMom=    0.0000000   0.0000000   0.0000000   0.0000000   0.0000000   0.0000000   0.0000000   0.0000000  -8.1650000   2.0440000
 NMagM=    0.0000000   2.7928460   0.0000000   2.7928460   0.0000000   0.0000000   0.0000000   2.7928460   0.8218740   0.4037610
 AtZNuc=   6.0000000   1.0000000   6.0000000   1.0000000   6.0000000   6.0000000   6.0000000   1.0000000  17.0000000   7.0000000

  Atom        21          22          23          24          25          26          27          28          29          30
 IAtWgt=          14          14          14          12           1          12           1          12           1          12
 AtmWgt=  14.0030740  14.0030740  14.0030740  12.0000000   1.0078250  12.0000000   1.0078250  12.0000000   1.0078250  12.0000000
 NucSpn=           2           2           2           0           1           0           1           0           1           0
 AtZEff=   0.0000000   0.0000000   0.0000000   0.0000000   0.0000000   0.0000000   0.0000000   0.0000000   0.0000000   0.0000000
 NQMom=    2.0440000   2.0440000   2.0440000   0.0000000   0.0000000   0.0000000   0.0000000   0.0000000   0.0000000   0.0000000
 NMagM=    0.4037610   0.4037610   0.4037610   0.0000000   2.7928460   0.0000000   2.7928460   0.0000000   2.7928460   0.0000000
 AtZNuc=   7.0000000   7.0000000   7.0000000   6.0000000   1.0000000   6.0000000   1.0000000   6.0000000   1.0000000   6.0000000

  Atom        31          32          33          34          35          36          37          38          39          40
 IAtWgt=           1          12          12          12           1          12          12          12          12          12
 AtmWgt=   1.0078250  12.0000000  12.0000000  12.0000000   1.0078250  12.0000000  12.0000000  12.0000000  12.0000000  12.0000000
 NucSpn=           1           0           0           0           1           0           0           0           0           0
 AtZEff=   0.0000000   0.0000000   0.0000000   0.0000000   0.0000000   0.0000000   0.0000000   0.0000000   0.0000000   0.0000000
 NQMom=    0.0000000   0.0000000   0.0000000   0.0000000   0.0000000   0.0000000   0.0000000   0.0000000   0.0000000   0.0000000
 NMagM=    2.7928460   0.0000000   0.0000000   0.0000000   2.7928460   0.0000000   0.0000000   0.0000000   0.0000000   0.0000000
 AtZNuc=   1.0000000   6.0000000   6.0000000   6.0000000   1.0000000   6.0000000   6.0000000   6.0000000   6.0000000   6.0000000

  Atom        41          42          43          44          45          46          47          48          49          50
 IAtWgt=          12           1           1           1           1           1          12          12          12          12
 AtmWgt=  12.0000000   1.0078250   1.0078250   1.0078250   1.0078250   1.0078250  12.0000000  12.0000000  12.0000000  12.0000000
 NucSpn=           0           1           1           1           1           1           0           0           0           0
 AtZEff=   0.0000000   0.0000000   0.0000000   0.0000000   0.0000000   0.0000000   0.0000000   0.0000000   0.0000000   0.0000000
 NQMom=    0.0000000   0.0000000   0.0000000   0.0000000   0.0000000   0.0000000   0.0000000   0.0000000   0.0000000   0.0000000
 NMagM=    0.0000000   2.7928460   2.7928460   2.7928460   2.7928460   2.7928460   0.0000000   0.0000000   0.0000000   0.0000000
 AtZNuc=   6.0000000   1.0000000   1.0000000   1.0000000   1.0000000   1.0000000   6.0000000   6.0000000   6.0000000   6.0000000

  Atom        51          52          53          54          55          56          57
 IAtWgt=          12          12           1           1           1           1           1
 AtmWgt=  12.0000000  12.0000000   1.0078250   1.0078250   1.0078250   1.0078250   1.0078250
 NucSpn=           0           0           1           1           1           1           1
 AtZEff=   0.0000000   0.0000000   0.0000000   0.0000000   0.0000000   0.0000000   0.0000000
 NQMom=    0.0000000   0.0000000   0.0000000   0.0000000   0.0000000   0.0000000   0.0000000
 NMagM=    0.0000000   0.0000000   2.7928460   2.7928460   2.7928460   2.7928460   2.7928460
 AtZNuc=   6.0000000   6.0000000   1.0000000   1.0000000   1.0000000   1.0000000   1.0000000
 Leave Link  101 at Sat Oct 20 15:47:39 2018, MaxMem=  1073741824 cpu:         7.3
 (Enter /soft/sl6.3/x86_64/gaussian/g09_d01/g09/l103.exe)

 GradGradGradGradGradGradGradGradGradGradGradGradGradGradGradGradGradGrad
 Berny optimization.
 Initialization pass.
                           ----------------------------
                           !    Initial Parameters    !
                           ! (Angstroms and Degrees)  !
 --------------------------                            --------------------------
 ! Name  Definition              Value          Derivative Info.                !
 --------------------------------------------------------------------------------
 ! R1    R(1,2)                  2.4025         estimate D2E/DX2                !
 ! R2    R(1,3)                  2.3557         estimate D2E/DX2                !
 ! R3    R(1,4)                  2.208          estimate D2E/DX2                !
 ! R4    R(1,19)                 2.3339         estimate D2E/DX2                !
 ! R5    R(1,20)                 2.3242         estimate D2E/DX2                !
 ! R6    R(1,21)                 2.2646         estimate D2E/DX2                !
 ! R7    R(3,7)                  1.3343         estimate D2E/DX2                !
 ! R8    R(3,15)                 1.3464         estimate D2E/DX2                !
 ! R9    R(4,5)                  1.2958         estimate D2E/DX2                !
 ! R10   R(4,16)                 1.3688         estimate D2E/DX2                !
 ! R11   R(5,6)                  1.3486         estimate D2E/DX2                !
 ! R12   R(6,17)                 1.3602         estimate D2E/DX2                !
 ! R13   R(6,36)                 1.4269         estimate D2E/DX2                !
 ! R14   R(7,8)                  1.0835         estimate D2E/DX2                !
 ! R15   R(7,9)                  1.3903         estimate D2E/DX2                !
 ! R16   R(9,10)                 1.0826         estimate D2E/DX2                !
 ! R17   R(9,11)                 1.392          estimate D2E/DX2                !
 ! R18   R(11,12)                1.0838         estimate D2E/DX2                !
 ! R19   R(11,13)                1.3881         estimate D2E/DX2                !
 ! R20   R(13,14)                1.0831         estimate D2E/DX2                !
 ! R21   R(13,15)                1.3964         estimate D2E/DX2                !
 ! R22   R(15,16)                1.4592         estimate D2E/DX2                !
 ! R23   R(16,17)                1.3753         estimate D2E/DX2                !
 ! R24   R(17,18)                1.075          estimate D2E/DX2                !
 ! R25   R(20,24)                1.3336         estimate D2E/DX2                !
 ! R26   R(20,32)                1.3457         estimate D2E/DX2                !
 ! R27   R(21,22)                1.2949         estimate D2E/DX2                !
 ! R28   R(21,33)                1.3681         estimate D2E/DX2                !
 ! R29   R(22,23)                1.3468         estimate D2E/DX2                !
 ! R30   R(23,34)                1.3614         estimate D2E/DX2                !
 ! R31   R(23,47)                1.4281         estimate D2E/DX2                !
 ! R32   R(24,25)                1.0839         estimate D2E/DX2                !
 ! R33   R(24,26)                1.391          estimate D2E/DX2                !
 ! R34   R(26,27)                1.0826         estimate D2E/DX2                !
 ! R35   R(26,28)                1.3916         estimate D2E/DX2                !
 ! R36   R(28,29)                1.0838         estimate D2E/DX2                !
 ! R37   R(28,30)                1.389          estimate D2E/DX2                !
 ! R38   R(30,31)                1.0831         estimate D2E/DX2                !
 ! R39   R(30,32)                1.3961         estimate D2E/DX2                !
 ! R40   R(32,33)                1.4625         estimate D2E/DX2                !
 ! R41   R(33,34)                1.3757         estimate D2E/DX2                !
 ! R42   R(34,35)                1.075          estimate D2E/DX2                !
 ! R43   R(36,37)                1.3941         estimate D2E/DX2                !
 ! R44   R(36,38)                1.3949         estimate D2E/DX2                !
 ! R45   R(37,39)                1.3919         estimate D2E/DX2                !
 ! R46   R(37,42)                1.0832         estimate D2E/DX2                !
 ! R47   R(38,40)                1.3905         estimate D2E/DX2                !
 ! R48   R(38,43)                1.0817         estimate D2E/DX2                !
 ! R49   R(39,41)                1.3928         estimate D2E/DX2                !
 ! R50   R(39,44)                1.0836         estimate D2E/DX2                !
 ! R51   R(40,41)                1.3942         estimate D2E/DX2                !
 ! R52   R(40,45)                1.0835         estimate D2E/DX2                !
 ! R53   R(41,46)                1.0836         estimate D2E/DX2                !
 ! R54   R(47,48)                1.3939         estimate D2E/DX2                !
 ! R55   R(47,49)                1.3947         estimate D2E/DX2                !
 ! R56   R(48,50)                1.392          estimate D2E/DX2                !
 ! R57   R(48,53)                1.0833         estimate D2E/DX2                !
 ! R58   R(49,51)                1.3905         estimate D2E/DX2                !
 ! R59   R(49,54)                1.0818         estimate D2E/DX2                !
 ! R60   R(50,52)                1.3929         estimate D2E/DX2                !
 ! R61   R(50,55)                1.0836         estimate D2E/DX2                !
 ! R62   R(51,52)                1.3942         estimate D2E/DX2                !
 ! R63   R(51,56)                1.0834         estimate D2E/DX2                !
 ! R64   R(52,57)                1.0836         estimate D2E/DX2                !
 ! A1    A(2,1,3)               82.9715         estimate D2E/DX2                !
 ! A2    A(2,1,4)               90.6465         estimate D2E/DX2                !
 ! A3    A(2,1,19)             108.1764         estimate D2E/DX2                !
 ! A4    A(2,1,20)             163.4289         estimate D2E/DX2                !
 ! A5    A(2,1,21)              96.7923         estimate D2E/DX2                !
 ! A6    A(3,1,4)               72.1677         estimate D2E/DX2                !
 ! A7    A(3,1,20)              84.8819         estimate D2E/DX2                !
 ! A8    A(3,1,21)              90.8445         estimate D2E/DX2                !
 ! A9    A(4,1,19)              99.7018         estimate D2E/DX2                !
 ! A10   A(4,1,20)              96.3245         estimate D2E/DX2                !
 ! A11   A(4,1,21)             160.5212         estimate D2E/DX2                !
 ! A12   A(19,1,20)             85.4992         estimate D2E/DX2                !
 ! A13   A(19,1,21)             95.0494         estimate D2E/DX2                !
 ! A14   A(20,1,21)             72.1208         estimate D2E/DX2                !
 ! A15   A(1,3,7)              125.6066         estimate D2E/DX2                !
 ! A16   A(1,3,15)             114.9024         estimate D2E/DX2                !
 ! A17   A(7,3,15)             118.5276         estimate D2E/DX2                !
 ! A18   A(1,4,5)              130.2906         estimate D2E/DX2                !
 ! A19   A(1,4,16)             115.9506         estimate D2E/DX2                !
 ! A20   A(5,4,16)             110.3257         estimate D2E/DX2                !
 ! A21   A(4,5,6)              106.9248         estimate D2E/DX2                !
 ! A22   A(5,6,17)             110.863          estimate D2E/DX2                !
 ! A23   A(5,6,36)             120.022          estimate D2E/DX2                !
 ! A24   A(17,6,36)            129.0895         estimate D2E/DX2                !
 ! A25   A(3,7,8)              115.7712         estimate D2E/DX2                !
 ! A26   A(3,7,9)              123.0762         estimate D2E/DX2                !
 ! A27   A(8,7,9)              121.1396         estimate D2E/DX2                !
 ! A28   A(7,9,10)             120.1506         estimate D2E/DX2                !
 ! A29   A(7,9,11)             118.437          estimate D2E/DX2                !
 ! A30   A(10,9,11)            121.4105         estimate D2E/DX2                !
 ! A31   A(9,11,12)            120.6947         estimate D2E/DX2                !
 ! A32   A(9,11,13)            118.9761         estimate D2E/DX2                !
 ! A33   A(12,11,13)           120.3281         estimate D2E/DX2                !
 ! A34   A(11,13,14)           120.7628         estimate D2E/DX2                !
 ! A35   A(11,13,15)           118.8429         estimate D2E/DX2                !
 ! A36   A(14,13,15)           120.3931         estimate D2E/DX2                !
 ! A37   A(3,15,13)            122.1343         estimate D2E/DX2                !
 ! A38   A(3,15,16)            114.5536         estimate D2E/DX2                !
 ! A39   A(13,15,16)           123.3071         estimate D2E/DX2                !
 ! A40   A(4,16,15)            119.2875         estimate D2E/DX2                !
 ! A41   A(4,16,17)            107.3217         estimate D2E/DX2                !
 ! A42   A(15,16,17)           133.3564         estimate D2E/DX2                !
 ! A43   A(6,17,16)            104.5617         estimate D2E/DX2                !
 ! A44   A(6,17,18)            122.6608         estimate D2E/DX2                !
 ! A45   A(16,17,18)           132.6735         estimate D2E/DX2                !
 ! A46   A(1,20,24)            124.3037         estimate D2E/DX2                !
 ! A47   A(1,20,32)            116.0609         estimate D2E/DX2                !
 ! A48   A(24,20,32)           118.6609         estimate D2E/DX2                !
 ! A49   A(1,21,22)            131.2348         estimate D2E/DX2                !
 ! A50   A(1,21,33)            113.8788         estimate D2E/DX2                !
 ! A51   A(22,21,33)           110.3494         estimate D2E/DX2                !
 ! A52   A(21,22,23)           106.9814         estimate D2E/DX2                !
 ! A53   A(22,23,34)           110.8632         estimate D2E/DX2                !
 ! A54   A(22,23,47)           119.9892         estimate D2E/DX2                !
 ! A55   A(34,23,47)           129.1196         estimate D2E/DX2                !
 ! A56   A(20,24,25)           115.7593         estimate D2E/DX2                !
 ! A57   A(20,24,26)           122.9925         estimate D2E/DX2                !
 ! A58   A(25,24,26)           121.2391         estimate D2E/DX2                !
 ! A59   A(24,26,27)           120.1887         estimate D2E/DX2                !
 ! A60   A(24,26,28)           118.4148         estimate D2E/DX2                !
 ! A61   A(27,26,28)           121.3949         estimate D2E/DX2                !
 ! A62   A(26,28,29)           120.6732         estimate D2E/DX2                !
 ! A63   A(26,28,30)           119.0319         estimate D2E/DX2                !
 ! A64   A(29,28,30)           120.2943         estimate D2E/DX2                !
 ! A65   A(28,30,31)           120.741          estimate D2E/DX2                !
 ! A66   A(28,30,32)           118.7813         estimate D2E/DX2                !
 ! A67   A(31,30,32)           120.477          estimate D2E/DX2                !
 ! A68   A(20,32,30)           122.1138         estimate D2E/DX2                !
 ! A69   A(20,32,33)           114.6587         estimate D2E/DX2                !
 ! A70   A(30,32,33)           123.2216         estimate D2E/DX2                !
 ! A71   A(21,33,32)           119.4995         estimate D2E/DX2                !
 ! A72   A(21,33,34)           107.3128         estimate D2E/DX2                !
 ! A73   A(32,33,34)           133.1326         estimate D2E/DX2                !
 ! A74   A(23,34,33)           104.4902         estimate D2E/DX2                !
 ! A75   A(23,34,35)           122.6211         estimate D2E/DX2                !
 ! A76   A(33,34,35)           132.7802         estimate D2E/DX2                !
 ! A77   A(6,36,37)            119.9664         estimate D2E/DX2                !
 ! A78   A(6,36,38)            118.9271         estimate D2E/DX2                !
 ! A79   A(37,36,38)           121.1065         estimate D2E/DX2                !
 ! A80   A(36,37,39)           119.2522         estimate D2E/DX2                !
 ! A81   A(36,37,42)           120.5085         estimate D2E/DX2                !
 ! A82   A(39,37,42)           120.2256         estimate D2E/DX2                !
 ! A83   A(36,38,40)           118.9405         estimate D2E/DX2                !
 ! A84   A(36,38,43)           119.4418         estimate D2E/DX2                !
 ! A85   A(40,38,43)           121.6177         estimate D2E/DX2                !
 ! A86   A(37,39,41)           120.2561         estimate D2E/DX2                !
 ! A87   A(37,39,44)           119.4883         estimate D2E/DX2                !
 ! A88   A(41,39,44)           120.2512         estimate D2E/DX2                !
 ! A89   A(38,40,41)           120.5876         estimate D2E/DX2                !
 ! A90   A(38,40,45)           119.2377         estimate D2E/DX2                !
 ! A91   A(41,40,45)           120.1717         estimate D2E/DX2                !
 ! A92   A(39,41,40)           119.8494         estimate D2E/DX2                !
 ! A93   A(39,41,46)           120.0436         estimate D2E/DX2                !
 ! A94   A(40,41,46)           120.1067         estimate D2E/DX2                !
 ! A95   A(23,47,48)           119.971          estimate D2E/DX2                !
 ! A96   A(23,47,49)           118.8523         estimate D2E/DX2                !
 ! A97   A(48,47,49)           121.1767         estimate D2E/DX2                !
 ! A98   A(47,48,50)           119.2046         estimate D2E/DX2                !
 ! A99   A(47,48,53)           120.5353         estimate D2E/DX2                !
 ! A100  A(50,48,53)           120.2467         estimate D2E/DX2                !
 ! A101  A(47,49,51)           118.9111         estimate D2E/DX2                !
 ! A102  A(47,49,54)           119.4867         estimate D2E/DX2                !
 ! A103  A(51,49,54)           121.602          estimate D2E/DX2                !
 ! A104  A(48,50,52)           120.2515         estimate D2E/DX2                !
 ! A105  A(48,50,55)           119.496          estimate D2E/DX2                !
 ! A106  A(52,50,55)           120.2482         estimate D2E/DX2                !
 ! A107  A(49,51,52)           120.5693         estimate D2E/DX2                !
 ! A108  A(49,51,56)           119.2404         estimate D2E/DX2                !
 ! A109  A(52,51,56)           120.188          estimate D2E/DX2                !
 ! A110  A(50,52,51)           119.8796         estimate D2E/DX2                !
 ! A111  A(50,52,57)           120.0266         estimate D2E/DX2                !
 ! A112  A(51,52,57)           120.0934         estimate D2E/DX2                !
 ! A113  L(3,1,19,2,-1)        191.1479         estimate D2E/DX2                !
 ! A114  L(3,1,19,2,-2)        187.6237         estimate D2E/DX2                !
 ! D1    D(2,1,3,7)            -88.731          estimate D2E/DX2                !
 ! D2    D(2,1,3,15)            79.8083         estimate D2E/DX2                !
 ! D3    D(4,1,3,7)            178.3111         estimate D2E/DX2                !
 ! D4    D(4,1,3,15)           -13.1496         estimate D2E/DX2                !
 ! D5    D(20,1,3,7)            79.9741         estimate D2E/DX2                !
 ! D6    D(20,1,3,15)         -111.4866         estimate D2E/DX2                !
 ! D7    D(21,1,3,7)             8.0089         estimate D2E/DX2                !
 ! D8    D(21,1,3,15)          176.5482         estimate D2E/DX2                !
 ! D9    D(2,1,4,5)             89.9031         estimate D2E/DX2                !
 ! D10   D(2,1,4,16)           -66.8823         estimate D2E/DX2                !
 ! D11   D(3,1,4,5)            172.3077         estimate D2E/DX2                !
 ! D12   D(3,1,4,16)            15.5224         estimate D2E/DX2                !
 ! D13   D(19,1,4,5)           -18.6642         estimate D2E/DX2                !
 ! D14   D(19,1,4,16)         -175.4496         estimate D2E/DX2                !
 ! D15   D(20,1,4,5)          -105.1584         estimate D2E/DX2                !
 ! D16   D(20,1,4,16)           98.0563         estimate D2E/DX2                !
 ! D17   D(21,1,4,5)          -157.3534         estimate D2E/DX2                !
 ! D18   D(21,1,4,16)           45.8613         estimate D2E/DX2                !
 ! D19   D(2,1,20,24)          127.8176         estimate D2E/DX2                !
 ! D20   D(2,1,20,32)          -63.6654         estimate D2E/DX2                !
 ! D21   D(3,1,20,24)           84.851          estimate D2E/DX2                !
 ! D22   D(3,1,20,32)         -106.6319         estimate D2E/DX2                !
 ! D23   D(4,1,20,24)           13.4696         estimate D2E/DX2                !
 ! D24   D(4,1,20,32)         -178.0133         estimate D2E/DX2                !
 ! D25   D(19,1,20,24)         -85.8158         estimate D2E/DX2                !
 ! D26   D(19,1,20,32)          82.7012         estimate D2E/DX2                !
 ! D27   D(21,1,20,24)         177.3982         estimate D2E/DX2                !
 ! D28   D(21,1,20,32)         -14.0847         estimate D2E/DX2                !
 ! D29   D(2,1,21,22)          -22.4092         estimate D2E/DX2                !
 ! D30   D(2,1,21,33)         -175.7547         estimate D2E/DX2                !
 ! D31   D(3,1,21,22)         -105.4313         estimate D2E/DX2                !
 ! D32   D(3,1,21,33)          101.2231         estimate D2E/DX2                !
 ! D33   D(4,1,21,22)         -134.1755         estimate D2E/DX2                !
 ! D34   D(4,1,21,33)           72.4789         estimate D2E/DX2                !
 ! D35   D(19,1,21,22)          86.6107         estimate D2E/DX2                !
 ! D36   D(19,1,21,33)         -66.7349         estimate D2E/DX2                !
 ! D37   D(20,1,21,22)         170.2216         estimate D2E/DX2                !
 ! D38   D(20,1,21,33)          16.876          estimate D2E/DX2                !
 ! D39   D(1,3,7,8)            -10.0104         estimate D2E/DX2                !
 ! D40   D(1,3,7,9)            168.6873         estimate D2E/DX2                !
 ! D41   D(15,3,7,8)          -178.1734         estimate D2E/DX2                !
 ! D42   D(15,3,7,9)             0.5243         estimate D2E/DX2                !
 ! D43   D(1,3,15,13)         -170.3376         estimate D2E/DX2                !
 ! D44   D(1,3,15,16)            8.8658         estimate D2E/DX2                !
 ! D45   D(7,3,15,13)           -0.9329         estimate D2E/DX2                !
 ! D46   D(7,3,15,16)          178.2706         estimate D2E/DX2                !
 ! D47   D(1,4,5,6)           -157.214          estimate D2E/DX2                !
 ! D48   D(16,4,5,6)             0.5782         estimate D2E/DX2                !
 ! D49   D(1,4,16,15)          -17.345          estimate D2E/DX2                !
 ! D50   D(1,4,16,17)          160.8001         estimate D2E/DX2                !
 ! D51   D(5,4,16,15)         -178.6438         estimate D2E/DX2                !
 ! D52   D(5,4,16,17)           -0.4987         estimate D2E/DX2                !
 ! D53   D(4,5,6,17)            -0.4509         estimate D2E/DX2                !
 ! D54   D(4,5,6,36)           177.8733         estimate D2E/DX2                !
 ! D55   D(5,6,17,16)            0.143          estimate D2E/DX2                !
 ! D56   D(5,6,17,18)          176.864          estimate D2E/DX2                !
 ! D57   D(36,6,17,16)        -177.9875         estimate D2E/DX2                !
 ! D58   D(36,6,17,18)          -1.2666         estimate D2E/DX2                !
 ! D59   D(5,6,36,37)          151.0317         estimate D2E/DX2                !
 ! D60   D(5,6,36,38)          -29.011          estimate D2E/DX2                !
 ! D61   D(17,6,36,37)         -30.9859         estimate D2E/DX2                !
 ! D62   D(17,6,36,38)         148.9714         estimate D2E/DX2                !
 ! D63   D(3,7,9,10)          -179.4383         estimate D2E/DX2                !
 ! D64   D(3,7,9,11)             0.0677         estimate D2E/DX2                !
 ! D65   D(8,7,9,10)            -0.8085         estimate D2E/DX2                !
 ! D66   D(8,7,9,11)           178.6975         estimate D2E/DX2                !
 ! D67   D(7,9,11,12)         -179.879          estimate D2E/DX2                !
 ! D68   D(7,9,11,13)           -0.2614         estimate D2E/DX2                !
 ! D69   D(10,9,11,12)          -0.3795         estimate D2E/DX2                !
 ! D70   D(10,9,11,13)         179.2381         estimate D2E/DX2                !
 ! D71   D(9,11,13,14)        -179.7162         estimate D2E/DX2                !
 ! D72   D(9,11,13,15)          -0.1225         estimate D2E/DX2                !
 ! D73   D(12,11,13,14)         -0.0971         estimate D2E/DX2                !
 ! D74   D(12,11,13,15)        179.4966         estimate D2E/DX2                !
 ! D75   D(11,13,15,3)           0.7406         estimate D2E/DX2                !
 ! D76   D(11,13,15,16)       -178.3925         estimate D2E/DX2                !
 ! D77   D(14,13,15,3)        -179.6642         estimate D2E/DX2                !
 ! D78   D(14,13,15,16)          1.2027         estimate D2E/DX2                !
 ! D79   D(3,15,16,4)            5.039          estimate D2E/DX2                !
 ! D80   D(3,15,16,17)        -172.5253         estimate D2E/DX2                !
 ! D81   D(13,15,16,4)        -175.7681         estimate D2E/DX2                !
 ! D82   D(13,15,16,17)          6.6677         estimate D2E/DX2                !
 ! D83   D(4,16,17,6)            0.2029         estimate D2E/DX2                !
 ! D84   D(4,16,17,18)        -176.0418         estimate D2E/DX2                !
 ! D85   D(15,16,17,6)         177.9777         estimate D2E/DX2                !
 ! D86   D(15,16,17,18)          1.733          estimate D2E/DX2                !
 ! D87   D(1,20,24,25)         -10.3045         estimate D2E/DX2                !
 ! D88   D(1,20,24,26)         168.6104         estimate D2E/DX2                !
 ! D89   D(32,20,24,25)       -178.5448         estimate D2E/DX2                !
 ! D90   D(32,20,24,26)          0.3701         estimate D2E/DX2                !
 ! D91   D(1,20,32,30)        -170.0058         estimate D2E/DX2                !
 ! D92   D(1,20,32,33)           9.1365         estimate D2E/DX2                !
 ! D93   D(24,20,32,30)         -0.8077         estimate D2E/DX2                !
 ! D94   D(24,20,32,33)        178.3347         estimate D2E/DX2                !
 ! D95   D(1,21,22,23)        -153.4891         estimate D2E/DX2                !
 ! D96   D(33,21,22,23)          0.5655         estimate D2E/DX2                !
 ! D97   D(1,21,33,32)         -19.2397         estimate D2E/DX2                !
 ! D98   D(1,21,33,34)         158.4069         estimate D2E/DX2                !
 ! D99   D(22,21,33,32)       -178.1508         estimate D2E/DX2                !
 ! D100  D(22,21,33,34)         -0.5042         estimate D2E/DX2                !
 ! D101  D(21,22,23,34)         -0.4233         estimate D2E/DX2                !
 ! D102  D(21,22,23,47)        177.8214         estimate D2E/DX2                !
 ! D103  D(22,23,34,33)          0.1127         estimate D2E/DX2                !
 ! D104  D(22,23,34,35)        176.7685         estimate D2E/DX2                !
 ! D105  D(47,23,34,33)       -177.9276         estimate D2E/DX2                !
 ! D106  D(47,23,34,35)         -1.2718         estimate D2E/DX2                !
 ! D107  D(22,23,47,48)        150.9297         estimate D2E/DX2                !
 ! D108  D(22,23,47,49)        -29.0256         estimate D2E/DX2                !
 ! D109  D(34,23,47,48)        -31.1845         estimate D2E/DX2                !
 ! D110  D(34,23,47,49)        148.8601         estimate D2E/DX2                !
 ! D111  D(20,24,26,27)       -179.4217         estimate D2E/DX2                !
 ! D112  D(20,24,26,28)          0.1368         estimate D2E/DX2                !
 ! D113  D(25,24,26,27)         -0.5647         estimate D2E/DX2                !
 ! D114  D(25,24,26,28)        178.9938         estimate D2E/DX2                !
 ! D115  D(24,26,28,29)       -179.9344         estimate D2E/DX2                !
 ! D116  D(24,26,28,30)         -0.2146         estimate D2E/DX2                !
 ! D117  D(27,26,28,29)         -0.3815         estimate D2E/DX2                !
 ! D118  D(27,26,28,30)        179.3383         estimate D2E/DX2                !
 ! D119  D(26,28,30,31)       -179.8959         estimate D2E/DX2                !
 ! D120  D(26,28,30,32)         -0.1945         estimate D2E/DX2                !
 ! D121  D(29,28,30,31)         -0.1751         estimate D2E/DX2                !
 ! D122  D(29,28,30,32)        179.5264         estimate D2E/DX2                !
 ! D123  D(28,30,32,20)          0.7259         estimate D2E/DX2                !
 ! D124  D(28,30,32,33)       -178.3423         estimate D2E/DX2                !
 ! D125  D(31,30,32,20)       -179.5718         estimate D2E/DX2                !
 ! D126  D(31,30,32,33)          1.36           estimate D2E/DX2                !
 ! D127  D(20,32,33,21)          6.7347         estimate D2E/DX2                !
 ! D128  D(20,32,33,34)       -170.186          estimate D2E/DX2                !
 ! D129  D(30,32,33,21)       -174.1337         estimate D2E/DX2                !
 ! D130  D(30,32,33,34)          8.9456         estimate D2E/DX2                !
 ! D131  D(21,33,34,23)          0.2242         estimate D2E/DX2                !
 ! D132  D(21,33,34,35)       -175.9375         estimate D2E/DX2                !
 ! D133  D(32,33,34,23)        177.4171         estimate D2E/DX2                !
 ! D134  D(32,33,34,35)          1.2554         estimate D2E/DX2                !
 ! D135  D(6,36,37,39)         179.1663         estimate D2E/DX2                !
 ! D136  D(6,36,37,42)          -2.1804         estimate D2E/DX2                !
 ! D137  D(38,36,37,39)         -0.7901         estimate D2E/DX2                !
 ! D138  D(38,36,37,42)        177.8633         estimate D2E/DX2                !
 ! D139  D(6,36,38,40)        -179.8718         estimate D2E/DX2                !
 ! D140  D(6,36,38,43)           0.1753         estimate D2E/DX2                !
 ! D141  D(37,36,38,40)          0.085          estimate D2E/DX2                !
 ! D142  D(37,36,38,43)       -179.8679         estimate D2E/DX2                !
 ! D143  D(36,37,39,41)          0.7966         estimate D2E/DX2                !
 ! D144  D(36,37,39,44)       -179.9602         estimate D2E/DX2                !
 ! D145  D(42,37,39,41)       -177.8607         estimate D2E/DX2                !
 ! D146  D(42,37,39,44)          1.3825         estimate D2E/DX2                !
 ! D147  D(36,38,40,41)          0.6197         estimate D2E/DX2                !
 ! D148  D(36,38,40,45)        179.9959         estimate D2E/DX2                !
 ! D149  D(43,38,40,41)       -179.4284         estimate D2E/DX2                !
 ! D150  D(43,38,40,45)         -0.0522         estimate D2E/DX2                !
 ! D151  D(37,39,41,40)         -0.1068         estimate D2E/DX2                !
 ! D152  D(37,39,41,46)        179.7246         estimate D2E/DX2                !
 ! D153  D(44,39,41,40)       -179.3442         estimate D2E/DX2                !
 ! D154  D(44,39,41,46)          0.4872         estimate D2E/DX2                !
 ! D155  D(38,40,41,39)         -0.6121         estimate D2E/DX2                !
 ! D156  D(38,40,41,46)        179.5566         estimate D2E/DX2                !
 ! D157  D(45,40,41,39)       -179.9825         estimate D2E/DX2                !
 ! D158  D(45,40,41,46)          0.1862         estimate D2E/DX2                !
 ! D159  D(23,47,48,50)        179.2797         estimate D2E/DX2                !
 ! D160  D(23,47,48,53)         -2.0458         estimate D2E/DX2                !
 ! D161  D(49,47,48,50)         -0.766          estimate D2E/DX2                !
 ! D162  D(49,47,48,53)        177.9085         estimate D2E/DX2                !
 ! D163  D(23,47,49,51)       -179.9586         estimate D2E/DX2                !
 ! D164  D(23,47,49,54)          0.2027         estimate D2E/DX2                !
 ! D165  D(48,47,49,51)          0.0866         estimate D2E/DX2                !
 ! D166  D(48,47,49,54)       -179.752          estimate D2E/DX2                !
 ! D167  D(47,48,50,52)          0.7648         estimate D2E/DX2                !
 ! D168  D(47,48,50,55)       -179.9856         estimate D2E/DX2                !
 ! D169  D(53,48,50,52)       -177.9136         estimate D2E/DX2                !
 ! D170  D(53,48,50,55)          1.336          estimate D2E/DX2                !
 ! D171  D(47,49,51,52)          0.5999         estimate D2E/DX2                !
 ! D172  D(47,49,51,56)       -179.948          estimate D2E/DX2                !
 ! D173  D(54,49,51,52)       -179.565          estimate D2E/DX2                !
 ! D174  D(54,49,51,56)         -0.113          estimate D2E/DX2                !
 ! D175  D(48,50,52,51)         -0.0933         estimate D2E/DX2                !
 ! D176  D(48,50,52,57)        179.7112         estimate D2E/DX2                !
 ! D177  D(55,50,52,51)       -179.3372         estimate D2E/DX2                !
 ! D178  D(55,50,52,57)          0.4673         estimate D2E/DX2                !
 ! D179  D(49,51,52,50)         -0.5998         estimate D2E/DX2                !
 ! D180  D(49,51,52,57)        179.5958         estimate D2E/DX2                !
 ! D181  D(56,51,52,50)        179.9534         estimate D2E/DX2                !
 ! D182  D(56,51,52,57)          0.149          estimate D2E/DX2                !
 --------------------------------------------------------------------------------
 Trust Radius=3.00D-01 FncErr=1.00D-07 GrdErr=1.00D-06
 Number of steps in this run=    342 maximum allowed number of steps=    342.
 GradGradGradGradGradGradGradGradGradGradGradGradGradGradGradGradGradGrad

 Leave Link  103 at Sat Oct 20 15:47:39 2018, MaxMem=  1073741824 cpu:         0.4
 (Enter /soft/sl6.3/x86_64/gaussian/g09_d01/g09/l202.exe)
 Stoichiometry    C26H20Cl2FeN8(5)
 Framework group  C1[X(C26H20Cl2FeN8)]
 Deg. of freedom   165
 Full point group                 C1      NOp   1
 Largest Abelian subgroup         C1      NOp   1
 Largest concise Abelian subgroup C1      NOp   1
                         Standard orientation:                         
 ---------------------------------------------------------------------
 Center     Atomic      Atomic             Coordinates (Angstroms)
 Number     Number       Type             X           Y           Z
 ---------------------------------------------------------------------
      1         26           0        0.030091   -0.275800   -0.141023
      2         17           0        0.146847   -2.026057    1.500548
      3          7           0        0.402722    1.107365    1.729069
      4          7           0        2.205670    0.061689    0.027610
      5          7           0        3.189598   -0.473241   -0.624109
      6          7           0        4.288175   -0.343279    0.147214
      7          6           0       -0.544102    1.620072    2.517077
      8          1           0       -1.562327    1.508567    2.163843
      9          6           0       -0.268047    2.237679    3.731680
     10          1           0       -1.074673    2.629591    4.338149
     11          6           0        1.058539    2.326249    4.143858
     12          1           0        1.315083    2.798419    5.085067
     13          6           0        2.051475    1.792531    3.333823
     14          1           0        3.092566    1.841332    3.628484
     15          6           0        1.685071    1.181816    2.132638
     16          6           0        2.643482    0.559917    1.224951
     17          6           0        3.991006    0.297934    1.309359
     18          1           0        4.717341    0.458754    2.085321
     19         17           0       -0.052070   -1.263677   -2.253974
     20          7           0       -0.451497    1.708407   -1.251447
     21          7           0       -2.202417    0.076389    0.001290
     22          7           0       -3.162329   -0.687646    0.415464
     23          7           0       -4.282388   -0.290711   -0.218428
     24          6           0        0.465896    2.498715   -1.810275
     25          1           0        1.497414    2.261420   -1.576655
     26          6           0        0.142487    3.551263   -2.660208
     27          1           0        0.925127    4.158824   -3.096557
     28          6           0       -1.200187    3.790639   -2.936574
     29          1           0       -1.493408    4.600328   -3.594667
     30          6           0       -2.163294    2.971947   -2.360782
     31          1           0       -3.216141    3.132284   -2.558252
     32          6           0       -1.749764    1.932196   -1.525959
     33          6           0       -2.677147    0.991643   -0.898023
     34          6           0       -4.024461    0.757503   -1.047910
     35          1           0       -4.774511    1.191012   -1.684448
     36          6           0        5.534681   -0.883903   -0.288794
     37          6           0        6.730253   -0.293076    0.117625
     38          6           0        5.530469   -2.003962   -1.120109
     39          6           0        7.937958   -0.843119   -0.302299
     40          6           0        6.745062   -2.532641   -1.542970
     41          6           0        7.948807   -1.961209   -1.132776
     42          1           0        6.721803    0.596880    0.735128
     43          1           0        4.587031   -2.439457   -1.420711
     44          1           0        8.869545   -0.387354    0.011855
     45          1           0        6.747410   -3.402631   -2.188739
     46          1           0        8.890951   -2.383918   -1.461237
     47          6           0       -5.511123   -0.984340    0.001753
     48          6           0       -6.723703   -0.306404   -0.112908
     49          6           0       -5.469616   -2.339008    0.331057
     50          6           0       -7.912417   -1.001659    0.090267
     51          6           0       -6.665341   -3.015801    0.544857
     52          6           0       -7.886439   -2.354708    0.419851
     53          1           0       -6.742744    0.753477   -0.336034
     54          1           0       -4.513180   -2.837087    0.416739
     55          1           0       -8.857736   -0.479372    0.002080
     56          1           0       -6.639285   -4.067996    0.801767
     57          1           0       -8.813838   -2.891250    0.581797
 ---------------------------------------------------------------------
 Rotational constants (GHZ):      0.1588244      0.0481615      0.0476316
 Leave Link  202 at Sat Oct 20 15:47:39 2018, MaxMem=  1073741824 cpu:         0.2
 (Enter /soft/sl6.3/x86_64/gaussian/g09_d01/g09/l301.exe)
 Standard basis: 6-311G(d,p) (5D, 7F)
 Ernie: Thresh=  0.10000D-02 Tol=  0.10000D-05 Strict=F.
 There are   872 symmetry adapted cartesian basis functions of A   symmetry.
 There are   830 symmetry adapted basis functions of A   symmetry.
   830 basis functions,  1427 primitive gaussians,   872 cartesian basis functions
   148 alpha electrons      144 beta electrons
       nuclear repulsion energy      4838.3101393636 Hartrees.
 IExCor=  402 DFT=T Ex+Corr=B3LYP ExCW=0 ScaHFX=  0.200000
 ScaDFX=  0.800000  0.720000  1.000000  0.810000 ScalE2=  1.000000  1.000000
 IRadAn=      0 IRanWt=     -1 IRanGd=            0 ICorTp=0 IEmpDi=  4
 NAtoms=   57 NActive=   57 NUniq=   57 SFac= 1.00D+00 NAtFMM=   60 NAOKFM=F Big=F
 Integral buffers will be    131072 words long.
 Raffenetti 2 integral format.
 Two-electron integral symmetry is turned on.
 Leave Link  301 at Sat Oct 20 15:47:40 2018, MaxMem=  1073741824 cpu:         1.1
 (Enter /soft/sl6.3/x86_64/gaussian/g09_d01/g09/l302.exe)
 NPDir=0 NMtPBC=     1 NCelOv=     1 NCel=       1 NClECP=     1 NCelD=      1
         NCelK=      1 NCelE2=     1 NClLst=     1 CellRange=     0.0.
 One-electron integrals computed using PRISM.
 NBasis=   830 RedAO= T EigKep=  1.92D-04  NBF=   830
 NBsUse=   830 1.00D-06 EigRej= -1.00D+00 NBFU=   830
 Precomputing XC quadrature grid using
 IXCGrd= 4 IRadAn=           0 IRanWt=          -1 IRanGd=           0 AccXCQ= 0.00D+00.
 Generated NRdTot=       0 NPtTot=           0 NUsed=           0 NTot=          32
 NSgBfM=   765   768   772   772   773 MxSgAt=    57 MxSgA2=    57.
 Leave Link  302 at Sat Oct 20 15:47:44 2018, MaxMem=  1073741824 cpu:        62.8
 (Enter /soft/sl6.3/x86_64/gaussian/g09_d01/g09/l303.exe)
 DipDrv:  MaxL=1.
 Leave Link  303 at Sat Oct 20 15:47:44 2018, MaxMem=  1073741824 cpu:         4.0
 (Enter /soft/sl6.3/x86_64/gaussian/g09_d01/g09/l401.exe)
 ExpMin= 4.19D-02 ExpMax= 2.58D+05 ExpMxC= 8.89D+03 IAcc=2 IRadAn=         4 AccDes= 0.00D+00
 Harris functional with IExCor=  402 and IRadAn=       4 diagonalized for initial guess.
 HarFok:  IExCor=  402 AccDes= 0.00D+00 IRadAn=         4 IDoV= 1 UseB2=F ITyADJ=14
 ICtDFT=  3500011 ScaDFX=  1.000000  1.000000  1.000000  1.000000
 FoFCou: FMM=F IPFlag=           0 FMFlag=      100000 FMFlg1=           0
         NFxFlg=           0 DoJE=T BraDBF=F KetDBF=T FulRan=T
         wScrn=  0.000000 ICntrl=     500 IOpCl=  0 I1Cent=   200000004 NGrid=           0
         NMat0=    1 NMatS0=      1 NMatT0=    0 NMatD0=    1 NMtDS0=    0 NMtDT0=    0
 Petite list used in FoFCou.
 Harris En= -3625.08763372966    
 JPrj=0 DoOrth=F DoCkMO=F.
 Initial guess <Sx>= 0.0000 <Sy>= 0.0000 <Sz>= 2.0000 <S**2>= 6.0000 S= 2.0000
 Leave Link  401 at Sat Oct 20 15:47:51 2018, MaxMem=  1073741824 cpu:       116.3
 (Enter /soft/sl6.3/x86_64/gaussian/g09_d01/g09/l502.exe)
 UHF open shell SCF:
 Using DIIS extrapolation, IDIIS=  1040.
 Integral symmetry usage will be decided dynamically.
 IVT=     2320122 IEndB=     2320122 NGot=  1073741824 MDV=  1072199599
 LenX=  1072199599 LenY=  1071438343
 Requested convergence on RMS density matrix=1.00D-08 within 128 cycles.
 Requested convergence on MAX density matrix=1.00D-06.
 Requested convergence on             energy=1.00D-06.
 No special actions if energy rises.
 Fock matrices will be formed incrementally for  20 cycles.

 Cycle   1  Pass 1  IDiag  1:
 FoFJK:  IHMeth= 1 ICntrl=       0 DoSepK=F KAlg= 0 I1Cent=   0 FoldK=F
 IRaf= 520000000 NMat=   1 IRICut=       1 DoRegI=T DoRafI=F ISym2E= 0.
 FoFCou: FMM=F IPFlag=           0 FMFlag=      100000 FMFlg1=           0
         NFxFlg=           0 DoJE=F BraDBF=F KetDBF=F FulRan=T
         wScrn=  0.000000 ICntrl=       0 IOpCl=  1 I1Cent=           0 NGrid=           0
         NMat0=    1 NMatS0=      1 NMatT0=    0 NMatD0=    1 NMtDS0=    0 NMtDT0=    0
 Symmetry not used in FoFCou.
 E= -3624.63612550798    
 DIIS: error= 4.48D-02 at cycle   1 NSaved=   1.
 NSaved= 1 IEnMin= 1 EnMin= -3624.63612550798     IErMin= 1 ErrMin= 4.48D-02
 ErrMax= 4.48D-02  0.00D+00 EMaxC= 1.00D-01 BMatC= 4.13D+00 BMatP= 4.13D+00
 IDIUse=3 WtCom= 5.52D-01 WtEn= 4.48D-01
 Coeff-Com:  0.100D+01
 Coeff-En:   0.100D+01
 Coeff:      0.100D+01
 Gap=     0.191 Goal=   None    Shift=    0.000
 Gap=     0.122 Goal=   None    Shift=    0.000
 GapD=    0.122 DampG=1.000 DampE=0.250 DampFc=0.2500 IDamp=-1.
 Damping current iteration by 2.50D-01
 RMSDP=2.01D-03 MaxDP=1.15D-01              OVMax= 3.18D-01

 Cycle   2  Pass 1  IDiag  1:
 RMSU=  5.02D-04    CP:  9.95D-01
 E= -3624.89500449457     Delta-E=       -0.258878986595 Rises=F Damp=T
 DIIS: error= 2.43D-02 at cycle   2 NSaved=   2.
 NSaved= 2 IEnMin= 2 EnMin= -3624.89500449457     IErMin= 2 ErrMin= 2.43D-02
 ErrMax= 2.43D-02  0.00D+00 EMaxC= 1.00D-01 BMatC= 1.41D+00 BMatP= 4.13D+00
 IDIUse=3 WtCom= 7.57D-01 WtEn= 2.43D-01
 Coeff-Com: -0.910D+00 0.191D+01
 Coeff-En:   0.000D+00 0.100D+01
 Coeff:     -0.689D+00 0.169D+01
 Gap=     0.150 Goal=   None    Shift=    0.000
 Gap=     0.260 Goal=   None    Shift=    0.000
 RMSDP=9.57D-04 MaxDP=5.28D-02 DE=-2.59D-01 OVMax= 2.69D-01

 Cycle   3  Pass 1  IDiag  1:
 RMSU=  9.10D-04    CP:  9.89D-01  1.58D+00
 E= -3625.30043206523     Delta-E=       -0.405427570662 Rises=F Damp=F
 DIIS: error= 1.48D-02 at cycle   3 NSaved=   3.
 NSaved= 3 IEnMin= 3 EnMin= -3625.30043206523     IErMin= 3 ErrMin= 1.48D-02
 ErrMax= 1.48D-02  0.00D+00 EMaxC= 1.00D-01 BMatC= 4.42D-01 BMatP= 1.41D+00
 IDIUse=3 WtCom= 8.52D-01 WtEn= 1.48D-01
 Coeff-Com: -0.546D+00 0.967D+00 0.580D+00
 Coeff-En:   0.000D+00 0.000D+00 0.100D+01
 Coeff:     -0.465D+00 0.823D+00 0.642D+00
 Gap=     0.160 Goal=   None    Shift=    0.000
 Gap=     0.133 Goal=   None    Shift=    0.000
 RMSDP=7.99D-04 MaxDP=7.77D-02 DE=-4.05D-01 OVMax= 1.28D-01

 Cycle   4  Pass 1  IDiag  1:
 RMSU=  5.48D-04    CP:  9.90D-01  1.86D+00  3.80D-01
 E= -3625.33406522426     Delta-E=       -0.033633159026 Rises=F Damp=F
 DIIS: error= 1.66D-02 at cycle   4 NSaved=   4.
 NSaved= 4 IEnMin= 4 EnMin= -3625.33406522426     IErMin= 3 ErrMin= 1.48D-02
 ErrMax= 1.66D-02  0.00D+00 EMaxC= 1.00D-01 BMatC= 4.09D-01 BMatP= 4.42D-01
 IDIUse=3 WtCom= 8.34D-01 WtEn= 1.66D-01
 Coeff-Com: -0.229D+00 0.389D+00 0.479D+00 0.361D+00
 Coeff-En:   0.000D+00 0.000D+00 0.422D+00 0.578D+00
 Coeff:     -0.191D+00 0.325D+00 0.469D+00 0.397D+00
 Gap=     0.118 Goal=   None    Shift=    0.000
 Gap=     0.120 Goal=   None    Shift=    0.000
 RMSDP=3.79D-04 MaxDP=4.66D-02 DE=-3.36D-02 OVMax= 1.10D-01

 Cycle   5  Pass 1  IDiag  1:
 RMSU=  1.73D-04    CP:  9.89D-01  1.87D+00  6.04D-01  5.11D-01
 E= -3625.39774628004     Delta-E=       -0.063681055781 Rises=F Damp=F
 DIIS: error= 5.42D-03 at cycle   5 NSaved=   5.
 NSaved= 5 IEnMin= 5 EnMin= -3625.39774628004     IErMin= 5 ErrMin= 5.42D-03
 ErrMax= 5.42D-03  0.00D+00 EMaxC= 1.00D-01 BMatC= 4.01D-02 BMatP= 4.09D-01
 IDIUse=3 WtCom= 9.46D-01 WtEn= 5.42D-02
 Coeff-Com: -0.569D-01 0.885D-01 0.253D+00 0.271D+00 0.445D+00
 Coeff-En:   0.000D+00 0.000D+00 0.000D+00 0.000D+00 0.100D+01
 Coeff:     -0.538D-01 0.837D-01 0.239D+00 0.256D+00 0.475D+00
 Gap=     0.119 Goal=   None    Shift=    0.000
 Gap=     0.091 Goal=   None    Shift=    0.000
 RMSDP=1.65D-04 MaxDP=1.64D-02 DE=-6.37D-02 OVMax= 5.23D-02

 Cycle   6  Pass 1  IDiag  1:
 RMSU=  1.06D-04    CP:  9.88D-01  1.82D+00  6.04D-01  6.63D-01  4.79D-01
 E= -3625.40288134802     Delta-E=       -0.005135067979 Rises=F Damp=F
 DIIS: error= 2.27D-03 at cycle   6 NSaved=   6.
 NSaved= 6 IEnMin= 6 EnMin= -3625.40288134802     IErMin= 6 ErrMin= 2.27D-03
 ErrMax= 2.27D-03  0.00D+00 EMaxC= 1.00D-01 BMatC= 9.41D-03 BMatP= 4.01D-02
 IDIUse=3 WtCom= 9.77D-01 WtEn= 2.27D-02
 Coeff-Com:  0.292D-02-0.885D-02 0.664D-01 0.857D-01 0.352D+00 0.502D+00
 Coeff-En:   0.000D+00 0.000D+00 0.000D+00 0.000D+00 0.235D+00 0.765D+00
 Coeff:      0.285D-02-0.865D-02 0.648D-01 0.838D-01 0.349D+00 0.508D+00
 Gap=     0.113 Goal=   None    Shift=    0.000
 Gap=     0.082 Goal=   None    Shift=    0.000
 RMSDP=6.72D-05 MaxDP=4.51D-03 DE=-5.14D-03 OVMax= 1.78D-02

 Cycle   7  Pass 1  IDiag  1:
 RMSU=  3.63D-05    CP:  9.88D-01  1.83D+00  6.27D-01  6.33D-01  6.32D-01
                    CP:  6.09D-01
 E= -3625.40439913617     Delta-E=       -0.001517788156 Rises=F Damp=F
 DIIS: error= 5.14D-04 at cycle   7 NSaved=   7.
 NSaved= 7 IEnMin= 7 EnMin= -3625.40439913617     IErMin= 7 ErrMin= 5.14D-04
 ErrMax= 5.14D-04  0.00D+00 EMaxC= 1.00D-01 BMatC= 8.74D-04 BMatP= 9.41D-03
 IDIUse=3 WtCom= 9.95D-01 WtEn= 5.14D-03
 Coeff-Com:  0.103D-01-0.181D-01-0.214D-02 0.383D-02 0.144D+00 0.327D+00
 Coeff-Com:  0.535D+00
 Coeff-En:   0.000D+00 0.000D+00 0.000D+00 0.000D+00 0.000D+00 0.717D-01
 Coeff-En:   0.928D+00
 Coeff:      0.102D-01-0.180D-01-0.213D-02 0.381D-02 0.143D+00 0.326D+00
 Coeff:      0.537D+00
 Gap=     0.113 Goal=   None    Shift=    0.000
 Gap=     0.082 Goal=   None    Shift=    0.000
 RMSDP=2.62D-05 MaxDP=2.00D-03 DE=-1.52D-03 OVMax= 3.83D-03

 Cycle   8  Pass 1  IDiag  1:
 RMSU=  1.49D-05    CP:  9.88D-01  1.84D+00  6.22D-01  6.50D-01  6.55D-01
                    CP:  6.85D-01  5.56D-01
 E= -3625.40460015779     Delta-E=       -0.000201021619 Rises=F Damp=F
 DIIS: error= 2.34D-04 at cycle   8 NSaved=   8.
 NSaved= 8 IEnMin= 8 EnMin= -3625.40460015779     IErMin= 8 ErrMin= 2.34D-04
 ErrMax= 2.34D-04  0.00D+00 EMaxC= 1.00D-01 BMatC= 1.33D-04 BMatP= 8.74D-04
 IDIUse=3 WtCom= 9.98D-01 WtEn= 2.34D-03
 Coeff-Com:  0.581D-02-0.980D-02-0.999D-02-0.857D-02 0.409D-01 0.135D+00
 Coeff-Com:  0.332D+00 0.514D+00
 Coeff-En:   0.000D+00 0.000D+00 0.000D+00 0.000D+00 0.000D+00 0.000D+00
 Coeff-En:   0.571D-01 0.943D+00
 Coeff:      0.579D-02-0.978D-02-0.996D-02-0.855D-02 0.408D-01 0.135D+00
 Coeff:      0.332D+00 0.515D+00
 Gap=     0.113 Goal=   None    Shift=    0.000
 Gap=     0.082 Goal=   None    Shift=    0.000
 RMSDP=8.43D-06 MaxDP=3.82D-04 DE=-2.01D-04 OVMax= 2.51D-03

 Cycle   9  Pass 1  IDiag  1:
 RMSU=  6.38D-06    CP:  9.88D-01  1.84D+00  6.22D-01  6.51D-01  6.61D-01
                    CP:  7.01D-01  6.63D-01  7.77D-01
 E= -3625.40463021222     Delta-E=       -0.000030054429 Rises=F Damp=F
 DIIS: error= 9.70D-05 at cycle   9 NSaved=   9.
 NSaved= 9 IEnMin= 9 EnMin= -3625.40463021222     IErMin= 9 ErrMin= 9.70D-05
 ErrMax= 9.70D-05  0.00D+00 EMaxC= 1.00D-01 BMatC= 3.09D-05 BMatP= 1.33D-04
 IDIUse=1 WtCom= 1.00D+00 WtEn= 0.00D+00
 Coeff-Com:  0.183D-02-0.281D-02-0.717D-02-0.701D-02-0.496D-02 0.252D-01
 Coeff-Com:  0.117D+00 0.344D+00 0.534D+00
 Coeff:      0.183D-02-0.281D-02-0.717D-02-0.701D-02-0.496D-02 0.252D-01
 Coeff:      0.117D+00 0.344D+00 0.534D+00
 Gap=     0.113 Goal=   None    Shift=    0.000
 Gap=     0.082 Goal=   None    Shift=    0.000
 RMSDP=4.65D-06 MaxDP=3.39D-04 DE=-3.01D-05 OVMax= 2.31D-03

 Cycle  10  Pass 1  IDiag  1:
 RMSU=  3.06D-06    CP:  9.88D-01  1.84D+00  6.21D-01  6.54D-01  6.60D-01
                    CP:  7.16D-01  6.77D-01  9.04D-01  8.29D-01
 E= -3625.40464017760     Delta-E=       -0.000009965379 Rises=F Damp=F
 DIIS: error= 4.77D-05 at cycle  10 NSaved=  10.
 NSaved=10 IEnMin=10 EnMin= -3625.40464017760     IErMin=10 ErrMin= 4.77D-05
 ErrMax= 4.77D-05  0.00D+00 EMaxC= 1.00D-01 BMatC= 3.41D-06 BMatP= 3.09D-05
 IDIUse=1 WtCom= 1.00D+00 WtEn= 0.00D+00
 Coeff-Com:  0.155D-03-0.145D-03-0.234D-02-0.230D-02-0.775D-02-0.328D-02
 Coeff-Com:  0.182D-01 0.106D+00 0.270D+00 0.622D+00
 Coeff:      0.155D-03-0.145D-03-0.234D-02-0.230D-02-0.775D-02-0.328D-02
 Coeff:      0.182D-01 0.106D+00 0.270D+00 0.622D+00
 Gap=     0.113 Goal=   None    Shift=    0.000
 Gap=     0.082 Goal=   None    Shift=    0.000
 RMSDP=2.58D-06 MaxDP=3.39D-04 DE=-9.97D-06 OVMax= 2.27D-03

 Cycle  11  Pass 1  IDiag  1:
 RMSU=  1.69D-06    CP:  9.88D-01  1.84D+00  6.21D-01  6.55D-01  6.61D-01
                    CP:  7.17D-01  6.93D-01  9.48D-01  1.03D+00  1.35D+00
 E= -3625.40464350913     Delta-E=       -0.000003331532 Rises=F Damp=F
 DIIS: error= 4.66D-05 at cycle  11 NSaved=  11.
 NSaved=11 IEnMin=11 EnMin= -3625.40464350913     IErMin=11 ErrMin= 4.66D-05
 ErrMax= 4.66D-05  0.00D+00 EMaxC= 1.00D-01 BMatC= 1.65D-06 BMatP= 3.41D-06
 IDIUse=1 WtCom= 1.00D+00 WtEn= 0.00D+00
 Coeff-Com: -0.454D-03 0.747D-03 0.797D-03 0.895D-03-0.322D-02-0.915D-02
 Coeff-Com: -0.252D-01-0.447D-01-0.887D-02 0.368D+00 0.721D+00
 Coeff:     -0.454D-03 0.747D-03 0.797D-03 0.895D-03-0.322D-02-0.915D-02
 Coeff:     -0.252D-01-0.447D-01-0.887D-02 0.368D+00 0.721D+00
 Gap=     0.113 Goal=   None    Shift=    0.000
 Gap=     0.083 Goal=   None    Shift=    0.000
 RMSDP=2.93D-06 MaxDP=4.55D-04 DE=-3.33D-06 OVMax= 2.87D-03

 Cycle  12  Pass 1  IDiag  1:
 RMSU=  9.74D-07    CP:  9.88D-01  1.84D+00  6.21D-01  6.56D-01  6.61D-01
                    CP:  7.20D-01  7.00D-01  9.94D-01  1.23D+00  2.03D+00
                    CP:  1.57D+00
 E= -3625.40464698960     Delta-E=       -0.000003480467 Rises=F Damp=F
 DIIS: error= 4.51D-05 at cycle  12 NSaved=  12.
 NSaved=12 IEnMin=12 EnMin= -3625.40464698960     IErMin=12 ErrMin= 4.51D-05
 ErrMax= 4.51D-05  0.00D+00 EMaxC= 1.00D-01 BMatC= 1.02D-06 BMatP= 1.65D-06
 IDIUse=1 WtCom= 1.00D+00 WtEn= 0.00D+00
 Coeff-Com: -0.278D-03 0.408D-03 0.130D-02 0.143D-02 0.131D-02-0.256D-02
 Coeff-Com: -0.196D-01-0.639D-01-0.110D+00-0.527D-01 0.394D+00 0.850D+00
 Coeff:     -0.278D-03 0.408D-03 0.130D-02 0.143D-02 0.131D-02-0.256D-02
 Coeff:     -0.196D-01-0.639D-01-0.110D+00-0.527D-01 0.394D+00 0.850D+00
 Gap=     0.113 Goal=   None    Shift=    0.000
 Gap=     0.083 Goal=   None    Shift=    0.000
 RMSDP=3.48D-06 MaxDP=5.69D-04 DE=-3.48D-06 OVMax= 3.47D-03

 Cycle  13  Pass 1  IDiag  1:
 RMSU=  7.20D-07    CP:  9.88D-01  1.84D+00  6.21D-01  6.56D-01  6.61D-01
                    CP:  7.21D-01  7.06D-01  1.05D+00  1.45D+00  2.82D+00
                    CP:  2.54D+00  1.66D+00
 E= -3625.40465060293     Delta-E=       -0.000003613330 Rises=F Damp=F
 DIIS: error= 4.46D-05 at cycle  13 NSaved=  13.
 NSaved=13 IEnMin=13 EnMin= -3625.40465060293     IErMin=13 ErrMin= 4.46D-05
 ErrMax= 4.46D-05  0.00D+00 EMaxC= 1.00D-01 BMatC= 8.05D-07 BMatP= 1.02D-06
 IDIUse=1 WtCom= 1.00D+00 WtEn= 0.00D+00
 Coeff-Com:  0.212D-03-0.375D-03 0.173D-03 0.271D-03 0.378D-02 0.768D-02
 Coeff-Com:  0.877D-02-0.971D-02-0.817D-01-0.410D+00-0.357D+00 0.707D+00
 Coeff-Com:  0.113D+01
 Coeff:      0.212D-03-0.375D-03 0.173D-03 0.271D-03 0.378D-02 0.768D-02
 Coeff:      0.877D-02-0.971D-02-0.817D-01-0.410D+00-0.357D+00 0.707D+00
 Coeff:      0.113D+01
 Gap=     0.113 Goal=   None    Shift=    0.000
 Gap=     0.083 Goal=   None    Shift=    0.000
 RMSDP=6.21D-06 MaxDP=1.06D-03 DE=-3.61D-06 OVMax= 6.23D-03

 Cycle  14  Pass 1  IDiag  1:
 RMSU=  4.40D-06    CP:  9.88D-01  1.84D+00  6.21D-01  6.57D-01  6.62D-01
                    CP:  7.25D-01  7.18D-01  1.12D+00  1.82D+00  3.00D+00
                    CP:  3.00D+00  3.00D+00  2.09D+00
 E= -3625.40465609615     Delta-E=       -0.000005493222 Rises=F Damp=F
 DIIS: error= 4.51D-05 at cycle  14 NSaved=  14.
 NSaved=14 IEnMin=14 EnMin= -3625.40465609615     IErMin=13 ErrMin= 4.46D-05
 ErrMax= 4.51D-05  0.00D+00 EMaxC= 1.00D-01 BMatC= 5.78D-07 BMatP= 8.05D-07
 IDIUse=1 WtCom= 1.00D+00 WtEn= 0.00D+00
 Coeff-Com:  0.273D-03-0.438D-03-0.665D-03-0.623D-03 0.168D-02 0.771D-02
 Coeff-Com:  0.182D-01 0.291D-01 0.972D-02-0.251D+00-0.458D+00-0.271D-01
 Coeff-Com:  0.774D+00 0.896D+00
 Coeff:      0.273D-03-0.438D-03-0.665D-03-0.623D-03 0.168D-02 0.771D-02
 Coeff:      0.182D-01 0.291D-01 0.972D-02-0.251D+00-0.458D+00-0.271D-01
 Coeff:      0.774D+00 0.896D+00
 Gap=     0.113 Goal=   None    Shift=    0.000
 Gap=     0.083 Goal=   None    Shift=    0.000
 RMSDP=5.48D-06 MaxDP=9.78D-04 DE=-5.49D-06 OVMax= 5.50D-03

 Cycle  15  Pass 1  IDiag  1:
 RMSU=  1.45D-06    CP:  9.88D-01  1.84D+00  6.21D-01  6.58D-01  6.62D-01
                    CP:  7.27D-01  7.26D-01  1.19D+00  2.13D+00  3.00D+00
                    CP:  3.00D+00  3.00D+00  3.00D+00  2.06D+00
 E= -3625.40466012892     Delta-E=       -0.000004032767 Rises=F Damp=F
 DIIS: error= 4.50D-05 at cycle  15 NSaved=  15.
 NSaved=15 IEnMin=15 EnMin= -3625.40466012892     IErMin=13 ErrMin= 4.46D-05
 ErrMax= 4.50D-05  0.00D+00 EMaxC= 1.00D-01 BMatC= 4.54D-07 BMatP= 5.78D-07
 IDIUse=1 WtCom= 1.00D+00 WtEn= 0.00D+00
 Coeff-Com:  0.504D-04-0.625D-04-0.634D-03-0.563D-03-0.156D-02 0.109D-02
 Coeff-Com:  0.749D-02 0.270D-01 0.647D-01 0.100D+00-0.817D-01-0.536D+00
 Coeff-Com: -0.211D+00 0.689D+00 0.942D+00
 Coeff:      0.504D-04-0.625D-04-0.634D-03-0.563D-03-0.156D-02 0.109D-02
 Coeff:      0.749D-02 0.270D-01 0.647D-01 0.100D+00-0.817D-01-0.536D+00
 Coeff:     -0.211D+00 0.689D+00 0.942D+00
 Gap=     0.113 Goal=   None    Shift=    0.000
 Gap=     0.083 Goal=   None    Shift=    0.000
 RMSDP=5.71D-06 MaxDP=1.05D-03 DE=-4.03D-06 OVMax= 5.69D-03

 Cycle  16  Pass 1  IDiag  1:
 RMSU=  1.26D-06    CP:  9.88D-01  1.84D+00  6.20D-01  6.58D-01  6.62D-01
                    CP:  7.30D-01  7.33D-01  1.25D+00  2.44D+00  3.00D+00
                    CP:  3.00D+00  3.00D+00  3.00D+00  3.00D+00  2.36D+00
 E= -3625.40466375909     Delta-E=       -0.000003630175 Rises=F Damp=F
 DIIS: error= 4.42D-05 at cycle  16 NSaved=  16.
 NSaved=16 IEnMin=16 EnMin= -3625.40466375909     IErMin=16 ErrMin= 4.42D-05
 ErrMax= 4.42D-05  0.00D+00 EMaxC= 1.00D-01 BMatC= 3.39D-07 BMatP= 4.54D-07
 IDIUse=1 WtCom= 1.00D+00 WtEn= 0.00D+00
 Coeff-Com: -0.819D-04 0.138D-03-0.977D-04 0.285D-05-0.161D-02-0.224D-02
 Coeff-Com: -0.356D-02 0.135D-02 0.251D-01 0.148D+00 0.156D+00-0.226D+00
 Coeff-Com: -0.453D+00-0.643D-01 0.463D+00 0.956D+00
 Coeff:     -0.819D-04 0.138D-03-0.977D-04 0.285D-05-0.161D-02-0.224D-02
 Coeff:     -0.356D-02 0.135D-02 0.251D-01 0.148D+00 0.156D+00-0.226D+00
 Coeff:     -0.453D+00-0.643D-01 0.463D+00 0.956D+00
 Gap=     0.113 Goal=   None    Shift=    0.000
 Gap=     0.083 Goal=   None    Shift=    0.000
 RMSDP=4.35D-06 MaxDP=8.13D-04 DE=-3.63D-06 OVMax= 4.29D-03

 Cycle  17  Pass 1  IDiag  1:
 RMSU=  2.66D-06    CP:  9.88D-01  1.84D+00  6.20D-01  6.59D-01  6.62D-01
                    CP:  7.33D-01  7.38D-01  1.29D+00  2.64D+00  3.00D+00
                    CP:  3.00D+00  3.00D+00  3.00D+00  3.00D+00  3.00D+00
                    CP:  3.00D+00
 E= -3625.40466630182     Delta-E=       -0.000002542725 Rises=F Damp=F
 DIIS: error= 4.28D-05 at cycle  17 NSaved=  17.
 NSaved=17 IEnMin=17 EnMin= -3625.40466630182     IErMin=17 ErrMin= 4.28D-05
 ErrMax= 4.28D-05  0.00D+00 EMaxC= 1.00D-01 BMatC= 2.92D-07 BMatP= 3.39D-07
 IDIUse=1 WtCom= 1.00D+00 WtEn= 0.00D+00
 Coeff-Com: -0.200D-04 0.224D-04 0.303D-03 0.339D-03 0.568D-03-0.102D-02
 Coeff-Com: -0.529D-02-0.172D-01-0.393D-01-0.301D-01 0.125D+00 0.343D+00
 Coeff-Com: -0.530D-01-0.576D+00-0.479D+00 0.522D+00 0.121D+01
 Coeff:     -0.200D-04 0.224D-04 0.303D-03 0.339D-03 0.568D-03-0.102D-02
 Coeff:     -0.529D-02-0.172D-01-0.393D-01-0.301D-01 0.125D+00 0.343D+00
 Coeff:     -0.530D-01-0.576D+00-0.479D+00 0.522D+00 0.121D+01
 Gap=     0.113 Goal=   None    Shift=    0.000
 Gap=     0.083 Goal=   None    Shift=    0.000
 RMSDP=5.28D-06 MaxDP=9.80D-04 DE=-2.54D-06 OVMax= 5.16D-03

 Cycle  18  Pass 1  IDiag  1:
 RMSU=  3.62D-06    CP:  9.88D-01  1.84D+00  6.20D-01  6.59D-01  6.61D-01
                    CP:  7.35D-01  7.43D-01  1.35D+00  2.87D+00  3.00D+00
                    CP:  3.00D+00  3.00D+00  3.00D+00  3.00D+00  3.00D+00
                    CP:  3.00D+00  2.30D+00
 E= -3625.40466922973     Delta-E=       -0.000002927913 Rises=F Damp=F
 DIIS: error= 4.05D-05 at cycle  18 NSaved=  18.
 NSaved=18 IEnMin=18 EnMin= -3625.40466922973     IErMin=18 ErrMin= 4.05D-05
 ErrMax= 4.05D-05  0.00D+00 EMaxC= 1.00D-01 BMatC= 2.60D-07 BMatP= 2.92D-07
 IDIUse=1 WtCom= 1.00D+00 WtEn= 0.00D+00
 Coeff-Com:  0.803D-04-0.138D-03 0.227D-03 0.166D-03 0.199D-02 0.223D-02
 Coeff-Com:  0.189D-02-0.910D-02-0.433D-01-0.163D+00-0.776D-01 0.420D+00
 Coeff-Com:  0.377D+00-0.276D+00-0.720D+00-0.541D+00 0.768D+00 0.126D+01
 Coeff:      0.803D-04-0.138D-03 0.227D-03 0.166D-03 0.199D-02 0.223D-02
 Coeff:      0.189D-02-0.910D-02-0.433D-01-0.163D+00-0.776D-01 0.420D+00
 Coeff:      0.377D+00-0.276D+00-0.720D+00-0.541D+00 0.768D+00 0.126D+01
 Gap=     0.113 Goal=   None    Shift=    0.000
 Gap=     0.083 Goal=   None    Shift=    0.000
 RMSDP=6.83D-06 MaxDP=1.25D-03 DE=-2.93D-06 OVMax= 6.63D-03

 Cycle  19  Pass 1  IDiag  1:
 RMSU=  2.61D-06    CP:  9.88D-01  1.84D+00  6.20D-01  6.60D-01  6.61D-01
                    CP:  7.38D-01  7.50D-01  1.41D+00  3.00D+00  3.00D+00
                    CP:  3.00D+00  3.00D+00  3.00D+00  3.00D+00  3.00D+00
                    CP:  3.00D+00  3.00D+00  2.36D+00
 E= -3625.40467273382     Delta-E=       -0.000003504085 Rises=F Damp=F
 DIIS: error= 3.69D-05 at cycle  19 NSaved=  19.
 NSaved=19 IEnMin=19 EnMin= -3625.40467273382     IErMin=19 ErrMin= 3.69D-05
 ErrMax= 3.69D-05  0.00D+00 EMaxC= 1.00D-01 BMatC= 2.51D-07 BMatP= 2.60D-07
 IDIUse=1 WtCom= 1.00D+00 WtEn= 0.00D+00
 Coeff-Com:  0.139D-03-0.221D-03-0.218D-03-0.328D-03 0.187D-02 0.554D-02
 Coeff-Com:  0.125D-01 0.166D-01 0.459D-02-0.191D+00-0.323D+00 0.437D-01
 Coeff-Com:  0.633D+00 0.558D+00-0.274D+00-0.164D+01-0.863D+00 0.178D+01
 Coeff-Com:  0.123D+01
 Coeff:      0.139D-03-0.221D-03-0.218D-03-0.328D-03 0.187D-02 0.554D-02
 Coeff:      0.125D-01 0.166D-01 0.459D-02-0.191D+00-0.323D+00 0.437D-01
 Coeff:      0.633D+00 0.558D+00-0.274D+00-0.164D+01-0.863D+00 0.178D+01
 Coeff:      0.123D+01
 Gap=     0.113 Goal=   None    Shift=    0.000
 Gap=     0.083 Goal=   None    Shift=    0.000
 RMSDP=1.33D-05 MaxDP=2.41D-03 DE=-3.50D-06 OVMax= 1.29D-02

 Cycle  20  Pass 1  IDiag  1:
 RMSU=  8.32D-06    CP:  9.88D-01  1.84D+00  6.19D-01  6.60D-01  6.59D-01
                    CP:  7.43D-01  7.61D-01  1.52D+00  3.00D+00  3.00D+00
                    CP:  3.00D+00  3.00D+00  3.00D+00  3.00D+00  3.00D+00
                    CP:  3.00D+00  3.00D+00  3.00D+00  3.00D+00
 E= -3625.40467863014     Delta-E=       -0.000005896320 Rises=F Damp=F
 DIIS: error= 2.96D-05 at cycle  20 NSaved=  20.
 NSaved=20 IEnMin=20 EnMin= -3625.40467863014     IErMin=20 ErrMin= 2.96D-05
 ErrMax= 2.96D-05  0.00D+00 EMaxC= 1.00D-01 BMatC= 1.84D-07 BMatP= 2.51D-07
 IDIUse=1 WtCom= 1.00D+00 WtEn= 0.00D+00
 Coeff-Com:  0.776D-04-0.111D-03-0.536D-03-0.581D-03 0.151D-04 0.409D-02
 Coeff-Com:  0.125D-01 0.281D-01 0.460D-01-0.541D-01-0.282D+00-0.354D+00
 Coeff-Com:  0.312D+00 0.885D+00 0.443D+00-0.119D+01-0.178D+01 0.501D+00
 Coeff-Com:  0.130D+01 0.113D+01
 Coeff:      0.776D-04-0.111D-03-0.536D-03-0.581D-03 0.151D-04 0.409D-02
 Coeff:      0.125D-01 0.281D-01 0.460D-01-0.541D-01-0.282D+00-0.354D+00
 Coeff:      0.312D+00 0.885D+00 0.443D+00-0.119D+01-0.178D+01 0.501D+00
 Coeff:      0.130D+01 0.113D+01
 Gap=     0.114 Goal=   None    Shift=    0.000
 Gap=     0.083 Goal=   None    Shift=    0.000
 RMSDP=1.81D-05 MaxDP=3.24D-03 DE=-5.90D-06 OVMax= 1.75D-02

 Cycle  21  Pass 1  IDiag  1:
 Restarting incremental Fock formation.
 E= -3625.40468457599     Delta-E=       -0.000005945854 Rises=F Damp=F
 DIIS: error= 1.87D-05 at cycle  21 NSaved=  20.
 NSaved=20 IEnMin=20 EnMin= -3625.40468457599     IErMin=20 ErrMin= 1.87D-05
 ErrMax= 1.87D-05  0.00D+00 EMaxC= 1.00D-01 BMatC= 1.45D-07 BMatP= 1.84D-07
 IDIUse=1 WtCom= 1.00D+00 WtEn= 0.00D+00
 Coeff-Com:  0.136D-04-0.164D-03-0.282D-03 0.188D-03 0.137D-02 0.575D-02
 Coeff-Com:  0.134D-01 0.181D-01-0.173D-01-0.122D+00-0.151D+00 0.933D-01
 Coeff-Com:  0.409D+00 0.263D+00-0.444D+00-0.910D+00 0.545D-01 0.516D+00
 Coeff-Com:  0.603D+00 0.667D+00
 Coeff:      0.136D-04-0.164D-03-0.282D-03 0.188D-03 0.137D-02 0.575D-02
 Coeff:      0.134D-01 0.181D-01-0.173D-01-0.122D+00-0.151D+00 0.933D-01
 Coeff:      0.409D+00 0.263D+00-0.444D+00-0.910D+00 0.545D-01 0.516D+00
 Coeff:      0.603D+00 0.667D+00
 Gap=     0.114 Goal=   None    Shift=    0.000
 Gap=     0.083 Goal=   None    Shift=    0.000
 RMSDP=5.53D-06 MaxDP=9.81D-04 DE=-5.95D-06 OVMax= 5.32D-03

 Cycle  22  Pass 1  IDiag  1:
 RMSU=  5.53D-06    CP:  1.00D+00
 E= -3625.40468595414     Delta-E=       -0.000001378154 Rises=F Damp=F
 DIIS: error= 1.58D-05 at cycle  22 NSaved=  20.
 NSaved=20 IEnMin=20 EnMin= -3625.40468595414     IErMin=20 ErrMin= 1.58D-05
 ErrMax= 1.58D-05  0.00D+00 EMaxC= 1.00D-01 BMatC= 7.77D-08 BMatP= 1.45D-07
 IDIUse=1 WtCom= 1.00D+00 WtEn= 0.00D+00
 Coeff-Com:  0.139D-03 0.532D-04 0.767D-03 0.729D-04 0.987D-04-0.321D-02
 Coeff-Com: -0.176D-01-0.328D-01 0.705D-02 0.158D+00 0.346D-01-0.183D+00
 Coeff-Com: -0.206D+00 0.124D+00 0.463D+00 0.796D-01-0.411D+00-0.588D+00
 Coeff-Com: -0.102D+00 0.168D+01
 Coeff:      0.139D-03 0.532D-04 0.767D-03 0.729D-04 0.987D-04-0.321D-02
 Coeff:     -0.176D-01-0.328D-01 0.705D-02 0.158D+00 0.346D-01-0.183D+00
 Coeff:     -0.206D+00 0.124D+00 0.463D+00 0.796D-01-0.411D+00-0.588D+00
 Coeff:     -0.102D+00 0.168D+01
 Gap=     0.114 Goal=   None    Shift=    0.000
 Gap=     0.083 Goal=   None    Shift=    0.000
 RMSDP=1.09D-05 MaxDP=1.92D-03 DE=-1.38D-06 OVMax= 1.04D-02

 Cycle  23  Pass 1  IDiag  1:
 RMSU=  3.55D-07    CP:  1.00D+00  2.96D+00
 E= -3625.40468798994     Delta-E=       -0.000002035791 Rises=F Damp=F
 DIIS: error= 9.94D-06 at cycle  23 NSaved=  20.
 NSaved=20 IEnMin=20 EnMin= -3625.40468798994     IErMin=20 ErrMin= 9.94D-06
 ErrMax= 9.94D-06  0.00D+00 EMaxC= 1.00D-01 BMatC= 7.07D-08 BMatP= 7.77D-08
 IDIUse=1 WtCom= 1.00D+00 WtEn= 0.00D+00
 Coeff-Com:  0.119D-03-0.358D-04 0.502D-03-0.140D-02-0.677D-02-0.134D-01
 Coeff-Com: -0.410D-01 0.141D-01 0.135D+00 0.108D+00-0.222D+00-0.304D+00
 Coeff-Com:  0.734D-01 0.705D+00 0.135D+00-0.456D+00-0.765D+00-0.954D+00
 Coeff-Com:  0.156D+01 0.104D+01
 Coeff:      0.119D-03-0.358D-04 0.502D-03-0.140D-02-0.677D-02-0.134D-01
 Coeff:     -0.410D-01 0.141D-01 0.135D+00 0.108D+00-0.222D+00-0.304D+00
 Coeff:      0.734D-01 0.705D+00 0.135D+00-0.456D+00-0.765D+00-0.954D+00
 Coeff:      0.156D+01 0.104D+01
 Gap=     0.114 Goal=   None    Shift=    0.000
 Gap=     0.083 Goal=   None    Shift=    0.000
 RMSDP=1.50D-05 MaxDP=2.63D-03 DE=-2.04D-06 OVMax= 1.44D-02

 Cycle  24  Pass 1  IDiag  1:
 RMSU=  1.47D-05    CP:  1.00D+00  3.00D+00  2.33D+00
 E= -3625.40468936862     Delta-E=       -0.000001378681 Rises=F Damp=F
 DIIS: error= 3.77D-06 at cycle  24 NSaved=  20.
 NSaved=20 IEnMin=20 EnMin= -3625.40468936862     IErMin=20 ErrMin= 3.77D-06
 ErrMax= 3.77D-06  0.00D+00 EMaxC= 1.00D-01 BMatC= 2.48D-08 BMatP= 7.07D-08
 IDIUse=1 WtCom= 1.00D+00 WtEn= 0.00D+00
 Coeff-Com:  0.263D-03 0.133D-02 0.115D-02-0.259D-02-0.119D-01-0.789D-01
 Coeff-Com: -0.596D-01 0.129D+00 0.231D+00-0.646D-01-0.311D+00-0.282D+00
 Coeff-Com:  0.344D+00 0.395D+00-0.601D-01-0.366D+00-0.672D+00 0.505D+00
 Coeff-Com:  0.630D+00 0.672D+00
 Coeff:      0.263D-03 0.133D-02 0.115D-02-0.259D-02-0.119D-01-0.789D-01
 Coeff:     -0.596D-01 0.129D+00 0.231D+00-0.646D-01-0.311D+00-0.282D+00
 Coeff:      0.344D+00 0.395D+00-0.601D-01-0.366D+00-0.672D+00 0.505D+00
 Coeff:      0.630D+00 0.672D+00
 Gap=     0.114 Goal=   None    Shift=    0.000
 Gap=     0.083 Goal=   None    Shift=    0.000
 RMSDP=2.39D-06 MaxDP=4.18D-04 DE=-1.38D-06 OVMax= 2.28D-03

 Cycle  25  Pass 1  IDiag  1:
 RMSU=  2.07D-07    CP:  1.00D+00  3.00D+00  2.74D+00  1.16D+00
 E= -3625.40468944816     Delta-E=       -0.000000079546 Rises=F Damp=F
 DIIS: error= 2.62D-06 at cycle  25 NSaved=  20.
 NSaved=20 IEnMin=20 EnMin= -3625.40468944816     IErMin=20 ErrMin= 2.62D-06
 ErrMax= 2.62D-06  0.00D+00 EMaxC= 1.00D-01 BMatC= 9.99D-09 BMatP= 2.48D-08
 IDIUse=1 WtCom= 1.00D+00 WtEn= 0.00D+00
 Coeff-Com:  0.561D-03 0.231D-03-0.996D-03-0.606D-03-0.212D-01-0.221D-01
 Coeff-Com:  0.108D-01 0.891D-01 0.213D-01-0.923D-01-0.199D+00 0.385D-01
 Coeff-Com:  0.250D+00 0.106D+00-0.659D-01-0.379D+00-0.414D-01 0.259D+00
 Coeff-Com:  0.434D+00 0.612D+00
 Coeff:      0.561D-03 0.231D-03-0.996D-03-0.606D-03-0.212D-01-0.221D-01
 Coeff:      0.108D-01 0.891D-01 0.213D-01-0.923D-01-0.199D+00 0.385D-01
 Coeff:      0.250D+00 0.106D+00-0.659D-01-0.379D+00-0.414D-01 0.259D+00
 Coeff:      0.434D+00 0.612D+00
 Gap=     0.114 Goal=   None    Shift=    0.000
 Gap=     0.083 Goal=   None    Shift=    0.000
 RMSDP=1.14D-06 MaxDP=1.90D-04 DE=-7.95D-08 OVMax= 1.07D-03

 Cycle  26  Pass 1  IDiag  1:
 RMSU=  1.46D-07    CP:  1.00D+00  3.00D+00  3.00D+00  1.24D+00  1.71D+00
 E= -3625.40468947470     Delta-E=       -0.000000026541 Rises=F Damp=F
 DIIS: error= 2.42D-06 at cycle  26 NSaved=  20.
 NSaved=20 IEnMin=20 EnMin= -3625.40468947470     IErMin=20 ErrMin= 2.42D-06
 ErrMax= 2.42D-06  0.00D+00 EMaxC= 1.00D-01 BMatC= 2.47D-09 BMatP= 9.99D-09
 IDIUse=1 WtCom= 1.00D+00 WtEn= 0.00D+00
 Coeff-Com:  0.274D-03 0.105D-02 0.283D-02 0.766D-02-0.238D-02-0.323D-01
 Coeff-Com: -0.139D-01 0.422D-01 0.576D-01-0.220D-01-0.126D+00-0.409D-01
 Coeff-Com:  0.803D-01 0.141D+00 0.135D+00-0.237D+00-0.130D+00-0.327D-01
 Coeff-Com:  0.195D+00 0.973D+00
 Coeff:      0.274D-03 0.105D-02 0.283D-02 0.766D-02-0.238D-02-0.323D-01
 Coeff:     -0.139D-01 0.422D-01 0.576D-01-0.220D-01-0.126D+00-0.409D-01
 Coeff:      0.803D-01 0.141D+00 0.135D+00-0.237D+00-0.130D+00-0.327D-01
 Coeff:      0.195D+00 0.973D+00
 Gap=     0.114 Goal=   None    Shift=    0.000
 Gap=     0.083 Goal=   None    Shift=    0.000
 RMSDP=1.05D-06 MaxDP=1.79D-04 DE=-2.65D-08 OVMax= 1.00D-03

 Cycle  27  Pass 1  IDiag  1:
 RMSU=  1.45D-07    CP:  1.00D+00  3.00D+00  3.00D+00  1.31D+00  2.04D+00
                    CP:  1.21D+00
 E= -3625.40468948868     Delta-E=       -0.000000013981 Rises=F Damp=F
 DIIS: error= 2.28D-06 at cycle  27 NSaved=  20.
 NSaved=20 IEnMin=20 EnMin= -3625.40468948868     IErMin=20 ErrMin= 2.28D-06
 ErrMax= 2.28D-06  0.00D+00 EMaxC= 1.00D-01 BMatC= 1.79D-09 BMatP= 2.47D-09
 IDIUse=1 WtCom= 1.00D+00 WtEn= 0.00D+00
 Coeff-Com:  0.384D-03 0.116D-02 0.563D-02 0.285D-03-0.198D-01-0.148D-01
 Coeff-Com:  0.258D-01 0.466D-01 0.471D-02-0.873D-01-0.438D-01 0.432D-01
 Coeff-Com:  0.800D-01 0.857D-01-0.102D+00-0.800D-01-0.757D-01-0.366D-02
 Coeff-Com:  0.498D+00 0.636D+00
 Coeff:      0.384D-03 0.116D-02 0.563D-02 0.285D-03-0.198D-01-0.148D-01
 Coeff:      0.258D-01 0.466D-01 0.471D-02-0.873D-01-0.438D-01 0.432D-01
 Coeff:      0.800D-01 0.857D-01-0.102D+00-0.800D-01-0.757D-01-0.366D-02
 Coeff:      0.498D+00 0.636D+00
 Gap=     0.114 Goal=   None    Shift=    0.000
 Gap=     0.083 Goal=   None    Shift=    0.000
 RMSDP=1.52D-07 MaxDP=2.36D-05 DE=-1.40D-08 OVMax= 1.42D-04

 Cycle  28  Pass 1  IDiag  1:
 RMSU=  4.82D-08    CP:  1.00D+00  3.00D+00  3.00D+00  1.32D+00  2.26D+00
                    CP:  1.50D+00  1.36D+00
 E= -3625.40468949286     Delta-E=       -0.000000004175 Rises=F Damp=F
 DIIS: error= 2.17D-06 at cycle  28 NSaved=  20.
 NSaved=20 IEnMin=20 EnMin= -3625.40468949286     IErMin=20 ErrMin= 2.17D-06
 ErrMax= 2.17D-06  0.00D+00 EMaxC= 1.00D-01 BMatC= 1.46D-09 BMatP= 1.79D-09
 IDIUse=1 WtCom= 1.00D+00 WtEn= 0.00D+00
 Coeff-Com: -0.256D-03 0.652D-02 0.789D-02-0.465D-02-0.294D-01-0.689D-02
 Coeff-Com:  0.336D-01 0.688D-01-0.174D-01-0.705D-01-0.270D-01-0.778D-02
 Coeff-Com:  0.385D-01 0.958D-01-0.160D-01-0.153D+00-0.267D+00-0.189D+00
 Coeff-Com:  0.526D+00 0.101D+01
 Coeff:     -0.256D-03 0.652D-02 0.789D-02-0.465D-02-0.294D-01-0.689D-02
 Coeff:      0.336D-01 0.688D-01-0.174D-01-0.705D-01-0.270D-01-0.778D-02
 Coeff:      0.385D-01 0.958D-01-0.160D-01-0.153D+00-0.267D+00-0.189D+00
 Coeff:      0.526D+00 0.101D+01
 Gap=     0.114 Goal=   None    Shift=    0.000
 Gap=     0.083 Goal=   None    Shift=    0.000
 RMSDP=2.57D-07 MaxDP=3.36D-05 DE=-4.17D-09 OVMax= 2.51D-04

 Cycle  29  Pass 1  IDiag  1:
 RMSU=  4.94D-08    CP:  1.00D+00  3.00D+00  3.00D+00  1.33D+00  2.76D+00
                    CP:  2.05D+00  2.31D+00  2.52D+00
 E= -3625.40468950076     Delta-E=       -0.000000007898 Rises=F Damp=F
 DIIS: error= 1.88D-06 at cycle  29 NSaved=  20.
 NSaved=20 IEnMin=20 EnMin= -3625.40468950076     IErMin=20 ErrMin= 1.88D-06
 ErrMax= 1.88D-06  0.00D+00 EMaxC= 1.00D-01 BMatC= 1.18D-09 BMatP= 1.46D-09
 IDIUse=1 WtCom= 1.00D+00 WtEn= 0.00D+00
 Coeff-Com:  0.402D-02 0.632D-02 0.627D-02-0.212D-01-0.219D-01 0.456D-02
 Coeff-Com:  0.668D-01 0.313D-01-0.343D-01-0.455D-01-0.630D-01-0.404D-01
 Coeff-Com:  0.166D+00 0.534D-01-0.877D-01-0.275D+00-0.687D+00 0.201D-01
 Coeff-Com:  0.105D+01 0.862D+00
 Coeff:      0.402D-02 0.632D-02 0.627D-02-0.212D-01-0.219D-01 0.456D-02
 Coeff:      0.668D-01 0.313D-01-0.343D-01-0.455D-01-0.630D-01-0.404D-01
 Coeff:      0.166D+00 0.534D-01-0.877D-01-0.275D+00-0.687D+00 0.201D-01
 Coeff:      0.105D+01 0.862D+00
 Gap=     0.114 Goal=   None    Shift=    0.000
 Gap=     0.083 Goal=   None    Shift=    0.000
 RMSDP=2.97D-07 MaxDP=3.13D-05 DE=-7.90D-09 OVMax= 2.98D-04

 Cycle  30  Pass 1  IDiag  1:
 RMSU=  1.40D-07    CP:  1.00D+00  3.00D+00  3.00D+00  1.33D+00  3.00D+00
                    CP:  2.84D+00  3.00D+00  3.00D+00  1.96D+00
 E= -3625.40468950883     Delta-E=       -0.000000008069 Rises=F Damp=F
 DIIS: error= 1.51D-06 at cycle  30 NSaved=  20.
 NSaved=20 IEnMin=20 EnMin= -3625.40468950883     IErMin=20 ErrMin= 1.51D-06
 ErrMax= 1.51D-06  0.00D+00 EMaxC= 1.00D-01 BMatC= 6.52D-10 BMatP= 1.18D-09
 IDIUse=1 WtCom= 1.00D+00 WtEn= 0.00D+00
 Coeff-Com: -0.168D-02 0.323D-03 0.503D-02 0.191D-02-0.977D-02-0.137D-01
 Coeff-Com:  0.461D-02 0.292D-01 0.780D-02-0.203D-01-0.534D-01 0.104D-01
 Coeff-Com:  0.489D-01 0.958D-01 0.569D-01-0.281D+00-0.436D+00-0.751D-01
 Coeff-Com:  0.459D+00 0.117D+01
 Coeff:     -0.168D-02 0.323D-03 0.503D-02 0.191D-02-0.977D-02-0.137D-01
 Coeff:      0.461D-02 0.292D-01 0.780D-02-0.203D-01-0.534D-01 0.104D-01
 Coeff:      0.489D-01 0.958D-01 0.569D-01-0.281D+00-0.436D+00-0.751D-01
 Coeff:      0.459D+00 0.117D+01
 Gap=     0.114 Goal=   None    Shift=    0.000
 Gap=     0.083 Goal=   None    Shift=    0.000
 RMSDP=2.82D-07 MaxDP=2.84D-05 DE=-8.07D-09 OVMax= 2.85D-04

 Cycle  31  Pass 1  IDiag  1:
 RMSU=  9.83D-08    CP:  1.00D+00  3.00D+00  3.00D+00  1.34D+00  3.00D+00
                    CP:  3.00D+00  3.00D+00  3.00D+00  3.00D+00  2.66D+00
 E= -3625.40468951473     Delta-E=       -0.000000005904 Rises=F Damp=F
 DIIS: error= 1.16D-06 at cycle  31 NSaved=  20.
 NSaved=20 IEnMin=20 EnMin= -3625.40468951473     IErMin=20 ErrMin= 1.16D-06
 ErrMax= 1.16D-06  0.00D+00 EMaxC= 1.00D-01 BMatC= 4.34D-10 BMatP= 6.52D-10
 IDIUse=1 WtCom= 1.00D+00 WtEn= 0.00D+00
 Coeff-Com: -0.266D-02 0.462D-02 0.365D-02-0.325D-02-0.164D-01-0.306D-02
 Coeff-Com:  0.150D-01 0.133D-01 0.812D-02-0.203D-01-0.500D-01 0.140D-01
 Coeff-Com:  0.103D+00 0.164D+00 0.145D+00-0.267D+00-0.584D+00-0.185D+00
 Coeff-Com:  0.761D+00 0.901D+00
 Coeff:     -0.266D-02 0.462D-02 0.365D-02-0.325D-02-0.164D-01-0.306D-02
 Coeff:      0.150D-01 0.133D-01 0.812D-02-0.203D-01-0.500D-01 0.140D-01
 Coeff:      0.103D+00 0.164D+00 0.145D+00-0.267D+00-0.584D+00-0.185D+00
 Coeff:      0.761D+00 0.901D+00
 Gap=     0.114 Goal=   None    Shift=    0.000
 Gap=     0.083 Goal=   None    Shift=    0.000
 RMSDP=2.12D-07 MaxDP=2.11D-05 DE=-5.90D-09 OVMax= 2.13D-04

 Cycle  32  Pass 1  IDiag  1:
 RMSU=  1.34D-07    CP:  1.00D+00  3.00D+00  3.00D+00  1.34D+00  3.00D+00
                    CP:  3.00D+00  3.00D+00  3.00D+00  3.00D+00  3.00D+00
                    CP:  1.98D+00
 E= -3625.40468951812     Delta-E=       -0.000000003392 Rises=F Damp=F
 DIIS: error= 9.21D-07 at cycle  32 NSaved=  20.
 NSaved=20 IEnMin=20 EnMin= -3625.40468951812     IErMin=20 ErrMin= 9.21D-07
 ErrMax= 9.21D-07  0.00D+00 EMaxC= 1.00D-01 BMatC= 2.84D-10 BMatP= 4.34D-10
 IDIUse=1 WtCom= 1.00D+00 WtEn= 0.00D+00
 Coeff-Com: -0.144D-02-0.665D-05 0.865D-02 0.146D-02-0.193D-01-0.248D-01
 Coeff-Com:  0.922D-02 0.417D-01 0.600D-01-0.574D-01-0.555D-01-0.507D-01
 Coeff-Com:  0.353D-01 0.415D+00 0.221D+00-0.305D+00-0.516D+00-0.653D+00
 Coeff-Com:  0.653D+00 0.124D+01
 Coeff:     -0.144D-02-0.665D-05 0.865D-02 0.146D-02-0.193D-01-0.248D-01
 Coeff:      0.922D-02 0.417D-01 0.600D-01-0.574D-01-0.555D-01-0.507D-01
 Coeff:      0.353D-01 0.415D+00 0.221D+00-0.305D+00-0.516D+00-0.653D+00
 Coeff:      0.653D+00 0.124D+01
 Gap=     0.114 Goal=   None    Shift=    0.000
 Gap=     0.083 Goal=   None    Shift=    0.000
 RMSDP=2.77D-07 MaxDP=3.82D-05 DE=-3.39D-09 OVMax= 2.74D-04

 Cycle  33  Pass 1  IDiag  1:
 RMSU=  4.31D-08    CP:  1.00D+00  3.00D+00  3.00D+00  1.35D+00  3.00D+00
                    CP:  3.00D+00  3.00D+00  3.00D+00  3.00D+00  3.00D+00
                    CP:  3.00D+00  2.51D+00
 E= -3625.40468952112     Delta-E=       -0.000000003000 Rises=F Damp=F
 DIIS: error= 6.19D-07 at cycle  33 NSaved=  20.
 NSaved=20 IEnMin=20 EnMin= -3625.40468952112     IErMin=20 ErrMin= 6.19D-07
 ErrMax= 6.19D-07  0.00D+00 EMaxC= 1.00D-01 BMatC= 1.60D-10 BMatP= 2.84D-10
 IDIUse=1 WtCom= 1.00D+00 WtEn= 0.00D+00
 Coeff-Com: -0.177D-03 0.431D-02 0.172D-03-0.145D-01-0.117D-01 0.793D-02
 Coeff-Com:  0.250D-01 0.349D-01-0.207D-01-0.334D-01-0.767D-01-0.597D-01
 Coeff-Com:  0.178D+00 0.232D+00 0.821D-01-0.195D+00-0.624D+00-0.913D-01
 Coeff-Com:  0.620D+00 0.943D+00
 Coeff:     -0.177D-03 0.431D-02 0.172D-03-0.145D-01-0.117D-01 0.793D-02
 Coeff:      0.250D-01 0.349D-01-0.207D-01-0.334D-01-0.767D-01-0.597D-01
 Coeff:      0.178D+00 0.232D+00 0.821D-01-0.195D+00-0.624D+00-0.913D-01
 Coeff:      0.620D+00 0.943D+00
 Gap=     0.114 Goal=   None    Shift=    0.000
 Gap=     0.083 Goal=   None    Shift=    0.000
 RMSDP=1.34D-07 MaxDP=1.19D-05 DE=-3.00D-09 OVMax= 1.35D-04

 Cycle  34  Pass 1  IDiag  1:
 RMSU=  7.59D-08    CP:  1.00D+00  3.00D+00  3.00D+00  1.36D+00  3.00D+00
                    CP:  3.00D+00  3.00D+00  3.00D+00  3.00D+00  3.00D+00
                    CP:  3.00D+00  3.00D+00  1.60D+00
 E= -3625.40468952220     Delta-E=       -0.000000001073 Rises=F Damp=F
 DIIS: error= 4.29D-07 at cycle  34 NSaved=  20.
 NSaved=20 IEnMin=20 EnMin= -3625.40468952220     IErMin=20 ErrMin= 4.29D-07
 ErrMax= 4.29D-07  0.00D+00 EMaxC= 1.00D-01 BMatC= 9.86D-11 BMatP= 1.60D-10
 IDIUse=1 WtCom= 1.00D+00 WtEn= 0.00D+00
 Coeff-Com: -0.710D-03 0.742D-02 0.340D-02-0.483D-02-0.965D-02-0.127D-01
 Coeff-Com: -0.502D-02 0.523D-01 0.149D-01-0.638D-01-0.143D+00-0.181D+00
 Coeff-Com:  0.941D-01 0.409D+00 0.257D+00-0.131D+00-0.695D+00-0.452D+00
 Coeff-Com:  0.834D+00 0.103D+01
 Coeff:     -0.710D-03 0.742D-02 0.340D-02-0.483D-02-0.965D-02-0.127D-01
 Coeff:     -0.502D-02 0.523D-01 0.149D-01-0.638D-01-0.143D+00-0.181D+00
 Coeff:      0.941D-01 0.409D+00 0.257D+00-0.131D+00-0.695D+00-0.452D+00
 Coeff:      0.834D+00 0.103D+01
 Gap=     0.114 Goal=   None    Shift=    0.000
 Gap=     0.083 Goal=   None    Shift=    0.000
 RMSDP=1.63D-07 MaxDP=1.50D-05 DE=-1.07D-09 OVMax= 1.66D-04

 Cycle  35  Pass 1  IDiag  1:
 RMSU=  6.47D-08    CP:  1.00D+00  3.00D+00  3.00D+00  1.36D+00  3.00D+00
                    CP:  3.00D+00  3.00D+00  3.00D+00  3.00D+00  3.00D+00
                    CP:  3.00D+00  3.00D+00  2.46D+00  2.84D+00
 E= -3625.40468952298     Delta-E=       -0.000000000780 Rises=F Damp=F
 DIIS: error= 1.79D-07 at cycle  35 NSaved=  20.
 NSaved=20 IEnMin=20 EnMin= -3625.40468952298     IErMin=20 ErrMin= 1.79D-07
 ErrMax= 1.79D-07  0.00D+00 EMaxC= 1.00D-01 BMatC= 3.14D-11 BMatP= 9.86D-11
 IDIUse=1 WtCom= 1.00D+00 WtEn= 0.00D+00
 Coeff-Com:  0.304D-02 0.605D-02-0.227D-02-0.836D-02-0.107D-01-0.744D-02
 Coeff-Com:  0.273D-01 0.137D-01-0.974D-02-0.402D-01-0.811D-01 0.910D-02
 Coeff-Com:  0.117D+00 0.114D+00 0.554D-01-0.282D+00-0.363D+00 0.189D+00
 Coeff-Com:  0.537D+00 0.732D+00
 Coeff:      0.304D-02 0.605D-02-0.227D-02-0.836D-02-0.107D-01-0.744D-02
 Coeff:      0.273D-01 0.137D-01-0.974D-02-0.402D-01-0.811D-01 0.910D-02
 Coeff:      0.117D+00 0.114D+00 0.554D-01-0.282D+00-0.363D+00 0.189D+00
 Coeff:      0.537D+00 0.732D+00
 Gap=     0.114 Goal=   None    Shift=    0.000
 Gap=     0.083 Goal=   None    Shift=    0.000
 RMSDP=6.23D-08 MaxDP=5.87D-06 DE=-7.80D-10 OVMax= 6.29D-05

 Cycle  36  Pass 1  IDiag  1:
 RMSU=  4.11D-08    CP:  1.00D+00  3.00D+00  3.00D+00  1.36D+00  3.00D+00
                    CP:  3.00D+00  3.00D+00  3.00D+00  3.00D+00  3.00D+00
                    CP:  3.00D+00  3.00D+00  2.77D+00  3.00D+00  1.40D+00
 E= -3625.40468952312     Delta-E=       -0.000000000142 Rises=F Damp=F
 DIIS: error= 1.09D-07 at cycle  36 NSaved=  20.
 NSaved=20 IEnMin=20 EnMin= -3625.40468952312     IErMin=20 ErrMin= 1.09D-07
 ErrMax= 1.09D-07  0.00D+00 EMaxC= 1.00D-01 BMatC= 2.03D-11 BMatP= 3.14D-11
 IDIUse=1 WtCom= 1.00D+00 WtEn= 0.00D+00
 Coeff-Com:  0.405D-02 0.703D-03-0.370D-02-0.647D-02-0.687D-02 0.899D-02
 Coeff-Com:  0.853D-02 0.145D-01 0.980D-02-0.336D-01-0.388D-01-0.190D-01
 Coeff-Com:  0.373D-01 0.122D+00-0.110D-02-0.165D+00-0.184D+00 0.551D-01
 Coeff-Com:  0.579D+00 0.619D+00
 Coeff:      0.405D-02 0.703D-03-0.370D-02-0.647D-02-0.687D-02 0.899D-02
 Coeff:      0.853D-02 0.145D-01 0.980D-02-0.336D-01-0.388D-01-0.190D-01
 Coeff:      0.373D-01 0.122D+00-0.110D-02-0.165D+00-0.184D+00 0.551D-01
 Coeff:      0.579D+00 0.619D+00
 Gap=     0.114 Goal=   None    Shift=    0.000
 Gap=     0.083 Goal=   None    Shift=    0.000
 RMSDP=3.14D-08 MaxDP=2.75D-06 DE=-1.42D-10 OVMax= 3.20D-05

 Cycle  37  Pass 1  IDiag  1:
 RMSU=  6.85D-09    CP:  1.00D+00  3.00D+00  3.00D+00  1.36D+00  3.00D+00
                    CP:  3.00D+00  3.00D+00  3.00D+00  3.00D+00  3.00D+00
                    CP:  3.00D+00  3.00D+00  2.98D+00  3.00D+00  1.60D+00
                    CP:  1.63D+00
 E= -3625.40468952308     Delta-E=        0.000000000036 Rises=F Damp=F
 DIIS: error= 4.26D-08 at cycle  37 NSaved=  20.
 NSaved=20 IEnMin=19 EnMin= -3625.40468952312     IErMin=20 ErrMin= 4.26D-08
 ErrMax= 4.26D-08  0.00D+00 EMaxC= 1.00D-01 BMatC= 4.35D-12 BMatP= 2.03D-11
 IDIUse=1 WtCom= 1.00D+00 WtEn= 0.00D+00
 Coeff-Com:  0.877D-03 0.710D-03-0.570D-03-0.184D-02-0.230D-02 0.165D-03
 Coeff-Com:  0.692D-02 0.107D-01 0.359D-03-0.223D-01-0.263D-01-0.455D-03
 Coeff-Com:  0.439D-01 0.671D-01 0.135D-01-0.133D+00-0.119D+00 0.468D-01
 Coeff-Com:  0.269D+00 0.845D+00
 Coeff:      0.877D-03 0.710D-03-0.570D-03-0.184D-02-0.230D-02 0.165D-03
 Coeff:      0.692D-02 0.107D-01 0.359D-03-0.223D-01-0.263D-01-0.455D-03
 Coeff:      0.439D-01 0.671D-01 0.135D-01-0.133D+00-0.119D+00 0.468D-01
 Coeff:      0.269D+00 0.845D+00
 Gap=     0.114 Goal=   None    Shift=    0.000
 Gap=     0.083 Goal=   None    Shift=    0.000
 RMSDP=9.81D-09 MaxDP=8.86D-07 DE= 3.64D-11 OVMax= 9.32D-06

 SCF Done:  E(UB3LYP) =  -3625.40468952     A.U. after   37 cycles
            NFock= 37  Conv=0.98D-08     -V/T= 2.0024
 <Sx>= 0.0000 <Sy>= 0.0000 <Sz>= 2.0000 <S**2>= 6.0224 S= 2.0045
 <L.S>= 0.000000000000E+00
 KE= 3.616548680233D+03 PE=-1.822834910447D+04 EE= 6.148085595356D+03
 Annihilation of the first spin contaminant:
 S**2 before annihilation     6.0224,   after     6.0001
 Leave Link  502 at Sat Oct 20 16:29:11 2018, MaxMem=  1073741824 cpu:     39512.8
 (Enter /soft/sl6.3/x86_64/gaussian/g09_d01/g09/l601.exe)
 Copying SCF densities to generalized density rwf, IOpCl= 1 IROHF=0.

 **********************************************************************

            Population analysis using the SCF density.

 **********************************************************************

 Orbital symmetries:
 Alpha Orbitals:
       Occupied  (A) (A) (A) (A) (A) (A) (A) (A) (A) (A) (A) (A)
                 (A) (A) (A) (A) (A) (A) (A) (A) (A) (A) (A) (A)
                 (A) (A) (A) (A) (A) (A) (A) (A) (A) (A) (A) (A)
                 (A) (A) (A) (A) (A) (A) (A) (A) (A) (A) (A) (A)
                 (A) (A) (A) (A) (A) (A) (A) (A) (A) (A) (A) (A)
                 (A) (A) (A) (A) (A) (A) (A) (A) (A) (A) (A) (A)
                 (A) (A) (A) (A) (A) (A) (A) (A) (A) (A) (A) (A)
                 (A) (A) (A) (A) (A) (A) (A) (A) (A) (A) (A) (A)
                 (A) (A) (A) (A) (A) (A) (A) (A) (A) (A) (A) (A)
                 (A) (A) (A) (A) (A) (A) (A) (A) (A) (A) (A) (A)
                 (A) (A) (A) (A) (A) (A) (A) (A) (A) (A) (A) (A)
                 (A) (A) (A) (A) (A) (A) (A) (A) (A) (A) (A) (A)
                 (A) (A) (A) (A)
       Virtual   (A) (A) (A) (A) (A) (A) (A) (A) (A) (A) (A) (A)
                 (A) (A) (A) (A) (A) (A) (A) (A) (A) (A) (A) (A)
                 (A) (A) (A) (A) (A) (A) (A) (A) (A) (A) (A) (A)
                 (A) (A) (A) (A) (A) (A) (A) (A) (A) (A) (A) (A)
                 (A) (A) (A) (A) (A) (A) (A) (A) (A) (A) (A) (A)
                 (A) (A) (A) (A) (A) (A) (A) (A) (A) (A) (A) (A)
                 (A) (A) (A) (A) (A) (A) (A) (A) (A) (A) (A) (A)
                 (A) (A) (A) (A) (A) (A) (A) (A) (A) (A) (A) (A)
                 (A) (A) (A) (A) (A) (A) (A) (A) (A) (A) (A) (A)
                 (A) (A) (A) (A) (A) (A) (A) (A) (A) (A) (A) (A)
                 (A) (A) (A) (A) (A) (A) (A) (A) (A) (A) (A) (A)
                 (A) (A) (A) (A) (A) (A) (A) (A) (A) (A) (A) (A)
                 (A) (A) (A) (A) (A) (A) (A) (A) (A) (A) (A) (A)
                 (A) (A) (A) (A) (A) (A) (A) (A) (A) (A) (A) (A)
                 (A) (A) (A) (A) (A) (A) (A) (A) (A) (A) (A) (A)
                 (A) (A) (A) (A) (A) (A) (A) (A) (A) (A) (A) (A)
                 (A) (A) (A) (A) (A) (A) (A) (A) (A) (A) (A) (A)
                 (A) (A) (A) (A) (A) (A) (A) (A) (A) (A) (A) (A)
                 (A) (A) (A) (A) (A) (A) (A) (A) (A) (A) (A) (A)
                 (A) (A) (A) (A) (A) (A) (A) (A) (A) (A) (A) (A)
                 (A) (A) (A) (A) (A) (A) (A) (A) (A) (A) (A) (A)
                 (A) (A) (A) (A) (A) (A) (A) (A) (A) (A) (A) (A)
                 (A) (A) (A) (A) (A) (A) (A) (A) (A) (A) (A) (A)
                 (A) (A) (A) (A) (A) (A) (A) (A) (A) (A) (A) (A)
                 (A) (A) (A) (A) (A) (A) (A) (A) (A) (A) (A) (A)
                 (A) (A) (A) (A) (A) (A) (A) (A) (A) (A) (A) (A)
                 (A) (A) (A) (A) (A) (A) (A) (A) (A) (A) (A) (A)
                 (A) (A) (A) (A) (A) (A) (A) (A) (A) (A) (A) (A)
                 (A) (A) (A) (A) (A) (A) (A) (A) (A) (A) (A) (A)
                 (A) (A) (A) (A) (A) (A) (A) (A) (A) (A) (A) (A)
                 (A) (A) (A) (A) (A) (A) (A) (A) (A) (A) (A) (A)
                 (A) (A) (A) (A) (A) (A) (A) (A) (A) (A) (A) (A)
                 (A) (A) (A) (A) (A) (A) (A) (A) (A) (A) (A) (A)
                 (A) (A) (A) (A) (A) (A) (A) (A) (A) (A) (A) (A)
                 (A) (A) (A) (A) (A) (A) (A) (A) (A) (A) (A) (A)
                 (A) (A) (A) (A) (A) (A) (A) (A) (A) (A) (A) (A)
                 (A) (A) (A) (A) (A) (A) (A) (A) (A) (A) (A) (A)
                 (A) (A) (A) (A) (A) (A) (A) (A) (A) (A) (A) (A)
                 (A) (A) (A) (A) (A) (A) (A) (A) (A) (A) (A) (A)
                 (A) (A) (A) (A) (A) (A) (A) (A) (A) (A) (A) (A)
                 (A) (A) (A) (A) (A) (A) (A) (A) (A) (A) (A) (A)
                 (A) (A) (A) (A) (A) (A) (A) (A) (A) (A) (A) (A)
                 (A) (A) (A) (A) (A) (A) (A) (A) (A) (A) (A) (A)
                 (A) (A) (A) (A) (A) (A) (A) (A) (A) (A) (A) (A)
                 (A) (A) (A) (A) (A) (A) (A) (A) (A) (A) (A) (A)
                 (A) (A) (A) (A) (A) (A) (A) (A) (A) (A) (A) (A)
                 (A) (A) (A) (A) (A) (A) (A) (A) (A) (A) (A) (A)
                 (A) (A) (A) (A) (A) (A) (A) (A) (A) (A) (A) (A)
                 (A) (A) (A) (A) (A) (A) (A) (A) (A) (A) (A) (A)
                 (A) (A) (A) (A) (A) (A) (A) (A) (A) (A) (A) (A)
                 (A) (A) (A) (A) (A) (A) (A) (A) (A) (A) (A) (A)
                 (A) (A) (A) (A) (A) (A) (A) (A) (A) (A) (A) (A)
                 (A) (A) (A) (A) (A) (A) (A) (A) (A) (A) (A) (A)
                 (A) (A) (A) (A) (A) (A) (A) (A) (A) (A) (A) (A)
                 (A) (A) (A) (A) (A) (A) (A) (A) (A) (A) (A) (A)
                 (A) (A) (A) (A) (A) (A) (A) (A) (A) (A) (A) (A)
                 (A) (A) (A) (A) (A) (A) (A) (A) (A) (A)
 Beta  Orbitals:
       Occupied  (A) (A) (A) (A) (A) (A) (A) (A) (A) (A) (A) (A)
                 (A) (A) (A) (A) (A) (A) (A) (A) (A) (A) (A) (A)
                 (A) (A) (A) (A) (A) (A) (A) (A) (A) (A) (A) (A)
                 (A) (A) (A) (A) (A) (A) (A) (A) (A) (A) (A) (A)
                 (A) (A) (A) (A) (A) (A) (A) (A) (A) (A) (A) (A)
                 (A) (A) (A) (A) (A) (A) (A) (A) (A) (A) (A) (A)
                 (A) (A) (A) (A) (A) (A) (A) (A) (A) (A) (A) (A)
                 (A) (A) (A) (A) (A) (A) (A) (A) (A) (A) (A) (A)
                 (A) (A) (A) (A) (A) (A) (A) (A) (A) (A) (A) (A)
                 (A) (A) (A) (A) (A) (A) (A) (A) (A) (A) (A) (A)
                 (A) (A) (A) (A) (A) (A) (A) (A) (A) (A) (A) (A)
                 (A) (A) (A) (A) (A) (A) (A) (A) (A) (A) (A) (A)
       Virtual   (A) (A) (A) (A) (A) (A) (A) (A) (A) (A) (A) (A)
                 (A) (A) (A) (A) (A) (A) (A) (A) (A) (A) (A) (A)
                 (A) (A) (A) (A) (A) (A) (A) (A) (A) (A) (A) (A)
                 (A) (A) (A) (A) (A) (A) (A) (A) (A) (A) (A) (A)
                 (A) (A) (A) (A) (A) (A) (A) (A) (A) (A) (A) (A)
                 (A) (A) (A) (A) (A) (A) (A) (A) (A) (A) (A) (A)
                 (A) (A) (A) (A) (A) (A) (A) (A) (A) (A) (A) (A)
                 (A) (A) (A) (A) (A) (A) (A) (A) (A) (A) (A) (A)
                 (A) (A) (A) (A) (A) (A) (A) (A) (A) (A) (A) (A)
                 (A) (A) (A) (A) (A) (A) (A) (A) (A) (A) (A) (A)
                 (A) (A) (A) (A) (A) (A) (A) (A) (A) (A) (A) (A)
                 (A) (A) (A) (A) (A) (A) (A) (A) (A) (A) (A) (A)
                 (A) (A) (A) (A) (A) (A) (A) (A) (A) (A) (A) (A)
                 (A) (A) (A) (A) (A) (A) (A) (A) (A) (A) (A) (A)
                 (A) (A) (A) (A) (A) (A) (A) (A) (A) (A) (A) (A)
                 (A) (A) (A) (A) (A) (A) (A) (A) (A) (A) (A) (A)
                 (A) (A) (A) (A) (A) (A) (A) (A) (A) (A) (A) (A)
                 (A) (A) (A) (A) (A) (A) (A) (A) (A) (A) (A) (A)
                 (A) (A) (A) (A) (A) (A) (A) (A) (A) (A) (A) (A)
                 (A) (A) (A) (A) (A) (A) (A) (A) (A) (A) (A) (A)
                 (A) (A) (A) (A) (A) (A) (A) (A) (A) (A) (A) (A)
                 (A) (A) (A) (A) (A) (A) (A) (A) (A) (A) (A) (A)
                 (A) (A) (A) (A) (A) (A) (A) (A) (A) (A) (A) (A)
                 (A) (A) (A) (A) (A) (A) (A) (A) (A) (A) (A) (A)
                 (A) (A) (A) (A) (A) (A) (A) (A) (A) (A) (A) (A)
                 (A) (A) (A) (A) (A) (A) (A) (A) (A) (A) (A) (A)
                 (A) (A) (A) (A) (A) (A) (A) (A) (A) (A) (A) (A)
                 (A) (A) (A) (A) (A) (A) (A) (A) (A) (A) (A) (A)
                 (A) (A) (A) (A) (A) (A) (A) (A) (A) (A) (A) (A)
                 (A) (A) (A) (A) (A) (A) (A) (A) (A) (A) (A) (A)
                 (A) (A) (A) (A) (A) (A) (A) (A) (A) (A) (A) (A)
                 (A) (A) (A) (A) (A) (A) (A) (A) (A) (A) (A) (A)
                 (A) (A) (A) (A) (A) (A) (A) (A) (A) (A) (A) (A)
                 (A) (A) (A) (A) (A) (A) (A) (A) (A) (A) (A) (A)
                 (A) (A) (A) (A) (A) (A) (A) (A) (A) (A) (A) (A)
                 (A) (A) (A) (A) (A) (A) (A) (A) (A) (A) (A) (A)
                 (A) (A) (A) (A) (A) (A) (A) (A) (A) (A) (A) (A)
                 (A) (A) (A) (A) (A) (A) (A) (A) (A) (A) (A) (A)
                 (A) (A) (A) (A) (A) (A) (A) (A) (A) (A) (A) (A)
                 (A) (A) (A) (A) (A) (A) (A) (A) (A) (A) (A) (A)
                 (A) (A) (A) (A) (A) (A) (A) (A) (A) (A) (A) (A)
                 (A) (A) (A) (A) (A) (A) (A) (A) (A) (A) (A) (A)
                 (A) (A) (A) (A) (A) (A) (A) (A) (A) (A) (A) (A)
                 (A) (A) (A) (A) (A) (A) (A) (A) (A) (A) (A) (A)
                 (A) (A) (A) (A) (A) (A) (A) (A) (A) (A) (A) (A)
                 (A) (A) (A) (A) (A) (A) (A) (A) (A) (A) (A) (A)
                 (A) (A) (A) (A) (A) (A) (A) (A) (A) (A) (A) (A)
                 (A) (A) (A) (A) (A) (A) (A) (A) (A) (A) (A) (A)
                 (A) (A) (A) (A) (A) (A) (A) (A) (A) (A) (A) (A)
                 (A) (A) (A) (A) (A) (A) (A) (A) (A) (A) (A) (A)
                 (A) (A) (A) (A) (A) (A) (A) (A) (A) (A) (A) (A)
                 (A) (A) (A) (A) (A) (A) (A) (A) (A) (A) (A) (A)
                 (A) (A) (A) (A) (A) (A) (A) (A) (A) (A) (A) (A)
                 (A) (A) (A) (A) (A) (A) (A) (A) (A) (A) (A) (A)
                 (A) (A) (A) (A) (A) (A) (A) (A) (A) (A) (A) (A)
                 (A) (A) (A) (A) (A) (A) (A) (A) (A) (A) (A) (A)
                 (A) (A) (A) (A) (A) (A) (A) (A) (A) (A) (A) (A)
                 (A) (A)
 The electronic state is 5-A.
 Alpha  occ. eigenvalues -- -256.00977-101.41675-101.39930 -29.98159 -25.86866
 Alpha  occ. eigenvalues --  -25.84331 -25.83752 -14.43592 -14.43161 -14.39192
 Alpha  occ. eigenvalues --  -14.38670 -14.36727 -14.36572 -14.34212 -14.33940
 Alpha  occ. eigenvalues --  -10.24684 -10.24652 -10.24415 -10.24393 -10.24310
 Alpha  occ. eigenvalues --  -10.24041 -10.23155 -10.22799 -10.22722 -10.22493
 Alpha  occ. eigenvalues --  -10.21339 -10.20982 -10.20711 -10.20410 -10.20354
 Alpha  occ. eigenvalues --  -10.20153 -10.20101 -10.19826 -10.19771 -10.19604
 Alpha  occ. eigenvalues --  -10.19468 -10.19416 -10.19367 -10.19234 -10.19189
 Alpha  occ. eigenvalues --  -10.19145  -9.33112  -9.31357  -7.09139  -7.08865
 Alpha  occ. eigenvalues --   -7.08836  -7.07388  -7.07113  -7.07057  -3.49238
 Alpha  occ. eigenvalues --   -2.30887  -2.25723  -2.24633  -1.13318  -1.12864
 Alpha  occ. eigenvalues --   -0.98045  -0.97680  -0.95589  -0.95279  -0.87688
 Alpha  occ. eigenvalues --   -0.87443  -0.85149  -0.84770  -0.83129  -0.82796
 Alpha  occ. eigenvalues --   -0.79240  -0.78925  -0.77790  -0.77529  -0.77160
 Alpha  occ. eigenvalues --   -0.76889  -0.69288  -0.68993  -0.68742  -0.68047
 Alpha  occ. eigenvalues --   -0.67792  -0.66670  -0.65734  -0.65423  -0.64302
 Alpha  occ. eigenvalues --   -0.64014  -0.62197  -0.61910  -0.60414  -0.60122
 Alpha  occ. eigenvalues --   -0.58141  -0.57816  -0.54839  -0.54509  -0.51920
 Alpha  occ. eigenvalues --   -0.51786  -0.51626  -0.51508  -0.50929  -0.50529
 Alpha  occ. eigenvalues --   -0.49873  -0.49569  -0.49025  -0.48667  -0.47391
 Alpha  occ. eigenvalues --   -0.47062  -0.46110  -0.45836  -0.45540  -0.45249
 Alpha  occ. eigenvalues --   -0.44812  -0.44584  -0.43850  -0.43568  -0.43336
 Alpha  occ. eigenvalues --   -0.42680  -0.40679  -0.40099  -0.40007  -0.39689
 Alpha  occ. eigenvalues --   -0.39097  -0.38626  -0.38390  -0.37578  -0.37387
 Alpha  occ. eigenvalues --   -0.37201  -0.35002  -0.34843  -0.34646  -0.34225
 Alpha  occ. eigenvalues --   -0.32821  -0.32581  -0.32232  -0.31978  -0.31595
 Alpha  occ. eigenvalues --   -0.30910  -0.30377  -0.30113  -0.28374  -0.27940
 Alpha  occ. eigenvalues --   -0.27711  -0.27543  -0.27348  -0.26578  -0.25784
 Alpha  occ. eigenvalues --   -0.25488  -0.24937  -0.21328  -0.21063  -0.20589
 Alpha  occ. eigenvalues --   -0.19321  -0.19104  -0.18211
 Alpha virt. eigenvalues --   -0.06844  -0.06487  -0.05879  -0.05518  -0.04393
 Alpha virt. eigenvalues --   -0.03982  -0.03225  -0.02995  -0.00244   0.00089
 Alpha virt. eigenvalues --    0.02067   0.02393   0.03395   0.03617   0.04241
 Alpha virt. eigenvalues --    0.04682   0.04790   0.05069   0.06772   0.06965
 Alpha virt. eigenvalues --    0.07516   0.07934   0.08788   0.09009   0.09721
 Alpha virt. eigenvalues --    0.09897   0.10186   0.11362   0.11623   0.12371
 Alpha virt. eigenvalues --    0.12683   0.13287   0.13369   0.13594   0.13721
 Alpha virt. eigenvalues --    0.14294   0.14793   0.16063   0.16790   0.17376
 Alpha virt. eigenvalues --    0.17685   0.18337   0.18771   0.19189   0.21456
 Alpha virt. eigenvalues --    0.21643   0.21927   0.22134   0.24087   0.24810
 Alpha virt. eigenvalues --    0.25148   0.25352   0.25760   0.26141   0.26196
 Alpha virt. eigenvalues --    0.26433   0.26826   0.27294   0.27529   0.27776
 Alpha virt. eigenvalues --    0.28137   0.28620   0.28750   0.29143   0.29259
 Alpha virt. eigenvalues --    0.30622   0.30841   0.31871   0.32840   0.33096
 Alpha virt. eigenvalues --    0.33842   0.34190   0.34276   0.34435   0.35230
 Alpha virt. eigenvalues --    0.35490   0.35721   0.36237   0.36353   0.36547
 Alpha virt. eigenvalues --    0.36641   0.36779   0.37311   0.37507   0.38173
 Alpha virt. eigenvalues --    0.38440   0.38558   0.38961   0.39194   0.39413
 Alpha virt. eigenvalues --    0.39552   0.39878   0.40350   0.40648   0.41165
 Alpha virt. eigenvalues --    0.41265   0.41428   0.41686   0.41870   0.42144
 Alpha virt. eigenvalues --    0.42195   0.42647   0.42686   0.43046   0.43445
 Alpha virt. eigenvalues --    0.43594   0.43745   0.44497   0.45004   0.45256
 Alpha virt. eigenvalues --    0.46216   0.46700   0.47484   0.47842   0.48202
 Alpha virt. eigenvalues --    0.48339   0.49121   0.49394   0.49533   0.50310
 Alpha virt. eigenvalues --    0.50738   0.50975   0.51697   0.52640   0.52803
 Alpha virt. eigenvalues --    0.53203   0.53654   0.53881   0.53910   0.54284
 Alpha virt. eigenvalues --    0.55559   0.55851   0.56085   0.56419   0.56599
 Alpha virt. eigenvalues --    0.56902   0.57119   0.57354   0.58391   0.58645
 Alpha virt. eigenvalues --    0.58759   0.58942   0.59128   0.59557   0.59772
 Alpha virt. eigenvalues --    0.59966   0.60126   0.60283   0.61024   0.61084
 Alpha virt. eigenvalues --    0.61648   0.62207   0.62586   0.62975   0.63096
 Alpha virt. eigenvalues --    0.64571   0.65123   0.65307   0.65916   0.65994
 Alpha virt. eigenvalues --    0.66538   0.66700   0.66930   0.67490   0.67628
 Alpha virt. eigenvalues --    0.68213   0.68297   0.69785   0.70320   0.70684
 Alpha virt. eigenvalues --    0.71009   0.71264   0.71997   0.72127   0.72274
 Alpha virt. eigenvalues --    0.72618   0.73309   0.73901   0.74239   0.74992
 Alpha virt. eigenvalues --    0.75034   0.75956   0.76820   0.77272   0.77446
 Alpha virt. eigenvalues --    0.77808   0.78891   0.79164   0.79790   0.80059
 Alpha virt. eigenvalues --    0.80683   0.81571   0.81924   0.82643   0.82807
 Alpha virt. eigenvalues --    0.83098   0.83606   0.84136   0.84292   0.84866
 Alpha virt. eigenvalues --    0.85303   0.86797   0.87210   0.88547   0.89113
 Alpha virt. eigenvalues --    0.89366   0.89845   0.90597   0.90718   0.91257
 Alpha virt. eigenvalues --    0.91655   0.93032   0.93644   0.94204   0.94516
 Alpha virt. eigenvalues --    0.94947   0.95249   0.96364   0.96734   0.97348
 Alpha virt. eigenvalues --    0.97849   0.98316   0.99072   0.99109   0.99472
 Alpha virt. eigenvalues --    0.99686   0.99860   1.00204   1.00323   1.00629
 Alpha virt. eigenvalues --    1.01115   1.01423   1.01787   1.02010   1.02243
 Alpha virt. eigenvalues --    1.02450   1.03037   1.03132   1.04021   1.04382
 Alpha virt. eigenvalues --    1.05049   1.05561   1.06088   1.06193   1.06372
 Alpha virt. eigenvalues --    1.07614   1.07753   1.08313   1.08949   1.09890
 Alpha virt. eigenvalues --    1.11313   1.11635   1.11842   1.12651   1.14720
 Alpha virt. eigenvalues --    1.15094   1.16358   1.16708   1.16989   1.18463
 Alpha virt. eigenvalues --    1.18934   1.19620   1.20699   1.21541   1.21746
 Alpha virt. eigenvalues --    1.21936   1.22897   1.25804   1.26160   1.27232
 Alpha virt. eigenvalues --    1.28174   1.28925   1.30092   1.30903   1.31113
 Alpha virt. eigenvalues --    1.31701   1.33172   1.34049   1.34508   1.35882
 Alpha virt. eigenvalues --    1.38031   1.38440   1.39644   1.41093   1.41772
 Alpha virt. eigenvalues --    1.42764   1.42986   1.43067   1.43845   1.44150
 Alpha virt. eigenvalues --    1.44585   1.45149   1.45912   1.46362   1.46559
 Alpha virt. eigenvalues --    1.47720   1.48193   1.49072   1.50358   1.50979
 Alpha virt. eigenvalues --    1.51323   1.51592   1.51814   1.52010   1.52951
 Alpha virt. eigenvalues --    1.53261   1.53407   1.53641   1.53767   1.53948
 Alpha virt. eigenvalues --    1.54778   1.55296   1.56278   1.56697   1.56763
 Alpha virt. eigenvalues --    1.57156   1.57517   1.58721   1.58927   1.59476
 Alpha virt. eigenvalues --    1.59650   1.59953   1.60308   1.60890   1.61189
 Alpha virt. eigenvalues --    1.63176   1.63444   1.63635   1.65384   1.65837
 Alpha virt. eigenvalues --    1.66294   1.67106   1.67519   1.68281   1.69397
 Alpha virt. eigenvalues --    1.70230   1.70604   1.70973   1.71268   1.71490
 Alpha virt. eigenvalues --    1.72166   1.72978   1.73436   1.73680   1.75713
 Alpha virt. eigenvalues --    1.75769   1.75970   1.76230   1.76801   1.77629
 Alpha virt. eigenvalues --    1.78303   1.79049   1.79432   1.80067   1.80546
 Alpha virt. eigenvalues --    1.80624   1.81186   1.81954   1.82200   1.82511
 Alpha virt. eigenvalues --    1.85239   1.85765   1.87933   1.88156   1.88427
 Alpha virt. eigenvalues --    1.88781   1.88807   1.89085   1.89213   1.89568
 Alpha virt. eigenvalues --    1.89768   1.90039   1.90138   1.90486   1.91246
 Alpha virt. eigenvalues --    1.91397   1.92035   1.92224   1.93213   1.94506
 Alpha virt. eigenvalues --    1.94699   1.94973   1.95925   1.96258   1.97909
 Alpha virt. eigenvalues --    1.98219   1.98556   1.98712   1.98926   1.99520
 Alpha virt. eigenvalues --    2.00240   2.00894   2.03663   2.03968   2.04823
 Alpha virt. eigenvalues --    2.05093   2.05493   2.05907   2.06688   2.07013
 Alpha virt. eigenvalues --    2.11928   2.12238   2.13221   2.13875   2.15157
 Alpha virt. eigenvalues --    2.15855   2.17085   2.17614   2.17939   2.19220
 Alpha virt. eigenvalues --    2.22089   2.22519   2.23353   2.23845   2.24211
 Alpha virt. eigenvalues --    2.24604   2.24992   2.25902   2.26910   2.27412
 Alpha virt. eigenvalues --    2.27845   2.27854   2.28526   2.28693   2.28814
 Alpha virt. eigenvalues --    2.29275   2.29566   2.29806   2.29891   2.30071
 Alpha virt. eigenvalues --    2.30706   2.33966   2.34829   2.34902   2.35150
 Alpha virt. eigenvalues --    2.36070   2.36695   2.38446   2.38789   2.39162
 Alpha virt. eigenvalues --    2.41511   2.41863   2.42579   2.43477   2.44298
 Alpha virt. eigenvalues --    2.44749   2.47471   2.47866   2.49233   2.50174
 Alpha virt. eigenvalues --    2.52585   2.52874   2.54990   2.55695   2.56052
 Alpha virt. eigenvalues --    2.57062   2.57177   2.57736   2.57985   2.58207
 Alpha virt. eigenvalues --    2.58710   2.58811   2.59795   2.60134   2.60298
 Alpha virt. eigenvalues --    2.60361   2.60492   2.60694   2.61123   2.61599
 Alpha virt. eigenvalues --    2.61879   2.62097   2.62658   2.62773   2.63012
 Alpha virt. eigenvalues --    2.63252   2.63365   2.64133   2.64332   2.64857
 Alpha virt. eigenvalues --    2.65210   2.65691   2.66021   2.66110   2.67092
 Alpha virt. eigenvalues --    2.67520   2.68150   2.68339   2.69420   2.69657
 Alpha virt. eigenvalues --    2.71289   2.71683   2.72275   2.72643   2.73001
 Alpha virt. eigenvalues --    2.73069   2.73455   2.74150   2.74895   2.75261
 Alpha virt. eigenvalues --    2.75543   2.76000   2.78318   2.78769   2.79702
 Alpha virt. eigenvalues --    2.80088   2.81272   2.81428   2.82948   2.83414
 Alpha virt. eigenvalues --    2.83705   2.84145   2.84385   2.85745   2.85963
 Alpha virt. eigenvalues --    2.87140   2.87466   2.88168   2.88466   2.89187
 Alpha virt. eigenvalues --    2.89302   2.89432   2.89557   2.91315   2.91473
 Alpha virt. eigenvalues --    2.93567   2.95154   2.96143   2.96859   2.96975
 Alpha virt. eigenvalues --    2.97944   3.00761   3.01312   3.03221   3.03605
 Alpha virt. eigenvalues --    3.04065   3.05236   3.07395   3.08513   3.12731
 Alpha virt. eigenvalues --    3.13066   3.13392   3.13785   3.15190   3.17939
 Alpha virt. eigenvalues --    3.21694   3.23704   3.25275   3.26506   3.31130
 Alpha virt. eigenvalues --    3.31380   3.32829   3.33156   3.33849   3.34423
 Alpha virt. eigenvalues --    3.36025   3.38012   3.38474   3.40870   3.41534
 Alpha virt. eigenvalues --    3.43738   3.44277   3.44964   3.44984   3.45223
 Alpha virt. eigenvalues --    3.45825   3.46226   3.46474   3.54746   3.57739
 Alpha virt. eigenvalues --    3.59994   3.61184   3.63408   3.63573   3.63666
 Alpha virt. eigenvalues --    3.64415   3.70191   3.71733   3.73414   3.73939
 Alpha virt. eigenvalues --    3.83919   3.84417   3.84751   3.84944   3.85805
 Alpha virt. eigenvalues --    3.88108   3.88544   3.90729   3.95291   3.95520
 Alpha virt. eigenvalues --    3.97027   3.98043   3.99583   3.99849   4.00184
 Alpha virt. eigenvalues --    4.00831   4.03016   4.03254   4.03524   4.05256
 Alpha virt. eigenvalues --    4.09955   4.09995   4.10165   4.10216   4.13879
 Alpha virt. eigenvalues --    4.16298   4.26228   4.26796   4.39198   4.47613
 Alpha virt. eigenvalues --    4.47738   4.50987   4.64603   4.64821   4.79931
 Alpha virt. eigenvalues --    4.80317   4.81857   4.82099   5.07518   5.08101
 Alpha virt. eigenvalues --    5.22076   5.22430   5.60242   5.61494   5.62662
 Alpha virt. eigenvalues --    5.68744   5.73380   5.89741   5.97313   7.86195
 Alpha virt. eigenvalues --    7.91019   8.03760   9.55828   9.77568  23.47841
 Alpha virt. eigenvalues --   23.48130  23.59996  23.60311  23.75752  23.76460
 Alpha virt. eigenvalues --   23.86329  23.86879  23.90782  23.91047  23.92376
 Alpha virt. eigenvalues --   23.92593  23.96971  23.97289  24.05262  24.05481
 Alpha virt. eigenvalues --   24.05814  24.06305  24.08294  24.08536  24.10972
 Alpha virt. eigenvalues --   24.11617  24.13387  24.13898  24.17356  24.17591
 Alpha virt. eigenvalues --   25.59798  25.62712  25.66996  25.68219  25.80702
 Alpha virt. eigenvalues --   25.89780  26.27850  33.78799  33.82775  33.92446
 Alpha virt. eigenvalues --   35.35796  35.36332  35.47831  35.48201  35.58946
 Alpha virt. eigenvalues --   35.59735  35.63869  35.64096 147.16283 215.48462
 Alpha virt. eigenvalues --  215.74575 776.99566
  Beta  occ. eigenvalues -- -256.00998-101.41584-101.39870 -29.90471 -25.79578
  Beta  occ. eigenvalues --  -25.78406 -25.78114 -14.43579 -14.43155 -14.39178
  Beta  occ. eigenvalues --  -14.38695 -14.36633 -14.36454 -14.34095 -14.33825
  Beta  occ. eigenvalues --  -10.24687 -10.24652 -10.24418 -10.24392 -10.24314
  Beta  occ. eigenvalues --  -10.24036 -10.23147 -10.22803 -10.22724 -10.22495
  Beta  occ. eigenvalues --  -10.21340 -10.20986 -10.20706 -10.20409 -10.20350
  Beta  occ. eigenvalues --  -10.20153 -10.20096 -10.19826 -10.19768 -10.19604
  Beta  occ. eigenvalues --  -10.19467 -10.19416 -10.19366 -10.19234 -10.19189
  Beta  occ. eigenvalues --  -10.19145  -9.33025  -9.31299  -7.08990  -7.08746
  Beta  occ. eigenvalues --   -7.08723  -7.07265  -7.07024  -7.07021  -3.30874
  Beta  occ. eigenvalues --   -2.08318  -2.07539  -2.07268  -1.13269  -1.12834
  Beta  occ. eigenvalues --   -0.97951  -0.97585  -0.95530  -0.95214  -0.87678
  Beta  occ. eigenvalues --   -0.87431  -0.85124  -0.84767  -0.83093  -0.82764
  Beta  occ. eigenvalues --   -0.79228  -0.78914  -0.77774  -0.77514  -0.77149
  Beta  occ. eigenvalues --   -0.76880  -0.69264  -0.68970  -0.68258  -0.67927
  Beta  occ. eigenvalues --   -0.67718  -0.66279  -0.65701  -0.65388  -0.64278
  Beta  occ. eigenvalues --   -0.63991  -0.62174  -0.61882  -0.60386  -0.60095
  Beta  occ. eigenvalues --   -0.58110  -0.57789  -0.54798  -0.54466  -0.51888
  Beta  occ. eigenvalues --   -0.51764  -0.51586  -0.51481  -0.50887  -0.50539
  Beta  occ. eigenvalues --   -0.49853  -0.49552  -0.48977  -0.48625  -0.47377
  Beta  occ. eigenvalues --   -0.47056  -0.46099  -0.45825  -0.45527  -0.45235
  Beta  occ. eigenvalues --   -0.44805  -0.44577  -0.43691  -0.43443  -0.43172
  Beta  occ. eigenvalues --   -0.42613  -0.40261  -0.40026  -0.39923  -0.39608
  Beta  occ. eigenvalues --   -0.38723  -0.38505  -0.37956  -0.37485  -0.37253
  Beta  occ. eigenvalues --   -0.36991  -0.34835  -0.34558  -0.33318  -0.32118
  Beta  occ. eigenvalues --   -0.31844  -0.31601  -0.31420  -0.31089  -0.30589
  Beta  occ. eigenvalues --   -0.29852  -0.27927  -0.27705  -0.27564  -0.27278
  Beta  occ. eigenvalues --   -0.25529  -0.25188  -0.25156  -0.23007  -0.21584
  Beta  occ. eigenvalues --   -0.21470  -0.20505  -0.19255  -0.15183
  Beta virt. eigenvalues --   -0.06915  -0.06510  -0.06131  -0.05521  -0.04437
  Beta virt. eigenvalues --   -0.04095  -0.03224  -0.02996  -0.01101  -0.00072
  Beta virt. eigenvalues --    0.00072   0.00198   0.01495   0.02051   0.02434
  Beta virt. eigenvalues --    0.03443   0.03594   0.03933   0.04704   0.04845
  Beta virt. eigenvalues --    0.05093   0.05888   0.06784   0.06975   0.07537
  Beta virt. eigenvalues --    0.07948   0.08810   0.09021   0.09762   0.09973
  Beta virt. eigenvalues --    0.10285   0.11389   0.11662   0.12396   0.12709
  Beta virt. eigenvalues --    0.13383   0.13436   0.13773   0.13848   0.14343
  Beta virt. eigenvalues --    0.15066   0.16099   0.16908   0.17581   0.17795
  Beta virt. eigenvalues --    0.18623   0.18966   0.19736   0.21685   0.22059
  Beta virt. eigenvalues --    0.22174   0.22359   0.24123   0.24865   0.25178
  Beta virt. eigenvalues --    0.25385   0.25830   0.26163   0.26282   0.26557
  Beta virt. eigenvalues --    0.26873   0.27314   0.27589   0.27927   0.28229
  Beta virt. eigenvalues --    0.28705   0.28890   0.29223   0.29351   0.30723
  Beta virt. eigenvalues --    0.31107   0.31920   0.33005   0.33141   0.33966
  Beta virt. eigenvalues --    0.34246   0.34345   0.34682   0.35281   0.35578
  Beta virt. eigenvalues --    0.35747   0.36269   0.36485   0.36618   0.36727
  Beta virt. eigenvalues --    0.36864   0.37335   0.37530   0.38212   0.38454
  Beta virt. eigenvalues --    0.38815   0.39035   0.39236   0.39446   0.39615
  Beta virt. eigenvalues --    0.39937   0.40410   0.40747   0.41186   0.41281
  Beta virt. eigenvalues --    0.41449   0.41714   0.41908   0.42187   0.42215
  Beta virt. eigenvalues --    0.42667   0.42715   0.43062   0.43484   0.43641
  Beta virt. eigenvalues --    0.43803   0.44597   0.45128   0.45265   0.46253
  Beta virt. eigenvalues --    0.46714   0.47536   0.47893   0.48283   0.48416
  Beta virt. eigenvalues --    0.49227   0.49578   0.49679   0.50374   0.50772
  Beta virt. eigenvalues --    0.51138   0.51727   0.52730   0.52907   0.53538
  Beta virt. eigenvalues --    0.53879   0.53979   0.54128   0.54430   0.55767
  Beta virt. eigenvalues --    0.56115   0.56183   0.56515   0.56734   0.57063
  Beta virt. eigenvalues --    0.57172   0.57481   0.58437   0.58675   0.58791
  Beta virt. eigenvalues --    0.58945   0.59131   0.59673   0.59870   0.60049
  Beta virt. eigenvalues --    0.60164   0.60342   0.61094   0.61603   0.61730
  Beta virt. eigenvalues --    0.62273   0.62610   0.63062   0.63259   0.64682
  Beta virt. eigenvalues --    0.65227   0.65335   0.65971   0.66051   0.66655
  Beta virt. eigenvalues --    0.66900   0.67018   0.67529   0.67885   0.68374
  Beta virt. eigenvalues --    0.68478   0.70340   0.70525   0.70790   0.71146
  Beta virt. eigenvalues --    0.71421   0.72136   0.72235   0.72384   0.72687
  Beta virt. eigenvalues --    0.73421   0.74305   0.74474   0.75106   0.75132
  Beta virt. eigenvalues --    0.76041   0.76967   0.77304   0.77461   0.77969
  Beta virt. eigenvalues --    0.79070   0.79245   0.79834   0.80148   0.80863
  Beta virt. eigenvalues --    0.81609   0.81982   0.82694   0.82892   0.83119
  Beta virt. eigenvalues --    0.83635   0.84333   0.84381   0.85256   0.85946
  Beta virt. eigenvalues --    0.86930   0.87276   0.88791   0.89283   0.89598
  Beta virt. eigenvalues --    0.89952   0.90700   0.90877   0.91774   0.92218
  Beta virt. eigenvalues --    0.93850   0.94205   0.94618   0.95148   0.95676
  Beta virt. eigenvalues --    0.96259   0.96656   0.97121   0.97713   0.98181
  Beta virt. eigenvalues --    0.98692   0.99158   0.99365   0.99579   0.99914
  Beta virt. eigenvalues --    0.99978   1.00373   1.00394   1.00791   1.01282
  Beta virt. eigenvalues --    1.01652   1.01862   1.02147   1.02323   1.02591
  Beta virt. eigenvalues --    1.03082   1.03334   1.04148   1.04536   1.05300
  Beta virt. eigenvalues --    1.05704   1.06173   1.06261   1.06478   1.07638
  Beta virt. eigenvalues --    1.07889   1.08390   1.09130   1.09945   1.11396
  Beta virt. eigenvalues --    1.11691   1.11929   1.12677   1.14826   1.15511
  Beta virt. eigenvalues --    1.16571   1.16848   1.17071   1.18847   1.19497
  Beta virt. eigenvalues --    1.20821   1.21608   1.21730   1.22095   1.22436
  Beta virt. eigenvalues --    1.23513   1.25918   1.26250   1.27483   1.28238
  Beta virt. eigenvalues --    1.29040   1.30134   1.31180   1.31571   1.31846
  Beta virt. eigenvalues --    1.33683   1.35067   1.35476   1.37638   1.38249
  Beta virt. eigenvalues --    1.40161   1.40947   1.42061   1.42346   1.42784
  Beta virt. eigenvalues --    1.43001   1.43274   1.44005   1.44338   1.44739
  Beta virt. eigenvalues --    1.45473   1.46249   1.46850   1.47858   1.48481
  Beta virt. eigenvalues --    1.48736   1.50667   1.50996   1.51291   1.51437
  Beta virt. eigenvalues --    1.51740   1.51959   1.52391   1.53064   1.53364
  Beta virt. eigenvalues --    1.53646   1.53863   1.53883   1.54132   1.55366
  Beta virt. eigenvalues --    1.55566   1.56433   1.56808   1.57119   1.57192
  Beta virt. eigenvalues --    1.58562   1.58944   1.59067   1.59556   1.59857
  Beta virt. eigenvalues --    1.60088   1.60522   1.61040   1.61604   1.63256
  Beta virt. eigenvalues --    1.63611   1.63822   1.65510   1.65959   1.66597
  Beta virt. eigenvalues --    1.67256   1.67698   1.68465   1.69648   1.70637
  Beta virt. eigenvalues --    1.70839   1.71053   1.71287   1.71702   1.72497
  Beta virt. eigenvalues --    1.73425   1.73856   1.74152   1.75752   1.75879
  Beta virt. eigenvalues --    1.75984   1.76349   1.76868   1.77828   1.78809
  Beta virt. eigenvalues --    1.79191   1.79900   1.80335   1.80848   1.81052
  Beta virt. eigenvalues --    1.81953   1.82420   1.82986   1.83954   1.86274
  Beta virt. eigenvalues --    1.86584   1.88202   1.88250   1.88579   1.88833
  Beta virt. eigenvalues --    1.88940   1.89222   1.89281   1.89658   1.89834
  Beta virt. eigenvalues --    1.90199   1.90613   1.90770   1.91296   1.91454
  Beta virt. eigenvalues --    1.92390   1.92712   1.94170   1.94676   1.95024
  Beta virt. eigenvalues --    1.95320   1.96014   1.96373   1.97989   1.98281
  Beta virt. eigenvalues --    1.98656   1.98846   1.99291   1.99543   2.00376
  Beta virt. eigenvalues --    2.01687   2.03697   2.04000   2.04999   2.05334
  Beta virt. eigenvalues --    2.05563   2.05944   2.06729   2.07071   2.11959
  Beta virt. eigenvalues --    2.12258   2.13300   2.13993   2.15196   2.15919
  Beta virt. eigenvalues --    2.17137   2.17673   2.17988   2.19355   2.22149
  Beta virt. eigenvalues --    2.22576   2.23414   2.23919   2.24308   2.24661
  Beta virt. eigenvalues --    2.25032   2.26099   2.27082   2.27510   2.27886
  Beta virt. eigenvalues --    2.27934   2.28580   2.28805   2.28944   2.29402
  Beta virt. eigenvalues --    2.29599   2.29915   2.30182   2.30545   2.31484
  Beta virt. eigenvalues --    2.34010   2.34864   2.35042   2.35231   2.36147
  Beta virt. eigenvalues --    2.36816   2.38526   2.38858   2.40240   2.41824
  Beta virt. eigenvalues --    2.42192   2.42697   2.43536   2.44341   2.44801
  Beta virt. eigenvalues --    2.47533   2.47942   2.49268   2.50383   2.52604
  Beta virt. eigenvalues --    2.52881   2.55069   2.55814   2.56197   2.57086
  Beta virt. eigenvalues --    2.57215   2.57756   2.58003   2.58223   2.58757
  Beta virt. eigenvalues --    2.58851   2.59881   2.60139   2.60348   2.60364
  Beta virt. eigenvalues --    2.60521   2.60735   2.61177   2.61626   2.61903
  Beta virt. eigenvalues --    2.62113   2.62670   2.62811   2.63090   2.63351
  Beta virt. eigenvalues --    2.63420   2.64175   2.64430   2.64948   2.65280
  Beta virt. eigenvalues --    2.65752   2.66139   2.66200   2.67159   2.67606
  Beta virt. eigenvalues --    2.68180   2.68373   2.69514   2.69743   2.71404
  Beta virt. eigenvalues --    2.71794   2.72353   2.72722   2.73041   2.73216
  Beta virt. eigenvalues --    2.73484   2.74254   2.75372   2.75616   2.75887
  Beta virt. eigenvalues --    2.76053   2.78353   2.78840   2.79814   2.80137
  Beta virt. eigenvalues --    2.81530   2.81763   2.83153   2.83555   2.84169
  Beta virt. eigenvalues --    2.84408   2.87144   2.87401   2.88524   2.89218
  Beta virt. eigenvalues --    2.89428   2.89752   2.92071   2.92170   2.92505
  Beta virt. eigenvalues --    2.93065   2.94612   2.95301   2.95713   2.96026
  Beta virt. eigenvalues --    2.96771   2.97389   2.98310   2.98490   3.01825
  Beta virt. eigenvalues --    3.03224   3.03534   3.03647   3.04065   3.05648
  Beta virt. eigenvalues --    3.07001   3.08156   3.09937   3.12763   3.13091
  Beta virt. eigenvalues --    3.13662   3.14236   3.15707   3.18442   3.21858
  Beta virt. eigenvalues --    3.23806   3.25787   3.26600   3.31147   3.31401
  Beta virt. eigenvalues --    3.32842   3.33162   3.33934   3.34516   3.37978
  Beta virt. eigenvalues --    3.38553   3.40743   3.41293   3.43484   3.44271
  Beta virt. eigenvalues --    3.44341   3.44985   3.45000   3.45225   3.46228
  Beta virt. eigenvalues --    3.46341   3.46479   3.54863   3.57853   3.60034
  Beta virt. eigenvalues --    3.61224   3.63422   3.63625   3.63669   3.64521
  Beta virt. eigenvalues --    3.70332   3.71886   3.73550   3.74074   3.84017
  Beta virt. eigenvalues --    3.84503   3.84797   3.84983   3.85846   3.88148
  Beta virt. eigenvalues --    3.88586   3.90840   3.95295   3.95521   3.97056
  Beta virt. eigenvalues --    3.98073   3.99617   3.99917   4.00225   4.00844
  Beta virt. eigenvalues --    4.03050   4.03294   4.03573   4.05317   4.09957
  Beta virt. eigenvalues --    4.10007   4.10168   4.10218   4.13950   4.16355
  Beta virt. eigenvalues --    4.26253   4.26818   4.39475   4.47771   4.47886
  Beta virt. eigenvalues --    4.51107   4.64741   4.65072   4.79992   4.80363
  Beta virt. eigenvalues --    4.81859   4.82100   5.07531   5.08109   5.22147
  Beta virt. eigenvalues --    5.22500   5.60991   5.61589   5.75674   5.80500
  Beta virt. eigenvalues --    5.82615   6.02714   6.10743   7.99527   8.02425
  Beta virt. eigenvalues --    8.14748   9.55984   9.77714  23.47841  23.48130
  Beta virt. eigenvalues --   23.59999  23.60312  23.75755  23.76462  23.86328
  Beta virt. eigenvalues --   23.86878  23.90783  23.91048  23.92376  23.92593
  Beta virt. eigenvalues --   23.96970  23.97288  24.05263  24.05481  24.05816
  Beta virt. eigenvalues --   24.06307  24.08294  24.08536  24.10975  24.11619
  Beta virt. eigenvalues --   24.13389  24.13899  24.17356  24.17591  25.60012
  Beta virt. eigenvalues --   25.62840  25.67129  25.68302  25.83137  25.90140
  Beta virt. eigenvalues --   26.36093  33.88680  33.91251  34.00631  35.35831
  Beta virt. eigenvalues --   35.36345  35.47846  35.48205  35.59040  35.59833
  Beta virt. eigenvalues --   35.63988  35.64220 147.20251 215.48532 215.74645
  Beta virt. eigenvalues --  777.00336
          Condensed to atoms (all electrons):
          Atomic-Atomic Spin Densities.
 Mulliken charges and spin densities:
               1          2
     1  Fe   1.382346   3.755105
     2  Cl  -0.758352   0.063360
     3  N   -0.522190   0.021233
     4  N   -0.412403   0.020298
     5  N    0.033142  -0.014771
     6  N   -0.342413   0.001210
     7  C    0.154230  -0.001488
     8  H    0.117128   0.001801
     9  C   -0.175812   0.000941
    10  H    0.106562   0.000674
    11  C   -0.000939  -0.003144
    12  H    0.107903   0.000128
    13  C   -0.089272   0.001893
    14  H    0.096009   0.000308
    15  C    0.224665   0.001589
    16  C    0.096355  -0.001298
    17  C    0.143475   0.003956
    18  H    0.132804  -0.000110
    19  Cl  -0.718333   0.098205
    20  N   -0.515824   0.019579
    21  N   -0.399805   0.011227
    22  N    0.042384   0.005627
    23  N   -0.341007   0.003342
    24  C    0.150147  -0.002735
    25  H    0.120688   0.001998
    26  C   -0.176939   0.001828
    27  H    0.108801   0.000668
    28  C    0.000541  -0.001157
    29  H    0.109444  -0.000009
    30  C   -0.092522   0.001716
    31  H    0.097051   0.000422
    32  C    0.221270   0.001839
    33  C    0.084515   0.005120
    34  C    0.141369  -0.001423
    35  H    0.133898   0.000128
    36  C    0.200327   0.000899
    37  C   -0.095454  -0.000245
    38  C   -0.045930  -0.000160
    39  C   -0.098102   0.000073
    40  C   -0.096844   0.000075
    41  C   -0.078045  -0.000152
    42  H    0.105580   0.000002
    43  H    0.156968   0.000036
    44  H    0.102263   0.000008
    45  H    0.112698  -0.000005
    46  H    0.104108   0.000008
    47  C    0.198331   0.000291
    48  C   -0.094199   0.000486
    49  C   -0.045354   0.000649
    50  C   -0.097974  -0.000280
    51  C   -0.096598  -0.000331
    52  C   -0.077230   0.000609
    53  H    0.105992  -0.000014
    54  H    0.158506  -0.000017
    55  H    0.103065   0.000022
    56  H    0.113904   0.000016
    57  H    0.105071  -0.000034
 Sum of Mulliken charges =   0.00000   4.00000
 Mulliken charges and spin densities with hydrogens summed into heavy atoms:
               1          2
     1  Fe   1.382346   3.755105
     2  Cl  -0.758352   0.063360
     3  N   -0.522190   0.021233
     4  N   -0.412403   0.020298
     5  N    0.033142  -0.014771
     6  N   -0.342413   0.001210
     7  C    0.271358   0.000313
     9  C   -0.069250   0.001615
    11  C    0.106964  -0.003016
    13  C    0.006737   0.002201
    15  C    0.224665   0.001589
    16  C    0.096355  -0.001298
    17  C    0.276279   0.003846
    19  Cl  -0.718333   0.098205
    20  N   -0.515824   0.019579
    21  N   -0.399805   0.011227
    22  N    0.042384   0.005627
    23  N   -0.341007   0.003342
    24  C    0.270835  -0.000737
    26  C   -0.068138   0.002496
    28  C    0.109985  -0.001165
    30  C    0.004530   0.002138
    32  C    0.221270   0.001839
    33  C    0.084515   0.005120
    34  C    0.275267  -0.001295
    36  C    0.200327   0.000899
    37  C    0.010127  -0.000243
    38  C    0.111038  -0.000124
    39  C    0.004162   0.000081
    40  C    0.015854   0.000070
    41  C    0.026063  -0.000144
    47  C    0.198331   0.000291
    48  C    0.011793   0.000473
    49  C    0.113152   0.000632
    50  C    0.005091  -0.000258
    51  C    0.017305  -0.000315
    52  C    0.027841   0.000575
 Electronic spatial extent (au):  <R**2>=          23610.3872
 Charge=              0.0000 electrons
 Dipole moment (field-independent basis, Debye):
    X=             -0.6507    Y=             12.0624    Z=              2.0571  Tot=             12.2538
 Quadrupole moment (field-independent basis, Debye-Ang):
   XX=           -127.0162   YY=           -225.4957   ZZ=           -233.6261
   XY=             -1.6187   XZ=             11.0810   YZ=              1.5927
 Traceless Quadrupole moment (field-independent basis, Debye-Ang):
   XX=             68.3631   YY=            -30.1164   ZZ=            -38.2467
   XY=             -1.6187   XZ=             11.0810   YZ=              1.5927
 Octapole moment (field-independent basis, Debye-Ang**2):
  XXX=            -11.7545  YYY=             32.3763  ZZZ=             73.4438  XYY=            -35.3993
  XXY=            -83.4894  XXZ=            -10.7445  XZZ=             29.0863  YZZ=            118.4113
  YYZ=            -51.1879  XYZ=             73.4654
 Hexadecapole moment (field-independent basis, Debye-Ang**3):
 XXXX=         -18246.6437 YYYY=          -4443.2726 ZZZZ=          -4099.3845 XXXY=             22.9612
 XXXZ=            -50.0461 YYYX=             85.0736 YYYZ=           -133.2667 ZZZX=            130.2311
 ZZZY=            110.1378 XXYY=          -4195.7605 XXZZ=          -4703.3349 YYZZ=          -1268.6946
 XXYZ=            103.0254 YYXZ=           -119.6566 ZZXY=            -77.7019
 N-N= 4.838310139364D+03 E-N=-1.822834908991D+04  KE= 3.616548680233D+03
                          Isotropic Fermi Contact Couplings
        Atom                 a.u.       MegaHertz       Gauss      10(-4) cm-1
     1  Fe(57)            -0.54470     -19.75082      -7.04758      -6.58816
     2  Cl(35)             0.05086       5.57474       1.98921       1.85953
     3  N(14)              0.06965       5.62588       2.00745       1.87659
     4  N(14)              0.08572       6.92398       2.47065       2.30959
     5  N(14)              0.00974       0.78682       0.28076       0.26246
     6  N(14)              0.00874       0.70560       0.25178       0.23536
     7  C(13)              0.00001       0.00245       0.00087       0.00082
     8  H(1)               0.00040       0.44421       0.15851       0.14817
     9  C(13)              0.00188       0.52952       0.18895       0.17663
    10  H(1)               0.00017       0.19371       0.06912       0.06462
    11  C(13)             -0.00007      -0.02014      -0.00719      -0.00672
    12  H(1)               0.00003       0.03072       0.01096       0.01025
    13  C(13)              0.00170       0.47714       0.17026       0.15916
    14  H(1)               0.00013       0.15026       0.05362       0.05012
    15  C(13)             -0.00110      -0.30791      -0.10987      -0.10271
    16  C(13)             -0.00079      -0.22096      -0.07884      -0.07370
    17  C(13)              0.00076       0.21268       0.07589       0.07094
    18  H(1)               0.00006       0.06676       0.02382       0.02227
    19  Cl(35)             0.05507       6.03687       2.15410       2.01368
    20  N(14)              0.07189       5.80736       2.07221       1.93713
    21  N(14)              0.07434       6.00506       2.14276       2.00307
    22  N(14)              0.00750       0.60543       0.21603       0.20195
    23  N(14)              0.00764       0.61745       0.22032       0.20596
    24  C(13)             -0.00206      -0.57860      -0.20646      -0.19300
    25  H(1)               0.00038       0.42116       0.15028       0.14048
    26  C(13)              0.00161       0.45351       0.16182       0.15128
    27  H(1)               0.00014       0.15846       0.05654       0.05286
    28  C(13)              0.00004       0.01082       0.00386       0.00361
    29  H(1)              -0.00001      -0.00723      -0.00258      -0.00241
    30  C(13)              0.00160       0.44842       0.16001       0.14958
    31  H(1)               0.00012       0.13763       0.04911       0.04591
    32  C(13)             -0.00208      -0.58340      -0.20817      -0.19460
    33  C(13)             -0.00027      -0.07587      -0.02707      -0.02531
    34  C(13)              0.00025       0.07076       0.02525       0.02360
    35  H(1)               0.00009       0.10462       0.03733       0.03490
    36  C(13)              0.00066       0.18586       0.06632       0.06200
    37  C(13)              0.00000       0.00072       0.00026       0.00024
    38  C(13)              0.00000       0.00045       0.00016       0.00015
    39  C(13)              0.00005       0.01344       0.00480       0.00448
    40  C(13)              0.00003       0.00845       0.00302       0.00282
    41  C(13)             -0.00002      -0.00537      -0.00191      -0.00179
    42  H(1)               0.00001       0.01051       0.00375       0.00351
    43  H(1)               0.00001       0.00569       0.00203       0.00190
    44  H(1)               0.00000       0.00355       0.00127       0.00118
    45  H(1)               0.00000      -0.00181      -0.00065      -0.00060
    46  H(1)               0.00000       0.00166       0.00059       0.00055
    47  C(13)              0.00030       0.08531       0.03044       0.02846
    48  C(13)              0.00014       0.04039       0.01441       0.01347
    49  C(13)              0.00004       0.00987       0.00352       0.00329
    50  C(13)              0.00001       0.00168       0.00060       0.00056
    51  C(13)             -0.00003      -0.00945      -0.00337      -0.00315
    52  C(13)              0.00004       0.01060       0.00378       0.00354
    53  H(1)               0.00000       0.00113       0.00040       0.00038
    54  H(1)              -0.00001      -0.00610      -0.00218      -0.00204
    55  H(1)               0.00001       0.00687       0.00245       0.00229
    56  H(1)               0.00000       0.00557       0.00199       0.00186
    57  H(1)              -0.00001      -0.00930      -0.00332      -0.00310
 --------------------------------------------------------
       Center         ----  Spin Dipole Couplings  ----
                      3XX-RR        3YY-RR        3ZZ-RR
 --------------------------------------------------------
     1   Atom       -1.034444      0.342224      0.692220
     2   Atom       -0.256424      0.148687      0.107736
     3   Atom       -0.071281     -0.023355      0.094636
     4   Atom        0.127266     -0.074647     -0.052619
     5   Atom        0.047907     -0.043201     -0.004706
     6   Atom        0.016732     -0.012917     -0.003815
     7   Atom       -0.011029     -0.004897      0.015926
     8   Atom       -0.004399     -0.002425      0.006824
     9   Atom       -0.006383     -0.001287      0.007670
    10   Atom       -0.003141     -0.000588      0.003728
    11   Atom       -0.002318     -0.003363      0.005681
    12   Atom       -0.001953     -0.000750      0.002704
    13   Atom       -0.003539     -0.001278      0.004817
    14   Atom        0.000167     -0.002107      0.001940
    15   Atom        0.002885     -0.011883      0.008998
    16   Atom        0.021818     -0.023769      0.001951
    17   Atom        0.011051     -0.005351     -0.005700
    18   Atom        0.005691     -0.003862     -0.001829
    19   Atom       -0.084658     -0.060129      0.144787
    20   Atom       -0.069550      0.066526      0.003023
    21   Atom        0.128893     -0.075011     -0.053881
    22   Atom        0.023803     -0.016738     -0.007065
    23   Atom        0.013158     -0.009267     -0.003890
    24   Atom       -0.012542      0.017179     -0.004637
    25   Atom       -0.006055      0.012918     -0.006862
    26   Atom       -0.007084      0.007010      0.000074
    27   Atom       -0.003369      0.003808     -0.000439
    28   Atom       -0.003292      0.003923     -0.000632
    29   Atom       -0.002017      0.002166     -0.000149
    30   Atom       -0.003060      0.005235     -0.002176
    31   Atom        0.000651      0.000939     -0.001590
    32   Atom        0.003197      0.005838     -0.009035
    33   Atom        0.020197     -0.011560     -0.008637
    34   Atom        0.013812     -0.006871     -0.006941
    35   Atom        0.006044     -0.003047     -0.002997
    36   Atom        0.007354     -0.003650     -0.003704
    37   Atom        0.003924     -0.002001     -0.001924
    38   Atom        0.004795     -0.001882     -0.002913
    39   Atom        0.002331     -0.001091     -0.001239
    40   Atom        0.002457     -0.001111     -0.001346
    41   Atom        0.002049     -0.000950     -0.001099
    42   Atom        0.003527     -0.001699     -0.001828
    43   Atom        0.005371     -0.002055     -0.003316
    44   Atom        0.001695     -0.000849     -0.000846
    45   Atom        0.001678     -0.000660     -0.001018
    46   Atom        0.001336     -0.000636     -0.000700
    47   Atom        0.007375     -0.003147     -0.004229
    48   Atom        0.003647     -0.002227     -0.001420
    49   Atom        0.004226     -0.002101     -0.002125
    50   Atom        0.002473     -0.001006     -0.001467
    51   Atom        0.002544     -0.000775     -0.001769
    52   Atom        0.001610     -0.001133     -0.000477
    53   Atom        0.003535     -0.001668     -0.001867
    54   Atom        0.005015     -0.001107     -0.003908
    55   Atom        0.001692     -0.000839     -0.000853
    56   Atom        0.001592     -0.000363     -0.001229
    57   Atom        0.001327     -0.000592     -0.000735
 --------------------------------------------------------
                        XY            XZ            YZ
 --------------------------------------------------------
     1   Atom       -0.274423     -0.815330      1.617025
     2   Atom       -0.075331     -0.028311     -0.151570
     3   Atom        0.022411      0.041175      0.094248
     4   Atom       -0.000388      0.058425     -0.011425
     5   Atom       -0.021632     -0.003988      0.022270
     6   Atom       -0.008597      0.007646     -0.000029
     7   Atom       -0.005403     -0.010318      0.023563
     8   Atom       -0.012146     -0.015891      0.017671
     9   Atom       -0.000283     -0.000384      0.009352
    10   Atom       -0.001221     -0.001843      0.004828
    11   Atom        0.001072      0.002461      0.007651
    12   Atom        0.000708      0.001266      0.003022
    13   Atom        0.004289      0.006830      0.007173
    14   Atom        0.002767      0.004939      0.003335
    15   Atom        0.009721      0.022084      0.019333
    16   Atom        0.010061      0.022007      0.009134
    17   Atom        0.003748      0.006483     -0.000742
    18   Atom        0.001556      0.004770      0.000701
    19   Atom        0.028241      0.031855      0.119826
    20   Atom       -0.043291      0.032971     -0.099641
    21   Atom       -0.018942      0.034142     -0.005148
    22   Atom        0.007357     -0.010855      0.007019
    23   Atom        0.001382      0.004264      0.003890
    24   Atom        0.007370     -0.006392     -0.022779
    25   Atom        0.017109     -0.009675     -0.016483
    26   Atom       -0.000139      0.000065     -0.008328
    27   Atom        0.001677     -0.001101     -0.005017
    28   Atom       -0.002601      0.001837     -0.006752
    29   Atom       -0.001433      0.001035     -0.003357
    30   Atom       -0.007148      0.004469     -0.006486
    31   Atom       -0.004753      0.003363     -0.003482
    32   Atom       -0.018563      0.015607     -0.017504
    33   Atom       -0.019361      0.011042     -0.006550
    34   Atom       -0.004647      0.004555     -0.003052
    35   Atom       -0.003027      0.003186     -0.001130
    36   Atom       -0.001320     -0.001122      0.000401
    37   Atom        0.000409     -0.000246      0.000095
    38   Atom       -0.002248     -0.001641      0.000345
    39   Atom       -0.000350      0.000017     -0.000039
    40   Atom       -0.001353     -0.000818      0.000255
    41   Atom       -0.000706     -0.000293      0.000208
    42   Atom        0.000701      0.000684      0.000070
    43   Atom       -0.004385     -0.002447      0.001182
    44   Atom       -0.000027      0.000048      0.000000
    45   Atom       -0.001359     -0.000880      0.000409
    46   Atom       -0.000481     -0.000306      0.000078
    47   Atom        0.001794     -0.000698     -0.000443
    48   Atom       -0.000033     -0.000202      0.000201
    49   Atom        0.002842     -0.000670     -0.000168
    50   Atom        0.000380     -0.000072     -0.000073
    51   Atom        0.001614     -0.000426     -0.000277
    52   Atom        0.000810     -0.000195      0.000177
    53   Atom       -0.000859      0.000155     -0.000020
    54   Atom        0.005080     -0.001102     -0.000641
    55   Atom        0.000065     -0.000047     -0.000004
    56   Atom        0.001619     -0.000410     -0.000232
    57   Atom        0.000642     -0.000185     -0.000048
 --------------------------------------------------------


 ---------------------------------------------------------------------------------
              Anisotropic Spin Dipole Couplings in Principal Axis System
 ---------------------------------------------------------------------------------

       Atom             a.u.   MegaHertz   Gauss  10(-4) cm-1        Axes

              Baa    -1.5013   -25.991    -9.274    -8.670  0.7452 -0.3736  0.5524
     1 Fe(57) Bbb    -0.8298   -14.365    -5.126    -4.792  0.6257  0.6782 -0.3854
              Bcc     2.3310    40.357    14.400    13.462 -0.2307  0.6328  0.7392
 
              Baa    -0.2788   -14.591    -5.207    -4.867  0.9611  0.2257  0.1589
     2 Cl(35) Bbb    -0.0051    -0.269    -0.096    -0.090 -0.2664  0.6072  0.7486
              Bcc     0.2839    14.860     5.302     4.957 -0.0725  0.7618 -0.6437
 
              Baa    -0.0810    -3.122    -1.114    -1.041  0.9776 -0.0433 -0.2060
     3 N(14)  Bbb    -0.0755    -2.913    -1.039    -0.972 -0.0606  0.8793 -0.4724
              Bcc     0.1565     6.035     2.153     2.013  0.2016  0.4743  0.8570
 
              Baa    -0.0834    -3.217    -1.148    -1.073 -0.1661  0.7794  0.6041
     4 N(14)  Bbb    -0.0612    -2.361    -0.842    -0.788 -0.2320 -0.6263  0.7442
              Bcc     0.1446     5.578     1.990     1.861  0.9584 -0.0165  0.2848
 
              Baa    -0.0566    -2.182    -0.779    -0.728  0.1739  0.9096 -0.3772
     5 N(14)  Bbb     0.0024     0.092     0.033     0.031  0.2381  0.3328  0.9124
              Bcc     0.0542     2.090     0.746     0.697  0.9555 -0.2485 -0.1587
 
              Baa    -0.0156    -0.602    -0.215    -0.201  0.2937  0.9372 -0.1882
     6 N(14)  Bbb    -0.0056    -0.217    -0.077    -0.072 -0.2221  0.2584  0.9402
              Bcc     0.0212     0.819     0.292     0.273  0.9297 -0.2343  0.2841
 
              Baa    -0.0204    -2.741    -0.978    -0.914 -0.1604  0.8069 -0.5685
     7 C(13)  Bbb    -0.0138    -1.854    -0.662    -0.619  0.9553  0.2717  0.1162
              Bcc     0.0342     4.595     1.640     1.533 -0.2482  0.5245  0.8144
 
              Baa    -0.0161    -8.579    -3.061    -2.862 -0.1300  0.7393 -0.6607
     8 H(1)   Bbb    -0.0155    -8.272    -2.952    -2.759  0.8643  0.4110  0.2898
              Bcc     0.0316    16.851     6.013     5.621 -0.4858  0.5333  0.6925
 
              Baa    -0.0072    -0.963    -0.344    -0.321  0.0444  0.8458 -0.5316
     9 C(13)  Bbb    -0.0064    -0.858    -0.306    -0.286  0.9987 -0.0249  0.0438
              Bcc     0.0136     1.821     0.650     0.607 -0.0238  0.5328  0.8459
 
              Baa    -0.0037    -1.986    -0.709    -0.662  0.1773  0.8453 -0.5040
    10 H(1)   Bbb    -0.0036    -1.923    -0.686    -0.641  0.9622 -0.0414  0.2691
              Bcc     0.0073     3.909     1.395     1.304 -0.2066  0.5326  0.8207
 
              Baa    -0.0077    -1.039    -0.371    -0.347  0.0573  0.8629 -0.5022
    11 C(13)  Bbb    -0.0029    -0.383    -0.137    -0.128  0.9776 -0.1505 -0.1470
              Bcc     0.0106     1.422     0.507     0.474  0.2024  0.4825  0.8522
 
              Baa    -0.0025    -1.337    -0.477    -0.446  0.0913  0.8516 -0.5162
    12 H(1)   Bbb    -0.0023    -1.208    -0.431    -0.403  0.9732 -0.1861 -0.1349
              Bcc     0.0048     2.545     0.908     0.849  0.2109  0.4900  0.8458
 
              Baa    -0.0074    -0.993    -0.354    -0.331  0.8961 -0.1307 -0.4243
    13 C(13)  Bbb    -0.0060    -0.805    -0.287    -0.269 -0.1112  0.8592 -0.4994
              Bcc     0.0134     1.798     0.642     0.600  0.4298  0.4947  0.7554
 
              Baa    -0.0040    -2.128    -0.759    -0.710  0.2367  0.7491 -0.6187
    14 H(1)   Bbb    -0.0040    -2.109    -0.753    -0.704  0.7729 -0.5311 -0.3473
              Bcc     0.0079     4.237     1.512     1.413  0.5887  0.3960  0.7047
 
              Baa    -0.0240    -3.226    -1.151    -1.076  0.2050  0.7788 -0.5928
    15 C(13)  Bbb    -0.0132    -1.776    -0.634    -0.592  0.7936 -0.4868 -0.3650
              Bcc     0.0373     5.002     1.785     1.668  0.5728  0.3956  0.7179
 
              Baa    -0.0270    -3.617    -1.291    -1.207 -0.0939  0.9676 -0.2343
    16 C(13)  Bbb    -0.0119    -1.603    -0.572    -0.535 -0.5697  0.1407  0.8097
              Bcc     0.0389     5.220     1.863     1.741  0.8165  0.2095  0.5381
 
              Baa    -0.0091    -1.215    -0.434    -0.405 -0.3486  0.5102  0.7863
    17 C(13)  Bbb    -0.0048    -0.642    -0.229    -0.214  0.0207  0.8429 -0.5377
              Bcc     0.0138     1.857     0.663     0.620  0.9370  0.1712  0.3044
 
              Baa    -0.0042    -2.228    -0.795    -0.743 -0.4326  0.5482  0.7158
    18 H(1)   Bbb    -0.0041    -2.172    -0.775    -0.724  0.1368  0.8246 -0.5489
              Bcc     0.0082     4.399     1.570     1.467  0.8912  0.1395  0.4317
 
              Baa    -0.1203    -6.297    -2.247    -2.100 -0.3745  0.8610 -0.3442
    19 Cl(35) Bbb    -0.0854    -4.470    -1.595    -1.491  0.9167  0.2881 -0.2768
              Bcc     0.2057    10.767     3.842     3.591  0.1392  0.4192  0.8972
 
              Baa    -0.0830    -3.199    -1.142    -1.067  0.9683  0.1447 -0.2037
    20 N(14)  Bbb    -0.0697    -2.689    -0.959    -0.897  0.0765  0.6043  0.7931
              Bcc     0.1527     5.888     2.101     1.964 -0.2378  0.7835 -0.5741
 
              Baa    -0.0770    -2.969    -1.059    -0.990  0.0723  0.9908  0.1140
    21 N(14)  Bbb    -0.0599    -2.310    -0.824    -0.770 -0.1867 -0.0989  0.9774
              Bcc     0.1369     5.279     1.884     1.761  0.9798 -0.0919  0.1778
 
              Baa    -0.0234    -0.902    -0.322    -0.301 -0.2467  0.8197 -0.5169
    22 N(14)  Bbb    -0.0044    -0.171    -0.061    -0.057  0.1656  0.5612  0.8109
              Bcc     0.0278     1.072     0.383     0.358  0.9548  0.1145 -0.2742
 
              Baa    -0.0113    -0.437    -0.156    -0.146  0.0337  0.8777 -0.4780
    23 N(14)  Bbb    -0.0030    -0.118    -0.042    -0.039 -0.2619  0.4693  0.8433
              Bcc     0.0144     0.555     0.198     0.185  0.9645  0.0968  0.2457
 
              Baa    -0.0194    -2.606    -0.930    -0.869  0.2809  0.4657  0.8392
    24 C(13)  Bbb    -0.0141    -1.896    -0.676    -0.632  0.9376 -0.3199 -0.1363
              Bcc     0.0335     4.502     1.606     1.502  0.2050  0.8251 -0.5265
 
              Baa    -0.0162    -8.642    -3.084    -2.883 -0.1090  0.5375  0.8362
    25 H(1)   Bbb    -0.0161    -8.602    -3.069    -2.869  0.8833 -0.3334  0.3295
              Bcc     0.0323    17.243     6.153     5.752  0.4559  0.7746 -0.4384
 
              Baa    -0.0071    -0.951    -0.339    -0.317  0.9999  0.0143  0.0076
    26 C(13)  Bbb    -0.0055    -0.735    -0.262    -0.245 -0.0142  0.5546  0.8320
              Bcc     0.0126     1.686     0.602     0.562 -0.0077  0.8320 -0.5548
 
              Baa    -0.0038    -2.010    -0.717    -0.670 -0.2919  0.5723  0.7664
    27 H(1)   Bbb    -0.0037    -1.993    -0.711    -0.665  0.9391  0.0194  0.3432
              Bcc     0.0075     4.003     1.428     1.335  0.1815  0.8198 -0.5431
 
              Baa    -0.0055    -0.735    -0.262    -0.245  0.0168  0.5862  0.8100
    28 C(13)  Bbb    -0.0041    -0.548    -0.195    -0.183  0.9705  0.1853 -0.1543
              Bcc     0.0096     1.283     0.458     0.428 -0.2405  0.7887 -0.5658
 
              Baa    -0.0025    -1.357    -0.484    -0.453 -0.1210  0.5515  0.8253
    29 H(1)   Bbb    -0.0025    -1.313    -0.468    -0.438  0.9622  0.2696 -0.0391
              Bcc     0.0050     2.670     0.953     0.891 -0.2441  0.7894 -0.5633
 
              Baa    -0.0074    -0.997    -0.356    -0.333  0.8779  0.3074 -0.3672
    30 C(13)  Bbb    -0.0059    -0.792    -0.283    -0.264  0.1422  0.5648  0.8129
              Bcc     0.0133     1.789     0.638     0.597 -0.4572  0.7659 -0.4521
 
              Baa    -0.0040    -2.153    -0.768    -0.718 -0.2216  0.4081  0.8856
    31 H(1)   Bbb    -0.0040    -2.112    -0.754    -0.705  0.7516  0.6501 -0.1115
              Bcc     0.0080     4.266     1.522     1.423 -0.6213  0.6409 -0.4508
 
              Baa    -0.0214    -2.873    -1.025    -0.958 -0.2719  0.3821  0.8832
    32 C(13)  Bbb    -0.0141    -1.887    -0.673    -0.630  0.7528  0.6562 -0.0522
              Bcc     0.0355     4.761     1.699     1.588 -0.5995  0.6507 -0.4661
 
              Baa    -0.0209    -2.802    -1.000    -0.935  0.3934  0.9099  0.1320
    33 C(13)  Bbb    -0.0124    -1.661    -0.593    -0.554 -0.3204  0.0011  0.9473
              Bcc     0.0333     4.463     1.593     1.489  0.8617 -0.4149  0.2920
 
              Baa    -0.0100    -1.336    -0.477    -0.446  0.0016  0.7043  0.7099
    34 C(13)  Bbb    -0.0060    -0.804    -0.287    -0.268  0.3121  0.6741 -0.6695
              Bcc     0.0160     2.140     0.764     0.714  0.9500 -0.2227  0.2187
 
              Baa    -0.0042    -2.217    -0.791    -0.740 -0.0378  0.6612  0.7493
    35 H(1)   Bbb    -0.0038    -2.050    -0.732    -0.684  0.4044  0.6958 -0.5936
              Bcc     0.0080     4.267     1.523     1.423  0.9138 -0.2805  0.2937
 
              Baa    -0.0041    -0.547    -0.195    -0.183 -0.0107 -0.6998  0.7143
    36 C(13)  Bbb    -0.0035    -0.476    -0.170    -0.159  0.1565  0.7043  0.6924
              Bcc     0.0076     1.024     0.365     0.342  0.9876 -0.1192 -0.1020
 
              Baa    -0.0021    -0.282    -0.101    -0.094 -0.0789  0.8309 -0.5508
    37 C(13)  Bbb    -0.0019    -0.250    -0.089    -0.083 -0.0036  0.5523  0.8336
              Bcc     0.0040     0.532     0.190     0.177  0.9969  0.0677 -0.0406
 
              Baa    -0.0033    -0.438    -0.156    -0.146  0.2358  0.1438  0.9611
    38 C(13)  Bbb    -0.0025    -0.341    -0.122    -0.114  0.2454  0.9481 -0.2020
              Bcc     0.0058     0.779     0.278     0.260  0.9403 -0.2835 -0.1883
 
              Baa    -0.0013    -0.168    -0.060    -0.056  0.0234  0.2857  0.9580
    39 C(13)  Bbb    -0.0011    -0.150    -0.053    -0.050  0.0982  0.9530 -0.2866
              Bcc     0.0024     0.318     0.113     0.106  0.9949 -0.1008  0.0058
 
              Baa    -0.0016    -0.211    -0.075    -0.070  0.3577  0.8850  0.2980
    40 C(13)  Bbb    -0.0015    -0.202    -0.072    -0.067  0.0752 -0.3453  0.9355
              Bcc     0.0031     0.413     0.147     0.138  0.9308 -0.3122 -0.1901
 
              Baa    -0.0013    -0.169    -0.060    -0.056 -0.0795 -0.6757  0.7328
    41 C(13)  Bbb    -0.0010    -0.132    -0.047    -0.044  0.2289  0.7032  0.6732
              Bcc     0.0022     0.301     0.107     0.100  0.9702 -0.2213 -0.0988
 
              Baa    -0.0019    -1.023    -0.365    -0.341 -0.1411  0.1392  0.9802
    42 H(1)   Bbb    -0.0018    -0.954    -0.341    -0.318 -0.1095  0.9818 -0.1552
              Bcc     0.0037     1.977     0.705     0.659  0.9839  0.1293  0.1233
 
              Baa    -0.0041    -2.188    -0.781    -0.730  0.3406  0.8956 -0.2862
    43 H(1)   Bbb    -0.0040    -2.109    -0.752    -0.703  0.3255  0.1733  0.9295
              Bcc     0.0081     4.297     1.533     1.433  0.8821 -0.4098 -0.2325
 
              Baa    -0.0008    -0.453    -0.162    -0.151  0.0136  0.9864 -0.1636
    44 H(1)   Bbb    -0.0008    -0.452    -0.161    -0.151 -0.0168  0.1638  0.9863
              Bcc     0.0017     0.905     0.323     0.302  0.9998 -0.0107  0.0188
 
              Baa    -0.0013    -0.687    -0.245    -0.229  0.1798  0.7801 -0.5993
    45 H(1)   Bbb    -0.0013    -0.682    -0.243    -0.227  0.4453  0.4786  0.7567
              Bcc     0.0026     1.368     0.488     0.456  0.8771 -0.4029 -0.2614
 
              Baa    -0.0008    -0.402    -0.143    -0.134  0.0728  0.7409 -0.6677
    46 H(1)   Bbb    -0.0007    -0.394    -0.141    -0.132  0.2543  0.6335  0.7307
              Bcc     0.0015     0.796     0.284     0.266  0.9644 -0.2230 -0.1423
 
              Baa    -0.0044    -0.589    -0.210    -0.196  0.0059  0.3288  0.9444
    47 C(13)  Bbb    -0.0033    -0.447    -0.160    -0.149 -0.1768  0.9299 -0.3227
              Bcc     0.0077     1.036     0.370     0.346  0.9842  0.1651 -0.0636
 
              Baa    -0.0023    -0.305    -0.109    -0.102 -0.0023  0.9734 -0.2290
    48 C(13)  Bbb    -0.0014    -0.185    -0.066    -0.062  0.0407  0.2289  0.9726
              Bcc     0.0037     0.491     0.175     0.164  0.9992 -0.0070 -0.0401
 
              Baa    -0.0032    -0.429    -0.153    -0.143 -0.3628  0.9283 -0.0812
    49 C(13)  Bbb    -0.0022    -0.293    -0.104    -0.098  0.0556  0.1086  0.9925
              Bcc     0.0054     0.722     0.257     0.241  0.9302  0.3555 -0.0910
 
              Baa    -0.0015    -0.198    -0.071    -0.066  0.0035  0.1509  0.9885
    50 C(13)  Bbb    -0.0010    -0.139    -0.050    -0.046 -0.1093  0.9827 -0.1496
              Bcc     0.0025     0.338     0.120     0.113  0.9940  0.1076 -0.0199
 
              Baa    -0.0018    -0.247    -0.088    -0.082  0.0033  0.2468  0.9691
    51 C(13)  Bbb    -0.0014    -0.189    -0.067    -0.063 -0.3892  0.8930 -0.2261
              Bcc     0.0032     0.436     0.156     0.145  0.9212  0.3764 -0.0990
 
              Baa    -0.0014    -0.189    -0.067    -0.063 -0.2661  0.9353 -0.2332
    52 C(13)  Bbb    -0.0004    -0.058    -0.021    -0.019 -0.0031  0.2410  0.9705
              Bcc     0.0018     0.247     0.088     0.082  0.9639  0.2590 -0.0612
 
              Baa    -0.0019    -0.999    -0.356    -0.333 -0.0393 -0.0679  0.9969
    53 H(1)   Bbb    -0.0018    -0.964    -0.344    -0.321  0.1563  0.9850  0.0733
              Bcc     0.0037     1.962     0.700     0.655  0.9869 -0.1587  0.0281
 
              Baa    -0.0040    -2.160    -0.771    -0.720 -0.0216  0.2486  0.9684
    54 H(1)   Bbb    -0.0040    -2.120    -0.756    -0.707 -0.5002  0.8360 -0.2257
              Bcc     0.0080     4.280     1.527     1.428  0.8656  0.4893 -0.1063
 
              Baa    -0.0009    -0.456    -0.163    -0.152  0.0123  0.2205  0.9753
    55 H(1)   Bbb    -0.0008    -0.448    -0.160    -0.149 -0.0293  0.9750 -0.2201
              Bcc     0.0017     0.904     0.323     0.302  0.9995  0.0259 -0.0184
 
              Baa    -0.0013    -0.687    -0.245    -0.229  0.0818  0.1054  0.9911
    56 H(1)   Bbb    -0.0013    -0.681    -0.243    -0.227 -0.4964  0.8666 -0.0512
              Bcc     0.0026     1.368     0.488     0.456  0.8642  0.4877 -0.1233
 
              Baa    -0.0008    -0.421    -0.150    -0.140 -0.3003  0.9330 -0.1984
    57 H(1)   Bbb    -0.0007    -0.400    -0.143    -0.133  0.0206  0.2143  0.9765
              Bcc     0.0015     0.821     0.293     0.274  0.9536  0.2891 -0.0836
 

 ---------------------------------------------------------------------------------

 No NMR shielding tensors so no spin-rotation constants.
 Leave Link  601 at Sat Oct 20 16:29:14 2018, MaxMem=  1073741824 cpu:        38.4
 (Enter /soft/sl6.3/x86_64/gaussian/g09_d01/g09/l701.exe)
 Compute integral first derivatives.
 ... and contract with generalized density number  0.
 Leave Link  701 at Sat Oct 20 16:29:15 2018, MaxMem=  1073741824 cpu:        15.9
 (Enter /soft/sl6.3/x86_64/gaussian/g09_d01/g09/l702.exe)
 L702 exits ... SP integral derivatives will be done elsewhere.
 Leave Link  702 at Sat Oct 20 16:29:15 2018, MaxMem=  1073741824 cpu:         0.4
 (Enter /soft/sl6.3/x86_64/gaussian/g09_d01/g09/l703.exe)
 Compute integral first derivatives, UseDBF=F ICtDFT=           0.
 Integral derivatives from FoFJK, PRISM(SPDF).
 Calling FoFJK, ICntrl=      2127 FMM=F ISym2X=0 I1Cent= 0 IOpClX= 1 NMat=1 NMatS=1 NMatT=0.
 FoFJK:  IHMeth= 1 ICntrl=    2127 DoSepK=F KAlg= 0 I1Cent=   0 FoldK=F
 IRaf=         0 NMat=   1 IRICut=       1 DoRegI=T DoRafI=F ISym2E= 0.
 FoFCou: FMM=F IPFlag=           0 FMFlag=      100000 FMFlg1=         800
         NFxFlg=           0 DoJE=F BraDBF=F KetDBF=F FulRan=T
         wScrn=  0.000000 ICntrl=    2127 IOpCl=  1 I1Cent=           0 NGrid=           0
         NMat0=    1 NMatS0=      1 NMatT0=    0 NMatD0=    1 NMtDS0=    0 NMtDT0=    0
 Symmetry not used in FoFCou.
 Leave Link  703 at Sat Oct 20 16:31:35 2018, MaxMem=  1073741824 cpu:      2237.0
 (Enter /soft/sl6.3/x86_64/gaussian/g09_d01/g09/l716.exe)
 Dipole        =-2.56007732D-01 4.74570147D+00 8.09310668D-01
 ***** Axes restored to original set *****
 -------------------------------------------------------------------
 Center     Atomic                   Forces (Hartrees/Bohr)
 Number     Number              X              Y              Z
 -------------------------------------------------------------------
      1       26          -0.000014961   -0.000000298    0.000004897
      2       17           0.000004063   -0.000001953   -0.000006628
      3        7           0.000000458    0.000007152   -0.000005114
      4        7           0.000005107    0.000001778    0.000009934
      5        7          -0.000001967    0.000001185   -0.000004694
      6        7           0.000004898   -0.000003819   -0.000006927
      7        6          -0.000001721    0.000006914    0.000000183
      8        1           0.000000201    0.000003516    0.000003547
      9        6          -0.000003515    0.000003037    0.000005869
     10        1          -0.000000103    0.000006819    0.000002989
     11        6           0.000002366    0.000006822    0.000002795
     12        1          -0.000001044    0.000008012    0.000004164
     13        6          -0.000000271    0.000004949    0.000001148
     14        1          -0.000000797    0.000005457    0.000000829
     15        6          -0.000000282    0.000002415    0.000001968
     16        6          -0.000001980    0.000004460    0.000000745
     17        6           0.000001817    0.000002090    0.000003068
     18        1          -0.000001687    0.000002926   -0.000001481
     19       17           0.000001716   -0.000006802   -0.000003370
     20        7          -0.000004590   -0.000000454   -0.000006545
     21        7           0.000008154   -0.000002793    0.000004965
     22        7           0.000001152   -0.000001026   -0.000001918
     23        7          -0.000003575   -0.000000790    0.000003052
     24        6           0.000005420   -0.000003968    0.000008846
     25        1          -0.000001217   -0.000003429    0.000003316
     26        6           0.000000290   -0.000003149    0.000003795
     27        1          -0.000000997   -0.000003745    0.000006552
     28        6          -0.000000236   -0.000008261    0.000003632
     29        1          -0.000000219   -0.000005200    0.000007009
     30        6           0.000001531   -0.000004250    0.000003871
     31        1           0.000000133   -0.000003309    0.000005258
     32        6          -0.000002975   -0.000002797    0.000004858
     33        6          -0.000001342   -0.000000055    0.000003408
     34        6           0.000000619   -0.000000660   -0.000004376
     35        1           0.000000181   -0.000001441    0.000001620
     36        6          -0.000000910    0.000001615   -0.000002842
     37        6           0.000001061    0.000000230   -0.000002051
     38        6           0.000001560   -0.000002499   -0.000001394
     39        6          -0.000001294   -0.000000038   -0.000003134
     40        6           0.000000228   -0.000001588   -0.000004666
     41        6           0.000000627    0.000000763   -0.000003868
     42        1          -0.000000745    0.000002205    0.000000609
     43        1          -0.000000180   -0.000001188   -0.000004379
     44        1           0.000000709    0.000001136   -0.000002151
     45        1           0.000000748   -0.000003102   -0.000006912
     46        1           0.000000506   -0.000001262   -0.000004716
     47        6           0.000001833    0.000001860   -0.000001304
     48        6           0.000000613   -0.000002106    0.000002465
     49        6           0.000000064   -0.000003024   -0.000004953
     50        6          -0.000000805   -0.000000749   -0.000002357
     51        6           0.000002034    0.000002387   -0.000004904
     52        6          -0.000001077   -0.000001235   -0.000002559
     53        1          -0.000000712   -0.000001970    0.000001579
     54        1          -0.000000096    0.000000056   -0.000003320
     55        1           0.000000193   -0.000000735   -0.000000228
     56        1           0.000000261    0.000000565   -0.000006475
     57        1           0.000000755   -0.000000653   -0.000003704
 -------------------------------------------------------------------
 Cartesian Forces:  Max     0.000014961 RMS     0.000003626
 Leave Link  716 at Sat Oct 20 16:31:35 2018, MaxMem=  1073741824 cpu:         0.6
 (Enter /soft/sl6.3/x86_64/gaussian/g09_d01/g09/l103.exe)

 GradGradGradGradGradGradGradGradGradGradGradGradGradGradGradGradGradGrad
 Berny optimization.
 FormGI is forming the generalized inverse of G from B-inverse, IUseBI=4.
 Internal  Forces:  Max     0.000007053 RMS     0.000001430
 Search for a local minimum.
 Step number   1 out of a maximum of  342
 All quantities printed in internal units (Hartrees-Bohrs-Radians)
 RMS Force = .14295D-05 SwitMx=.10000D-02 MixMth= 2
 Mixed Optimization -- En-DIIS/RFO-DIIS
 Second derivative matrix not updated -- first step.
 ITU=  0
     Eigenvalues ---    0.00771   0.00844   0.00850   0.01016   0.01267
     Eigenvalues ---    0.01320   0.01328   0.01335   0.01396   0.01586
     Eigenvalues ---    0.01803   0.01815   0.01877   0.01888   0.01909
     Eigenvalues ---    0.01912   0.01915   0.01949   0.02089   0.02094
     Eigenvalues ---    0.02164   0.02166   0.02173   0.02174   0.02180
     Eigenvalues ---    0.02180   0.02181   0.02181   0.02182   0.02184
     Eigenvalues ---    0.02187   0.02187   0.02188   0.02188   0.02190
     Eigenvalues ---    0.02191   0.02197   0.02197   0.02204   0.02206
     Eigenvalues ---    0.02206   0.02209   0.02219   0.02224   0.02232
     Eigenvalues ---    0.02236   0.02332   0.02332   0.02333   0.02341
     Eigenvalues ---    0.02403   0.02404   0.04620   0.07158   0.07687
     Eigenvalues ---    0.08244   0.08653   0.09439   0.09976   0.10019
     Eigenvalues ---    0.10761   0.11885   0.15226   0.15944   0.15946
     Eigenvalues ---    0.15995   0.15996   0.15996   0.15997   0.15999
     Eigenvalues ---    0.15999   0.15999   0.15999   0.15999   0.16000
     Eigenvalues ---    0.16000   0.16000   0.16000   0.16000   0.16000
     Eigenvalues ---    0.16000   0.16000   0.16000   0.20012   0.21106
     Eigenvalues ---    0.21999   0.21999   0.22000   0.22000   0.22000
     Eigenvalues ---    0.22000   0.22094   0.22545   0.22549   0.23011
     Eigenvalues ---    0.23493   0.23494   0.23788   0.23853   0.24129
     Eigenvalues ---    0.24155   0.24500   0.24563   0.24986   0.24987
     Eigenvalues ---    0.25000   0.25000   0.34460   0.35242   0.35523
     Eigenvalues ---    0.35537   0.35538   0.35558   0.35562   0.35563
     Eigenvalues ---    0.35564   0.35574   0.35578   0.35584   0.35601
     Eigenvalues ---    0.35606   0.35618   0.35624   0.35680   0.35681
     Eigenvalues ---    0.35783   0.35789   0.36602   0.36610   0.41268
     Eigenvalues ---    0.41346   0.41432   0.41483   0.42391   0.42399
     Eigenvalues ---    0.42542   0.42545   0.42590   0.42608   0.44110
     Eigenvalues ---    0.44154   0.46600   0.46607   0.46613   0.46623
     Eigenvalues ---    0.46634   0.46675   0.46686   0.46712   0.46831
     Eigenvalues ---    0.46834   0.47122   0.47126   0.47244   0.47321
     Eigenvalues ---    0.50666   0.50750   0.51917   0.52024   0.53840
     Eigenvalues ---    0.54122   0.56929   0.57056   0.65203   0.65384
 RFO step:  Lambda=-1.27952815D-08 EMin= 7.70773196D-03
 Linear search not attempted -- first point.
 Iteration  1 RMS(Cart)=  0.00015188 RMS(Int)=  0.00000001
 Iteration  2 RMS(Cart)=  0.00000001 RMS(Int)=  0.00000000
 ITry= 1 IFail=0 DXMaxC= 6.76D-04 DCOld= 1.00D+10 DXMaxT= 3.00D-01 DXLimC= 3.00D+00 Rises=F
 Variable       Old X    -DE/DX   Delta X   Delta X   Delta X     New X
                                 (Linear)    (Quad)   (Total)
    R1        4.53998  -0.00001   0.00000  -0.00006  -0.00006   4.53992
    R2        4.45160  -0.00001   0.00000  -0.00008  -0.00008   4.45152
    R3        4.17261  -0.00001   0.00000  -0.00008  -0.00008   4.17253
    R4        4.41048   0.00000   0.00000   0.00000   0.00000   4.41048
    R5        4.39216   0.00000   0.00000   0.00002   0.00002   4.39218
    R6        4.27946   0.00000   0.00000   0.00005   0.00005   4.27951
    R7        2.52142   0.00000   0.00000   0.00000   0.00000   2.52142
    R8        2.54435   0.00000   0.00000   0.00000   0.00000   2.54436
    R9        2.44864   0.00000   0.00000   0.00000   0.00000   2.44864
   R10        2.58660   0.00000   0.00000  -0.00001  -0.00001   2.58659
   R11        2.54847   0.00000   0.00000  -0.00001  -0.00001   2.54846
   R12        2.57034   0.00000   0.00000   0.00001   0.00001   2.57034
   R13        2.69652   0.00000   0.00000   0.00000   0.00000   2.69653
   R14        2.04753   0.00000   0.00000   0.00000   0.00000   2.04753
   R15        2.62727   0.00000   0.00000   0.00000   0.00000   2.62727
   R16        2.04584   0.00000   0.00000   0.00000   0.00000   2.04584
   R17        2.63043   0.00000   0.00000  -0.00001  -0.00001   2.63043
   R18        2.04810   0.00000   0.00000   0.00000   0.00000   2.04810
   R19        2.62321   0.00000   0.00000   0.00000   0.00000   2.62321
   R20        2.04674   0.00000   0.00000   0.00000   0.00000   2.04674
   R21        2.63891   0.00000   0.00000   0.00000   0.00000   2.63890
   R22        2.75745   0.00000   0.00000  -0.00001  -0.00001   2.75744
   R23        2.59903   0.00000   0.00000   0.00000   0.00000   2.59903
   R24        2.03138   0.00000   0.00000   0.00000   0.00000   2.03138
   R25        2.52014   0.00000   0.00000  -0.00001  -0.00001   2.52013
   R26        2.54302   0.00000   0.00000   0.00000   0.00000   2.54302
   R27        2.44697   0.00000   0.00000   0.00000   0.00000   2.44697
   R28        2.58542   0.00000   0.00000   0.00000   0.00000   2.58542
   R29        2.54511   0.00000   0.00000   0.00000   0.00000   2.54511
   R30        2.57261   0.00000   0.00000   0.00000   0.00000   2.57261
   R31        2.69867   0.00000   0.00000   0.00000   0.00000   2.69867
   R32        2.04834   0.00000   0.00000   0.00000   0.00000   2.04834
   R33        2.62858   0.00000   0.00000   0.00000   0.00000   2.62858
   R34        2.04585   0.00000   0.00000   0.00000   0.00000   2.04585
   R35        2.62968   0.00000   0.00000   0.00000   0.00000   2.62968
   R36        2.04812   0.00000   0.00000   0.00000   0.00000   2.04812
   R37        2.62486   0.00000   0.00000   0.00000   0.00000   2.62487
   R38        2.04684   0.00000   0.00000   0.00000   0.00000   2.04684
   R39        2.63819   0.00000   0.00000   0.00000   0.00000   2.63820
   R40        2.76377   0.00000   0.00000   0.00001   0.00001   2.76378
   R41        2.59969   0.00000   0.00000   0.00000   0.00000   2.59969
   R42        2.03151   0.00000   0.00000   0.00000   0.00000   2.03151
   R43        2.63456   0.00000   0.00000   0.00000   0.00000   2.63456
   R44        2.63590   0.00000   0.00000   0.00000   0.00000   2.63590
   R45        2.63034   0.00000   0.00000   0.00000   0.00000   2.63035
   R46        2.04702   0.00000   0.00000   0.00000   0.00000   2.04702
   R47        2.62770   0.00000   0.00000   0.00000   0.00000   2.62770
   R48        2.04413   0.00000   0.00000   0.00000   0.00000   2.04413
   R49        2.63204   0.00000   0.00000   0.00000   0.00000   2.63204
   R50        2.04778   0.00000   0.00000   0.00000   0.00000   2.04777
   R51        2.63466   0.00000   0.00000   0.00000   0.00000   2.63466
   R52        2.04746   0.00000   0.00000   0.00000   0.00000   2.04746
   R53        2.04772   0.00000   0.00000   0.00000   0.00000   2.04772
   R54        2.63418   0.00000   0.00000   0.00000   0.00000   2.63418
   R55        2.63567   0.00000   0.00000   0.00000   0.00000   2.63567
   R56        2.63052   0.00000   0.00000   0.00000   0.00000   2.63052
   R57        2.04710   0.00000   0.00000   0.00000   0.00000   2.04710
   R58        2.62768   0.00000   0.00000   0.00000   0.00000   2.62769
   R59        2.04422   0.00000   0.00000   0.00000   0.00000   2.04422
   R60        2.63211   0.00000   0.00000   0.00000   0.00000   2.63211
   R61        2.04771   0.00000   0.00000   0.00000   0.00000   2.04771
   R62        2.63463   0.00000   0.00000   0.00000   0.00000   2.63463
   R63        2.04736   0.00000   0.00000   0.00000   0.00000   2.04736
   R64        2.04769   0.00000   0.00000   0.00000   0.00000   2.04769
    A1        1.44813   0.00000   0.00000   0.00001   0.00001   1.44813
    A2        1.58208   0.00000   0.00000   0.00004   0.00004   1.58212
    A3        1.88803   0.00000   0.00000   0.00002   0.00002   1.88805
    A4        2.85237   0.00000   0.00000   0.00000   0.00000   2.85237
    A5        1.68934   0.00000   0.00000  -0.00002  -0.00002   1.68932
    A6        1.25956   0.00000   0.00000   0.00001   0.00001   1.25958
    A7        1.48147   0.00000   0.00000   0.00002   0.00002   1.48149
    A8        1.58554   0.00000   0.00000   0.00001   0.00001   1.58554
    A9        1.74013   0.00000   0.00000  -0.00001  -0.00001   1.74012
   A10        1.68118   0.00000   0.00000   0.00001   0.00001   1.68119
   A11        2.80162   0.00000   0.00000   0.00001   0.00001   2.80164
   A12        1.49224   0.00000   0.00000  -0.00004  -0.00004   1.49220
   A13        1.65893   0.00000   0.00000  -0.00002  -0.00002   1.65891
   A14        1.25874   0.00000   0.00000  -0.00001  -0.00001   1.25874
   A15        2.19225   0.00000   0.00000  -0.00001  -0.00001   2.19224
   A16        2.00543   0.00000   0.00000   0.00002   0.00002   2.00544
   A17        2.06870   0.00000   0.00000  -0.00001  -0.00001   2.06869
   A18        2.27400  -0.00001   0.00000  -0.00001  -0.00001   2.27399
   A19        2.02372   0.00000   0.00000   0.00003   0.00003   2.02375
   A20        1.92555   0.00000   0.00000   0.00001   0.00001   1.92556
   A21        1.86619   0.00000   0.00000  -0.00001  -0.00001   1.86618
   A22        1.93492   0.00000   0.00000   0.00001   0.00001   1.93493
   A23        2.09478   0.00000   0.00000  -0.00001  -0.00001   2.09477
   A24        2.25304   0.00000   0.00000   0.00000   0.00000   2.25304
   A25        2.02059   0.00000   0.00000   0.00000   0.00000   2.02059
   A26        2.14809   0.00000   0.00000   0.00000   0.00000   2.14809
   A27        2.11428   0.00000   0.00000  -0.00001  -0.00001   2.11427
   A28        2.09702   0.00000   0.00000  -0.00001  -0.00001   2.09702
   A29        2.06712   0.00000   0.00000   0.00000   0.00000   2.06712
   A30        2.11901   0.00000   0.00000   0.00001   0.00001   2.11902
   A31        2.10652   0.00000   0.00000   0.00000   0.00000   2.10652
   A32        2.07652   0.00000   0.00000   0.00000   0.00000   2.07652
   A33        2.10012   0.00000   0.00000   0.00000   0.00000   2.10012
   A34        2.10771   0.00000   0.00000   0.00001   0.00001   2.10771
   A35        2.07420   0.00000   0.00000   0.00000   0.00000   2.07420
   A36        2.10126   0.00000   0.00000  -0.00001  -0.00001   2.10125
   A37        2.13165   0.00000   0.00000   0.00000   0.00000   2.13165
   A38        1.99934   0.00000   0.00000   0.00000   0.00000   1.99933
   A39        2.15211   0.00000   0.00000   0.00000   0.00000   2.15211
   A40        2.08196   0.00000   0.00000  -0.00002  -0.00002   2.08194
   A41        1.87312   0.00000   0.00000   0.00000   0.00000   1.87311
   A42        2.32751   0.00000   0.00000   0.00002   0.00002   2.32753
   A43        1.82495   0.00000   0.00000  -0.00001  -0.00001   1.82494
   A44        2.14083   0.00000   0.00000  -0.00001  -0.00001   2.14083
   A45        2.31559   0.00000   0.00000   0.00001   0.00001   2.31560
   A46        2.16951   0.00000   0.00000   0.00002   0.00002   2.16953
   A47        2.02564   0.00000   0.00000  -0.00001  -0.00001   2.02563
   A48        2.07102   0.00000   0.00000   0.00000   0.00000   2.07102
   A49        2.29048   0.00000   0.00000  -0.00001  -0.00001   2.29047
   A50        1.98756   0.00000   0.00000  -0.00004  -0.00004   1.98752
   A51        1.92596   0.00000   0.00000   0.00000   0.00000   1.92596
   A52        1.86718   0.00000   0.00000   0.00000   0.00000   1.86718
   A53        1.93493   0.00000   0.00000   0.00000   0.00000   1.93493
   A54        2.09421   0.00000   0.00000   0.00001   0.00001   2.09422
   A55        2.25356   0.00000   0.00000  -0.00002  -0.00002   2.25355
   A56        2.02038   0.00000   0.00000   0.00000   0.00000   2.02039
   A57        2.14662   0.00000   0.00000   0.00000   0.00000   2.14663
   A58        2.11602   0.00000   0.00000  -0.00001  -0.00001   2.11601
   A59        2.09769   0.00000   0.00000  -0.00001  -0.00001   2.09768
   A60        2.06673   0.00000   0.00000   0.00000   0.00000   2.06673
   A61        2.11874   0.00000   0.00000   0.00001   0.00001   2.11875
   A62        2.10614   0.00000   0.00000   0.00000   0.00000   2.10615
   A63        2.07750   0.00000   0.00000  -0.00001  -0.00001   2.07749
   A64        2.09953   0.00000   0.00000   0.00000   0.00000   2.09954
   A65        2.10733   0.00000   0.00000   0.00001   0.00001   2.10733
   A66        2.07312   0.00000   0.00000   0.00000   0.00000   2.07313
   A67        2.10272   0.00000   0.00000  -0.00001  -0.00001   2.10271
   A68        2.13129   0.00000   0.00000   0.00000   0.00000   2.13129
   A69        2.00117   0.00000   0.00000   0.00000   0.00000   2.00117
   A70        2.15062   0.00000   0.00000   0.00000   0.00000   2.15062
   A71        2.08566   0.00000   0.00000   0.00000   0.00000   2.08566
   A72        1.87296   0.00000   0.00000   0.00000   0.00000   1.87296
   A73        2.32360   0.00000   0.00000   0.00000   0.00000   2.32360
   A74        1.82370   0.00000   0.00000   0.00000   0.00000   1.82370
   A75        2.14014   0.00000   0.00000   0.00000   0.00000   2.14014
   A76        2.31745   0.00000   0.00000   0.00001   0.00001   2.31746
   A77        2.09381   0.00000   0.00000   0.00002   0.00002   2.09383
   A78        2.07567   0.00000   0.00000  -0.00002  -0.00002   2.07565
   A79        2.11371   0.00000   0.00000   0.00000   0.00000   2.11371
   A80        2.08134   0.00000   0.00000   0.00000   0.00000   2.08134
   A81        2.10327   0.00000   0.00000   0.00001   0.00001   2.10327
   A82        2.09833   0.00000   0.00000   0.00000   0.00000   2.09833
   A83        2.07590   0.00000   0.00000   0.00000   0.00000   2.07591
   A84        2.08465   0.00000   0.00000   0.00000   0.00000   2.08465
   A85        2.12263   0.00000   0.00000  -0.00001  -0.00001   2.12262
   A86        2.09886   0.00000   0.00000   0.00000   0.00000   2.09887
   A87        2.08546   0.00000   0.00000   0.00000   0.00000   2.08546
   A88        2.09878   0.00000   0.00000   0.00000   0.00000   2.09878
   A89        2.10465   0.00000   0.00000   0.00000   0.00000   2.10465
   A90        2.08109   0.00000   0.00000   0.00000   0.00000   2.08109
   A91        2.09739   0.00000   0.00000   0.00000   0.00000   2.09739
   A92        2.09177   0.00000   0.00000   0.00000   0.00000   2.09177
   A93        2.09516   0.00000   0.00000   0.00000   0.00000   2.09516
   A94        2.09626   0.00000   0.00000   0.00000   0.00000   2.09626
   A95        2.09389   0.00000   0.00000  -0.00001  -0.00001   2.09388
   A96        2.07436   0.00000   0.00000   0.00001   0.00001   2.07437
   A97        2.11493   0.00000   0.00000   0.00000   0.00000   2.11494
   A98        2.08051   0.00000   0.00000   0.00000   0.00000   2.08051
   A99        2.10374   0.00000   0.00000   0.00000   0.00000   2.10374
   A100       2.09870   0.00000   0.00000   0.00001   0.00001   2.09871
   A101       2.07539   0.00000   0.00000   0.00000   0.00000   2.07539
   A102       2.08544   0.00000   0.00000   0.00000   0.00000   2.08544
   A103       2.12236   0.00000   0.00000   0.00000   0.00000   2.12235
   A104       2.09878   0.00000   0.00000   0.00000   0.00000   2.09879
   A105       2.08560   0.00000   0.00000   0.00000   0.00000   2.08560
   A106       2.09873   0.00000   0.00000   0.00000   0.00000   2.09872
   A107       2.10433   0.00000   0.00000  -0.00001  -0.00001   2.10433
   A108       2.08114   0.00000   0.00000   0.00000   0.00000   2.08114
   A109       2.09768   0.00000   0.00000   0.00000   0.00000   2.09768
   A110       2.09229   0.00000   0.00000   0.00000   0.00000   2.09230
   A111       2.09486   0.00000   0.00000  -0.00001  -0.00001   2.09485
   A112       2.09603   0.00000   0.00000   0.00000   0.00000   2.09603
   A113       3.33616   0.00000   0.00000   0.00002   0.00002   3.33618
   A114       3.27465   0.00000   0.00000  -0.00001  -0.00001   3.27464
    D1       -1.54865   0.00000   0.00000   0.00012   0.00012  -1.54853
    D2        1.39292   0.00000   0.00000   0.00014   0.00014   1.39306
    D3        3.11212   0.00000   0.00000   0.00008   0.00008   3.11220
    D4       -0.22950   0.00000   0.00000   0.00010   0.00010  -0.22940
    D5        1.39581   0.00000   0.00000   0.00008   0.00008   1.39590
    D6       -1.94581   0.00000   0.00000   0.00010   0.00010  -1.94570
    D7        0.13978   0.00000   0.00000   0.00009   0.00009   0.13987
    D8        3.08135   0.00000   0.00000   0.00011   0.00011   3.08146
    D9        1.56910   0.00000   0.00000   0.00003   0.00003   1.56914
   D10       -1.16732   0.00000   0.00000  -0.00009  -0.00009  -1.16741
   D11        3.00734   0.00000   0.00000   0.00003   0.00003   3.00736
   D12        0.27092   0.00000   0.00000  -0.00010  -0.00010   0.27082
   D13       -0.32575   0.00000   0.00000   0.00001   0.00001  -0.32574
   D14       -3.06217   0.00000   0.00000  -0.00012  -0.00012  -3.06229
   D15       -1.83536   0.00000   0.00000   0.00005   0.00005  -1.83531
   D16        1.71140   0.00000   0.00000  -0.00008  -0.00008   1.71133
   D17       -2.74633   0.00000   0.00000   0.00008   0.00008  -2.74626
   D18        0.80043   0.00000   0.00000  -0.00005  -0.00005   0.80038
   D19        2.23084   0.00000   0.00000   0.00001   0.00001   2.23085
   D20       -1.11117   0.00000   0.00000   0.00004   0.00004  -1.11113
   D21        1.48093   0.00000   0.00000  -0.00013  -0.00013   1.48080
   D22       -1.86108   0.00000   0.00000  -0.00011  -0.00011  -1.86119
   D23        0.23509   0.00000   0.00000  -0.00015  -0.00015   0.23494
   D24       -3.10692   0.00000   0.00000  -0.00012  -0.00012  -3.10704
   D25       -1.49777   0.00000   0.00000  -0.00014  -0.00014  -1.49790
   D26        1.44341   0.00000   0.00000  -0.00011  -0.00011   1.44330
   D27        3.09618   0.00000   0.00000  -0.00013  -0.00013   3.09605
   D28       -0.24582   0.00000   0.00000  -0.00011  -0.00011  -0.24593
   D29       -0.39111   0.00000   0.00000   0.00002   0.00002  -0.39109
   D30       -3.06750   0.00000   0.00000   0.00015   0.00015  -3.06735
   D31       -1.84012   0.00000   0.00000   0.00001   0.00001  -1.84011
   D32        1.76668   0.00000   0.00000   0.00014   0.00014   1.76682
   D33       -2.34180   0.00000   0.00000  -0.00004  -0.00004  -2.34184
   D34        1.26500   0.00000   0.00000   0.00009   0.00009   1.26509
   D35        1.51164   0.00000   0.00000   0.00003   0.00003   1.51167
   D36       -1.16474   0.00000   0.00000   0.00016   0.00016  -1.16458
   D37        2.97093   0.00000   0.00000  -0.00001  -0.00001   2.97092
   D38        0.29454   0.00000   0.00000   0.00012   0.00012   0.29466
   D39       -0.17471   0.00000   0.00000   0.00005   0.00005  -0.17466
   D40        2.94415   0.00000   0.00000   0.00006   0.00006   2.94421
   D41       -3.10971   0.00000   0.00000   0.00003   0.00003  -3.10968
   D42        0.00915   0.00000   0.00000   0.00004   0.00004   0.00919
   D43       -2.97295   0.00000   0.00000  -0.00007  -0.00007  -2.97302
   D44        0.15474   0.00000   0.00000  -0.00009  -0.00009   0.15465
   D45       -0.01628   0.00000   0.00000  -0.00005  -0.00005  -0.01633
   D46        3.11141   0.00000   0.00000  -0.00007  -0.00007   3.11134
   D47       -2.74390   0.00000   0.00000  -0.00012  -0.00012  -2.74402
   D48        0.01009   0.00000   0.00000   0.00000   0.00000   0.01009
   D49       -0.30273   0.00000   0.00000   0.00010   0.00010  -0.30263
   D50        2.80649   0.00000   0.00000   0.00010   0.00010   2.80660
   D51       -3.11792   0.00000   0.00000   0.00000   0.00000  -3.11792
   D52       -0.00870   0.00000   0.00000   0.00001   0.00001  -0.00869
   D53       -0.00787   0.00000   0.00000  -0.00002  -0.00002  -0.00789
   D54        3.10448   0.00000   0.00000  -0.00009  -0.00009   3.10438
   D55        0.00250   0.00000   0.00000   0.00002   0.00002   0.00252
   D56        3.08686   0.00000   0.00000   0.00001   0.00001   3.08687
   D57       -3.10647   0.00000   0.00000   0.00011   0.00011  -3.10636
   D58       -0.02211   0.00000   0.00000   0.00010   0.00010  -0.02201
   D59        2.63600   0.00000   0.00000   0.00000   0.00000   2.63600
   D60       -0.50634   0.00000   0.00000  -0.00002  -0.00002  -0.50636
   D61       -0.54081   0.00000   0.00000  -0.00009  -0.00009  -0.54090
   D62        2.60004   0.00000   0.00000  -0.00012  -0.00012   2.59993
   D63       -3.13179   0.00000   0.00000  -0.00001  -0.00001  -3.13179
   D64        0.00118   0.00000   0.00000  -0.00001  -0.00001   0.00117
   D65       -0.01411   0.00000   0.00000   0.00000   0.00000  -0.01411
   D66        3.11886   0.00000   0.00000   0.00000   0.00000   3.11886
   D67       -3.13948   0.00000   0.00000   0.00000   0.00000  -3.13948
   D68       -0.00456   0.00000   0.00000  -0.00001  -0.00001  -0.00457
   D69       -0.00662   0.00000   0.00000   0.00000   0.00000  -0.00662
   D70        3.12830   0.00000   0.00000  -0.00001  -0.00001   3.12829
   D71       -3.13664   0.00000   0.00000   0.00000   0.00000  -3.13664
   D72       -0.00214   0.00000   0.00000  -0.00001  -0.00001  -0.00214
   D73       -0.00169   0.00000   0.00000  -0.00001  -0.00001  -0.00170
   D74        3.13281   0.00000   0.00000  -0.00002  -0.00002   3.13279
   D75        0.01293   0.00000   0.00000   0.00004   0.00004   0.01296
   D76       -3.11354   0.00000   0.00000   0.00006   0.00006  -3.11348
   D77       -3.13573   0.00000   0.00000   0.00003   0.00003  -3.13571
   D78        0.02099   0.00000   0.00000   0.00005   0.00005   0.02104
   D79        0.08795   0.00000   0.00000   0.00000   0.00000   0.08794
   D80       -3.01113   0.00000   0.00000  -0.00001  -0.00001  -3.01114
   D81       -3.06773   0.00000   0.00000  -0.00002  -0.00002  -3.06776
   D82        0.11637   0.00000   0.00000  -0.00003  -0.00003   0.11634
   D83        0.00354   0.00000   0.00000  -0.00002  -0.00002   0.00352
   D84       -3.07251   0.00000   0.00000  -0.00001  -0.00001  -3.07251
   D85        3.10630   0.00000   0.00000  -0.00001  -0.00001   3.10628
   D86        0.03025   0.00000   0.00000   0.00000   0.00000   0.03025
   D87       -0.17985   0.00000   0.00000  -0.00002  -0.00002  -0.17987
   D88        2.94281   0.00000   0.00000  -0.00005  -0.00005   2.94275
   D89       -3.11619   0.00000   0.00000  -0.00004  -0.00004  -3.11624
   D90        0.00646   0.00000   0.00000  -0.00008  -0.00008   0.00638
   D91       -2.96716   0.00000   0.00000   0.00004   0.00004  -2.96712
   D92        0.15946   0.00000   0.00000   0.00007   0.00007   0.15953
   D93       -0.01410   0.00000   0.00000   0.00007   0.00007  -0.01403
   D94        3.11253   0.00000   0.00000   0.00010   0.00010   3.11263
   D95       -2.67889   0.00000   0.00000   0.00012   0.00012  -2.67877
   D96        0.00987   0.00000   0.00000  -0.00001  -0.00001   0.00986
   D97       -0.33580   0.00000   0.00000  -0.00014  -0.00014  -0.33594
   D98        2.76472   0.00000   0.00000  -0.00014  -0.00014   2.76459
   D99       -3.10932   0.00000   0.00000  -0.00004  -0.00004  -3.10935
   D100      -0.00880   0.00000   0.00000  -0.00003  -0.00003  -0.00883
   D101      -0.00739   0.00000   0.00000   0.00005   0.00005  -0.00734
   D102       3.10357   0.00000   0.00000   0.00002   0.00002   3.10359
   D103       0.00197   0.00000   0.00000  -0.00007  -0.00007   0.00190
   D104       3.08519   0.00000   0.00000  -0.00004  -0.00004   3.08516
   D105      -3.10542   0.00000   0.00000  -0.00004  -0.00004  -3.10546
   D106      -0.02220   0.00000   0.00000  -0.00001  -0.00001  -0.02221
   D107       2.63422   0.00000   0.00000  -0.00012  -0.00012   2.63410
   D108      -0.50659   0.00000   0.00000  -0.00014  -0.00014  -0.50673
   D109      -0.54427   0.00000   0.00000  -0.00015  -0.00015  -0.54442
   D110       2.59810   0.00000   0.00000  -0.00017  -0.00017   2.59793
   D111      -3.13150   0.00000   0.00000   0.00003   0.00003  -3.13147
   D112       0.00239   0.00000   0.00000   0.00004   0.00004   0.00243
   D113      -0.00986   0.00000   0.00000   0.00000   0.00000  -0.00986
   D114       3.12403   0.00000   0.00000   0.00000   0.00000   3.12403
   D115      -3.14045   0.00000   0.00000   0.00000   0.00000  -3.14045
   D116      -0.00375   0.00000   0.00000   0.00001   0.00001  -0.00373
   D117      -0.00666   0.00000   0.00000   0.00000   0.00000  -0.00665
   D118       3.13004   0.00000   0.00000   0.00001   0.00001   3.13006
   D119      -3.13978   0.00000   0.00000  -0.00003  -0.00003  -3.13980
   D120      -0.00339   0.00000   0.00000  -0.00002  -0.00002  -0.00341
   D121      -0.00306   0.00000   0.00000  -0.00001  -0.00001  -0.00307
   D122       3.13333   0.00000   0.00000   0.00000   0.00000   3.13332
   D123       0.01267   0.00000   0.00000  -0.00003  -0.00003   0.01264
   D124      -3.11266   0.00000   0.00000  -0.00005  -0.00005  -3.11272
   D125      -3.13412   0.00000   0.00000  -0.00002  -0.00002  -3.13414
   D126       0.02374   0.00000   0.00000  -0.00005  -0.00005   0.02369
   D127       0.11754   0.00000   0.00000   0.00005   0.00005   0.11759
   D128      -2.97031   0.00000   0.00000   0.00005   0.00005  -2.97026
   D129      -3.03921   0.00000   0.00000   0.00008   0.00008  -3.03913
   D130       0.15613   0.00000   0.00000   0.00007   0.00007   0.15620
   D131       0.00391   0.00000   0.00000   0.00006   0.00006   0.00397
   D132      -3.07069   0.00000   0.00000   0.00002   0.00002  -3.07066
   D133       3.09651   0.00000   0.00000   0.00006   0.00006   3.09658
   D134       0.02191   0.00000   0.00000   0.00003   0.00003   0.02194
   D135       3.12704   0.00000   0.00000  -0.00002  -0.00002   3.12703
   D136      -0.03805   0.00000   0.00000   0.00000   0.00000  -0.03805
   D137      -0.01379   0.00000   0.00000   0.00001   0.00001  -0.01378
   D138       3.10430   0.00000   0.00000   0.00002   0.00002   3.10432
   D139      -3.13936   0.00000   0.00000   0.00001   0.00001  -3.13934
   D140       0.00306   0.00000   0.00000   0.00001   0.00001   0.00307
   D141       0.00148   0.00000   0.00000  -0.00001  -0.00001   0.00147
   D142      -3.13929   0.00000   0.00000  -0.00001  -0.00001  -3.13930
   D143       0.01390   0.00000   0.00000  -0.00001  -0.00001   0.01389
   D144      -3.14090   0.00000   0.00000   0.00000   0.00000  -3.14090
   D145      -3.10425   0.00000   0.00000  -0.00003  -0.00003  -3.10428
   D146       0.02413   0.00000   0.00000  -0.00002  -0.00002   0.02411
   D147       0.01082   0.00000   0.00000   0.00001   0.00001   0.01083
   D148       3.14152   0.00000   0.00000   0.00002   0.00002   3.14154
   D149      -3.13162   0.00000   0.00000   0.00002   0.00002  -3.13160
   D150      -0.00091   0.00000   0.00000   0.00002   0.00002  -0.00089
   D151      -0.00186   0.00000   0.00000   0.00001   0.00001  -0.00185
   D152       3.13679   0.00000   0.00000   0.00000   0.00000   3.13679
   D153      -3.13015   0.00000   0.00000   0.00000   0.00000  -3.13014
   D154       0.00850   0.00000   0.00000  -0.00001  -0.00001   0.00850
   D155      -0.01068   0.00000   0.00000  -0.00001  -0.00001  -0.01070
   D156       3.13385   0.00000   0.00000  -0.00001  -0.00001   3.13385
   D157      -3.14129   0.00000   0.00000  -0.00002  -0.00002  -3.14131
   D158       0.00325   0.00000   0.00000  -0.00001  -0.00001   0.00324
   D159       3.12902   0.00000   0.00000  -0.00004  -0.00004   3.12898
   D160      -0.03571   0.00000   0.00000  -0.00003  -0.00003  -0.03573
   D161      -0.01337   0.00000   0.00000  -0.00002  -0.00002  -0.01339
   D162       3.10509   0.00000   0.00000   0.00000   0.00000   3.10508
   D163      -3.14087   0.00000   0.00000   0.00005   0.00005  -3.14082
   D164       0.00354   0.00000   0.00000   0.00004   0.00004   0.00357
   D165       0.00151   0.00000   0.00000   0.00003   0.00003   0.00154
   D166      -3.13727   0.00000   0.00000   0.00002   0.00002  -3.13725
   D167       0.01335   0.00000   0.00000   0.00001   0.00001   0.01336
   D168      -3.14134   0.00000   0.00000   0.00001   0.00001  -3.14133
   D169      -3.10518   0.00000   0.00000   0.00000   0.00000  -3.10518
   D170       0.02332   0.00000   0.00000  -0.00001  -0.00001   0.02331
   D171       0.01047   0.00000   0.00000  -0.00003  -0.00003   0.01044
   D172      -3.14069   0.00000   0.00000  -0.00002  -0.00002  -3.14071
   D173      -3.13400   0.00000   0.00000  -0.00001  -0.00001  -3.13401
   D174      -0.00197   0.00000   0.00000  -0.00001  -0.00001  -0.00198
   D175      -0.00163   0.00000   0.00000  -0.00001  -0.00001  -0.00164
   D176       3.13655   0.00000   0.00000   0.00000   0.00000   3.13655
   D177      -3.13003   0.00000   0.00000  -0.00001  -0.00001  -3.13003
   D178       0.00816   0.00000   0.00000   0.00000   0.00000   0.00816
   D179      -0.01047   0.00000   0.00000   0.00002   0.00002  -0.01045
   D180       3.13454   0.00000   0.00000   0.00001   0.00001   3.13455
   D181       3.14078   0.00000   0.00000   0.00001   0.00001   3.14079
   D182       0.00260   0.00000   0.00000   0.00001   0.00001   0.00261
         Item               Value     Threshold  Converged?
 Maximum Force            0.000007     0.000450     YES
 RMS     Force            0.000001     0.000300     YES
 Maximum Displacement     0.000676     0.001800     YES
 RMS     Displacement     0.000152     0.001200     YES
 Predicted change in Energy=-6.397595D-09
 Optimization completed.
    -- Stationary point found.
                           ----------------------------
                           !   Optimized Parameters   !
                           ! (Angstroms and Degrees)  !
 --------------------------                            --------------------------
 ! Name  Definition              Value          Derivative Info.                !
 --------------------------------------------------------------------------------
 ! R1    R(1,2)                  2.4025         -DE/DX =    0.0                 !
 ! R2    R(1,3)                  2.3557         -DE/DX =    0.0                 !
 ! R3    R(1,4)                  2.208          -DE/DX =    0.0                 !
 ! R4    R(1,19)                 2.3339         -DE/DX =    0.0                 !
 ! R5    R(1,20)                 2.3242         -DE/DX =    0.0                 !
 ! R6    R(1,21)                 2.2646         -DE/DX =    0.0                 !
 ! R7    R(3,7)                  1.3343         -DE/DX =    0.0                 !
 ! R8    R(3,15)                 1.3464         -DE/DX =    0.0                 !
 ! R9    R(4,5)                  1.2958         -DE/DX =    0.0                 !
 ! R10   R(4,16)                 1.3688         -DE/DX =    0.0                 !
 ! R11   R(5,6)                  1.3486         -DE/DX =    0.0                 !
 ! R12   R(6,17)                 1.3602         -DE/DX =    0.0                 !
 ! R13   R(6,36)                 1.4269         -DE/DX =    0.0                 !
 ! R14   R(7,8)                  1.0835         -DE/DX =    0.0                 !
 ! R15   R(7,9)                  1.3903         -DE/DX =    0.0                 !
 ! R16   R(9,10)                 1.0826         -DE/DX =    0.0                 !
 ! R17   R(9,11)                 1.392          -DE/DX =    0.0                 !
 ! R18   R(11,12)                1.0838         -DE/DX =    0.0                 !
 ! R19   R(11,13)                1.3881         -DE/DX =    0.0                 !
 ! R20   R(13,14)                1.0831         -DE/DX =    0.0                 !
 ! R21   R(13,15)                1.3964         -DE/DX =    0.0                 !
 ! R22   R(15,16)                1.4592         -DE/DX =    0.0                 !
 ! R23   R(16,17)                1.3753         -DE/DX =    0.0                 !
 ! R24   R(17,18)                1.075          -DE/DX =    0.0                 !
 ! R25   R(20,24)                1.3336         -DE/DX =    0.0                 !
 ! R26   R(20,32)                1.3457         -DE/DX =    0.0                 !
 ! R27   R(21,22)                1.2949         -DE/DX =    0.0                 !
 ! R28   R(21,33)                1.3681         -DE/DX =    0.0                 !
 ! R29   R(22,23)                1.3468         -DE/DX =    0.0                 !
 ! R30   R(23,34)                1.3614         -DE/DX =    0.0                 !
 ! R31   R(23,47)                1.4281         -DE/DX =    0.0                 !
 ! R32   R(24,25)                1.0839         -DE/DX =    0.0                 !
 ! R33   R(24,26)                1.391          -DE/DX =    0.0                 !
 ! R34   R(26,27)                1.0826         -DE/DX =    0.0                 !
 ! R35   R(26,28)                1.3916         -DE/DX =    0.0                 !
 ! R36   R(28,29)                1.0838         -DE/DX =    0.0                 !
 ! R37   R(28,30)                1.389          -DE/DX =    0.0                 !
 ! R38   R(30,31)                1.0831         -DE/DX =    0.0                 !
 ! R39   R(30,32)                1.3961         -DE/DX =    0.0                 !
 ! R40   R(32,33)                1.4625         -DE/DX =    0.0                 !
 ! R41   R(33,34)                1.3757         -DE/DX =    0.0                 !
 ! R42   R(34,35)                1.075          -DE/DX =    0.0                 !
 ! R43   R(36,37)                1.3941         -DE/DX =    0.0                 !
 ! R44   R(36,38)                1.3949         -DE/DX =    0.0                 !
 ! R45   R(37,39)                1.3919         -DE/DX =    0.0                 !
 ! R46   R(37,42)                1.0832         -DE/DX =    0.0                 !
 ! R47   R(38,40)                1.3905         -DE/DX =    0.0                 !
 ! R48   R(38,43)                1.0817         -DE/DX =    0.0                 !
 ! R49   R(39,41)                1.3928         -DE/DX =    0.0                 !
 ! R50   R(39,44)                1.0836         -DE/DX =    0.0                 !
 ! R51   R(40,41)                1.3942         -DE/DX =    0.0                 !
 ! R52   R(40,45)                1.0835         -DE/DX =    0.0                 !
 ! R53   R(41,46)                1.0836         -DE/DX =    0.0                 !
 ! R54   R(47,48)                1.3939         -DE/DX =    0.0                 !
 ! R55   R(47,49)                1.3947         -DE/DX =    0.0                 !
 ! R56   R(48,50)                1.392          -DE/DX =    0.0                 !
 ! R57   R(48,53)                1.0833         -DE/DX =    0.0                 !
 ! R58   R(49,51)                1.3905         -DE/DX =    0.0                 !
 ! R59   R(49,54)                1.0818         -DE/DX =    0.0                 !
 ! R60   R(50,52)                1.3929         -DE/DX =    0.0                 !
 ! R61   R(50,55)                1.0836         -DE/DX =    0.0                 !
 ! R62   R(51,52)                1.3942         -DE/DX =    0.0                 !
 ! R63   R(51,56)                1.0834         -DE/DX =    0.0                 !
 ! R64   R(52,57)                1.0836         -DE/DX =    0.0                 !
 ! A1    A(2,1,3)               82.9715         -DE/DX =    0.0                 !
 ! A2    A(2,1,4)               90.6465         -DE/DX =    0.0                 !
 ! A3    A(2,1,19)             108.1764         -DE/DX =    0.0                 !
 ! A4    A(2,1,20)             163.4289         -DE/DX =    0.0                 !
 ! A5    A(2,1,21)              96.7923         -DE/DX =    0.0                 !
 ! A6    A(3,1,4)               72.1677         -DE/DX =    0.0                 !
 ! A7    A(3,1,20)              84.8819         -DE/DX =    0.0                 !
 ! A8    A(3,1,21)              90.8445         -DE/DX =    0.0                 !
 ! A9    A(4,1,19)              99.7018         -DE/DX =    0.0                 !
 ! A10   A(4,1,20)              96.3245         -DE/DX =    0.0                 !
 ! A11   A(4,1,21)             160.5212         -DE/DX =    0.0                 !
 ! A12   A(19,1,20)             85.4992         -DE/DX =    0.0                 !
 ! A13   A(19,1,21)             95.0494         -DE/DX =    0.0                 !
 ! A14   A(20,1,21)             72.1208         -DE/DX =    0.0                 !
 ! A15   A(1,3,7)              125.6066         -DE/DX =    0.0                 !
 ! A16   A(1,3,15)             114.9024         -DE/DX =    0.0                 !
 ! A17   A(7,3,15)             118.5276         -DE/DX =    0.0                 !
 ! A18   A(1,4,5)              130.2906         -DE/DX =    0.0                 !
 ! A19   A(1,4,16)             115.9506         -DE/DX =    0.0                 !
 ! A20   A(5,4,16)             110.3257         -DE/DX =    0.0                 !
 ! A21   A(4,5,6)              106.9248         -DE/DX =    0.0                 !
 ! A22   A(5,6,17)             110.863          -DE/DX =    0.0                 !
 ! A23   A(5,6,36)             120.022          -DE/DX =    0.0                 !
 ! A24   A(17,6,36)            129.0895         -DE/DX =    0.0                 !
 ! A25   A(3,7,8)              115.7712         -DE/DX =    0.0                 !
 ! A26   A(3,7,9)              123.0762         -DE/DX =    0.0                 !
 ! A27   A(8,7,9)              121.1396         -DE/DX =    0.0                 !
 ! A28   A(7,9,10)             120.1506         -DE/DX =    0.0                 !
 ! A29   A(7,9,11)             118.437          -DE/DX =    0.0                 !
 ! A30   A(10,9,11)            121.4105         -DE/DX =    0.0                 !
 ! A31   A(9,11,12)            120.6947         -DE/DX =    0.0                 !
 ! A32   A(9,11,13)            118.9761         -DE/DX =    0.0                 !
 ! A33   A(12,11,13)           120.3281         -DE/DX =    0.0                 !
 ! A34   A(11,13,14)           120.7628         -DE/DX =    0.0                 !
 ! A35   A(11,13,15)           118.8429         -DE/DX =    0.0                 !
 ! A36   A(14,13,15)           120.3931         -DE/DX =    0.0                 !
 ! A37   A(3,15,13)            122.1343         -DE/DX =    0.0                 !
 ! A38   A(3,15,16)            114.5536         -DE/DX =    0.0                 !
 ! A39   A(13,15,16)           123.3071         -DE/DX =    0.0                 !
 ! A40   A(4,16,15)            119.2875         -DE/DX =    0.0                 !
 ! A41   A(4,16,17)            107.3217         -DE/DX =    0.0                 !
 ! A42   A(15,16,17)           133.3564         -DE/DX =    0.0                 !
 ! A43   A(6,17,16)            104.5617         -DE/DX =    0.0                 !
 ! A44   A(6,17,18)            122.6608         -DE/DX =    0.0                 !
 ! A45   A(16,17,18)           132.6735         -DE/DX =    0.0                 !
 ! A46   A(1,20,24)            124.3037         -DE/DX =    0.0                 !
 ! A47   A(1,20,32)            116.0609         -DE/DX =    0.0                 !
 ! A48   A(24,20,32)           118.6609         -DE/DX =    0.0                 !
 ! A49   A(1,21,22)            131.2348         -DE/DX =    0.0                 !
 ! A50   A(1,21,33)            113.8788         -DE/DX =    0.0                 !
 ! A51   A(22,21,33)           110.3494         -DE/DX =    0.0                 !
 ! A52   A(21,22,23)           106.9814         -DE/DX =    0.0                 !
 ! A53   A(22,23,34)           110.8632         -DE/DX =    0.0                 !
 ! A54   A(22,23,47)           119.9892         -DE/DX =    0.0                 !
 ! A55   A(34,23,47)           129.1196         -DE/DX =    0.0                 !
 ! A56   A(20,24,25)           115.7593         -DE/DX =    0.0                 !
 ! A57   A(20,24,26)           122.9925         -DE/DX =    0.0                 !
 ! A58   A(25,24,26)           121.2391         -DE/DX =    0.0                 !
 ! A59   A(24,26,27)           120.1887         -DE/DX =    0.0                 !
 ! A60   A(24,26,28)           118.4148         -DE/DX =    0.0                 !
 ! A61   A(27,26,28)           121.3949         -DE/DX =    0.0                 !
 ! A62   A(26,28,29)           120.6732         -DE/DX =    0.0                 !
 ! A63   A(26,28,30)           119.0319         -DE/DX =    0.0                 !
 ! A64   A(29,28,30)           120.2943         -DE/DX =    0.0                 !
 ! A65   A(28,30,31)           120.741          -DE/DX =    0.0                 !
 ! A66   A(28,30,32)           118.7813         -DE/DX =    0.0                 !
 ! A67   A(31,30,32)           120.477          -DE/DX =    0.0                 !
 ! A68   A(20,32,30)           122.1138         -DE/DX =    0.0                 !
 ! A69   A(20,32,33)           114.6587         -DE/DX =    0.0                 !
 ! A70   A(30,32,33)           123.2216         -DE/DX =    0.0                 !
 ! A71   A(21,33,32)           119.4995         -DE/DX =    0.0                 !
 ! A72   A(21,33,34)           107.3128         -DE/DX =    0.0                 !
 ! A73   A(32,33,34)           133.1326         -DE/DX =    0.0                 !
 ! A74   A(23,34,33)           104.4902         -DE/DX =    0.0                 !
 ! A75   A(23,34,35)           122.6211         -DE/DX =    0.0                 !
 ! A76   A(33,34,35)           132.7802         -DE/DX =    0.0                 !
 ! A77   A(6,36,37)            119.9664         -DE/DX =    0.0                 !
 ! A78   A(6,36,38)            118.9271         -DE/DX =    0.0                 !
 ! A79   A(37,36,38)           121.1065         -DE/DX =    0.0                 !
 ! A80   A(36,37,39)           119.2522         -DE/DX =    0.0                 !
 ! A81   A(36,37,42)           120.5085         -DE/DX =    0.0                 !
 ! A82   A(39,37,42)           120.2256         -DE/DX =    0.0                 !
 ! A83   A(36,38,40)           118.9405         -DE/DX =    0.0                 !
 ! A84   A(36,38,43)           119.4418         -DE/DX =    0.0                 !
 ! A85   A(40,38,43)           121.6177         -DE/DX =    0.0                 !
 ! A86   A(37,39,41)           120.2561         -DE/DX =    0.0                 !
 ! A87   A(37,39,44)           119.4883         -DE/DX =    0.0                 !
 ! A88   A(41,39,44)           120.2512         -DE/DX =    0.0                 !
 ! A89   A(38,40,41)           120.5876         -DE/DX =    0.0                 !
 ! A90   A(38,40,45)           119.2377         -DE/DX =    0.0                 !
 ! A91   A(41,40,45)           120.1717         -DE/DX =    0.0                 !
 ! A92   A(39,41,40)           119.8494         -DE/DX =    0.0                 !
 ! A93   A(39,41,46)           120.0436         -DE/DX =    0.0                 !
 ! A94   A(40,41,46)           120.1067         -DE/DX =    0.0                 !
 ! A95   A(23,47,48)           119.971          -DE/DX =    0.0                 !
 ! A96   A(23,47,49)           118.8523         -DE/DX =    0.0                 !
 ! A97   A(48,47,49)           121.1767         -DE/DX =    0.0                 !
 ! A98   A(47,48,50)           119.2046         -DE/DX =    0.0                 !
 ! A99   A(47,48,53)           120.5353         -DE/DX =    0.0                 !
 ! A100  A(50,48,53)           120.2467         -DE/DX =    0.0                 !
 ! A101  A(47,49,51)           118.9111         -DE/DX =    0.0                 !
 ! A102  A(47,49,54)           119.4867         -DE/DX =    0.0                 !
 ! A103  A(51,49,54)           121.602          -DE/DX =    0.0                 !
 ! A104  A(48,50,52)           120.2515         -DE/DX =    0.0                 !
 ! A105  A(48,50,55)           119.496          -DE/DX =    0.0                 !
 ! A106  A(52,50,55)           120.2482         -DE/DX =    0.0                 !
 ! A107  A(49,51,52)           120.5693         -DE/DX =    0.0                 !
 ! A108  A(49,51,56)           119.2404         -DE/DX =    0.0                 !
 ! A109  A(52,51,56)           120.188          -DE/DX =    0.0                 !
 ! A110  A(50,52,51)           119.8796         -DE/DX =    0.0                 !
 ! A111  A(50,52,57)           120.0266         -DE/DX =    0.0                 !
 ! A112  A(51,52,57)           120.0934         -DE/DX =    0.0                 !
 ! A113  L(3,1,19,2,-1)        191.1479         -DE/DX =    0.0                 !
 ! A114  L(3,1,19,2,-2)        187.6237         -DE/DX =    0.0                 !
 ! D1    D(2,1,3,7)            -88.731          -DE/DX =    0.0                 !
 ! D2    D(2,1,3,15)            79.8083         -DE/DX =    0.0                 !
 ! D3    D(4,1,3,7)            178.3111         -DE/DX =    0.0                 !
 ! D4    D(4,1,3,15)           -13.1496         -DE/DX =    0.0                 !
 ! D5    D(20,1,3,7)            79.9741         -DE/DX =    0.0                 !
 ! D6    D(20,1,3,15)         -111.4866         -DE/DX =    0.0                 !
 ! D7    D(21,1,3,7)             8.0089         -DE/DX =    0.0                 !
 ! D8    D(21,1,3,15)          176.5482         -DE/DX =    0.0                 !
 ! D9    D(2,1,4,5)             89.9031         -DE/DX =    0.0                 !
 ! D10   D(2,1,4,16)           -66.8823         -DE/DX =    0.0                 !
 ! D11   D(3,1,4,5)            172.3077         -DE/DX =    0.0                 !
 ! D12   D(3,1,4,16)            15.5224         -DE/DX =    0.0                 !
 ! D13   D(19,1,4,5)           -18.6642         -DE/DX =    0.0                 !
 ! D14   D(19,1,4,16)         -175.4496         -DE/DX =    0.0                 !
 ! D15   D(20,1,4,5)          -105.1584         -DE/DX =    0.0                 !
 ! D16   D(20,1,4,16)           98.0563         -DE/DX =    0.0                 !
 ! D17   D(21,1,4,5)          -157.3534         -DE/DX =    0.0                 !
 ! D18   D(21,1,4,16)           45.8613         -DE/DX =    0.0                 !
 ! D19   D(2,1,20,24)          127.8176         -DE/DX =    0.0                 !
 ! D20   D(2,1,20,32)          -63.6654         -DE/DX =    0.0                 !
 ! D21   D(3,1,20,24)           84.851          -DE/DX =    0.0                 !
 ! D22   D(3,1,20,32)         -106.6319         -DE/DX =    0.0                 !
 ! D23   D(4,1,20,24)           13.4696         -DE/DX =    0.0                 !
 ! D24   D(4,1,20,32)         -178.0133         -DE/DX =    0.0                 !
 ! D25   D(19,1,20,24)         -85.8158         -DE/DX =    0.0                 !
 ! D26   D(19,1,20,32)          82.7012         -DE/DX =    0.0                 !
 ! D27   D(21,1,20,24)         177.3982         -DE/DX =    0.0                 !
 ! D28   D(21,1,20,32)         -14.0847         -DE/DX =    0.0                 !
 ! D29   D(2,1,21,22)          -22.4092         -DE/DX =    0.0                 !
 ! D30   D(2,1,21,33)         -175.7547         -DE/DX =    0.0                 !
 ! D31   D(3,1,21,22)         -105.4313         -DE/DX =    0.0                 !
 ! D32   D(3,1,21,33)          101.2231         -DE/DX =    0.0                 !
 ! D33   D(4,1,21,22)         -134.1755         -DE/DX =    0.0                 !
 ! D34   D(4,1,21,33)           72.4789         -DE/DX =    0.0                 !
 ! D35   D(19,1,21,22)          86.6107         -DE/DX =    0.0                 !
 ! D36   D(19,1,21,33)         -66.7349         -DE/DX =    0.0                 !
 ! D37   D(20,1,21,22)         170.2216         -DE/DX =    0.0                 !
 ! D38   D(20,1,21,33)          16.876          -DE/DX =    0.0                 !
 ! D39   D(1,3,7,8)            -10.0104         -DE/DX =    0.0                 !
 ! D40   D(1,3,7,9)            168.6873         -DE/DX =    0.0                 !
 ! D41   D(15,3,7,8)          -178.1734         -DE/DX =    0.0                 !
 ! D42   D(15,3,7,9)             0.5243         -DE/DX =    0.0                 !
 ! D43   D(1,3,15,13)         -170.3376         -DE/DX =    0.0                 !
 ! D44   D(1,3,15,16)            8.8658         -DE/DX =    0.0                 !
 ! D45   D(7,3,15,13)           -0.9329         -DE/DX =    0.0                 !
 ! D46   D(7,3,15,16)          178.2706         -DE/DX =    0.0                 !
 ! D47   D(1,4,5,6)           -157.214          -DE/DX =    0.0                 !
 ! D48   D(16,4,5,6)             0.5782         -DE/DX =    0.0                 !
 ! D49   D(1,4,16,15)          -17.345          -DE/DX =    0.0                 !
 ! D50   D(1,4,16,17)          160.8001         -DE/DX =    0.0                 !
 ! D51   D(5,4,16,15)         -178.6438         -DE/DX =    0.0                 !
 ! D52   D(5,4,16,17)           -0.4987         -DE/DX =    0.0                 !
 ! D53   D(4,5,6,17)            -0.4509         -DE/DX =    0.0                 !
 ! D54   D(4,5,6,36)           177.8733         -DE/DX =    0.0                 !
 ! D55   D(5,6,17,16)            0.143          -DE/DX =    0.0                 !
 ! D56   D(5,6,17,18)          176.864          -DE/DX =    0.0                 !
 ! D57   D(36,6,17,16)        -177.9875         -DE/DX =    0.0                 !
 ! D58   D(36,6,17,18)          -1.2666         -DE/DX =    0.0                 !
 ! D59   D(5,6,36,37)          151.0317         -DE/DX =    0.0                 !
 ! D60   D(5,6,36,38)          -29.011          -DE/DX =    0.0                 !
 ! D61   D(17,6,36,37)         -30.9859         -DE/DX =    0.0                 !
 ! D62   D(17,6,36,38)         148.9714         -DE/DX =    0.0                 !
 ! D63   D(3,7,9,10)          -179.4383         -DE/DX =    0.0                 !
 ! D64   D(3,7,9,11)             0.0677         -DE/DX =    0.0                 !
 ! D65   D(8,7,9,10)            -0.8085         -DE/DX =    0.0                 !
 ! D66   D(8,7,9,11)           178.6975         -DE/DX =    0.0                 !
 ! D67   D(7,9,11,12)         -179.879          -DE/DX =    0.0                 !
 ! D68   D(7,9,11,13)           -0.2614         -DE/DX =    0.0                 !
 ! D69   D(10,9,11,12)          -0.3795         -DE/DX =    0.0                 !
 ! D70   D(10,9,11,13)         179.2381         -DE/DX =    0.0                 !
 ! D71   D(9,11,13,14)        -179.7162         -DE/DX =    0.0                 !
 ! D72   D(9,11,13,15)          -0.1225         -DE/DX =    0.0                 !
 ! D73   D(12,11,13,14)         -0.0971         -DE/DX =    0.0                 !
 ! D74   D(12,11,13,15)        179.4966         -DE/DX =    0.0                 !
 ! D75   D(11,13,15,3)           0.7406         -DE/DX =    0.0                 !
 ! D76   D(11,13,15,16)       -178.3925         -DE/DX =    0.0                 !
 ! D77   D(14,13,15,3)        -179.6642         -DE/DX =    0.0                 !
 ! D78   D(14,13,15,16)          1.2027         -DE/DX =    0.0                 !
 ! D79   D(3,15,16,4)            5.039          -DE/DX =    0.0                 !
 ! D80   D(3,15,16,17)        -172.5253         -DE/DX =    0.0                 !
 ! D81   D(13,15,16,4)        -175.7681         -DE/DX =    0.0                 !
 ! D82   D(13,15,16,17)          6.6677         -DE/DX =    0.0                 !
 ! D83   D(4,16,17,6)            0.2029         -DE/DX =    0.0                 !
 ! D84   D(4,16,17,18)        -176.0418         -DE/DX =    0.0                 !
 ! D85   D(15,16,17,6)         177.9777         -DE/DX =    0.0                 !
 ! D86   D(15,16,17,18)          1.733          -DE/DX =    0.0                 !
 ! D87   D(1,20,24,25)         -10.3045         -DE/DX =    0.0                 !
 ! D88   D(1,20,24,26)         168.6104         -DE/DX =    0.0                 !
 ! D89   D(32,20,24,25)       -178.5448         -DE/DX =    0.0                 !
 ! D90   D(32,20,24,26)          0.3701         -DE/DX =    0.0                 !
 ! D91   D(1,20,32,30)        -170.0058         -DE/DX =    0.0                 !
 ! D92   D(1,20,32,33)           9.1365         -DE/DX =    0.0                 !
 ! D93   D(24,20,32,30)         -0.8077         -DE/DX =    0.0                 !
 ! D94   D(24,20,32,33)        178.3347         -DE/DX =    0.0                 !
 ! D95   D(1,21,22,23)        -153.4891         -DE/DX =    0.0                 !
 ! D96   D(33,21,22,23)          0.5655         -DE/DX =    0.0                 !
 ! D97   D(1,21,33,32)         -19.2397         -DE/DX =    0.0                 !
 ! D98   D(1,21,33,34)         158.4069         -DE/DX =    0.0                 !
 ! D99   D(22,21,33,32)       -178.1508         -DE/DX =    0.0                 !
 ! D100  D(22,21,33,34)         -0.5042         -DE/DX =    0.0                 !
 ! D101  D(21,22,23,34)         -0.4233         -DE/DX =    0.0                 !
 ! D102  D(21,22,23,47)        177.8214         -DE/DX =    0.0                 !
 ! D103  D(22,23,34,33)          0.1127         -DE/DX =    0.0                 !
 ! D104  D(22,23,34,35)        176.7685         -DE/DX =    0.0                 !
 ! D105  D(47,23,34,33)       -177.9276         -DE/DX =    0.0                 !
 ! D106  D(47,23,34,35)         -1.2718         -DE/DX =    0.0                 !
 ! D107  D(22,23,47,48)        150.9297         -DE/DX =    0.0                 !
 ! D108  D(22,23,47,49)        -29.0256         -DE/DX =    0.0                 !
 ! D109  D(34,23,47,48)        -31.1845         -DE/DX =    0.0                 !
 ! D110  D(34,23,47,49)        148.8601         -DE/DX =    0.0                 !
 ! D111  D(20,24,26,27)       -179.4217         -DE/DX =    0.0                 !
 ! D112  D(20,24,26,28)          0.1368         -DE/DX =    0.0                 !
 ! D113  D(25,24,26,27)         -0.5647         -DE/DX =    0.0                 !
 ! D114  D(25,24,26,28)        178.9938         -DE/DX =    0.0                 !
 ! D115  D(24,26,28,29)       -179.9344         -DE/DX =    0.0                 !
 ! D116  D(24,26,28,30)         -0.2146         -DE/DX =    0.0                 !
 ! D117  D(27,26,28,29)         -0.3815         -DE/DX =    0.0                 !
 ! D118  D(27,26,28,30)        179.3383         -DE/DX =    0.0                 !
 ! D119  D(26,28,30,31)       -179.8959         -DE/DX =    0.0                 !
 ! D120  D(26,28,30,32)         -0.1945         -DE/DX =    0.0                 !
 ! D121  D(29,28,30,31)         -0.1751         -DE/DX =    0.0                 !
 ! D122  D(29,28,30,32)        179.5264         -DE/DX =    0.0                 !
 ! D123  D(28,30,32,20)          0.7259         -DE/DX =    0.0                 !
 ! D124  D(28,30,32,33)       -178.3423         -DE/DX =    0.0                 !
 ! D125  D(31,30,32,20)       -179.5718         -DE/DX =    0.0                 !
 ! D126  D(31,30,32,33)          1.36           -DE/DX =    0.0                 !
 ! D127  D(20,32,33,21)          6.7347         -DE/DX =    0.0                 !
 ! D128  D(20,32,33,34)       -170.186          -DE/DX =    0.0                 !
 ! D129  D(30,32,33,21)       -174.1337         -DE/DX =    0.0                 !
 ! D130  D(30,32,33,34)          8.9456         -DE/DX =    0.0                 !
 ! D131  D(21,33,34,23)          0.2242         -DE/DX =    0.0                 !
 ! D132  D(21,33,34,35)       -175.9375         -DE/DX =    0.0                 !
 ! D133  D(32,33,34,23)        177.4171         -DE/DX =    0.0                 !
 ! D134  D(32,33,34,35)          1.2554         -DE/DX =    0.0                 !
 ! D135  D(6,36,37,39)         179.1663         -DE/DX =    0.0                 !
 ! D136  D(6,36,37,42)          -2.1804         -DE/DX =    0.0                 !
 ! D137  D(38,36,37,39)         -0.7901         -DE/DX =    0.0                 !
 ! D138  D(38,36,37,42)        177.8633         -DE/DX =    0.0                 !
 ! D139  D(6,36,38,40)        -179.8718         -DE/DX =    0.0                 !
 ! D140  D(6,36,38,43)           0.1753         -DE/DX =    0.0                 !
 ! D141  D(37,36,38,40)          0.085          -DE/DX =    0.0                 !
 ! D142  D(37,36,38,43)       -179.8679         -DE/DX =    0.0                 !
 ! D143  D(36,37,39,41)          0.7966         -DE/DX =    0.0                 !
 ! D144  D(36,37,39,44)       -179.9602         -DE/DX =    0.0                 !
 ! D145  D(42,37,39,41)       -177.8607         -DE/DX =    0.0                 !
 ! D146  D(42,37,39,44)          1.3825         -DE/DX =    0.0                 !
 ! D147  D(36,38,40,41)          0.6197         -DE/DX =    0.0                 !
 ! D148  D(36,38,40,45)        179.9959         -DE/DX =    0.0                 !
 ! D149  D(43,38,40,41)       -179.4284         -DE/DX =    0.0                 !
 ! D150  D(43,38,40,45)         -0.0522         -DE/DX =    0.0                 !
 ! D151  D(37,39,41,40)         -0.1068         -DE/DX =    0.0                 !
 ! D152  D(37,39,41,46)        179.7246         -DE/DX =    0.0                 !
 ! D153  D(44,39,41,40)       -179.3442         -DE/DX =    0.0                 !
 ! D154  D(44,39,41,46)          0.4872         -DE/DX =    0.0                 !
 ! D155  D(38,40,41,39)         -0.6121         -DE/DX =    0.0                 !
 ! D156  D(38,40,41,46)        179.5566         -DE/DX =    0.0                 !
 ! D157  D(45,40,41,39)       -179.9825         -DE/DX =    0.0                 !
 ! D158  D(45,40,41,46)          0.1862         -DE/DX =    0.0                 !
 ! D159  D(23,47,48,50)        179.2797         -DE/DX =    0.0                 !
 ! D160  D(23,47,48,53)         -2.0458         -DE/DX =    0.0                 !
 ! D161  D(49,47,48,50)         -0.766          -DE/DX =    0.0                 !
 ! D162  D(49,47,48,53)        177.9085         -DE/DX =    0.0                 !
 ! D163  D(23,47,49,51)       -179.9586         -DE/DX =    0.0                 !
 ! D164  D(23,47,49,54)          0.2027         -DE/DX =    0.0                 !
 ! D165  D(48,47,49,51)          0.0866         -DE/DX =    0.0                 !
 ! D166  D(48,47,49,54)       -179.752          -DE/DX =    0.0                 !
 ! D167  D(47,48,50,52)          0.7648         -DE/DX =    0.0                 !
 ! D168  D(47,48,50,55)       -179.9856         -DE/DX =    0.0                 !
 ! D169  D(53,48,50,52)       -177.9136         -DE/DX =    0.0                 !
 ! D170  D(53,48,50,55)          1.336          -DE/DX =    0.0                 !
 ! D171  D(47,49,51,52)          0.5999         -DE/DX =    0.0                 !
 ! D172  D(47,49,51,56)       -179.948          -DE/DX =    0.0                 !
 ! D173  D(54,49,51,52)       -179.565          -DE/DX =    0.0                 !
 ! D174  D(54,49,51,56)         -0.113          -DE/DX =    0.0                 !
 ! D175  D(48,50,52,51)         -0.0933         -DE/DX =    0.0                 !
 ! D176  D(48,50,52,57)        179.7112         -DE/DX =    0.0                 !
 ! D177  D(55,50,52,51)       -179.3372         -DE/DX =    0.0                 !
 ! D178  D(55,50,52,57)          0.4673         -DE/DX =    0.0                 !
 ! D179  D(49,51,52,50)         -0.5998         -DE/DX =    0.0                 !
 ! D180  D(49,51,52,57)        179.5958         -DE/DX =    0.0                 !
 ! D181  D(56,51,52,50)        179.9534         -DE/DX =    0.0                 !
 ! D182  D(56,51,52,57)          0.149          -DE/DX =    0.0                 !
 --------------------------------------------------------------------------------
 Lowest energy point so far.  Saving SCF results.
 GradGradGradGradGradGradGradGradGradGradGradGradGradGradGradGradGradGrad

 Largest change from initial coordinates is atom   44       0.000 Angstoms.
 Leave Link  103 at Sat Oct 20 16:31:36 2018, MaxMem=  1073741824 cpu:         5.5
 (Enter /soft/sl6.3/x86_64/gaussian/g09_d01/g09/l202.exe)
 Stoichiometry    C26H20Cl2FeN8(5)
 Framework group  C1[X(C26H20Cl2FeN8)]
 Deg. of freedom   165
 Full point group                 C1      NOp   1
 RotChk:  IX=0 Diff= 1.11D-15
 Largest Abelian subgroup         C1      NOp   1
 Largest concise Abelian subgroup C1      NOp   1
                         Standard orientation:                         
 ---------------------------------------------------------------------
 Center     Atomic      Atomic             Coordinates (Angstroms)
 Number     Number       Type             X           Y           Z
 ---------------------------------------------------------------------
      1         26           0        0.030091   -0.275800   -0.141023
      2         17           0        0.146847   -2.026057    1.500548
      3          7           0        0.402722    1.107365    1.729069
      4          7           0        2.205670    0.061689    0.027610
      5          7           0        3.189598   -0.473241   -0.624109
      6          7           0        4.288175   -0.343279    0.147214
      7          6           0       -0.544102    1.620072    2.517077
      8          1           0       -1.562327    1.508567    2.163843
      9          6           0       -0.268047    2.237679    3.731680
     10          1           0       -1.074673    2.629591    4.338149
     11          6           0        1.058539    2.326249    4.143858
     12          1           0        1.315083    2.798419    5.085067
     13          6           0        2.051475    1.792531    3.333823
     14          1           0        3.092566    1.841332    3.628484
     15          6           0        1.685071    1.181816    2.132638
     16          6           0        2.643482    0.559917    1.224951
     17          6           0        3.991006    0.297934    1.309359
     18          1           0        4.717341    0.458754    2.085321
     19         17           0       -0.052070   -1.263677   -2.253974
     20          7           0       -0.451497    1.708407   -1.251447
     21          7           0       -2.202417    0.076389    0.001290
     22          7           0       -3.162329   -0.687646    0.415464
     23          7           0       -4.282388   -0.290711   -0.218428
     24          6           0        0.465896    2.498715   -1.810275
     25          1           0        1.497414    2.261420   -1.576655
     26          6           0        0.142487    3.551263   -2.660208
     27          1           0        0.925127    4.158824   -3.096557
     28          6           0       -1.200187    3.790639   -2.936574
     29          1           0       -1.493408    4.600328   -3.594667
     30          6           0       -2.163294    2.971947   -2.360782
     31          1           0       -3.216141    3.132284   -2.558252
     32          6           0       -1.749764    1.932196   -1.525959
     33          6           0       -2.677147    0.991643   -0.898023
     34          6           0       -4.024461    0.757503   -1.047910
     35          1           0       -4.774511    1.191012   -1.684448
     36          6           0        5.534681   -0.883903   -0.288794
     37          6           0        6.730253   -0.293076    0.117625
     38          6           0        5.530469   -2.003962   -1.120109
     39          6           0        7.937958   -0.843119   -0.302299
     40          6           0        6.745062   -2.532641   -1.542970
     41          6           0        7.948807   -1.961209   -1.132776
     42          1           0        6.721803    0.596880    0.735128
     43          1           0        4.587031   -2.439457   -1.420711
     44          1           0        8.869545   -0.387354    0.011855
     45          1           0        6.747410   -3.402631   -2.188739
     46          1           0        8.890951   -2.383918   -1.461237
     47          6           0       -5.511123   -0.984340    0.001753
     48          6           0       -6.723703   -0.306404   -0.112908
     49          6           0       -5.469616   -2.339008    0.331057
     50          6           0       -7.912417   -1.001659    0.090267
     51          6           0       -6.665341   -3.015801    0.544857
     52          6           0       -7.886439   -2.354708    0.419851
     53          1           0       -6.742744    0.753477   -0.336034
     54          1           0       -4.513180   -2.837087    0.416739
     55          1           0       -8.857736   -0.479372    0.002080
     56          1           0       -6.639285   -4.067996    0.801767
     57          1           0       -8.813838   -2.891250    0.581797
 ---------------------------------------------------------------------
 Rotational constants (GHZ):      0.1588244      0.0481615      0.0476316
 Leave Link  202 at Sat Oct 20 16:31:36 2018, MaxMem=  1073741824 cpu:         0.1
 (Enter /soft/sl6.3/x86_64/gaussian/g09_d01/g09/l9999.exe)
 1\1\GINC-NODE0406\FOpt\UB3LYP\6-311G(d,p)\C26H20Cl2Fe1N8(5)\CONRADJ\20
 -Oct-2018\0\\#P b3lyp/6-311G(d,p) opt scf=(conver=8)\\Comment:\\0,5\Fe
 ,-0.030091,0.2758,-0.141023\Cl,-0.146847,2.026057,1.500548\N,-0.402722
 ,-1.107365,1.729069\N,-2.20567,-0.061689,0.02761\N,-3.189598,0.473241,
 -0.624109\N,-4.288175,0.343279,0.147214\C,0.544102,-1.620072,2.517077\
 H,1.562327,-1.508567,2.163843\C,0.268047,-2.237679,3.73168\H,1.074673,
 -2.629591,4.338149\C,-1.058539,-2.326249,4.143858\H,-1.315083,-2.79841
 9,5.085067\C,-2.051475,-1.792531,3.333823\H,-3.092566,-1.841332,3.6284
 84\C,-1.685071,-1.181816,2.132638\C,-2.643482,-0.559917,1.224951\C,-3.
 991006,-0.297934,1.309359\H,-4.717341,-0.458754,2.085321\Cl,0.05207,1.
 263677,-2.253974\N,0.451497,-1.708407,-1.251447\N,2.202417,-0.076389,0
 .00129\N,3.162329,0.687646,0.415464\N,4.282388,0.290711,-0.218428\C,-0
 .465896,-2.498715,-1.810275\H,-1.497414,-2.26142,-1.576655\C,-0.142487
 ,-3.551263,-2.660208\H,-0.925127,-4.158824,-3.096557\C,1.200187,-3.790
 639,-2.936574\H,1.493408,-4.600328,-3.594667\C,2.163294,-2.971947,-2.3
 60782\H,3.216141,-3.132284,-2.558252\C,1.749764,-1.932196,-1.525959\C,
 2.677147,-0.991643,-0.898023\C,4.024461,-0.757503,-1.04791\H,4.774511,
 -1.191012,-1.684448\C,-5.534681,0.883903,-0.288794\C,-6.730253,0.29307
 6,0.117625\C,-5.530469,2.003962,-1.120109\C,-7.937958,0.843119,-0.3022
 99\C,-6.745062,2.532641,-1.54297\C,-7.948807,1.961209,-1.132776\H,-6.7
 21803,-0.59688,0.735128\H,-4.587031,2.439457,-1.420711\H,-8.869545,0.3
 87354,0.011855\H,-6.74741,3.402631,-2.188739\H,-8.890951,2.383918,-1.4
 61237\C,5.511123,0.98434,0.001753\C,6.723703,0.306404,-0.112908\C,5.46
 9616,2.339008,0.331057\C,7.912417,1.001659,0.090267\C,6.665341,3.01580
 1,0.544857\C,7.886439,2.354708,0.419851\H,6.742744,-0.753477,-0.336034
 \H,4.51318,2.837087,0.416739\H,8.857736,0.479372,0.00208\H,6.639285,4.
 067996,0.801767\H,8.813838,2.89125,0.581797\\Version=AS64L-G09RevD.01\
 State=5-A\HF=-3625.4046895\S2=6.022429\S2-1=0.\S2A=6.000073\RMSD=9.814
 e-09\RMSF=3.626e-06\Dipole=0.2560076,-4.7457015,0.8093107\Quadrupole=5
 0.8262974,-22.3907941,-28.4355033,-1.2034921,-8.2384773,-1.184152\PG=C
 01 [X(C26H20Cl2Fe1N8)]\\@


 A SOLDIER'S LIFE IS A LIFE OF HONOR, BUT A DOG WOULD NOT LEAD IT.
 -- PRINCE RUPERT, FOUNDER OF THE HUDSON'S BAY COMPANY
 Job cpu time:       0 days 11 hours 40 minutes  5.8 seconds.
 File lengths (MBytes):  RWF=    641 Int=      0 D2E=      0 Chk=     57 Scr=      1
 Normal termination of Gaussian 09 at Sat Oct 20 16:31:36 2018.
