# Supplementary material for: DFT and CV data of 4-phenyl-substituted dichloro(bis{2-[1-(phenyl)-1H-1,2,3-triazol-4-yl-κN3]pyridine-κN})iron(II) coordination compounds
Source: Data Brief. 2018 Oct 27;21:1458–71. doi: 10.1016/j.dib.2018.10.085 (PMC6234228; doi:10.1016/j.dib.2018.10.085)
Supplement: Supplementary file 2 — Supplementary material. [file mmc2.zip › DIB_DFT_files_Fe/FeCl2L12_H_cis2.log]

 Entering Gaussian System, Link 0=g09
 Input=FeCl2L12_H_cis2.com
 Output=FeCl2L12_H_cis2.log
 Initial command:
 /soft/sl6.3/x86_64/gaussian/g09_d01/g09/l1.exe "/scratch/conradj/558873.ui.FeCl2L12_H_cis2/Gau-16274.inp" -scrdir="/scratch/conradj/558873.ui.FeCl2L12_H_cis2/"
 Default linda workers:  node0405-ib,node0406-ib
 Default is to use  16 SMP processors on each worker.
 Entering Link 1 = /soft/sl6.3/x86_64/gaussian/g09_d01/g09/l1.exe PID=     16275.
  
 Copyright (c) 1988,1990,1992,1993,1995,1998,2003,2009,2013,
            Gaussian, Inc.  All Rights Reserved.
  
 This is part of the Gaussian(R) 09 program.  It is based on
 the Gaussian(R) 03 system (copyright 2003, Gaussian, Inc.),
 the Gaussian(R) 98 system (copyright 1998, Gaussian, Inc.),
 the Gaussian(R) 94 system (copyright 1995, Gaussian, Inc.),
 the Gaussian 92(TM) system (copyright 1992, Gaussian, Inc.),
 the Gaussian 90(TM) system (copyright 1990, Gaussian, Inc.),
 the Gaussian 88(TM) system (copyright 1988, Gaussian, Inc.),
 the Gaussian 86(TM) system (copyright 1986, Carnegie Mellon
 University), and the Gaussian 82(TM) system (copyright 1983,
 Carnegie Mellon University). Gaussian is a federally registered
 trademark of Gaussian, Inc.
  
 This software contains proprietary and confidential information,
 including trade secrets, belonging to Gaussian, Inc.
  
 This software is provided under written license and may be
 used, copied, transmitted, or stored only in accord with that
 written license.
  
 The following legend is applicable only to US Government
 contracts under FAR:
  
                    RESTRICTED RIGHTS LEGEND
  
 Use, reproduction and disclosure by the US Government is
 subject to restrictions as set forth in subparagraphs (a)
 and (c) of the Commercial Computer Software - Restricted
 Rights clause in FAR 52.227-19.
  
 Gaussian, Inc.
 340 Quinnipiac St., Bldg. 40, Wallingford CT 06492
  
  
 ---------------------------------------------------------------
 Warning -- This program may not be used in any manner that
 competes with the business of Gaussian, Inc. or will provide
 assistance to any competitor of Gaussian, Inc.  The licensee
 of this program is prohibited from giving any competitor of
 Gaussian, Inc. access to this program.  By using this program,
 the user acknowledges that Gaussian, Inc. is engaged in the
 business of creating and licensing software in the field of
 computational chemistry and represents and warrants to the
 licensee that it is not a competitor of Gaussian, Inc. and that
 it will not use this program in any manner prohibited above.
 ---------------------------------------------------------------
  

 Cite this work as:
 Gaussian 09, Revision D.01,
 M. J. Frisch, G. W. Trucks, H. B. Schlegel, G. E. Scuseria, 
 M. A. Robb, J. R. Cheeseman, G. Scalmani, V. Barone, B. Mennucci, 
 G. A. Petersson, H. Nakatsuji, M. Caricato, X. Li, H. P. Hratchian, 
 A. F. Izmaylov, J. Bloino, G. Zheng, J. L. Sonnenberg, M. Hada, 
 M. Ehara, K. Toyota, R. Fukuda, J. Hasegawa, M. Ishida, T. Nakajima, 
 Y. Honda, O. Kitao, H. Nakai, T. Vreven, J. A. Montgomery, Jr., 
 J. E. Peralta, F. Ogliaro, M. Bearpark, J. J. Heyd, E. Brothers, 
 K. N. Kudin, V. N. Staroverov, T. Keith, R. Kobayashi, J. Normand, 
 K. Raghavachari, A. Rendell, J. C. Burant, S. S. Iyengar, J. Tomasi, 
 M. Cossi, N. Rega, J. M. Millam, M. Klene, J. E. Knox, J. B. Cross, 
 V. Bakken, C. Adamo, J. Jaramillo, R. Gomperts, R. E. Stratmann, 
 O. Yazyev, A. J. Austin, R. Cammi, C. Pomelli, J. W. Ochterski, 
 R. L. Martin, K. Morokuma, V. G. Zakrzewski, G. A. Voth, 
 P. Salvador, J. J. Dannenberg, S. Dapprich, A. D. Daniels, 
 O. Farkas, J. B. Foresman, J. V. Ortiz, J. Cioslowski, 
 and D. J. Fox, Gaussian, Inc., Wallingford CT, 2013.
 
 ******************************************
 Gaussian 09:  AS64L-G09RevD.01 24-Apr-2013
                20-Oct-2018 
 ******************************************
 %chk=FeCl2L12_H_cis2.chk
 SetLPE:  input flags="-opt 'Tsnet.Node.lindarsharg: ssh' "
 SetLPE:    new flags="-opt 'Tsnet.Node.lindarsharg: ssh'  -nodelist 'node0405-ib node0406-ib'"
 Will use up to    2 processors via Linda.
 ---------------------------------------
 #P b3lyp/6-311G(d,p) opt scf=(conver=8)
 ---------------------------------------
 1/14=-1,18=20,19=15,26=3,38=1/1,3;
 2/9=110,12=2,17=6,18=5,40=1/2;
 3/5=4,6=6,7=101,11=2,16=1,25=1,30=1,71=1,74=-5/1,2,3;
 4//1;
 5/5=2,6=8,38=5/2;
 6/7=2,8=2,9=2,10=2,28=1/1;
 7//1,2,3,16;
 1/14=-1,18=20,19=15,26=3/3(2);
 2/9=110/2;
 99//99;
 2/9=110/2;
 3/5=4,6=6,7=101,11=2,16=1,25=1,30=1,71=1,74=-5/1,2,3;
 4/5=5,16=3,69=1/1;
 5/5=2,6=8,38=5/2;
 7//1,2,3,16;
 1/14=-1,18=20,19=15,26=3/3(-5);
 2/9=110/2;
 6/7=2,8=2,9=2,10=2,19=2,28=1/1;
 99/9=1/99;
 Leave Link    1 at Sat Oct 20 15:47:45 2018, MaxMem=           0 cpu:         1.2
 (Enter /soft/sl6.3/x86_64/gaussian/g09_d01/g09/l101.exe)
 --------
 Comment:
 --------
 Symbolic Z-matrix:
 Charge =  0 Multiplicity = 5
 26                   -0.12721  -1.36151  -0.59539 
 17                   -0.21688  -0.62413  -2.80163 
 7                    -2.20423  -2.31489  -0.72241 
 7                    -1.65411   0.26961  -0.11439 
 7                    -1.57499   1.53899   0.11718 
 7                    -2.81569   2.04758  -0.04492 
 6                    -2.3892   -3.60016  -1.04038 
 1                    -1.49218  -4.21156  -1.01211 
 6                    -3.63866  -4.10808  -1.38578 
 1                    -3.74403  -5.15476  -1.64141 
 6                    -4.72929  -3.24527  -1.40261 
 1                    -5.71566  -3.60634  -1.67065 
 6                    -4.53975  -1.90649  -1.07889 
 1                    -5.36976  -1.21071  -1.09306 
 6                    -3.2558   -1.47343  -0.74748 
 6                    -2.93995  -0.0822   -0.41678 
 6                    -3.69731   1.06629  -0.37751 
 1                    -4.73104   1.26884  -0.59273 
 17                    0.93205  -3.55719  -0.45064 
 7                    -0.00325  -1.48918   1.75082 
 7                     1.72537  -0.37809   0.0078 
 7                     2.68639   0.13603  -0.68874 
 7                     3.70699   0.36975   0.16299 
 6                    -0.90602  -2.05177   2.55586 
 1                    -1.81482  -2.39857   2.07732 
 6                    -0.70897  -2.21317   3.92217 
 1                    -1.4711   -2.68307   4.53082 
 6                     0.48847  -1.76648   4.47508 
 1                     0.68294  -1.87681   5.5356 
 6                     1.43567  -1.18211   3.64633 
 1                     2.37826  -0.82903   4.04621 
 6                     1.15706  -1.06192   2.2823 
 6                     2.09199  -0.48452   1.32216 
 6                     3.37692  -0.00438   1.42799 
 1                     4.06587   0.06029   2.25063 
 6                    -3.04882   3.44706   0.10302 
 6                    -4.26104   3.89829   0.62308 
 6                    -2.05301   4.34405  -0.28236 
 6                    -4.48244   5.26725   0.74345 
 6                    -2.2826    5.70847  -0.14203 
 6                    -3.49561   6.17392   0.36358 
 1                    -5.01369   3.19105   0.94989 
 1                    -1.12415   3.9648   -0.68652 
 1                    -5.42357   5.62224   1.14644 
 1                    -1.51314   6.40996  -0.44179 
 1                    -3.67039   7.23874   0.46219 
 6                     4.93473   0.90763  -0.3253 
 6                     5.73423   1.68834   0.50839 
 6                     5.31421   0.63814  -1.6403 
 6                     6.93827   2.18981   0.02219 
 6                     6.51299   1.15815  -2.11562 
 6                     7.33012   1.92733  -1.28834 
 1                     5.41297   1.92256   1.516 
 1                     4.67051   0.03473  -2.26592 
 1                     7.56247   2.79692   0.66727 
 1                     6.81163   0.95195  -3.13653 
 1                     8.26596   2.32337  -1.66462 
 
 Add virtual bond connecting atoms N21        and Fe1        Dist= 4.12D+00.
 Add virtual bond connecting atoms N3         and Fe1        Dist= 4.33D+00.
 Add virtual bond connecting atoms N4         and Fe1        Dist= 4.32D+00.
 NAtoms=     57 NQM=       57 NQMF=       0 NMMI=      0 NMMIF=      0
                NMic=       0 NMicF=      0.
                    Isotopes and Nuclear Properties:
 (Nuclear quadrupole moments (NQMom) in fm**2, nuclear magnetic moments (NMagM)
  in nuclear magnetons)

  Atom         1           2           3           4           5           6           7           8           9          10
 IAtWgt=          56          35          14          14          14          14          12           1          12           1
 AtmWgt=  55.9349393  34.9688527  14.0030740  14.0030740  14.0030740  14.0030740  12.0000000   1.0078250  12.0000000   1.0078250
 NucSpn=           0           3           2           2           2           2           0           1           0           1
 AtZEff=   0.0000000   0.0000000   0.0000000   0.0000000   0.0000000   0.0000000   0.0000000   0.0000000   0.0000000   0.0000000
 NQMom=    0.0000000  -8.1650000   2.0440000   2.0440000   2.0440000   2.0440000   0.0000000   0.0000000   0.0000000   0.0000000
 NMagM=    0.0000000   0.8218740   0.4037610   0.4037610   0.4037610   0.4037610   0.0000000   2.7928460   0.0000000   2.7928460
 AtZNuc=  26.0000000  17.0000000   7.0000000   7.0000000   7.0000000   7.0000000   6.0000000   1.0000000   6.0000000   1.0000000

  Atom        11          12          13          14          15          16          17          18          19          20
 IAtWgt=          12           1          12           1          12          12          12           1          35          14
 AtmWgt=  12.0000000   1.0078250  12.0000000   1.0078250  12.0000000  12.0000000  12.0000000   1.0078250  34.9688527  14.0030740
 NucSpn=           0           1           0           1           0           0           0           1           3           2
 AtZEff=   0.0000000   0.0000000   0.0000000   0.0000000   0.0000000   0.0000000   0.0000000   0.0000000   0.0000000   0.0000000
 NQMom=    0.0000000   0.0000000   0.0000000   0.0000000   0.0000000   0.0000000   0.0000000   0.0000000  -8.1650000   2.0440000
 NMagM=    0.0000000   2.7928460   0.0000000   2.7928460   0.0000000   0.0000000   0.0000000   2.7928460   0.8218740   0.4037610
 AtZNuc=   6.0000000   1.0000000   6.0000000   1.0000000   6.0000000   6.0000000   6.0000000   1.0000000  17.0000000   7.0000000

  Atom        21          22          23          24          25          26          27          28          29          30
 IAtWgt=          14          14          14          12           1          12           1          12           1          12
 AtmWgt=  14.0030740  14.0030740  14.0030740  12.0000000   1.0078250  12.0000000   1.0078250  12.0000000   1.0078250  12.0000000
 NucSpn=           2           2           2           0           1           0           1           0           1           0
 AtZEff=   0.0000000   0.0000000   0.0000000   0.0000000   0.0000000   0.0000000   0.0000000   0.0000000   0.0000000   0.0000000
 NQMom=    2.0440000   2.0440000   2.0440000   0.0000000   0.0000000   0.0000000   0.0000000   0.0000000   0.0000000   0.0000000
 NMagM=    0.4037610   0.4037610   0.4037610   0.0000000   2.7928460   0.0000000   2.7928460   0.0000000   2.7928460   0.0000000
 AtZNuc=   7.0000000   7.0000000   7.0000000   6.0000000   1.0000000   6.0000000   1.0000000   6.0000000   1.0000000   6.0000000

  Atom        31          32          33          34          35          36          37          38          39          40
 IAtWgt=           1          12          12          12           1          12          12          12          12          12
 AtmWgt=   1.0078250  12.0000000  12.0000000  12.0000000   1.0078250  12.0000000  12.0000000  12.0000000  12.0000000  12.0000000
 NucSpn=           1           0           0           0           1           0           0           0           0           0
 AtZEff=   0.0000000   0.0000000   0.0000000   0.0000000   0.0000000   0.0000000   0.0000000   0.0000000   0.0000000   0.0000000
 NQMom=    0.0000000   0.0000000   0.0000000   0.0000000   0.0000000   0.0000000   0.0000000   0.0000000   0.0000000   0.0000000
 NMagM=    2.7928460   0.0000000   0.0000000   0.0000000   2.7928460   0.0000000   0.0000000   0.0000000   0.0000000   0.0000000
 AtZNuc=   1.0000000   6.0000000   6.0000000   6.0000000   1.0000000   6.0000000   6.0000000   6.0000000   6.0000000   6.0000000

  Atom        41          42          43          44          45          46          47          48          49          50
 IAtWgt=          12           1           1           1           1           1          12          12          12          12
 AtmWgt=  12.0000000   1.0078250   1.0078250   1.0078250   1.0078250   1.0078250  12.0000000  12.0000000  12.0000000  12.0000000
 NucSpn=           0           1           1           1           1           1           0           0           0           0
 AtZEff=   0.0000000   0.0000000   0.0000000   0.0000000   0.0000000   0.0000000   0.0000000   0.0000000   0.0000000   0.0000000
 NQMom=    0.0000000   0.0000000   0.0000000   0.0000000   0.0000000   0.0000000   0.0000000   0.0000000   0.0000000   0.0000000
 NMagM=    0.0000000   2.7928460   2.7928460   2.7928460   2.7928460   2.7928460   0.0000000   0.0000000   0.0000000   0.0000000
 AtZNuc=   6.0000000   1.0000000   1.0000000   1.0000000   1.0000000   1.0000000   6.0000000   6.0000000   6.0000000   6.0000000

  Atom        51          52          53          54          55          56          57
 IAtWgt=          12          12           1           1           1           1           1
 AtmWgt=  12.0000000  12.0000000   1.0078250   1.0078250   1.0078250   1.0078250   1.0078250
 NucSpn=           0           0           1           1           1           1           1
 AtZEff=   0.0000000   0.0000000   0.0000000   0.0000000   0.0000000   0.0000000   0.0000000
 NQMom=    0.0000000   0.0000000   0.0000000   0.0000000   0.0000000   0.0000000   0.0000000
 NMagM=    0.0000000   0.0000000   2.7928460   2.7928460   2.7928460   2.7928460   2.7928460
 AtZNuc=   6.0000000   6.0000000   1.0000000   1.0000000   1.0000000   1.0000000   1.0000000
 Leave Link  101 at Sat Oct 20 15:47:45 2018, MaxMem=  1073741824 cpu:         6.2
 (Enter /soft/sl6.3/x86_64/gaussian/g09_d01/g09/l103.exe)

 GradGradGradGradGradGradGradGradGradGradGradGradGradGradGradGradGradGrad
 Berny optimization.
 Initialization pass.
                           ----------------------------
                           !    Initial Parameters    !
                           ! (Angstroms and Degrees)  !
 --------------------------                            --------------------------
 ! Name  Definition              Value          Derivative Info.                !
 --------------------------------------------------------------------------------
 ! R1    R(1,2)                  2.3279         estimate D2E/DX2                !
 ! R2    R(1,3)                  2.2889         estimate D2E/DX2                !
 ! R3    R(1,4)                  2.2855         estimate D2E/DX2                !
 ! R4    R(1,19)                 2.4421         estimate D2E/DX2                !
 ! R5    R(1,21)                 2.1824         estimate D2E/DX2                !
 ! R6    R(3,7)                  1.3369         estimate D2E/DX2                !
 ! R7    R(3,15)                 1.347          estimate D2E/DX2                !
 ! R8    R(4,5)                  1.2928         estimate D2E/DX2                !
 ! R9    R(4,16)                 1.367          estimate D2E/DX2                !
 ! R10   R(5,6)                  1.3507         estimate D2E/DX2                !
 ! R11   R(6,17)                 1.3604         estimate D2E/DX2                !
 ! R12   R(6,36)                 1.4265         estimate D2E/DX2                !
 ! R13   R(7,8)                  1.0859         estimate D2E/DX2                !
 ! R14   R(7,9)                  1.3923         estimate D2E/DX2                !
 ! R15   R(9,10)                 1.0826         estimate D2E/DX2                !
 ! R16   R(9,11)                 1.3908         estimate D2E/DX2                !
 ! R17   R(11,12)                1.084          estimate D2E/DX2                !
 ! R18   R(11,13)                1.3903         estimate D2E/DX2                !
 ! R19   R(13,14)                1.0832         estimate D2E/DX2                !
 ! R20   R(13,15)                1.395          estimate D2E/DX2                !
 ! R21   R(15,16)                1.4645         estimate D2E/DX2                !
 ! R22   R(16,17)                1.3763         estimate D2E/DX2                !
 ! R23   R(17,18)                1.0751         estimate D2E/DX2                !
 ! R24   R(20,24)                1.334          estimate D2E/DX2                !
 ! R25   R(20,32)                1.3459         estimate D2E/DX2                !
 ! R26   R(21,22)                1.2935         estimate D2E/DX2                !
 ! R27   R(21,33)                1.3687         estimate D2E/DX2                !
 ! R28   R(22,23)                1.3497         estimate D2E/DX2                !
 ! R29   R(23,34)                1.3598         estimate D2E/DX2                !
 ! R30   R(23,47)                1.4266         estimate D2E/DX2                !
 ! R31   R(24,25)                1.0841         estimate D2E/DX2                !
 ! R32   R(24,26)                1.3899         estimate D2E/DX2                !
 ! R33   R(26,27)                1.0826         estimate D2E/DX2                !
 ! R34   R(26,28)                1.3925         estimate D2E/DX2                !
 ! R35   R(28,29)                1.0838         estimate D2E/DX2                !
 ! R36   R(28,30)                1.3876         estimate D2E/DX2                !
 ! R37   R(30,31)                1.0831         estimate D2E/DX2                !
 ! R38   R(30,32)                1.3974         estimate D2E/DX2                !
 ! R39   R(32,33)                1.4592         estimate D2E/DX2                !
 ! R40   R(33,34)                1.3758         estimate D2E/DX2                !
 ! R41   R(34,35)                1.075          estimate D2E/DX2                !
 ! R42   R(36,37)                1.3941         estimate D2E/DX2                !
 ! R43   R(36,38)                1.3945         estimate D2E/DX2                !
 ! R44   R(37,39)                1.392          estimate D2E/DX2                !
 ! R45   R(37,42)                1.0833         estimate D2E/DX2                !
 ! R46   R(38,40)                1.3907         estimate D2E/DX2                !
 ! R47   R(38,43)                1.0816         estimate D2E/DX2                !
 ! R48   R(39,41)                1.3929         estimate D2E/DX2                !
 ! R49   R(39,44)                1.0836         estimate D2E/DX2                !
 ! R50   R(40,41)                1.3942         estimate D2E/DX2                !
 ! R51   R(40,45)                1.0835         estimate D2E/DX2                !
 ! R52   R(41,46)                1.0836         estimate D2E/DX2                !
 ! R53   R(47,48)                1.3942         estimate D2E/DX2                !
 ! R54   R(47,49)                1.3949         estimate D2E/DX2                !
 ! R55   R(48,50)                1.392          estimate D2E/DX2                !
 ! R56   R(48,53)                1.0832         estimate D2E/DX2                !
 ! R57   R(49,51)                1.3905         estimate D2E/DX2                !
 ! R58   R(49,54)                1.0816         estimate D2E/DX2                !
 ! R59   R(50,52)                1.3928         estimate D2E/DX2                !
 ! R60   R(50,55)                1.0837         estimate D2E/DX2                !
 ! R61   R(51,52)                1.3942         estimate D2E/DX2                !
 ! R62   R(51,56)                1.0835         estimate D2E/DX2                !
 ! R63   R(52,57)                1.0836         estimate D2E/DX2                !
 ! A1    A(2,1,3)               92.5442         estimate D2E/DX2                !
 ! A2    A(2,1,4)               86.9998         estimate D2E/DX2                !
 ! A3    A(2,1,19)             110.9573         estimate D2E/DX2                !
 ! A4    A(2,1,21)              98.737          estimate D2E/DX2                !
 ! A5    A(3,1,4)               72.7046         estimate D2E/DX2                !
 ! A6    A(3,1,19)              91.283          estimate D2E/DX2                !
 ! A7    A(4,1,19)             156.7769         estimate D2E/DX2                !
 ! A8    A(4,1,21)             100.7982         estimate D2E/DX2                !
 ! A9    A(19,1,21)             91.1786         estimate D2E/DX2                !
 ! A10   A(1,3,7)              122.6292         estimate D2E/DX2                !
 ! A11   A(1,3,15)             116.6945         estimate D2E/DX2                !
 ! A12   A(7,3,15)             119.2172         estimate D2E/DX2                !
 ! A13   A(1,4,5)              134.2349         estimate D2E/DX2                !
 ! A14   A(1,4,16)             113.4662         estimate D2E/DX2                !
 ! A15   A(5,4,16)             110.4814         estimate D2E/DX2                !
 ! A16   A(4,5,6)              106.9794         estimate D2E/DX2                !
 ! A17   A(5,6,17)             110.6719         estimate D2E/DX2                !
 ! A18   A(5,6,36)             120.4713         estimate D2E/DX2                !
 ! A19   A(17,6,36)            128.837          estimate D2E/DX2                !
 ! A20   A(3,7,8)              114.8853         estimate D2E/DX2                !
 ! A21   A(3,7,9)              122.2698         estimate D2E/DX2                !
 ! A22   A(8,7,9)              122.8443         estimate D2E/DX2                !
 ! A23   A(7,9,10)             119.9106         estimate D2E/DX2                !
 ! A24   A(7,9,11)             118.7139         estimate D2E/DX2                !
 ! A25   A(10,9,11)            121.3739         estimate D2E/DX2                !
 ! A26   A(9,11,12)            120.6571         estimate D2E/DX2                !
 ! A27   A(9,11,13)            119.1864         estimate D2E/DX2                !
 ! A28   A(12,11,13)           120.1553         estimate D2E/DX2                !
 ! A29   A(11,13,14)           120.7326         estimate D2E/DX2                !
 ! A30   A(11,13,15)           118.6678         estimate D2E/DX2                !
 ! A31   A(14,13,15)           120.5968         estimate D2E/DX2                !
 ! A32   A(3,15,13)            121.9399         estimate D2E/DX2                !
 ! A33   A(3,15,16)            114.8892         estimate D2E/DX2                !
 ! A34   A(13,15,16)           123.1676         estimate D2E/DX2                !
 ! A35   A(4,16,15)            119.8234         estimate D2E/DX2                !
 ! A36   A(4,16,17)            107.251          estimate D2E/DX2                !
 ! A37   A(15,16,17)           132.8835         estimate D2E/DX2                !
 ! A38   A(6,17,16)            104.6123         estimate D2E/DX2                !
 ! A39   A(6,17,18)            122.4207         estimate D2E/DX2                !
 ! A40   A(16,17,18)           132.8896         estimate D2E/DX2                !
 ! A41   A(24,20,32)           118.6204         estimate D2E/DX2                !
 ! A42   A(1,21,22)            131.3734         estimate D2E/DX2                !
 ! A43   A(1,21,33)            117.2422         estimate D2E/DX2                !
 ! A44   A(22,21,33)           110.4275         estimate D2E/DX2                !
 ! A45   A(21,22,23)           106.9075         estimate D2E/DX2                !
 ! A46   A(22,23,34)           110.8462         estimate D2E/DX2                !
 ! A47   A(22,23,47)           120.0048         estimate D2E/DX2                !
 ! A48   A(34,23,47)           129.1271         estimate D2E/DX2                !
 ! A49   A(20,24,25)           115.8391         estimate D2E/DX2                !
 ! A50   A(20,24,26)           123.1124         estimate D2E/DX2                !
 ! A51   A(25,24,26)           121.0416         estimate D2E/DX2                !
 ! A52   A(24,26,27)           120.2166         estimate D2E/DX2                !
 ! A53   A(24,26,28)           118.359          estimate D2E/DX2                !
 ! A54   A(27,26,28)           121.4226         estimate D2E/DX2                !
 ! A55   A(26,28,29)           120.6742         estimate D2E/DX2                !
 ! A56   A(26,28,30)           119.0079         estimate D2E/DX2                !
 ! A57   A(29,28,30)           120.3171         estimate D2E/DX2                !
 ! A58   A(28,30,31)           120.7204         estimate D2E/DX2                !
 ! A59   A(28,30,32)           118.8889         estimate D2E/DX2                !
 ! A60   A(31,30,32)           120.3898         estimate D2E/DX2                !
 ! A61   A(20,32,30)           122.01           estimate D2E/DX2                !
 ! A62   A(20,32,33)           114.7179         estimate D2E/DX2                !
 ! A63   A(30,32,33)           123.2686         estimate D2E/DX2                !
 ! A64   A(21,33,32)           119.4071         estimate D2E/DX2                !
 ! A65   A(21,33,34)           107.2719         estimate D2E/DX2                !
 ! A66   A(32,33,34)           133.3041         estimate D2E/DX2                !
 ! A67   A(23,34,33)           104.5458         estimate D2E/DX2                !
 ! A68   A(23,34,35)           122.6692         estimate D2E/DX2                !
 ! A69   A(33,34,35)           132.7214         estimate D2E/DX2                !
 ! A70   A(6,36,37)            119.8904         estimate D2E/DX2                !
 ! A71   A(6,36,38)            119.0579         estimate D2E/DX2                !
 ! A72   A(37,36,38)           121.0513         estimate D2E/DX2                !
 ! A73   A(36,37,39)           119.267          estimate D2E/DX2                !
 ! A74   A(36,37,42)           120.356          estimate D2E/DX2                !
 ! A75   A(39,37,42)           120.3637         estimate D2E/DX2                !
 ! A76   A(36,38,40)           119.0315         estimate D2E/DX2                !
 ! A77   A(36,38,43)           119.4021         estimate D2E/DX2                !
 ! A78   A(40,38,43)           121.5659         estimate D2E/DX2                !
 ! A79   A(37,39,41)           120.2582         estimate D2E/DX2                !
 ! A80   A(37,39,44)           119.5051         estimate D2E/DX2                !
 ! A81   A(41,39,44)           120.2323         estimate D2E/DX2                !
 ! A82   A(38,40,41)           120.5167         estimate D2E/DX2                !
 ! A83   A(38,40,45)           119.3421         estimate D2E/DX2                !
 ! A84   A(41,40,45)           120.1366         estimate D2E/DX2                !
 ! A85   A(39,41,40)           119.8677         estimate D2E/DX2                !
 ! A86   A(39,41,46)           120.0373         estimate D2E/DX2                !
 ! A87   A(40,41,46)           120.0949         estimate D2E/DX2                !
 ! A88   A(23,47,48)           119.9995         estimate D2E/DX2                !
 ! A89   A(23,47,49)           118.9435         estimate D2E/DX2                !
 ! A90   A(48,47,49)           121.057          estimate D2E/DX2                !
 ! A91   A(47,48,50)           119.2686         estimate D2E/DX2                !
 ! A92   A(47,48,53)           120.4809         estimate D2E/DX2                !
 ! A93   A(50,48,53)           120.2351         estimate D2E/DX2                !
 ! A94   A(47,49,51)           118.982          estimate D2E/DX2                !
 ! A95   A(47,49,54)           119.4169         estimate D2E/DX2                !
 ! A96   A(51,49,54)           121.6008         estimate D2E/DX2                !
 ! A97   A(48,50,52)           120.2725         estimate D2E/DX2                !
 ! A98   A(48,50,55)           119.4817         estimate D2E/DX2                !
 ! A99   A(52,50,55)           120.2411         estimate D2E/DX2                !
 ! A100  A(49,51,52)           120.5832         estimate D2E/DX2                !
 ! A101  A(49,51,56)           119.2454         estimate D2E/DX2                !
 ! A102  A(52,51,56)           120.1692         estimate D2E/DX2                !
 ! A103  A(50,52,51)           119.8286         estimate D2E/DX2                !
 ! A104  A(50,52,57)           120.0541         estimate D2E/DX2                !
 ! A105  A(51,52,57)           120.1168         estimate D2E/DX2                !
 ! A106  L(3,1,21,2,-1)        191.2813         estimate D2E/DX2                !
 ! A107  L(3,1,21,2,-2)        172.9947         estimate D2E/DX2                !
 ! D1    D(2,1,3,7)             93.397          estimate D2E/DX2                !
 ! D2    D(2,1,3,15)           -72.6929         estimate D2E/DX2                !
 ! D3    D(4,1,3,7)            179.4572         estimate D2E/DX2                !
 ! D4    D(4,1,3,15)            13.3673         estimate D2E/DX2                !
 ! D5    D(19,1,3,7)           -17.6485         estimate D2E/DX2                !
 ! D6    D(19,1,3,15)          176.2616         estimate D2E/DX2                !
 ! D7    D(7,3,21,22)           82.1871         estimate D2E/DX2                !
 ! D8    D(7,3,21,33)          -88.5709         estimate D2E/DX2                !
 ! D9    D(15,3,21,22)         -90.8476         estimate D2E/DX2                !
 ! D10   D(15,3,21,33)          98.3944         estimate D2E/DX2                !
 ! D11   D(2,1,4,5)            -81.772          estimate D2E/DX2                !
 ! D12   D(2,1,4,16)            80.986          estimate D2E/DX2                !
 ! D13   D(3,1,4,5)           -175.3769         estimate D2E/DX2                !
 ! D14   D(3,1,4,16)           -12.619          estimate D2E/DX2                !
 ! D15   D(19,1,4,5)           136.3989         estimate D2E/DX2                !
 ! D16   D(19,1,4,16)          -60.8432         estimate D2E/DX2                !
 ! D17   D(21,1,4,5)            16.5568         estimate D2E/DX2                !
 ! D18   D(21,1,4,16)          179.3148         estimate D2E/DX2                !
 ! D19   D(2,1,21,22)          -17.3311         estimate D2E/DX2                !
 ! D20   D(2,1,21,33)          175.0841         estimate D2E/DX2                !
 ! D21   D(4,1,21,22)         -105.9216         estimate D2E/DX2                !
 ! D22   D(4,1,21,33)           86.4936         estimate D2E/DX2                !
 ! D23   D(19,1,21,22)          94.0832         estimate D2E/DX2                !
 ! D24   D(19,1,21,33)         -73.5016         estimate D2E/DX2                !
 ! D25   D(1,3,7,8)             13.3312         estimate D2E/DX2                !
 ! D26   D(1,3,7,9)           -166.4183         estimate D2E/DX2                !
 ! D27   D(15,3,7,8)           179.0853         estimate D2E/DX2                !
 ! D28   D(15,3,7,9)            -0.6642         estimate D2E/DX2                !
 ! D29   D(1,3,15,13)          167.4554         estimate D2E/DX2                !
 ! D30   D(1,3,15,16)          -11.9043         estimate D2E/DX2                !
 ! D31   D(7,3,15,13)            0.8686         estimate D2E/DX2                !
 ! D32   D(7,3,15,16)         -178.4912         estimate D2E/DX2                !
 ! D33   D(1,4,5,6)            162.4799         estimate D2E/DX2                !
 ! D34   D(16,4,5,6)            -0.6477         estimate D2E/DX2                !
 ! D35   D(1,4,16,15)           11.6291         estimate D2E/DX2                !
 ! D36   D(1,4,16,17)         -166.3052         estimate D2E/DX2                !
 ! D37   D(5,4,16,15)          178.526          estimate D2E/DX2                !
 ! D38   D(5,4,16,17)            0.5917         estimate D2E/DX2                !
 ! D39   D(4,5,6,17)             0.4692         estimate D2E/DX2                !
 ! D40   D(4,5,6,36)          -178.0531         estimate D2E/DX2                !
 ! D41   D(5,6,17,16)           -0.1057         estimate D2E/DX2                !
 ! D42   D(5,6,17,18)         -177.2862         estimate D2E/DX2                !
 ! D43   D(36,6,17,16)         178.2591         estimate D2E/DX2                !
 ! D44   D(36,6,17,18)           1.0786         estimate D2E/DX2                !
 ! D45   D(5,6,36,37)         -146.5031         estimate D2E/DX2                !
 ! D46   D(5,6,36,38)           33.6897         estimate D2E/DX2                !
 ! D47   D(17,6,36,37)          35.272          estimate D2E/DX2                !
 ! D48   D(17,6,36,38)        -144.5352         estimate D2E/DX2                !
 ! D49   D(3,7,9,10)           179.698          estimate D2E/DX2                !
 ! D50   D(3,7,9,11)             0.1517         estimate D2E/DX2                !
 ! D51   D(8,7,9,10)            -0.0316         estimate D2E/DX2                !
 ! D52   D(8,7,9,11)          -179.5778         estimate D2E/DX2                !
 ! D53   D(7,9,11,12)          179.7606         estimate D2E/DX2                !
 ! D54   D(7,9,11,13)            0.1652         estimate D2E/DX2                !
 ! D55   D(10,9,11,12)           0.2213         estimate D2E/DX2                !
 ! D56   D(10,9,11,13)        -179.3741         estimate D2E/DX2                !
 ! D57   D(9,11,13,14)         179.4197         estimate D2E/DX2                !
 ! D58   D(9,11,13,15)           0.0278         estimate D2E/DX2                !
 ! D59   D(12,11,13,14)         -0.1778         estimate D2E/DX2                !
 ! D60   D(12,11,13,15)       -179.5697         estimate D2E/DX2                !
 ! D61   D(11,13,15,3)          -0.5539         estimate D2E/DX2                !
 ! D62   D(11,13,15,16)        178.7523         estimate D2E/DX2                !
 ! D63   D(14,13,15,3)        -179.9466         estimate D2E/DX2                !
 ! D64   D(14,13,15,16)         -0.6405         estimate D2E/DX2                !
 ! D65   D(3,15,16,4)           -0.0146         estimate D2E/DX2                !
 ! D66   D(3,15,16,17)         177.2926         estimate D2E/DX2                !
 ! D67   D(13,15,16,4)        -179.3655         estimate D2E/DX2                !
 ! D68   D(13,15,16,17)         -2.0583         estimate D2E/DX2                !
 ! D69   D(4,16,17,6)           -0.278          estimate D2E/DX2                !
 ! D70   D(4,16,17,18)         176.4731         estimate D2E/DX2                !
 ! D71   D(15,16,17,6)        -177.832          estimate D2E/DX2                !
 ! D72   D(15,16,17,18)         -1.0809         estimate D2E/DX2                !
 ! D73   D(32,20,24,25)       -178.7403         estimate D2E/DX2                !
 ! D74   D(32,20,24,26)          0.3122         estimate D2E/DX2                !
 ! D75   D(24,20,32,30)         -0.4663         estimate D2E/DX2                !
 ! D76   D(24,20,32,33)        178.8711         estimate D2E/DX2                !
 ! D77   D(1,21,22,23)        -167.9246         estimate D2E/DX2                !
 ! D78   D(33,21,22,23)          0.306          estimate D2E/DX2                !
 ! D79   D(1,21,33,32)          -8.9587         estimate D2E/DX2                !
 ! D80   D(1,21,33,34)         169.7405         estimate D2E/DX2                !
 ! D81   D(22,21,33,32)       -179.0452         estimate D2E/DX2                !
 ! D82   D(22,21,33,34)         -0.346          estimate D2E/DX2                !
 ! D83   D(21,22,23,34)         -0.1538         estimate D2E/DX2                !
 ! D84   D(21,22,23,47)        178.2955         estimate D2E/DX2                !
 ! D85   D(22,23,34,33)         -0.056          estimate D2E/DX2                !
 ! D86   D(22,23,34,35)        177.3819         estimate D2E/DX2                !
 ! D87   D(47,23,34,33)       -178.3248         estimate D2E/DX2                !
 ! D88   D(47,23,34,35)         -0.887          estimate D2E/DX2                !
 ! D89   D(22,23,47,48)        151.3137         estimate D2E/DX2                !
 ! D90   D(22,23,47,49)        -28.712          estimate D2E/DX2                !
 ! D91   D(34,23,47,48)        -30.5545         estimate D2E/DX2                !
 ! D92   D(34,23,47,49)        149.4198         estimate D2E/DX2                !
 ! D93   D(20,24,26,27)       -179.5585         estimate D2E/DX2                !
 ! D94   D(20,24,26,28)         -0.0353         estimate D2E/DX2                !
 ! D95   D(25,24,26,27)         -0.5538         estimate D2E/DX2                !
 ! D96   D(25,24,26,28)        178.9694         estimate D2E/DX2                !
 ! D97   D(24,26,28,29)       -179.7753         estimate D2E/DX2                !
 ! D98   D(24,26,28,30)         -0.0922         estimate D2E/DX2                !
 ! D99   D(27,26,28,29)         -0.2581         estimate D2E/DX2                !
 ! D100  D(27,26,28,30)        179.425          estimate D2E/DX2                !
 ! D101  D(26,28,30,31)       -179.7246         estimate D2E/DX2                !
 ! D102  D(26,28,30,32)         -0.0544         estimate D2E/DX2                !
 ! D103  D(29,28,30,31)         -0.0403         estimate D2E/DX2                !
 ! D104  D(29,28,30,32)        179.6299         estimate D2E/DX2                !
 ! D105  D(28,30,32,20)          0.3423         estimate D2E/DX2                !
 ! D106  D(28,30,32,33)       -178.9378         estimate D2E/DX2                !
 ! D107  D(31,30,32,20)       -179.9863         estimate D2E/DX2                !
 ! D108  D(31,30,32,33)          0.7335         estimate D2E/DX2                !
 ! D109  D(20,32,33,21)          2.1237         estimate D2E/DX2                !
 ! D110  D(20,32,33,34)       -176.1694         estimate D2E/DX2                !
 ! D111  D(30,32,33,21)       -178.5482         estimate D2E/DX2                !
 ! D112  D(30,32,33,34)          3.1587         estimate D2E/DX2                !
 ! D113  D(21,33,34,23)          0.2335         estimate D2E/DX2                !
 ! D114  D(21,33,34,35)       -176.8304         estimate D2E/DX2                !
 ! D115  D(32,33,34,23)        178.6764         estimate D2E/DX2                !
 ! D116  D(32,33,34,35)          1.6125         estimate D2E/DX2                !
 ! D117  D(6,36,37,39)        -179.0601         estimate D2E/DX2                !
 ! D118  D(6,36,37,42)           2.2615         estimate D2E/DX2                !
 ! D119  D(38,36,37,39)          0.7432         estimate D2E/DX2                !
 ! D120  D(38,36,37,42)       -177.9352         estimate D2E/DX2                !
 ! D121  D(6,36,38,40)         179.7886         estimate D2E/DX2                !
 ! D122  D(6,36,38,43)           0.0603         estimate D2E/DX2                !
 ! D123  D(37,36,38,40)         -0.0163         estimate D2E/DX2                !
 ! D124  D(37,36,38,43)       -179.7446         estimate D2E/DX2                !
 ! D125  D(36,37,39,41)         -0.8052         estimate D2E/DX2                !
 ! D126  D(36,37,39,44)        179.9516         estimate D2E/DX2                !
 ! D127  D(42,37,39,41)        177.8731         estimate D2E/DX2                !
 ! D128  D(42,37,39,44)         -1.3701         estimate D2E/DX2                !
 ! D129  D(36,38,40,41)         -0.6549         estimate D2E/DX2                !
 ! D130  D(36,38,40,45)       -179.8737         estimate D2E/DX2                !
 ! D131  D(43,38,40,41)        179.0673         estimate D2E/DX2                !
 ! D132  D(43,38,40,45)         -0.1515         estimate D2E/DX2                !
 ! D133  D(37,39,41,40)          0.1474         estimate D2E/DX2                !
 ! D134  D(37,39,41,46)       -179.7775         estimate D2E/DX2                !
 ! D135  D(44,39,41,40)        179.3851         estimate D2E/DX2                !
 ! D136  D(44,39,41,46)         -0.5398         estimate D2E/DX2                !
 ! D137  D(38,40,41,39)          0.593          estimate D2E/DX2                !
 ! D138  D(38,40,41,46)       -179.4822         estimate D2E/DX2                !
 ! D139  D(45,40,41,39)        179.8056         estimate D2E/DX2                !
 ! D140  D(45,40,41,46)         -0.2695         estimate D2E/DX2                !
 ! D141  D(23,47,48,50)        179.0985         estimate D2E/DX2                !
 ! D142  D(23,47,48,53)         -2.3245         estimate D2E/DX2                !
 ! D143  D(49,47,48,50)         -0.8753         estimate D2E/DX2                !
 ! D144  D(49,47,48,53)        177.7018         estimate D2E/DX2                !
 ! D145  D(23,47,49,51)       -179.7787         estimate D2E/DX2                !
 ! D146  D(23,47,49,54)          0.43           estimate D2E/DX2                !
 ! D147  D(48,47,49,51)          0.1953         estimate D2E/DX2                !
 ! D148  D(48,47,49,54)       -179.596          estimate D2E/DX2                !
 ! D149  D(47,48,50,52)          0.7986         estimate D2E/DX2                !
 ! D150  D(47,48,50,55)       -179.9916         estimate D2E/DX2                !
 ! D151  D(53,48,50,52)       -177.782          estimate D2E/DX2                !
 ! D152  D(53,48,50,55)          1.4278         estimate D2E/DX2                !
 ! D153  D(47,49,51,52)          0.5671         estimate D2E/DX2                !
 ! D154  D(47,49,51,56)       -179.9661         estimate D2E/DX2                !
 ! D155  D(54,49,51,52)       -179.6463         estimate D2E/DX2                !
 ! D156  D(54,49,51,56)         -0.1795         estimate D2E/DX2                !
 ! D157  D(48,50,52,51)         -0.0522         estimate D2E/DX2                !
 ! D158  D(48,50,52,57)        179.7134         estimate D2E/DX2                !
 ! D159  D(55,50,52,51)       -179.2559         estimate D2E/DX2                !
 ! D160  D(55,50,52,57)          0.5097         estimate D2E/DX2                !
 ! D161  D(49,51,52,50)         -0.6408         estimate D2E/DX2                !
 ! D162  D(49,51,52,57)        179.5937         estimate D2E/DX2                !
 ! D163  D(56,51,52,50)        179.8973         estimate D2E/DX2                !
 ! D164  D(56,51,52,57)          0.1319         estimate D2E/DX2                !
 --------------------------------------------------------------------------------
 Trust Radius=3.00D-01 FncErr=1.00D-07 GrdErr=1.00D-06
 Number of steps in this run=    342 maximum allowed number of steps=    342.
 GradGradGradGradGradGradGradGradGradGradGradGradGradGradGradGradGradGrad

 Leave Link  103 at Sat Oct 20 15:47:45 2018, MaxMem=  1073741824 cpu:         0.5
 (Enter /soft/sl6.3/x86_64/gaussian/g09_d01/g09/l202.exe)
 Stoichiometry    C26H20Cl2FeN8(5)
 Framework group  C1[X(C26H20Cl2FeN8)]
 Deg. of freedom   165
 Full point group                 C1      NOp   1
 Largest Abelian subgroup         C1      NOp   1
 Largest concise Abelian subgroup C1      NOp   1
                         Standard orientation:                         
 ---------------------------------------------------------------------
 Center     Atomic      Atomic             Coordinates (Angstroms)
 Number     Number       Type             X           Y           Z
 ---------------------------------------------------------------------
      1         26           0       -0.127209   -1.361511   -0.595392
      2         17           0       -0.216880   -0.624126   -2.801625
      3          7           0       -2.204225   -2.314893   -0.722410
      4          7           0       -1.654110    0.269605   -0.114386
      5          7           0       -1.574994    1.538985    0.117179
      6          7           0       -2.815694    2.047577   -0.044924
      7          6           0       -2.389200   -3.600159   -1.040376
      8          1           0       -1.492180   -4.211564   -1.012114
      9          6           0       -3.638655   -4.108079   -1.385777
     10          1           0       -3.744032   -5.154760   -1.641413
     11          6           0       -4.729294   -3.245265   -1.402614
     12          1           0       -5.715663   -3.606340   -1.670646
     13          6           0       -4.539753   -1.906491   -1.078886
     14          1           0       -5.369757   -1.210706   -1.093064
     15          6           0       -3.255802   -1.473429   -0.747482
     16          6           0       -2.939946   -0.082200   -0.416779
     17          6           0       -3.697311    1.066293   -0.377508
     18          1           0       -4.731041    1.268836   -0.592731
     19         17           0        0.932049   -3.557193   -0.450643
     20          7           0       -0.003246   -1.489179    1.750819
     21          7           0        1.725366   -0.378085    0.007796
     22          7           0        2.686387    0.136034   -0.688736
     23          7           0        3.706987    0.369751    0.162992
     24          6           0       -0.906016   -2.051770    2.555859
     25          1           0       -1.814816   -2.398566    2.077320
     26          6           0       -0.708972   -2.213167    3.922171
     27          1           0       -1.471100   -2.683074    4.530821
     28          6           0        0.488471   -1.766478    4.475080
     29          1           0        0.682942   -1.876806    5.535595
     30          6           0        1.435674   -1.182111    3.646330
     31          1           0        2.378262   -0.829029    4.046207
     32          6           0        1.157059   -1.061919    2.282298
     33          6           0        2.091988   -0.484518    1.322161
     34          6           0        3.376924   -0.004377    1.427991
     35          1           0        4.065868    0.060292    2.250631
     36          6           0       -3.048819    3.447055    0.103017
     37          6           0       -4.261041    3.898286    0.623080
     38          6           0       -2.053011    4.344054   -0.282362
     39          6           0       -4.482437    5.267246    0.743453
     40          6           0       -2.282604    5.708466   -0.142027
     41          6           0       -3.495609    6.173920    0.363583
     42          1           0       -5.013688    3.191048    0.949893
     43          1           0       -1.124152    3.964800   -0.686516
     44          1           0       -5.423571    5.622238    1.146443
     45          1           0       -1.513135    6.409960   -0.441794
     46          1           0       -3.670394    7.238742    0.462190
     47          6           0        4.934733    0.907634   -0.325297
     48          6           0        5.734232    1.688335    0.508388
     49          6           0        5.314210    0.638139   -1.640298
     50          6           0        6.938271    2.189814    0.022186
     51          6           0        6.512987    1.158148   -2.115617
     52          6           0        7.330118    1.927329   -1.288338
     53          1           0        5.412973    1.922559    1.516003
     54          1           0        4.670514    0.034728   -2.265924
     55          1           0        7.562466    2.796919    0.667268
     56          1           0        6.811628    0.951948   -3.136528
     57          1           0        8.265962    2.323368   -1.664615
 ---------------------------------------------------------------------
 Rotational constants (GHZ):      0.0989926      0.0676688      0.0522152
 Leave Link  202 at Sat Oct 20 15:47:45 2018, MaxMem=  1073741824 cpu:         0.2
 (Enter /soft/sl6.3/x86_64/gaussian/g09_d01/g09/l301.exe)
 Standard basis: 6-311G(d,p) (5D, 7F)
 Ernie: Thresh=  0.10000D-02 Tol=  0.10000D-05 Strict=F.
 There are   872 symmetry adapted cartesian basis functions of A   symmetry.
 There are   830 symmetry adapted basis functions of A   symmetry.
   830 basis functions,  1427 primitive gaussians,   872 cartesian basis functions
   148 alpha electrons      144 beta electrons
       nuclear repulsion energy      4863.8604261592 Hartrees.
 IExCor=  402 DFT=T Ex+Corr=B3LYP ExCW=0 ScaHFX=  0.200000
 ScaDFX=  0.800000  0.720000  1.000000  0.810000 ScalE2=  1.000000  1.000000
 IRadAn=      0 IRanWt=     -1 IRanGd=            0 ICorTp=0 IEmpDi=  4
 NAtoms=   57 NActive=   57 NUniq=   57 SFac= 1.00D+00 NAtFMM=   60 NAOKFM=F Big=F
 Integral buffers will be    131072 words long.
 Raffenetti 2 integral format.
 Two-electron integral symmetry is turned on.
 Leave Link  301 at Sat Oct 20 15:47:46 2018, MaxMem=  1073741824 cpu:         1.3
 (Enter /soft/sl6.3/x86_64/gaussian/g09_d01/g09/l302.exe)
 NPDir=0 NMtPBC=     1 NCelOv=     1 NCel=       1 NClECP=     1 NCelD=      1
         NCelK=      1 NCelE2=     1 NClLst=     1 CellRange=     0.0.
 One-electron integrals computed using PRISM.
 NBasis=   830 RedAO= T EigKep=  1.92D-04  NBF=   830
 NBsUse=   830 1.00D-06 EigRej= -1.00D+00 NBFU=   830
 Precomputing XC quadrature grid using
 IXCGrd= 4 IRadAn=           0 IRanWt=          -1 IRanGd=           0 AccXCQ= 0.00D+00.
 Generated NRdTot=       0 NPtTot=           0 NUsed=           0 NTot=          32
 NSgBfM=   799   800   800   800   801 MxSgAt=    57 MxSgA2=    57.
 Leave Link  302 at Sat Oct 20 15:47:49 2018, MaxMem=  1073741824 cpu:        49.2
 (Enter /soft/sl6.3/x86_64/gaussian/g09_d01/g09/l303.exe)
 DipDrv:  MaxL=1.
 Leave Link  303 at Sat Oct 20 15:47:49 2018, MaxMem=  1073741824 cpu:         4.2
 (Enter /soft/sl6.3/x86_64/gaussian/g09_d01/g09/l401.exe)
 ExpMin= 4.19D-02 ExpMax= 2.58D+05 ExpMxC= 8.89D+03 IAcc=2 IRadAn=         4 AccDes= 0.00D+00
 Harris functional with IExCor=  402 and IRadAn=       4 diagonalized for initial guess.
 HarFok:  IExCor=  402 AccDes= 0.00D+00 IRadAn=         4 IDoV= 1 UseB2=F ITyADJ=14
 ICtDFT=  3500011 ScaDFX=  1.000000  1.000000  1.000000  1.000000
 FoFCou: FMM=F IPFlag=           0 FMFlag=      100000 FMFlg1=           0
         NFxFlg=           0 DoJE=T BraDBF=F KetDBF=T FulRan=T
         wScrn=  0.000000 ICntrl=     500 IOpCl=  0 I1Cent=   200000004 NGrid=           0
         NMat0=    1 NMatS0=      1 NMatT0=    0 NMatD0=    1 NMtDS0=    0 NMtDT0=    0
 Petite list used in FoFCou.
 Harris En= -3625.08951981810    
 JPrj=0 DoOrth=F DoCkMO=F.
 Initial guess <Sx>= 0.0000 <Sy>= 0.0000 <Sz>= 2.0000 <S**2>= 6.0000 S= 2.0000
 Leave Link  401 at Sat Oct 20 15:47:57 2018, MaxMem=  1073741824 cpu:       129.6
 (Enter /soft/sl6.3/x86_64/gaussian/g09_d01/g09/l502.exe)
 UHF open shell SCF:
 Using DIIS extrapolation, IDIIS=  1040.
 Integral symmetry usage will be decided dynamically.
 IVT=     2320122 IEndB=     2320122 NGot=  1073741824 MDV=  1072199599
 LenX=  1072199599 LenY=  1071438343
 Requested convergence on RMS density matrix=1.00D-08 within 128 cycles.
 Requested convergence on MAX density matrix=1.00D-06.
 Requested convergence on             energy=1.00D-06.
 No special actions if energy rises.
 Fock matrices will be formed incrementally for  20 cycles.

 Cycle   1  Pass 1  IDiag  1:
 FoFJK:  IHMeth= 1 ICntrl=       0 DoSepK=F KAlg= 0 I1Cent=   0 FoldK=F
 IRaf= 530000000 NMat=   1 IRICut=       1 DoRegI=T DoRafI=F ISym2E= 0.
 FoFCou: FMM=F IPFlag=           0 FMFlag=      100000 FMFlg1=           0
         NFxFlg=           0 DoJE=F BraDBF=F KetDBF=F FulRan=T
         wScrn=  0.000000 ICntrl=       0 IOpCl=  1 I1Cent=           0 NGrid=           0
         NMat0=    1 NMatS0=      1 NMatT0=    0 NMatD0=    1 NMtDS0=    0 NMtDT0=    0
 Symmetry not used in FoFCou.
 E= -3624.63739505154    
 DIIS: error= 4.08D-02 at cycle   1 NSaved=   1.
 NSaved= 1 IEnMin= 1 EnMin= -3624.63739505154     IErMin= 1 ErrMin= 4.08D-02
 ErrMax= 4.08D-02  0.00D+00 EMaxC= 1.00D-01 BMatC= 4.14D+00 BMatP= 4.14D+00
 IDIUse=3 WtCom= 5.92D-01 WtEn= 4.08D-01
 Coeff-Com:  0.100D+01
 Coeff-En:   0.100D+01
 Coeff:      0.100D+01
 Gap=     0.190 Goal=   None    Shift=    0.000
 Gap=     0.122 Goal=   None    Shift=    0.000
 GapD=    0.122 DampG=1.000 DampE=0.250 DampFc=0.2500 IDamp=-1.
 Damping current iteration by 2.50D-01
 RMSDP=2.02D-03 MaxDP=1.07D-01              OVMax= 3.50D-01

 Cycle   2  Pass 1  IDiag  1:
 RMSU=  5.04D-04    CP:  9.95D-01
 E= -3624.89739607546     Delta-E=       -0.260001023922 Rises=F Damp=T
 DIIS: error= 2.22D-02 at cycle   2 NSaved=   2.
 NSaved= 2 IEnMin= 2 EnMin= -3624.89739607546     IErMin= 2 ErrMin= 2.22D-02
 ErrMax= 2.22D-02  0.00D+00 EMaxC= 1.00D-01 BMatC= 1.41D+00 BMatP= 4.14D+00
 IDIUse=3 WtCom= 7.78D-01 WtEn= 2.22D-01
 Coeff-Com: -0.895D+00 0.189D+01
 Coeff-En:   0.000D+00 0.100D+01
 Coeff:     -0.696D+00 0.170D+01
 Gap=     0.257 Goal=   None    Shift=    0.000
 Gap=     0.269 Goal=   None    Shift=    0.000
 RMSDP=9.80D-04 MaxDP=5.09D-02 DE=-2.60D-01 OVMax= 2.82D-01

 Cycle   3  Pass 1  IDiag  1:
 RMSU=  9.45D-04    CP:  9.88D-01  1.50D+00
 E= -3625.29155378728     Delta-E=       -0.394157711813 Rises=F Damp=F
 DIIS: error= 1.17D-02 at cycle   3 NSaved=   3.
 NSaved= 3 IEnMin= 3 EnMin= -3625.29155378728     IErMin= 3 ErrMin= 1.17D-02
 ErrMax= 1.17D-02  0.00D+00 EMaxC= 1.00D-01 BMatC= 5.09D-01 BMatP= 1.41D+00
 IDIUse=3 WtCom= 8.83D-01 WtEn= 1.17D-01
 Coeff-Com: -0.570D+00 0.100D+01 0.566D+00
 Coeff-En:   0.000D+00 0.000D+00 0.100D+01
 Coeff:     -0.503D+00 0.886D+00 0.617D+00
 Gap=     0.177 Goal=   None    Shift=    0.000
 Gap=     0.140 Goal=   None    Shift=    0.000
 RMSDP=8.35D-04 MaxDP=7.64D-02 DE=-3.94D-01 OVMax= 1.32D-01

 Cycle   4  Pass 1  IDiag  1:
 RMSU=  5.60D-04    CP:  9.89D-01  1.80D+00  3.64D-01
 E= -3625.34392436394     Delta-E=       -0.052370576666 Rises=F Damp=F
 DIIS: error= 1.16D-02 at cycle   4 NSaved=   4.
 NSaved= 4 IEnMin= 4 EnMin= -3625.34392436394     IErMin= 4 ErrMin= 1.16D-02
 ErrMax= 1.16D-02  0.00D+00 EMaxC= 1.00D-01 BMatC= 4.00D-01 BMatP= 5.09D-01
 IDIUse=3 WtCom= 8.84D-01 WtEn= 1.16D-01
 Coeff-Com: -0.254D+00 0.426D+00 0.462D+00 0.366D+00
 Coeff-En:   0.000D+00 0.000D+00 0.385D+00 0.615D+00
 Coeff:     -0.225D+00 0.376D+00 0.453D+00 0.395D+00
 Gap=     0.128 Goal=   None    Shift=    0.000
 Gap=     0.129 Goal=   None    Shift=    0.000
 RMSDP=3.84D-04 MaxDP=4.48D-02 DE=-5.24D-02 OVMax= 1.07D-01

 Cycle   5  Pass 1  IDiag  1:
 RMSU=  1.82D-04    CP:  9.88D-01  1.84D+00  5.86D-01  5.29D-01
 E= -3625.40506305819     Delta-E=       -0.061138694251 Rises=F Damp=F
 DIIS: error= 3.31D-03 at cycle   5 NSaved=   5.
 NSaved= 5 IEnMin= 5 EnMin= -3625.40506305819     IErMin= 5 ErrMin= 3.31D-03
 ErrMax= 3.31D-03  0.00D+00 EMaxC= 1.00D-01 BMatC= 3.91D-02 BMatP= 4.00D-01
 IDIUse=3 WtCom= 9.67D-01 WtEn= 3.31D-02
 Coeff-Com: -0.698D-01 0.105D+00 0.239D+00 0.268D+00 0.458D+00
 Coeff-En:   0.000D+00 0.000D+00 0.000D+00 0.000D+00 0.100D+01
 Coeff:     -0.674D-01 0.102D+00 0.231D+00 0.259D+00 0.476D+00
 Gap=     0.130 Goal=   None    Shift=    0.000
 Gap=     0.097 Goal=   None    Shift=    0.000
 RMSDP=1.66D-04 MaxDP=1.49D-02 DE=-6.11D-02 OVMax= 5.24D-02

 Cycle   6  Pass 1  IDiag  1:
 RMSU=  1.06D-04    CP:  9.87D-01  1.77D+00  5.82D-01  6.72D-01  4.89D-01
 E= -3625.41049922889     Delta-E=       -0.005436170695 Rises=F Damp=F
 DIIS: error= 1.33D-03 at cycle   6 NSaved=   6.
 NSaved= 6 IEnMin= 6 EnMin= -3625.41049922889     IErMin= 6 ErrMin= 1.33D-03
 ErrMax= 1.33D-03  0.00D+00 EMaxC= 1.00D-01 BMatC= 7.99D-03 BMatP= 3.91D-02
 IDIUse=3 WtCom= 9.87D-01 WtEn= 1.33D-02
 Coeff-Com:  0.156D-03-0.572D-02 0.585D-01 0.797D-01 0.340D+00 0.528D+00
 Coeff-En:   0.000D+00 0.000D+00 0.000D+00 0.000D+00 0.208D+00 0.792D+00
 Coeff:      0.154D-03-0.565D-02 0.577D-01 0.786D-01 0.338D+00 0.531D+00
 Gap=     0.122 Goal=   None    Shift=    0.000
 Gap=     0.087 Goal=   None    Shift=    0.000
 RMSDP=6.39D-05 MaxDP=3.69D-03 DE=-5.44D-03 OVMax= 1.47D-02

 Cycle   7  Pass 1  IDiag  1:
 RMSU=  3.63D-05    CP:  9.87D-01  1.79D+00  6.05D-01  6.53D-01  6.35D-01
                    CP:  6.49D-01
 E= -3625.41183085659     Delta-E=       -0.001331627696 Rises=F Damp=F
 DIIS: error= 4.99D-04 at cycle   7 NSaved=   7.
 NSaved= 7 IEnMin= 7 EnMin= -3625.41183085659     IErMin= 7 ErrMin= 4.99D-04
 ErrMax= 4.99D-04  0.00D+00 EMaxC= 1.00D-01 BMatC= 8.83D-04 BMatP= 7.99D-03
 IDIUse=3 WtCom= 9.95D-01 WtEn= 4.99D-03
 Coeff-Com:  0.103D-01-0.184D-01-0.274D-02 0.263D-02 0.138D+00 0.340D+00
 Coeff-Com:  0.531D+00
 Coeff-En:   0.000D+00 0.000D+00 0.000D+00 0.000D+00 0.000D+00 0.823D-01
 Coeff-En:   0.918D+00
 Coeff:      0.103D-01-0.183D-01-0.273D-02 0.262D-02 0.137D+00 0.338D+00
 Coeff:      0.532D+00
 Gap=     0.123 Goal=   None    Shift=    0.000
 Gap=     0.088 Goal=   None    Shift=    0.000
 RMSDP=2.57D-05 MaxDP=1.70D-03 DE=-1.33D-03 OVMax= 4.14D-03

 Cycle   8  Pass 1  IDiag  1:
 RMSU=  1.55D-05    CP:  9.87D-01  1.79D+00  6.00D-01  6.68D-01  6.56D-01
                    CP:  7.12D-01  5.62D-01
 E= -3625.41203306114     Delta-E=       -0.000202204554 Rises=F Damp=F
 DIIS: error= 2.04D-04 at cycle   8 NSaved=   8.
 NSaved= 8 IEnMin= 8 EnMin= -3625.41203306114     IErMin= 8 ErrMin= 2.04D-04
 ErrMax= 2.04D-04  0.00D+00 EMaxC= 1.00D-01 BMatC= 1.39D-04 BMatP= 8.83D-04
 IDIUse=3 WtCom= 9.98D-01 WtEn= 2.04D-03
 Coeff-Com:  0.613D-02-0.102D-01-0.915D-02-0.852D-02 0.395D-01 0.139D+00
 Coeff-Com:  0.331D+00 0.512D+00
 Coeff-En:   0.000D+00 0.000D+00 0.000D+00 0.000D+00 0.000D+00 0.000D+00
 Coeff-En:   0.628D-01 0.937D+00
 Coeff:      0.612D-02-0.102D-01-0.914D-02-0.850D-02 0.394D-01 0.139D+00
 Coeff:      0.331D+00 0.513D+00
 Gap=     0.123 Goal=   None    Shift=    0.000
 Gap=     0.088 Goal=   None    Shift=    0.000
 RMSDP=8.59D-06 MaxDP=3.66D-04 DE=-2.02D-04 OVMax= 2.77D-03

 Cycle   9  Pass 1  IDiag  1:
 RMSU=  6.49D-06    CP:  9.87D-01  1.79D+00  6.00D-01  6.69D-01  6.60D-01
                    CP:  7.31D-01  6.75D-01  7.98D-01
 E= -3625.41206446096     Delta-E=       -0.000031399819 Rises=F Damp=F
 DIIS: error= 8.59D-05 at cycle   9 NSaved=   9.
 NSaved= 9 IEnMin= 9 EnMin= -3625.41206446096     IErMin= 9 ErrMin= 8.59D-05
 ErrMax= 8.59D-05  0.00D+00 EMaxC= 1.00D-01 BMatC= 2.96D-05 BMatP= 1.39D-04
 IDIUse=1 WtCom= 1.00D+00 WtEn= 0.00D+00
 Coeff-Com:  0.208D-02-0.312D-02-0.627D-02-0.658D-02-0.406D-02 0.254D-01
 Coeff-Com:  0.117D+00 0.337D+00 0.538D+00
 Coeff:      0.208D-02-0.312D-02-0.627D-02-0.658D-02-0.406D-02 0.254D-01
 Coeff:      0.117D+00 0.337D+00 0.538D+00
 Gap=     0.123 Goal=   None    Shift=    0.000
 Gap=     0.088 Goal=   None    Shift=    0.000
 RMSDP=4.74D-06 MaxDP=2.96D-04 DE=-3.14D-05 OVMax= 2.62D-03

 Cycle  10  Pass 1  IDiag  1:
 RMSU=  3.19D-06    CP:  9.87D-01  1.79D+00  5.99D-01  6.72D-01  6.59D-01
                    CP:  7.46D-01  6.92D-01  9.20D-01  8.89D-01
 E= -3625.41207414355     Delta-E=       -0.000009682595 Rises=F Damp=F
 DIIS: error= 7.20D-05 at cycle  10 NSaved=  10.
 NSaved=10 IEnMin=10 EnMin= -3625.41207414355     IErMin=10 ErrMin= 7.20D-05
 ErrMax= 7.20D-05  0.00D+00 EMaxC= 1.00D-01 BMatC= 3.35D-06 BMatP= 2.96D-05
 IDIUse=1 WtCom= 1.00D+00 WtEn= 0.00D+00
 Coeff-Com:  0.247D-03-0.258D-03-0.191D-02-0.214D-02-0.656D-02-0.374D-02
 Coeff-Com:  0.189D-01 0.103D+00 0.270D+00 0.623D+00
 Coeff:      0.247D-03-0.258D-03-0.191D-02-0.214D-02-0.656D-02-0.374D-02
 Coeff:      0.189D-01 0.103D+00 0.270D+00 0.623D+00
 Gap=     0.123 Goal=   None    Shift=    0.000
 Gap=     0.088 Goal=   None    Shift=    0.000
 RMSDP=2.92D-06 MaxDP=3.03D-04 DE=-9.68D-06 OVMax= 2.54D-03

 Cycle  11  Pass 1  IDiag  1:
 RMSU=  1.77D-06    CP:  9.87D-01  1.79D+00  5.99D-01  6.72D-01  6.59D-01
                    CP:  7.48D-01  7.12D-01  9.79D-01  1.12D+00  1.39D+00
 E= -3625.41207760578     Delta-E=       -0.000003462224 Rises=F Damp=F
 DIIS: error= 7.10D-05 at cycle  11 NSaved=  11.
 NSaved=11 IEnMin=11 EnMin= -3625.41207760578     IErMin=11 ErrMin= 7.10D-05
 ErrMax= 7.10D-05  0.00D+00 EMaxC= 1.00D-01 BMatC= 1.76D-06 BMatP= 3.35D-06
 IDIUse=1 WtCom= 1.00D+00 WtEn= 0.00D+00
 Coeff-Com: -0.432D-03 0.704D-03 0.718D-03 0.697D-03-0.249D-02-0.935D-02
 Coeff-Com: -0.221D-01-0.357D-01 0.174D-02 0.383D+00 0.684D+00
 Coeff:     -0.432D-03 0.704D-03 0.718D-03 0.697D-03-0.249D-02-0.935D-02
 Coeff:     -0.221D-01-0.357D-01 0.174D-02 0.383D+00 0.684D+00
 Gap=     0.123 Goal=   None    Shift=    0.000
 Gap=     0.088 Goal=   None    Shift=    0.000
 RMSDP=3.25D-06 MaxDP=3.47D-04 DE=-3.46D-06 OVMax= 3.09D-03

 Cycle  12  Pass 1  IDiag  1:
 RMSU=  1.00D-06    CP:  9.87D-01  1.79D+00  5.99D-01  6.73D-01  6.59D-01
                    CP:  7.51D-01  7.23D-01  1.04D+00  1.35D+00  2.10D+00
                    CP:  1.57D+00
 E= -3625.41208123948     Delta-E=       -0.000003633702 Rises=F Damp=F
 DIIS: error= 6.88D-05 at cycle  12 NSaved=  12.
 NSaved=12 IEnMin=12 EnMin= -3625.41208123948     IErMin=12 ErrMin= 6.88D-05
 ErrMax= 6.88D-05  0.00D+00 EMaxC= 1.00D-01 BMatC= 1.15D-06 BMatP= 1.76D-06
 IDIUse=1 WtCom= 1.00D+00 WtEn= 0.00D+00
 Coeff-Com: -0.306D-03 0.441D-03 0.109D-02 0.115D-02 0.119D-02-0.330D-02
 Coeff-Com: -0.178D-01-0.531D-01-0.903D-01 0.805D-02 0.397D+00 0.756D+00
 Coeff:     -0.306D-03 0.441D-03 0.109D-02 0.115D-02 0.119D-02-0.330D-02
 Coeff:     -0.178D-01-0.531D-01-0.903D-01 0.805D-02 0.397D+00 0.756D+00
 Gap=     0.123 Goal=   None    Shift=    0.000
 Gap=     0.088 Goal=   None    Shift=    0.000
 RMSDP=3.61D-06 MaxDP=3.78D-04 DE=-3.63D-06 OVMax= 3.49D-03

 Cycle  13  Pass 1  IDiag  1:
 RMSU=  6.67D-07    CP:  9.87D-01  1.79D+00  5.98D-01  6.73D-01  6.59D-01
                    CP:  7.53D-01  7.32D-01  1.09D+00  1.60D+00  2.87D+00
                    CP:  2.47D+00  1.63D+00
 E= -3625.41208498749     Delta-E=       -0.000003748009 Rises=F Damp=F
 DIIS: error= 6.63D-05 at cycle  13 NSaved=  13.
 NSaved=13 IEnMin=13 EnMin= -3625.41208498749     IErMin=13 ErrMin= 6.63D-05
 ErrMax= 6.63D-05  0.00D+00 EMaxC= 1.00D-01 BMatC= 9.40D-07 BMatP= 1.15D-06
 IDIUse=1 WtCom= 1.00D+00 WtEn= 0.00D+00
 Coeff-Com:  0.165D-03-0.296D-03 0.110D-03 0.163D-03 0.298D-02 0.639D-02
 Coeff-Com:  0.748D-02-0.593D-02-0.638D-01-0.314D+00-0.284D+00 0.508D+00
 Coeff-Com:  0.114D+01
 Coeff:      0.165D-03-0.296D-03 0.110D-03 0.163D-03 0.298D-02 0.639D-02
 Coeff:      0.748D-02-0.593D-02-0.638D-01-0.314D+00-0.284D+00 0.508D+00
 Coeff:      0.114D+01
 Gap=     0.123 Goal=   None    Shift=    0.000
 Gap=     0.088 Goal=   None    Shift=    0.000
 RMSDP=6.61D-06 MaxDP=6.56D-04 DE=-3.75D-06 OVMax= 6.44D-03

 Cycle  14  Pass 1  IDiag  1:
 RMSU=  4.61D-06    CP:  9.87D-01  1.79D+00  5.98D-01  6.74D-01  6.58D-01
                    CP:  7.57D-01  7.50D-01  1.19D+00  2.03D+00  3.00D+00
                    CP:  3.00D+00  3.00D+00  2.16D+00
 E= -3625.41209135828     Delta-E=       -0.000006370792 Rises=F Damp=F
 DIIS: error= 6.17D-05 at cycle  14 NSaved=  14.
 NSaved=14 IEnMin=14 EnMin= -3625.41209135828     IErMin=14 ErrMin= 6.17D-05
 ErrMax= 6.17D-05  0.00D+00 EMaxC= 1.00D-01 BMatC= 7.95D-07 BMatP= 9.40D-07
 IDIUse=1 WtCom= 1.00D+00 WtEn= 0.00D+00
 Coeff-Com:  0.286D-03-0.447D-03-0.641D-03-0.618D-03 0.125D-02 0.746D-02
 Coeff-Com:  0.179D-01 0.303D-01 0.192D-01-0.203D+00-0.431D+00-0.210D+00
 Coeff-Com:  0.715D+00 0.105D+01
 Coeff:      0.286D-03-0.447D-03-0.641D-03-0.618D-03 0.125D-02 0.746D-02
 Coeff:      0.179D-01 0.303D-01 0.192D-01-0.203D+00-0.431D+00-0.210D+00
 Coeff:      0.715D+00 0.105D+01
 Gap=     0.123 Goal=   None    Shift=    0.000
 Gap=     0.088 Goal=   None    Shift=    0.000
 RMSDP=7.60D-06 MaxDP=7.52D-04 DE=-6.37D-06 OVMax= 7.40D-03

 Cycle  15  Pass 1  IDiag  1:
 RMSU=  2.00D-06    CP:  9.87D-01  1.79D+00  5.98D-01  6.75D-01  6.57D-01
                    CP:  7.61D-01  7.69D-01  1.29D+00  2.51D+00  3.00D+00
                    CP:  3.00D+00  3.00D+00  3.00D+00  2.36D+00
 E= -3625.41209805967     Delta-E=       -0.000006701390 Rises=F Damp=F
 DIIS: error= 5.66D-05 at cycle  15 NSaved=  15.
 NSaved=15 IEnMin=15 EnMin= -3625.41209805967     IErMin=15 ErrMin= 5.66D-05
 ErrMax= 5.66D-05  0.00D+00 EMaxC= 1.00D-01 BMatC= 7.10D-07 BMatP= 7.95D-07
 IDIUse=1 WtCom= 1.00D+00 WtEn= 0.00D+00
 Coeff-Com:  0.725D-04-0.825D-04-0.678D-03-0.589D-03-0.211D-02 0.850D-03
 Coeff-Com:  0.855D-02 0.324D-01 0.873D-01 0.169D+00-0.652D-01-0.794D+00
 Coeff-Com: -0.632D+00 0.101D+01 0.119D+01
 Coeff:      0.725D-04-0.825D-04-0.678D-03-0.589D-03-0.211D-02 0.850D-03
 Coeff:      0.855D-02 0.324D-01 0.873D-01 0.169D+00-0.652D-01-0.794D+00
 Coeff:     -0.632D+00 0.101D+01 0.119D+01
 Gap=     0.123 Goal=   None    Shift=    0.000
 Gap=     0.088 Goal=   None    Shift=    0.000
 RMSDP=1.19D-05 MaxDP=1.23D-03 DE=-6.70D-06 OVMax= 1.15D-02

 Cycle  16  Pass 1  IDiag  1:
 RMSU=  7.12D-06    CP:  9.87D-01  1.79D+00  5.97D-01  6.76D-01  6.56D-01
                    CP:  7.68D-01  7.95D-01  1.45D+00  3.00D+00  3.00D+00
                    CP:  3.00D+00  3.00D+00  3.00D+00  3.00D+00  2.80D+00
 E= -3625.41210742844     Delta-E=       -0.000009368770 Rises=F Damp=F
 DIIS: error= 4.84D-05 at cycle  16 NSaved=  16.
 NSaved=16 IEnMin=16 EnMin= -3625.41210742844     IErMin=16 ErrMin= 4.84D-05
 ErrMax= 4.84D-05  0.00D+00 EMaxC= 1.00D-01 BMatC= 5.63D-07 BMatP= 7.10D-07
 IDIUse=1 WtCom= 1.00D+00 WtEn= 0.00D+00
 Coeff-Com: -0.130D-03 0.221D-03-0.453D-04 0.954D-04-0.215D-02-0.373D-02
 Coeff-Com: -0.595D-02 0.340D-03 0.356D-01 0.236D+00 0.260D+00-0.306D+00
 Coeff-Com: -0.921D+00-0.150D+00 0.779D+00 0.108D+01
 Coeff:     -0.130D-03 0.221D-03-0.453D-04 0.954D-04-0.215D-02-0.373D-02
 Coeff:     -0.595D-02 0.340D-03 0.356D-01 0.236D+00 0.260D+00-0.306D+00
 Coeff:     -0.921D+00-0.150D+00 0.779D+00 0.108D+01
 Gap=     0.122 Goal=   None    Shift=    0.000
 Gap=     0.088 Goal=   None    Shift=    0.000
 RMSDP=1.12D-05 MaxDP=1.22D-03 DE=-9.37D-06 OVMax= 1.09D-02

 Cycle  17  Pass 1  IDiag  1:
 RMSU=  3.90D-06    CP:  9.87D-01  1.79D+00  5.96D-01  6.77D-01  6.53D-01
                    CP:  7.76D-01  8.18D-01  1.59D+00  3.00D+00  3.00D+00
                    CP:  3.00D+00  3.00D+00  3.00D+00  3.00D+00  3.00D+00
                    CP:  2.41D+00
 E= -3625.41211521368     Delta-E=       -0.000007785242 Rises=F Damp=F
 DIIS: error= 4.18D-05 at cycle  17 NSaved=  17.
 NSaved=17 IEnMin=17 EnMin= -3625.41211521368     IErMin=17 ErrMin= 4.18D-05
 ErrMax= 4.18D-05  0.00D+00 EMaxC= 1.00D-01 BMatC= 4.62D-07 BMatP= 5.63D-07
 IDIUse=1 WtCom= 1.00D+00 WtEn= 0.00D+00
 Coeff-Com: -0.627D-04 0.798D-04 0.524D-03 0.525D-03 0.120D-02-0.195D-02
 Coeff-Com: -0.921D-02-0.279D-01-0.687D-01-0.444D-01 0.218D+00 0.647D+00
 Coeff-Com:  0.213D-01-0.116D+01-0.611D+00 0.791D+00 0.124D+01
 Coeff:     -0.627D-04 0.798D-04 0.524D-03 0.525D-03 0.120D-02-0.195D-02
 Coeff:     -0.921D-02-0.279D-01-0.687D-01-0.444D-01 0.218D+00 0.647D+00
 Coeff:      0.213D-01-0.116D+01-0.611D+00 0.791D+00 0.124D+01
 Gap=     0.122 Goal=   None    Shift=    0.000
 Gap=     0.088 Goal=   None    Shift=    0.000
 RMSDP=1.32D-05 MaxDP=1.51D-03 DE=-7.79D-06 OVMax= 1.28D-02

 Cycle  18  Pass 1  IDiag  1:
 RMSU=  7.56D-06    CP:  9.87D-01  1.79D+00  5.95D-01  6.79D-01  6.51D-01
                    CP:  7.83D-01  8.44D-01  1.75D+00  3.00D+00  3.00D+00
                    CP:  3.00D+00  3.00D+00  3.00D+00  3.00D+00  3.00D+00
                    CP:  3.00D+00  2.33D+00
 E= -3625.41212325266     Delta-E=       -0.000008038976 Rises=F Damp=F
 DIIS: error= 3.96D-05 at cycle  18 NSaved=  18.
 NSaved=18 IEnMin=18 EnMin= -3625.41212325266     IErMin=18 ErrMin= 3.96D-05
 ErrMax= 3.96D-05  0.00D+00 EMaxC= 1.00D-01 BMatC= 3.80D-07 BMatP= 4.62D-07
 IDIUse=1 WtCom= 1.00D+00 WtEn= 0.00D+00
 Coeff-Com:  0.925D-04-0.167D-03 0.444D-03 0.284D-03 0.326D-02 0.286D-02
 Coeff-Com:  0.580D-03-0.193D-01-0.829D-01-0.251D+00-0.769D-01 0.770D+00
 Coeff-Com:  0.842D+00-0.770D+00-0.118D+01-0.310D+00 0.102D+01 0.105D+01
 Coeff:      0.925D-04-0.167D-03 0.444D-03 0.284D-03 0.326D-02 0.286D-02
 Coeff:      0.580D-03-0.193D-01-0.829D-01-0.251D+00-0.769D-01 0.770D+00
 Coeff:      0.842D+00-0.770D+00-0.118D+01-0.310D+00 0.102D+01 0.105D+01
 Gap=     0.122 Goal=   None    Shift=    0.000
 Gap=     0.088 Goal=   None    Shift=    0.000
 RMSDP=1.36D-05 MaxDP=1.62D-03 DE=-8.04D-06 OVMax= 1.32D-02

 Cycle  19  Pass 1  IDiag  1:
 RMSU=  2.97D-06    CP:  9.87D-01  1.79D+00  5.94D-01  6.80D-01  6.48D-01
                    CP:  7.90D-01  8.69D-01  1.91D+00  3.00D+00  3.00D+00
                    CP:  3.00D+00  3.00D+00  3.00D+00  3.00D+00  3.00D+00
                    CP:  3.00D+00  3.00D+00  2.59D+00
 E= -3625.41213029351     Delta-E=       -0.000007040846 Rises=F Damp=F
 DIIS: error= 3.59D-05 at cycle  19 NSaved=  19.
 NSaved=19 IEnMin=19 EnMin= -3625.41213029351     IErMin=19 ErrMin= 3.59D-05
 ErrMax= 3.59D-05  0.00D+00 EMaxC= 1.00D-01 BMatC= 3.33D-07 BMatP= 3.80D-07
 IDIUse=1 WtCom= 1.00D+00 WtEn= 0.00D+00
 Coeff-Com:  0.145D-03-0.227D-03-0.936D-04-0.251D-03 0.223D-02 0.597D-02
 Coeff-Com:  0.119D-01 0.108D-01-0.114D-01-0.224D+00-0.330D+00 0.123D+00
 Coeff-Com:  0.923D+00 0.424D+00-0.674D+00-0.119D+01-0.186D+00 0.115D+01
 Coeff-Com:  0.962D+00
 Coeff:      0.145D-03-0.227D-03-0.936D-04-0.251D-03 0.223D-02 0.597D-02
 Coeff:      0.119D-01 0.108D-01-0.114D-01-0.224D+00-0.330D+00 0.123D+00
 Coeff:      0.923D+00 0.424D+00-0.674D+00-0.119D+01-0.186D+00 0.115D+01
 Coeff:      0.962D+00
 Gap=     0.122 Goal=   None    Shift=    0.000
 Gap=     0.088 Goal=   None    Shift=    0.000
 RMSDP=1.57D-05 MaxDP=1.95D-03 DE=-7.04D-06 OVMax= 1.53D-02

 Cycle  20  Pass 1  IDiag  1:
 RMSU=  1.08D-05    CP:  9.87D-01  1.79D+00  5.93D-01  6.82D-01  6.43D-01
                    CP:  7.98D-01  8.97D-01  2.08D+00  3.00D+00  3.00D+00
                    CP:  3.00D+00  3.00D+00  3.00D+00  3.00D+00  3.00D+00
                    CP:  3.00D+00  3.00D+00  3.00D+00  3.00D+00
 E= -3625.41213692467     Delta-E=       -0.000006631166 Rises=F Damp=F
 DIIS: error= 3.20D-05 at cycle  20 NSaved=  20.
 NSaved=20 IEnMin=20 EnMin= -3625.41213692467     IErMin=20 ErrMin= 3.20D-05
 ErrMax= 3.20D-05  0.00D+00 EMaxC= 1.00D-01 BMatC= 2.24D-07 BMatP= 3.33D-07
 IDIUse=1 WtCom= 1.00D+00 WtEn= 0.00D+00
 Coeff-Com:  0.784D-04-0.109D-03-0.400D-03-0.388D-03-0.247D-04 0.389D-02
 Coeff-Com:  0.103D-01 0.198D-01 0.334D-01-0.610D-01-0.235D+00-0.293D+00
 Coeff-Com:  0.325D+00 0.756D+00 0.787D-01-0.770D+00-0.703D+00 0.301D+00
 Coeff-Com:  0.687D+00 0.847D+00
 Coeff:      0.784D-04-0.109D-03-0.400D-03-0.388D-03-0.247D-04 0.389D-02
 Coeff:      0.103D-01 0.198D-01 0.334D-01-0.610D-01-0.235D+00-0.293D+00
 Coeff:      0.325D+00 0.756D+00 0.787D-01-0.770D+00-0.703D+00 0.301D+00
 Coeff:      0.687D+00 0.847D+00
 Gap=     0.122 Goal=   None    Shift=    0.000
 Gap=     0.088 Goal=   None    Shift=    0.000
 RMSDP=1.02D-05 MaxDP=1.32D-03 DE=-6.63D-06 OVMax= 9.88D-03

 Cycle  21  Pass 1  IDiag  1:
 Restarting incremental Fock formation.
 E= -3625.41214045284     Delta-E=       -0.000003528163 Rises=F Damp=F
 DIIS: error= 2.88D-05 at cycle  21 NSaved=  20.
 NSaved=20 IEnMin=20 EnMin= -3625.41214045284     IErMin=20 ErrMin= 2.88D-05
 ErrMax= 2.88D-05  0.00D+00 EMaxC= 1.00D-01 BMatC= 1.57D-07 BMatP= 2.24D-07
 IDIUse=1 WtCom= 1.00D+00 WtEn= 0.00D+00
 Coeff-Com:  0.101D-04-0.207D-03-0.144D-03-0.719D-03 0.167D-03 0.195D-02
 Coeff-Com:  0.761D-02 0.196D-01 0.449D-01 0.296D-02-0.168D+00-0.201D+00
 Coeff-Com:  0.212D+00 0.306D+00 0.104D+00-0.258D+00-0.322D+00-0.139D+00
 Coeff-Com:  0.260D+00 0.113D+01
 Coeff:      0.101D-04-0.207D-03-0.144D-03-0.719D-03 0.167D-03 0.195D-02
 Coeff:      0.761D-02 0.196D-01 0.449D-01 0.296D-02-0.168D+00-0.201D+00
 Coeff:      0.212D+00 0.306D+00 0.104D+00-0.258D+00-0.322D+00-0.139D+00
 Coeff:      0.260D+00 0.113D+01
 Gap=     0.122 Goal=   None    Shift=    0.000
 Gap=     0.088 Goal=   None    Shift=    0.000
 RMSDP=6.83D-06 MaxDP=9.44D-04 DE=-3.53D-06 OVMax= 6.73D-03

 Cycle  22  Pass 1  IDiag  1:
 RMSU=  6.83D-06    CP:  1.00D+00
 E= -3625.41214264330     Delta-E=       -0.000002190467 Rises=F Damp=F
 DIIS: error= 2.59D-05 at cycle  22 NSaved=  20.
 NSaved=20 IEnMin=20 EnMin= -3625.41214264330     IErMin=20 ErrMin= 2.59D-05
 ErrMax= 2.59D-05  0.00D+00 EMaxC= 1.00D-01 BMatC= 1.38D-07 BMatP= 1.57D-07
 IDIUse=1 WtCom= 1.00D+00 WtEn= 0.00D+00
 Coeff-Com:  0.988D-04 0.191D-03-0.551D-03-0.294D-02-0.689D-02-0.111D-01
 Coeff-Com: -0.167D-01 0.872D-01 0.228D+00 0.172D+00-0.491D+00-0.623D+00
 Coeff-Com:  0.152D+00 0.902D+00 0.592D+00-0.567D+00-0.959D+00-0.885D+00
 Coeff-Com:  0.115D+01 0.128D+01
 Coeff:      0.988D-04 0.191D-03-0.551D-03-0.294D-02-0.689D-02-0.111D-01
 Coeff:     -0.167D-01 0.872D-01 0.228D+00 0.172D+00-0.491D+00-0.623D+00
 Coeff:      0.152D+00 0.902D+00 0.592D+00-0.567D+00-0.959D+00-0.885D+00
 Coeff:      0.115D+01 0.128D+01
 Gap=     0.122 Goal=   None    Shift=    0.000
 Gap=     0.088 Goal=   None    Shift=    0.000
 RMSDP=1.17D-05 MaxDP=1.64D-03 DE=-2.19D-06 OVMax= 1.15D-02

 Cycle  23  Pass 1  IDiag  1:
 RMSU=  6.17D-07    CP:  1.00D+00  2.71D+00
 E= -3625.41214570422     Delta-E=       -0.000003060914 Rises=F Damp=F
 DIIS: error= 2.07D-05 at cycle  23 NSaved=  20.
 NSaved=20 IEnMin=20 EnMin= -3625.41214570422     IErMin=20 ErrMin= 2.07D-05
 ErrMax= 2.07D-05  0.00D+00 EMaxC= 1.00D-01 BMatC= 1.02D-07 BMatP= 1.38D-07
 IDIUse=1 WtCom= 1.00D+00 WtEn= 0.00D+00
 Coeff-Com:  0.883D-04-0.577D-03-0.141D-02-0.366D-02-0.643D-02-0.681D-02
 Coeff-Com:  0.316D-01 0.106D+00 0.100D+00-0.162D+00-0.343D+00-0.429D-01
 Coeff-Com:  0.376D+00 0.397D+00-0.123D+00-0.418D+00-0.529D+00-0.323D-01
 Coeff-Com:  0.650D+00 0.101D+01
 Coeff:      0.883D-04-0.577D-03-0.141D-02-0.366D-02-0.643D-02-0.681D-02
 Coeff:      0.316D-01 0.106D+00 0.100D+00-0.162D+00-0.343D+00-0.429D-01
 Coeff:      0.376D+00 0.397D+00-0.123D+00-0.418D+00-0.529D+00-0.323D-01
 Coeff:      0.650D+00 0.101D+01
 Gap=     0.122 Goal=   None    Shift=    0.000
 Gap=     0.088 Goal=   None    Shift=    0.000
 RMSDP=6.88D-06 MaxDP=9.92D-04 DE=-3.06D-06 OVMax= 6.83D-03

 Cycle  24  Pass 1  IDiag  1:
 RMSU=  4.86D-06    CP:  1.00D+00  3.00D+00  2.22D+00
 E= -3625.41214717257     Delta-E=       -0.000001468356 Rises=F Damp=F
 DIIS: error= 1.72D-05 at cycle  24 NSaved=  20.
 NSaved=20 IEnMin=20 EnMin= -3625.41214717257     IErMin=20 ErrMin= 1.72D-05
 ErrMax= 1.72D-05  0.00D+00 EMaxC= 1.00D-01 BMatC= 6.68D-08 BMatP= 1.02D-07
 IDIUse=1 WtCom= 1.00D+00 WtEn= 0.00D+00
 Coeff-Com:  0.806D-03 0.223D-02 0.347D-02 0.161D-02-0.461D-02-0.910D-01
 Coeff-Com: -0.122D+00 0.596D-01 0.395D+00 0.167D+00-0.301D+00-0.466D+00
 Coeff-Com: -0.962D-01 0.427D+00 0.475D+00 0.304D+00-0.105D+01-0.723D+00
 Coeff-Com:  0.679D+00 0.134D+01
 Coeff:      0.806D-03 0.223D-02 0.347D-02 0.161D-02-0.461D-02-0.910D-01
 Coeff:     -0.122D+00 0.596D-01 0.395D+00 0.167D+00-0.301D+00-0.466D+00
 Coeff:     -0.962D-01 0.427D+00 0.475D+00 0.304D+00-0.105D+01-0.723D+00
 Coeff:      0.679D+00 0.134D+01
 Gap=     0.122 Goal=   None    Shift=    0.000
 Gap=     0.088 Goal=   None    Shift=    0.000
 RMSDP=7.63D-06 MaxDP=1.14D-03 DE=-1.47D-06 OVMax= 7.73D-03

 Cycle  25  Pass 1  IDiag  1:
 RMSU=  1.36D-06    CP:  1.00D+00  3.00D+00  3.00D+00  2.53D+00
 E= -3625.41214858488     Delta-E=       -0.000001412307 Rises=F Damp=F
 DIIS: error= 1.21D-05 at cycle  25 NSaved=  20.
 NSaved=20 IEnMin=20 EnMin= -3625.41214858488     IErMin=20 ErrMin= 1.21D-05
 ErrMax= 1.21D-05  0.00D+00 EMaxC= 1.00D-01 BMatC= 4.31D-08 BMatP= 6.68D-08
 IDIUse=1 WtCom= 1.00D+00 WtEn= 0.00D+00
 Coeff-Com: -0.363D-03 0.436D-03 0.294D-02 0.108D-01 0.211D-01-0.184D-01
 Coeff-Com: -0.904D-01-0.222D-01 0.193D+00 0.884D-01-0.164D+00-0.239D+00
 Coeff-Com:  0.591D-01 0.287D+00 0.361D+00-0.310D+00-0.616D+00-0.279D+00
 Coeff-Com:  0.611D+00 0.110D+01
 Coeff:     -0.363D-03 0.436D-03 0.294D-02 0.108D-01 0.211D-01-0.184D-01
 Coeff:     -0.904D-01-0.222D-01 0.193D+00 0.884D-01-0.164D+00-0.239D+00
 Coeff:      0.591D-01 0.287D+00 0.361D+00-0.310D+00-0.616D+00-0.279D+00
 Coeff:      0.611D+00 0.110D+01
 Gap=     0.122 Goal=   None    Shift=    0.000
 Gap=     0.088 Goal=   None    Shift=    0.000
 RMSDP=5.65D-06 MaxDP=8.55D-04 DE=-1.41D-06 OVMax= 5.76D-03

 Cycle  26  Pass 1  IDiag  1:
 RMSU=  3.17D-06    CP:  1.00D+00  3.00D+00  3.00D+00  3.00D+00  2.09D+00
 E= -3625.41214933344     Delta-E=       -0.000000748561 Rises=F Damp=F
 DIIS: error= 8.30D-06 at cycle  26 NSaved=  20.
 NSaved=20 IEnMin=20 EnMin= -3625.41214933344     IErMin=20 ErrMin= 8.30D-06
 ErrMax= 8.30D-06  0.00D+00 EMaxC= 1.00D-01 BMatC= 3.08D-08 BMatP= 4.31D-08
 IDIUse=1 WtCom= 1.00D+00 WtEn= 0.00D+00
 Coeff-Com:  0.169D-02 0.599D-02 0.145D-01 0.318D-01-0.247D-01-0.154D+00
 Coeff-Com: -0.110D+00 0.255D+00 0.238D+00-0.869D-01-0.340D+00-0.115D+00
 Coeff-Com:  0.177D+00 0.350D+00 0.293D+00-0.268D+00-0.787D+00-0.401D+00
 Coeff-Com:  0.954D+00 0.966D+00
 Coeff:      0.169D-02 0.599D-02 0.145D-01 0.318D-01-0.247D-01-0.154D+00
 Coeff:     -0.110D+00 0.255D+00 0.238D+00-0.869D-01-0.340D+00-0.115D+00
 Coeff:      0.177D+00 0.350D+00 0.293D+00-0.268D+00-0.787D+00-0.401D+00
 Coeff:      0.954D+00 0.966D+00
 Gap=     0.122 Goal=   None    Shift=    0.000
 Gap=     0.088 Goal=   None    Shift=    0.000
 RMSDP=5.53D-06 MaxDP=8.39D-04 DE=-7.49D-07 OVMax= 5.64D-03

 Cycle  27  Pass 1  IDiag  1:
 RMSU=  5.24D-07    CP:  1.00D+00  3.00D+00  3.00D+00  3.00D+00  3.00D+00
                    CP:  2.66D+00
 E= -3625.41214980712     Delta-E=       -0.000000473678 Rises=F Damp=F
 DIIS: error= 4.50D-06 at cycle  27 NSaved=  20.
 NSaved=20 IEnMin=20 EnMin= -3625.41214980712     IErMin=20 ErrMin= 4.50D-06
 ErrMax= 4.50D-06  0.00D+00 EMaxC= 1.00D-01 BMatC= 1.52D-08 BMatP= 3.08D-08
 IDIUse=1 WtCom= 1.00D+00 WtEn= 0.00D+00
 Coeff-Com: -0.322D-03-0.416D-02-0.883D-02-0.186D-02 0.230D-01-0.150D-03
 Coeff-Com: -0.183D-01 0.796D-02 0.139D-01-0.117D-01-0.357D-01-0.501D-01
 Coeff-Com: -0.806D-01 0.300D+00 0.314D+00-0.274D+00-0.712D+00-0.217D-01
 Coeff-Com:  0.648D+00 0.914D+00
 Coeff:     -0.322D-03-0.416D-02-0.883D-02-0.186D-02 0.230D-01-0.150D-03
 Coeff:     -0.183D-01 0.796D-02 0.139D-01-0.117D-01-0.357D-01-0.501D-01
 Coeff:     -0.806D-01 0.300D+00 0.314D+00-0.274D+00-0.712D+00-0.217D-01
 Coeff:      0.648D+00 0.914D+00
 Gap=     0.122 Goal=   None    Shift=    0.000
 Gap=     0.088 Goal=   None    Shift=    0.000
 RMSDP=3.00D-06 MaxDP=4.59D-04 DE=-4.74D-07 OVMax= 3.08D-03

 Cycle  28  Pass 1  IDiag  1:
 RMSU=  1.83D-06    CP:  1.00D+00  3.00D+00  3.00D+00  3.00D+00  3.00D+00
                    CP:  3.00D+00  2.71D+00
 E= -3625.41214994977     Delta-E=       -0.000000142654 Rises=F Damp=F
 DIIS: error= 2.49D-06 at cycle  28 NSaved=  20.
 NSaved=20 IEnMin=20 EnMin= -3625.41214994977     IErMin=20 ErrMin= 2.49D-06
 ErrMax= 2.49D-06  0.00D+00 EMaxC= 1.00D-01 BMatC= 8.29D-09 BMatP= 1.52D-08
 IDIUse=1 WtCom= 1.00D+00 WtEn= 0.00D+00
 Coeff-Com: -0.382D-02-0.941D-02 0.899D-02 0.528D-01 0.910D-02-0.968D-01
 Coeff-Com: -0.544D-01 0.613D-01 0.119D+00 0.602D-02-0.127D+00-0.235D+00
 Coeff-Com:  0.144D+00 0.388D+00 0.525D-01-0.427D+00-0.306D+00 0.156D+00
 Coeff-Com:  0.651D+00 0.611D+00
 Coeff:     -0.382D-02-0.941D-02 0.899D-02 0.528D-01 0.910D-02-0.968D-01
 Coeff:     -0.544D-01 0.613D-01 0.119D+00 0.602D-02-0.127D+00-0.235D+00
 Coeff:      0.144D+00 0.388D+00 0.525D-01-0.427D+00-0.306D+00 0.156D+00
 Coeff:      0.651D+00 0.611D+00
 Gap=     0.122 Goal=   None    Shift=    0.000
 Gap=     0.088 Goal=   None    Shift=    0.000
 RMSDP=1.22D-06 MaxDP=1.87D-04 DE=-1.43D-07 OVMax= 1.25D-03

 Cycle  29  Pass 1  IDiag  1:
 RMSU=  2.85D-07    CP:  1.00D+00  3.00D+00  3.00D+00  3.00D+00  3.00D+00
                    CP:  3.00D+00  3.00D+00  1.62D+00
 E= -3625.41214998230     Delta-E=       -0.000000032524 Rises=F Damp=F
 DIIS: error= 1.75D-06 at cycle  29 NSaved=  20.
 NSaved=20 IEnMin=20 EnMin= -3625.41214998230     IErMin=20 ErrMin= 1.75D-06
 ErrMax= 1.75D-06  0.00D+00 EMaxC= 1.00D-01 BMatC= 2.60D-09 BMatP= 8.29D-09
 IDIUse=1 WtCom= 1.00D+00 WtEn= 0.00D+00
 Coeff-Com: -0.613D-02-0.333D-02 0.144D-01 0.351D-01-0.261D-01-0.583D-01
 Coeff-Com: -0.125D-01 0.792D-01 0.616D-01-0.371D-01-0.128D+00-0.101D+00
 Coeff-Com:  0.108D+00 0.220D+00 0.791D-01-0.225D+00-0.203D+00-0.366D-01
 Coeff-Com:  0.298D+00 0.941D+00
 Coeff:     -0.613D-02-0.333D-02 0.144D-01 0.351D-01-0.261D-01-0.583D-01
 Coeff:     -0.125D-01 0.792D-01 0.616D-01-0.371D-01-0.128D+00-0.101D+00
 Coeff:      0.108D+00 0.220D+00 0.791D-01-0.225D+00-0.203D+00-0.366D-01
 Coeff:      0.298D+00 0.941D+00
 Gap=     0.122 Goal=   None    Shift=    0.000
 Gap=     0.088 Goal=   None    Shift=    0.000
 RMSDP=6.64D-07 MaxDP=1.03D-04 DE=-3.25D-08 OVMax= 6.83D-04

 Cycle  30  Pass 1  IDiag  1:
 RMSU=  1.07D-07    CP:  1.00D+00  3.00D+00  3.00D+00  3.00D+00  3.00D+00
                    CP:  3.00D+00  3.00D+00  1.96D+00  1.73D+00
 E= -3625.41214999541     Delta-E=       -0.000000013117 Rises=F Damp=F
 DIIS: error= 1.12D-06 at cycle  30 NSaved=  20.
 NSaved=20 IEnMin=20 EnMin= -3625.41214999541     IErMin=20 ErrMin= 1.12D-06
 ErrMax= 1.12D-06  0.00D+00 EMaxC= 1.00D-01 BMatC= 1.48D-09 BMatP= 2.60D-09
 IDIUse=1 WtCom= 1.00D+00 WtEn= 0.00D+00
 Coeff-Com: -0.344D-02-0.984D-02 0.160D-01 0.163D-01-0.141D-01-0.308D-01
 Coeff-Com:  0.326D-02 0.292D-01 0.250D-01 0.275D-01-0.776D-01-0.986D-01
 Coeff-Com:  0.479D-01 0.187D+00 0.452D-01-0.139D+00-0.313D+00-0.124D+00
 Coeff-Com:  0.534D+00 0.878D+00
 Coeff:     -0.344D-02-0.984D-02 0.160D-01 0.163D-01-0.141D-01-0.308D-01
 Coeff:      0.326D-02 0.292D-01 0.250D-01 0.275D-01-0.776D-01-0.986D-01
 Coeff:      0.479D-01 0.187D+00 0.452D-01-0.139D+00-0.313D+00-0.124D+00
 Coeff:      0.534D+00 0.878D+00
 Gap=     0.122 Goal=   None    Shift=    0.000
 Gap=     0.088 Goal=   None    Shift=    0.000
 RMSDP=5.45D-07 MaxDP=8.22D-05 DE=-1.31D-08 OVMax= 5.51D-04

 Cycle  31  Pass 1  IDiag  1:
 RMSU=  9.49D-08    CP:  1.00D+00  3.00D+00  3.00D+00  3.00D+00  3.00D+00
                    CP:  3.00D+00  3.00D+00  2.24D+00  2.26D+00  1.65D+00
 E= -3625.41215000199     Delta-E=       -0.000000006579 Rises=F Damp=F
 DIIS: error= 7.74D-07 at cycle  31 NSaved=  20.
 NSaved=20 IEnMin=20 EnMin= -3625.41215000199     IErMin=20 ErrMin= 7.74D-07
 ErrMax= 7.74D-07  0.00D+00 EMaxC= 1.00D-01 BMatC= 6.42D-10 BMatP= 1.48D-09
 IDIUse=1 WtCom= 1.00D+00 WtEn= 0.00D+00
 Coeff-Com: -0.411D-02-0.733D-03 0.105D-01 0.835D-02-0.144D-01-0.229D-01
 Coeff-Com: -0.275D-02 0.317D-01 0.660D-01-0.752D-02-0.990D-01-0.717D-01
 Coeff-Com:  0.668D-01 0.142D+00 0.126D-01-0.169D+00-0.225D+00-0.176D+00
 Coeff-Com:  0.486D+00 0.969D+00
 Coeff:     -0.411D-02-0.733D-03 0.105D-01 0.835D-02-0.144D-01-0.229D-01
 Coeff:     -0.275D-02 0.317D-01 0.660D-01-0.752D-02-0.990D-01-0.717D-01
 Coeff:      0.668D-01 0.142D+00 0.126D-01-0.169D+00-0.225D+00-0.176D+00
 Coeff:      0.486D+00 0.969D+00
 Gap=     0.122 Goal=   None    Shift=    0.000
 Gap=     0.088 Goal=   None    Shift=    0.000
 RMSDP=2.90D-07 MaxDP=4.33D-05 DE=-6.58D-09 OVMax= 2.97D-04

 Cycle  32  Pass 1  IDiag  1:
 RMSU=  3.93D-08    CP:  1.00D+00  3.00D+00  3.00D+00  3.00D+00  3.00D+00
                    CP:  3.00D+00  3.00D+00  2.38D+00  2.60D+00  2.46D+00
                    CP:  1.44D+00
 E= -3625.41215000498     Delta-E=       -0.000000002987 Rises=F Damp=F
 DIIS: error= 5.09D-07 at cycle  32 NSaved=  20.
 NSaved=20 IEnMin=20 EnMin= -3625.41215000498     IErMin=20 ErrMin= 5.09D-07
 ErrMax= 5.09D-07  0.00D+00 EMaxC= 1.00D-01 BMatC= 4.12D-10 BMatP= 6.42D-10
 IDIUse=1 WtCom= 1.00D+00 WtEn= 0.00D+00
 Coeff-Com: -0.931D-02 0.246D-02 0.186D-01 0.959D-02-0.234D-01-0.251D-01
 Coeff-Com:  0.101D-01 0.448D-01 0.412D-01-0.377D-01-0.937D-01-0.339D-01
 Coeff-Com:  0.107D+00 0.814D-01 0.276D-02-0.133D+00-0.385D+00 0.209D-01
 Coeff-Com:  0.726D+00 0.676D+00
 Coeff:     -0.931D-02 0.246D-02 0.186D-01 0.959D-02-0.234D-01-0.251D-01
 Coeff:      0.101D-01 0.448D-01 0.412D-01-0.377D-01-0.937D-01-0.339D-01
 Coeff:      0.107D+00 0.814D-01 0.276D-02-0.133D+00-0.385D+00 0.209D-01
 Coeff:      0.726D+00 0.676D+00
 Gap=     0.122 Goal=   None    Shift=    0.000
 Gap=     0.088 Goal=   None    Shift=    0.000
 RMSDP=9.20D-08 MaxDP=9.60D-06 DE=-2.99D-09 OVMax= 9.30D-05

 Cycle  33  Pass 1  IDiag  1:
 RMSU=  2.85D-08    CP:  1.00D+00  3.00D+00  3.00D+00  3.00D+00  3.00D+00
                    CP:  3.00D+00  3.00D+00  2.40D+00  2.73D+00  3.00D+00
                    CP:  1.48D+00  1.82D+00
 E= -3625.41215000594     Delta-E=       -0.000000000957 Rises=F Damp=F
 DIIS: error= 3.45D-07 at cycle  33 NSaved=  20.
 NSaved=20 IEnMin=20 EnMin= -3625.41215000594     IErMin=20 ErrMin= 3.45D-07
 ErrMax= 3.45D-07  0.00D+00 EMaxC= 1.00D-01 BMatC= 1.56D-10 BMatP= 4.12D-10
 IDIUse=1 WtCom= 1.00D+00 WtEn= 0.00D+00
 Coeff-Com:  0.306D-02 0.376D-02 0.205D-02-0.983D-02-0.817D-02 0.153D-03
 Coeff-Com:  0.667D-02 0.183D-01 0.832D-02-0.168D-01-0.360D-01-0.103D-01
 Coeff-Com:  0.347D-01 0.841D-01 0.387D-01-0.116D+00-0.272D+00-0.102D+00
 Coeff-Com:  0.438D+00 0.933D+00
 Coeff:      0.306D-02 0.376D-02 0.205D-02-0.983D-02-0.817D-02 0.153D-03
 Coeff:      0.667D-02 0.183D-01 0.832D-02-0.168D-01-0.360D-01-0.103D-01
 Coeff:      0.347D-01 0.841D-01 0.387D-01-0.116D+00-0.272D+00-0.102D+00
 Coeff:      0.438D+00 0.933D+00
 Gap=     0.122 Goal=   None    Shift=    0.000
 Gap=     0.088 Goal=   None    Shift=    0.000
 RMSDP=7.47D-08 MaxDP=8.58D-06 DE=-9.57D-10 OVMax= 7.20D-05

 Cycle  34  Pass 1  IDiag  1:
 RMSU=  5.12D-08    CP:  1.00D+00  3.00D+00  3.00D+00  3.00D+00  3.00D+00
                    CP:  3.00D+00  3.00D+00  2.39D+00  2.80D+00  3.00D+00
                    CP:  1.40D+00  2.84D+00  1.85D+00
 E= -3625.41215000636     Delta-E=       -0.000000000426 Rises=F Damp=F
 DIIS: error= 1.77D-07 at cycle  34 NSaved=  20.
 NSaved=20 IEnMin=20 EnMin= -3625.41215000636     IErMin=20 ErrMin= 1.77D-07
 ErrMax= 1.77D-07  0.00D+00 EMaxC= 1.00D-01 BMatC= 9.89D-11 BMatP= 1.56D-10
 IDIUse=1 WtCom= 1.00D+00 WtEn= 0.00D+00
 Coeff-Com:  0.162D-02 0.605D-02-0.196D-02-0.891D-02-0.869D-02-0.458D-02
 Coeff-Com:  0.217D-01 0.194D-01-0.147D-02-0.318D-01-0.378D-01 0.150D-01
 Coeff-Com:  0.844D-01 0.767D-01-0.136D-02-0.244D+00-0.286D+00 0.161D+00
 Coeff-Com:  0.651D+00 0.589D+00
 Coeff:      0.162D-02 0.605D-02-0.196D-02-0.891D-02-0.869D-02-0.458D-02
 Coeff:      0.217D-01 0.194D-01-0.147D-02-0.318D-01-0.378D-01 0.150D-01
 Coeff:      0.844D-01 0.767D-01-0.136D-02-0.244D+00-0.286D+00 0.161D+00
 Coeff:      0.651D+00 0.589D+00
 Gap=     0.122 Goal=   None    Shift=    0.000
 Gap=     0.088 Goal=   None    Shift=    0.000
 RMSDP=3.86D-08 MaxDP=4.65D-06 DE=-4.26D-10 OVMax= 3.89D-05

 Cycle  35  Pass 1  IDiag  1:
 RMSU=  1.37D-08    CP:  1.00D+00  3.00D+00  3.00D+00  3.00D+00  3.00D+00
                    CP:  3.00D+00  3.00D+00  2.41D+00  2.83D+00  3.00D+00
                    CP:  1.50D+00  3.00D+00  2.15D+00  1.33D+00
 E= -3625.41215000653     Delta-E=       -0.000000000167 Rises=F Damp=F
 DIIS: error= 9.68D-08 at cycle  35 NSaved=  20.
 NSaved=20 IEnMin=20 EnMin= -3625.41215000653     IErMin=20 ErrMin= 9.68D-08
 ErrMax= 9.68D-08  0.00D+00 EMaxC= 1.00D-01 BMatC= 2.62D-11 BMatP= 9.89D-11
 IDIUse=1 WtCom= 1.00D+00 WtEn= 0.00D+00
 Coeff-Com:  0.178D-02 0.109D-02-0.269D-02-0.329D-02-0.337D-03 0.572D-03
 Coeff-Com: -0.194D-02 0.106D-01 0.119D-01-0.219D-01-0.181D-01 0.717D-02
 Coeff-Com:  0.355D-01 0.713D-01-0.306D-01-0.129D+00-0.107D+00-0.481D-01
 Coeff-Com:  0.316D+00 0.907D+00
 Coeff:      0.178D-02 0.109D-02-0.269D-02-0.329D-02-0.337D-03 0.572D-03
 Coeff:     -0.194D-02 0.106D-01 0.119D-01-0.219D-01-0.181D-01 0.717D-02
 Coeff:      0.355D-01 0.713D-01-0.306D-01-0.129D+00-0.107D+00-0.481D-01
 Coeff:      0.316D+00 0.907D+00
 Gap=     0.122 Goal=   None    Shift=    0.000
 Gap=     0.088 Goal=   None    Shift=    0.000
 RMSDP=2.86D-08 MaxDP=3.65D-06 DE=-1.67D-10 OVMax= 2.93D-05

 Cycle  36  Pass 1  IDiag  1:
 RMSU=  9.55D-09    CP:  1.00D+00  3.00D+00  3.00D+00  3.00D+00  3.00D+00
                    CP:  3.00D+00  3.00D+00  2.42D+00  2.87D+00  3.00D+00
                    CP:  1.51D+00  3.00D+00  2.40D+00  1.56D+00  1.69D+00
 E= -3625.41215000659     Delta-E=       -0.000000000065 Rises=F Damp=F
 DIIS: error= 5.22D-08 at cycle  36 NSaved=  20.
 NSaved=20 IEnMin=20 EnMin= -3625.41215000659     IErMin=20 ErrMin= 5.22D-08
 ErrMax= 5.22D-08  0.00D+00 EMaxC= 1.00D-01 BMatC= 1.15D-11 BMatP= 2.62D-11
 IDIUse=1 WtCom= 1.00D+00 WtEn= 0.00D+00
 Coeff-Com:  0.123D-03 0.296D-03 0.130D-02 0.257D-02-0.710D-02-0.894D-02
 Coeff-Com:  0.742D-02 0.188D-01-0.330D-02-0.167D-01-0.181D-01 0.301D-02
 Coeff-Com:  0.423D-01 0.346D-01-0.705D-02-0.969D-01-0.205D+00 0.168D-01
 Coeff-Com:  0.589D+00 0.647D+00
 Coeff:      0.123D-03 0.296D-03 0.130D-02 0.257D-02-0.710D-02-0.894D-02
 Coeff:      0.742D-02 0.188D-01-0.330D-02-0.167D-01-0.181D-01 0.301D-02
 Coeff:      0.423D-01 0.346D-01-0.705D-02-0.969D-01-0.205D+00 0.168D-01
 Coeff:      0.589D+00 0.647D+00
 Gap=     0.122 Goal=   None    Shift=    0.000
 Gap=     0.088 Goal=   None    Shift=    0.000
 RMSDP=1.37D-08 MaxDP=1.42D-06 DE=-6.55D-11 OVMax= 1.37D-05

 Cycle  37  Pass 1  IDiag  1:
 RMSU=  4.95D-09    CP:  1.00D+00  3.00D+00  3.00D+00  3.00D+00  3.00D+00
                    CP:  3.00D+00  3.00D+00  2.42D+00  2.89D+00  3.00D+00
                    CP:  1.47D+00  3.00D+00  2.58D+00  1.72D+00  2.02D+00
                    CP:  1.29D+00
 E= -3625.41215000656     Delta-E=        0.000000000036 Rises=F Damp=F
 DIIS: error= 3.00D-08 at cycle  37 NSaved=  20.
 NSaved=20 IEnMin=19 EnMin= -3625.41215000659     IErMin=20 ErrMin= 3.00D-08
 ErrMax= 3.00D-08  0.00D+00 EMaxC= 1.00D-01 BMatC= 2.62D-12 BMatP= 1.15D-11
 IDIUse=1 WtCom= 1.00D+00 WtEn= 0.00D+00
 Coeff-Com:  0.289D-03 0.990D-03 0.151D-02-0.357D-02-0.499D-02 0.185D-02
 Coeff-Com:  0.917D-02 0.200D-02-0.661D-02-0.113D-01-0.333D-02 0.127D-01
 Coeff-Com:  0.218D-01 0.152D-01-0.336D-01-0.984D-01-0.528D-01 0.161D+00
 Coeff-Com:  0.339D+00 0.650D+00
 Coeff:      0.289D-03 0.990D-03 0.151D-02-0.357D-02-0.499D-02 0.185D-02
 Coeff:      0.917D-02 0.200D-02-0.661D-02-0.113D-01-0.333D-02 0.127D-01
 Coeff:      0.218D-01 0.152D-01-0.336D-01-0.984D-01-0.528D-01 0.161D+00
 Coeff:      0.339D+00 0.650D+00
 Gap=     0.122 Goal=   None    Shift=    0.000
 Gap=     0.088 Goal=   None    Shift=    0.000
 RMSDP=6.54D-09 MaxDP=5.38D-07 DE= 3.64D-11 OVMax= 5.99D-06

 SCF Done:  E(UB3LYP) =  -3625.41215001     A.U. after   37 cycles
            NFock= 37  Conv=0.65D-08     -V/T= 2.0024
 <Sx>= 0.0000 <Sy>= 0.0000 <Sz>= 2.0000 <S**2>= 6.0207 S= 2.0041
 <L.S>= 0.000000000000E+00
 KE= 3.616555224177D+03 PE=-1.827933226782D+04 EE= 6.173504467477D+03
 Annihilation of the first spin contaminant:
 S**2 before annihilation     6.0207,   after     6.0001
 Leave Link  502 at Sat Oct 20 16:30:01 2018, MaxMem=  1073741824 cpu:     40272.6
 (Enter /soft/sl6.3/x86_64/gaussian/g09_d01/g09/l601.exe)
 Copying SCF densities to generalized density rwf, IOpCl= 1 IROHF=0.

 **********************************************************************

            Population analysis using the SCF density.

 **********************************************************************

 Orbital symmetries:
 Alpha Orbitals:
       Occupied  (A) (A) (A) (A) (A) (A) (A) (A) (A) (A) (A) (A)
                 (A) (A) (A) (A) (A) (A) (A) (A) (A) (A) (A) (A)
                 (A) (A) (A) (A) (A) (A) (A) (A) (A) (A) (A) (A)
                 (A) (A) (A) (A) (A) (A) (A) (A) (A) (A) (A) (A)
                 (A) (A) (A) (A) (A) (A) (A) (A) (A) (A) (A) (A)
                 (A) (A) (A) (A) (A) (A) (A) (A) (A) (A) (A) (A)
                 (A) (A) (A) (A) (A) (A) (A) (A) (A) (A) (A) (A)
                 (A) (A) (A) (A) (A) (A) (A) (A) (A) (A) (A) (A)
                 (A) (A) (A) (A) (A) (A) (A) (A) (A) (A) (A) (A)
                 (A) (A) (A) (A) (A) (A) (A) (A) (A) (A) (A) (A)
                 (A) (A) (A) (A) (A) (A) (A) (A) (A) (A) (A) (A)
                 (A) (A) (A) (A) (A) (A) (A) (A) (A) (A) (A) (A)
                 (A) (A) (A) (A)
       Virtual   (A) (A) (A) (A) (A) (A) (A) (A) (A) (A) (A) (A)
                 (A) (A) (A) (A) (A) (A) (A) (A) (A) (A) (A) (A)
                 (A) (A) (A) (A) (A) (A) (A) (A) (A) (A) (A) (A)
                 (A) (A) (A) (A) (A) (A) (A) (A) (A) (A) (A) (A)
                 (A) (A) (A) (A) (A) (A) (A) (A) (A) (A) (A) (A)
                 (A) (A) (A) (A) (A) (A) (A) (A) (A) (A) (A) (A)
                 (A) (A) (A) (A) (A) (A) (A) (A) (A) (A) (A) (A)
                 (A) (A) (A) (A) (A) (A) (A) (A) (A) (A) (A) (A)
                 (A) (A) (A) (A) (A) (A) (A) (A) (A) (A) (A) (A)
                 (A) (A) (A) (A) (A) (A) (A) (A) (A) (A) (A) (A)
                 (A) (A) (A) (A) (A) (A) (A) (A) (A) (A) (A) (A)
                 (A) (A) (A) (A) (A) (A) (A) (A) (A) (A) (A) (A)
                 (A) (A) (A) (A) (A) (A) (A) (A) (A) (A) (A) (A)
                 (A) (A) (A) (A) (A) (A) (A) (A) (A) (A) (A) (A)
                 (A) (A) (A) (A) (A) (A) (A) (A) (A) (A) (A) (A)
                 (A) (A) (A) (A) (A) (A) (A) (A) (A) (A) (A) (A)
                 (A) (A) (A) (A) (A) (A) (A) (A) (A) (A) (A) (A)
                 (A) (A) (A) (A) (A) (A) (A) (A) (A) (A) (A) (A)
                 (A) (A) (A) (A) (A) (A) (A) (A) (A) (A) (A) (A)
                 (A) (A) (A) (A) (A) (A) (A) (A) (A) (A) (A) (A)
                 (A) (A) (A) (A) (A) (A) (A) (A) (A) (A) (A) (A)
                 (A) (A) (A) (A) (A) (A) (A) (A) (A) (A) (A) (A)
                 (A) (A) (A) (A) (A) (A) (A) (A) (A) (A) (A) (A)
                 (A) (A) (A) (A) (A) (A) (A) (A) (A) (A) (A) (A)
                 (A) (A) (A) (A) (A) (A) (A) (A) (A) (A) (A) (A)
                 (A) (A) (A) (A) (A) (A) (A) (A) (A) (A) (A) (A)
                 (A) (A) (A) (A) (A) (A) (A) (A) (A) (A) (A) (A)
                 (A) (A) (A) (A) (A) (A) (A) (A) (A) (A) (A) (A)
                 (A) (A) (A) (A) (A) (A) (A) (A) (A) (A) (A) (A)
                 (A) (A) (A) (A) (A) (A) (A) (A) (A) (A) (A) (A)
                 (A) (A) (A) (A) (A) (A) (A) (A) (A) (A) (A) (A)
                 (A) (A) (A) (A) (A) (A) (A) (A) (A) (A) (A) (A)
                 (A) (A) (A) (A) (A) (A) (A) (A) (A) (A) (A) (A)
                 (A) (A) (A) (A) (A) (A) (A) (A) (A) (A) (A) (A)
                 (A) (A) (A) (A) (A) (A) (A) (A) (A) (A) (A) (A)
                 (A) (A) (A) (A) (A) (A) (A) (A) (A) (A) (A) (A)
                 (A) (A) (A) (A) (A) (A) (A) (A) (A) (A) (A) (A)
                 (A) (A) (A) (A) (A) (A) (A) (A) (A) (A) (A) (A)
                 (A) (A) (A) (A) (A) (A) (A) (A) (A) (A) (A) (A)
                 (A) (A) (A) (A) (A) (A) (A) (A) (A) (A) (A) (A)
                 (A) (A) (A) (A) (A) (A) (A) (A) (A) (A) (A) (A)
                 (A) (A) (A) (A) (A) (A) (A) (A) (A) (A) (A) (A)
                 (A) (A) (A) (A) (A) (A) (A) (A) (A) (A) (A) (A)
                 (A) (A) (A) (A) (A) (A) (A) (A) (A) (A) (A) (A)
                 (A) (A) (A) (A) (A) (A) (A) (A) (A) (A) (A) (A)
                 (A) (A) (A) (A) (A) (A) (A) (A) (A) (A) (A) (A)
                 (A) (A) (A) (A) (A) (A) (A) (A) (A) (A) (A) (A)
                 (A) (A) (A) (A) (A) (A) (A) (A) (A) (A) (A) (A)
                 (A) (A) (A) (A) (A) (A) (A) (A) (A) (A) (A) (A)
                 (A) (A) (A) (A) (A) (A) (A) (A) (A) (A) (A) (A)
                 (A) (A) (A) (A) (A) (A) (A) (A) (A) (A) (A) (A)
                 (A) (A) (A) (A) (A) (A) (A) (A) (A) (A) (A) (A)
                 (A) (A) (A) (A) (A) (A) (A) (A) (A) (A) (A) (A)
                 (A) (A) (A) (A) (A) (A) (A) (A) (A) (A) (A) (A)
                 (A) (A) (A) (A) (A) (A) (A) (A) (A) (A) (A) (A)
                 (A) (A) (A) (A) (A) (A) (A) (A) (A) (A) (A) (A)
                 (A) (A) (A) (A) (A) (A) (A) (A) (A) (A)
 Beta  Orbitals:
       Occupied  (A) (A) (A) (A) (A) (A) (A) (A) (A) (A) (A) (A)
                 (A) (A) (A) (A) (A) (A) (A) (A) (A) (A) (A) (A)
                 (A) (A) (A) (A) (A) (A) (A) (A) (A) (A) (A) (A)
                 (A) (A) (A) (A) (A) (A) (A) (A) (A) (A) (A) (A)
                 (A) (A) (A) (A) (A) (A) (A) (A) (A) (A) (A) (A)
                 (A) (A) (A) (A) (A) (A) (A) (A) (A) (A) (A) (A)
                 (A) (A) (A) (A) (A) (A) (A) (A) (A) (A) (A) (A)
                 (A) (A) (A) (A) (A) (A) (A) (A) (A) (A) (A) (A)
                 (A) (A) (A) (A) (A) (A) (A) (A) (A) (A) (A) (A)
                 (A) (A) (A) (A) (A) (A) (A) (A) (A) (A) (A) (A)
                 (A) (A) (A) (A) (A) (A) (A) (A) (A) (A) (A) (A)
                 (A) (A) (A) (A) (A) (A) (A) (A) (A) (A) (A) (A)
       Virtual   (A) (A) (A) (A) (A) (A) (A) (A) (A) (A) (A) (A)
                 (A) (A) (A) (A) (A) (A) (A) (A) (A) (A) (A) (A)
                 (A) (A) (A) (A) (A) (A) (A) (A) (A) (A) (A) (A)
                 (A) (A) (A) (A) (A) (A) (A) (A) (A) (A) (A) (A)
                 (A) (A) (A) (A) (A) (A) (A) (A) (A) (A) (A) (A)
                 (A) (A) (A) (A) (A) (A) (A) (A) (A) (A) (A) (A)
                 (A) (A) (A) (A) (A) (A) (A) (A) (A) (A) (A) (A)
                 (A) (A) (A) (A) (A) (A) (A) (A) (A) (A) (A) (A)
                 (A) (A) (A) (A) (A) (A) (A) (A) (A) (A) (A) (A)
                 (A) (A) (A) (A) (A) (A) (A) (A) (A) (A) (A) (A)
                 (A) (A) (A) (A) (A) (A) (A) (A) (A) (A) (A) (A)
                 (A) (A) (A) (A) (A) (A) (A) (A) (A) (A) (A) (A)
                 (A) (A) (A) (A) (A) (A) (A) (A) (A) (A) (A) (A)
                 (A) (A) (A) (A) (A) (A) (A) (A) (A) (A) (A) (A)
                 (A) (A) (A) (A) (A) (A) (A) (A) (A) (A) (A) (A)
                 (A) (A) (A) (A) (A) (A) (A) (A) (A) (A) (A) (A)
                 (A) (A) (A) (A) (A) (A) (A) (A) (A) (A) (A) (A)
                 (A) (A) (A) (A) (A) (A) (A) (A) (A) (A) (A) (A)
                 (A) (A) (A) (A) (A) (A) (A) (A) (A) (A) (A) (A)
                 (A) (A) (A) (A) (A) (A) (A) (A) (A) (A) (A) (A)
                 (A) (A) (A) (A) (A) (A) (A) (A) (A) (A) (A) (A)
                 (A) (A) (A) (A) (A) (A) (A) (A) (A) (A) (A) (A)
                 (A) (A) (A) (A) (A) (A) (A) (A) (A) (A) (A) (A)
                 (A) (A) (A) (A) (A) (A) (A) (A) (A) (A) (A) (A)
                 (A) (A) (A) (A) (A) (A) (A) (A) (A) (A) (A) (A)
                 (A) (A) (A) (A) (A) (A) (A) (A) (A) (A) (A) (A)
                 (A) (A) (A) (A) (A) (A) (A) (A) (A) (A) (A) (A)
                 (A) (A) (A) (A) (A) (A) (A) (A) (A) (A) (A) (A)
                 (A) (A) (A) (A) (A) (A) (A) (A) (A) (A) (A) (A)
                 (A) (A) (A) (A) (A) (A) (A) (A) (A) (A) (A) (A)
                 (A) (A) (A) (A) (A) (A) (A) (A) (A) (A) (A) (A)
                 (A) (A) (A) (A) (A) (A) (A) (A) (A) (A) (A) (A)
                 (A) (A) (A) (A) (A) (A) (A) (A) (A) (A) (A) (A)
                 (A) (A) (A) (A) (A) (A) (A) (A) (A) (A) (A) (A)
                 (A) (A) (A) (A) (A) (A) (A) (A) (A) (A) (A) (A)
                 (A) (A) (A) (A) (A) (A) (A) (A) (A) (A) (A) (A)
                 (A) (A) (A) (A) (A) (A) (A) (A) (A) (A) (A) (A)
                 (A) (A) (A) (A) (A) (A) (A) (A) (A) (A) (A) (A)
                 (A) (A) (A) (A) (A) (A) (A) (A) (A) (A) (A) (A)
                 (A) (A) (A) (A) (A) (A) (A) (A) (A) (A) (A) (A)
                 (A) (A) (A) (A) (A) (A) (A) (A) (A) (A) (A) (A)
                 (A) (A) (A) (A) (A) (A) (A) (A) (A) (A) (A) (A)
                 (A) (A) (A) (A) (A) (A) (A) (A) (A) (A) (A) (A)
                 (A) (A) (A) (A) (A) (A) (A) (A) (A) (A) (A) (A)
                 (A) (A) (A) (A) (A) (A) (A) (A) (A) (A) (A) (A)
                 (A) (A) (A) (A) (A) (A) (A) (A) (A) (A) (A) (A)
                 (A) (A) (A) (A) (A) (A) (A) (A) (A) (A) (A) (A)
                 (A) (A) (A) (A) (A) (A) (A) (A) (A) (A) (A) (A)
                 (A) (A) (A) (A) (A) (A) (A) (A) (A) (A) (A) (A)
                 (A) (A) (A) (A) (A) (A) (A) (A) (A) (A) (A) (A)
                 (A) (A) (A) (A) (A) (A) (A) (A) (A) (A) (A) (A)
                 (A) (A) (A) (A) (A) (A) (A) (A) (A) (A) (A) (A)
                 (A) (A) (A) (A) (A) (A) (A) (A) (A) (A) (A) (A)
                 (A) (A) (A) (A) (A) (A) (A) (A) (A) (A) (A) (A)
                 (A) (A) (A) (A) (A) (A) (A) (A) (A) (A) (A) (A)
                 (A) (A) (A) (A) (A) (A) (A) (A) (A) (A) (A) (A)
                 (A) (A) (A) (A) (A) (A) (A) (A) (A) (A) (A) (A)
                 (A) (A)
 The electronic state is 5-A.
 Alpha  occ. eigenvalues -- -256.00899-101.41862-101.40809 -29.98077 -25.86773
 Alpha  occ. eigenvalues --  -25.84183 -25.83747 -14.43721 -14.42933 -14.39407
 Alpha  occ. eigenvalues --  -14.38407 -14.36763 -14.36367 -14.33915 -14.33805
 Alpha  occ. eigenvalues --  -10.25223 -10.24521 -10.24385 -10.24303 -10.24298
 Alpha  occ. eigenvalues --  -10.23888 -10.23148 -10.22595 -10.22545 -10.21537
 Alpha  occ. eigenvalues --  -10.21003 -10.20958 -10.20858 -10.20441 -10.20346
 Alpha  occ. eigenvalues --  -10.20274 -10.20262 -10.20162 -10.20053 -10.20048
 Alpha  occ. eigenvalues --  -10.19817 -10.19526 -10.19305 -10.19163 -10.19115
 Alpha  occ. eigenvalues --  -10.19072  -9.33301  -9.32238  -7.09327  -7.09054
 Alpha  occ. eigenvalues --   -7.09030  -7.08248  -7.07988  -7.07966  -3.49180
 Alpha  occ. eigenvalues --   -2.30834  -2.25608  -2.24640  -1.13410  -1.12655
 Alpha  occ. eigenvalues --   -0.97725  -0.97516  -0.95767  -0.95139  -0.88274
 Alpha  occ. eigenvalues --   -0.87345  -0.85080  -0.84620  -0.82815  -0.82561
 Alpha  occ. eigenvalues --   -0.79162  -0.78881  -0.78286  -0.77434  -0.77404
 Alpha  occ. eigenvalues --   -0.76809  -0.69305  -0.68934  -0.68904  -0.68069
 Alpha  occ. eigenvalues --   -0.67798  -0.67491  -0.65422  -0.65279  -0.64410
 Alpha  occ. eigenvalues --   -0.63966  -0.62496  -0.61804  -0.60637  -0.60024
 Alpha  occ. eigenvalues --   -0.58322  -0.57762  -0.54592  -0.54405  -0.52213
 Alpha  occ. eigenvalues --   -0.51618  -0.51551  -0.51471  -0.51142  -0.50303
 Alpha  occ. eigenvalues --   -0.49594  -0.49286  -0.48956  -0.48606  -0.47736
 Alpha  occ. eigenvalues --   -0.46998  -0.46433  -0.45812  -0.45498  -0.45237
 Alpha  occ. eigenvalues --   -0.45071  -0.44510  -0.43601  -0.43262  -0.43020
 Alpha  occ. eigenvalues --   -0.42758  -0.40707  -0.40123  -0.39766  -0.39726
 Alpha  occ. eigenvalues --   -0.39028  -0.38786  -0.38339  -0.38143  -0.38029
 Alpha  occ. eigenvalues --   -0.37151  -0.35263  -0.34865  -0.34496  -0.33551
 Alpha  occ. eigenvalues --   -0.32820  -0.32394  -0.32068  -0.31676  -0.31393
 Alpha  occ. eigenvalues --   -0.31104  -0.30575  -0.30010  -0.28663  -0.28489
 Alpha  occ. eigenvalues --   -0.27883  -0.27628  -0.27252  -0.26703  -0.25620
 Alpha  occ. eigenvalues --   -0.25382  -0.24707  -0.21202  -0.21130  -0.20743
 Alpha  occ. eigenvalues --   -0.20310  -0.19893  -0.18921
 Alpha virt. eigenvalues --   -0.06716  -0.06450  -0.05837  -0.05388  -0.04037
 Alpha virt. eigenvalues --   -0.03937  -0.03786  -0.02916  -0.00868   0.00295
 Alpha virt. eigenvalues --    0.02022   0.02424   0.03238   0.03634   0.04581
 Alpha virt. eigenvalues --    0.04869   0.04981   0.05091   0.06583   0.06932
 Alpha virt. eigenvalues --    0.07592   0.07886   0.08903   0.09025   0.09718
 Alpha virt. eigenvalues --    0.09964   0.10189   0.10936   0.11465   0.12180
 Alpha virt. eigenvalues --    0.12775   0.13267   0.13606   0.13803   0.14062
 Alpha virt. eigenvalues --    0.14799   0.15852   0.16016   0.16669   0.17302
 Alpha virt. eigenvalues --    0.17787   0.18262   0.18672   0.19149   0.21498
 Alpha virt. eigenvalues --    0.21728   0.22165   0.23156   0.24027   0.24737
 Alpha virt. eigenvalues --    0.24767   0.25405   0.25912   0.26134   0.26270
 Alpha virt. eigenvalues --    0.26508   0.26563   0.27169   0.27550   0.28140
 Alpha virt. eigenvalues --    0.28314   0.28866   0.28946   0.29162   0.29743
 Alpha virt. eigenvalues --    0.30078   0.31007   0.32330   0.32493   0.32916
 Alpha virt. eigenvalues --    0.33370   0.34129   0.34550   0.34896   0.35148
 Alpha virt. eigenvalues --    0.35370   0.35677   0.35864   0.36429   0.36676
 Alpha virt. eigenvalues --    0.36809   0.37275   0.37340   0.37590   0.37925
 Alpha virt. eigenvalues --    0.38313   0.38798   0.38968   0.39060   0.39525
 Alpha virt. eigenvalues --    0.39553   0.39970   0.40171   0.40329   0.40662
 Alpha virt. eigenvalues --    0.41131   0.41469   0.41618   0.41795   0.41833
 Alpha virt. eigenvalues --    0.42237   0.42349   0.42774   0.42967   0.43278
 Alpha virt. eigenvalues --    0.43841   0.44130   0.44668   0.45076   0.45562
 Alpha virt. eigenvalues --    0.45956   0.46273   0.46693   0.47370   0.48011
 Alpha virt. eigenvalues --    0.48313   0.48789   0.48953   0.49974   0.50114
 Alpha virt. eigenvalues --    0.50711   0.51204   0.51482   0.52270   0.52895
 Alpha virt. eigenvalues --    0.53285   0.53967   0.54274   0.54840   0.54983
 Alpha virt. eigenvalues --    0.55336   0.55774   0.56207   0.56443   0.56832
 Alpha virt. eigenvalues --    0.57102   0.57814   0.57882   0.58025   0.58226
 Alpha virt. eigenvalues --    0.58546   0.58649   0.58981   0.59173   0.59658
 Alpha virt. eigenvalues --    0.59787   0.60064   0.60321   0.60612   0.61118
 Alpha virt. eigenvalues --    0.61530   0.61693   0.62572   0.62861   0.63301
 Alpha virt. eigenvalues --    0.63912   0.64653   0.65191   0.65437   0.65790
 Alpha virt. eigenvalues --    0.66113   0.66326   0.67061   0.67459   0.67821
 Alpha virt. eigenvalues --    0.67908   0.68097   0.68740   0.70172   0.70819
 Alpha virt. eigenvalues --    0.71174   0.71319   0.71712   0.72104   0.72454
 Alpha virt. eigenvalues --    0.72706   0.73674   0.74076   0.74430   0.74711
 Alpha virt. eigenvalues --    0.75330   0.76027   0.76678   0.77339   0.77636
 Alpha virt. eigenvalues --    0.77755   0.78184   0.78975   0.79553   0.80326
 Alpha virt. eigenvalues --    0.80622   0.81120   0.81796   0.81990   0.82241
 Alpha virt. eigenvalues --    0.83060   0.83203   0.84107   0.84250   0.84539
 Alpha virt. eigenvalues --    0.85164   0.85865   0.87015   0.87627   0.88262
 Alpha virt. eigenvalues --    0.88922   0.89793   0.90438   0.90906   0.91260
 Alpha virt. eigenvalues --    0.92197   0.92553   0.94001   0.94366   0.94569
 Alpha virt. eigenvalues --    0.94960   0.95664   0.96129   0.96871   0.97450
 Alpha virt. eigenvalues --    0.97674   0.97723   0.98674   0.98908   0.99258
 Alpha virt. eigenvalues --    0.99490   0.99701   0.99869   1.00187   1.00322
 Alpha virt. eigenvalues --    1.00762   1.01283   1.01414   1.02273   1.02537
 Alpha virt. eigenvalues --    1.02765   1.02985   1.03497   1.04005   1.04402
 Alpha virt. eigenvalues --    1.05229   1.05474   1.05693   1.05976   1.06448
 Alpha virt. eigenvalues --    1.07664   1.08085   1.08369   1.08773   1.10279
 Alpha virt. eigenvalues --    1.10892   1.11286   1.11821   1.13293   1.14012
 Alpha virt. eigenvalues --    1.15983   1.16403   1.16592   1.17025   1.17742
 Alpha virt. eigenvalues --    1.18669   1.19561   1.20321   1.21069   1.21657
 Alpha virt. eigenvalues --    1.22019   1.23957   1.25404   1.26207   1.27383
 Alpha virt. eigenvalues --    1.27904   1.28820   1.29575   1.30327   1.31469
 Alpha virt. eigenvalues --    1.32207   1.34098   1.34313   1.35136   1.35746
 Alpha virt. eigenvalues --    1.37408   1.38348   1.39894   1.41647   1.42034
 Alpha virt. eigenvalues --    1.42284   1.42803   1.43058   1.43474   1.44149
 Alpha virt. eigenvalues --    1.44259   1.45433   1.46070   1.46332   1.46686
 Alpha virt. eigenvalues --    1.47708   1.48287   1.48945   1.50791   1.51274
 Alpha virt. eigenvalues --    1.51528   1.51675   1.52178   1.52637   1.52743
 Alpha virt. eigenvalues --    1.52946   1.53229   1.53496   1.53727   1.53925
 Alpha virt. eigenvalues --    1.55339   1.55602   1.56348   1.56640   1.56745
 Alpha virt. eigenvalues --    1.57178   1.58263   1.59020   1.59378   1.59786
 Alpha virt. eigenvalues --    1.59925   1.60160   1.60852   1.61592   1.61941
 Alpha virt. eigenvalues --    1.63120   1.63431   1.64087   1.65661   1.65879
 Alpha virt. eigenvalues --    1.66278   1.66874   1.67405   1.67881   1.69338
 Alpha virt. eigenvalues --    1.70326   1.70741   1.71250   1.71286   1.71608
 Alpha virt. eigenvalues --    1.72417   1.73618   1.73816   1.74523   1.74968
 Alpha virt. eigenvalues --    1.75808   1.76036   1.76350   1.76990   1.77262
 Alpha virt. eigenvalues --    1.77998   1.78637   1.79358   1.79718   1.80477
 Alpha virt. eigenvalues --    1.81010   1.81270   1.81700   1.82070   1.83418
 Alpha virt. eigenvalues --    1.84437   1.87295   1.87733   1.87784   1.88137
 Alpha virt. eigenvalues --    1.88214   1.88449   1.88618   1.89173   1.89409
 Alpha virt. eigenvalues --    1.89803   1.89970   1.90268   1.90387   1.91210
 Alpha virt. eigenvalues --    1.91385   1.91536   1.92373   1.93409   1.94174
 Alpha virt. eigenvalues --    1.94638   1.95176   1.95893   1.96608   1.97733
 Alpha virt. eigenvalues --    1.97885   1.98438   1.99006   1.99173   1.99380
 Alpha virt. eigenvalues --    1.99973   2.01642   2.03879   2.04293   2.04618
 Alpha virt. eigenvalues --    2.05144   2.05326   2.05828   2.06667   2.06975
 Alpha virt. eigenvalues --    2.11969   2.12273   2.13419   2.13670   2.15687
 Alpha virt. eigenvalues --    2.15994   2.17528   2.17717   2.18171   2.18687
 Alpha virt. eigenvalues --    2.21948   2.22720   2.23006   2.23664   2.24596
 Alpha virt. eigenvalues --    2.24675   2.24904   2.25620   2.26749   2.27201
 Alpha virt. eigenvalues --    2.27499   2.27828   2.28168   2.28417   2.28881
 Alpha virt. eigenvalues --    2.29195   2.29331   2.29628   2.30040   2.30483
 Alpha virt. eigenvalues --    2.30874   2.33589   2.34324   2.34766   2.35143
 Alpha virt. eigenvalues --    2.36285   2.36679   2.38034   2.38881   2.39535
 Alpha virt. eigenvalues --    2.40970   2.41968   2.42408   2.43767   2.44277
 Alpha virt. eigenvalues --    2.44947   2.47672   2.47977   2.49368   2.49553
 Alpha virt. eigenvalues --    2.52269   2.52960   2.55476   2.55701   2.56172
 Alpha virt. eigenvalues --    2.57064   2.57274   2.57533   2.58161   2.58285
 Alpha virt. eigenvalues --    2.58726   2.58872   2.59434   2.59721   2.60237
 Alpha virt. eigenvalues --    2.60424   2.60483   2.60579   2.61192   2.61453
 Alpha virt. eigenvalues --    2.61854   2.61980   2.62082   2.62404   2.62932
 Alpha virt. eigenvalues --    2.63125   2.63450   2.64037   2.64191   2.64924
 Alpha virt. eigenvalues --    2.65334   2.65795   2.66346   2.66602   2.67030
 Alpha virt. eigenvalues --    2.67504   2.67879   2.68401   2.69579   2.69882
 Alpha virt. eigenvalues --    2.70867   2.71358   2.72167   2.72473   2.72578
 Alpha virt. eigenvalues --    2.73268   2.73911   2.74220   2.74650   2.75742
 Alpha virt. eigenvalues --    2.76157   2.77272   2.78391   2.78787   2.79589
 Alpha virt. eigenvalues --    2.80118   2.80823   2.81889   2.82560   2.83465
 Alpha virt. eigenvalues --    2.83553   2.83821   2.84461   2.85537   2.85847
 Alpha virt. eigenvalues --    2.87230   2.87722   2.88050   2.88391   2.88742
 Alpha virt. eigenvalues --    2.89212   2.89555   2.89856   2.91227   2.92697
 Alpha virt. eigenvalues --    2.94114   2.95604   2.96057   2.96586   2.97089
 Alpha virt. eigenvalues --    2.98430   3.00519   3.01279   3.02794   3.03653
 Alpha virt. eigenvalues --    3.03971   3.05309   3.07084   3.08452   3.12196
 Alpha virt. eigenvalues --    3.13026   3.13368   3.14282   3.15699   3.16273
 Alpha virt. eigenvalues --    3.22435   3.23428   3.25123   3.26319   3.30523
 Alpha virt. eigenvalues --    3.31433   3.32338   3.33239   3.33923   3.34489
 Alpha virt. eigenvalues --    3.36433   3.37880   3.39283   3.41476   3.41767
 Alpha virt. eigenvalues --    3.43780   3.44209   3.44320   3.45292   3.45378
 Alpha virt. eigenvalues --    3.45522   3.45836   3.46574   3.56113   3.56872
 Alpha virt. eigenvalues --    3.58671   3.59636   3.62292   3.62732   3.63510
 Alpha virt. eigenvalues --    3.64001   3.70713   3.71439   3.74131   3.74974
 Alpha virt. eigenvalues --    3.82753   3.83878   3.84357   3.84951   3.87345
 Alpha virt. eigenvalues --    3.88290   3.88792   3.89606   3.94514   3.95589
 Alpha virt. eigenvalues --    3.96420   3.98618   3.99128   3.99433   4.00248
 Alpha virt. eigenvalues --    4.00652   4.02565   4.03583   4.04405   4.05108
 Alpha virt. eigenvalues --    4.08838   4.09159   4.10191   4.10291   4.14629
 Alpha virt. eigenvalues --    4.16628   4.26234   4.26358   4.41165   4.47043
 Alpha virt. eigenvalues --    4.48479   4.50320   4.62132   4.65495   4.79188
 Alpha virt. eigenvalues --    4.81020   4.81282   4.82212   5.07060   5.08396
 Alpha virt. eigenvalues --    5.22367   5.22788   5.60805   5.61380   5.62410
 Alpha virt. eigenvalues --    5.68931   5.73501   5.89093   5.99967   7.85265
 Alpha virt. eigenvalues --    7.93106   8.07310   9.58753   9.75108  23.47210
 Alpha virt. eigenvalues --   23.48235  23.60155  23.60419  23.75978  23.76724
 Alpha virt. eigenvalues --   23.86532  23.87017  23.90190  23.91137  23.91691
 Alpha virt. eigenvalues --   23.92671  23.97146  23.97639  24.04623  24.05559
 Alpha virt. eigenvalues --   24.06214  24.06365  24.07586  24.08617  24.10699
 Alpha virt. eigenvalues --   24.11655  24.13853  24.13921  24.16669  24.17666
 Alpha virt. eigenvalues --   25.56050  25.64149  25.67083  25.73286  25.77142
 Alpha virt. eigenvalues --   25.91603  26.28003  33.78059  33.84480  33.95195
 Alpha virt. eigenvalues --   35.35795  35.36595  35.47421  35.48399  35.59327
 Alpha virt. eigenvalues --   35.59849  35.64196  35.64377 147.16529 215.51838
 Alpha virt. eigenvalues --  215.71606 776.99814
  Beta  occ. eigenvalues -- -256.00921-101.41765-101.40752 -29.90382 -25.79490
  Beta  occ. eigenvalues --  -25.78274 -25.78072 -14.43711 -14.42927 -14.39401
  Beta  occ. eigenvalues --  -14.38444 -14.36647 -14.36238 -14.33799 -14.33702
  Beta  occ. eigenvalues --  -10.25222 -10.24521 -10.24380 -10.24308 -10.24296
  Beta  occ. eigenvalues --  -10.23882 -10.23147 -10.22598 -10.22550 -10.21533
  Beta  occ. eigenvalues --  -10.21009 -10.20957 -10.20853 -10.20441 -10.20342
  Beta  occ. eigenvalues --  -10.20274 -10.20262 -10.20162 -10.20052 -10.20049
  Beta  occ. eigenvalues --  -10.19814 -10.19525 -10.19305 -10.19163 -10.19116
  Beta  occ. eigenvalues --  -10.19072  -9.33208  -9.32183  -7.09171  -7.08923
  Beta  occ. eigenvalues --   -7.08911  -7.08124  -7.07934  -7.07906  -3.30802
  Beta  occ. eigenvalues --   -2.08260  -2.07456  -2.07206  -1.13361  -1.12629
  Beta  occ. eigenvalues --   -0.97630  -0.97428  -0.95701  -0.95071  -0.88262
  Beta  occ. eigenvalues --   -0.87333  -0.85059  -0.84622  -0.82784  -0.82524
  Beta  occ. eigenvalues --   -0.79147  -0.78872  -0.78278  -0.77418  -0.77384
  Beta  occ. eigenvalues --   -0.76800  -0.69257  -0.68889  -0.68401  -0.67966
  Beta  occ. eigenvalues --   -0.67667  -0.67197  -0.65387  -0.65239  -0.64393
  Beta  occ. eigenvalues --   -0.63943  -0.62465  -0.61775  -0.60608  -0.59997
  Beta  occ. eigenvalues --   -0.58294  -0.57732  -0.54548  -0.54362  -0.52188
  Beta  occ. eigenvalues --   -0.51587  -0.51510  -0.51444  -0.51110  -0.50327
  Beta  occ. eigenvalues --   -0.49578  -0.49267  -0.48913  -0.48554  -0.47716
  Beta  occ. eigenvalues --   -0.46994  -0.46426  -0.45800  -0.45491  -0.45220
  Beta  occ. eigenvalues --   -0.45052  -0.44503  -0.43422  -0.43062  -0.42967
  Beta  occ. eigenvalues --   -0.42597  -0.40612  -0.39863  -0.39658  -0.39613
  Beta  occ. eigenvalues --   -0.38944  -0.38482  -0.38146  -0.38084  -0.37231
  Beta  occ. eigenvalues --   -0.36961  -0.34924  -0.34404  -0.33274  -0.32000
  Beta  occ. eigenvalues --   -0.31717  -0.31467  -0.31061  -0.30944  -0.30487
  Beta  occ. eigenvalues --   -0.29889  -0.28610  -0.27909  -0.27627  -0.27184
  Beta  occ. eigenvalues --   -0.25572  -0.25241  -0.25044  -0.23531  -0.21822
  Beta  occ. eigenvalues --   -0.21540  -0.21300  -0.20084  -0.15581
  Beta virt. eigenvalues --   -0.06762  -0.06498  -0.06158  -0.05355  -0.04145
  Beta virt. eigenvalues --   -0.03943  -0.03793  -0.02919  -0.01163  -0.00451
  Beta virt. eigenvalues --    0.00246   0.00505   0.01298   0.02027   0.02475
  Beta virt. eigenvalues --    0.03248   0.03697   0.04480   0.04871   0.04977
  Beta virt. eigenvalues --    0.05074   0.05777   0.06592   0.06943   0.07612
  Beta virt. eigenvalues --    0.07895   0.08918   0.09041   0.09765   0.10033
  Beta virt. eigenvalues --    0.10287   0.10976   0.11495   0.12227   0.12863
  Beta virt. eigenvalues --    0.13343   0.13791   0.13902   0.14160   0.14863
  Beta virt. eigenvalues --    0.15916   0.16055   0.16710   0.17842   0.17976
  Beta virt. eigenvalues --    0.18546   0.19016   0.19437   0.21651   0.22028
  Beta virt. eigenvalues --    0.22276   0.23647   0.24056   0.24761   0.24841
  Beta virt. eigenvalues --    0.25463   0.25940   0.26226   0.26285   0.26528
  Beta virt. eigenvalues --    0.26632   0.27226   0.27637   0.28182   0.28390
  Beta virt. eigenvalues --    0.29026   0.29054   0.29242   0.29910   0.30353
  Beta virt. eigenvalues --    0.31095   0.32384   0.32689   0.32986   0.33467
  Beta virt. eigenvalues --    0.34275   0.34641   0.34985   0.35249   0.35479
  Beta virt. eigenvalues --    0.35753   0.35934   0.36488   0.36758   0.36857
  Beta virt. eigenvalues --    0.37304   0.37420   0.37636   0.37950   0.38373
  Beta virt. eigenvalues --    0.38822   0.39024   0.39165   0.39616   0.39654
  Beta virt. eigenvalues --    0.40002   0.40238   0.40376   0.40686   0.41209
  Beta virt. eigenvalues --    0.41509   0.41662   0.41824   0.41866   0.42251
  Beta virt. eigenvalues --    0.42386   0.42805   0.42980   0.43327   0.43893
  Beta virt. eigenvalues --    0.44196   0.44820   0.45154   0.45616   0.46021
  Beta virt. eigenvalues --    0.46364   0.46764   0.47409   0.48069   0.48379
  Beta virt. eigenvalues --    0.48877   0.49023   0.50070   0.50179   0.50837
  Beta virt. eigenvalues --    0.51264   0.51552   0.52326   0.53039   0.53358
  Beta virt. eigenvalues --    0.54130   0.54470   0.54957   0.55395   0.55688
  Beta virt. eigenvalues --    0.55819   0.56312   0.56557   0.56918   0.57299
  Beta virt. eigenvalues --    0.57825   0.57934   0.58172   0.58234   0.58595
  Beta virt. eigenvalues --    0.58745   0.59028   0.59186   0.59778   0.59964
  Beta virt. eigenvalues --    0.60139   0.60430   0.60915   0.61242   0.61579
  Beta virt. eigenvalues --    0.61755   0.62686   0.62904   0.63630   0.63972
  Beta virt. eigenvalues --    0.64750   0.65287   0.65477   0.65894   0.66158
  Beta virt. eigenvalues --    0.66457   0.67248   0.67848   0.67945   0.68071
  Beta virt. eigenvalues --    0.68243   0.68937   0.70218   0.70955   0.71236
  Beta virt. eigenvalues --    0.71487   0.71778   0.72219   0.72490   0.72856
  Beta virt. eigenvalues --    0.73825   0.74172   0.74566   0.74868   0.75713
  Beta virt. eigenvalues --    0.76115   0.76797   0.77537   0.77850   0.77907
  Beta virt. eigenvalues --    0.78262   0.79095   0.79601   0.80379   0.80799
  Beta virt. eigenvalues --    0.81270   0.81925   0.82078   0.82320   0.83111
  Beta virt. eigenvalues --    0.83264   0.84215   0.84577   0.84607   0.85346
  Beta virt. eigenvalues --    0.86241   0.87115   0.87977   0.88435   0.89080
  Beta virt. eigenvalues --    0.90000   0.90656   0.91407   0.91787   0.92351
  Beta virt. eigenvalues --    0.93316   0.94470   0.94623   0.95560   0.95828
  Beta virt. eigenvalues --    0.96423   0.96627   0.97066   0.97796   0.97918
  Beta virt. eigenvalues --    0.98081   0.98859   0.99217   0.99451   0.99716
  Beta virt. eigenvalues --    0.99825   0.99959   1.00353   1.00393   1.00920
  Beta virt. eigenvalues --    1.01422   1.01598   1.02370   1.02659   1.02892
  Beta virt. eigenvalues --    1.03362   1.03676   1.04175   1.04606   1.05342
  Beta virt. eigenvalues --    1.05570   1.05762   1.06138   1.06474   1.07682
  Beta virt. eigenvalues --    1.08135   1.08411   1.08928   1.10343   1.10966
  Beta virt. eigenvalues --    1.11326   1.11861   1.13346   1.14272   1.16187
  Beta virt. eigenvalues --    1.16581   1.16635   1.17467   1.18354   1.19123
  Beta virt. eigenvalues --    1.20151   1.20882   1.21257   1.21925   1.22485
  Beta virt. eigenvalues --    1.25333   1.26225   1.26398   1.27641   1.28065
  Beta virt. eigenvalues --    1.29020   1.29747   1.30434   1.31602   1.32285
  Beta virt. eigenvalues --    1.34828   1.34949   1.35890   1.37365   1.38544
  Beta virt. eigenvalues --    1.40339   1.40820   1.41766   1.42065   1.42501
  Beta virt. eigenvalues --    1.42965   1.43090   1.43952   1.44329   1.44528
  Beta virt. eigenvalues --    1.45897   1.46307   1.47157   1.47839   1.48533
  Beta virt. eigenvalues --    1.49052   1.50791   1.50978   1.51423   1.51630
  Beta virt. eigenvalues --    1.51915   1.52522   1.52670   1.52915   1.53232
  Beta virt. eigenvalues --    1.53421   1.53606   1.53948   1.54533   1.55383
  Beta virt. eigenvalues --    1.55860   1.56412   1.56774   1.56958   1.57197
  Beta virt. eigenvalues --    1.58300   1.59060   1.59470   1.59906   1.60144
  Beta virt. eigenvalues --    1.60345   1.61326   1.61889   1.62202   1.63399
  Beta virt. eigenvalues --    1.63647   1.64477   1.65835   1.66033   1.66682
  Beta virt. eigenvalues --    1.67093   1.67566   1.67950   1.69995   1.70439
  Beta virt. eigenvalues --    1.70863   1.71307   1.71365   1.71810   1.72783
  Beta virt. eigenvalues --    1.73814   1.74025   1.74894   1.74994   1.76040
  Beta virt. eigenvalues --    1.76225   1.76727   1.77277   1.77380   1.78485
  Beta virt. eigenvalues --    1.78911   1.79736   1.80065   1.80654   1.81170
  Beta virt. eigenvalues --    1.81831   1.82147   1.82966   1.84401   1.86421
  Beta virt. eigenvalues --    1.87556   1.87790   1.88007   1.88254   1.88485
  Beta virt. eigenvalues --    1.88643   1.88692   1.89210   1.89449   1.89906
  Beta virt. eigenvalues --    1.90093   1.90385   1.90610   1.91265   1.91508
  Beta virt. eigenvalues --    1.92332   1.92950   1.93653   1.94592   1.94944
  Beta virt. eigenvalues --    1.95320   1.96551   1.96749   1.97838   1.97941
  Beta virt. eigenvalues --    1.98492   1.99054   1.99391   1.99688   2.00270
  Beta virt. eigenvalues --    2.02542   2.03926   2.04326   2.04731   2.05203
  Beta virt. eigenvalues --    2.05630   2.05955   2.06936   2.07125   2.12005
  Beta virt. eigenvalues --    2.12289   2.13510   2.13745   2.15744   2.16055
  Beta virt. eigenvalues --    2.17621   2.17795   2.18278   2.18787   2.21995
  Beta virt. eigenvalues --    2.22759   2.23082   2.23755   2.24648   2.24888
  Beta virt. eigenvalues --    2.24980   2.25746   2.27038   2.27253   2.27607
  Beta virt. eigenvalues --    2.28016   2.28285   2.28546   2.29010   2.29296
  Beta virt. eigenvalues --    2.29447   2.30102   2.30117   2.30904   2.31169
  Beta virt. eigenvalues --    2.33677   2.34374   2.34877   2.35219   2.36373
  Beta virt. eigenvalues --    2.36737   2.38148   2.39040   2.40597   2.41123
  Beta virt. eigenvalues --    2.42103   2.42609   2.43836   2.44354   2.45049
  Beta virt. eigenvalues --    2.47769   2.48037   2.49499   2.49644   2.52284
  Beta virt. eigenvalues --    2.52963   2.55552   2.55766   2.56254   2.57116
  Beta virt. eigenvalues --    2.57287   2.57607   2.58175   2.58315   2.58770
  Beta virt. eigenvalues --    2.58904   2.59443   2.59779   2.60301   2.60438
  Beta virt. eigenvalues --    2.60564   2.60664   2.61209   2.61470   2.61880
  Beta virt. eigenvalues --    2.62067   2.62129   2.62468   2.62940   2.63207
  Beta virt. eigenvalues --    2.63564   2.64063   2.64234   2.64954   2.65418
  Beta virt. eigenvalues --    2.65883   2.66501   2.66685   2.67098   2.67572
  Beta virt. eigenvalues --    2.67965   2.68430   2.69632   2.69946   2.70947
  Beta virt. eigenvalues --    2.71416   2.72268   2.72568   2.72650   2.73339
  Beta virt. eigenvalues --    2.74096   2.74396   2.74874   2.75801   2.76557
  Beta virt. eigenvalues --    2.77582   2.78498   2.78881   2.79674   2.80195
  Beta virt. eigenvalues --    2.81005   2.82059   2.83024   2.83600   2.83852
  Beta virt. eigenvalues --    2.84485   2.87364   2.87692   2.88281   2.88662
  Beta virt. eigenvalues --    2.89447   2.89853   2.91925   2.92319   2.92678
  Beta virt. eigenvalues --    2.93245   2.94517   2.95249   2.95869   2.96470
  Beta virt. eigenvalues --    2.96639   2.97611   2.98581   2.99619   3.01587
  Beta virt. eigenvalues --    3.02734   3.03246   3.03583   3.04185   3.05663
  Beta virt. eigenvalues --    3.07069   3.08433   3.09287   3.12254   3.13051
  Beta virt. eigenvalues --    3.13582   3.14521   3.16342   3.16958   3.22597
  Beta virt. eigenvalues --    3.23605   3.25406   3.26508   3.30535   3.31457
  Beta virt. eigenvalues --    3.32381   3.33243   3.34173   3.34739   3.37982
  Beta virt. eigenvalues --    3.38598   3.40949   3.41735   3.43375   3.44221
  Beta virt. eigenvalues --    3.44288   3.45013   3.45299   3.45468   3.45527
  Beta virt. eigenvalues --    3.46556   3.46697   3.56224   3.57001   3.58701
  Beta virt. eigenvalues --    3.59657   3.62348   3.62746   3.63526   3.64087
  Beta virt. eigenvalues --    3.70898   3.71557   3.74270   3.75077   3.82815
  Beta virt. eigenvalues --    3.83924   3.84400   3.84988   3.87417   3.88369
  Beta virt. eigenvalues --    3.88868   3.89674   3.94517   3.95589   3.96456
  Beta virt. eigenvalues --    3.98685   3.99146   3.99462   4.00265   4.00680
  Beta virt. eigenvalues --    4.02602   4.03619   4.04465   4.05172   4.08848
  Beta virt. eigenvalues --    4.09161   4.10194   4.10291   4.14716   4.16717
  Beta virt. eigenvalues --    4.26257   4.26389   4.41420   4.47341   4.48542
  Beta virt. eigenvalues --    4.50406   4.62294   4.65731   4.79250   4.81043
  Beta virt. eigenvalues --    4.81321   4.82215   5.07072   5.08402   5.22439
  Beta virt. eigenvalues --    5.22860   5.60895   5.61690   5.75867   5.80688
  Beta virt. eigenvalues --    5.82673   6.02186   6.13357   7.98851   8.04252
  Beta virt. eigenvalues --    8.18305   9.58920   9.75253  23.47210  23.48236
  Beta virt. eigenvalues --   23.60159  23.60419  23.75980  23.76725  23.86535
  Beta virt. eigenvalues --   23.87017  23.90190  23.91138  23.91692  23.92671
  Beta virt. eigenvalues --   23.97143  23.97644  24.04623  24.05559  24.06216
  Beta virt. eigenvalues --   24.06367  24.07587  24.08616  24.10701  24.11657
  Beta virt. eigenvalues --   24.13853  24.13924  24.16670  24.17666  25.56218
  Beta virt. eigenvalues --   25.64307  25.67245  25.73342  25.79433  25.91971
  Beta virt. eigenvalues --   26.36413  33.88111  33.92767  34.03418  35.35829
  Beta virt. eigenvalues --   35.36604  35.47434  35.48399  35.59427  35.59952
  Beta virt. eigenvalues --   35.64321  35.64492 147.20500 215.51910 215.71677
  Beta virt. eigenvalues --  777.00584
          Condensed to atoms (all electrons):
          Atomic-Atomic Spin Densities.
 Mulliken charges and spin densities:
               1          2
     1  Fe   1.382938   3.757295
     2  Cl  -0.715042   0.104911
     3  N   -0.535680   0.014385
     4  N   -0.380834   0.015756
     5  N    0.006115   0.002548
     6  N   -0.343125   0.002553
     7  C    0.141309   0.002201
     8  H    0.181878   0.000342
     9  C   -0.181440  -0.001196
    10  H    0.113669   0.000671
    11  C    0.002652   0.003647
    12  H    0.108804  -0.000289
    13  C   -0.099404  -0.001155
    14  H    0.094848   0.000656
    15  C    0.217129   0.007515
    16  C    0.088125   0.000988
    17  C    0.147720   0.000196
    18  H    0.132891   0.000048
    19  Cl  -0.765017   0.058187
    20  N   -0.519692   0.021512
    21  N   -0.412301   0.022483
    22  N    0.037607  -0.019889
    23  N   -0.344858   0.000926
    24  C    0.146401  -0.002051
    25  H    0.116977   0.001917
    26  C   -0.178592   0.001011
    27  H    0.105920   0.000679
    28  C   -0.000856  -0.004133
    29  H    0.107800   0.000186
    30  C   -0.088086   0.002153
    31  H    0.096453   0.000357
    32  C    0.225866   0.001082
    33  C    0.117518  -0.002146
    34  C    0.138128   0.005118
    35  H    0.131093  -0.000117
    36  C    0.190986   0.000642
    37  C   -0.089909   0.000257
    38  C   -0.044507   0.000472
    39  C   -0.096828  -0.000149
    40  C   -0.096461  -0.000224
    41  C   -0.078068   0.000412
    42  H    0.110093   0.000000
    43  H    0.141563  -0.000029
    44  H    0.105127   0.000017
    45  H    0.110795   0.000011
    46  H    0.105886  -0.000024
    47  C    0.202960   0.001099
    48  C   -0.095699  -0.000477
    49  C   -0.046350  -0.000442
    50  C   -0.098500   0.000218
    51  C   -0.096848   0.000223
    52  C   -0.078555  -0.000437
    53  H    0.106446   0.000018
    54  H    0.153708   0.000048
    55  H    0.101880   0.000003
    56  H    0.111828  -0.000011
    57  H    0.103538   0.000025
 Sum of Mulliken charges =   0.00000   4.00000
 Mulliken charges and spin densities with hydrogens summed into heavy atoms:
               1          2
     1  Fe   1.382938   3.757295
     2  Cl  -0.715042   0.104911
     3  N   -0.535680   0.014385
     4  N   -0.380834   0.015756
     5  N    0.006115   0.002548
     6  N   -0.343125   0.002553
     7  C    0.323187   0.002544
     9  C   -0.067772  -0.000525
    11  C    0.111457   0.003358
    13  C   -0.004556  -0.000499
    15  C    0.217129   0.007515
    16  C    0.088125   0.000988
    17  C    0.280611   0.000244
    19  Cl  -0.765017   0.058187
    20  N   -0.519692   0.021512
    21  N   -0.412301   0.022483
    22  N    0.037607  -0.019889
    23  N   -0.344858   0.000926
    24  C    0.263378  -0.000134
    26  C   -0.072672   0.001690
    28  C    0.106944  -0.003946
    30  C    0.008368   0.002510
    32  C    0.225866   0.001082
    33  C    0.117518  -0.002146
    34  C    0.269221   0.005002
    36  C    0.190986   0.000642
    37  C    0.020184   0.000258
    38  C    0.097055   0.000442
    39  C    0.008299  -0.000132
    40  C    0.014334  -0.000213
    41  C    0.027817   0.000388
    47  C    0.202960   0.001099
    48  C    0.010747  -0.000459
    49  C    0.107358  -0.000394
    50  C    0.003380   0.000221
    51  C    0.014979   0.000212
    52  C    0.024983  -0.000412
 Electronic spatial extent (au):  <R**2>=          21648.1173
 Charge=              0.0000 electrons
 Dipole moment (field-independent basis, Debye):
    X=             -4.8212    Y=              8.3582    Z=              9.9847  Tot=             13.8851
 Quadrupole moment (field-independent basis, Debye-Ang):
   XX=           -152.2531   YY=           -226.9447   ZZ=           -233.7684
   XY=             20.4959   XZ=              6.9426   YZ=             -7.7677
 Traceless Quadrupole moment (field-independent basis, Debye-Ang):
   XX=             52.0690   YY=            -22.6226   ZZ=            -29.4464
   XY=             20.4959   XZ=              6.9426   YZ=             -7.7677
 Octapole moment (field-independent basis, Debye-Ang**2):
  XXX=             17.8314  YYY=            169.7173  ZZZ=            137.2413  XYY=           -171.1590
  XXY=             80.9563  XXZ=            -36.0331  XZZ=             57.3823  YZZ=            -46.5638
  YYZ=              2.7644  XYZ=            -33.8415
 Hexadecapole moment (field-independent basis, Debye-Ang**3):
 XXXX=         -13433.3252 YYYY=          -8929.3221 ZZZZ=          -3810.5374 XXXY=            601.8193
 XXXZ=           -155.4520 YYYX=              3.0643 YYYZ=            143.8384 ZZZX=            -30.7284
 ZZZY=           -233.5671 XXYY=          -3727.8958 XXZZ=          -3071.9800 YYZZ=          -2315.9540
 XXYZ=            196.1396 YYXZ=             42.1463 ZZXY=            105.5050
 N-N= 4.863860426159D+03 E-N=-1.827933225832D+04  KE= 3.616555224177D+03
                          Isotropic Fermi Contact Couplings
        Atom                 a.u.       MegaHertz       Gauss      10(-4) cm-1
     1  Fe(57)            -0.56001     -20.30587      -7.24564      -6.77331
     2  Cl(35)             0.05514       6.04422       2.15673       2.01613
     3  N(14)              0.06765       5.46461       1.94991       1.82280
     4  N(14)              0.08404       6.78865       2.42236       2.26445
     5  N(14)              0.00869       0.70183       0.25043       0.23411
     6  N(14)              0.00851       0.68767       0.24538       0.22938
     7  C(13)             -0.00082      -0.22920      -0.08178      -0.07645
     8  H(1)               0.00029       0.31929       0.11393       0.10650
     9  C(13)              0.00109       0.30520       0.10890       0.10180
    10  H(1)               0.00012       0.13956       0.04980       0.04655
    11  C(13)              0.00040       0.11270       0.04021       0.03759
    12  H(1)              -0.00007      -0.07631      -0.02723      -0.02545
    13  C(13)              0.00147       0.41287       0.14732       0.13772
    14  H(1)               0.00019       0.21513       0.07676       0.07176
    15  C(13)             -0.00107      -0.29990      -0.10701      -0.10004
    16  C(13)             -0.00077      -0.21698      -0.07742      -0.07238
    17  C(13)              0.00046       0.13018       0.04645       0.04342
    18  H(1)               0.00003       0.03766       0.01344       0.01256
    19  Cl(35)             0.05042       5.52666       1.97205       1.84350
    20  N(14)              0.06991       5.64696       2.01498       1.88362
    21  N(14)              0.08842       7.14232       2.54856       2.38242
    22  N(14)              0.00960       0.77542       0.27669       0.25865
    23  N(14)              0.00941       0.76036       0.27131       0.25363
    24  C(13)              0.00008       0.02180       0.00778       0.00727
    25  H(1)               0.00044       0.49395       0.17626       0.16477
    26  C(13)              0.00198       0.55669       0.19864       0.18569
    27  H(1)               0.00017       0.19216       0.06857       0.06410
    28  C(13)             -0.00010      -0.02912      -0.01039      -0.00971
    29  H(1)               0.00004       0.04711       0.01681       0.01571
    30  C(13)              0.00183       0.51554       0.18396       0.17197
    31  H(1)               0.00014       0.15750       0.05620       0.05254
    32  C(13)             -0.00099      -0.27753      -0.09903      -0.09257
    33  C(13)             -0.00051      -0.14446      -0.05155      -0.04819
    34  C(13)              0.00092       0.25839       0.09220       0.08619
    35  H(1)               0.00006       0.06493       0.02317       0.02166
    36  C(13)              0.00048       0.13508       0.04820       0.04506
    37  C(13)              0.00012       0.03416       0.01219       0.01140
    38  C(13)              0.00001       0.00389       0.00139       0.00130
    39  C(13)              0.00003       0.00755       0.00270       0.00252
    40  C(13)             -0.00002      -0.00520      -0.00186      -0.00174
    41  C(13)              0.00003       0.00721       0.00257       0.00240
    42  H(1)               0.00001       0.00564       0.00201       0.00188
    43  H(1)               0.00000      -0.00142      -0.00051      -0.00047
    44  H(1)               0.00001       0.00616       0.00220       0.00206
    45  H(1)               0.00000       0.00401       0.00143       0.00134
    46  H(1)              -0.00001      -0.00632      -0.00226      -0.00211
    47  C(13)              0.00074       0.20846       0.07438       0.06953
    48  C(13)              0.00003       0.00894       0.00319       0.00298
    49  C(13)             -0.00002      -0.00641      -0.00229      -0.00214
    50  C(13)              0.00008       0.02232       0.00796       0.00745
    51  C(13)              0.00005       0.01391       0.00496       0.00464
    52  C(13)             -0.00004      -0.01050      -0.00375      -0.00350
    53  H(1)               0.00001       0.01558       0.00556       0.00520
    54  H(1)               0.00001       0.01192       0.00425       0.00398
    55  H(1)               0.00000       0.00259       0.00092       0.00086
    56  H(1)               0.00000      -0.00445      -0.00159      -0.00148
    57  H(1)               0.00001       0.00640       0.00228       0.00214
 --------------------------------------------------------
       Center         ----  Spin Dipole Couplings  ----
                      3XX-RR        3YY-RR        3ZZ-RR
 --------------------------------------------------------
     1   Atom       -0.851902     -0.933355      1.785258
     2   Atom       -0.070193     -0.109194      0.179387
     3   Atom        0.112129     -0.046556     -0.065572
     4   Atom        0.042243      0.021763     -0.064007
     5   Atom       -0.011469      0.021912     -0.010442
     6   Atom        0.001309      0.005360     -0.006668
     7   Atom        0.004776      0.006954     -0.011729
     8   Atom       -0.007323      0.024021     -0.016699
     9   Atom        0.007248      0.001054     -0.008302
    10   Atom        0.001499      0.002015     -0.003514
    11   Atom        0.005200     -0.004560     -0.000640
    12   Atom        0.004042     -0.001718     -0.002325
    13   Atom        0.014208     -0.005572     -0.008636
    14   Atom        0.007979     -0.003941     -0.004038
    15   Atom        0.033421     -0.016371     -0.017050
    16   Atom        0.026807     -0.008885     -0.017922
    17   Atom        0.007859     -0.000325     -0.007534
    18   Atom        0.005020     -0.001017     -0.004003
    19   Atom       -0.138043      0.219774     -0.081730
    20   Atom       -0.076290     -0.075755      0.152045
    21   Atom        0.107384     -0.049510     -0.057874
    22   Atom        0.045632     -0.053361      0.007729
    23   Atom        0.019285     -0.014083     -0.005202
    24   Atom       -0.011922     -0.015556      0.027478
    25   Atom       -0.003265     -0.011150      0.014416
    26   Atom       -0.006419     -0.006620      0.013039
    27   Atom       -0.002927     -0.003046      0.005973
    28   Atom       -0.003215     -0.007454      0.010669
    29   Atom       -0.002113     -0.002392      0.004505
    30   Atom       -0.004954     -0.006229      0.011183
    31   Atom       -0.001194     -0.003838      0.005032
    32   Atom       -0.003558     -0.022856      0.026414
    33   Atom        0.010840     -0.022491      0.011650
    34   Atom        0.006382     -0.001820     -0.004562
    35   Atom        0.003667     -0.003167     -0.000500
    36   Atom       -0.001184      0.004878     -0.003695
    37   Atom       -0.000023      0.001327     -0.001304
    38   Atom       -0.002044      0.004315     -0.002271
    39   Atom       -0.000133      0.001339     -0.001207
    40   Atom       -0.001048      0.002651     -0.001603
    41   Atom       -0.000669      0.001314     -0.000645
    42   Atom        0.000961      0.000580     -0.001541
    43   Atom       -0.003299      0.006935     -0.003637
    44   Atom        0.000035      0.000703     -0.000738
    45   Atom       -0.001094      0.002287     -0.001193
    46   Atom       -0.000442      0.001135     -0.000693
    47   Atom        0.005158     -0.001537     -0.003621
    48   Atom        0.002067     -0.000404     -0.001663
    49   Atom        0.004326     -0.001606     -0.002720
    50   Atom        0.001758     -0.000501     -0.001257
    51   Atom        0.002263     -0.000895     -0.001368
    52   Atom        0.001746     -0.000907     -0.000839
    53   Atom        0.001890     -0.000510     -0.001381
    54   Atom        0.005896     -0.003125     -0.002772
    55   Atom        0.001076     -0.000281     -0.000795
    56   Atom        0.001777     -0.000920     -0.000857
    57   Atom        0.001074     -0.000385     -0.000689
 --------------------------------------------------------
                        XY            XZ            YZ
 --------------------------------------------------------
     1   Atom        0.075622     -0.435745     -1.259803
     2   Atom        0.008650      0.019471     -0.075505
     3   Atom        0.077506      0.042129      0.015419
     4   Atom       -0.108265     -0.000975      0.005887
     5   Atom       -0.016074     -0.002351      0.006661
     6   Atom       -0.012927      0.002095     -0.001139
     7   Atom        0.024472      0.004285      0.007016
     8   Atom        0.019337      0.002970      0.006293
     9   Atom        0.009434      0.002644      0.002389
    10   Atom        0.005519      0.001542      0.001613
    11   Atom        0.005081      0.001084     -0.000358
    12   Atom        0.002779      0.001363      0.000509
    13   Atom        0.003514      0.002121      0.000699
    14   Atom       -0.000318      0.001114     -0.000009
    15   Atom       -0.001006      0.003339     -0.002458
    16   Atom       -0.019275      0.000132      0.003441
    17   Atom       -0.010283     -0.000833      0.001649
    18   Atom       -0.005044      0.000009      0.000085
    19   Atom       -0.193507     -0.068160     -0.025418
    20   Atom       -0.005090      0.032797     -0.025126
    21   Atom        0.055129      0.075175      0.023054
    22   Atom        0.042650     -0.002311     -0.015321
    23   Atom        0.008045      0.007162     -0.002969
    24   Atom        0.006882     -0.012247     -0.012535
    25   Atom        0.007799     -0.019291     -0.011780
    26   Atom        0.000743     -0.001776     -0.003135
    27   Atom        0.000691     -0.002537     -0.002471
    28   Atom        0.002281      0.002097     -0.002026
    29   Atom        0.000040      0.000939     -0.000603
    30   Atom       -0.000283      0.006146      0.001246
    31   Atom        0.000623      0.004983      0.001121
    32   Atom        0.006690      0.021433      0.003645
    33   Atom        0.015793      0.027757      0.004348
    34   Atom        0.004422      0.008254      0.004315
    35   Atom        0.002567      0.005374      0.001803
    36   Atom       -0.004297     -0.000903      0.001571
    37   Atom       -0.002641     -0.000639      0.001024
    38   Atom       -0.002319      0.000115      0.000503
    39   Atom       -0.001560     -0.000390      0.000406
    40   Atom       -0.001199     -0.000190      0.000290
    41   Atom       -0.001141      0.000085      0.000311
    42   Atom       -0.002599     -0.000942      0.000820
    43   Atom       -0.001912     -0.000008     -0.000113
    44   Atom       -0.001153     -0.000296      0.000387
    45   Atom       -0.000611     -0.000022      0.000092
    46   Atom       -0.000757     -0.000088      0.000243
    47   Atom        0.004512     -0.000177     -0.000118
    48   Atom        0.002833      0.000625      0.000564
    49   Atom        0.002868     -0.001682     -0.000165
    50   Atom        0.001231      0.000278      0.000119
    51   Atom        0.001343     -0.000815     -0.000397
    52   Atom        0.001396     -0.000297      0.000067
    53   Atom        0.002217      0.001390      0.000877
    54   Atom        0.002800     -0.003165     -0.000976
    55   Atom        0.001042      0.000328      0.000175
    56   Atom        0.001005     -0.001081     -0.000363
    57   Atom        0.000807     -0.000214     -0.000087
 --------------------------------------------------------


 ---------------------------------------------------------------------------------
              Anisotropic Spin Dipole Couplings in Principal Axis System
 ---------------------------------------------------------------------------------

       Atom             a.u.   MegaHertz   Gauss  10(-4) cm-1        Axes

              Baa    -1.4419   -24.964    -8.908    -8.327  0.1621  0.9116  0.3778
     1 Fe(57) Bbb    -0.8962   -15.516    -5.537    -5.176  0.9775 -0.2006  0.0646
              Bcc     2.3382    40.480    14.444    13.503 -0.1347 -0.3588  0.9237
 
              Baa    -0.1306    -6.836    -2.439    -2.280 -0.2140  0.9459  0.2438
     2 Cl(35) Bbb    -0.0684    -3.579    -1.277    -1.194  0.9748  0.2228 -0.0087
              Bcc     0.1990    10.415     3.716     3.474  0.0626 -0.2358  0.9698
 
              Baa    -0.0788    -3.038    -1.084    -1.013 -0.4181  0.8333  0.3615
     3 N(14)  Bbb    -0.0741    -2.860    -1.020    -0.954 -0.0344 -0.4122  0.9104
              Bcc     0.1529     5.897     2.104     1.967  0.9077  0.3683  0.2010
 
              Baa    -0.0777    -2.999    -1.070    -1.000  0.6454  0.7176 -0.2617
     4 N(14)  Bbb    -0.0631    -2.434    -0.869    -0.812  0.1925  0.1787  0.9649
              Bcc     0.1409     5.433     1.938     1.812  0.7392 -0.6731 -0.0229
 
              Baa    -0.0180    -0.693    -0.247    -0.231  0.9236  0.3803 -0.0480
     5 N(14)  Bbb    -0.0117    -0.450    -0.161    -0.150  0.1098 -0.1425  0.9837
              Bcc     0.0296     1.143     0.408     0.381 -0.3673  0.9138  0.1734
 
              Baa    -0.0100    -0.385    -0.137    -0.128  0.7474  0.6102 -0.2628
     6 N(14)  Bbb    -0.0066    -0.256    -0.092    -0.086  0.1401  0.2419  0.9601
              Bcc     0.0166     0.641     0.229     0.214 -0.6495  0.7544 -0.0953
 
              Baa    -0.0191    -2.568    -0.916    -0.857 -0.6629  0.6960 -0.2758
     7 C(13)  Bbb    -0.0127    -1.705    -0.609    -0.569 -0.3235  0.0659  0.9439
              Bcc     0.0318     4.273     1.525     1.425  0.6752  0.7150  0.1815
 
              Baa    -0.0177    -9.418    -3.360    -3.141 -0.0364 -0.1327  0.9905
     8 H(1)   Bbb    -0.0165    -8.825    -3.149    -2.944  0.9039 -0.4272 -0.0240
              Bcc     0.0342    18.243     6.510     6.085  0.4263  0.8944  0.1355
 
              Baa    -0.0089    -1.194    -0.426    -0.398 -0.0517 -0.1866  0.9811
     9 C(13)  Bbb    -0.0057    -0.769    -0.275    -0.257 -0.5995  0.7915  0.1190
              Bcc     0.0146     1.963     0.700     0.655  0.7987  0.5820  0.1527
 
              Baa    -0.0040    -2.111    -0.753    -0.704 -0.1415 -0.1342  0.9808
    10 H(1)   Bbb    -0.0038    -2.010    -0.717    -0.671  0.7221 -0.6917  0.0095
              Bcc     0.0077     4.122     1.471     1.375  0.6772  0.7096  0.1948
 
              Baa    -0.0068    -0.915    -0.326    -0.305 -0.3958  0.9101  0.1223
    11 C(13)  Bbb    -0.0006    -0.086    -0.031    -0.029 -0.0492 -0.1540  0.9869
              Bcc     0.0075     1.001     0.357     0.334  0.9170  0.3846  0.1057
 
              Baa    -0.0028    -1.518    -0.542    -0.506 -0.3949  0.9069  0.1466
    12 H(1)   Bbb    -0.0026    -1.383    -0.493    -0.461 -0.1132 -0.2064  0.9719
              Bcc     0.0054     2.901     1.035     0.968  0.9117  0.3672  0.1842
 
              Baa    -0.0089    -1.192    -0.425    -0.398 -0.0704 -0.1339  0.9885
    13 C(13)  Bbb    -0.0061    -0.824    -0.294    -0.275 -0.1811  0.9762  0.1193
              Bcc     0.0150     2.016     0.719     0.672  0.9809  0.1706  0.0930
 
              Baa    -0.0041    -2.210    -0.789    -0.737 -0.0937 -0.1040  0.9902
    14 H(1)   Bbb    -0.0039    -2.106    -0.752    -0.703  0.0166  0.9942  0.1060
              Bcc     0.0081     4.317     1.540     1.440  0.9955 -0.0264  0.0915
 
              Baa    -0.0193    -2.584    -0.922    -0.862 -0.0364  0.6403  0.7673
    15 C(13)  Bbb    -0.0144    -1.934    -0.690    -0.645  0.0607  0.7678 -0.6378
              Bcc     0.0337     4.518     1.612     1.507  0.9975 -0.0233  0.0668
 
              Baa    -0.0209    -2.798    -0.998    -0.933 -0.2533 -0.6213  0.7415
    16 C(13)  Bbb    -0.0144    -1.933    -0.690    -0.645  0.3125  0.6728  0.6705
              Bcc     0.0353     4.731     1.688     1.578  0.9155 -0.4016 -0.0237
 
              Baa    -0.0084    -1.125    -0.402    -0.375 -0.3126 -0.5563  0.7699
    17 C(13)  Bbb    -0.0066    -0.881    -0.314    -0.294  0.4729  0.6118  0.6341
              Bcc     0.0150     2.006     0.716     0.669  0.8238 -0.5623 -0.0718
 
              Baa    -0.0040    -2.156    -0.769    -0.719 -0.2116 -0.3784  0.9011
    18 H(1)   Bbb    -0.0038    -2.048    -0.731    -0.683  0.4455  0.7833  0.4335
              Bcc     0.0079     4.204     1.500     1.402  0.8699 -0.4932 -0.0028
 
              Baa    -0.2534   -13.263    -4.733    -4.424  0.8449  0.3665  0.3897
    19 Cl(35) Bbb    -0.0510    -2.671    -0.953    -0.891 -0.3529 -0.1657  0.9209
              Bcc     0.3044    15.934     5.686     5.315 -0.4020  0.9156  0.0107
 
              Baa    -0.0817    -3.149    -1.124    -1.051  0.8957  0.4377 -0.0786
    20 N(14)  Bbb    -0.0778    -3.000    -1.071    -1.001 -0.4223  0.8926  0.1578
              Bcc     0.1594     6.150     2.194     2.051  0.1393 -0.1082  0.9843
 
              Baa    -0.0871    -3.358    -1.198    -1.120 -0.3412 -0.0744  0.9371
    21 N(14)  Bbb    -0.0669    -2.581    -0.921    -0.861 -0.2898  0.9566 -0.0296
              Bcc     0.1540     5.939     2.119     1.981  0.8942  0.2817  0.3479
 
              Baa    -0.0715    -2.759    -0.984    -0.920 -0.3342  0.9272  0.1695
    22 N(14)  Bbb     0.0090     0.347     0.124     0.116  0.1897 -0.1100  0.9757
              Bcc     0.0625     2.411     0.860     0.804  0.9232  0.3582 -0.1391
 
              Baa    -0.0177    -0.682    -0.243    -0.227 -0.2649  0.8928  0.3644
    23 N(14)  Bbb    -0.0049    -0.189    -0.068    -0.063 -0.1318 -0.4079  0.9035
              Bcc     0.0226     0.871     0.311     0.291  0.9552  0.1913  0.2257
 
              Baa    -0.0211    -2.828    -1.009    -0.943 -0.5209  0.8491  0.0878
    24 C(13)  Bbb    -0.0138    -1.848    -0.659    -0.616  0.8061  0.4555  0.3778
              Bcc     0.0348     4.676     1.669     1.560 -0.2807 -0.2676  0.9217
 
              Baa    -0.0160    -8.511    -3.037    -2.839 -0.5893  0.8055 -0.0619
    25 H(1)   Bbb    -0.0155    -8.284    -2.956    -2.763  0.6235  0.5022  0.5993
              Bcc     0.0315    16.794     5.993     5.602 -0.5138 -0.3146  0.7982
 
              Baa    -0.0074    -0.990    -0.353    -0.330 -0.5032  0.8596  0.0882
    26 C(13)  Bbb    -0.0063    -0.849    -0.303    -0.283  0.8592  0.4868  0.1576
              Bcc     0.0137     1.839     0.656     0.613 -0.0926 -0.1551  0.9835
 
              Baa    -0.0037    -1.972    -0.703    -0.658 -0.3799  0.9152  0.1343
    27 H(1)   Bbb    -0.0036    -1.914    -0.683    -0.639  0.8908  0.3228  0.3198
              Bcc     0.0073     3.886     1.387     1.296 -0.2494 -0.2411  0.9379
 
              Baa    -0.0088    -1.184    -0.423    -0.395 -0.4169  0.8984  0.1382
    28 C(13)  Bbb    -0.0023    -0.310    -0.111    -0.103  0.8996  0.4296 -0.0783
              Bcc     0.0111     1.494     0.533     0.498  0.1297 -0.0917  0.9873
 
              Baa    -0.0025    -1.334    -0.476    -0.445 -0.4165  0.8993  0.1332
    29 H(1)   Bbb    -0.0022    -1.166    -0.416    -0.389  0.8989  0.4292 -0.0875
              Bcc     0.0047     2.500     0.892     0.834  0.1359 -0.0833  0.9872
 
              Baa    -0.0074    -0.996    -0.355    -0.332  0.8079  0.5067 -0.3009
    30 C(13)  Bbb    -0.0059    -0.791    -0.282    -0.264 -0.4965  0.8603  0.1159
              Bcc     0.0133     1.787     0.638     0.596  0.3175  0.0558  0.9466
 
              Baa    -0.0040    -2.123    -0.757    -0.708 -0.1186  0.9913 -0.0577
    31 H(1)   Bbb    -0.0040    -2.111    -0.753    -0.704  0.8681  0.0753 -0.4907
              Bcc     0.0079     4.233     1.511     1.412  0.4820  0.1083  0.8694
 
              Baa    -0.0252    -3.383    -1.207    -1.129 -0.3744  0.9228  0.0903
    32 C(13)  Bbb    -0.0130    -1.748    -0.624    -0.583  0.8011  0.3710 -0.4697
              Bcc     0.0382     5.131     1.831     1.712  0.4669  0.1035  0.8782
 
              Baa    -0.0303    -4.063    -1.450    -1.355 -0.4805  0.8462  0.2304
    33 C(13)  Bbb    -0.0119    -1.596    -0.570    -0.532 -0.5197 -0.4864  0.7024
              Bcc     0.0422     5.659     2.019     1.888  0.7064  0.2178  0.6735
 
              Baa    -0.0095    -1.273    -0.454    -0.425 -0.3818 -0.2762  0.8820
    34 C(13)  Bbb    -0.0037    -0.496    -0.177    -0.165 -0.4551  0.8868  0.0806
              Bcc     0.0132     1.769     0.631     0.590  0.8044  0.3706  0.4643
 
              Baa    -0.0042    -2.235    -0.798    -0.746 -0.5031 -0.2136  0.8374
    35 H(1)   Bbb    -0.0040    -2.147    -0.766    -0.716 -0.3390  0.9401  0.0361
              Bcc     0.0082     4.382     1.563     1.462  0.7950  0.2657  0.5454
 
              Baa    -0.0040    -0.537    -0.192    -0.179  0.1898 -0.0812  0.9785
    36 C(13)  Bbb    -0.0034    -0.456    -0.163    -0.152  0.8699  0.4760 -0.1292
              Bcc     0.0074     0.993     0.354     0.331 -0.4552  0.8757  0.1610
 
              Baa    -0.0021    -0.282    -0.101    -0.094  0.7388  0.6357 -0.2235
    37 C(13)  Bbb    -0.0016    -0.210    -0.075    -0.070  0.3215 -0.0411  0.9460
              Bcc     0.0037     0.492     0.176     0.164 -0.5922  0.7708  0.2348
 
              Baa    -0.0029    -0.391    -0.139    -0.130  0.8668  0.3055 -0.3941
    38 C(13)  Bbb    -0.0022    -0.293    -0.105    -0.098  0.3926  0.0691  0.9171
              Bcc     0.0051     0.684     0.244     0.228 -0.3074  0.9497  0.0600
 
              Baa    -0.0013    -0.181    -0.064    -0.060  0.4468  0.1258  0.8858
    39 C(13)  Bbb    -0.0011    -0.143    -0.051    -0.048  0.7183  0.5399 -0.4389
              Bcc     0.0024     0.324     0.116     0.108 -0.5334  0.8323  0.1509
 
              Baa    -0.0017    -0.223    -0.080    -0.074  0.3593  0.0372  0.9325
    40 C(13)  Bbb    -0.0014    -0.183    -0.065    -0.061  0.8888  0.2908 -0.3541
              Bcc     0.0030     0.407     0.145     0.136 -0.2844  0.9561  0.0714
 
              Baa    -0.0013    -0.169    -0.060    -0.056  0.8486  0.4156 -0.3274
    41 C(13)  Bbb    -0.0006    -0.080    -0.029    -0.027  0.3385  0.0490  0.9397
              Bcc     0.0019     0.249     0.089     0.083 -0.4065  0.9082  0.0991
 
              Baa    -0.0019    -1.002    -0.357    -0.334  0.5902  0.3879  0.7080
    42 H(1)   Bbb    -0.0018    -0.959    -0.342    -0.320 -0.3775 -0.6426  0.6668
              Bcc     0.0037     1.961     0.700     0.654  0.7136 -0.6608 -0.2328
 
              Baa    -0.0037    -1.958    -0.699    -0.653  0.7321  0.1391  0.6669
    43 H(1)   Bbb    -0.0036    -1.927    -0.688    -0.643 -0.6576 -0.1112  0.7451
              Bcc     0.0073     3.885     1.386     1.296 -0.1778  0.9840 -0.0100
 
              Baa    -0.0008    -0.447    -0.160    -0.149  0.5040  0.1640  0.8480
    44 H(1)   Bbb    -0.0008    -0.442    -0.158    -0.148  0.6318  0.5995 -0.4914
              Bcc     0.0017     0.890     0.318     0.297 -0.5890  0.7834  0.1986
 
              Baa    -0.0012    -0.643    -0.229    -0.214  0.8316  0.1313  0.5396
    45 H(1)   Bbb    -0.0012    -0.636    -0.227    -0.212 -0.5279 -0.1149  0.8415
              Bcc     0.0024     1.279     0.456     0.427 -0.1725  0.9847  0.0263
 
              Baa    -0.0007    -0.400    -0.143    -0.133  0.8650  0.3882 -0.3180
    46 H(1)   Bbb    -0.0007    -0.384    -0.137    -0.128  0.3390  0.0152  0.9407
              Bcc     0.0015     0.784     0.280     0.262 -0.3700  0.9215  0.1185
 
              Baa    -0.0038    -0.511    -0.182    -0.171 -0.4428  0.8858  0.1385
    47 C(13)  Bbb    -0.0036    -0.486    -0.173    -0.162  0.0792 -0.1152  0.9902
              Bcc     0.0074     0.997     0.356     0.333  0.8931  0.4495 -0.0192
 
              Baa    -0.0023    -0.307    -0.110    -0.103 -0.5040  0.8289 -0.2426
    48 C(13)  Bbb    -0.0018    -0.235    -0.084    -0.078 -0.2518  0.1277  0.9593
              Bcc     0.0040     0.543     0.194     0.181  0.8262  0.5446  0.1443
 
              Baa    -0.0034    -0.454    -0.162    -0.152  0.3595 -0.5068  0.7835
    49 C(13)  Bbb    -0.0024    -0.323    -0.115    -0.108 -0.1859  0.7839  0.5924
              Bcc     0.0058     0.778     0.278     0.259  0.9145  0.3586 -0.1876
 
              Baa    -0.0013    -0.172    -0.061    -0.057 -0.0829 -0.0207  0.9963
    50 C(13)  Bbb    -0.0010    -0.140    -0.050    -0.047 -0.4011  0.9159 -0.0144
              Bcc     0.0023     0.312     0.111     0.104  0.9123  0.4008  0.0842
 
              Baa    -0.0016    -0.214    -0.076    -0.071  0.0372  0.4380  0.8982
    51 C(13)  Bbb    -0.0014    -0.181    -0.065    -0.060 -0.3968  0.8314 -0.3890
              Bcc     0.0029     0.395     0.141     0.132  0.9172  0.3419 -0.2047
 
              Baa    -0.0016    -0.208    -0.074    -0.069 -0.3965  0.8838 -0.2485
    52 C(13)  Bbb    -0.0008    -0.109    -0.039    -0.036 -0.0290  0.2585  0.9656
              Bcc     0.0024     0.317     0.113     0.106  0.9176  0.3900 -0.0769
 
              Baa    -0.0019    -1.027    -0.366    -0.343 -0.0422 -0.4776  0.8776
    53 H(1)   Bbb    -0.0018    -0.968    -0.345    -0.323 -0.5754  0.7297  0.3694
              Bcc     0.0037     1.995     0.712     0.665  0.8168  0.4894  0.3056
 
              Baa    -0.0040    -2.110    -0.753    -0.704 -0.1245  0.9030  0.4113
    54 H(1)   Bbb    -0.0038    -2.018    -0.720    -0.673  0.3797 -0.3396  0.8605
              Bcc     0.0077     4.129     1.473     1.377  0.9167  0.2633 -0.3005
 
              Baa    -0.0009    -0.454    -0.162    -0.151 -0.2898  0.2447  0.9253
    55 H(1)   Bbb    -0.0008    -0.451    -0.161    -0.150 -0.3999  0.8474 -0.3494
              Bcc     0.0017     0.905     0.323     0.302  0.8695  0.4713  0.1476
 
              Baa    -0.0013    -0.669    -0.239    -0.223 -0.1846  0.9222  0.3398
    56 H(1)   Bbb    -0.0012    -0.663    -0.237    -0.221  0.3981 -0.2460  0.8837
              Bcc     0.0025     1.333     0.476     0.445  0.8986  0.2984 -0.3217
 
              Baa    -0.0007    -0.397    -0.142    -0.133 -0.4172  0.8805 -0.2253
    57 H(1)   Bbb    -0.0007    -0.380    -0.136    -0.127  0.0035  0.2494  0.9684
              Bcc     0.0015     0.777     0.277     0.259  0.9088  0.4032 -0.1071
 

 ---------------------------------------------------------------------------------

 No NMR shielding tensors so no spin-rotation constants.
 Leave Link  601 at Sat Oct 20 16:30:04 2018, MaxMem=  1073741824 cpu:        38.7
 (Enter /soft/sl6.3/x86_64/gaussian/g09_d01/g09/l701.exe)
 Compute integral first derivatives.
 ... and contract with generalized density number  0.
 Leave Link  701 at Sat Oct 20 16:30:05 2018, MaxMem=  1073741824 cpu:        16.0
 (Enter /soft/sl6.3/x86_64/gaussian/g09_d01/g09/l702.exe)
 L702 exits ... SP integral derivatives will be done elsewhere.
 Leave Link  702 at Sat Oct 20 16:30:06 2018, MaxMem=  1073741824 cpu:         0.4
 (Enter /soft/sl6.3/x86_64/gaussian/g09_d01/g09/l703.exe)
 Compute integral first derivatives, UseDBF=F ICtDFT=           0.
 Integral derivatives from FoFJK, PRISM(SPDF).
 Calling FoFJK, ICntrl=      2127 FMM=F ISym2X=0 I1Cent= 0 IOpClX= 1 NMat=1 NMatS=1 NMatT=0.
 FoFJK:  IHMeth= 1 ICntrl=    2127 DoSepK=F KAlg= 0 I1Cent=   0 FoldK=F
 IRaf=         0 NMat=   1 IRICut=       1 DoRegI=T DoRafI=F ISym2E= 0.
 FoFCou: FMM=F IPFlag=           0 FMFlag=      100000 FMFlg1=         800
         NFxFlg=           0 DoJE=F BraDBF=F KetDBF=F FulRan=T
         wScrn=  0.000000 ICntrl=    2127 IOpCl=  1 I1Cent=           0 NGrid=           0
         NMat0=    1 NMatS0=      1 NMatT0=    0 NMatD0=    1 NMtDS0=    0 NMtDT0=    0
 Symmetry not used in FoFCou.
 Leave Link  703 at Sat Oct 20 16:32:29 2018, MaxMem=  1073741824 cpu:      2193.2
 (Enter /soft/sl6.3/x86_64/gaussian/g09_d01/g09/l716.exe)
 Dipole        =-1.89680869D+00 3.28836704D+00 3.92826517D+00
 ***** Axes restored to original set *****
 -------------------------------------------------------------------
 Center     Atomic                   Forces (Hartrees/Bohr)
 Number     Number              X              Y              Z
 -------------------------------------------------------------------
      1       26           0.000000230    0.000000202   -0.000006276
      2       17          -0.000002973    0.000002258   -0.000000368
      3        7           0.000003361    0.000003365   -0.000004141
      4        7          -0.000009854    0.000000185   -0.000013626
      5        7           0.000003139    0.000010505    0.000004075
      6        7           0.000003111   -0.000006903    0.000000019
      7        6          -0.000003066    0.000000198   -0.000007520
      8        1           0.000001737    0.000001398   -0.000005511
      9        6           0.000002900    0.000003629   -0.000005216
     10        1           0.000000315    0.000002625   -0.000008532
     11        6          -0.000003207    0.000002637   -0.000006452
     12        1           0.000001029    0.000002906   -0.000006926
     13        6           0.000005140    0.000001032   -0.000006418
     14        1           0.000000592    0.000003574   -0.000003810
     15        6          -0.000002543   -0.000001041    0.000000203
     16        6          -0.000002862    0.000005306    0.000006228
     17        6           0.000000731    0.000002927   -0.000004166
     18        1           0.000000619    0.000002797   -0.000001779
     19       17           0.000001117   -0.000001122   -0.000002027
     20        7          -0.000000346   -0.000000468   -0.000006436
     21        7           0.000009573   -0.000003890    0.000005125
     22        7           0.000006631    0.000002822   -0.000002442
     23        7          -0.000002714   -0.000003012    0.000000632
     24        6          -0.000005129   -0.000001514    0.000002062
     25        1          -0.000000758   -0.000002542   -0.000003979
     26        6          -0.000000956   -0.000003712   -0.000005260
     27        1          -0.000002747   -0.000005058   -0.000005376
     28        6          -0.000001828   -0.000004915   -0.000000774
     29        1          -0.000002874   -0.000005727   -0.000002422
     30        6          -0.000002440   -0.000004781   -0.000000824
     31        1          -0.000002153   -0.000003668   -0.000001488
     32        6           0.000002619   -0.000004051    0.000001380
     33        6          -0.000004804    0.000004313    0.000001881
     34        6          -0.000001917   -0.000004649   -0.000000164
     35        1          -0.000000458   -0.000004385    0.000001829
     36        6          -0.000000791   -0.000001531    0.000005010
     37        6          -0.000000228    0.000002186    0.000001490
     38        6           0.000000582    0.000000512    0.000003792
     39        6           0.000001245   -0.000001213    0.000003203
     40        6           0.000001050    0.000000857    0.000004649
     41        6           0.000000824    0.000001099    0.000004804
     42        1           0.000000102    0.000000186    0.000000940
     43        1           0.000001606    0.000001316    0.000003361
     44        1           0.000000225   -0.000000222    0.000003355
     45        1           0.000001120    0.000000704    0.000006028
     46        1           0.000001027   -0.000000065    0.000005877
     47        6          -0.000004397    0.000001083    0.000002289
     48        6           0.000002439   -0.000000300    0.000003542
     49        6           0.000000930    0.000001749    0.000004524
     50        6          -0.000000766   -0.000000737    0.000006471
     51        6           0.000001227    0.000001978    0.000004732
     52        6           0.000000852   -0.000000296    0.000003567
     53        1          -0.000000160   -0.000002179    0.000004196
     54        1           0.000001125    0.000001891    0.000001316
     55        1          -0.000000087   -0.000001850    0.000006017
     56        1           0.000001688    0.000002687    0.000003383
     57        1           0.000001168    0.000000904    0.000005953
 -------------------------------------------------------------------
 Cartesian Forces:  Max     0.000013626 RMS     0.000003657
 Leave Link  716 at Sat Oct 20 16:32:29 2018, MaxMem=  1073741824 cpu:         0.6
 (Enter /soft/sl6.3/x86_64/gaussian/g09_d01/g09/l103.exe)

 GradGradGradGradGradGradGradGradGradGradGradGradGradGradGradGradGradGrad
 Berny optimization.
 FormGI is forming the generalized inverse of G from B-inverse, IUseBI=4.
 GSVD:  received Info=                   1 from GESDD.
 Internal  Forces:  Max     0.000007062 RMS     0.000001481
 Search for a local minimum.
 Step number   1 out of a maximum of  342
 All quantities printed in internal units (Hartrees-Bohrs-Radians)
 RMS Force = .14810D-05 SwitMx=.10000D-02 MixMth= 2
 Mixed Optimization -- En-DIIS/RFO-DIIS
 Second derivative matrix not updated -- first step.
 ITU=  0
     Eigenvalues ---    0.00230   0.00861   0.00936   0.00996   0.01296
     Eigenvalues ---    0.01305   0.01340   0.01342   0.01541   0.01797
     Eigenvalues ---    0.01821   0.01881   0.01897   0.01915   0.01918
     Eigenvalues ---    0.01960   0.02083   0.02109   0.02163   0.02166
     Eigenvalues ---    0.02173   0.02173   0.02174   0.02180   0.02180
     Eigenvalues ---    0.02181   0.02181   0.02184   0.02187   0.02187
     Eigenvalues ---    0.02188   0.02188   0.02190   0.02190   0.02196
     Eigenvalues ---    0.02197   0.02198   0.02201   0.02203   0.02205
     Eigenvalues ---    0.02214   0.02215   0.02226   0.02228   0.02233
     Eigenvalues ---    0.02284   0.02308   0.02326   0.02331   0.02339
     Eigenvalues ---    0.02371   0.02427   0.03834   0.07974   0.08049
     Eigenvalues ---    0.08667   0.09298   0.09426   0.10152   0.12802
     Eigenvalues ---    0.14198   0.15959   0.15967   0.15995   0.15996
     Eigenvalues ---    0.15999   0.15999   0.15999   0.15999   0.15999
     Eigenvalues ---    0.15999   0.15999   0.15999   0.16000   0.16000
     Eigenvalues ---    0.16000   0.16000   0.16000   0.16000   0.16000
     Eigenvalues ---    0.16000   0.16666   0.21999   0.21999   0.22000
     Eigenvalues ---    0.22000   0.22000   0.22000   0.22423   0.22472
     Eigenvalues ---    0.23470   0.23493   0.23493   0.23790   0.23839
     Eigenvalues ---    0.24050   0.24355   0.24423   0.24460   0.24782
     Eigenvalues ---    0.24898   0.24988   0.24989   0.24990   0.24999
     Eigenvalues ---    0.25000   0.25000   0.35143   0.35286   0.35508
     Eigenvalues ---    0.35511   0.35536   0.35555   0.35560   0.35565
     Eigenvalues ---    0.35567   0.35571   0.35575   0.35602   0.35609
     Eigenvalues ---    0.35616   0.35626   0.35677   0.35684   0.35796
     Eigenvalues ---    0.35802   0.36587   0.36609   0.37061   0.41486
     Eigenvalues ---    0.41503   0.41848   0.42391   0.42403   0.42536
     Eigenvalues ---    0.42537   0.42696   0.42696   0.44074   0.44850
     Eigenvalues ---    0.45526   0.46597   0.46600   0.46601   0.46606
     Eigenvalues ---    0.46637   0.46646   0.46684   0.46825   0.46833
     Eigenvalues ---    0.46847   0.47105   0.47129   0.47145   0.47373
     Eigenvalues ---    0.50782   0.51994   0.52056   0.53517   0.53721
     Eigenvalues ---    0.54376   0.56394   0.57172   0.65892   0.66002
 RFO step:  Lambda= 0.00000000D+00 EMin= 2.30000000D-03
 Linear search not attempted -- first point.
 Iteration  1 RMS(Cart)=  0.00018740 RMS(Int)=  0.00000000
 Iteration  2 RMS(Cart)=  0.00000001 RMS(Int)=  0.00000000
 ITry= 1 IFail=0 DXMaxC= 8.52D-04 DCOld= 1.00D+10 DXMaxT= 3.00D-01 DXLimC= 3.00D+00 Rises=F
 Variable       Old X    -DE/DX   Delta X   Delta X   Delta X     New X
                                 (Linear)    (Quad)   (Total)
    R1        4.39914   0.00000   0.00000  -0.00001  -0.00001   4.39913
    R2        4.32540   0.00000   0.00000  -0.00003  -0.00003   4.32536
    R3        4.31890   0.00001   0.00000   0.00006   0.00006   4.31896
    R4        4.61496   0.00000   0.00000   0.00003   0.00003   4.61499
    R5        4.12419   0.00000   0.00000   0.00005   0.00005   4.12425
    R6        2.52632   0.00000   0.00000   0.00000   0.00000   2.52632
    R7        2.54553   0.00000   0.00000   0.00001   0.00001   2.54553
    R8        2.44295   0.00001   0.00000   0.00001   0.00001   2.44295
    R9        2.58318   0.00000   0.00000  -0.00001  -0.00001   2.58318
   R10        2.55238   0.00000   0.00000   0.00000   0.00000   2.55237
   R11        2.57085   0.00000   0.00000   0.00000   0.00000   2.57084
   R12        2.69561   0.00000   0.00000   0.00000   0.00000   2.69561
   R13        2.05212   0.00000   0.00000   0.00000   0.00000   2.05213
   R14        2.63101   0.00000   0.00000  -0.00001  -0.00001   2.63101
   R15        2.04579   0.00000   0.00000   0.00000   0.00000   2.04579
   R16        2.62816   0.00000   0.00000   0.00000   0.00000   2.62816
   R17        2.04854   0.00000   0.00000   0.00000   0.00000   2.04853
   R18        2.62736   0.00000   0.00000   0.00000   0.00000   2.62736
   R19        2.04687   0.00000   0.00000   0.00000   0.00000   2.04687
   R20        2.63608   0.00000   0.00000  -0.00001  -0.00001   2.63608
   R21        2.76743   0.00000   0.00000   0.00001   0.00001   2.76744
   R22        2.60082   0.00000   0.00000   0.00000   0.00000   2.60081
   R23        2.03173   0.00000   0.00000   0.00000   0.00000   2.03174
   R24        2.52092   0.00000   0.00000   0.00001   0.00001   2.52093
   R25        2.54330   0.00000   0.00000   0.00000   0.00000   2.54330
   R26        2.44428   0.00000   0.00000   0.00000   0.00000   2.44429
   R27        2.58644   0.00000   0.00000   0.00000   0.00000   2.58644
   R28        2.55056   0.00000   0.00000  -0.00001  -0.00001   2.55056
   R29        2.56971   0.00000   0.00000   0.00000   0.00000   2.56971
   R30        2.69583   0.00000   0.00000  -0.00001  -0.00001   2.69582
   R31        2.04858   0.00000   0.00000   0.00000   0.00000   2.04857
   R32        2.62644   0.00000   0.00000   0.00000   0.00000   2.62643
   R33        2.04589   0.00000   0.00000   0.00000   0.00000   2.04589
   R34        2.63148   0.00000   0.00000   0.00000   0.00000   2.63148
   R35        2.04814   0.00000   0.00000   0.00000   0.00000   2.04814
   R36        2.62223   0.00000   0.00000   0.00000   0.00000   2.62223
   R37        2.04671   0.00000   0.00000   0.00000   0.00000   2.04670
   R38        2.64066   0.00000   0.00000   0.00000   0.00000   2.64065
   R39        2.75754   0.00000   0.00000   0.00000   0.00000   2.75754
   R40        2.59986   0.00000   0.00000  -0.00001  -0.00001   2.59986
   R41        2.03140   0.00000   0.00000   0.00000   0.00000   2.03140
   R42        2.63450   0.00000   0.00000   0.00000   0.00000   2.63450
   R43        2.63531   0.00000   0.00000   0.00000   0.00000   2.63531
   R44        2.63043   0.00000   0.00000   0.00000   0.00000   2.63042
   R45        2.04708   0.00000   0.00000   0.00000   0.00000   2.04708
   R46        2.62803   0.00000   0.00000   0.00000   0.00000   2.62803
   R47        2.04401   0.00000   0.00000   0.00000   0.00000   2.04401
   R48        2.63221   0.00000   0.00000   0.00000   0.00000   2.63221
   R49        2.04768   0.00000   0.00000   0.00000   0.00000   2.04768
   R50        2.63457   0.00000   0.00000   0.00000   0.00000   2.63457
   R51        2.04757   0.00000   0.00000   0.00000   0.00000   2.04757
   R52        2.04765   0.00000   0.00000   0.00000   0.00000   2.04765
   R53        2.63461   0.00000   0.00000   0.00000   0.00000   2.63461
   R54        2.63605   0.00000   0.00000   0.00000   0.00000   2.63605
   R55        2.63044   0.00000   0.00000   0.00000   0.00000   2.63044
   R56        2.04698   0.00000   0.00000   0.00000   0.00000   2.04698
   R57        2.62761   0.00000   0.00000   0.00000   0.00000   2.62760
   R58        2.04393   0.00000   0.00000   0.00000   0.00000   2.04393
   R59        2.63203   0.00000   0.00000   0.00000   0.00000   2.63203
   R60        2.04783   0.00000   0.00000   0.00000   0.00000   2.04783
   R61        2.63462   0.00000   0.00000   0.00000   0.00000   2.63461
   R62        2.04751   0.00000   0.00000   0.00000   0.00000   2.04751
   R63        2.04775   0.00000   0.00000   0.00000   0.00000   2.04775
    A1        1.61520   0.00000   0.00000  -0.00001  -0.00001   1.61520
    A2        1.51843   0.00000   0.00000  -0.00001  -0.00001   1.51842
    A3        1.93657   0.00000   0.00000   0.00002   0.00002   1.93658
    A4        1.72329   0.00001   0.00000   0.00006   0.00006   1.72335
    A5        1.26893   0.00000   0.00000   0.00000   0.00000   1.26893
    A6        1.59319   0.00000   0.00000  -0.00001  -0.00001   1.59318
    A7        2.73627   0.00000   0.00000  -0.00001  -0.00001   2.73626
    A8        1.75926   0.00001   0.00000   0.00003   0.00003   1.75929
    A9        1.59137  -0.00001   0.00000  -0.00003  -0.00003   1.59133
   A10        2.14028   0.00000   0.00000  -0.00002  -0.00002   2.14026
   A11        2.03670   0.00000   0.00000   0.00002   0.00002   2.03672
   A12        2.08073   0.00000   0.00000   0.00000   0.00000   2.08073
   A13        2.34284   0.00000   0.00000   0.00002   0.00002   2.34286
   A14        1.98036   0.00000   0.00000   0.00001   0.00001   1.98037
   A15        1.92826   0.00000   0.00000   0.00002   0.00002   1.92828
   A16        1.86714   0.00000   0.00000  -0.00003  -0.00003   1.86712
   A17        1.93159   0.00000   0.00000   0.00002   0.00002   1.93161
   A18        2.10262   0.00000   0.00000  -0.00001  -0.00001   2.10261
   A19        2.24863   0.00000   0.00000  -0.00001  -0.00001   2.24862
   A20        2.00513   0.00000   0.00000  -0.00001  -0.00001   2.00512
   A21        2.13401   0.00000   0.00000   0.00000   0.00000   2.13401
   A22        2.14404   0.00000   0.00000   0.00000   0.00000   2.14404
   A23        2.09284   0.00000   0.00000   0.00000   0.00000   2.09283
   A24        2.07195   0.00000   0.00000   0.00000   0.00000   2.07195
   A25        2.11837   0.00000   0.00000   0.00000   0.00000   2.11837
   A26        2.10586   0.00000   0.00000   0.00000   0.00000   2.10586
   A27        2.08020   0.00000   0.00000  -0.00001  -0.00001   2.08019
   A28        2.09710   0.00000   0.00000   0.00001   0.00001   2.09711
   A29        2.10718   0.00000   0.00000   0.00000   0.00000   2.10718
   A30        2.07114   0.00000   0.00000   0.00001   0.00001   2.07115
   A31        2.10481   0.00000   0.00000  -0.00001  -0.00001   2.10480
   A32        2.12825   0.00000   0.00000  -0.00001  -0.00001   2.12825
   A33        2.00519   0.00000   0.00000   0.00001   0.00001   2.00521
   A34        2.14968   0.00000   0.00000  -0.00001  -0.00001   2.14967
   A35        2.09131   0.00000   0.00000  -0.00001  -0.00001   2.09130
   A36        1.87188   0.00000   0.00000  -0.00001  -0.00001   1.87188
   A37        2.31925   0.00000   0.00000   0.00002   0.00002   2.31927
   A38        1.82583   0.00000   0.00000  -0.00001  -0.00001   1.82582
   A39        2.13664   0.00000   0.00000   0.00000   0.00000   2.13664
   A40        2.31936   0.00000   0.00000   0.00001   0.00001   2.31937
   A41        2.07032   0.00000   0.00000  -0.00001  -0.00001   2.07031
   A42        2.29290   0.00000   0.00000   0.00001   0.00001   2.29291
   A43        2.04626   0.00000   0.00000  -0.00002  -0.00002   2.04624
   A44        1.92732   0.00000   0.00000   0.00001   0.00001   1.92733
   A45        1.86589   0.00000   0.00000  -0.00002  -0.00002   1.86587
   A46        1.93463   0.00000   0.00000   0.00001   0.00001   1.93464
   A47        2.09448   0.00000   0.00000  -0.00001  -0.00001   2.09447
   A48        2.25369   0.00000   0.00000   0.00000   0.00000   2.25369
   A49        2.02177   0.00000   0.00000   0.00000   0.00000   2.02177
   A50        2.14872   0.00000   0.00000   0.00000   0.00000   2.14872
   A51        2.11257   0.00000   0.00000   0.00000   0.00000   2.11257
   A52        2.09818   0.00000   0.00000  -0.00001  -0.00001   2.09817
   A53        2.06575   0.00000   0.00000   0.00000   0.00000   2.06576
   A54        2.11922   0.00000   0.00000   0.00001   0.00001   2.11923
   A55        2.10616   0.00000   0.00000   0.00000   0.00000   2.10617
   A56        2.07708   0.00000   0.00000   0.00000   0.00000   2.07708
   A57        2.09993   0.00000   0.00000   0.00000   0.00000   2.09993
   A58        2.10697   0.00000   0.00000   0.00001   0.00001   2.10698
   A59        2.07500   0.00000   0.00000   0.00000   0.00000   2.07501
   A60        2.10120   0.00000   0.00000  -0.00001  -0.00001   2.10119
   A61        2.12948   0.00000   0.00000   0.00000   0.00000   2.12948
   A62        2.00220   0.00000   0.00000   0.00000   0.00000   2.00220
   A63        2.15144   0.00000   0.00000   0.00000   0.00000   2.15144
   A64        2.08405   0.00000   0.00000   0.00001   0.00001   2.08405
   A65        1.87225   0.00000   0.00000  -0.00001  -0.00001   1.87224
   A66        2.32660   0.00000   0.00000   0.00000   0.00000   2.32660
   A67        1.82467   0.00000   0.00000   0.00000   0.00000   1.82467
   A68        2.14098   0.00000   0.00000   0.00000   0.00000   2.14099
   A69        2.31643   0.00000   0.00000   0.00000   0.00000   2.31642
   A70        2.09248   0.00000   0.00000   0.00001   0.00001   2.09249
   A71        2.07795   0.00000   0.00000  -0.00001  -0.00001   2.07795
   A72        2.11274   0.00000   0.00000   0.00000   0.00000   2.11274
   A73        2.08160   0.00000   0.00000   0.00000   0.00000   2.08160
   A74        2.10061   0.00000   0.00000   0.00000   0.00000   2.10061
   A75        2.10074   0.00000   0.00000   0.00000   0.00000   2.10074
   A76        2.07749   0.00000   0.00000   0.00000   0.00000   2.07749
   A77        2.08396   0.00000   0.00000   0.00000   0.00000   2.08396
   A78        2.12173   0.00000   0.00000   0.00000   0.00000   2.12172
   A79        2.09890   0.00000   0.00000   0.00000   0.00000   2.09890
   A80        2.08576   0.00000   0.00000   0.00000   0.00000   2.08576
   A81        2.09845   0.00000   0.00000   0.00000   0.00000   2.09845
   A82        2.10341   0.00000   0.00000   0.00000   0.00000   2.10341
   A83        2.08291   0.00000   0.00000   0.00000   0.00000   2.08291
   A84        2.09678   0.00000   0.00000   0.00000   0.00000   2.09678
   A85        2.09209   0.00000   0.00000   0.00000   0.00000   2.09208
   A86        2.09505   0.00000   0.00000   0.00000   0.00000   2.09505
   A87        2.09605   0.00000   0.00000   0.00000   0.00000   2.09605
   A88        2.09439   0.00000   0.00000   0.00001   0.00001   2.09439
   A89        2.07596   0.00000   0.00000   0.00000   0.00000   2.07595
   A90        2.11284   0.00000   0.00000   0.00000   0.00000   2.11284
   A91        2.08163   0.00000   0.00000   0.00000   0.00000   2.08163
   A92        2.10279   0.00000   0.00000   0.00000   0.00000   2.10279
   A93        2.09850   0.00000   0.00000   0.00000   0.00000   2.09850
   A94        2.07663   0.00000   0.00000   0.00000   0.00000   2.07663
   A95        2.08422   0.00000   0.00000   0.00000   0.00000   2.08422
   A96        2.12233   0.00000   0.00000   0.00000   0.00000   2.12233
   A97        2.09915   0.00000   0.00000   0.00000   0.00000   2.09915
   A98        2.08535   0.00000   0.00000   0.00000   0.00000   2.08535
   A99        2.09860   0.00000   0.00000   0.00000   0.00000   2.09860
   A100       2.10457   0.00000   0.00000   0.00000   0.00000   2.10457
   A101       2.08123   0.00000   0.00000   0.00000   0.00000   2.08123
   A102       2.09735   0.00000   0.00000   0.00000   0.00000   2.09735
   A103       2.09140   0.00000   0.00000   0.00000   0.00000   2.09140
   A104       2.09534   0.00000   0.00000   0.00000   0.00000   2.09534
   A105       2.09643   0.00000   0.00000   0.00000   0.00000   2.09643
   A106       3.33849   0.00000   0.00000   0.00006   0.00006   3.33855
   A107       3.01933   0.00000   0.00000   0.00002   0.00002   3.01935
    D1        1.63009   0.00000   0.00000  -0.00006  -0.00006   1.63003
    D2       -1.26873   0.00000   0.00000  -0.00005  -0.00005  -1.26878
    D3        3.13212   0.00000   0.00000  -0.00007  -0.00007   3.13205
    D4        0.23330   0.00000   0.00000  -0.00006  -0.00006   0.23324
    D5       -0.30802   0.00000   0.00000  -0.00007  -0.00007  -0.30810
    D6        3.07635   0.00000   0.00000  -0.00007  -0.00007   3.07628
    D7        1.43444   0.00000   0.00000  -0.00011  -0.00011   1.43432
    D8       -1.54585   0.00000   0.00000  -0.00011  -0.00011  -1.54596
    D9       -1.58559   0.00000   0.00000  -0.00013  -0.00013  -1.58573
   D10        1.71731   0.00000   0.00000  -0.00013  -0.00013   1.71717
   D11       -1.42719   0.00000   0.00000  -0.00013  -0.00013  -1.42732
   D12        1.41347   0.00000   0.00000   0.00008   0.00008   1.41355
   D13       -3.06090   0.00000   0.00000  -0.00012  -0.00012  -3.06103
   D14       -0.22024   0.00000   0.00000   0.00008   0.00008  -0.22016
   D15        2.38061   0.00000   0.00000  -0.00011  -0.00011   2.38050
   D16       -1.06191   0.00000   0.00000   0.00010   0.00010  -1.06181
   D17        0.28897   0.00000   0.00000  -0.00006  -0.00006   0.28891
   D18        3.12963   0.00000   0.00000   0.00014   0.00014   3.12978
   D19       -0.30248   0.00000   0.00000  -0.00005  -0.00005  -0.30253
   D20        3.05579   0.00000   0.00000  -0.00008  -0.00008   3.05572
   D21       -1.84868   0.00000   0.00000  -0.00005  -0.00005  -1.84873
   D22        1.50960   0.00000   0.00000  -0.00008  -0.00008   1.50951
   D23        1.64206   0.00000   0.00000  -0.00003  -0.00003   1.64203
   D24       -1.28285   0.00000   0.00000  -0.00006  -0.00006  -1.28291
   D25        0.23267   0.00000   0.00000   0.00000   0.00000   0.23268
   D26       -2.90455   0.00000   0.00000   0.00001   0.00001  -2.90454
   D27        3.12563   0.00000   0.00000   0.00000   0.00000   3.12563
   D28       -0.01159   0.00000   0.00000   0.00000   0.00000  -0.01159
   D29        2.92265   0.00000   0.00000  -0.00003  -0.00003   2.92262
   D30       -0.20777   0.00000   0.00000   0.00003   0.00003  -0.20774
   D31        0.01516   0.00000   0.00000  -0.00002  -0.00002   0.01514
   D32       -3.11526   0.00000   0.00000   0.00004   0.00004  -3.11522
   D33        2.83581   0.00000   0.00000   0.00014   0.00014   2.83595
   D34       -0.01130   0.00000   0.00000  -0.00006  -0.00006  -0.01136
   D35        0.20297   0.00000   0.00000  -0.00010  -0.00010   0.20286
   D36       -2.90257   0.00000   0.00000  -0.00004  -0.00004  -2.90261
   D37        3.11587   0.00000   0.00000   0.00005   0.00005   3.11592
   D38        0.01033   0.00000   0.00000   0.00012   0.00012   0.01045
   D39        0.00819   0.00000   0.00000  -0.00002  -0.00002   0.00817
   D40       -3.10761   0.00000   0.00000  -0.00003  -0.00003  -3.10765
   D41       -0.00185   0.00000   0.00000   0.00009   0.00009  -0.00175
   D42       -3.09423   0.00000   0.00000   0.00002   0.00002  -3.09421
   D43        3.11121   0.00000   0.00000   0.00010   0.00010   3.11131
   D44        0.01883   0.00000   0.00000   0.00003   0.00003   0.01886
   D45       -2.55696   0.00000   0.00000  -0.00003  -0.00003  -2.55699
   D46        0.58800   0.00000   0.00000  -0.00002  -0.00002   0.58797
   D47        0.61561   0.00000   0.00000  -0.00004  -0.00004   0.61557
   D48       -2.52262   0.00000   0.00000  -0.00004  -0.00004  -2.52265
   D49        3.13632   0.00000   0.00000  -0.00002  -0.00002   3.13631
   D50        0.00265   0.00000   0.00000   0.00000   0.00000   0.00265
   D51       -0.00055   0.00000   0.00000  -0.00001  -0.00001  -0.00056
   D52       -3.13422   0.00000   0.00000   0.00001   0.00001  -3.13422
   D53        3.13742   0.00000   0.00000  -0.00001  -0.00001   3.13741
   D54        0.00288   0.00000   0.00000   0.00000   0.00000   0.00289
   D55        0.00386   0.00000   0.00000   0.00001   0.00001   0.00387
   D56       -3.13067   0.00000   0.00000   0.00002   0.00002  -3.13065
   D57        3.13147   0.00000   0.00000  -0.00001  -0.00001   3.13145
   D58        0.00049   0.00000   0.00000  -0.00002  -0.00002   0.00047
   D59       -0.00310   0.00000   0.00000   0.00000   0.00000  -0.00310
   D60       -3.13408   0.00000   0.00000   0.00000   0.00000  -3.13408
   D61       -0.00967   0.00000   0.00000   0.00002   0.00002  -0.00964
   D62        3.11982   0.00000   0.00000  -0.00004  -0.00004   3.11978
   D63       -3.14066   0.00000   0.00000   0.00002   0.00002  -3.14064
   D64       -0.01118   0.00000   0.00000  -0.00004  -0.00004  -0.01122
   D65       -0.00026   0.00000   0.00000   0.00005   0.00005  -0.00021
   D66        3.09434   0.00000   0.00000  -0.00004  -0.00004   3.09430
   D67       -3.13052   0.00000   0.00000   0.00010   0.00010  -3.13042
   D68       -0.03592   0.00000   0.00000   0.00002   0.00002  -0.03591
   D69       -0.00485   0.00000   0.00000  -0.00013  -0.00013  -0.00498
   D70        3.08004   0.00000   0.00000  -0.00004  -0.00004   3.07999
   D71       -3.10375   0.00000   0.00000  -0.00005  -0.00005  -3.10380
   D72       -0.01887   0.00000   0.00000   0.00004   0.00004  -0.01883
   D73       -3.11961   0.00000   0.00000   0.00003   0.00003  -3.11958
   D74        0.00545   0.00000   0.00000  -0.00002  -0.00002   0.00543
   D75       -0.00814   0.00000   0.00000  -0.00001  -0.00001  -0.00815
   D76        3.12189   0.00000   0.00000   0.00002   0.00002   3.12191
   D77       -2.93084   0.00000   0.00000   0.00000   0.00000  -2.93084
   D78        0.00534   0.00000   0.00000   0.00003   0.00003   0.00537
   D79       -0.15636   0.00000   0.00000   0.00001   0.00001  -0.15635
   D80        2.96253   0.00000   0.00000  -0.00005  -0.00005   2.96248
   D81       -3.12493   0.00000   0.00000  -0.00001  -0.00001  -3.12494
   D82       -0.00604   0.00000   0.00000  -0.00007  -0.00007  -0.00611
   D83       -0.00268   0.00000   0.00000   0.00003   0.00003  -0.00265
   D84        3.11184   0.00000   0.00000   0.00004   0.00004   3.11189
   D85       -0.00098   0.00000   0.00000  -0.00008  -0.00008  -0.00105
   D86        3.09590   0.00000   0.00000  -0.00004  -0.00004   3.09586
   D87       -3.11236   0.00000   0.00000  -0.00009  -0.00009  -3.11244
   D88       -0.01548   0.00000   0.00000  -0.00005  -0.00005  -0.01553
   D89        2.64092   0.00000   0.00000   0.00000   0.00000   2.64093
   D90       -0.50112   0.00000   0.00000  -0.00001  -0.00001  -0.50113
   D91       -0.53328   0.00000   0.00000   0.00001   0.00001  -0.53326
   D92        2.60787   0.00000   0.00000   0.00000   0.00000   2.60787
   D93       -3.13389   0.00000   0.00000   0.00003   0.00003  -3.13385
   D94       -0.00062   0.00000   0.00000   0.00004   0.00004  -0.00058
   D95       -0.00967   0.00000   0.00000  -0.00002  -0.00002  -0.00969
   D96        3.12361   0.00000   0.00000  -0.00002  -0.00002   3.12359
   D97       -3.13767   0.00000   0.00000  -0.00002  -0.00002  -3.13769
   D98       -0.00161   0.00000   0.00000  -0.00002  -0.00002  -0.00163
   D99       -0.00451   0.00000   0.00000  -0.00002  -0.00002  -0.00452
   D100       3.13156   0.00000   0.00000  -0.00002  -0.00002   3.13154
   D101      -3.13679   0.00000   0.00000  -0.00001  -0.00001  -3.13680
   D102      -0.00095   0.00000   0.00000  -0.00001  -0.00001  -0.00096
   D103      -0.00070   0.00000   0.00000  -0.00001  -0.00001  -0.00072
   D104       3.13513   0.00000   0.00000  -0.00001  -0.00001   3.13513
   D105       0.00597   0.00000   0.00000   0.00003   0.00003   0.00600
   D106      -3.12305   0.00000   0.00000   0.00000   0.00000  -3.12306
   D107      -3.14135   0.00000   0.00000   0.00003   0.00003  -3.14132
   D108       0.01280   0.00000   0.00000   0.00000   0.00000   0.01280
   D109       0.03707   0.00000   0.00000  -0.00007  -0.00007   0.03700
   D110      -3.07474   0.00000   0.00000   0.00001   0.00001  -3.07473
   D111      -3.11625   0.00000   0.00000  -0.00004  -0.00004  -3.11630
   D112       0.05513   0.00000   0.00000   0.00004   0.00004   0.05517
   D113       0.00408   0.00000   0.00000   0.00009   0.00009   0.00417
   D114      -3.08627   0.00000   0.00000   0.00005   0.00005  -3.08623
   D115       3.11849   0.00000   0.00000   0.00002   0.00002   3.11851
   D116       0.02814   0.00000   0.00000  -0.00003  -0.00003   0.02812
   D117      -3.12519   0.00000   0.00000   0.00001   0.00001  -3.12518
   D118       0.03947   0.00000   0.00000   0.00001   0.00001   0.03948
   D119       0.01297   0.00000   0.00000   0.00000   0.00000   0.01297
   D120      -3.10555   0.00000   0.00000   0.00000   0.00000  -3.10555
   D121       3.13790   0.00000   0.00000  -0.00001  -0.00001   3.13789
   D122       0.00105   0.00000   0.00000  -0.00001  -0.00001   0.00104
   D123      -0.00028   0.00000   0.00000   0.00000   0.00000  -0.00029
   D124      -3.13714   0.00000   0.00000   0.00000   0.00000  -3.13714
   D125      -0.01405   0.00000   0.00000   0.00000   0.00000  -0.01405
   D126       3.14075   0.00000   0.00000   0.00000   0.00000   3.14075
   D127       3.10447   0.00000   0.00000   0.00000   0.00000   3.10447
   D128      -0.02391   0.00000   0.00000   0.00000   0.00000  -0.02391
   D129      -0.01143   0.00000   0.00000   0.00000   0.00000  -0.01143
   D130      -3.13939   0.00000   0.00000   0.00000   0.00000  -3.13939
   D131       3.12531   0.00000   0.00000   0.00000   0.00000   3.12532
   D132      -0.00265   0.00000   0.00000   0.00000   0.00000  -0.00264
   D133       0.00257   0.00000   0.00000   0.00000   0.00000   0.00257
   D134      -3.13771   0.00000   0.00000   0.00000   0.00000  -3.13771
   D135       3.13086   0.00000   0.00000   0.00000   0.00000   3.13086
   D136      -0.00942   0.00000   0.00000   0.00000   0.00000  -0.00942
   D137       0.01035   0.00000   0.00000   0.00000   0.00000   0.01035
   D138      -3.13255   0.00000   0.00000   0.00000   0.00000  -3.13256
   D139       3.13820   0.00000   0.00000   0.00000   0.00000   3.13820
   D140      -0.00470   0.00000   0.00000   0.00000   0.00000  -0.00470
   D141       3.12586   0.00000   0.00000  -0.00001  -0.00001   3.12585
   D142      -0.04057   0.00000   0.00000  -0.00001  -0.00001  -0.04058
   D143      -0.01528   0.00000   0.00000   0.00000   0.00000  -0.01527
   D144       3.10148   0.00000   0.00000   0.00001   0.00001   3.10149
   D145      -3.13773   0.00000   0.00000   0.00001   0.00001  -3.13772
   D146       0.00750   0.00000   0.00000   0.00001   0.00001   0.00751
   D147       0.00341   0.00000   0.00000   0.00000   0.00000   0.00341
   D148      -3.13454   0.00000   0.00000  -0.00001  -0.00001  -3.13455
   D149       0.01394   0.00000   0.00000   0.00000   0.00000   0.01394
   D150      -3.14145   0.00000   0.00000   0.00000   0.00000  -3.14145
   D151      -3.10288   0.00000   0.00000  -0.00001  -0.00001  -3.10289
   D152       0.02492   0.00000   0.00000   0.00000   0.00000   0.02492
   D153       0.00990   0.00000   0.00000   0.00000   0.00000   0.00990
   D154      -3.14100   0.00000   0.00000   0.00000   0.00000  -3.14100
   D155      -3.13542   0.00000   0.00000   0.00000   0.00000  -3.13541
   D156      -0.00313   0.00000   0.00000   0.00000   0.00000  -0.00313
   D157      -0.00091   0.00000   0.00000   0.00000   0.00000  -0.00091
   D158       3.13659   0.00000   0.00000   0.00000   0.00000   3.13659
   D159      -3.12861   0.00000   0.00000   0.00000   0.00000  -3.12861
   D160       0.00890   0.00000   0.00000   0.00000   0.00000   0.00889
   D161      -0.01118   0.00000   0.00000   0.00000   0.00000  -0.01119
   D162       3.13450   0.00000   0.00000   0.00000   0.00000   3.13450
   D163       3.13980   0.00000   0.00000   0.00000   0.00000   3.13980
   D164       0.00230   0.00000   0.00000   0.00000   0.00000   0.00230
         Item               Value     Threshold  Converged?
 Maximum Force            0.000007     0.000450     YES
 RMS     Force            0.000001     0.000300     YES
 Maximum Displacement     0.000852     0.001800     YES
 RMS     Displacement     0.000187     0.001200     YES
 Predicted change in Energy=-4.258043D-09
 Optimization completed.
    -- Stationary point found.
                           ----------------------------
                           !   Optimized Parameters   !
                           ! (Angstroms and Degrees)  !
 --------------------------                            --------------------------
 ! Name  Definition              Value          Derivative Info.                !
 --------------------------------------------------------------------------------
 ! R1    R(1,2)                  2.3279         -DE/DX =    0.0                 !
 ! R2    R(1,3)                  2.2889         -DE/DX =    0.0                 !
 ! R3    R(1,4)                  2.2855         -DE/DX =    0.0                 !
 ! R4    R(1,19)                 2.4421         -DE/DX =    0.0                 !
 ! R5    R(1,21)                 2.1824         -DE/DX =    0.0                 !
 ! R6    R(3,7)                  1.3369         -DE/DX =    0.0                 !
 ! R7    R(3,15)                 1.347          -DE/DX =    0.0                 !
 ! R8    R(4,5)                  1.2928         -DE/DX =    0.0                 !
 ! R9    R(4,16)                 1.367          -DE/DX =    0.0                 !
 ! R10   R(5,6)                  1.3507         -DE/DX =    0.0                 !
 ! R11   R(6,17)                 1.3604         -DE/DX =    0.0                 !
 ! R12   R(6,36)                 1.4265         -DE/DX =    0.0                 !
 ! R13   R(7,8)                  1.0859         -DE/DX =    0.0                 !
 ! R14   R(7,9)                  1.3923         -DE/DX =    0.0                 !
 ! R15   R(9,10)                 1.0826         -DE/DX =    0.0                 !
 ! R16   R(9,11)                 1.3908         -DE/DX =    0.0                 !
 ! R17   R(11,12)                1.084          -DE/DX =    0.0                 !
 ! R18   R(11,13)                1.3903         -DE/DX =    0.0                 !
 ! R19   R(13,14)                1.0832         -DE/DX =    0.0                 !
 ! R20   R(13,15)                1.395          -DE/DX =    0.0                 !
 ! R21   R(15,16)                1.4645         -DE/DX =    0.0                 !
 ! R22   R(16,17)                1.3763         -DE/DX =    0.0                 !
 ! R23   R(17,18)                1.0751         -DE/DX =    0.0                 !
 ! R24   R(20,24)                1.334          -DE/DX =    0.0                 !
 ! R25   R(20,32)                1.3459         -DE/DX =    0.0                 !
 ! R26   R(21,22)                1.2935         -DE/DX =    0.0                 !
 ! R27   R(21,33)                1.3687         -DE/DX =    0.0                 !
 ! R28   R(22,23)                1.3497         -DE/DX =    0.0                 !
 ! R29   R(23,34)                1.3598         -DE/DX =    0.0                 !
 ! R30   R(23,47)                1.4266         -DE/DX =    0.0                 !
 ! R31   R(24,25)                1.0841         -DE/DX =    0.0                 !
 ! R32   R(24,26)                1.3899         -DE/DX =    0.0                 !
 ! R33   R(26,27)                1.0826         -DE/DX =    0.0                 !
 ! R34   R(26,28)                1.3925         -DE/DX =    0.0                 !
 ! R35   R(28,29)                1.0838         -DE/DX =    0.0                 !
 ! R36   R(28,30)                1.3876         -DE/DX =    0.0                 !
 ! R37   R(30,31)                1.0831         -DE/DX =    0.0                 !
 ! R38   R(30,32)                1.3974         -DE/DX =    0.0                 !
 ! R39   R(32,33)                1.4592         -DE/DX =    0.0                 !
 ! R40   R(33,34)                1.3758         -DE/DX =    0.0                 !
 ! R41   R(34,35)                1.075          -DE/DX =    0.0                 !
 ! R42   R(36,37)                1.3941         -DE/DX =    0.0                 !
 ! R43   R(36,38)                1.3945         -DE/DX =    0.0                 !
 ! R44   R(37,39)                1.392          -DE/DX =    0.0                 !
 ! R45   R(37,42)                1.0833         -DE/DX =    0.0                 !
 ! R46   R(38,40)                1.3907         -DE/DX =    0.0                 !
 ! R47   R(38,43)                1.0816         -DE/DX =    0.0                 !
 ! R48   R(39,41)                1.3929         -DE/DX =    0.0                 !
 ! R49   R(39,44)                1.0836         -DE/DX =    0.0                 !
 ! R50   R(40,41)                1.3942         -DE/DX =    0.0                 !
 ! R51   R(40,45)                1.0835         -DE/DX =    0.0                 !
 ! R52   R(41,46)                1.0836         -DE/DX =    0.0                 !
 ! R53   R(47,48)                1.3942         -DE/DX =    0.0                 !
 ! R54   R(47,49)                1.3949         -DE/DX =    0.0                 !
 ! R55   R(48,50)                1.392          -DE/DX =    0.0                 !
 ! R56   R(48,53)                1.0832         -DE/DX =    0.0                 !
 ! R57   R(49,51)                1.3905         -DE/DX =    0.0                 !
 ! R58   R(49,54)                1.0816         -DE/DX =    0.0                 !
 ! R59   R(50,52)                1.3928         -DE/DX =    0.0                 !
 ! R60   R(50,55)                1.0837         -DE/DX =    0.0                 !
 ! R61   R(51,52)                1.3942         -DE/DX =    0.0                 !
 ! R62   R(51,56)                1.0835         -DE/DX =    0.0                 !
 ! R63   R(52,57)                1.0836         -DE/DX =    0.0                 !
 ! A1    A(2,1,3)               92.5442         -DE/DX =    0.0                 !
 ! A2    A(2,1,4)               86.9998         -DE/DX =    0.0                 !
 ! A3    A(2,1,19)             110.9573         -DE/DX =    0.0                 !
 ! A4    A(2,1,21)              98.737          -DE/DX =    0.0                 !
 ! A5    A(3,1,4)               72.7046         -DE/DX =    0.0                 !
 ! A6    A(3,1,19)              91.283          -DE/DX =    0.0                 !
 ! A7    A(4,1,19)             156.7769         -DE/DX =    0.0                 !
 ! A8    A(4,1,21)             100.7982         -DE/DX =    0.0                 !
 ! A9    A(19,1,21)             91.1786         -DE/DX =    0.0                 !
 ! A10   A(1,3,7)              122.6292         -DE/DX =    0.0                 !
 ! A11   A(1,3,15)             116.6945         -DE/DX =    0.0                 !
 ! A12   A(7,3,15)             119.2172         -DE/DX =    0.0                 !
 ! A13   A(1,4,5)              134.2349         -DE/DX =    0.0                 !
 ! A14   A(1,4,16)             113.4662         -DE/DX =    0.0                 !
 ! A15   A(5,4,16)             110.4814         -DE/DX =    0.0                 !
 ! A16   A(4,5,6)              106.9794         -DE/DX =    0.0                 !
 ! A17   A(5,6,17)             110.6719         -DE/DX =    0.0                 !
 ! A18   A(5,6,36)             120.4713         -DE/DX =    0.0                 !
 ! A19   A(17,6,36)            128.837          -DE/DX =    0.0                 !
 ! A20   A(3,7,8)              114.8853         -DE/DX =    0.0                 !
 ! A21   A(3,7,9)              122.2698         -DE/DX =    0.0                 !
 ! A22   A(8,7,9)              122.8443         -DE/DX =    0.0                 !
 ! A23   A(7,9,10)             119.9106         -DE/DX =    0.0                 !
 ! A24   A(7,9,11)             118.7139         -DE/DX =    0.0                 !
 ! A25   A(10,9,11)            121.3739         -DE/DX =    0.0                 !
 ! A26   A(9,11,12)            120.6571         -DE/DX =    0.0                 !
 ! A27   A(9,11,13)            119.1864         -DE/DX =    0.0                 !
 ! A28   A(12,11,13)           120.1553         -DE/DX =    0.0                 !
 ! A29   A(11,13,14)           120.7326         -DE/DX =    0.0                 !
 ! A30   A(11,13,15)           118.6678         -DE/DX =    0.0                 !
 ! A31   A(14,13,15)           120.5968         -DE/DX =    0.0                 !
 ! A32   A(3,15,13)            121.9399         -DE/DX =    0.0                 !
 ! A33   A(3,15,16)            114.8892         -DE/DX =    0.0                 !
 ! A34   A(13,15,16)           123.1676         -DE/DX =    0.0                 !
 ! A35   A(4,16,15)            119.8234         -DE/DX =    0.0                 !
 ! A36   A(4,16,17)            107.251          -DE/DX =    0.0                 !
 ! A37   A(15,16,17)           132.8835         -DE/DX =    0.0                 !
 ! A38   A(6,17,16)            104.6123         -DE/DX =    0.0                 !
 ! A39   A(6,17,18)            122.4207         -DE/DX =    0.0                 !
 ! A40   A(16,17,18)           132.8896         -DE/DX =    0.0                 !
 ! A41   A(24,20,32)           118.6204         -DE/DX =    0.0                 !
 ! A42   A(1,21,22)            131.3734         -DE/DX =    0.0                 !
 ! A43   A(1,21,33)            117.2422         -DE/DX =    0.0                 !
 ! A44   A(22,21,33)           110.4275         -DE/DX =    0.0                 !
 ! A45   A(21,22,23)           106.9075         -DE/DX =    0.0                 !
 ! A46   A(22,23,34)           110.8462         -DE/DX =    0.0                 !
 ! A47   A(22,23,47)           120.0048         -DE/DX =    0.0                 !
 ! A48   A(34,23,47)           129.1271         -DE/DX =    0.0                 !
 ! A49   A(20,24,25)           115.8391         -DE/DX =    0.0                 !
 ! A50   A(20,24,26)           123.1124         -DE/DX =    0.0                 !
 ! A51   A(25,24,26)           121.0416         -DE/DX =    0.0                 !
 ! A52   A(24,26,27)           120.2166         -DE/DX =    0.0                 !
 ! A53   A(24,26,28)           118.359          -DE/DX =    0.0                 !
 ! A54   A(27,26,28)           121.4226         -DE/DX =    0.0                 !
 ! A55   A(26,28,29)           120.6742         -DE/DX =    0.0                 !
 ! A56   A(26,28,30)           119.0079         -DE/DX =    0.0                 !
 ! A57   A(29,28,30)           120.3171         -DE/DX =    0.0                 !
 ! A58   A(28,30,31)           120.7204         -DE/DX =    0.0                 !
 ! A59   A(28,30,32)           118.8889         -DE/DX =    0.0                 !
 ! A60   A(31,30,32)           120.3898         -DE/DX =    0.0                 !
 ! A61   A(20,32,30)           122.01           -DE/DX =    0.0                 !
 ! A62   A(20,32,33)           114.7179         -DE/DX =    0.0                 !
 ! A63   A(30,32,33)           123.2686         -DE/DX =    0.0                 !
 ! A64   A(21,33,32)           119.4071         -DE/DX =    0.0                 !
 ! A65   A(21,33,34)           107.2719         -DE/DX =    0.0                 !
 ! A66   A(32,33,34)           133.3041         -DE/DX =    0.0                 !
 ! A67   A(23,34,33)           104.5458         -DE/DX =    0.0                 !
 ! A68   A(23,34,35)           122.6692         -DE/DX =    0.0                 !
 ! A69   A(33,34,35)           132.7214         -DE/DX =    0.0                 !
 ! A70   A(6,36,37)            119.8904         -DE/DX =    0.0                 !
 ! A71   A(6,36,38)            119.0579         -DE/DX =    0.0                 !
 ! A72   A(37,36,38)           121.0513         -DE/DX =    0.0                 !
 ! A73   A(36,37,39)           119.267          -DE/DX =    0.0                 !
 ! A74   A(36,37,42)           120.356          -DE/DX =    0.0                 !
 ! A75   A(39,37,42)           120.3637         -DE/DX =    0.0                 !
 ! A76   A(36,38,40)           119.0315         -DE/DX =    0.0                 !
 ! A77   A(36,38,43)           119.4021         -DE/DX =    0.0                 !
 ! A78   A(40,38,43)           121.5659         -DE/DX =    0.0                 !
 ! A79   A(37,39,41)           120.2582         -DE/DX =    0.0                 !
 ! A80   A(37,39,44)           119.5051         -DE/DX =    0.0                 !
 ! A81   A(41,39,44)           120.2323         -DE/DX =    0.0                 !
 ! A82   A(38,40,41)           120.5167         -DE/DX =    0.0                 !
 ! A83   A(38,40,45)           119.3421         -DE/DX =    0.0                 !
 ! A84   A(41,40,45)           120.1366         -DE/DX =    0.0                 !
 ! A85   A(39,41,40)           119.8677         -DE/DX =    0.0                 !
 ! A86   A(39,41,46)           120.0373         -DE/DX =    0.0                 !
 ! A87   A(40,41,46)           120.0949         -DE/DX =    0.0                 !
 ! A88   A(23,47,48)           119.9995         -DE/DX =    0.0                 !
 ! A89   A(23,47,49)           118.9435         -DE/DX =    0.0                 !
 ! A90   A(48,47,49)           121.057          -DE/DX =    0.0                 !
 ! A91   A(47,48,50)           119.2686         -DE/DX =    0.0                 !
 ! A92   A(47,48,53)           120.4809         -DE/DX =    0.0                 !
 ! A93   A(50,48,53)           120.2351         -DE/DX =    0.0                 !
 ! A94   A(47,49,51)           118.982          -DE/DX =    0.0                 !
 ! A95   A(47,49,54)           119.4169         -DE/DX =    0.0                 !
 ! A96   A(51,49,54)           121.6008         -DE/DX =    0.0                 !
 ! A97   A(48,50,52)           120.2725         -DE/DX =    0.0                 !
 ! A98   A(48,50,55)           119.4817         -DE/DX =    0.0                 !
 ! A99   A(52,50,55)           120.2411         -DE/DX =    0.0                 !
 ! A100  A(49,51,52)           120.5832         -DE/DX =    0.0                 !
 ! A101  A(49,51,56)           119.2454         -DE/DX =    0.0                 !
 ! A102  A(52,51,56)           120.1692         -DE/DX =    0.0                 !
 ! A103  A(50,52,51)           119.8286         -DE/DX =    0.0                 !
 ! A104  A(50,52,57)           120.0541         -DE/DX =    0.0                 !
 ! A105  A(51,52,57)           120.1168         -DE/DX =    0.0                 !
 ! A106  L(3,1,21,2,-1)        191.2813         -DE/DX =    0.0                 !
 ! A107  L(3,1,21,2,-2)        172.9947         -DE/DX =    0.0                 !
 ! D1    D(2,1,3,7)             93.397          -DE/DX =    0.0                 !
 ! D2    D(2,1,3,15)           -72.6929         -DE/DX =    0.0                 !
 ! D3    D(4,1,3,7)            179.4572         -DE/DX =    0.0                 !
 ! D4    D(4,1,3,15)            13.3673         -DE/DX =    0.0                 !
 ! D5    D(19,1,3,7)           -17.6485         -DE/DX =    0.0                 !
 ! D6    D(19,1,3,15)          176.2616         -DE/DX =    0.0                 !
 ! D7    D(7,3,21,22)           82.1871         -DE/DX =    0.0                 !
 ! D8    D(7,3,21,33)          -88.5709         -DE/DX =    0.0                 !
 ! D9    D(15,3,21,22)         -90.8476         -DE/DX =    0.0                 !
 ! D10   D(15,3,21,33)          98.3944         -DE/DX =    0.0                 !
 ! D11   D(2,1,4,5)            -81.772          -DE/DX =    0.0                 !
 ! D12   D(2,1,4,16)            80.986          -DE/DX =    0.0                 !
 ! D13   D(3,1,4,5)           -175.3769         -DE/DX =    0.0                 !
 ! D14   D(3,1,4,16)           -12.619          -DE/DX =    0.0                 !
 ! D15   D(19,1,4,5)           136.3989         -DE/DX =    0.0                 !
 ! D16   D(19,1,4,16)          -60.8432         -DE/DX =    0.0                 !
 ! D17   D(21,1,4,5)            16.5568         -DE/DX =    0.0                 !
 ! D18   D(21,1,4,16)          179.3148         -DE/DX =    0.0                 !
 ! D19   D(2,1,21,22)          -17.3311         -DE/DX =    0.0                 !
 ! D20   D(2,1,21,33)          175.0841         -DE/DX =    0.0                 !
 ! D21   D(4,1,21,22)         -105.9216         -DE/DX =    0.0                 !
 ! D22   D(4,1,21,33)           86.4936         -DE/DX =    0.0                 !
 ! D23   D(19,1,21,22)          94.0832         -DE/DX =    0.0                 !
 ! D24   D(19,1,21,33)         -73.5016         -DE/DX =    0.0                 !
 ! D25   D(1,3,7,8)             13.3312         -DE/DX =    0.0                 !
 ! D26   D(1,3,7,9)           -166.4183         -DE/DX =    0.0                 !
 ! D27   D(15,3,7,8)           179.0853         -DE/DX =    0.0                 !
 ! D28   D(15,3,7,9)            -0.6642         -DE/DX =    0.0                 !
 ! D29   D(1,3,15,13)          167.4554         -DE/DX =    0.0                 !
 ! D30   D(1,3,15,16)          -11.9043         -DE/DX =    0.0                 !
 ! D31   D(7,3,15,13)            0.8686         -DE/DX =    0.0                 !
 ! D32   D(7,3,15,16)         -178.4912         -DE/DX =    0.0                 !
 ! D33   D(1,4,5,6)            162.4799         -DE/DX =    0.0                 !
 ! D34   D(16,4,5,6)            -0.6477         -DE/DX =    0.0                 !
 ! D35   D(1,4,16,15)           11.6291         -DE/DX =    0.0                 !
 ! D36   D(1,4,16,17)         -166.3052         -DE/DX =    0.0                 !
 ! D37   D(5,4,16,15)          178.526          -DE/DX =    0.0                 !
 ! D38   D(5,4,16,17)            0.5917         -DE/DX =    0.0                 !
 ! D39   D(4,5,6,17)             0.4692         -DE/DX =    0.0                 !
 ! D40   D(4,5,6,36)          -178.0531         -DE/DX =    0.0                 !
 ! D41   D(5,6,17,16)           -0.1057         -DE/DX =    0.0                 !
 ! D42   D(5,6,17,18)         -177.2862         -DE/DX =    0.0                 !
 ! D43   D(36,6,17,16)         178.2591         -DE/DX =    0.0                 !
 ! D44   D(36,6,17,18)           1.0786         -DE/DX =    0.0                 !
 ! D45   D(5,6,36,37)         -146.5031         -DE/DX =    0.0                 !
 ! D46   D(5,6,36,38)           33.6897         -DE/DX =    0.0                 !
 ! D47   D(17,6,36,37)          35.272          -DE/DX =    0.0                 !
 ! D48   D(17,6,36,38)        -144.5352         -DE/DX =    0.0                 !
 ! D49   D(3,7,9,10)           179.698          -DE/DX =    0.0                 !
 ! D50   D(3,7,9,11)             0.1517         -DE/DX =    0.0                 !
 ! D51   D(8,7,9,10)            -0.0316         -DE/DX =    0.0                 !
 ! D52   D(8,7,9,11)          -179.5778         -DE/DX =    0.0                 !
 ! D53   D(7,9,11,12)          179.7606         -DE/DX =    0.0                 !
 ! D54   D(7,9,11,13)            0.1652         -DE/DX =    0.0                 !
 ! D55   D(10,9,11,12)           0.2213         -DE/DX =    0.0                 !
 ! D56   D(10,9,11,13)        -179.3741         -DE/DX =    0.0                 !
 ! D57   D(9,11,13,14)         179.4197         -DE/DX =    0.0                 !
 ! D58   D(9,11,13,15)           0.0278         -DE/DX =    0.0                 !
 ! D59   D(12,11,13,14)         -0.1778         -DE/DX =    0.0                 !
 ! D60   D(12,11,13,15)       -179.5697         -DE/DX =    0.0                 !
 ! D61   D(11,13,15,3)          -0.5539         -DE/DX =    0.0                 !
 ! D62   D(11,13,15,16)        178.7523         -DE/DX =    0.0                 !
 ! D63   D(14,13,15,3)        -179.9466         -DE/DX =    0.0                 !
 ! D64   D(14,13,15,16)         -0.6405         -DE/DX =    0.0                 !
 ! D65   D(3,15,16,4)           -0.0146         -DE/DX =    0.0                 !
 ! D66   D(3,15,16,17)         177.2926         -DE/DX =    0.0                 !
 ! D67   D(13,15,16,4)        -179.3655         -DE/DX =    0.0                 !
 ! D68   D(13,15,16,17)         -2.0583         -DE/DX =    0.0                 !
 ! D69   D(4,16,17,6)           -0.278          -DE/DX =    0.0                 !
 ! D70   D(4,16,17,18)         176.4731         -DE/DX =    0.0                 !
 ! D71   D(15,16,17,6)        -177.832          -DE/DX =    0.0                 !
 ! D72   D(15,16,17,18)         -1.0809         -DE/DX =    0.0                 !
 ! D73   D(32,20,24,25)       -178.7403         -DE/DX =    0.0                 !
 ! D74   D(32,20,24,26)          0.3122         -DE/DX =    0.0                 !
 ! D75   D(24,20,32,30)         -0.4663         -DE/DX =    0.0                 !
 ! D76   D(24,20,32,33)        178.8711         -DE/DX =    0.0                 !
 ! D77   D(1,21,22,23)        -167.9246         -DE/DX =    0.0                 !
 ! D78   D(33,21,22,23)          0.306          -DE/DX =    0.0                 !
 ! D79   D(1,21,33,32)          -8.9587         -DE/DX =    0.0                 !
 ! D80   D(1,21,33,34)         169.7405         -DE/DX =    0.0                 !
 ! D81   D(22,21,33,32)       -179.0452         -DE/DX =    0.0                 !
 ! D82   D(22,21,33,34)         -0.346          -DE/DX =    0.0                 !
 ! D83   D(21,22,23,34)         -0.1538         -DE/DX =    0.0                 !
 ! D84   D(21,22,23,47)        178.2955         -DE/DX =    0.0                 !
 ! D85   D(22,23,34,33)         -0.056          -DE/DX =    0.0                 !
 ! D86   D(22,23,34,35)        177.3819         -DE/DX =    0.0                 !
 ! D87   D(47,23,34,33)       -178.3248         -DE/DX =    0.0                 !
 ! D88   D(47,23,34,35)         -0.887          -DE/DX =    0.0                 !
 ! D89   D(22,23,47,48)        151.3137         -DE/DX =    0.0                 !
 ! D90   D(22,23,47,49)        -28.712          -DE/DX =    0.0                 !
 ! D91   D(34,23,47,48)        -30.5545         -DE/DX =    0.0                 !
 ! D92   D(34,23,47,49)        149.4198         -DE/DX =    0.0                 !
 ! D93   D(20,24,26,27)       -179.5585         -DE/DX =    0.0                 !
 ! D94   D(20,24,26,28)         -0.0353         -DE/DX =    0.0                 !
 ! D95   D(25,24,26,27)         -0.5538         -DE/DX =    0.0                 !
 ! D96   D(25,24,26,28)        178.9694         -DE/DX =    0.0                 !
 ! D97   D(24,26,28,29)       -179.7753         -DE/DX =    0.0                 !
 ! D98   D(24,26,28,30)         -0.0922         -DE/DX =    0.0                 !
 ! D99   D(27,26,28,29)         -0.2581         -DE/DX =    0.0                 !
 ! D100  D(27,26,28,30)        179.425          -DE/DX =    0.0                 !
 ! D101  D(26,28,30,31)       -179.7246         -DE/DX =    0.0                 !
 ! D102  D(26,28,30,32)         -0.0544         -DE/DX =    0.0                 !
 ! D103  D(29,28,30,31)         -0.0403         -DE/DX =    0.0                 !
 ! D104  D(29,28,30,32)        179.6299         -DE/DX =    0.0                 !
 ! D105  D(28,30,32,20)          0.3423         -DE/DX =    0.0                 !
 ! D106  D(28,30,32,33)       -178.9378         -DE/DX =    0.0                 !
 ! D107  D(31,30,32,20)       -179.9863         -DE/DX =    0.0                 !
 ! D108  D(31,30,32,33)          0.7335         -DE/DX =    0.0                 !
 ! D109  D(20,32,33,21)          2.1237         -DE/DX =    0.0                 !
 ! D110  D(20,32,33,34)       -176.1694         -DE/DX =    0.0                 !
 ! D111  D(30,32,33,21)       -178.5482         -DE/DX =    0.0                 !
 ! D112  D(30,32,33,34)          3.1587         -DE/DX =    0.0                 !
 ! D113  D(21,33,34,23)          0.2335         -DE/DX =    0.0                 !
 ! D114  D(21,33,34,35)       -176.8304         -DE/DX =    0.0                 !
 ! D115  D(32,33,34,23)        178.6764         -DE/DX =    0.0                 !
 ! D116  D(32,33,34,35)          1.6125         -DE/DX =    0.0                 !
 ! D117  D(6,36,37,39)        -179.0601         -DE/DX =    0.0                 !
 ! D118  D(6,36,37,42)           2.2615         -DE/DX =    0.0                 !
 ! D119  D(38,36,37,39)          0.7432         -DE/DX =    0.0                 !
 ! D120  D(38,36,37,42)       -177.9352         -DE/DX =    0.0                 !
 ! D121  D(6,36,38,40)         179.7886         -DE/DX =    0.0                 !
 ! D122  D(6,36,38,43)           0.0603         -DE/DX =    0.0                 !
 ! D123  D(37,36,38,40)         -0.0163         -DE/DX =    0.0                 !
 ! D124  D(37,36,38,43)       -179.7446         -DE/DX =    0.0                 !
 ! D125  D(36,37,39,41)         -0.8052         -DE/DX =    0.0                 !
 ! D126  D(36,37,39,44)        179.9516         -DE/DX =    0.0                 !
 ! D127  D(42,37,39,41)        177.8731         -DE/DX =    0.0                 !
 ! D128  D(42,37,39,44)         -1.3701         -DE/DX =    0.0                 !
 ! D129  D(36,38,40,41)         -0.6549         -DE/DX =    0.0                 !
 ! D130  D(36,38,40,45)       -179.8737         -DE/DX =    0.0                 !
 ! D131  D(43,38,40,41)        179.0673         -DE/DX =    0.0                 !
 ! D132  D(43,38,40,45)         -0.1515         -DE/DX =    0.0                 !
 ! D133  D(37,39,41,40)          0.1474         -DE/DX =    0.0                 !
 ! D134  D(37,39,41,46)       -179.7775         -DE/DX =    0.0                 !
 ! D135  D(44,39,41,40)        179.3851         -DE/DX =    0.0                 !
 ! D136  D(44,39,41,46)         -0.5398         -DE/DX =    0.0                 !
 ! D137  D(38,40,41,39)          0.593          -DE/DX =    0.0                 !
 ! D138  D(38,40,41,46)       -179.4822         -DE/DX =    0.0                 !
 ! D139  D(45,40,41,39)        179.8056         -DE/DX =    0.0                 !
 ! D140  D(45,40,41,46)         -0.2695         -DE/DX =    0.0                 !
 ! D141  D(23,47,48,50)        179.0985         -DE/DX =    0.0                 !
 ! D142  D(23,47,48,53)         -2.3245         -DE/DX =    0.0                 !
 ! D143  D(49,47,48,50)         -0.8753         -DE/DX =    0.0                 !
 ! D144  D(49,47,48,53)        177.7018         -DE/DX =    0.0                 !
 ! D145  D(23,47,49,51)       -179.7787         -DE/DX =    0.0                 !
 ! D146  D(23,47,49,54)          0.43           -DE/DX =    0.0                 !
 ! D147  D(48,47,49,51)          0.1953         -DE/DX =    0.0                 !
 ! D148  D(48,47,49,54)       -179.596          -DE/DX =    0.0                 !
 ! D149  D(47,48,50,52)          0.7986         -DE/DX =    0.0                 !
 ! D150  D(47,48,50,55)       -179.9916         -DE/DX =    0.0                 !
 ! D151  D(53,48,50,52)       -177.782          -DE/DX =    0.0                 !
 ! D152  D(53,48,50,55)          1.4278         -DE/DX =    0.0                 !
 ! D153  D(47,49,51,52)          0.5671         -DE/DX =    0.0                 !
 ! D154  D(47,49,51,56)       -179.9661         -DE/DX =    0.0                 !
 ! D155  D(54,49,51,52)       -179.6463         -DE/DX =    0.0                 !
 ! D156  D(54,49,51,56)         -0.1795         -DE/DX =    0.0                 !
 ! D157  D(48,50,52,51)         -0.0522         -DE/DX =    0.0                 !
 ! D158  D(48,50,52,57)        179.7134         -DE/DX =    0.0                 !
 ! D159  D(55,50,52,51)       -179.2559         -DE/DX =    0.0                 !
 ! D160  D(55,50,52,57)          0.5097         -DE/DX =    0.0                 !
 ! D161  D(49,51,52,50)         -0.6408         -DE/DX =    0.0                 !
 ! D162  D(49,51,52,57)        179.5937         -DE/DX =    0.0                 !
 ! D163  D(56,51,52,50)        179.8973         -DE/DX =    0.0                 !
 ! D164  D(56,51,52,57)          0.1319         -DE/DX =    0.0                 !
 --------------------------------------------------------------------------------
 Lowest energy point so far.  Saving SCF results.
 GradGradGradGradGradGradGradGradGradGradGradGradGradGradGradGradGradGrad

 Largest change from initial coordinates is atom   39       0.000 Angstoms.
 Leave Link  103 at Sat Oct 20 16:32:29 2018, MaxMem=  1073741824 cpu:         7.0
 (Enter /soft/sl6.3/x86_64/gaussian/g09_d01/g09/l202.exe)
 Stoichiometry    C26H20Cl2FeN8(5)
 Framework group  C1[X(C26H20Cl2FeN8)]
 Deg. of freedom   165
 Full point group                 C1      NOp   1
 RotChk:  IX=0 Diff= 1.20D-16
 Largest Abelian subgroup         C1      NOp   1
 Largest concise Abelian subgroup C1      NOp   1
                         Standard orientation:                         
 ---------------------------------------------------------------------
 Center     Atomic      Atomic             Coordinates (Angstroms)
 Number     Number       Type             X           Y           Z
 ---------------------------------------------------------------------
      1         26           0       -0.127209   -1.361511   -0.595392
      2         17           0       -0.216880   -0.624126   -2.801625
      3          7           0       -2.204225   -2.314893   -0.722410
      4          7           0       -1.654110    0.269605   -0.114386
      5          7           0       -1.574994    1.538985    0.117179
      6          7           0       -2.815694    2.047577   -0.044924
      7          6           0       -2.389200   -3.600159   -1.040376
      8          1           0       -1.492180   -4.211564   -1.012114
      9          6           0       -3.638655   -4.108079   -1.385777
     10          1           0       -3.744032   -5.154760   -1.641413
     11          6           0       -4.729294   -3.245265   -1.402614
     12          1           0       -5.715663   -3.606340   -1.670646
     13          6           0       -4.539753   -1.906491   -1.078886
     14          1           0       -5.369757   -1.210706   -1.093064
     15          6           0       -3.255802   -1.473429   -0.747482
     16          6           0       -2.939946   -0.082200   -0.416779
     17          6           0       -3.697311    1.066293   -0.377508
     18          1           0       -4.731041    1.268836   -0.592731
     19         17           0        0.932049   -3.557193   -0.450643
     20          7           0       -0.003246   -1.489179    1.750819
     21          7           0        1.725366   -0.378085    0.007796
     22          7           0        2.686387    0.136034   -0.688736
     23          7           0        3.706987    0.369751    0.162992
     24          6           0       -0.906016   -2.051770    2.555859
     25          1           0       -1.814816   -2.398566    2.077320
     26          6           0       -0.708972   -2.213167    3.922171
     27          1           0       -1.471100   -2.683074    4.530821
     28          6           0        0.488471   -1.766478    4.475080
     29          1           0        0.682942   -1.876806    5.535595
     30          6           0        1.435674   -1.182111    3.646330
     31          1           0        2.378262   -0.829029    4.046207
     32          6           0        1.157059   -1.061919    2.282298
     33          6           0        2.091988   -0.484518    1.322161
     34          6           0        3.376924   -0.004377    1.427991
     35          1           0        4.065868    0.060292    2.250631
     36          6           0       -3.048819    3.447055    0.103017
     37          6           0       -4.261041    3.898286    0.623080
     38          6           0       -2.053011    4.344054   -0.282362
     39          6           0       -4.482437    5.267246    0.743453
     40          6           0       -2.282604    5.708466   -0.142027
     41          6           0       -3.495609    6.173920    0.363583
     42          1           0       -5.013688    3.191048    0.949893
     43          1           0       -1.124152    3.964800   -0.686516
     44          1           0       -5.423571    5.622238    1.146443
     45          1           0       -1.513135    6.409960   -0.441794
     46          1           0       -3.670394    7.238742    0.462190
     47          6           0        4.934733    0.907634   -0.325297
     48          6           0        5.734232    1.688335    0.508388
     49          6           0        5.314210    0.638139   -1.640298
     50          6           0        6.938271    2.189814    0.022186
     51          6           0        6.512987    1.158148   -2.115617
     52          6           0        7.330118    1.927329   -1.288338
     53          1           0        5.412973    1.922559    1.516003
     54          1           0        4.670514    0.034728   -2.265924
     55          1           0        7.562466    2.796919    0.667268
     56          1           0        6.811628    0.951948   -3.136528
     57          1           0        8.265962    2.323368   -1.664615
 ---------------------------------------------------------------------
 Rotational constants (GHZ):      0.0989926      0.0676688      0.0522152
 Leave Link  202 at Sat Oct 20 16:32:29 2018, MaxMem=  1073741824 cpu:         0.1
 (Enter /soft/sl6.3/x86_64/gaussian/g09_d01/g09/l9999.exe)
 1\1\GINC-NODE0406\FOpt\UB3LYP\6-311G(d,p)\C26H20Cl2Fe1N8(5)\CONRADJ\20
 -Oct-2018\0\\#P b3lyp/6-311G(d,p) opt scf=(conver=8)\\Comment:\\0,5\Fe
 ,-0.127209,-1.361511,-0.595392\Cl,-0.21688,-0.624126,-2.801625\N,-2.20
 4225,-2.314893,-0.72241\N,-1.65411,0.269605,-0.114386\N,-1.574994,1.53
 8985,0.117179\N,-2.815694,2.047577,-0.044924\C,-2.3892,-3.600159,-1.04
 0376\H,-1.49218,-4.211564,-1.012114\C,-3.638655,-4.108079,-1.385777\H,
 -3.744032,-5.15476,-1.641413\C,-4.729294,-3.245265,-1.402614\H,-5.7156
 63,-3.60634,-1.670646\C,-4.539753,-1.906491,-1.078886\H,-5.369757,-1.2
 10706,-1.093064\C,-3.255802,-1.473429,-0.747482\C,-2.939946,-0.0822,-0
 .416779\C,-3.697311,1.066293,-0.377508\H,-4.731041,1.268836,-0.592731\
 Cl,0.932049,-3.557193,-0.450643\N,-0.003246,-1.489179,1.750819\N,1.725
 366,-0.378085,0.007796\N,2.686387,0.136034,-0.688736\N,3.706987,0.3697
 51,0.162992\C,-0.906016,-2.05177,2.555859\H,-1.814816,-2.398566,2.0773
 2\C,-0.708972,-2.213167,3.922171\H,-1.4711,-2.683074,4.530821\C,0.4884
 71,-1.766478,4.47508\H,0.682942,-1.876806,5.535595\C,1.435674,-1.18211
 1,3.64633\H,2.378262,-0.829029,4.046207\C,1.157059,-1.061919,2.282298\
 C,2.091988,-0.484518,1.322161\C,3.376924,-0.004377,1.427991\H,4.065868
 ,0.060292,2.250631\C,-3.048819,3.447055,0.103017\C,-4.261041,3.898286,
 0.62308\C,-2.053011,4.344054,-0.282362\C,-4.482437,5.267246,0.743453\C
 ,-2.282604,5.708466,-0.142027\C,-3.495609,6.17392,0.363583\H,-5.013688
 ,3.191048,0.949893\H,-1.124152,3.9648,-0.686516\H,-5.423571,5.622238,1
 .146443\H,-1.513135,6.40996,-0.441794\H,-3.670394,7.238742,0.46219\C,4
 .934733,0.907634,-0.325297\C,5.734232,1.688335,0.508388\C,5.31421,0.63
 8139,-1.640298\C,6.938271,2.189814,0.022186\C,6.512987,1.158148,-2.115
 617\C,7.330118,1.927329,-1.288338\H,5.412973,1.922559,1.516003\H,4.670
 514,0.034728,-2.265924\H,7.562466,2.796919,0.667268\H,6.811628,0.95194
 8,-3.136528\H,8.265962,2.323368,-1.664615\\Version=AS64L-G09RevD.01\St
 ate=5-A\HF=-3625.41215\S2=6.020676\S2-1=0.\S2A=6.000065\RMSD=6.542e-09
 \RMSF=3.657e-06\Dipole=-1.8968087,3.288367,3.9282652\Quadrupole=38.712
 0063,-16.8193451,-21.8926612,15.2382225,5.1616413,-5.7750592\PG=C01 [X
 (C26H20Cl2Fe1N8)]\\@


 The best way to pay for a lovely moment is to enjoy it.
 -- Richard Bach
 Job cpu time:       0 days 11 hours 52 minutes  2.8 seconds.
 File lengths (MBytes):  RWF=    640 Int=      0 D2E=      0 Chk=     57 Scr=      1
 Normal termination of Gaussian 09 at Sat Oct 20 16:32:30 2018.
