# Supplementary material for: DFT and CV data of 4-phenyl-substituted dichloro(bis{2-[1-(phenyl)-1H-1,2,3-triazol-4-yl-κN3]pyridine-κN})iron(II) coordination compounds
Source: Data Brief. 2018 Oct 27;21:1458–71. doi: 10.1016/j.dib.2018.10.085 (PMC6234228; doi:10.1016/j.dib.2018.10.085)
Supplement: Supplementary file 2 — Supplementary material. [file mmc2.zip › DIB_DFT_files_Fe/FeCl2L12_H_cis3.log]

 Entering Gaussian System, Link 0=g09
 Input=FeCl2L12_H_cis3.com
 Output=FeCl2L12_H_cis3.log
 Initial command:
 /soft/sl6.3/x86_64/gaussian/g09_d01/g09/l1.exe "/scratch/conradj/558874.ui.FeCl2L12_H_cis3/Gau-37093.inp" -scrdir="/scratch/conradj/558874.ui.FeCl2L12_H_cis3/"
 Default linda workers:  node0403-ib,node0404-ib
 Default is to use  16 SMP processors on each worker.
 Entering Link 1 = /soft/sl6.3/x86_64/gaussian/g09_d01/g09/l1.exe PID=     37094.
  
 Copyright (c) 1988,1990,1992,1993,1995,1998,2003,2009,2013,
            Gaussian, Inc.  All Rights Reserved.
  
 This is part of the Gaussian(R) 09 program.  It is based on
 the Gaussian(R) 03 system (copyright 2003, Gaussian, Inc.),
 the Gaussian(R) 98 system (copyright 1998, Gaussian, Inc.),
 the Gaussian(R) 94 system (copyright 1995, Gaussian, Inc.),
 the Gaussian 92(TM) system (copyright 1992, Gaussian, Inc.),
 the Gaussian 90(TM) system (copyright 1990, Gaussian, Inc.),
 the Gaussian 88(TM) system (copyright 1988, Gaussian, Inc.),
 the Gaussian 86(TM) system (copyright 1986, Carnegie Mellon
 University), and the Gaussian 82(TM) system (copyright 1983,
 Carnegie Mellon University). Gaussian is a federally registered
 trademark of Gaussian, Inc.
  
 This software contains proprietary and confidential information,
 including trade secrets, belonging to Gaussian, Inc.
  
 This software is provided under written license and may be
 used, copied, transmitted, or stored only in accord with that
 written license.
  
 The following legend is applicable only to US Government
 contracts under FAR:
  
                    RESTRICTED RIGHTS LEGEND
  
 Use, reproduction and disclosure by the US Government is
 subject to restrictions as set forth in subparagraphs (a)
 and (c) of the Commercial Computer Software - Restricted
 Rights clause in FAR 52.227-19.
  
 Gaussian, Inc.
 340 Quinnipiac St., Bldg. 40, Wallingford CT 06492
  
  
 ---------------------------------------------------------------
 Warning -- This program may not be used in any manner that
 competes with the business of Gaussian, Inc. or will provide
 assistance to any competitor of Gaussian, Inc.  The licensee
 of this program is prohibited from giving any competitor of
 Gaussian, Inc. access to this program.  By using this program,
 the user acknowledges that Gaussian, Inc. is engaged in the
 business of creating and licensing software in the field of
 computational chemistry and represents and warrants to the
 licensee that it is not a competitor of Gaussian, Inc. and that
 it will not use this program in any manner prohibited above.
 ---------------------------------------------------------------
  

 Cite this work as:
 Gaussian 09, Revision D.01,
 M. J. Frisch, G. W. Trucks, H. B. Schlegel, G. E. Scuseria, 
 M. A. Robb, J. R. Cheeseman, G. Scalmani, V. Barone, B. Mennucci, 
 G. A. Petersson, H. Nakatsuji, M. Caricato, X. Li, H. P. Hratchian, 
 A. F. Izmaylov, J. Bloino, G. Zheng, J. L. Sonnenberg, M. Hada, 
 M. Ehara, K. Toyota, R. Fukuda, J. Hasegawa, M. Ishida, T. Nakajima, 
 Y. Honda, O. Kitao, H. Nakai, T. Vreven, J. A. Montgomery, Jr., 
 J. E. Peralta, F. Ogliaro, M. Bearpark, J. J. Heyd, E. Brothers, 
 K. N. Kudin, V. N. Staroverov, T. Keith, R. Kobayashi, J. Normand, 
 K. Raghavachari, A. Rendell, J. C. Burant, S. S. Iyengar, J. Tomasi, 
 M. Cossi, N. Rega, J. M. Millam, M. Klene, J. E. Knox, J. B. Cross, 
 V. Bakken, C. Adamo, J. Jaramillo, R. Gomperts, R. E. Stratmann, 
 O. Yazyev, A. J. Austin, R. Cammi, C. Pomelli, J. W. Ochterski, 
 R. L. Martin, K. Morokuma, V. G. Zakrzewski, G. A. Voth, 
 P. Salvador, J. J. Dannenberg, S. Dapprich, A. D. Daniels, 
 O. Farkas, J. B. Foresman, J. V. Ortiz, J. Cioslowski, 
 and D. J. Fox, Gaussian, Inc., Wallingford CT, 2013.
 
 ******************************************
 Gaussian 09:  AS64L-G09RevD.01 24-Apr-2013
                20-Oct-2018 
 ******************************************
 %chk=FeCl2L12_H_cis3.chk
 SetLPE:  input flags="-opt 'Tsnet.Node.lindarsharg: ssh' "
 SetLPE:    new flags="-opt 'Tsnet.Node.lindarsharg: ssh'  -nodelist 'node0403-ib node0404-ib'"
 Will use up to    2 processors via Linda.
 ---------------------------------------
 #P b3lyp/6-311G(d,p) opt scf=(conver=8)
 ---------------------------------------
 1/14=-1,18=20,19=15,26=3,38=1/1,3;
 2/9=110,12=2,17=6,18=5,40=1/2;
 3/5=4,6=6,7=101,11=2,16=1,25=1,30=1,71=1,74=-5/1,2,3;
 4//1;
 5/5=2,6=8,38=5/2;
 6/7=2,8=2,9=2,10=2,28=1/1;
 7//1,2,3,16;
 1/14=-1,18=20,19=15,26=3/3(2);
 2/9=110/2;
 99//99;
 2/9=110/2;
 3/5=4,6=6,7=101,11=2,16=1,25=1,30=1,71=1,74=-5/1,2,3;
 4/5=5,16=3,69=1/1;
 5/5=2,6=8,38=5/2;
 7//1,2,3,16;
 1/14=-1,18=20,19=15,26=3/3(-5);
 2/9=110/2;
 6/7=2,8=2,9=2,10=2,19=2,28=1/1;
 99/9=1/99;
 Leave Link    1 at Sat Oct 20 15:51:20 2018, MaxMem=           0 cpu:         1.1
 (Enter /soft/sl6.3/x86_64/gaussian/g09_d01/g09/l101.exe)
 --------
 Comment:
 --------
 Symbolic Z-matrix:
 Charge =  0 Multiplicity = 5
 26                   -0.03114  -1.87793   0.25061 
 17                   -2.0166   -3.14446   0.70369 
 7                    -0.4367   -2.05126  -1.95473 
 7                    -1.4667   -0.17854  -0.28218 
 7                    -2.07464   0.75849   0.36829 
 7                    -2.97649   1.30309  -0.47727 
 6                     0.11485  -2.99676  -2.7226 
 1                     0.8743   -3.59984  -2.23659 
 6                    -0.25527  -3.19017  -4.04964 
 1                     0.21651  -3.97096  -4.63262 
 6                    -1.23893  -2.37235  -4.59632 
 1                    -1.55444  -2.49814  -5.6257 
 6                    -1.81826  -1.39093  -3.80175 
 1                    -2.59005  -0.7422   -4.1977 
 6                    -1.39195  -1.26002  -2.47966 
 6                    -1.94345  -0.26382  -1.55997 
 6                    -2.92426   0.69247  -1.69214 
 1                    -3.54618   0.99143  -2.51633 
 17                    1.91831  -3.25588   0.14661 
 7                     0.33357  -1.43487   2.42576 
 7                     1.45488  -0.13496   0.32131 
 7                     2.11918   0.5505   -0.55014 
 7                     3.02455   1.284     0.13316 
 6                    -0.26366  -2.10987   3.41332 
 1                    -1.02709  -2.81166   3.09497 
 6                     0.06598  -1.9207    4.75174 
 1                    -0.4419   -2.49259   5.51789 
 6                     1.05533  -0.99742   5.07332 
 1                     1.33984  -0.82778   6.10547 
 6                     1.67994  -0.29403   4.05068 
 1                     2.4554    0.42981   4.26997 
 6                     1.29347  -0.54143   2.73296 
 6                     1.89605   0.13903   1.5853 
 6                     2.91805   1.05408   1.46985 
 1                     3.5768    1.50875   2.18757 
 6                    -3.82123   2.36881  -0.04803 
 6                    -5.10215   2.4982   -0.58314 
 6                    -3.35091   3.26778   0.90882 
 6                    -5.91117   3.55192  -0.16775 
 6                    -4.17561   4.30696   1.32538 
 6                    -5.45196   4.45747   0.78552 
 1                    -5.47571   1.76977  -1.29206 
 1                    -2.35761   3.13764   1.31581 
 1                    -6.90822   3.65226  -0.57987 
 1                    -3.81521   5.00551   2.07131 
 1                    -6.08786   5.27196   1.11151 
 6                     3.9396    2.13077  -0.55933 
 6                     4.35801   3.32626   0.02342 
 6                     4.40427   1.74299  -1.81577 
 6                     5.26501   4.13441  -0.65627 
 6                     5.29845   2.56775  -2.48963 
 6                     5.73547   3.75918  -1.91248 
 1                     3.96514   3.633     0.98517 
 1                     4.06447   0.80891  -2.24216 
 1                     5.59288   5.06396  -0.20614 
 1                     5.6634    2.27034  -3.46556 
 1                     6.43822   4.39302  -2.44022 
 
 Add virtual bond connecting atoms N3         and Fe1        Dist= 4.25D+00.
 Add virtual bond connecting atoms N4         and Fe1        Dist= 4.32D+00.
 Add virtual bond connecting atoms N20        and Fe1        Dist= 4.25D+00.
 Add virtual bond connecting atoms N21        and Fe1        Dist= 4.33D+00.
 NAtoms=     57 NQM=       57 NQMF=       0 NMMI=      0 NMMIF=      0
                NMic=       0 NMicF=      0.
                    Isotopes and Nuclear Properties:
 (Nuclear quadrupole moments (NQMom) in fm**2, nuclear magnetic moments (NMagM)
  in nuclear magnetons)

  Atom         1           2           3           4           5           6           7           8           9          10
 IAtWgt=          56          35          14          14          14          14          12           1          12           1
 AtmWgt=  55.9349393  34.9688527  14.0030740  14.0030740  14.0030740  14.0030740  12.0000000   1.0078250  12.0000000   1.0078250
 NucSpn=           0           3           2           2           2           2           0           1           0           1
 AtZEff=   0.0000000   0.0000000   0.0000000   0.0000000   0.0000000   0.0000000   0.0000000   0.0000000   0.0000000   0.0000000
 NQMom=    0.0000000  -8.1650000   2.0440000   2.0440000   2.0440000   2.0440000   0.0000000   0.0000000   0.0000000   0.0000000
 NMagM=    0.0000000   0.8218740   0.4037610   0.4037610   0.4037610   0.4037610   0.0000000   2.7928460   0.0000000   2.7928460
 AtZNuc=  26.0000000  17.0000000   7.0000000   7.0000000   7.0000000   7.0000000   6.0000000   1.0000000   6.0000000   1.0000000

  Atom        11          12          13          14          15          16          17          18          19          20
 IAtWgt=          12           1          12           1          12          12          12           1          35          14
 AtmWgt=  12.0000000   1.0078250  12.0000000   1.0078250  12.0000000  12.0000000  12.0000000   1.0078250  34.9688527  14.0030740
 NucSpn=           0           1           0           1           0           0           0           1           3           2
 AtZEff=   0.0000000   0.0000000   0.0000000   0.0000000   0.0000000   0.0000000   0.0000000   0.0000000   0.0000000   0.0000000
 NQMom=    0.0000000   0.0000000   0.0000000   0.0000000   0.0000000   0.0000000   0.0000000   0.0000000  -8.1650000   2.0440000
 NMagM=    0.0000000   2.7928460   0.0000000   2.7928460   0.0000000   0.0000000   0.0000000   2.7928460   0.8218740   0.4037610
 AtZNuc=   6.0000000   1.0000000   6.0000000   1.0000000   6.0000000   6.0000000   6.0000000   1.0000000  17.0000000   7.0000000

  Atom        21          22          23          24          25          26          27          28          29          30
 IAtWgt=          14          14          14          12           1          12           1          12           1          12
 AtmWgt=  14.0030740  14.0030740  14.0030740  12.0000000   1.0078250  12.0000000   1.0078250  12.0000000   1.0078250  12.0000000
 NucSpn=           2           2           2           0           1           0           1           0           1           0
 AtZEff=   0.0000000   0.0000000   0.0000000   0.0000000   0.0000000   0.0000000   0.0000000   0.0000000   0.0000000   0.0000000
 NQMom=    2.0440000   2.0440000   2.0440000   0.0000000   0.0000000   0.0000000   0.0000000   0.0000000   0.0000000   0.0000000
 NMagM=    0.4037610   0.4037610   0.4037610   0.0000000   2.7928460   0.0000000   2.7928460   0.0000000   2.7928460   0.0000000
 AtZNuc=   7.0000000   7.0000000   7.0000000   6.0000000   1.0000000   6.0000000   1.0000000   6.0000000   1.0000000   6.0000000

  Atom        31          32          33          34          35          36          37          38          39          40
 IAtWgt=           1          12          12          12           1          12          12          12          12          12
 AtmWgt=   1.0078250  12.0000000  12.0000000  12.0000000   1.0078250  12.0000000  12.0000000  12.0000000  12.0000000  12.0000000
 NucSpn=           1           0           0           0           1           0           0           0           0           0
 AtZEff=   0.0000000   0.0000000   0.0000000   0.0000000   0.0000000   0.0000000   0.0000000   0.0000000   0.0000000   0.0000000
 NQMom=    0.0000000   0.0000000   0.0000000   0.0000000   0.0000000   0.0000000   0.0000000   0.0000000   0.0000000   0.0000000
 NMagM=    2.7928460   0.0000000   0.0000000   0.0000000   2.7928460   0.0000000   0.0000000   0.0000000   0.0000000   0.0000000
 AtZNuc=   1.0000000   6.0000000   6.0000000   6.0000000   1.0000000   6.0000000   6.0000000   6.0000000   6.0000000   6.0000000

  Atom        41          42          43          44          45          46          47          48          49          50
 IAtWgt=          12           1           1           1           1           1          12          12          12          12
 AtmWgt=  12.0000000   1.0078250   1.0078250   1.0078250   1.0078250   1.0078250  12.0000000  12.0000000  12.0000000  12.0000000
 NucSpn=           0           1           1           1           1           1           0           0           0           0
 AtZEff=   0.0000000   0.0000000   0.0000000   0.0000000   0.0000000   0.0000000   0.0000000   0.0000000   0.0000000   0.0000000
 NQMom=    0.0000000   0.0000000   0.0000000   0.0000000   0.0000000   0.0000000   0.0000000   0.0000000   0.0000000   0.0000000
 NMagM=    0.0000000   2.7928460   2.7928460   2.7928460   2.7928460   2.7928460   0.0000000   0.0000000   0.0000000   0.0000000
 AtZNuc=   6.0000000   1.0000000   1.0000000   1.0000000   1.0000000   1.0000000   6.0000000   6.0000000   6.0000000   6.0000000

  Atom        51          52          53          54          55          56          57
 IAtWgt=          12          12           1           1           1           1           1
 AtmWgt=  12.0000000  12.0000000   1.0078250   1.0078250   1.0078250   1.0078250   1.0078250
 NucSpn=           0           0           1           1           1           1           1
 AtZEff=   0.0000000   0.0000000   0.0000000   0.0000000   0.0000000   0.0000000   0.0000000
 NQMom=    0.0000000   0.0000000   0.0000000   0.0000000   0.0000000   0.0000000   0.0000000
 NMagM=    0.0000000   0.0000000   2.7928460   2.7928460   2.7928460   2.7928460   2.7928460
 AtZNuc=   6.0000000   6.0000000   1.0000000   1.0000000   1.0000000   1.0000000   1.0000000
 Leave Link  101 at Sat Oct 20 15:51:20 2018, MaxMem=  1073741824 cpu:         5.2
 (Enter /soft/sl6.3/x86_64/gaussian/g09_d01/g09/l103.exe)

 GradGradGradGradGradGradGradGradGradGradGradGradGradGradGradGradGradGrad
 Berny optimization.
 Initialization pass.
                           ----------------------------
                           !    Initial Parameters    !
                           ! (Angstroms and Degrees)  !
 --------------------------                            --------------------------
 ! Name  Definition              Value          Derivative Info.                !
 --------------------------------------------------------------------------------
 ! R1    R(1,2)                  2.3982         estimate D2E/DX2                !
 ! R2    R(1,3)                  2.249          estimate D2E/DX2                !
 ! R3    R(1,4)                  2.2875         estimate D2E/DX2                !
 ! R4    R(1,19)                 2.3895         estimate D2E/DX2                !
 ! R5    R(1,20)                 2.2496         estimate D2E/DX2                !
 ! R6    R(1,21)                 2.2916         estimate D2E/DX2                !
 ! R7    R(3,7)                  1.3371         estimate D2E/DX2                !
 ! R8    R(3,15)                 1.3469         estimate D2E/DX2                !
 ! R9    R(4,5)                  1.2926         estimate D2E/DX2                !
 ! R10   R(4,16)                 1.3665         estimate D2E/DX2                !
 ! R11   R(5,6)                  1.3509         estimate D2E/DX2                !
 ! R12   R(6,17)                 1.3607         estimate D2E/DX2                !
 ! R13   R(6,36)                 1.426          estimate D2E/DX2                !
 ! R14   R(7,8)                  1.0847         estimate D2E/DX2                !
 ! R15   R(7,9)                  1.3912         estimate D2E/DX2                !
 ! R16   R(9,10)                 1.0826         estimate D2E/DX2                !
 ! R17   R(9,11)                 1.3911         estimate D2E/DX2                !
 ! R18   R(11,12)                1.084          estimate D2E/DX2                !
 ! R19   R(11,13)                1.3893         estimate D2E/DX2                !
 ! R20   R(13,14)                1.0832         estimate D2E/DX2                !
 ! R21   R(13,15)                1.3953         estimate D2E/DX2                !
 ! R22   R(15,16)                1.4637         estimate D2E/DX2                !
 ! R23   R(16,17)                1.3762         estimate D2E/DX2                !
 ! R24   R(17,18)                1.0749         estimate D2E/DX2                !
 ! R25   R(20,24)                1.337          estimate D2E/DX2                !
 ! R26   R(20,32)                1.3469         estimate D2E/DX2                !
 ! R27   R(21,22)                1.2925         estimate D2E/DX2                !
 ! R28   R(21,33)                1.3665         estimate D2E/DX2                !
 ! R29   R(22,23)                1.3508         estimate D2E/DX2                !
 ! R30   R(23,34)                1.3605         estimate D2E/DX2                !
 ! R31   R(23,47)                1.4261         estimate D2E/DX2                !
 ! R32   R(24,25)                1.0848         estimate D2E/DX2                !
 ! R33   R(24,26)                1.3913         estimate D2E/DX2                !
 ! R34   R(26,27)                1.0826         estimate D2E/DX2                !
 ! R35   R(26,28)                1.3909         estimate D2E/DX2                !
 ! R36   R(28,29)                1.084          estimate D2E/DX2                !
 ! R37   R(28,30)                1.3895         estimate D2E/DX2                !
 ! R38   R(30,31)                1.0832         estimate D2E/DX2                !
 ! R39   R(30,32)                1.3953         estimate D2E/DX2                !
 ! R40   R(32,33)                1.464          estimate D2E/DX2                !
 ! R41   R(33,34)                1.3766         estimate D2E/DX2                !
 ! R42   R(34,35)                1.0751         estimate D2E/DX2                !
 ! R43   R(36,37)                1.3942         estimate D2E/DX2                !
 ! R44   R(36,38)                1.3946         estimate D2E/DX2                !
 ! R45   R(37,39)                1.3919         estimate D2E/DX2                !
 ! R46   R(37,42)                1.0829         estimate D2E/DX2                !
 ! R47   R(38,40)                1.3905         estimate D2E/DX2                !
 ! R48   R(38,43)                1.0813         estimate D2E/DX2                !
 ! R49   R(39,41)                1.3927         estimate D2E/DX2                !
 ! R50   R(39,44)                1.0835         estimate D2E/DX2                !
 ! R51   R(40,41)                1.394          estimate D2E/DX2                !
 ! R52   R(40,45)                1.0836         estimate D2E/DX2                !
 ! R53   R(41,46)                1.0835         estimate D2E/DX2                !
 ! R54   R(47,48)                1.3942         estimate D2E/DX2                !
 ! R55   R(47,49)                1.3946         estimate D2E/DX2                !
 ! R56   R(48,50)                1.392          estimate D2E/DX2                !
 ! R57   R(48,53)                1.0832         estimate D2E/DX2                !
 ! R58   R(49,51)                1.3906         estimate D2E/DX2                !
 ! R59   R(49,54)                1.0816         estimate D2E/DX2                !
 ! R60   R(50,52)                1.3929         estimate D2E/DX2                !
 ! R61   R(50,55)                1.0836         estimate D2E/DX2                !
 ! R62   R(51,52)                1.3941         estimate D2E/DX2                !
 ! R63   R(51,56)                1.0836         estimate D2E/DX2                !
 ! R64   R(52,57)                1.0836         estimate D2E/DX2                !
 ! A1    A(2,1,3)               89.7283         estimate D2E/DX2                !
 ! A2    A(2,1,4)               85.2265         estimate D2E/DX2                !
 ! A3    A(2,1,19)             112.2776         estimate D2E/DX2                !
 ! A4    A(2,1,20)              93.1851         estimate D2E/DX2                !
 ! A5    A(2,1,21)             158.8641         estimate D2E/DX2                !
 ! A6    A(3,1,4)               73.4828         estimate D2E/DX2                !
 ! A7    A(3,1,19)              93.4396         estimate D2E/DX2                !
 ! A8    A(3,1,21)             101.8771         estimate D2E/DX2                !
 ! A9    A(4,1,19)             158.4742         estimate D2E/DX2                !
 ! A10   A(4,1,20)             100.4065         estimate D2E/DX2                !
 ! A11   A(4,1,21)              81.3203         estimate D2E/DX2                !
 ! A12   A(19,1,20)             91.3405         estimate D2E/DX2                !
 ! A13   A(19,1,21)             84.8888         estimate D2E/DX2                !
 ! A14   A(20,1,21)             73.4549         estimate D2E/DX2                !
 ! A15   A(1,3,7)              122.905          estimate D2E/DX2                !
 ! A16   A(1,3,15)             117.6962         estimate D2E/DX2                !
 ! A17   A(7,3,15)             118.9569         estimate D2E/DX2                !
 ! A18   A(1,4,5)              135.7678         estimate D2E/DX2                !
 ! A19   A(1,4,16)             112.9783         estimate D2E/DX2                !
 ! A20   A(5,4,16)             110.5922         estimate D2E/DX2                !
 ! A21   A(4,5,6)              106.9337         estimate D2E/DX2                !
 ! A22   A(5,6,17)             110.6281         estimate D2E/DX2                !
 ! A23   A(5,6,36)             120.5534         estimate D2E/DX2                !
 ! A24   A(17,6,36)            128.8183         estimate D2E/DX2                !
 ! A25   A(3,7,8)              115.1276         estimate D2E/DX2                !
 ! A26   A(3,7,9)              122.4367         estimate D2E/DX2                !
 ! A27   A(8,7,9)              122.4354         estimate D2E/DX2                !
 ! A28   A(7,9,10)             119.8668         estimate D2E/DX2                !
 ! A29   A(7,9,11)             118.7658         estimate D2E/DX2                !
 ! A30   A(10,9,11)            121.366          estimate D2E/DX2                !
 ! A31   A(9,11,12)            120.7148         estimate D2E/DX2                !
 ! A32   A(9,11,13)            119.0382         estimate D2E/DX2                !
 ! A33   A(12,11,13)           120.2466         estimate D2E/DX2                !
 ! A34   A(11,13,14)           120.7393         estimate D2E/DX2                !
 ! A35   A(11,13,15)           118.7372         estimate D2E/DX2                !
 ! A36   A(14,13,15)           120.5227         estimate D2E/DX2                !
 ! A37   A(3,15,13)            122.0641         estimate D2E/DX2                !
 ! A38   A(3,15,16)            114.9721         estimate D2E/DX2                !
 ! A39   A(13,15,16)           122.9637         estimate D2E/DX2                !
 ! A40   A(4,16,15)            119.9049         estimate D2E/DX2                !
 ! A41   A(4,16,17)            107.1631         estimate D2E/DX2                !
 ! A42   A(15,16,17)           132.9315         estimate D2E/DX2                !
 ! A43   A(6,17,16)            104.6811         estimate D2E/DX2                !
 ! A44   A(6,17,18)            122.5172         estimate D2E/DX2                !
 ! A45   A(16,17,18)           132.7846         estimate D2E/DX2                !
 ! A46   A(1,20,24)            122.8437         estimate D2E/DX2                !
 ! A47   A(1,20,32)            117.8227         estimate D2E/DX2                !
 ! A48   A(24,20,32)           118.9979         estimate D2E/DX2                !
 ! A49   A(1,21,22)            135.7141         estimate D2E/DX2                !
 ! A50   A(1,21,33)            112.9792         estimate D2E/DX2                !
 ! A51   A(22,21,33)           110.5721         estimate D2E/DX2                !
 ! A52   A(21,22,23)           106.9418         estimate D2E/DX2                !
 ! A53   A(22,23,34)           110.6567         estimate D2E/DX2                !
 ! A54   A(22,23,47)           120.4537         estimate D2E/DX2                !
 ! A55   A(34,23,47)           128.8764         estimate D2E/DX2                !
 ! A56   A(20,24,25)           115.1012         estimate D2E/DX2                !
 ! A57   A(20,24,26)           122.4168         estimate D2E/DX2                !
 ! A58   A(25,24,26)           122.4814         estimate D2E/DX2                !
 ! A59   A(24,26,27)           119.8559         estimate D2E/DX2                !
 ! A60   A(24,26,28)           118.7624         estimate D2E/DX2                !
 ! A61   A(27,26,28)           121.3807         estimate D2E/DX2                !
 ! A62   A(26,28,29)           120.711          estimate D2E/DX2                !
 ! A63   A(26,28,30)           119.0522         estimate D2E/DX2                !
 ! A64   A(29,28,30)           120.2367         estimate D2E/DX2                !
 ! A65   A(28,30,31)           120.7357         estimate D2E/DX2                !
 ! A66   A(28,30,32)           118.7363         estimate D2E/DX2                !
 ! A67   A(31,30,32)           120.5275         estimate D2E/DX2                !
 ! A68   A(20,32,30)           122.0338         estimate D2E/DX2                !
 ! A69   A(20,32,33)           115.0159         estimate D2E/DX2                !
 ! A70   A(30,32,33)           122.95           estimate D2E/DX2                !
 ! A71   A(21,33,32)           119.9361         estimate D2E/DX2                !
 ! A72   A(21,33,34)           107.1801         estimate D2E/DX2                !
 ! A73   A(32,33,34)           132.8644         estimate D2E/DX2                !
 ! A74   A(23,34,33)           104.6459         estimate D2E/DX2                !
 ! A75   A(23,34,35)           122.4443         estimate D2E/DX2                !
 ! A76   A(33,34,35)           132.845          estimate D2E/DX2                !
 ! A77   A(6,36,37)            119.8717         estimate D2E/DX2                !
 ! A78   A(6,36,38)            119.2409         estimate D2E/DX2                !
 ! A79   A(37,36,38)           120.8871         estimate D2E/DX2                !
 ! A80   A(36,37,39)           119.3222         estimate D2E/DX2                !
 ! A81   A(36,37,42)           120.3809         estimate D2E/DX2                !
 ! A82   A(39,37,42)           120.2709         estimate D2E/DX2                !
 ! A83   A(36,38,40)           119.1607         estimate D2E/DX2                !
 ! A84   A(36,38,43)           119.3709         estimate D2E/DX2                !
 ! A85   A(40,38,43)           121.4667         estimate D2E/DX2                !
 ! A86   A(37,39,41)           120.3215         estimate D2E/DX2                !
 ! A87   A(37,39,44)           119.4356         estimate D2E/DX2                !
 ! A88   A(41,39,44)           120.2347         estimate D2E/DX2                !
 ! A89   A(38,40,41)           120.5116         estimate D2E/DX2                !
 ! A90   A(38,40,45)           119.3876         estimate D2E/DX2                !
 ! A91   A(41,40,45)           120.0997         estimate D2E/DX2                !
 ! A92   A(39,41,40)           119.7875         estimate D2E/DX2                !
 ! A93   A(39,41,46)           120.0782         estimate D2E/DX2                !
 ! A94   A(40,41,46)           120.1327         estimate D2E/DX2                !
 ! A95   A(23,47,48)           119.9151         estimate D2E/DX2                !
 ! A96   A(23,47,49)           119.088          estimate D2E/DX2                !
 ! A97   A(48,47,49)           120.9968         estimate D2E/DX2                !
 ! A98   A(47,48,50)           119.2918         estimate D2E/DX2                !
 ! A99   A(47,48,53)           120.3352         estimate D2E/DX2                !
 ! A100  A(50,48,53)           120.3601         estimate D2E/DX2                !
 ! A101  A(47,49,51)           119.071          estimate D2E/DX2                !
 ! A102  A(47,49,54)           119.3824         estimate D2E/DX2                !
 ! A103  A(51,49,54)           121.5464         estimate D2E/DX2                !
 ! A104  A(48,50,52)           120.2672         estimate D2E/DX2                !
 ! A105  A(48,50,55)           119.4945         estimate D2E/DX2                !
 ! A106  A(52,50,55)           120.2339         estimate D2E/DX2                !
 ! A107  A(49,51,52)           120.5181         estimate D2E/DX2                !
 ! A108  A(49,51,56)           119.3547         estimate D2E/DX2                !
 ! A109  A(52,51,56)           120.1233         estimate D2E/DX2                !
 ! A110  A(50,52,51)           119.8477         estimate D2E/DX2                !
 ! A111  A(50,52,57)           120.0474         estimate D2E/DX2                !
 ! A112  A(51,52,57)           120.1048         estimate D2E/DX2                !
 ! A113  L(3,1,20,2,-1)        182.9135         estimate D2E/DX2                !
 ! A114  L(3,1,20,2,-2)        186.364          estimate D2E/DX2                !
 ! D1    D(2,1,3,7)            -95.4082         estimate D2E/DX2                !
 ! D2    D(2,1,3,15)            76.8732         estimate D2E/DX2                !
 ! D3    D(4,1,3,7)            179.4904         estimate D2E/DX2                !
 ! D4    D(4,1,3,15)            -8.2282         estimate D2E/DX2                !
 ! D5    D(19,1,3,7)            16.8944         estimate D2E/DX2                !
 ! D6    D(19,1,3,15)         -170.8242         estimate D2E/DX2                !
 ! D7    D(21,1,3,7)           102.3885         estimate D2E/DX2                !
 ! D8    D(21,1,3,15)          -85.3301         estimate D2E/DX2                !
 ! D9    D(7,3,20,24)          -82.5775         estimate D2E/DX2                !
 ! D10   D(7,3,20,32)           93.967          estimate D2E/DX2                !
 ! D11   D(15,3,20,24)          91.9756         estimate D2E/DX2                !
 ! D12   D(15,3,20,32)         -91.4799         estimate D2E/DX2                !
 ! D13   D(2,1,4,5)             86.5371         estimate D2E/DX2                !
 ! D14   D(2,1,4,16)           -82.9469         estimate D2E/DX2                !
 ! D15   D(3,1,4,5)            177.6717         estimate D2E/DX2                !
 ! D16   D(3,1,4,16)             8.1877         estimate D2E/DX2                !
 ! D17   D(19,1,4,5)          -127.8679         estimate D2E/DX2                !
 ! D18   D(19,1,4,16)           62.6481         estimate D2E/DX2                !
 ! D19   D(20,1,4,5)            -5.8329         estimate D2E/DX2                !
 ! D20   D(20,1,4,16)         -175.3169         estimate D2E/DX2                !
 ! D21   D(21,1,4,5)           -77.1141         estimate D2E/DX2                !
 ! D22   D(21,1,4,16)          113.4019         estimate D2E/DX2                !
 ! D23   D(2,1,20,24)           16.0612         estimate D2E/DX2                !
 ! D24   D(2,1,20,32)         -170.6663         estimate D2E/DX2                !
 ! D25   D(4,1,20,24)          101.7876         estimate D2E/DX2                !
 ! D26   D(4,1,20,32)          -84.9399         estimate D2E/DX2                !
 ! D27   D(19,1,20,24)         -96.3398         estimate D2E/DX2                !
 ! D28   D(19,1,20,32)          76.9326         estimate D2E/DX2                !
 ! D29   D(21,1,20,24)         179.3944         estimate D2E/DX2                !
 ! D30   D(21,1,20,32)          -7.3332         estimate D2E/DX2                !
 ! D31   D(2,1,21,22)         -131.0226         estimate D2E/DX2                !
 ! D32   D(2,1,21,33)           60.0534         estimate D2E/DX2                !
 ! D33   D(3,1,21,22)           -8.9769         estimate D2E/DX2                !
 ! D34   D(3,1,21,33)         -177.9008         estimate D2E/DX2                !
 ! D35   D(4,1,21,22)          -79.951          estimate D2E/DX2                !
 ! D36   D(4,1,21,33)          111.1251         estimate D2E/DX2                !
 ! D37   D(19,1,21,22)          83.4728         estimate D2E/DX2                !
 ! D38   D(19,1,21,33)         -85.4511         estimate D2E/DX2                !
 ! D39   D(20,1,21,22)         176.4004         estimate D2E/DX2                !
 ! D40   D(20,1,21,33)           7.4765         estimate D2E/DX2                !
 ! D41   D(1,3,7,8)             -7.6084         estimate D2E/DX2                !
 ! D42   D(1,3,7,9)            172.5913         estimate D2E/DX2                !
 ! D43   D(15,3,7,8)          -179.7971         estimate D2E/DX2                !
 ! D44   D(15,3,7,9)             0.4026         estimate D2E/DX2                !
 ! D45   D(1,3,15,13)         -172.983          estimate D2E/DX2                !
 ! D46   D(1,3,15,16)            6.8855         estimate D2E/DX2                !
 ! D47   D(7,3,15,13)           -0.3875         estimate D2E/DX2                !
 ! D48   D(7,3,15,16)          179.481          estimate D2E/DX2                !
 ! D49   D(1,4,5,6)           -169.2238         estimate D2E/DX2                !
 ! D50   D(16,4,5,6)             0.4357         estimate D2E/DX2                !
 ! D51   D(1,4,16,15)           -7.9655         estimate D2E/DX2                !
 ! D52   D(1,4,16,17)          171.7983         estimate D2E/DX2                !
 ! D53   D(5,4,16,15)          179.8511         estimate D2E/DX2                !
 ! D54   D(5,4,16,17)           -0.3851         estimate D2E/DX2                !
 ! D55   D(4,5,6,17)            -0.3283         estimate D2E/DX2                !
 ! D56   D(4,5,6,36)           179.5491         estimate D2E/DX2                !
 ! D57   D(5,6,17,16)            0.0916         estimate D2E/DX2                !
 ! D58   D(5,6,17,18)         -178.5816         estimate D2E/DX2                !
 ! D59   D(36,6,17,16)        -179.7729         estimate D2E/DX2                !
 ! D60   D(36,6,17,18)           1.5539         estimate D2E/DX2                !
 ! D61   D(5,6,36,37)         -148.6631         estimate D2E/DX2                !
 ! D62   D(5,6,36,38)           31.1558         estimate D2E/DX2                !
 ! D63   D(17,6,36,37)          31.1896         estimate D2E/DX2                !
 ! D64   D(17,6,36,38)        -148.9914         estimate D2E/DX2                !
 ! D65   D(3,7,9,10)          -179.794          estimate D2E/DX2                !
 ! D66   D(3,7,9,11)            -0.224          estimate D2E/DX2                !
 ! D67   D(8,7,9,10)             0.4202         estimate D2E/DX2                !
 ! D68   D(8,7,9,11)           179.9902         estimate D2E/DX2                !
 ! D69   D(7,9,11,12)         -179.7427         estimate D2E/DX2                !
 ! D70   D(7,9,11,13)            0.0237         estimate D2E/DX2                !
 ! D71   D(10,9,11,12)          -0.1794         estimate D2E/DX2                !
 ! D72   D(10,9,11,13)         179.5869         estimate D2E/DX2                !
 ! D73   D(9,11,13,14)        -179.6918         estimate D2E/DX2                !
 ! D74   D(9,11,13,15)          -0.011          estimate D2E/DX2                !
 ! D75   D(12,11,13,14)          0.0757         estimate D2E/DX2                !
 ! D76   D(12,11,13,15)        179.7565         estimate D2E/DX2                !
 ! D77   D(11,13,15,3)           0.1951         estimate D2E/DX2                !
 ! D78   D(11,13,15,16)       -179.6628         estimate D2E/DX2                !
 ! D79   D(14,13,15,3)         179.8765         estimate D2E/DX2                !
 ! D80   D(14,13,15,16)          0.0186         estimate D2E/DX2                !
 ! D81   D(3,15,16,4)            1.014          estimate D2E/DX2                !
 ! D82   D(3,15,16,17)        -178.6777         estimate D2E/DX2                !
 ! D83   D(13,15,16,4)        -179.1188         estimate D2E/DX2                !
 ! D84   D(13,15,16,17)          1.1894         estimate D2E/DX2                !
 ! D85   D(4,16,17,6)            0.167          estimate D2E/DX2                !
 ! D86   D(4,16,17,18)         178.6425         estimate D2E/DX2                !
 ! D87   D(15,16,17,6)         179.8873         estimate D2E/DX2                !
 ! D88   D(15,16,17,18)         -1.6372         estimate D2E/DX2                !
 ! D89   D(1,20,24,25)          -6.8574         estimate D2E/DX2                !
 ! D90   D(1,20,24,26)         173.4409         estimate D2E/DX2                !
 ! D91   D(32,20,24,25)        179.9456         estimate D2E/DX2                !
 ! D92   D(32,20,24,26)          0.2438         estimate D2E/DX2                !
 ! D93   D(1,20,32,30)        -173.8302         estimate D2E/DX2                !
 ! D94   D(1,20,32,33)           5.9688         estimate D2E/DX2                !
 ! D95   D(24,20,32,30)         -0.2913         estimate D2E/DX2                !
 ! D96   D(24,20,32,33)        179.5076         estimate D2E/DX2                !
 ! D97   D(1,21,22,23)        -168.5632         estimate D2E/DX2                !
 ! D98   D(33,21,22,23)          0.5474         estimate D2E/DX2                !
 ! D99   D(1,21,33,32)          -7.4493         estimate D2E/DX2                !
 ! D100  D(1,21,33,34)         171.1503         estimate D2E/DX2                !
 ! D101  D(22,21,33,32)       -179.2118         estimate D2E/DX2                !
 ! D102  D(22,21,33,34)         -0.6122         estimate D2E/DX2                !
 ! D103  D(21,22,23,34)         -0.2801         estimate D2E/DX2                !
 ! D104  D(21,22,23,47)        178.5107         estimate D2E/DX2                !
 ! D105  D(22,23,34,33)         -0.0908         estimate D2E/DX2                !
 ! D106  D(22,23,34,35)        177.3283         estimate D2E/DX2                !
 ! D107  D(47,23,34,33)       -178.7518         estimate D2E/DX2                !
 ! D108  D(47,23,34,35)         -1.3328         estimate D2E/DX2                !
 ! D109  D(22,23,47,48)        146.8291         estimate D2E/DX2                !
 ! D110  D(22,23,47,49)        -33.2746         estimate D2E/DX2                !
 ! D111  D(34,23,47,48)        -34.6243         estimate D2E/DX2                !
 ! D112  D(34,23,47,49)        145.272          estimate D2E/DX2                !
 ! D113  D(20,24,26,27)       -179.7797         estimate D2E/DX2                !
 ! D114  D(20,24,26,28)         -0.1444         estimate D2E/DX2                !
 ! D115  D(25,24,26,27)          0.5405         estimate D2E/DX2                !
 ! D116  D(25,24,26,28)       -179.8242         estimate D2E/DX2                !
 ! D117  D(24,26,28,29)       -179.7587         estimate D2E/DX2                !
 ! D118  D(24,26,28,30)          0.087          estimate D2E/DX2                !
 ! D119  D(27,26,28,29)         -0.1292         estimate D2E/DX2                !
 ! D120  D(27,26,28,30)        179.7164         estimate D2E/DX2                !
 ! D121  D(26,28,30,31)       -179.8652         estimate D2E/DX2                !
 ! D122  D(26,28,30,32)         -0.1322         estimate D2E/DX2                !
 ! D123  D(29,28,30,31)         -0.0188         estimate D2E/DX2                !
 ! D124  D(29,28,30,32)        179.7142         estimate D2E/DX2                !
 ! D125  D(28,30,32,20)          0.2384         estimate D2E/DX2                !
 ! D126  D(28,30,32,33)       -179.5445         estimate D2E/DX2                !
 ! D127  D(31,30,32,20)        179.972          estimate D2E/DX2                !
 ! D128  D(31,30,32,33)          0.1891         estimate D2E/DX2                !
 ! D129  D(20,32,33,21)          1.2701         estimate D2E/DX2                !
 ! D130  D(20,32,33,34)       -176.9044         estimate D2E/DX2                !
 ! D131  D(30,32,33,21)       -178.933          estimate D2E/DX2                !
 ! D132  D(30,32,33,34)          2.8924         estimate D2E/DX2                !
 ! D133  D(21,33,34,23)          0.408          estimate D2E/DX2                !
 ! D134  D(21,33,34,35)       -176.621          estimate D2E/DX2                !
 ! D135  D(32,33,34,23)        178.7523         estimate D2E/DX2                !
 ! D136  D(32,33,34,35)          1.7233         estimate D2E/DX2                !
 ! D137  D(6,36,37,39)        -179.241          estimate D2E/DX2                !
 ! D138  D(6,36,37,42)           2.6083         estimate D2E/DX2                !
 ! D139  D(38,36,37,39)          0.9431         estimate D2E/DX2                !
 ! D140  D(38,36,37,42)       -177.2076         estimate D2E/DX2                !
 ! D141  D(6,36,38,40)         179.9492         estimate D2E/DX2                !
 ! D142  D(6,36,38,43)          -0.523          estimate D2E/DX2                !
 ! D143  D(37,36,38,40)         -0.2338         estimate D2E/DX2                !
 ! D144  D(37,36,38,43)        179.2941         estimate D2E/DX2                !
 ! D145  D(36,37,39,41)         -0.8278         estimate D2E/DX2                !
 ! D146  D(36,37,39,44)       -179.7905         estimate D2E/DX2                !
 ! D147  D(42,37,39,41)        177.3249         estimate D2E/DX2                !
 ! D148  D(42,37,39,44)         -1.6377         estimate D2E/DX2                !
 ! D149  D(36,38,40,41)         -0.5975         estimate D2E/DX2                !
 ! D150  D(36,38,40,45)        179.7814         estimate D2E/DX2                !
 ! D151  D(43,38,40,41)        179.8849         estimate D2E/DX2                !
 ! D152  D(43,38,40,45)          0.2638         estimate D2E/DX2                !
 ! D153  D(37,39,41,40)          0.012          estimate D2E/DX2                !
 ! D154  D(37,39,41,46)       -179.5403         estimate D2E/DX2                !
 ! D155  D(44,39,41,40)        178.9664         estimate D2E/DX2                !
 ! D156  D(44,39,41,46)         -0.586          estimate D2E/DX2                !
 ! D157  D(38,40,41,39)          0.7099         estimate D2E/DX2                !
 ! D158  D(38,40,41,46)       -179.738          estimate D2E/DX2                !
 ! D159  D(45,40,41,39)       -179.6717         estimate D2E/DX2                !
 ! D160  D(45,40,41,46)         -0.1196         estimate D2E/DX2                !
 ! D161  D(23,47,48,50)        179.1615         estimate D2E/DX2                !
 ! D162  D(23,47,48,53)         -2.1407         estimate D2E/DX2                !
 ! D163  D(49,47,48,50)         -0.7328         estimate D2E/DX2                !
 ! D164  D(49,47,48,53)        177.9649         estimate D2E/DX2                !
 ! D165  D(23,47,49,51)       -179.8819         estimate D2E/DX2                !
 ! D166  D(23,47,49,54)         -0.0528         estimate D2E/DX2                !
 ! D167  D(48,47,49,51)          0.0134         estimate D2E/DX2                !
 ! D168  D(48,47,49,54)        179.8424         estimate D2E/DX2                !
 ! D169  D(47,48,50,52)          0.8012         estimate D2E/DX2                !
 ! D170  D(47,48,50,55)       -179.9626         estimate D2E/DX2                !
 ! D171  D(53,48,50,52)       -177.8963         estimate D2E/DX2                !
 ! D172  D(53,48,50,55)          1.34           estimate D2E/DX2                !
 ! D173  D(47,49,51,52)          0.6442         estimate D2E/DX2                !
 ! D174  D(47,49,51,56)        179.9232         estimate D2E/DX2                !
 ! D175  D(54,49,51,52)       -179.181          estimate D2E/DX2                !
 ! D176  D(54,49,51,56)          0.098          estimate D2E/DX2                !
 ! D177  D(48,50,52,51)         -0.1564         estimate D2E/DX2                !
 ! D178  D(48,50,52,57)        179.7406         estimate D2E/DX2                !
 ! D179  D(55,50,52,51)       -179.387          estimate D2E/DX2                !
 ! D180  D(55,50,52,57)          0.51           estimate D2E/DX2                !
 ! D181  D(49,51,52,50)         -0.5762         estimate D2E/DX2                !
 ! D182  D(49,51,52,57)        179.5268         estimate D2E/DX2                !
 ! D183  D(56,51,52,50)       -179.8496         estimate D2E/DX2                !
 ! D184  D(56,51,52,57)          0.2534         estimate D2E/DX2                !
 --------------------------------------------------------------------------------
 Trust Radius=3.00D-01 FncErr=1.00D-07 GrdErr=1.00D-06
 Number of steps in this run=    342 maximum allowed number of steps=    342.
 GradGradGradGradGradGradGradGradGradGradGradGradGradGradGradGradGradGrad

 Leave Link  103 at Sat Oct 20 15:51:20 2018, MaxMem=  1073741824 cpu:         0.3
 (Enter /soft/sl6.3/x86_64/gaussian/g09_d01/g09/l202.exe)
 Stoichiometry    C26H20Cl2FeN8(5)
 Framework group  C1[X(C26H20Cl2FeN8)]
 Deg. of freedom   165
 Full point group                 C1      NOp   1
 Largest Abelian subgroup         C1      NOp   1
 Largest concise Abelian subgroup C1      NOp   1
                         Standard orientation:                         
 ---------------------------------------------------------------------
 Center     Atomic      Atomic             Coordinates (Angstroms)
 Number     Number       Type             X           Y           Z
 ---------------------------------------------------------------------
      1         26           0       -0.031137   -1.877929    0.250608
      2         17           0       -2.016601   -3.144464    0.703685
      3          7           0       -0.436700   -2.051261   -1.954732
      4          7           0       -1.466695   -0.178538   -0.282177
      5          7           0       -2.074640    0.758487    0.368291
      6          7           0       -2.976490    1.303094   -0.477265
      7          6           0        0.114850   -2.996760   -2.722602
      8          1           0        0.874296   -3.599836   -2.236593
      9          6           0       -0.255268   -3.190170   -4.049643
     10          1           0        0.216509   -3.970955   -4.632621
     11          6           0       -1.238927   -2.372345   -4.596315
     12          1           0       -1.554436   -2.498136   -5.625703
     13          6           0       -1.818258   -1.390931   -3.801745
     14          1           0       -2.590051   -0.742200   -4.197696
     15          6           0       -1.391947   -1.260022   -2.479656
     16          6           0       -1.943450   -0.263816   -1.559968
     17          6           0       -2.924255    0.692466   -1.692141
     18          1           0       -3.546175    0.991427   -2.516333
     19         17           0        1.918311   -3.255879    0.146610
     20          7           0        0.333570   -1.434866    2.425757
     21          7           0        1.454881   -0.134955    0.321309
     22          7           0        2.119183    0.550495   -0.550142
     23          7           0        3.024551    1.284002    0.133161
     24          6           0       -0.263657   -2.109866    3.413323
     25          1           0       -1.027093   -2.811657    3.094966
     26          6           0        0.065983   -1.920701    4.751736
     27          1           0       -0.441900   -2.492589    5.517894
     28          6           0        1.055330   -0.997421    5.073319
     29          1           0        1.339841   -0.827783    6.105466
     30          6           0        1.679942   -0.294028    4.050676
     31          1           0        2.455395    0.429811    4.269973
     32          6           0        1.293472   -0.541432    2.732959
     33          6           0        1.896052    0.139033    1.585297
     34          6           0        2.918050    1.054085    1.469846
     35          1           0        3.576799    1.508749    2.187565
     36          6           0       -3.821227    2.368811   -0.048025
     37          6           0       -5.102152    2.498203   -0.583137
     38          6           0       -3.350907    3.267782    0.908815
     39          6           0       -5.911174    3.551916   -0.167746
     40          6           0       -4.175609    4.306961    1.325380
     41          6           0       -5.451956    4.457470    0.785523
     42          1           0       -5.475709    1.769768   -1.292059
     43          1           0       -2.357605    3.137644    1.315810
     44          1           0       -6.908224    3.652257   -0.579869
     45          1           0       -3.815206    5.005513    2.071308
     46          1           0       -6.087857    5.271960    1.111508
     47          6           0        3.939598    2.130768   -0.559327
     48          6           0        4.358007    3.326263    0.023417
     49          6           0        4.404269    1.742990   -1.815765
     50          6           0        5.265008    4.134410   -0.656271
     51          6           0        5.298453    2.567754   -2.489626
     52          6           0        5.735474    3.759178   -1.912482
     53          1           0        3.965141    3.632997    0.985166
     54          1           0        4.064469    0.808913   -2.242155
     55          1           0        5.592878    5.063957   -0.206137
     56          1           0        5.663402    2.270335   -3.465557
     57          1           0        6.438215    4.393018   -2.440224
 ---------------------------------------------------------------------
 Rotational constants (GHZ):      0.0871220      0.0692321      0.0625151
 Leave Link  202 at Sat Oct 20 15:51:21 2018, MaxMem=  1073741824 cpu:         0.1
 (Enter /soft/sl6.3/x86_64/gaussian/g09_d01/g09/l301.exe)
 Standard basis: 6-311G(d,p) (5D, 7F)
 Ernie: Thresh=  0.10000D-02 Tol=  0.10000D-05 Strict=F.
 There are   872 symmetry adapted cartesian basis functions of A   symmetry.
 There are   830 symmetry adapted basis functions of A   symmetry.
   830 basis functions,  1427 primitive gaussians,   872 cartesian basis functions
   148 alpha electrons      144 beta electrons
       nuclear repulsion energy      4885.6675580344 Hartrees.
 IExCor=  402 DFT=T Ex+Corr=B3LYP ExCW=0 ScaHFX=  0.200000
 ScaDFX=  0.800000  0.720000  1.000000  0.810000 ScalE2=  1.000000  1.000000
 IRadAn=      0 IRanWt=     -1 IRanGd=            0 ICorTp=0 IEmpDi=  4
 NAtoms=   57 NActive=   57 NUniq=   57 SFac= 1.00D+00 NAtFMM=   60 NAOKFM=F Big=F
 Integral buffers will be    131072 words long.
 Raffenetti 2 integral format.
 Two-electron integral symmetry is turned on.
 Leave Link  301 at Sat Oct 20 15:51:21 2018, MaxMem=  1073741824 cpu:         0.9
 (Enter /soft/sl6.3/x86_64/gaussian/g09_d01/g09/l302.exe)
 NPDir=0 NMtPBC=     1 NCelOv=     1 NCel=       1 NClECP=     1 NCelD=      1
         NCelK=      1 NCelE2=     1 NClLst=     1 CellRange=     0.0.
 One-electron integrals computed using PRISM.
 NBasis=   830 RedAO= T EigKep=  1.93D-04  NBF=   830
 NBsUse=   830 1.00D-06 EigRej= -1.00D+00 NBFU=   830
 Precomputing XC quadrature grid using
 IXCGrd= 4 IRadAn=           0 IRanWt=          -1 IRanGd=           0 AccXCQ= 0.00D+00.
 Generated NRdTot=       0 NPtTot=           0 NUsed=           0 NTot=          32
 NSgBfM=   802   802   802   802   802 MxSgAt=    57 MxSgA2=    57.
 Leave Link  302 at Sat Oct 20 15:51:24 2018, MaxMem=  1073741824 cpu:        46.3
 (Enter /soft/sl6.3/x86_64/gaussian/g09_d01/g09/l303.exe)
 DipDrv:  MaxL=1.
 Leave Link  303 at Sat Oct 20 15:51:24 2018, MaxMem=  1073741824 cpu:         3.5
 (Enter /soft/sl6.3/x86_64/gaussian/g09_d01/g09/l401.exe)
 ExpMin= 4.19D-02 ExpMax= 2.58D+05 ExpMxC= 8.89D+03 IAcc=2 IRadAn=         4 AccDes= 0.00D+00
 Harris functional with IExCor=  402 and IRadAn=       4 diagonalized for initial guess.
 HarFok:  IExCor=  402 AccDes= 0.00D+00 IRadAn=         4 IDoV= 1 UseB2=F ITyADJ=14
 ICtDFT=  3500011 ScaDFX=  1.000000  1.000000  1.000000  1.000000
 FoFCou: FMM=F IPFlag=           0 FMFlag=      100000 FMFlg1=           0
         NFxFlg=           0 DoJE=T BraDBF=F KetDBF=T FulRan=T
         wScrn=  0.000000 ICntrl=     500 IOpCl=  0 I1Cent=   200000004 NGrid=           0
         NMat0=    1 NMatS0=      1 NMatT0=    0 NMatD0=    1 NMtDS0=    0 NMtDT0=    0
 Petite list used in FoFCou.
 Harris En= -3625.08794068877    
 JPrj=0 DoOrth=F DoCkMO=F.
 Initial guess <Sx>= 0.0000 <Sy>= 0.0000 <Sz>= 2.0000 <S**2>= 6.0000 S= 2.0000
 Leave Link  401 at Sat Oct 20 15:51:30 2018, MaxMem=  1073741824 cpu:        93.8
 (Enter /soft/sl6.3/x86_64/gaussian/g09_d01/g09/l502.exe)
 UHF open shell SCF:
 Using DIIS extrapolation, IDIIS=  1040.
 Integral symmetry usage will be decided dynamically.
 IVT=     2320122 IEndB=     2320122 NGot=  1073741824 MDV=  1072199599
 LenX=  1072199599 LenY=  1071438343
 Requested convergence on RMS density matrix=1.00D-08 within 128 cycles.
 Requested convergence on MAX density matrix=1.00D-06.
 Requested convergence on             energy=1.00D-06.
 No special actions if energy rises.
 Fock matrices will be formed incrementally for  20 cycles.

 Cycle   1  Pass 1  IDiag  1:
 FoFJK:  IHMeth= 1 ICntrl=       0 DoSepK=F KAlg= 0 I1Cent=   0 FoldK=F
 IRaf= 540000000 NMat=   1 IRICut=       1 DoRegI=T DoRafI=F ISym2E= 0.
 FoFCou: FMM=F IPFlag=           0 FMFlag=      100000 FMFlg1=           0
         NFxFlg=           0 DoJE=F BraDBF=F KetDBF=F FulRan=T
         wScrn=  0.000000 ICntrl=       0 IOpCl=  1 I1Cent=           0 NGrid=           0
         NMat0=    1 NMatS0=      1 NMatT0=    0 NMatD0=    1 NMtDS0=    0 NMtDT0=    0
 Symmetry not used in FoFCou.
 E= -3624.66554833619    
 DIIS: error= 4.19D-02 at cycle   1 NSaved=   1.
 NSaved= 1 IEnMin= 1 EnMin= -3624.66554833619     IErMin= 1 ErrMin= 4.19D-02
 ErrMax= 4.19D-02  0.00D+00 EMaxC= 1.00D-01 BMatC= 4.06D+00 BMatP= 4.06D+00
 IDIUse=3 WtCom= 5.81D-01 WtEn= 4.19D-01
 Coeff-Com:  0.100D+01
 Coeff-En:   0.100D+01
 Coeff:      0.100D+01
 Gap=     0.202 Goal=   None    Shift=    0.000
 Gap=     0.122 Goal=   None    Shift=    0.000
 GapD=    0.122 DampG=1.000 DampE=0.250 DampFc=0.2500 IDamp=-1.
 Damping current iteration by 2.50D-01
 RMSDP=2.00D-03 MaxDP=1.10D-01              OVMax= 3.25D-01

 Cycle   2  Pass 1  IDiag  1:
 RMSU=  4.98D-04    CP:  9.95D-01
 E= -3624.92027675705     Delta-E=       -0.254728420867 Rises=F Damp=T
 DIIS: error= 2.30D-02 at cycle   2 NSaved=   2.
 NSaved= 2 IEnMin= 2 EnMin= -3624.92027675705     IErMin= 2 ErrMin= 2.30D-02
 ErrMax= 2.30D-02  0.00D+00 EMaxC= 1.00D-01 BMatC= 1.41D+00 BMatP= 4.06D+00
 IDIUse=3 WtCom= 7.70D-01 WtEn= 2.30D-01
 Coeff-Com: -0.942D+00 0.194D+01
 Coeff-En:   0.000D+00 0.100D+01
 Coeff:     -0.726D+00 0.173D+01
 Gap=     0.156 Goal=   None    Shift=    0.000
 Gap=     0.114 Goal=   None    Shift=    0.000
 RMSDP=8.76D-04 MaxDP=4.25D-02 DE=-2.55D-01 OVMax= 2.64D-01

 Cycle   3  Pass 1  IDiag  1:
 RMSU=  8.32D-04    CP:  9.87D-01  1.53D+00
 E= -3625.31734750975     Delta-E=       -0.397070752693 Rises=F Damp=F
 DIIS: error= 1.42D-02 at cycle   3 NSaved=   3.
 NSaved= 3 IEnMin= 3 EnMin= -3625.31734750975     IErMin= 3 ErrMin= 1.42D-02
 ErrMax= 1.42D-02  0.00D+00 EMaxC= 1.00D-01 BMatC= 3.86D-01 BMatP= 1.41D+00
 IDIUse=3 WtCom= 8.58D-01 WtEn= 1.42D-01
 Coeff-Com: -0.545D+00 0.949D+00 0.596D+00
 Coeff-En:   0.000D+00 0.000D+00 0.100D+01
 Coeff:     -0.468D+00 0.815D+00 0.653D+00
 Gap=     0.150 Goal=   None    Shift=    0.000
 Gap=     0.111 Goal=   None    Shift=    0.000
 RMSDP=6.71D-04 MaxDP=4.19D-02 DE=-3.97D-01 OVMax= 9.92D-02

 Cycle   4  Pass 1  IDiag  1:
 RMSU=  4.60D-04    CP:  9.89D-01  1.86D+00  4.46D-01
 E= -3625.36565997956     Delta-E=       -0.048312469811 Rises=F Damp=F
 DIIS: error= 1.15D-02 at cycle   4 NSaved=   4.
 NSaved= 4 IEnMin= 4 EnMin= -3625.36565997956     IErMin= 4 ErrMin= 1.15D-02
 ErrMax= 1.15D-02  0.00D+00 EMaxC= 1.00D-01 BMatC= 2.18D-01 BMatP= 3.86D-01
 IDIUse=3 WtCom= 8.85D-01 WtEn= 1.15D-01
 Coeff-Com: -0.185D+00 0.306D+00 0.442D+00 0.436D+00
 Coeff-En:   0.000D+00 0.000D+00 0.373D+00 0.627D+00
 Coeff:     -0.164D+00 0.271D+00 0.434D+00 0.458D+00
 Gap=     0.131 Goal=   None    Shift=    0.000
 Gap=     0.089 Goal=   None    Shift=    0.000
 RMSDP=2.84D-04 MaxDP=1.76D-02 DE=-4.83D-02 OVMax= 4.53D-02

 Cycle   5  Pass 1  IDiag  1:
 RMSU=  1.31D-04    CP:  9.88D-01  1.79D+00  6.32D-01  5.74D-01
 E= -3625.41606400739     Delta-E=       -0.050404027832 Rises=F Damp=F
 DIIS: error= 2.42D-03 at cycle   5 NSaved=   5.
 NSaved= 5 IEnMin= 5 EnMin= -3625.41606400739     IErMin= 5 ErrMin= 2.42D-03
 ErrMax= 2.42D-03  0.00D+00 EMaxC= 1.00D-01 BMatC= 1.33D-02 BMatP= 2.18D-01
 IDIUse=3 WtCom= 9.76D-01 WtEn= 2.42D-02
 Coeff-Com: -0.427D-01 0.630D-01 0.200D+00 0.272D+00 0.508D+00
 Coeff-En:   0.000D+00 0.000D+00 0.000D+00 0.000D+00 0.100D+01
 Coeff:     -0.417D-01 0.615D-01 0.195D+00 0.265D+00 0.520D+00
 Gap=     0.134 Goal=   None    Shift=    0.000
 Gap=     0.097 Goal=   None    Shift=    0.000
 RMSDP=9.16D-05 MaxDP=6.99D-03 DE=-5.04D-02 OVMax= 2.10D-02

 Cycle   6  Pass 1  IDiag  1:
 RMSU=  7.11D-05    CP:  9.87D-01  1.75D+00  6.45D-01  6.54D-01  7.05D-01
 E= -3625.41810279525     Delta-E=       -0.002038787865 Rises=F Damp=F
 DIIS: error= 1.02D-03 at cycle   6 NSaved=   6.
 NSaved= 6 IEnMin= 6 EnMin= -3625.41810279525     IErMin= 6 ErrMin= 1.02D-03
 ErrMax= 1.02D-03  0.00D+00 EMaxC= 1.00D-01 BMatC= 2.16D-03 BMatP= 1.33D-02
 IDIUse=3 WtCom= 9.90D-01 WtEn= 1.02D-02
 Coeff-Com: -0.106D-02-0.122D-02 0.541D-01 0.951D-01 0.335D+00 0.519D+00
 Coeff-En:   0.000D+00 0.000D+00 0.000D+00 0.000D+00 0.974D-01 0.903D+00
 Coeff:     -0.105D-02-0.121D-02 0.535D-01 0.942D-01 0.332D+00 0.522D+00
 Gap=     0.129 Goal=   None    Shift=    0.000
 Gap=     0.090 Goal=   None    Shift=    0.000
 RMSDP=3.61D-05 MaxDP=2.14D-03 DE=-2.04D-03 OVMax= 9.91D-03

 Cycle   7  Pass 1  IDiag  1:
 RMSU=  1.90D-05    CP:  9.87D-01  1.77D+00  6.54D-01  6.48D-01  7.42D-01
                    CP:  6.05D-01
 E= -3625.41841465442     Delta-E=       -0.000311859163 Rises=F Damp=F
 DIIS: error= 3.87D-04 at cycle   7 NSaved=   7.
 NSaved= 7 IEnMin= 7 EnMin= -3625.41841465442     IErMin= 7 ErrMin= 3.87D-04
 ErrMax= 3.87D-04  0.00D+00 EMaxC= 1.00D-01 BMatC= 3.28D-04 BMatP= 2.16D-03
 IDIUse=3 WtCom= 9.96D-01 WtEn= 3.87D-03
 Coeff-Com:  0.544D-02-0.102D-01 0.646D-02 0.217D-01 0.138D+00 0.339D+00
 Coeff-Com:  0.499D+00
 Coeff-En:   0.000D+00 0.000D+00 0.000D+00 0.000D+00 0.000D+00 0.613D-01
 Coeff-En:   0.939D+00
 Coeff:      0.542D-02-0.101D-01 0.643D-02 0.216D-01 0.138D+00 0.338D+00
 Coeff:      0.501D+00
 Gap=     0.130 Goal=   None    Shift=    0.000
 Gap=     0.092 Goal=   None    Shift=    0.000
 RMSDP=1.55D-05 MaxDP=1.81D-03 DE=-3.12D-04 OVMax= 3.33D-03

 Cycle   8  Pass 1  IDiag  1:
 RMSU=  8.58D-06    CP:  9.87D-01  1.77D+00  6.50D-01  6.61D-01  7.82D-01
                    CP:  6.72D-01  5.60D-01
 E= -3625.41846979641     Delta-E=       -0.000055141991 Rises=F Damp=F
 DIIS: error= 9.38D-05 at cycle   8 NSaved=   8.
 NSaved= 8 IEnMin= 8 EnMin= -3625.41846979641     IErMin= 8 ErrMin= 9.38D-05
 ErrMax= 9.38D-05  0.00D+00 EMaxC= 1.00D-01 BMatC= 3.75D-05 BMatP= 3.28D-04
 IDIUse=1 WtCom= 1.00D+00 WtEn= 0.00D+00
 Coeff-Com:  0.392D-02-0.636D-02-0.747D-02-0.569D-02 0.182D-01 0.108D+00
 Coeff-Com:  0.282D+00 0.607D+00
 Coeff:      0.392D-02-0.636D-02-0.747D-02-0.569D-02 0.182D-01 0.108D+00
 Coeff:      0.282D+00 0.607D+00
 Gap=     0.130 Goal=   None    Shift=    0.000
 Gap=     0.091 Goal=   None    Shift=    0.000
 RMSDP=5.10D-06 MaxDP=2.97D-04 DE=-5.51D-05 OVMax= 9.62D-04

 Cycle   9  Pass 1  IDiag  1:
 RMSU=  3.40D-06    CP:  9.87D-01  1.77D+00  6.52D-01  6.61D-01  7.82D-01
                    CP:  6.88D-01  6.99D-01  7.41D-01
 E= -3625.41847537187     Delta-E=       -0.000005575463 Rises=F Damp=F
 DIIS: error= 6.92D-05 at cycle   9 NSaved=   9.
 NSaved= 9 IEnMin= 9 EnMin= -3625.41847537187     IErMin= 9 ErrMin= 6.92D-05
 ErrMax= 6.92D-05  0.00D+00 EMaxC= 1.00D-01 BMatC= 1.65D-05 BMatP= 3.75D-05
 IDIUse=1 WtCom= 1.00D+00 WtEn= 0.00D+00
 Coeff-Com:  0.195D-02-0.294D-02-0.649D-02-0.776D-02-0.108D-01 0.257D-01
 Coeff-Com:  0.120D+00 0.444D+00 0.436D+00
 Coeff:      0.195D-02-0.294D-02-0.649D-02-0.776D-02-0.108D-01 0.257D-01
 Coeff:      0.120D+00 0.444D+00 0.436D+00
 Gap=     0.130 Goal=   None    Shift=    0.000
 Gap=     0.091 Goal=   None    Shift=    0.000
 RMSDP=3.05D-06 MaxDP=2.74D-04 DE=-5.58D-06 OVMax= 4.89D-04

 Cycle  10  Pass 1  IDiag  1:
 RMSU=  1.37D-06    CP:  9.87D-01  1.77D+00  6.51D-01  6.63D-01  7.88D-01
                    CP:  7.01D-01  6.89D-01  8.99D-01  5.49D-01
 E= -3625.41847902940     Delta-E=       -0.000003657526 Rises=F Damp=F
 DIIS: error= 2.26D-05 at cycle  10 NSaved=  10.
 NSaved=10 IEnMin=10 EnMin= -3625.41847902940     IErMin=10 ErrMin= 2.26D-05
 ErrMax= 2.26D-05  0.00D+00 EMaxC= 1.00D-01 BMatC= 1.10D-06 BMatP= 1.65D-05
 IDIUse=1 WtCom= 1.00D+00 WtEn= 0.00D+00
 Coeff-Com:  0.348D-03-0.448D-03-0.218D-02-0.309D-02-0.871D-02-0.267D-02
 Coeff-Com:  0.168D-01 0.142D+00 0.241D+00 0.618D+00
 Coeff:      0.348D-03-0.448D-03-0.218D-02-0.309D-02-0.871D-02-0.267D-02
 Coeff:      0.168D-01 0.142D+00 0.241D+00 0.618D+00
 Gap=     0.130 Goal=   None    Shift=    0.000
 Gap=     0.091 Goal=   None    Shift=    0.000
 RMSDP=9.42D-07 MaxDP=6.05D-05 DE=-3.66D-06 OVMax= 2.75D-04

 Cycle  11  Pass 1  IDiag  1:
 RMSU=  6.77D-07    CP:  9.87D-01  1.77D+00  6.51D-01  6.63D-01  7.87D-01
                    CP:  7.01D-01  7.07D-01  9.05D-01  6.59D-01  8.19D-01
 E= -3625.41847935588     Delta-E=       -0.000000326483 Rises=F Damp=F
 DIIS: error= 8.92D-06 at cycle  11 NSaved=  11.
 NSaved=11 IEnMin=11 EnMin= -3625.41847935588     IErMin=11 ErrMin= 8.92D-06
 ErrMax= 8.92D-06  0.00D+00 EMaxC= 1.00D-01 BMatC= 2.76D-07 BMatP= 1.10D-06
 IDIUse=1 WtCom= 1.00D+00 WtEn= 0.00D+00
 Coeff-Com: -0.224D-03 0.378D-03 0.185D-03-0.278D-05-0.251D-02-0.659D-02
 Coeff-Com: -0.170D-01-0.152D-01 0.408D-01 0.368D+00 0.632D+00
 Coeff:     -0.224D-03 0.378D-03 0.185D-03-0.278D-05-0.251D-02-0.659D-02
 Coeff:     -0.170D-01-0.152D-01 0.408D-01 0.368D+00 0.632D+00
 Gap=     0.130 Goal=   None    Shift=    0.000
 Gap=     0.091 Goal=   None    Shift=    0.000
 RMSDP=5.10D-07 MaxDP=3.10D-05 DE=-3.26D-07 OVMax= 2.83D-04

 Cycle  12  Pass 1  IDiag  1:
 RMSU=  3.69D-07    CP:  9.87D-01  1.77D+00  6.51D-01  6.63D-01  7.88D-01
                    CP:  7.01D-01  7.08D-01  9.22D-01  7.01D-01  1.01D+00
                    CP:  1.08D+00
 E= -3625.41847949344     Delta-E=       -0.000000137567 Rises=F Damp=F
 DIIS: error= 7.59D-06 at cycle  12 NSaved=  12.
 NSaved=12 IEnMin=12 EnMin= -3625.41847949344     IErMin=12 ErrMin= 7.59D-06
 ErrMax= 7.59D-06  0.00D+00 EMaxC= 1.00D-01 BMatC= 6.52D-08 BMatP= 2.76D-07
 IDIUse=1 WtCom= 1.00D+00 WtEn= 0.00D+00
 Coeff-Com: -0.192D-03 0.288D-03 0.591D-03 0.712D-03 0.687D-03-0.295D-02
 Coeff-Com: -0.125D-01-0.384D-01-0.321D-01 0.558D-01 0.324D+00 0.705D+00
 Coeff:     -0.192D-03 0.288D-03 0.591D-03 0.712D-03 0.687D-03-0.295D-02
 Coeff:     -0.125D-01-0.384D-01-0.321D-01 0.558D-01 0.324D+00 0.705D+00
 Gap=     0.130 Goal=   None    Shift=    0.000
 Gap=     0.091 Goal=   None    Shift=    0.000
 RMSDP=4.00D-07 MaxDP=3.43D-05 DE=-1.38D-07 OVMax= 2.95D-04

 Cycle  13  Pass 1  IDiag  1:
 RMSU=  2.39D-07    CP:  9.87D-01  1.77D+00  6.51D-01  6.63D-01  7.88D-01
                    CP:  7.01D-01  7.09D-01  9.31D-01  7.24D-01  1.13D+00
                    CP:  1.40D+00  1.33D+00
 E= -3625.41847956019     Delta-E=       -0.000000066742 Rises=F Damp=F
 DIIS: error= 5.35D-06 at cycle  13 NSaved=  13.
 NSaved=13 IEnMin=13 EnMin= -3625.41847956019     IErMin=13 ErrMin= 5.35D-06
 ErrMax= 5.35D-06  0.00D+00 EMaxC= 1.00D-01 BMatC= 3.43D-08 BMatP= 6.52D-08
 IDIUse=1 WtCom= 1.00D+00 WtEn= 0.00D+00
 Coeff-Com: -0.962D-05-0.113D-05 0.257D-03 0.410D-03 0.156D-02 0.109D-02
 Coeff-Com:  0.569D-04-0.172D-01-0.400D-01-0.137D+00-0.819D-01 0.482D+00
 Coeff-Com:  0.791D+00
 Coeff:     -0.962D-05-0.113D-05 0.257D-03 0.410D-03 0.156D-02 0.109D-02
 Coeff:      0.569D-04-0.172D-01-0.400D-01-0.137D+00-0.819D-01 0.482D+00
 Coeff:      0.791D+00
 Gap=     0.130 Goal=   None    Shift=    0.000
 Gap=     0.091 Goal=   None    Shift=    0.000
 RMSDP=4.59D-07 MaxDP=4.77D-05 DE=-6.67D-08 OVMax= 3.87D-04

 Cycle  14  Pass 1  IDiag  1:
 RMSU=  1.65D-07    CP:  9.87D-01  1.77D+00  6.51D-01  6.63D-01  7.88D-01
                    CP:  7.01D-01  7.12D-01  9.36D-01  7.45D-01  1.25D+00
                    CP:  1.76D+00  2.08D+00  1.43D+00
 E= -3625.41847961966     Delta-E=       -0.000000059468 Rises=F Damp=F
 DIIS: error= 4.45D-06 at cycle  14 NSaved=  14.
 NSaved=14 IEnMin=14 EnMin= -3625.41847961966     IErMin=14 ErrMin= 4.45D-06
 ErrMax= 4.45D-06  0.00D+00 EMaxC= 1.00D-01 BMatC= 1.43D-08 BMatP= 3.43D-08
 IDIUse=1 WtCom= 1.00D+00 WtEn= 0.00D+00
 Coeff-Com:  0.485D-04-0.806D-04-0.312D-04 0.482D-05 0.628D-03 0.150D-02
 Coeff-Com:  0.391D-02 0.250D-02-0.105D-01-0.893D-01-0.141D+00 0.252D-01
 Coeff-Com:  0.424D+00 0.784D+00
 Coeff:      0.485D-04-0.806D-04-0.312D-04 0.482D-05 0.628D-03 0.150D-02
 Coeff:      0.391D-02 0.250D-02-0.105D-01-0.893D-01-0.141D+00 0.252D-01
 Coeff:      0.424D+00 0.784D+00
 Gap=     0.130 Goal=   None    Shift=    0.000
 Gap=     0.091 Goal=   None    Shift=    0.000
 RMSDP=3.90D-07 MaxDP=4.63D-05 DE=-5.95D-08 OVMax= 3.51D-04

 Cycle  15  Pass 1  IDiag  1:
 RMSU=  1.05D-07    CP:  9.87D-01  1.77D+00  6.51D-01  6.63D-01  7.88D-01
                    CP:  7.01D-01  7.14D-01  9.38D-01  7.63D-01  1.32D+00
                    CP:  2.04D+00  2.65D+00  2.16D+00  1.64D+00
 E= -3625.41847965764     Delta-E=       -0.000000037980 Rises=F Damp=F
 DIIS: error= 4.33D-06 at cycle  15 NSaved=  15.
 NSaved=15 IEnMin=15 EnMin= -3625.41847965764     IErMin=15 ErrMin= 4.33D-06
 ErrMax= 4.33D-06  0.00D+00 EMaxC= 1.00D-01 BMatC= 9.86D-09 BMatP= 1.43D-08
 IDIUse=1 WtCom= 1.00D+00 WtEn= 0.00D+00
 Coeff-Com:  0.293D-04-0.414D-04-0.122D-03-0.167D-03-0.319D-03 0.487D-03
 Coeff-Com:  0.203D-02 0.898D-02 0.112D-01 0.841D-02-0.521D-01-0.219D+00
 Coeff-Com: -0.856D-01 0.533D+00 0.793D+00
 Coeff:      0.293D-04-0.414D-04-0.122D-03-0.167D-03-0.319D-03 0.487D-03
 Coeff:      0.203D-02 0.898D-02 0.112D-01 0.841D-02-0.521D-01-0.219D+00
 Coeff:     -0.856D-01 0.533D+00 0.793D+00
 Gap=     0.130 Goal=   None    Shift=    0.000
 Gap=     0.091 Goal=   None    Shift=    0.000
 RMSDP=4.13D-07 MaxDP=5.35D-05 DE=-3.80D-08 OVMax= 3.86D-04

 Cycle  16  Pass 1  IDiag  1:
 RMSU=  1.23D-07    CP:  9.87D-01  1.77D+00  6.51D-01  6.63D-01  7.88D-01
                    CP:  7.01D-01  7.15D-01  9.41D-01  7.77D-01  1.40D+00
                    CP:  2.30D+00  3.00D+00  2.94D+00  2.67D+00  1.62D+00
 E= -3625.41847969302     Delta-E=       -0.000000035387 Rises=F Damp=F
 DIIS: error= 4.23D-06 at cycle  16 NSaved=  16.
 NSaved=16 IEnMin=16 EnMin= -3625.41847969302     IErMin=16 ErrMin= 4.23D-06
 ErrMax= 4.23D-06  0.00D+00 EMaxC= 1.00D-01 BMatC= 7.09D-09 BMatP= 9.86D-09
 IDIUse=1 WtCom= 1.00D+00 WtEn= 0.00D+00
 Coeff-Com: -0.250D-05 0.804D-05-0.611D-04-0.985D-04-0.437D-03-0.218D-03
 Coeff-Com: -0.334D-03 0.461D-02 0.100D-01 0.377D-01 0.173D-01-0.145D+00
 Coeff-Com: -0.202D+00 0.549D-01 0.495D+00 0.729D+00
 Coeff:     -0.250D-05 0.804D-05-0.611D-04-0.985D-04-0.437D-03-0.218D-03
 Coeff:     -0.334D-03 0.461D-02 0.100D-01 0.377D-01 0.173D-01-0.145D+00
 Coeff:     -0.202D+00 0.549D-01 0.495D+00 0.729D+00
 Gap=     0.130 Goal=   None    Shift=    0.000
 Gap=     0.091 Goal=   None    Shift=    0.000
 RMSDP=3.47D-07 MaxDP=4.79D-05 DE=-3.54D-08 OVMax= 3.29D-04

 Cycle  17  Pass 1  IDiag  1:
 RMSU=  1.94D-07    CP:  9.87D-01  1.77D+00  6.51D-01  6.63D-01  7.88D-01
                    CP:  7.01D-01  7.16D-01  9.44D-01  7.88D-01  1.46D+00
                    CP:  2.50D+00  3.00D+00  3.00D+00  3.00D+00  2.53D+00
                    CP:  2.38D+00
 E= -3625.41847972054     Delta-E=       -0.000000027521 Rises=F Damp=F
 DIIS: error= 4.10D-06 at cycle  17 NSaved=  17.
 NSaved=17 IEnMin=17 EnMin= -3625.41847972054     IErMin=17 ErrMin= 4.10D-06
 ErrMax= 4.10D-06  0.00D+00 EMaxC= 1.00D-01 BMatC= 5.82D-09 BMatP= 7.09D-09
 IDIUse=1 WtCom= 1.00D+00 WtEn= 0.00D+00
 Coeff-Com: -0.192D-04 0.289D-04 0.475D-04 0.608D-04-0.715D-05-0.491D-03
 Coeff-Com: -0.155D-02-0.380D-02-0.249D-02 0.146D-01 0.447D-01 0.710D-01
 Coeff-Com: -0.578D-01-0.324D+00-0.244D+00 0.393D+00 0.111D+01
 Coeff:     -0.192D-04 0.289D-04 0.475D-04 0.608D-04-0.715D-05-0.491D-03
 Coeff:     -0.155D-02-0.380D-02-0.249D-02 0.146D-01 0.447D-01 0.710D-01
 Coeff:     -0.578D-01-0.324D+00-0.244D+00 0.393D+00 0.111D+01
 Gap=     0.130 Goal=   None    Shift=    0.000
 Gap=     0.091 Goal=   None    Shift=    0.000
 RMSDP=5.23D-07 MaxDP=7.51D-05 DE=-2.75D-08 OVMax= 4.99D-04

 Cycle  18  Pass 1  IDiag  1:
 RMSU=  2.47D-07    CP:  9.87D-01  1.77D+00  6.51D-01  6.63D-01  7.88D-01
                    CP:  7.01D-01  7.17D-01  9.47D-01  8.02D-01  1.54D+00
                    CP:  2.79D+00  3.00D+00  3.00D+00  3.00D+00  3.00D+00
                    CP:  3.00D+00  2.70D+00
 E= -3625.41847975997     Delta-E=       -0.000000039428 Rises=F Damp=F
 DIIS: error= 3.95D-06 at cycle  18 NSaved=  18.
 NSaved=18 IEnMin=18 EnMin= -3625.41847975997     IErMin=18 ErrMin= 3.95D-06
 ErrMax= 3.95D-06  0.00D+00 EMaxC= 1.00D-01 BMatC= 5.27D-09 BMatP= 5.82D-09
 IDIUse=1 WtCom= 1.00D+00 WtEn= 0.00D+00
 Coeff-Com: -0.138D-04 0.179D-04 0.907D-04 0.128D-03 0.354D-03-0.200D-03
 Coeff-Com: -0.784D-03-0.620D-02-0.870D-02-0.163D-01 0.198D-01 0.150D+00
 Coeff-Com:  0.955D-01-0.255D+00-0.499D+00-0.242D+00 0.717D+00 0.105D+01
 Coeff:     -0.138D-04 0.179D-04 0.907D-04 0.128D-03 0.354D-03-0.200D-03
 Coeff:     -0.784D-03-0.620D-02-0.870D-02-0.163D-01 0.198D-01 0.150D+00
 Coeff:      0.955D-01-0.255D+00-0.499D+00-0.242D+00 0.717D+00 0.105D+01
 Gap=     0.130 Goal=   None    Shift=    0.000
 Gap=     0.091 Goal=   None    Shift=    0.000
 RMSDP=6.32D-07 MaxDP=9.31D-05 DE=-3.94D-08 OVMax= 6.04D-04

 Cycle  19  Pass 1  IDiag  1:
 RMSU=  3.53D-07    CP:  9.87D-01  1.77D+00  6.51D-01  6.63D-01  7.89D-01
                    CP:  7.01D-01  7.19D-01  9.51D-01  8.19D-01  1.63D+00
                    CP:  3.00D+00  3.00D+00  3.00D+00  3.00D+00  3.00D+00
                    CP:  3.00D+00  3.00D+00  2.65D+00
 E= -3625.41847980518     Delta-E=       -0.000000045209 Rises=F Damp=F
 DIIS: error= 3.75D-06 at cycle  19 NSaved=  19.
 NSaved=19 IEnMin=19 EnMin= -3625.41847980518     IErMin=19 ErrMin= 3.75D-06
 ErrMax= 3.75D-06  0.00D+00 EMaxC= 1.00D-01 BMatC= 4.91D-09 BMatP= 5.27D-09
 IDIUse=1 WtCom= 1.00D+00 WtEn= 0.00D+00
 Coeff-Com:  0.393D-06-0.339D-05 0.611D-04 0.879D-04 0.391D-03 0.302D-03
 Coeff-Com:  0.561D-03-0.302D-02-0.713D-02-0.332D-01-0.248D-01 0.833D-01
 Coeff-Com:  0.170D+00 0.698D-01-0.264D+00-0.688D+00-0.468D+00 0.107D+01
 Coeff-Com:  0.109D+01
 Coeff:      0.393D-06-0.339D-05 0.611D-04 0.879D-04 0.391D-03 0.302D-03
 Coeff:      0.561D-03-0.302D-02-0.713D-02-0.332D-01-0.248D-01 0.833D-01
 Coeff:      0.170D+00 0.698D-01-0.264D+00-0.688D+00-0.468D+00 0.107D+01
 Coeff:      0.109D+01
 Gap=     0.130 Goal=   None    Shift=    0.000
 Gap=     0.091 Goal=   None    Shift=    0.000
 RMSDP=9.92D-07 MaxDP=1.48D-04 DE=-4.52D-08 OVMax= 9.48D-04

 Cycle  20  Pass 1  IDiag  1:
 RMSU=  5.99D-07    CP:  9.87D-01  1.77D+00  6.51D-01  6.63D-01  7.89D-01
                    CP:  7.01D-01  7.20D-01  9.56D-01  8.45D-01  1.77D+00
                    CP:  3.00D+00  3.00D+00  3.00D+00  3.00D+00  3.00D+00
                    CP:  3.00D+00  3.00D+00  3.00D+00  2.94D+00
 E= -3625.41847987115     Delta-E=       -0.000000065966 Rises=F Damp=F
 DIIS: error= 3.46D-06 at cycle  20 NSaved=  20.
 NSaved=20 IEnMin=20 EnMin= -3625.41847987115     IErMin=20 ErrMin= 3.46D-06
 ErrMax= 3.46D-06  0.00D+00 EMaxC= 1.00D-01 BMatC= 4.33D-09 BMatP= 4.91D-09
 IDIUse=1 WtCom= 1.00D+00 WtEn= 0.00D+00
 Coeff-Com:  0.196D-04-0.284D-04-0.622D-04-0.847D-04-0.689D-04 0.690D-03
 Coeff-Com:  0.161D-02 0.520D-02 0.321D-02-0.195D-01-0.620D-01-0.120D+00
 Coeff-Com:  0.891D-01 0.470D+00 0.420D+00-0.521D+00-0.171D+01-0.270D+00
 Coeff-Com:  0.137D+01 0.134D+01
 Coeff:      0.196D-04-0.284D-04-0.622D-04-0.847D-04-0.689D-04 0.690D-03
 Coeff:      0.161D-02 0.520D-02 0.321D-02-0.195D-01-0.620D-01-0.120D+00
 Coeff:      0.891D-01 0.470D+00 0.420D+00-0.521D+00-0.171D+01-0.270D+00
 Coeff:      0.137D+01 0.134D+01
 Gap=     0.130 Goal=   None    Shift=    0.000
 Gap=     0.091 Goal=   None    Shift=    0.000
 RMSDP=1.92D-06 MaxDP=2.91D-04 DE=-6.60D-08 OVMax= 1.84D-03

 Cycle  21  Pass 1  IDiag  1:
 Restarting incremental Fock formation.
 E= -3625.41847998391     Delta-E=       -0.000000112766 Rises=F Damp=F
 DIIS: error= 2.88D-06 at cycle  21 NSaved=  20.
 NSaved=20 IEnMin=20 EnMin= -3625.41847998391     IErMin=20 ErrMin= 2.88D-06
 ErrMax= 2.88D-06  0.00D+00 EMaxC= 1.00D-01 BMatC= 3.25D-09 BMatP= 4.33D-09
 IDIUse=1 WtCom= 1.00D+00 WtEn= 0.00D+00
 Coeff-Com:  0.309D-05-0.515D-04-0.842D-04-0.253D-03 0.306D-04 0.417D-03
 Coeff-Com:  0.374D-02 0.609D-02 0.117D-01-0.163D-01-0.114D+00-0.712D-01
 Coeff-Com:  0.221D+00 0.402D+00 0.190D+00-0.686D+00-0.907D+00 0.857D-01
 Coeff-Com:  0.775D+00 0.110D+01
 Coeff:      0.309D-05-0.515D-04-0.842D-04-0.253D-03 0.306D-04 0.417D-03
 Coeff:      0.374D-02 0.609D-02 0.117D-01-0.163D-01-0.114D+00-0.712D-01
 Coeff:      0.221D+00 0.402D+00 0.190D+00-0.686D+00-0.907D+00 0.857D-01
 Coeff:      0.775D+00 0.110D+01
 Gap=     0.130 Goal=   None    Shift=    0.000
 Gap=     0.091 Goal=   None    Shift=    0.000
 RMSDP=1.53D-06 MaxDP=2.35D-04 DE=-1.13D-07 OVMax= 1.46D-03

 Cycle  22  Pass 1  IDiag  1:
 RMSU=  1.53D-06    CP:  1.00D+00
 E= -3625.41848005799     Delta-E=       -0.000000074078 Rises=F Damp=F
 DIIS: error= 2.42D-06 at cycle  22 NSaved=  20.
 NSaved=20 IEnMin=20 EnMin= -3625.41848005799     IErMin=20 ErrMin= 2.42D-06
 ErrMax= 2.42D-06  0.00D+00 EMaxC= 1.00D-01 BMatC= 2.73D-09 BMatP= 3.25D-09
 IDIUse=1 WtCom= 1.00D+00 WtEn= 0.00D+00
 Coeff-Com: -0.227D-04-0.334D-04-0.144D-03-0.577D-03-0.256D-03-0.152D-03
 Coeff-Com:  0.465D-02 0.311D-01 0.401D-01 0.634D-02-0.180D+00-0.243D+00
 Coeff-Com: -0.268D-01 0.735D+00 0.111D+01-0.527D+00-0.132D+01-0.818D+00
 Coeff-Com:  0.900D+00 0.128D+01
 Coeff:     -0.227D-04-0.334D-04-0.144D-03-0.577D-03-0.256D-03-0.152D-03
 Coeff:      0.465D-02 0.311D-01 0.401D-01 0.634D-02-0.180D+00-0.243D+00
 Coeff:     -0.268D-01 0.735D+00 0.111D+01-0.527D+00-0.132D+01-0.818D+00
 Coeff:      0.900D+00 0.128D+01
 Gap=     0.130 Goal=   None    Shift=    0.000
 Gap=     0.091 Goal=   None    Shift=    0.000
 RMSDP=1.95D-06 MaxDP=3.05D-04 DE=-7.41D-08 OVMax= 1.87D-03

 Cycle  23  Pass 1  IDiag  1:
 RMSU=  9.69D-08    CP:  1.00D+00  2.28D+00
 E= -3625.41848013537     Delta-E=       -0.000000077376 Rises=F Damp=F
 DIIS: error= 1.85D-06 at cycle  23 NSaved=  20.
 NSaved=20 IEnMin=20 EnMin= -3625.41848013537     IErMin=20 ErrMin= 1.85D-06
 ErrMax= 1.85D-06  0.00D+00 EMaxC= 1.00D-01 BMatC= 1.80D-09 BMatP= 2.73D-09
 IDIUse=1 WtCom= 1.00D+00 WtEn= 0.00D+00
 Coeff-Com:  0.250D-05-0.104D-03-0.584D-03-0.889D-03-0.200D-02 0.345D-03
 Coeff-Com:  0.201D-01 0.503D-01 0.804D-01-0.952D-01-0.378D+00-0.312D+00
 Coeff-Com:  0.411D+00 0.139D+01 0.366D+00-0.103D+01-0.126D+01-0.429D+00
 Coeff-Com:  0.895D+00 0.128D+01
 Coeff:      0.250D-05-0.104D-03-0.584D-03-0.889D-03-0.200D-02 0.345D-03
 Coeff:      0.201D-01 0.503D-01 0.804D-01-0.952D-01-0.378D+00-0.312D+00
 Coeff:      0.411D+00 0.139D+01 0.366D+00-0.103D+01-0.126D+01-0.429D+00
 Coeff:      0.895D+00 0.128D+01
 Gap=     0.130 Goal=   None    Shift=    0.000
 Gap=     0.091 Goal=   None    Shift=    0.000
 RMSDP=2.16D-06 MaxDP=3.41D-04 DE=-7.74D-08 OVMax= 2.07D-03

 Cycle  24  Pass 1  IDiag  1:
 RMSU=  1.06D-06    CP:  1.00D+00  3.00D+00  2.60D+00
 E= -3625.41848019706     Delta-E=       -0.000000061696 Rises=F Damp=F
 DIIS: error= 1.24D-06 at cycle  24 NSaved=  20.
 NSaved=20 IEnMin=20 EnMin= -3625.41848019706     IErMin=20 ErrMin= 1.24D-06
 ErrMax= 1.24D-06  0.00D+00 EMaxC= 1.00D-01 BMatC= 1.16D-09 BMatP= 1.80D-09
 IDIUse=1 WtCom= 1.00D+00 WtEn= 0.00D+00
 Coeff-Com: -0.395D-04 0.152D-03-0.460D-03-0.551D-03-0.445D-02-0.195D-01
 Coeff-Com: -0.637D-02 0.570D-01 0.136D+00-0.467D-01-0.242D+00-0.481D+00
 Coeff-Com: -0.239D-01 0.884D+00 0.543D+00-0.159D+00-0.133D+01-0.615D+00
 Coeff-Com:  0.111D+01 0.120D+01
 Coeff:     -0.395D-04 0.152D-03-0.460D-03-0.551D-03-0.445D-02-0.195D-01
 Coeff:     -0.637D-02 0.570D-01 0.136D+00-0.467D-01-0.242D+00-0.481D+00
 Coeff:     -0.239D-01 0.884D+00 0.543D+00-0.159D+00-0.133D+01-0.615D+00
 Coeff:      0.111D+01 0.120D+01
 Gap=     0.130 Goal=   None    Shift=    0.000
 Gap=     0.091 Goal=   None    Shift=    0.000
 RMSDP=2.38D-06 MaxDP=3.78D-04 DE=-6.17D-08 OVMax= 2.28D-03

 Cycle  25  Pass 1  IDiag  1:
 RMSU=  3.22D-07    CP:  1.00D+00  3.00D+00  3.00D+00  3.00D+00
 E= -3625.41848023438     Delta-E=       -0.000000037315 Rises=F Damp=F
 DIIS: error= 5.24D-07 at cycle  25 NSaved=  20.
 NSaved=20 IEnMin=20 EnMin= -3625.41848023438     IErMin=20 ErrMin= 5.24D-07
 ErrMax= 5.24D-07  0.00D+00 EMaxC= 1.00D-01 BMatC= 3.84D-10 BMatP= 1.16D-09
 IDIUse=1 WtCom= 1.00D+00 WtEn= 0.00D+00
 Coeff-Com:  0.229D-03 0.337D-04 0.587D-03-0.105D-02-0.119D-01-0.164D-01
 Coeff-Com: -0.689D-02 0.834D-01 0.982D-01-0.352D-02-0.355D+00-0.465D+00
 Coeff-Com:  0.286D+00 0.645D+00 0.373D+00-0.589D+00-0.684D+00 0.158D+00
 Coeff-Com:  0.664D+00 0.825D+00
 Coeff:      0.229D-03 0.337D-04 0.587D-03-0.105D-02-0.119D-01-0.164D-01
 Coeff:     -0.689D-02 0.834D-01 0.982D-01-0.352D-02-0.355D+00-0.465D+00
 Coeff:      0.286D+00 0.645D+00 0.373D+00-0.589D+00-0.684D+00 0.158D+00
 Coeff:      0.664D+00 0.825D+00
 Gap=     0.130 Goal=   None    Shift=    0.000
 Gap=     0.091 Goal=   None    Shift=    0.000
 RMSDP=9.68D-07 MaxDP=1.54D-04 DE=-3.73D-08 OVMax= 9.26D-04

 Cycle  26  Pass 1  IDiag  1:
 RMSU=  5.21D-07    CP:  1.00D+00  3.00D+00  3.00D+00  3.00D+00  3.00D+00
 E= -3625.41848024009     Delta-E=       -0.000000005706 Rises=F Damp=F
 DIIS: error= 2.34D-07 at cycle  26 NSaved=  20.
 NSaved=20 IEnMin=20 EnMin= -3625.41848024009     IErMin=20 ErrMin= 2.34D-07
 ErrMax= 2.34D-07  0.00D+00 EMaxC= 1.00D-01 BMatC= 1.18D-10 BMatP= 3.84D-10
 IDIUse=1 WtCom= 1.00D+00 WtEn= 0.00D+00
 Coeff-Com:  0.171D-03 0.290D-03 0.838D-03-0.458D-03-0.682D-02-0.172D-01
 Coeff-Com:  0.140D-02 0.623D-01 0.598D-01-0.280D-01-0.209D+00-0.144D+00
 Coeff-Com:  0.150D+00 0.238D+00 0.141D+00-0.158D+00-0.278D+00-0.314D-01
 Coeff-Com:  0.423D+00 0.797D+00
 Coeff:      0.171D-03 0.290D-03 0.838D-03-0.458D-03-0.682D-02-0.172D-01
 Coeff:      0.140D-02 0.623D-01 0.598D-01-0.280D-01-0.209D+00-0.144D+00
 Coeff:      0.150D+00 0.238D+00 0.141D+00-0.158D+00-0.278D+00-0.314D-01
 Coeff:      0.423D+00 0.797D+00
 Gap=     0.130 Goal=   None    Shift=    0.000
 Gap=     0.091 Goal=   None    Shift=    0.000
 RMSDP=2.92D-07 MaxDP=4.70D-05 DE=-5.71D-09 OVMax= 2.80D-04

 Cycle  27  Pass 1  IDiag  1:
 RMSU=  1.84D-07    CP:  1.00D+00  3.00D+00  3.00D+00  3.00D+00  3.00D+00
                    CP:  1.44D+00
 E= -3625.41848024077     Delta-E=       -0.000000000689 Rises=F Damp=F
 DIIS: error= 1.49D-07 at cycle  27 NSaved=  20.
 NSaved=20 IEnMin=20 EnMin= -3625.41848024077     IErMin=20 ErrMin= 1.49D-07
 ErrMax= 1.49D-07  0.00D+00 EMaxC= 1.00D-01 BMatC= 5.33D-11 BMatP= 1.18D-10
 IDIUse=1 WtCom= 1.00D+00 WtEn= 0.00D+00
 Coeff-Com:  0.427D-04 0.404D-03 0.106D-02-0.228D-02-0.131D-01-0.808D-02
 Coeff-Com:  0.350D-01 0.538D-01 0.153D-01-0.120D+00-0.129D+00 0.453D-01
 Coeff-Com:  0.129D+00 0.141D+00-0.188D-01-0.169D+00-0.108D+00 0.717D-01
 Coeff-Com:  0.448D+00 0.627D+00
 Coeff:      0.427D-04 0.404D-03 0.106D-02-0.228D-02-0.131D-01-0.808D-02
 Coeff:      0.350D-01 0.538D-01 0.153D-01-0.120D+00-0.129D+00 0.453D-01
 Coeff:      0.129D+00 0.141D+00-0.188D-01-0.169D+00-0.108D+00 0.717D-01
 Coeff:      0.448D+00 0.627D+00
 Gap=     0.130 Goal=   None    Shift=    0.000
 Gap=     0.091 Goal=   None    Shift=    0.000
 RMSDP=9.55D-08 MaxDP=1.54D-05 DE=-6.89D-10 OVMax= 9.09D-05

 Cycle  28  Pass 1  IDiag  1:
 RMSU=  8.41D-09    CP:  1.00D+00  3.00D+00  3.00D+00  3.00D+00  3.00D+00
                    CP:  1.58D+00  1.32D+00
 E= -3625.41848024091     Delta-E=       -0.000000000131 Rises=F Damp=F
 DIIS: error= 1.50D-07 at cycle  28 NSaved=  20.
 NSaved=20 IEnMin=20 EnMin= -3625.41848024091     IErMin=19 ErrMin= 1.49D-07
 ErrMax= 1.50D-07  0.00D+00 EMaxC= 1.00D-01 BMatC= 2.79D-11 BMatP= 5.33D-11
 IDIUse=1 WtCom= 1.00D+00 WtEn= 0.00D+00
 Coeff-Com:  0.169D-03 0.185D-02 0.183D-02-0.310D-02-0.139D-01-0.622D-02
 Coeff-Com:  0.181D-01 0.541D-01 0.321D-01-0.708D-01-0.770D-01-0.215D-01
 Coeff-Com:  0.102D+00 0.947D-01-0.451D-01-0.115D+00-0.120D+00 0.672D-01
 Coeff-Com:  0.464D+00 0.637D+00
 Coeff:      0.169D-03 0.185D-02 0.183D-02-0.310D-02-0.139D-01-0.622D-02
 Coeff:      0.181D-01 0.541D-01 0.321D-01-0.708D-01-0.770D-01-0.215D-01
 Coeff:      0.102D+00 0.947D-01-0.451D-01-0.115D+00-0.120D+00 0.672D-01
 Coeff:      0.464D+00 0.637D+00
 Gap=     0.130 Goal=   None    Shift=    0.000
 Gap=     0.091 Goal=   None    Shift=    0.000
 RMSDP=4.43D-08 MaxDP=7.24D-06 DE=-1.31D-10 OVMax= 4.21D-05

 Cycle  29  Pass 1  IDiag  1:
 RMSU=  7.03D-09    CP:  1.00D+00  3.00D+00  3.00D+00  3.00D+00  3.00D+00
                    CP:  1.65D+00  1.47D+00  1.33D+00
 E= -3625.41848024092     Delta-E=       -0.000000000013 Rises=F Damp=F
 DIIS: error= 1.51D-07 at cycle  29 NSaved=  20.
 NSaved=20 IEnMin=20 EnMin= -3625.41848024092     IErMin=18 ErrMin= 1.49D-07
 ErrMax= 1.51D-07  0.00D+00 EMaxC= 1.00D-01 BMatC= 1.12D-11 BMatP= 2.79D-11
 IDIUse=1 WtCom= 1.00D+00 WtEn= 0.00D+00
 Coeff-Com:  0.719D-03 0.192D-02 0.320D-02-0.546D-02-0.172D-01-0.973D-02
 Coeff-Com:  0.273D-01 0.664D-01 0.977D-02-0.674D-01-0.696D-01 0.105D-01
 Coeff-Com:  0.736D-01 0.399D-01-0.358D-01-0.117D+00-0.144D+00 0.837D-01
 Coeff-Com:  0.417D+00 0.733D+00
 Coeff:      0.719D-03 0.192D-02 0.320D-02-0.546D-02-0.172D-01-0.973D-02
 Coeff:      0.273D-01 0.664D-01 0.977D-02-0.674D-01-0.696D-01 0.105D-01
 Coeff:      0.736D-01 0.399D-01-0.358D-01-0.117D+00-0.144D+00 0.837D-01
 Coeff:      0.417D+00 0.733D+00
 Gap=     0.130 Goal=   None    Shift=    0.000
 Gap=     0.091 Goal=   None    Shift=    0.000
 RMSDP=1.94D-08 MaxDP=3.11D-06 DE=-1.27D-11 OVMax= 1.84D-05

 Cycle  30  Pass 1  IDiag  1:
 RMSU=  4.09D-09    CP:  1.00D+00  3.00D+00  3.00D+00  3.00D+00  3.00D+00
                    CP:  1.67D+00  1.53D+00  1.85D+00  1.81D+00
 E= -3625.41848024102     Delta-E=       -0.000000000104 Rises=F Damp=F
 DIIS: error= 1.41D-07 at cycle  30 NSaved=  20.
 NSaved=20 IEnMin=20 EnMin= -3625.41848024102     IErMin=20 ErrMin= 1.41D-07
 ErrMax= 1.41D-07  0.00D+00 EMaxC= 1.00D-01 BMatC= 5.52D-12 BMatP= 1.12D-11
 IDIUse=1 WtCom= 1.00D+00 WtEn= 0.00D+00
 Coeff-Com:  0.186D-03 0.487D-03 0.101D-02-0.111D-02-0.414D-02-0.555D-02
 Coeff-Com:  0.353D-02 0.197D-01 0.608D-02-0.111D-01-0.239D-01-0.120D-01
 Coeff-Com:  0.222D-01 0.269D-01 0.785D-02-0.709D-01-0.163D+00-0.881D-01
 Coeff-Com:  0.304D+00 0.988D+00
 Coeff:      0.186D-03 0.487D-03 0.101D-02-0.111D-02-0.414D-02-0.555D-02
 Coeff:      0.353D-02 0.197D-01 0.608D-02-0.111D-01-0.239D-01-0.120D-01
 Coeff:      0.222D-01 0.269D-01 0.785D-02-0.709D-01-0.163D+00-0.881D-01
 Coeff:      0.304D+00 0.988D+00
 Gap=     0.130 Goal=   None    Shift=    0.000
 Gap=     0.091 Goal=   None    Shift=    0.000
 RMSDP=1.18D-08 MaxDP=1.47D-06 DE=-1.04D-10 OVMax= 1.17D-05

 Cycle  31  Pass 1  IDiag  1:
 RMSU=  2.38D-09    CP:  1.00D+00  3.00D+00  3.00D+00  3.00D+00  3.00D+00
                    CP:  1.68D+00  1.56D+00  2.42D+00  2.82D+00  1.80D+00
 E= -3625.41848024097     Delta-E=        0.000000000051 Rises=F Damp=F
 DIIS: error= 1.27D-07 at cycle  31 NSaved=  20.
 NSaved=20 IEnMin=19 EnMin= -3625.41848024102     IErMin=20 ErrMin= 1.27D-07
 ErrMax= 1.27D-07  0.00D+00 EMaxC= 1.00D-01 BMatC= 4.29D-12 BMatP= 5.52D-12
 IDIUse=1 WtCom= 1.00D+00 WtEn= 0.00D+00
 Coeff-Com: -0.960D-04 0.874D-03 0.122D-02-0.106D-02-0.614D-02-0.563D-02
 Coeff-Com:  0.108D-01 0.130D-01 0.121D-02-0.184D-01-0.174D-01 0.994D-02
 Coeff-Com:  0.218D-01 0.224D-01-0.181D-01-0.110D+00-0.150D+00-0.463D-01
 Coeff-Com:  0.572D+00 0.720D+00
 Coeff:     -0.960D-04 0.874D-03 0.122D-02-0.106D-02-0.614D-02-0.563D-02
 Coeff:      0.108D-01 0.130D-01 0.121D-02-0.184D-01-0.174D-01 0.994D-02
 Coeff:      0.218D-01 0.224D-01-0.181D-01-0.110D+00-0.150D+00-0.463D-01
 Coeff:      0.572D+00 0.720D+00
 Gap=     0.130 Goal=   None    Shift=    0.000
 Gap=     0.091 Goal=   None    Shift=    0.000
 RMSDP=7.98D-09 MaxDP=1.07D-06 DE= 5.09D-11 OVMax= 8.06D-06

 Cycle  32  Pass 1  IDiag  1:
 RMSU=  4.31D-09    CP:  1.00D+00  3.00D+00  3.00D+00  3.00D+00  3.00D+00
                    CP:  1.68D+00  1.58D+00  2.82D+00  3.00D+00  2.54D+00
                    CP:  1.64D+00
 E= -3625.41848024102     Delta-E=       -0.000000000044 Rises=F Damp=F
 DIIS: error= 1.16D-07 at cycle  32 NSaved=  20.
 NSaved=20 IEnMin=18 EnMin= -3625.41848024102     IErMin=20 ErrMin= 1.16D-07
 ErrMax= 1.16D-07  0.00D+00 EMaxC= 1.00D-01 BMatC= 3.51D-12 BMatP= 4.29D-12
 IDIUse=1 WtCom= 1.00D+00 WtEn= 0.00D+00
 Coeff-Com:  0.233D-03 0.198D-02 0.837D-03-0.452D-02-0.113D-01-0.624D-02
 Coeff-Com:  0.136D-01 0.163D-01 0.358D-02-0.118D-01-0.178D-01-0.237D-02
 Coeff-Com:  0.332D-01 0.747D-01 0.428D-01-0.812D-01-0.374D+00-0.585D+00
 Coeff-Com:  0.656D+00 0.125D+01
 Coeff:      0.233D-03 0.198D-02 0.837D-03-0.452D-02-0.113D-01-0.624D-02
 Coeff:      0.136D-01 0.163D-01 0.358D-02-0.118D-01-0.178D-01-0.237D-02
 Coeff:      0.332D-01 0.747D-01 0.428D-01-0.812D-01-0.374D+00-0.585D+00
 Coeff:      0.656D+00 0.125D+01
 Gap=     0.130 Goal=   None    Shift=    0.000
 Gap=     0.091 Goal=   None    Shift=    0.000
 RMSDP=1.59D-08 MaxDP=2.34D-06 DE=-4.37D-11 OVMax= 1.63D-05

 Cycle  33  Pass 1  IDiag  1:
 RMSU=  7.86D-09    CP:  1.00D+00  3.00D+00  3.00D+00  3.00D+00  3.00D+00
                    CP:  1.69D+00  1.59D+00  3.00D+00  3.00D+00  3.00D+00
                    CP:  3.00D+00  3.00D+00
 E= -3625.41848024108     Delta-E=       -0.000000000069 Rises=F Damp=F
 DIIS: error= 9.18D-08 at cycle  33 NSaved=  20.
 NSaved=20 IEnMin=20 EnMin= -3625.41848024108     IErMin=20 ErrMin= 9.18D-08
 ErrMax= 9.18D-08  0.00D+00 EMaxC= 1.00D-01 BMatC= 2.39D-12 BMatP= 3.51D-12
 IDIUse=1 WtCom= 1.00D+00 WtEn= 0.00D+00
 Coeff-Com: -0.847D-03 0.197D-02 0.712D-02 0.235D-02-0.253D-01-0.121D-01
 Coeff-Com:  0.116D-01 0.343D-01 0.170D-01-0.308D-01-0.339D-01-0.771D-02
 Coeff-Com:  0.855D-01 0.187D+00 0.121D+00-0.284D+00-0.114D+01-0.278D+00
 Coeff-Com:  0.105D+01 0.130D+01
 Coeff:     -0.847D-03 0.197D-02 0.712D-02 0.235D-02-0.253D-01-0.121D-01
 Coeff:      0.116D-01 0.343D-01 0.170D-01-0.308D-01-0.339D-01-0.771D-02
 Coeff:      0.855D-01 0.187D+00 0.121D+00-0.284D+00-0.114D+01-0.278D+00
 Coeff:      0.105D+01 0.130D+01
 Gap=     0.130 Goal=   None    Shift=    0.000
 Gap=     0.091 Goal=   None    Shift=    0.000
 RMSDP=2.31D-08 MaxDP=3.39D-06 DE=-6.91D-11 OVMax= 2.37D-05

 Cycle  34  Pass 1  IDiag  1:
 RMSU=  1.25D-08    CP:  1.00D+00  3.00D+00  3.00D+00  3.00D+00  3.00D+00
                    CP:  1.69D+00  1.62D+00  3.00D+00  3.00D+00  3.00D+00
                    CP:  3.00D+00  3.00D+00  3.00D+00
 E= -3625.41848024108     Delta-E=        0.000000000000 Rises=F Damp=F
 DIIS: error= 5.57D-08 at cycle  34 NSaved=  20.
 NSaved=20 IEnMin=19 EnMin= -3625.41848024108     IErMin=20 ErrMin= 5.57D-08
 ErrMax= 5.57D-08  0.00D+00 EMaxC= 1.00D-01 BMatC= 1.38D-12 BMatP= 2.39D-12
 IDIUse=1 WtCom= 1.00D+00 WtEn= 0.00D+00
 Coeff-Com:  0.123D-02 0.372D-02 0.612D-02-0.127D-01-0.178D-01-0.456D-03
 Coeff-Com:  0.284D-01 0.224D-01-0.167D-01-0.273D-01-0.278D-01 0.204D-01
 Coeff-Com:  0.126D+00 0.153D+00 0.244D-01-0.479D+00-0.735D+00-0.970D-01
 Coeff-Com:  0.108D+01 0.950D+00
 Coeff:      0.123D-02 0.372D-02 0.612D-02-0.127D-01-0.178D-01-0.456D-03
 Coeff:      0.284D-01 0.224D-01-0.167D-01-0.273D-01-0.278D-01 0.204D-01
 Coeff:      0.126D+00 0.153D+00 0.244D-01-0.479D+00-0.735D+00-0.970D-01
 Coeff:      0.108D+01 0.950D+00
 Gap=     0.130 Goal=   None    Shift=    0.000
 Gap=     0.091 Goal=   None    Shift=    0.000
 RMSDP=2.05D-08 MaxDP=3.04D-06 DE= 0.00D+00 OVMax= 2.10D-05

 Cycle  35  Pass 1  IDiag  1:
 RMSU=  1.37D-08    CP:  1.00D+00  3.00D+00  3.00D+00  3.00D+00  3.00D+00
                    CP:  1.70D+00  1.65D+00  3.00D+00  3.00D+00  3.00D+00
                    CP:  3.00D+00  3.00D+00  3.00D+00  2.14D+00
 E= -3625.41848024108     Delta-E=        0.000000000007 Rises=F Damp=F
 DIIS: error= 2.37D-08 at cycle  35 NSaved=  20.
 NSaved=20 IEnMin=18 EnMin= -3625.41848024108     IErMin=20 ErrMin= 2.37D-08
 ErrMax= 2.37D-08  0.00D+00 EMaxC= 1.00D-01 BMatC= 3.98D-13 BMatP= 1.38D-12
 IDIUse=1 WtCom= 1.00D+00 WtEn= 0.00D+00
 Coeff-Com:  0.222D-03 0.456D-02-0.437D-03-0.773D-02-0.329D-02 0.654D-02
 Coeff-Com:  0.732D-02-0.237D-02-0.584D-02-0.101D-01-0.656D-02 0.233D-01
 Coeff-Com:  0.484D-01 0.751D-01 0.279D-01-0.354D+00-0.346D+00 0.299D+00
 Coeff-Com:  0.527D+00 0.716D+00
 Coeff:      0.222D-03 0.456D-02-0.437D-03-0.773D-02-0.329D-02 0.654D-02
 Coeff:      0.732D-02-0.237D-02-0.584D-02-0.101D-01-0.656D-02 0.233D-01
 Coeff:      0.484D-01 0.751D-01 0.279D-01-0.354D+00-0.346D+00 0.299D+00
 Coeff:      0.527D+00 0.716D+00
 Gap=     0.130 Goal=   None    Shift=    0.000
 Gap=     0.091 Goal=   None    Shift=    0.000
 RMSDP=7.38D-09 MaxDP=1.15D-06 DE= 7.28D-12 OVMax= 7.63D-06

 Cycle  36  Pass 1  IDiag  1:
 RMSU=  7.71D-10    CP:  1.00D+00  3.00D+00  3.00D+00  3.00D+00  3.00D+00
                    CP:  1.70D+00  1.65D+00  3.00D+00  3.00D+00  3.00D+00
                    CP:  3.00D+00  3.00D+00  3.00D+00  2.55D+00  1.37D+00
 E= -3625.41848024106     Delta-E=        0.000000000015 Rises=F Damp=F
 DIIS: error= 1.14D-08 at cycle  36 NSaved=  20.
 NSaved=20 IEnMin=17 EnMin= -3625.41848024108     IErMin=20 ErrMin= 1.14D-08
 ErrMax= 1.14D-08  0.00D+00 EMaxC= 1.00D-01 BMatC= 1.91D-13 BMatP= 3.98D-13
 IDIUse=1 WtCom= 1.00D+00 WtEn= 0.00D+00
 Coeff-Com:  0.118D-02 0.173D-02-0.736D-03-0.179D-02-0.234D-02-0.470D-03
 Coeff-Com:  0.206D-02 0.245D-02 0.106D-02-0.871D-02-0.165D-01-0.960D-02
 Coeff-Com:  0.406D-01 0.139D+00-0.110D-01-0.191D+00-0.125D+00 0.571D-01
 Coeff-Com:  0.465D+00 0.656D+00
 Coeff:      0.118D-02 0.173D-02-0.736D-03-0.179D-02-0.234D-02-0.470D-03
 Coeff:      0.206D-02 0.245D-02 0.106D-02-0.871D-02-0.165D-01-0.960D-02
 Coeff:      0.406D-01 0.139D+00-0.110D-01-0.191D+00-0.125D+00 0.571D-01
 Coeff:      0.465D+00 0.656D+00
 Gap=     0.130 Goal=   None    Shift=    0.000
 Gap=     0.091 Goal=   None    Shift=    0.000
 RMSDP=2.93D-09 MaxDP=4.92D-07 DE= 1.46D-11 OVMax= 3.05D-06

 SCF Done:  E(UB3LYP) =  -3625.41848024     A.U. after   36 cycles
            NFock= 36  Conv=0.29D-08     -V/T= 2.0024
 <Sx>= 0.0000 <Sy>= 0.0000 <Sz>= 2.0000 <S**2>= 6.0168 S= 2.0033
 <L.S>= 0.000000000000E+00
 KE= 3.616562492263D+03 PE=-1.832282223101D+04 EE= 6.195173700470D+03
 Annihilation of the first spin contaminant:
 S**2 before annihilation     6.0168,   after     6.0000
 Leave Link  502 at Sat Oct 20 16:28:55 2018, MaxMem=  1073741824 cpu:     35764.0
 (Enter /soft/sl6.3/x86_64/gaussian/g09_d01/g09/l601.exe)
 Copying SCF densities to generalized density rwf, IOpCl= 1 IROHF=0.

 **********************************************************************

            Population analysis using the SCF density.

 **********************************************************************

 Orbital symmetries:
 Alpha Orbitals:
       Occupied  (A) (A) (A) (A) (A) (A) (A) (A) (A) (A) (A) (A)
                 (A) (A) (A) (A) (A) (A) (A) (A) (A) (A) (A) (A)
                 (A) (A) (A) (A) (A) (A) (A) (A) (A) (A) (A) (A)
                 (A) (A) (A) (A) (A) (A) (A) (A) (A) (A) (A) (A)
                 (A) (A) (A) (A) (A) (A) (A) (A) (A) (A) (A) (A)
                 (A) (A) (A) (A) (A) (A) (A) (A) (A) (A) (A) (A)
                 (A) (A) (A) (A) (A) (A) (A) (A) (A) (A) (A) (A)
                 (A) (A) (A) (A) (A) (A) (A) (A) (A) (A) (A) (A)
                 (A) (A) (A) (A) (A) (A) (A) (A) (A) (A) (A) (A)
                 (A) (A) (A) (A) (A) (A) (A) (A) (A) (A) (A) (A)
                 (A) (A) (A) (A) (A) (A) (A) (A) (A) (A) (A) (A)
                 (A) (A) (A) (A) (A) (A) (A) (A) (A) (A) (A) (A)
                 (A) (A) (A) (A)
       Virtual   (A) (A) (A) (A) (A) (A) (A) (A) (A) (A) (A) (A)
                 (A) (A) (A) (A) (A) (A) (A) (A) (A) (A) (A) (A)
                 (A) (A) (A) (A) (A) (A) (A) (A) (A) (A) (A) (A)
                 (A) (A) (A) (A) (A) (A) (A) (A) (A) (A) (A) (A)
                 (A) (A) (A) (A) (A) (A) (A) (A) (A) (A) (A) (A)
                 (A) (A) (A) (A) (A) (A) (A) (A) (A) (A) (A) (A)
                 (A) (A) (A) (A) (A) (A) (A) (A) (A) (A) (A) (A)
                 (A) (A) (A) (A) (A) (A) (A) (A) (A) (A) (A) (A)
                 (A) (A) (A) (A) (A) (A) (A) (A) (A) (A) (A) (A)
                 (A) (A) (A) (A) (A) (A) (A) (A) (A) (A) (A) (A)
                 (A) (A) (A) (A) (A) (A) (A) (A) (A) (A) (A) (A)
                 (A) (A) (A) (A) (A) (A) (A) (A) (A) (A) (A) (A)
                 (A) (A) (A) (A) (A) (A) (A) (A) (A) (A) (A) (A)
                 (A) (A) (A) (A) (A) (A) (A) (A) (A) (A) (A) (A)
                 (A) (A) (A) (A) (A) (A) (A) (A) (A) (A) (A) (A)
                 (A) (A) (A) (A) (A) (A) (A) (A) (A) (A) (A) (A)
                 (A) (A) (A) (A) (A) (A) (A) (A) (A) (A) (A) (A)
                 (A) (A) (A) (A) (A) (A) (A) (A) (A) (A) (A) (A)
                 (A) (A) (A) (A) (A) (A) (A) (A) (A) (A) (A) (A)
                 (A) (A) (A) (A) (A) (A) (A) (A) (A) (A) (A) (A)
                 (A) (A) (A) (A) (A) (A) (A) (A) (A) (A) (A) (A)
                 (A) (A) (A) (A) (A) (A) (A) (A) (A) (A) (A) (A)
                 (A) (A) (A) (A) (A) (A) (A) (A) (A) (A) (A) (A)
                 (A) (A) (A) (A) (A) (A) (A) (A) (A) (A) (A) (A)
                 (A) (A) (A) (A) (A) (A) (A) (A) (A) (A) (A) (A)
                 (A) (A) (A) (A) (A) (A) (A) (A) (A) (A) (A) (A)
                 (A) (A) (A) (A) (A) (A) (A) (A) (A) (A) (A) (A)
                 (A) (A) (A) (A) (A) (A) (A) (A) (A) (A) (A) (A)
                 (A) (A) (A) (A) (A) (A) (A) (A) (A) (A) (A) (A)
                 (A) (A) (A) (A) (A) (A) (A) (A) (A) (A) (A) (A)
                 (A) (A) (A) (A) (A) (A) (A) (A) (A) (A) (A) (A)
                 (A) (A) (A) (A) (A) (A) (A) (A) (A) (A) (A) (A)
                 (A) (A) (A) (A) (A) (A) (A) (A) (A) (A) (A) (A)
                 (A) (A) (A) (A) (A) (A) (A) (A) (A) (A) (A) (A)
                 (A) (A) (A) (A) (A) (A) (A) (A) (A) (A) (A) (A)
                 (A) (A) (A) (A) (A) (A) (A) (A) (A) (A) (A) (A)
                 (A) (A) (A) (A) (A) (A) (A) (A) (A) (A) (A) (A)
                 (A) (A) (A) (A) (A) (A) (A) (A) (A) (A) (A) (A)
                 (A) (A) (A) (A) (A) (A) (A) (A) (A) (A) (A) (A)
                 (A) (A) (A) (A) (A) (A) (A) (A) (A) (A) (A) (A)
                 (A) (A) (A) (A) (A) (A) (A) (A) (A) (A) (A) (A)
                 (A) (A) (A) (A) (A) (A) (A) (A) (A) (A) (A) (A)
                 (A) (A) (A) (A) (A) (A) (A) (A) (A) (A) (A) (A)
                 (A) (A) (A) (A) (A) (A) (A) (A) (A) (A) (A) (A)
                 (A) (A) (A) (A) (A) (A) (A) (A) (A) (A) (A) (A)
                 (A) (A) (A) (A) (A) (A) (A) (A) (A) (A) (A) (A)
                 (A) (A) (A) (A) (A) (A) (A) (A) (A) (A) (A) (A)
                 (A) (A) (A) (A) (A) (A) (A) (A) (A) (A) (A) (A)
                 (A) (A) (A) (A) (A) (A) (A) (A) (A) (A) (A) (A)
                 (A) (A) (A) (A) (A) (A) (A) (A) (A) (A) (A) (A)
                 (A) (A) (A) (A) (A) (A) (A) (A) (A) (A) (A) (A)
                 (A) (A) (A) (A) (A) (A) (A) (A) (A) (A) (A) (A)
                 (A) (A) (A) (A) (A) (A) (A) (A) (A) (A) (A) (A)
                 (A) (A) (A) (A) (A) (A) (A) (A) (A) (A) (A) (A)
                 (A) (A) (A) (A) (A) (A) (A) (A) (A) (A) (A) (A)
                 (A) (A) (A) (A) (A) (A) (A) (A) (A) (A) (A) (A)
                 (A) (A) (A) (A) (A) (A) (A) (A) (A) (A)
 Beta  Orbitals:
       Occupied  (A) (A) (A) (A) (A) (A) (A) (A) (A) (A) (A) (A)
                 (A) (A) (A) (A) (A) (A) (A) (A) (A) (A) (A) (A)
                 (A) (A) (A) (A) (A) (A) (A) (A) (A) (A) (A) (A)
                 (A) (A) (A) (A) (A) (A) (A) (A) (A) (A) (A) (A)
                 (A) (A) (A) (A) (A) (A) (A) (A) (A) (A) (A) (A)
                 (A) (A) (A) (A) (A) (A) (A) (A) (A) (A) (A) (A)
                 (A) (A) (A) (A) (A) (A) (A) (A) (A) (A) (A) (A)
                 (A) (A) (A) (A) (A) (A) (A) (A) (A) (A) (A) (A)
                 (A) (A) (A) (A) (A) (A) (A) (A) (A) (A) (A) (A)
                 (A) (A) (A) (A) (A) (A) (A) (A) (A) (A) (A) (A)
                 (A) (A) (A) (A) (A) (A) (A) (A) (A) (A) (A) (A)
                 (A) (A) (A) (A) (A) (A) (A) (A) (A) (A) (A) (A)
       Virtual   (A) (A) (A) (A) (A) (A) (A) (A) (A) (A) (A) (A)
                 (A) (A) (A) (A) (A) (A) (A) (A) (A) (A) (A) (A)
                 (A) (A) (A) (A) (A) (A) (A) (A) (A) (A) (A) (A)
                 (A) (A) (A) (A) (A) (A) (A) (A) (A) (A) (A) (A)
                 (A) (A) (A) (A) (A) (A) (A) (A) (A) (A) (A) (A)
                 (A) (A) (A) (A) (A) (A) (A) (A) (A) (A) (A) (A)
                 (A) (A) (A) (A) (A) (A) (A) (A) (A) (A) (A) (A)
                 (A) (A) (A) (A) (A) (A) (A) (A) (A) (A) (A) (A)
                 (A) (A) (A) (A) (A) (A) (A) (A) (A) (A) (A) (A)
                 (A) (A) (A) (A) (A) (A) (A) (A) (A) (A) (A) (A)
                 (A) (A) (A) (A) (A) (A) (A) (A) (A) (A) (A) (A)
                 (A) (A) (A) (A) (A) (A) (A) (A) (A) (A) (A) (A)
                 (A) (A) (A) (A) (A) (A) (A) (A) (A) (A) (A) (A)
                 (A) (A) (A) (A) (A) (A) (A) (A) (A) (A) (A) (A)
                 (A) (A) (A) (A) (A) (A) (A) (A) (A) (A) (A) (A)
                 (A) (A) (A) (A) (A) (A) (A) (A) (A) (A) (A) (A)
                 (A) (A) (A) (A) (A) (A) (A) (A) (A) (A) (A) (A)
                 (A) (A) (A) (A) (A) (A) (A) (A) (A) (A) (A) (A)
                 (A) (A) (A) (A) (A) (A) (A) (A) (A) (A) (A) (A)
                 (A) (A) (A) (A) (A) (A) (A) (A) (A) (A) (A) (A)
                 (A) (A) (A) (A) (A) (A) (A) (A) (A) (A) (A) (A)
                 (A) (A) (A) (A) (A) (A) (A) (A) (A) (A) (A) (A)
                 (A) (A) (A) (A) (A) (A) (A) (A) (A) (A) (A) (A)
                 (A) (A) (A) (A) (A) (A) (A) (A) (A) (A) (A) (A)
                 (A) (A) (A) (A) (A) (A) (A) (A) (A) (A) (A) (A)
                 (A) (A) (A) (A) (A) (A) (A) (A) (A) (A) (A) (A)
                 (A) (A) (A) (A) (A) (A) (A) (A) (A) (A) (A) (A)
                 (A) (A) (A) (A) (A) (A) (A) (A) (A) (A) (A) (A)
                 (A) (A) (A) (A) (A) (A) (A) (A) (A) (A) (A) (A)
                 (A) (A) (A) (A) (A) (A) (A) (A) (A) (A) (A) (A)
                 (A) (A) (A) (A) (A) (A) (A) (A) (A) (A) (A) (A)
                 (A) (A) (A) (A) (A) (A) (A) (A) (A) (A) (A) (A)
                 (A) (A) (A) (A) (A) (A) (A) (A) (A) (A) (A) (A)
                 (A) (A) (A) (A) (A) (A) (A) (A) (A) (A) (A) (A)
                 (A) (A) (A) (A) (A) (A) (A) (A) (A) (A) (A) (A)
                 (A) (A) (A) (A) (A) (A) (A) (A) (A) (A) (A) (A)
                 (A) (A) (A) (A) (A) (A) (A) (A) (A) (A) (A) (A)
                 (A) (A) (A) (A) (A) (A) (A) (A) (A) (A) (A) (A)
                 (A) (A) (A) (A) (A) (A) (A) (A) (A) (A) (A) (A)
                 (A) (A) (A) (A) (A) (A) (A) (A) (A) (A) (A) (A)
                 (A) (A) (A) (A) (A) (A) (A) (A) (A) (A) (A) (A)
                 (A) (A) (A) (A) (A) (A) (A) (A) (A) (A) (A) (A)
                 (A) (A) (A) (A) (A) (A) (A) (A) (A) (A) (A) (A)
                 (A) (A) (A) (A) (A) (A) (A) (A) (A) (A) (A) (A)
                 (A) (A) (A) (A) (A) (A) (A) (A) (A) (A) (A) (A)
                 (A) (A) (A) (A) (A) (A) (A) (A) (A) (A) (A) (A)
                 (A) (A) (A) (A) (A) (A) (A) (A) (A) (A) (A) (A)
                 (A) (A) (A) (A) (A) (A) (A) (A) (A) (A) (A) (A)
                 (A) (A) (A) (A) (A) (A) (A) (A) (A) (A) (A) (A)
                 (A) (A) (A) (A) (A) (A) (A) (A) (A) (A) (A) (A)
                 (A) (A) (A) (A) (A) (A) (A) (A) (A) (A) (A) (A)
                 (A) (A) (A) (A) (A) (A) (A) (A) (A) (A) (A) (A)
                 (A) (A) (A) (A) (A) (A) (A) (A) (A) (A) (A) (A)
                 (A) (A) (A) (A) (A) (A) (A) (A) (A) (A) (A) (A)
                 (A) (A) (A) (A) (A) (A) (A) (A) (A) (A) (A) (A)
                 (A) (A) (A) (A) (A) (A) (A) (A) (A) (A) (A) (A)
                 (A) (A) (A) (A) (A) (A) (A) (A) (A) (A) (A) (A)
                 (A) (A)
 The electronic state is 5-A.
 Alpha  occ. eigenvalues -- -256.00772-101.41864-101.41637 -29.97923 -25.86663
 Alpha  occ. eigenvalues --  -25.83859 -25.83730 -14.43605 -14.43580 -14.39265
 Alpha  occ. eigenvalues --  -14.39243 -14.36595 -14.36573 -14.33461 -14.33430
 Alpha  occ. eigenvalues --  -10.25251 -10.25198 -10.24302 -10.24279 -10.23918
 Alpha  occ. eigenvalues --  -10.23857 -10.22922 -10.22899 -10.21132 -10.21123
 Alpha  occ. eigenvalues --  -10.20926 -10.20840 -10.20428 -10.20380 -10.20376
 Alpha  occ. eigenvalues --  -10.20366 -10.20311 -10.20256 -10.20248 -10.20159
 Alpha  occ. eigenvalues --  -10.20038 -10.20030 -10.19848 -10.19800 -10.18875
 Alpha  occ. eigenvalues --  -10.18857  -9.33302  -9.33076  -7.09315  -7.09089
 Alpha  occ. eigenvalues --   -7.09053  -7.09034  -7.08823  -7.08810  -3.49064
 Alpha  occ. eigenvalues --   -2.30833  -2.25095  -2.24820  -1.13278  -1.13236
 Alpha  occ. eigenvalues --   -0.97226  -0.97130  -0.95606  -0.95560  -0.88260
 Alpha  occ. eigenvalues --   -0.88229  -0.84854  -0.84839  -0.82156  -0.82108
 Alpha  occ. eigenvalues --   -0.78997  -0.78976  -0.78265  -0.78242  -0.77184
 Alpha  occ. eigenvalues --   -0.77159  -0.69149  -0.69131  -0.68889  -0.68498
 Alpha  occ. eigenvalues --   -0.67950  -0.67835  -0.64982  -0.64960  -0.64262
 Alpha  occ. eigenvalues --   -0.64255  -0.62315  -0.62269  -0.60511  -0.60470
 Alpha  occ. eigenvalues --   -0.58214  -0.58137  -0.54306  -0.54192  -0.52113
 Alpha  occ. eigenvalues --   -0.52085  -0.51417  -0.51369  -0.51037  -0.50889
 Alpha  occ. eigenvalues --   -0.49028  -0.49008  -0.48729  -0.48685  -0.47706
 Alpha  occ. eigenvalues --   -0.47628  -0.46377  -0.46359  -0.45531  -0.45486
 Alpha  occ. eigenvalues --   -0.44731  -0.44683  -0.43212  -0.42635  -0.42603
 Alpha  occ. eigenvalues --   -0.42434  -0.40601  -0.40560  -0.39910  -0.39600
 Alpha  occ. eigenvalues --   -0.39086  -0.38831  -0.38404  -0.38152  -0.38090
 Alpha  occ. eigenvalues --   -0.37874  -0.35465  -0.34834  -0.34493  -0.33405
 Alpha  occ. eigenvalues --   -0.32968  -0.31988  -0.31829  -0.31502  -0.31123
 Alpha  occ. eigenvalues --   -0.31004  -0.30698  -0.29716  -0.28970  -0.28625
 Alpha  occ. eigenvalues --   -0.28551  -0.27735  -0.27608  -0.26729  -0.25333
 Alpha  occ. eigenvalues --   -0.25098  -0.25062  -0.21433  -0.21292  -0.21149
 Alpha  occ. eigenvalues --   -0.20895  -0.19874  -0.19545
 Alpha virt. eigenvalues --   -0.06541  -0.06458  -0.05626  -0.05381  -0.03925
 Alpha virt. eigenvalues --   -0.03914  -0.03454  -0.03367  -0.00756  -0.00633
 Alpha virt. eigenvalues --    0.02079   0.02235   0.03411   0.03442   0.04827
 Alpha virt. eigenvalues --    0.05068   0.05233   0.05342   0.06510   0.06640
 Alpha virt. eigenvalues --    0.07652   0.07902   0.09021   0.09122   0.09760
 Alpha virt. eigenvalues --    0.10063   0.10235   0.11036   0.11476   0.11709
 Alpha virt. eigenvalues --    0.12186   0.13452   0.13621   0.14405   0.14608
 Alpha virt. eigenvalues --    0.15702   0.15985   0.16113   0.16391   0.17343
 Alpha virt. eigenvalues --    0.17656   0.18641   0.18794   0.18967   0.20702
 Alpha virt. eigenvalues --    0.22127   0.22463   0.23947   0.24062   0.24754
 Alpha virt. eigenvalues --    0.24832   0.25121   0.25806   0.26220   0.26474
 Alpha virt. eigenvalues --    0.26573   0.26614   0.26651   0.27820   0.27937
 Alpha virt. eigenvalues --    0.28137   0.28632   0.29062   0.29147   0.30012
 Alpha virt. eigenvalues --    0.30108   0.31090   0.32430   0.32887   0.33143
 Alpha virt. eigenvalues --    0.33495   0.33890   0.34452   0.34634   0.34832
 Alpha virt. eigenvalues --    0.35558   0.35633   0.35889   0.36016   0.36554
 Alpha virt. eigenvalues --    0.37255   0.37297   0.37483   0.37597   0.38158
 Alpha virt. eigenvalues --    0.38370   0.38713   0.38926   0.39160   0.39491
 Alpha virt. eigenvalues --    0.39830   0.40103   0.40413   0.40561   0.40684
 Alpha virt. eigenvalues --    0.41184   0.41278   0.41491   0.41709   0.41841
 Alpha virt. eigenvalues --    0.41975   0.42181   0.42407   0.42741   0.43191
 Alpha virt. eigenvalues --    0.43375   0.44036   0.44622   0.44872   0.45613
 Alpha virt. eigenvalues --    0.46083   0.46514   0.46652   0.47389   0.47786
 Alpha virt. eigenvalues --    0.48299   0.48706   0.48900   0.49607   0.50368
 Alpha virt. eigenvalues --    0.50906   0.51003   0.51578   0.51760   0.52207
 Alpha virt. eigenvalues --    0.52358   0.54001   0.54114   0.54753   0.55074
 Alpha virt. eigenvalues --    0.55328   0.55608   0.56175   0.56414   0.56616
 Alpha virt. eigenvalues --    0.57228   0.57642   0.57768   0.58046   0.58150
 Alpha virt. eigenvalues --    0.58213   0.58330   0.58533   0.58678   0.58989
 Alpha virt. eigenvalues --    0.59092   0.59878   0.60127   0.60708   0.61231
 Alpha virt. eigenvalues --    0.61462   0.61703   0.61829   0.62646   0.63118
 Alpha virt. eigenvalues --    0.64070   0.64229   0.64394   0.65046   0.65292
 Alpha virt. eigenvalues --    0.65785   0.65958   0.66591   0.66644   0.67191
 Alpha virt. eigenvalues --    0.67891   0.68340   0.69098   0.70497   0.70618
 Alpha virt. eigenvalues --    0.70870   0.71190   0.71956   0.72071   0.72244
 Alpha virt. eigenvalues --    0.72284   0.74095   0.74174   0.74338   0.75380
 Alpha virt. eigenvalues --    0.75582   0.75701   0.76829   0.77056   0.77530
 Alpha virt. eigenvalues --    0.77870   0.78142   0.78848   0.79216   0.79862
 Alpha virt. eigenvalues --    0.80318   0.80921   0.81538   0.81690   0.81976
 Alpha virt. eigenvalues --    0.82331   0.82671   0.83066   0.83627   0.84565
 Alpha virt. eigenvalues --    0.84719   0.86365   0.86477   0.86929   0.88180
 Alpha virt. eigenvalues --    0.88404   0.88698   0.90524   0.91246   0.91683
 Alpha virt. eigenvalues --    0.92503   0.92748   0.93798   0.94032   0.94249
 Alpha virt. eigenvalues --    0.95352   0.95854   0.96519   0.96768   0.96976
 Alpha virt. eigenvalues --    0.97365   0.98154   0.98499   0.98648   0.99178
 Alpha virt. eigenvalues --    0.99205   0.99349   0.99853   1.00066   1.00512
 Alpha virt. eigenvalues --    1.00842   1.01163   1.01502   1.02084   1.02236
 Alpha virt. eigenvalues --    1.03194   1.03656   1.04052   1.04216   1.04505
 Alpha virt. eigenvalues --    1.04680   1.05419   1.05476   1.05859   1.06324
 Alpha virt. eigenvalues --    1.07785   1.08453   1.08714   1.08876   1.10342
 Alpha virt. eigenvalues --    1.10379   1.11188   1.11340   1.13599   1.14308
 Alpha virt. eigenvalues --    1.16341   1.16601   1.16813   1.16922   1.17259
 Alpha virt. eigenvalues --    1.19232   1.19781   1.20411   1.20602   1.21331
 Alpha virt. eigenvalues --    1.23010   1.23503   1.24240   1.25802   1.25989
 Alpha virt. eigenvalues --    1.27638   1.28059   1.29277   1.29996   1.31578
 Alpha virt. eigenvalues --    1.32313   1.33160   1.34252   1.34584   1.36226
 Alpha virt. eigenvalues --    1.37190   1.38888   1.39114   1.41911   1.42003
 Alpha virt. eigenvalues --    1.42157   1.42437   1.43137   1.43213   1.43324
 Alpha virt. eigenvalues --    1.43769   1.45331   1.46081   1.46464   1.47218
 Alpha virt. eigenvalues --    1.47940   1.48241   1.49846   1.50683   1.51126
 Alpha virt. eigenvalues --    1.51881   1.52074   1.52122   1.52170   1.52703
 Alpha virt. eigenvalues --    1.52725   1.52910   1.53019   1.53230   1.53572
 Alpha virt. eigenvalues --    1.55834   1.55898   1.56078   1.56537   1.56825
 Alpha virt. eigenvalues --    1.57188   1.58031   1.58251   1.59234   1.59491
 Alpha virt. eigenvalues --    1.59847   1.59988   1.62239   1.62398   1.62818
 Alpha virt. eigenvalues --    1.63147   1.63338   1.64376   1.65444   1.65625
 Alpha virt. eigenvalues --    1.66066   1.66880   1.67382   1.67965   1.70043
 Alpha virt. eigenvalues --    1.70304   1.70535   1.70676   1.71437   1.71541
 Alpha virt. eigenvalues --    1.72867   1.73982   1.74242   1.74842   1.74976
 Alpha virt. eigenvalues --    1.75030   1.75876   1.76242   1.77245   1.77505
 Alpha virt. eigenvalues --    1.77654   1.78473   1.79154   1.79770   1.80035
 Alpha virt. eigenvalues --    1.80560   1.80695   1.82223   1.82878   1.82947
 Alpha virt. eigenvalues --    1.85958   1.87504   1.87705   1.87982   1.88140
 Alpha virt. eigenvalues --    1.88178   1.88402   1.88422   1.88601   1.88706
 Alpha virt. eigenvalues --    1.89497   1.89722   1.90127   1.90242   1.90781
 Alpha virt. eigenvalues --    1.91007   1.91435   1.91696   1.93788   1.93870
 Alpha virt. eigenvalues --    1.94029   1.94975   1.95568   1.96017   1.97839
 Alpha virt. eigenvalues --    1.97961   1.98195   1.98679   1.99434   1.99558
 Alpha virt. eigenvalues --    1.99981   2.01769   2.04535   2.04653   2.04686
 Alpha virt. eigenvalues --    2.05059   2.05072   2.05650   2.06508   2.07773
 Alpha virt. eigenvalues --    2.12164   2.12559   2.13623   2.14383   2.15859
 Alpha virt. eigenvalues --    2.15990   2.17701   2.17817   2.18004   2.18744
 Alpha virt. eigenvalues --    2.21906   2.22036   2.22896   2.23508   2.24131
 Alpha virt. eigenvalues --    2.24297   2.24919   2.25395   2.25543   2.26573
 Alpha virt. eigenvalues --    2.27118   2.27221   2.27472   2.28699   2.28914
 Alpha virt. eigenvalues --    2.29172   2.29472   2.29707   2.30427   2.31166
 Alpha virt. eigenvalues --    2.32360   2.33516   2.33729   2.34448   2.34550
 Alpha virt. eigenvalues --    2.36694   2.37025   2.38143   2.38461   2.39541
 Alpha virt. eigenvalues --    2.41127   2.41584   2.42667   2.43167   2.43934
 Alpha virt. eigenvalues --    2.44479   2.47877   2.48212   2.49172   2.49681
 Alpha virt. eigenvalues --    2.52195   2.52328   2.55778   2.55814   2.56661
 Alpha virt. eigenvalues --    2.56743   2.57261   2.57348   2.57675   2.58015
 Alpha virt. eigenvalues --    2.58231   2.58615   2.59432   2.59528   2.59773
 Alpha virt. eigenvalues --    2.60055   2.60290   2.60507   2.61360   2.61400
 Alpha virt. eigenvalues --    2.61845   2.61875   2.62165   2.62302   2.62963
 Alpha virt. eigenvalues --    2.63385   2.63855   2.64037   2.64533   2.64914
 Alpha virt. eigenvalues --    2.65273   2.65294   2.65846   2.66339   2.67110
 Alpha virt. eigenvalues --    2.67202   2.67604   2.67931   2.69384   2.69725
 Alpha virt. eigenvalues --    2.70711   2.70928   2.71945   2.72295   2.72962
 Alpha virt. eigenvalues --    2.73520   2.73752   2.74007   2.75593   2.76044
 Alpha virt. eigenvalues --    2.76432   2.76488   2.78435   2.78454   2.79232
 Alpha virt. eigenvalues --    2.79481   2.80738   2.81310   2.82296   2.83199
 Alpha virt. eigenvalues --    2.83426   2.83524   2.83637   2.85569   2.85857
 Alpha virt. eigenvalues --    2.87517   2.87680   2.88445   2.88532   2.88719
 Alpha virt. eigenvalues --    2.89237   2.89405   2.89567   2.92817   2.93150
 Alpha virt. eigenvalues --    2.94780   2.95440   2.95702   2.96115   2.96922
 Alpha virt. eigenvalues --    2.97169   2.99573   3.01213   3.02670   3.02948
 Alpha virt. eigenvalues --    3.03990   3.04048   3.06808   3.07510   3.11786
 Alpha virt. eigenvalues --    3.12439   3.13461   3.13761   3.16399   3.16752
 Alpha virt. eigenvalues --    3.22575   3.23130   3.25449   3.25881   3.30424
 Alpha virt. eigenvalues --    3.30613   3.32284   3.32513   3.34005   3.34513
 Alpha virt. eigenvalues --    3.36624   3.38307   3.39652   3.41385   3.42301
 Alpha virt. eigenvalues --    3.43821   3.44109   3.44331   3.44464   3.45415
 Alpha virt. eigenvalues --    3.45568   3.45630   3.45926   3.56496   3.56554
 Alpha virt. eigenvalues --    3.57854   3.59760   3.62138   3.62717   3.62886
 Alpha virt. eigenvalues --    3.63596   3.71050   3.71498   3.73770   3.76965
 Alpha virt. eigenvalues --    3.81910   3.84133   3.84991   3.86011   3.86955
 Alpha virt. eigenvalues --    3.87180   3.88265   3.88628   3.94506   3.94572
 Alpha virt. eigenvalues --    3.96013   3.98134   3.99529   3.99721   4.00455
 Alpha virt. eigenvalues --    4.00761   4.02649   4.03805   4.04446   4.05511
 Alpha virt. eigenvalues --    4.08791   4.08893   4.09200   4.09359   4.13609
 Alpha virt. eigenvalues --    4.17874   4.26598   4.26842   4.41268   4.44984
 Alpha virt. eigenvalues --    4.49264   4.49694   4.60539   4.67069   4.79862
 Alpha virt. eigenvalues --    4.80052   4.81188   4.81247   5.07299   5.07649
 Alpha virt. eigenvalues --    5.22734   5.23242   5.60869   5.61146   5.62146
 Alpha virt. eigenvalues --    5.68458   5.74386   5.88461   6.00801   7.86249
 Alpha virt. eigenvalues --    7.95877   8.06783   9.60091   9.74364  23.47236
 Alpha virt. eigenvalues --   23.47248  23.60533  23.60751  23.76353  23.76689
 Alpha virt. eigenvalues --   23.87047  23.87312  23.90199  23.90214  23.91699
 Alpha virt. eigenvalues --   23.91713  23.97973  23.98170  24.04628  24.04637
 Alpha virt. eigenvalues --   24.06857  24.06970  24.07599  24.07633  24.10843
 Alpha virt. eigenvalues --   24.11052  24.14457  24.14518  24.16679  24.16705
 Alpha virt. eigenvalues --   25.54695  25.62821  25.72573  25.73107  25.76317
 Alpha virt. eigenvalues --   25.91263  26.28936  33.78732  33.86700  33.94654
 Alpha virt. eigenvalues --   35.35721  35.36093  35.47495  35.47555  35.59454
 Alpha virt. eigenvalues --   35.59797  35.63996  35.64870 147.16872 215.53364
 Alpha virt. eigenvalues --  215.70637 777.00140
  Beta  occ. eigenvalues -- -256.00795-101.41788-101.41564 -29.90232 -25.79365
  Beta  occ. eigenvalues --  -25.78044 -25.77985 -14.43593 -14.43568 -14.39264
  Beta  occ. eigenvalues --  -14.39240 -14.36478 -14.36456 -14.33343 -14.33311
  Beta  occ. eigenvalues --  -10.25250 -10.25197 -10.24303 -10.24280 -10.23923
  Beta  occ. eigenvalues --  -10.23865 -10.22919 -10.22896 -10.21138 -10.21129
  Beta  occ. eigenvalues --  -10.20926 -10.20840 -10.20428 -10.20380 -10.20376
  Beta  occ. eigenvalues --  -10.20371 -10.20319 -10.20255 -10.20248 -10.20159
  Beta  occ. eigenvalues --  -10.20038 -10.20031 -10.19842 -10.19793 -10.18871
  Beta  occ. eigenvalues --  -10.18852  -9.33229  -9.33005  -7.09174  -7.08970
  Beta  occ. eigenvalues --   -7.08949  -7.08941  -7.08746  -7.08719  -3.30683
  Beta  occ. eigenvalues --   -2.08179  -2.07240  -2.07159  -1.13231  -1.13189
  Beta  occ. eigenvalues --   -0.97133  -0.97038  -0.95531  -0.95488  -0.88247
  Beta  occ. eigenvalues --   -0.88216  -0.84838  -0.84823  -0.82122  -0.82076
  Beta  occ. eigenvalues --   -0.78985  -0.78964  -0.78258  -0.78236  -0.77166
  Beta  occ. eigenvalues --   -0.77141  -0.69088  -0.69075  -0.68487  -0.68091
  Beta  occ. eigenvalues --   -0.67870  -0.67748  -0.64946  -0.64928  -0.64249
  Beta  occ. eigenvalues --   -0.64241  -0.62282  -0.62235  -0.60480  -0.60442
  Beta  occ. eigenvalues --   -0.58184  -0.58114  -0.54249  -0.54155  -0.52081
  Beta  occ. eigenvalues --   -0.52064  -0.51383  -0.51333  -0.51006  -0.50866
  Beta  occ. eigenvalues --   -0.49007  -0.48989  -0.48690  -0.48642  -0.47690
  Beta  occ. eigenvalues --   -0.47611  -0.46367  -0.46350  -0.45524  -0.45480
  Beta  occ. eigenvalues --   -0.44708  -0.44663  -0.42851  -0.42571  -0.42515
  Beta  occ. eigenvalues --   -0.42342  -0.40526  -0.40466  -0.39655  -0.39510
  Beta  occ. eigenvalues --   -0.38843  -0.38678  -0.38234  -0.38114  -0.38064
  Beta  occ. eigenvalues --   -0.36819  -0.35017  -0.34452  -0.33333  -0.31737
  Beta  occ. eigenvalues --   -0.31633  -0.31291  -0.30900  -0.30505  -0.30285
  Beta  occ. eigenvalues --   -0.29946  -0.28616  -0.28600  -0.27834  -0.27631
  Beta  occ. eigenvalues --   -0.25365  -0.25106  -0.24997  -0.24331  -0.22090
  Beta  occ. eigenvalues --   -0.22038  -0.21652  -0.20687  -0.15680
  Beta virt. eigenvalues --   -0.06539  -0.06494  -0.06103  -0.05276  -0.03941
  Beta virt. eigenvalues --   -0.03916  -0.03614  -0.03366  -0.01336  -0.00731
  Beta virt. eigenvalues --   -0.00161   0.00414   0.02042   0.02119   0.02256
  Beta virt. eigenvalues --    0.03382   0.03450   0.04715   0.05059   0.05275
  Beta virt. eigenvalues --    0.05290   0.05780   0.06526   0.06659   0.07668
  Beta virt. eigenvalues --    0.07907   0.09058   0.09137   0.09834   0.10078
  Beta virt. eigenvalues --    0.10342   0.11055   0.11540   0.11722   0.12418
  Beta virt. eigenvalues --    0.13502   0.13659   0.14484   0.14670   0.15734
  Beta virt. eigenvalues --    0.16097   0.16151   0.16447   0.17732   0.18282
  Beta virt. eigenvalues --    0.18690   0.18832   0.19807   0.20856   0.22214
  Beta virt. eigenvalues --    0.22487   0.23965   0.24245   0.24767   0.24915
  Beta virt. eigenvalues --    0.25545   0.25830   0.26293   0.26490   0.26599
  Beta virt. eigenvalues --    0.26652   0.26737   0.27852   0.28075   0.28179
  Beta virt. eigenvalues --    0.28823   0.29197   0.29272   0.30140   0.30259
  Beta virt. eigenvalues --    0.31187   0.32581   0.32932   0.33244   0.33612
  Beta virt. eigenvalues --    0.33919   0.34585   0.34718   0.34947   0.35660
  Beta virt. eigenvalues --    0.35734   0.35989   0.36076   0.36647   0.37336
  Beta virt. eigenvalues --    0.37346   0.37543   0.37730   0.38184   0.38427
  Beta virt. eigenvalues --    0.38733   0.38956   0.39239   0.39544   0.39907
  Beta virt. eigenvalues --    0.40171   0.40437   0.40579   0.40739   0.41208
  Beta virt. eigenvalues --    0.41318   0.41526   0.41760   0.41862   0.42012
  Beta virt. eigenvalues --    0.42245   0.42430   0.42782   0.43235   0.43433
  Beta virt. eigenvalues --    0.44150   0.44684   0.44921   0.45755   0.46152
  Beta virt. eigenvalues --    0.46542   0.46685   0.47486   0.47845   0.48348
  Beta virt. eigenvalues --    0.48783   0.48955   0.49658   0.50418   0.50943
  Beta virt. eigenvalues --    0.51074   0.51765   0.51937   0.52270   0.52421
  Beta virt. eigenvalues --    0.54121   0.54371   0.55010   0.55229   0.55696
  Beta virt. eigenvalues --    0.55829   0.56190   0.56485   0.56767   0.57405
  Beta virt. eigenvalues --    0.57675   0.57786   0.58119   0.58205   0.58311
  Beta virt. eigenvalues --    0.58376   0.58693   0.58714   0.59053   0.59226
  Beta virt. eigenvalues --    0.60127   0.60318   0.60876   0.61276   0.61549
  Beta virt. eigenvalues --    0.61726   0.61982   0.62721   0.63248   0.64152
  Beta virt. eigenvalues --    0.64312   0.64456   0.65293   0.65460   0.65881
  Beta virt. eigenvalues --    0.66216   0.66647   0.66776   0.67285   0.68042
  Beta virt. eigenvalues --    0.68492   0.69192   0.70541   0.70691   0.70942
  Beta virt. eigenvalues --    0.71213   0.72000   0.72120   0.72291   0.72341
  Beta virt. eigenvalues --    0.74163   0.74295   0.74454   0.75609   0.75894
  Beta virt. eigenvalues --    0.75984   0.76926   0.77216   0.77803   0.78109
  Beta virt. eigenvalues --    0.78407   0.79062   0.79315   0.80046   0.80384
  Beta virt. eigenvalues --    0.81136   0.81644   0.81807   0.82115   0.82489
  Beta virt. eigenvalues --    0.82953   0.83243   0.83705   0.84705   0.84904
  Beta virt. eigenvalues --    0.86518   0.86610   0.87104   0.88246   0.88729
  Beta virt. eigenvalues --    0.89038   0.90751   0.91434   0.91901   0.92700
  Beta virt. eigenvalues --    0.93496   0.93951   0.94926   0.95589   0.96037
  Beta virt. eigenvalues --    0.96435   0.96760   0.97053   0.97290   0.97835
  Beta virt. eigenvalues --    0.98450   0.98828   0.98865   0.99296   0.99359
  Beta virt. eigenvalues --    0.99495   0.99889   1.00195   1.00585   1.01122
  Beta virt. eigenvalues --    1.01261   1.01703   1.02189   1.02596   1.03366
  Beta virt. eigenvalues --    1.03893   1.04151   1.04467   1.04696   1.04860
  Beta virt. eigenvalues --    1.05460   1.05517   1.05883   1.06372   1.07830
  Beta virt. eigenvalues --    1.08531   1.08821   1.08886   1.10418   1.10430
  Beta virt. eigenvalues --    1.11212   1.11385   1.14002   1.14526   1.16478
  Beta virt. eigenvalues --    1.16726   1.16919   1.17155   1.17820   1.19925
  Beta virt. eigenvalues --    1.20350   1.20566   1.20802   1.22099   1.23363
  Beta virt. eigenvalues --    1.24446   1.24868   1.26048   1.26597   1.27820
  Beta virt. eigenvalues --    1.28172   1.29412   1.30046   1.31944   1.32457
  Beta virt. eigenvalues --    1.34640   1.34667   1.36338   1.36925   1.38915
  Beta virt. eigenvalues --    1.39687   1.40735   1.41941   1.42020   1.42243
  Beta virt. eigenvalues --    1.42663   1.43281   1.43431   1.43876   1.44402
  Beta virt. eigenvalues --    1.46300   1.46455   1.47514   1.48074   1.48220
  Beta virt. eigenvalues --    1.49315   1.50886   1.50988   1.51257   1.52012
  Beta virt. eigenvalues --    1.52185   1.52344   1.52461   1.52744   1.52748
  Beta virt. eigenvalues --    1.52978   1.53152   1.53702   1.54018   1.55863
  Beta virt. eigenvalues --    1.55981   1.56113   1.56594   1.57007   1.57289
  Beta virt. eigenvalues --    1.58060   1.58276   1.59296   1.59549   1.60037
  Beta virt. eigenvalues --    1.60221   1.62413   1.62559   1.63084   1.63226
  Beta virt. eigenvalues --    1.63948   1.64830   1.65576   1.65741   1.66161
  Beta virt. eigenvalues --    1.67079   1.67449   1.68086   1.70432   1.70472
  Beta virt. eigenvalues --    1.70565   1.70996   1.71507   1.71634   1.73451
  Beta virt. eigenvalues --    1.74206   1.74489   1.74964   1.74988   1.75246
  Beta virt. eigenvalues --    1.76122   1.76668   1.77277   1.77548   1.78188
  Beta virt. eigenvalues --    1.78546   1.79581   1.79951   1.80173   1.81292
  Beta virt. eigenvalues --    1.81461   1.82307   1.83019   1.85786   1.87035
  Beta virt. eigenvalues --    1.87544   1.87820   1.88070   1.88190   1.88361
  Beta virt. eigenvalues --    1.88460   1.88488   1.88932   1.89288   1.89799
  Beta virt. eigenvalues --    1.90016   1.90220   1.90418   1.91095   1.91331
  Beta virt. eigenvalues --    1.91624   1.92027   1.93891   1.94001   1.94905
  Beta virt. eigenvalues --    1.95113   1.95703   1.96637   1.97887   1.98011
  Beta virt. eigenvalues --    1.98262   1.99141   1.99569   1.99768   2.00545
  Beta virt. eigenvalues --    2.02369   2.04572   2.04689   2.04800   2.05104
  Beta virt. eigenvalues --    2.05123   2.05817   2.06624   2.08697   2.12190
  Beta virt. eigenvalues --    2.12586   2.13738   2.14501   2.15916   2.16035
  Beta virt. eigenvalues --    2.17767   2.17908   2.18107   2.18875   2.21940
  Beta virt. eigenvalues --    2.22079   2.22976   2.23605   2.24230   2.24567
  Beta virt. eigenvalues --    2.25050   2.25652   2.25708   2.26801   2.27189
  Beta virt. eigenvalues --    2.27254   2.27702   2.28777   2.28975   2.29226
  Beta virt. eigenvalues --    2.29581   2.29784   2.30571   2.31380   2.33072
  Beta virt. eigenvalues --    2.33589   2.33938   2.34587   2.34683   2.36855
  Beta virt. eigenvalues --    2.37136   2.38288   2.38567   2.40324   2.41206
  Beta virt. eigenvalues --    2.41924   2.42743   2.43317   2.44006   2.44551
  Beta virt. eigenvalues --    2.47936   2.48294   2.49223   2.49770   2.52206
  Beta virt. eigenvalues --    2.52341   2.55829   2.55881   2.56782   2.56858
  Beta virt. eigenvalues --    2.57276   2.57393   2.57703   2.58060   2.58268
  Beta virt. eigenvalues --    2.58657   2.59442   2.59532   2.59799   2.60067
  Beta virt. eigenvalues --    2.60341   2.60521   2.61370   2.61435   2.61850
  Beta virt. eigenvalues --    2.61882   2.62237   2.62334   2.63014   2.63464
  Beta virt. eigenvalues --    2.63968   2.64113   2.64623   2.64970   2.65302
  Beta virt. eigenvalues --    2.65396   2.65969   2.66494   2.67197   2.67270
  Beta virt. eigenvalues --    2.67645   2.68083   2.69426   2.69788   2.70770
  Beta virt. eigenvalues --    2.71015   2.72018   2.72359   2.73080   2.73595
  Beta virt. eigenvalues --    2.73820   2.74053   2.75649   2.76060   2.77008
  Beta virt. eigenvalues --    2.77074   2.78491   2.78602   2.79286   2.79503
  Beta virt. eigenvalues --    2.81027   2.81394   2.82973   2.83305   2.83503
  Beta virt. eigenvalues --    2.83666   2.87860   2.87947   2.88467   2.88543
  Beta virt. eigenvalues --    2.88929   2.89234   2.91426   2.92402   2.93214
  Beta virt. eigenvalues --    2.93752   2.94926   2.95815   2.95902   2.96457
  Beta virt. eigenvalues --    2.96799   2.97134   2.97931   3.01078   3.01470
  Beta virt. eigenvalues --    3.01790   3.02734   3.02850   3.04441   3.04679
  Beta virt. eigenvalues --    3.06794   3.07794   3.08225   3.11825   3.12482
  Beta virt. eigenvalues --    3.13672   3.13971   3.16851   3.17389   3.22832
  Beta virt. eigenvalues --    3.23358   3.25542   3.26137   3.30436   3.30631
  Beta virt. eigenvalues --    3.32395   3.32520   3.34386   3.34607   3.38320
  Beta virt. eigenvalues --    3.38430   3.41277   3.41443   3.43693   3.43840
  Beta virt. eigenvalues --    3.44324   3.44390   3.45391   3.45565   3.45633
  Beta virt. eigenvalues --    3.45950   3.47104   3.56583   3.56785   3.57895
  Beta virt. eigenvalues --    3.59793   3.62182   3.62725   3.62904   3.63634
  Beta virt. eigenvalues --    3.71166   3.71637   3.73892   3.77070   3.81978
  Beta virt. eigenvalues --    3.84172   3.85026   3.86051   3.87084   3.87294
  Beta virt. eigenvalues --    3.88325   3.88670   3.94508   3.94574   3.96098
  Beta virt. eigenvalues --    3.98225   3.99570   3.99732   4.00464   4.00771
  Beta virt. eigenvalues --    4.02714   4.03841   4.04496   4.05573   4.08800
  Beta virt. eigenvalues --    4.08903   4.09203   4.09361   4.13687   4.18028
  Beta virt. eigenvalues --    4.26620   4.26879   4.41499   4.45279   4.49327
  Beta virt. eigenvalues --    4.49751   4.60707   4.67272   4.79945   4.80110
  Beta virt. eigenvalues --    4.81193   4.81253   5.07311   5.07661   5.22811
  Beta virt. eigenvalues --    5.23319   5.60946   5.61214   5.76094   5.81233
  Beta virt. eigenvalues --    5.82332   6.01476   6.14320   7.99842   8.06816
  Beta virt. eigenvalues --    8.17963   9.60256   9.74505  23.47236  23.47249
  Beta virt. eigenvalues --   23.60533  23.60751  23.76353  23.76690  23.87044
  Beta virt. eigenvalues --   23.87309  23.90200  23.90214  23.91700  23.91714
  Beta virt. eigenvalues --   23.97969  23.98166  24.04628  24.04637  24.06859
  Beta virt. eigenvalues --   24.06971  24.07599  24.07633  24.10844  24.11053
  Beta virt. eigenvalues --   24.14458  24.14517  24.16679  24.16705  25.54834
  Beta virt. eigenvalues --   25.62936  25.72748  25.73338  25.78639  25.91439
  Beta virt. eigenvalues --   26.37357  33.88807  33.94855  34.02981  35.35754
  Beta virt. eigenvalues --   35.36125  35.47509  35.47569  35.59558  35.59900
  Beta virt. eigenvalues --   35.64124  35.64995 147.20841 215.53433 215.70706
  Beta virt. eigenvalues --  777.00910
          Condensed to atoms (all electrons):
          Atomic-Atomic Spin Densities.
 Mulliken charges and spin densities:
               1          2
     1  Fe   1.385479   3.761427
     2  Cl  -0.747486   0.076157
     3  N   -0.546761   0.019198
     4  N   -0.382894   0.018736
     5  N    0.001375  -0.001077
     6  N   -0.348937   0.003320
     7  C    0.151248  -0.005195
     8  H    0.176407   0.002058
     9  C   -0.184117   0.002488
    10  H    0.110707   0.000584
    11  C    0.002151  -0.005801
    12  H    0.106072   0.000273
    13  C   -0.101634   0.003591
    14  H    0.092784   0.000540
    15  C    0.243146  -0.000570
    16  C    0.098870   0.002295
    17  C    0.147233  -0.000587
    18  H    0.130687   0.000128
    19  Cl  -0.743807   0.078788
    20  N   -0.547567   0.018636
    21  N   -0.380012   0.018209
    22  N    0.000397  -0.000054
    23  N   -0.344352   0.003056
    24  C    0.152638  -0.004100
    25  H    0.178339   0.001806
    26  C   -0.183989   0.001897
    27  H    0.111354   0.000610
    28  C    0.002675  -0.004373
    29  H    0.106284   0.000188
    30  C   -0.103504   0.002907
    31  H    0.092479   0.000580
    32  C    0.242360   0.000638
    33  C    0.095112   0.001956
    34  C    0.144205  -0.000681
    35  H    0.132211   0.000102
    36  C    0.207182   0.000839
    37  C   -0.090927   0.000029
    38  C   -0.050916  -0.000089
    39  C   -0.096456   0.000111
    40  C   -0.095214   0.000044
    41  C   -0.078381  -0.000084
    42  H    0.117266  -0.000004
    43  H    0.124468   0.000005
    44  H    0.106754   0.000016
    45  H    0.106583  -0.000003
    46  H    0.105457   0.000004
    47  C    0.193087   0.000653
    48  C   -0.090283   0.000284
    49  C   -0.045748   0.000431
    50  C   -0.096979  -0.000153
    51  C   -0.096150  -0.000216
    52  C   -0.078411   0.000421
    53  H    0.110277  -0.000002
    54  H    0.138434  -0.000022
    55  H    0.104941   0.000019
    56  H    0.110171   0.000010
    57  H    0.105690  -0.000024
 Sum of Mulliken charges =   0.00000   4.00000
 Mulliken charges and spin densities with hydrogens summed into heavy atoms:
               1          2
     1  Fe   1.385479   3.761427
     2  Cl  -0.747486   0.076157
     3  N   -0.546761   0.019198
     4  N   -0.382894   0.018736
     5  N    0.001375  -0.001077
     6  N   -0.348937   0.003320
     7  C    0.327654  -0.003137
     9  C   -0.073410   0.003072
    11  C    0.108223  -0.005528
    13  C   -0.008850   0.004131
    15  C    0.243146  -0.000570
    16  C    0.098870   0.002295
    17  C    0.277920  -0.000458
    19  Cl  -0.743807   0.078788
    20  N   -0.547567   0.018636
    21  N   -0.380012   0.018209
    22  N    0.000397  -0.000054
    23  N   -0.344352   0.003056
    24  C    0.330977  -0.002295
    26  C   -0.072635   0.002507
    28  C    0.108958  -0.004185
    30  C   -0.011025   0.003487
    32  C    0.242360   0.000638
    33  C    0.095112   0.001956
    34  C    0.276416  -0.000579
    36  C    0.207182   0.000839
    37  C    0.026340   0.000025
    38  C    0.073551  -0.000085
    39  C    0.010298   0.000127
    40  C    0.011369   0.000041
    41  C    0.027075  -0.000080
    47  C    0.193087   0.000653
    48  C    0.019994   0.000282
    49  C    0.092687   0.000409
    50  C    0.007962  -0.000134
    51  C    0.014022  -0.000206
    52  C    0.027280   0.000397
 Electronic spatial extent (au):  <R**2>=          20605.6008
 Charge=              0.0000 electrons
 Dipole moment (field-independent basis, Debye):
    X=              0.2531    Y=             14.9339    Z=             -2.0706  Tot=             15.0789
 Quadrupole moment (field-independent basis, Debye-Ang):
   XX=           -203.3847   YY=           -251.2437   ZZ=           -181.4161
   XY=              2.3222   XZ=             14.9489   YZ=             15.2665
 Traceless Quadrupole moment (field-independent basis, Debye-Ang):
   XX=              8.6301   YY=            -39.2289   ZZ=             30.5987
   XY=              2.3222   XZ=             14.9489   YZ=             15.2665
 Octapole moment (field-independent basis, Debye-Ang**2):
  XXX=            -42.3069  YYY=            179.0297  ZZZ=             31.2181  XYY=              5.8783
  XXY=            242.0502  XXZ=            -78.1282  XZZ=             20.7006  YZZ=            -87.6407
  YYZ=            -14.3162  XYZ=            -14.7097
 Hexadecapole moment (field-independent basis, Debye-Ang**3):
 XXXX=         -11691.4799 YYYY=          -8798.0198 ZZZZ=          -5707.4635 XXXY=            -91.8064
 XXXZ=            -21.1554 YYYX=              6.2825 YYYZ=            349.5061 ZZZX=            199.6086
 ZZZY=             47.9536 XXYY=          -3128.5616 XXZZ=          -2989.3491 YYZZ=          -2310.1930
 XXYZ=            -47.5524 YYXZ=           -172.3803 ZZXY=            116.9047
 N-N= 4.885667558034D+03 E-N=-1.832282223297D+04  KE= 3.616562492263D+03
                          Isotropic Fermi Contact Couplings
        Atom                 a.u.       MegaHertz       Gauss      10(-4) cm-1
     1  Fe(57)            -0.56765     -20.58311      -7.34457      -6.86579
     2  Cl(35)             0.05244       5.74792       2.05100       1.91730
     3  N(14)              0.07225       5.83627       2.08253       1.94677
     4  N(14)              0.08429       6.80874       2.42953       2.27115
     5  N(14)              0.01062       0.85752       0.30598       0.28604
     6  N(14)              0.00873       0.70525       0.25165       0.23525
     7  C(13)             -0.00156      -0.43808      -0.15632      -0.14613
     8  H(1)               0.00046       0.51392       0.18338       0.17143
     9  C(13)              0.00178       0.50055       0.17861       0.16696
    10  H(1)               0.00013       0.14181       0.05060       0.04730
    11  C(13)             -0.00021      -0.05871      -0.02095      -0.01958
    12  H(1)               0.00006       0.07134       0.02546       0.02380
    13  C(13)              0.00228       0.64040       0.22851       0.21361
    14  H(1)               0.00016       0.18171       0.06484       0.06061
    15  C(13)             -0.00122      -0.34196      -0.12202      -0.11407
    16  C(13)             -0.00026      -0.07295      -0.02603      -0.02433
    17  C(13)              0.00035       0.09904       0.03534       0.03304
    18  H(1)               0.00007       0.08297       0.02960       0.02767
    19  Cl(35)             0.05281       5.78889       2.06562       1.93096
    20  N(14)              0.07191       5.80896       2.07278       1.93766
    21  N(14)              0.08391       6.77812       2.41860       2.26094
    22  N(14)              0.01053       0.85063       0.30352       0.28374
    23  N(14)              0.00879       0.71031       0.25346       0.23693
    24  C(13)             -0.00152      -0.42718      -0.15243      -0.14249
    25  H(1)               0.00044       0.48818       0.17419       0.16284
    26  C(13)              0.00167       0.46873       0.16726       0.15635
    27  H(1)               0.00013       0.14109       0.05034       0.04706
    28  C(13)             -0.00011      -0.03200      -0.01142      -0.01067
    29  H(1)               0.00004       0.04914       0.01754       0.01639
    30  C(13)              0.00218       0.61339       0.21887       0.20460
    31  H(1)               0.00017       0.19072       0.06805       0.06362
    32  C(13)             -0.00120      -0.33679      -0.12018      -0.11234
    33  C(13)             -0.00029      -0.08264      -0.02949      -0.02757
    34  C(13)              0.00037       0.10271       0.03665       0.03426
    35  H(1)               0.00006       0.07167       0.02557       0.02391
    36  C(13)              0.00050       0.13976       0.04987       0.04662
    37  C(13)              0.00030       0.08438       0.03011       0.02814
    38  C(13)             -0.00003      -0.00909      -0.00324      -0.00303
    39  C(13)              0.00011       0.03097       0.01105       0.01033
    40  C(13)              0.00001       0.00157       0.00056       0.00052
    41  C(13)             -0.00001      -0.00380      -0.00135      -0.00127
    42  H(1)               0.00001       0.01328       0.00474       0.00443
    43  H(1)               0.00001       0.01112       0.00397       0.00371
    44  H(1)               0.00001       0.00751       0.00268       0.00250
    45  H(1)               0.00000      -0.00091      -0.00032      -0.00030
    46  H(1)               0.00000       0.00182       0.00065       0.00061
    47  C(13)              0.00050       0.14030       0.05006       0.04680
    48  C(13)              0.00015       0.04289       0.01530       0.01431
    49  C(13)              0.00001       0.00308       0.00110       0.00103
    50  C(13)              0.00003       0.00933       0.00333       0.00311
    51  C(13)             -0.00002      -0.00577      -0.00206      -0.00192
    52  C(13)              0.00003       0.00744       0.00265       0.00248
    53  H(1)               0.00000       0.00512       0.00183       0.00171
    54  H(1)               0.00000      -0.00057      -0.00020      -0.00019
    55  H(1)               0.00001       0.00743       0.00265       0.00248
    56  H(1)               0.00000       0.00341       0.00122       0.00114
    57  H(1)              -0.00001      -0.00652      -0.00232      -0.00217
 --------------------------------------------------------
       Center         ----  Spin Dipole Couplings  ----
                      3XX-RR        3YY-RR        3ZZ-RR
 --------------------------------------------------------
     1   Atom        2.368667     -1.172486     -1.196182
     2   Atom        0.101979      0.047470     -0.149449
     3   Atom       -0.061549     -0.075539      0.137089
     4   Atom        0.035748      0.016661     -0.052409
     5   Atom        0.005180      0.007539     -0.012718
     6   Atom        0.008153      0.001072     -0.009225
     7   Atom       -0.022769     -0.004493      0.027262
     8   Atom       -0.013636     -0.002040      0.015676
     9   Atom       -0.007000     -0.005530      0.012530
    10   Atom       -0.003872     -0.002063      0.005935
    11   Atom       -0.004825     -0.005893      0.010718
    12   Atom       -0.001941     -0.002308      0.004249
    13   Atom       -0.003793     -0.006786      0.010579
    14   Atom       -0.001131     -0.003483      0.004615
    15   Atom       -0.007868     -0.016950      0.024818
    16   Atom        0.000090     -0.003890      0.003800
    17   Atom        0.001445      0.000930     -0.002375
    18   Atom        0.001106     -0.000453     -0.000652
    19   Atom        0.087492      0.067718     -0.155210
    20   Atom       -0.065741     -0.074624      0.140365
    21   Atom        0.043019      0.026622     -0.069640
    22   Atom        0.007858      0.001756     -0.009614
    23   Atom        0.007965      0.001407     -0.009371
    24   Atom       -0.022124     -0.013337      0.035461
    25   Atom       -0.012660     -0.013366      0.026026
    26   Atom       -0.007064     -0.006612      0.013675
    27   Atom       -0.003822     -0.003742      0.007564
    28   Atom       -0.004494     -0.006126      0.010620
    29   Atom       -0.002059     -0.002263      0.004322
    30   Atom       -0.004231     -0.004134      0.008365
    31   Atom       -0.001306     -0.001647      0.002954
    32   Atom       -0.008221     -0.008835      0.017056
    33   Atom        0.000548      0.003861     -0.004409
    34   Atom        0.001837      0.002796     -0.004633
    35   Atom        0.001385      0.000852     -0.002236
    36   Atom        0.001120      0.002457     -0.003577
    37   Atom        0.001538      0.000418     -0.001956
    38   Atom       -0.000328      0.002775     -0.002447
    39   Atom        0.000656      0.000548     -0.001204
    40   Atom       -0.000141      0.001426     -0.001284
    41   Atom        0.000279      0.000755     -0.001035
    42   Atom        0.001878     -0.000231     -0.001646
    43   Atom       -0.001633      0.004532     -0.002899
    44   Atom        0.000689      0.000148     -0.000837
    45   Atom       -0.000390      0.001337     -0.000947
    46   Atom        0.000166      0.000524     -0.000691
    47   Atom        0.001078      0.001898     -0.002976
    48   Atom        0.000343      0.001688     -0.002032
    49   Atom        0.001616      0.000105     -0.001721
    50   Atom        0.000370      0.000729     -0.001098
    51   Atom        0.000653      0.000142     -0.000795
    52   Atom        0.000601      0.000313     -0.000914
    53   Atom        0.000004      0.001766     -0.001770
    54   Atom        0.002251     -0.000948     -0.001303
    55   Atom        0.000147      0.000674     -0.000821
    56   Atom        0.000602     -0.000200     -0.000402
    57   Atom        0.000300      0.000245     -0.000545
 --------------------------------------------------------
                        XY            XZ            YZ
 --------------------------------------------------------
     1   Atom       -0.178282      0.087468      0.079188
     2   Atom        0.169478     -0.093875     -0.070007
     3   Atom        0.015376      0.063425      0.029847
     4   Atom       -0.096070      0.052796     -0.045202
     5   Atom       -0.027839     -0.003224      0.006237
     6   Atom       -0.010502      0.005059     -0.002871
     7   Atom       -0.004677      0.000801      0.021035
     8   Atom       -0.008510     -0.011429      0.023250
     9   Atom        0.000684      0.000387      0.004449
    10   Atom       -0.000285     -0.000546      0.004256
    11   Atom       -0.003953      0.005094      0.003275
    12   Atom       -0.000029      0.001796      0.000778
    13   Atom        0.000640      0.006364     -0.002725
    14   Atom       -0.001366      0.005051     -0.002373
    15   Atom       -0.013706      0.023686     -0.008598
    16   Atom       -0.018433      0.021435     -0.015127
    17   Atom       -0.009768      0.007353     -0.005177
    18   Atom       -0.004215      0.004048     -0.003216
    19   Atom       -0.185767     -0.036995      0.017439
    20   Atom        0.002931      0.059250      0.032443
    21   Atom        0.104505      0.027451      0.020189
    22   Atom        0.023686     -0.010631     -0.009602
    23   Atom        0.011459      0.002282     -0.000020
    24   Atom        0.004076     -0.002469     -0.008532
    25   Atom        0.005353     -0.014656     -0.014397
    26   Atom       -0.000239      0.000112      0.001045
    27   Atom        0.000168     -0.000944     -0.001366
    28   Atom        0.003991      0.003189      0.002017
    29   Atom        0.000456      0.001587      0.001156
    30   Atom        0.001416      0.006098      0.006831
    31   Atom        0.002608      0.004393      0.004172
    32   Atom        0.018116      0.018305      0.018825
    33   Atom        0.023195      0.015751      0.014785
    34   Atom        0.011480      0.004658      0.003578
    35   Atom        0.005109      0.002886      0.002661
    36   Atom       -0.005413      0.000025     -0.000049
    37   Atom       -0.002972      0.000643     -0.000448
    38   Atom       -0.003373     -0.000418      0.000812
    39   Atom       -0.001785      0.000115     -0.000136
    40   Atom       -0.001859     -0.000354      0.000491
    41   Atom       -0.001521     -0.000090      0.000210
    42   Atom       -0.002528      0.001113     -0.000722
    43   Atom       -0.003571     -0.000752      0.001721
    44   Atom       -0.001239      0.000190     -0.000151
    45   Atom       -0.001337     -0.000356      0.000658
    46   Atom       -0.001035     -0.000124      0.000152
    47   Atom        0.005345     -0.001578     -0.001521
    48   Atom        0.002530     -0.000001     -0.000301
    49   Atom        0.003124     -0.001727     -0.001786
    50   Atom        0.001797     -0.000386     -0.000222
    51   Atom        0.001929     -0.001226     -0.000895
    52   Atom        0.001173     -0.000336     -0.000687
    53   Atom        0.002565      0.000328      0.000519
    54   Atom        0.003827     -0.003577     -0.002344
    55   Atom        0.001212     -0.000087     -0.000100
    56   Atom        0.001306     -0.001170     -0.000858
    57   Atom        0.000988     -0.000430     -0.000436
 --------------------------------------------------------


 ---------------------------------------------------------------------------------
              Anisotropic Spin Dipole Couplings in Principal Axis System
 ---------------------------------------------------------------------------------

       Atom             a.u.   MegaHertz   Gauss  10(-4) cm-1        Axes

              Baa    -1.2737   -22.051    -7.868    -7.355 -0.0506 -0.6693  0.7413
     1 Fe(57) Bbb    -1.1059   -19.147    -6.832    -6.387  0.0212  0.7413  0.6708
              Bcc     2.3796    41.197    14.700    13.742  0.9985 -0.0496  0.0233
 
              Baa    -0.1820    -9.526    -3.399    -3.177  0.2552  0.1047  0.9612
     2 Cl(35) Bbb    -0.0963    -5.041    -1.799    -1.681 -0.6250  0.7764  0.0814
              Bcc     0.2783    14.566     5.198     4.859  0.7377  0.6215 -0.2636
 
              Baa    -0.0864    -3.334    -1.190    -1.112  0.7037 -0.7026 -0.1058
     3 N(14)  Bbb    -0.0738    -2.846    -1.015    -0.949  0.6525  0.6980 -0.2951
              Bcc     0.1602     6.179     2.205     2.061  0.2812  0.1386  0.9496
 
              Baa    -0.0771    -2.974    -1.061    -0.992 -0.4098  0.0197  0.9120
     4 N(14)  Bbb    -0.0698    -2.694    -0.961    -0.899  0.5826  0.7750  0.2450
              Bcc     0.1470     5.668     2.022     1.891  0.7019 -0.6317  0.3291
 
              Baa    -0.0220    -0.847    -0.302    -0.283  0.6835  0.6931 -0.2290
     5 N(14)  Bbb    -0.0132    -0.509    -0.182    -0.170  0.2611  0.0608  0.9634
              Bcc     0.0352     1.356     0.484     0.452 -0.6817  0.7182  0.1394
 
              Baa    -0.0106    -0.408    -0.146    -0.136 -0.2574  0.0061  0.9663
     6 N(14)  Bbb    -0.0064    -0.246    -0.088    -0.082  0.5472  0.8251  0.1406
              Bcc     0.0170     0.655     0.234     0.218  0.7964 -0.5650  0.2157
 
              Baa    -0.0249    -3.339    -1.191    -1.114  0.9089  0.3818 -0.1680
     7 C(13)  Bbb    -0.0129    -1.729    -0.617    -0.577 -0.4165  0.8087 -0.4154
              Bcc     0.0378     5.068     1.809     1.691 -0.0227  0.4475  0.8940
 
              Baa    -0.0184    -9.832    -3.508    -3.280  0.5658  0.7571 -0.3266
     8 H(1)   Bbb    -0.0174    -9.269    -3.308    -3.092  0.7767 -0.3564  0.5193
              Bcc     0.0358    19.101     6.816     6.372 -0.2768  0.5475  0.7897
 
              Baa    -0.0074    -0.994    -0.355    -0.332  0.8244 -0.5556  0.1080
     9 C(13)  Bbb    -0.0062    -0.828    -0.295    -0.276  0.5654  0.7997 -0.2019
              Bcc     0.0136     1.822     0.650     0.608  0.0259  0.2275  0.9734
 
              Baa    -0.0039    -2.107    -0.752    -0.703  0.7077  0.6622 -0.2461
    10 H(1)   Bbb    -0.0039    -2.059    -0.735    -0.687  0.7045 -0.6357  0.3155
              Bcc     0.0078     4.166     1.487     1.390 -0.0525  0.3966  0.9165
 
              Baa    -0.0109    -1.467    -0.524    -0.489  0.6690  0.6953 -0.2626
    11 C(13)  Bbb    -0.0015    -0.207    -0.074    -0.069 -0.6978  0.7093  0.1005
              Bcc     0.0125     1.674     0.597     0.558  0.2561  0.1160  0.9597
 
              Baa    -0.0026    -1.406    -0.502    -0.469  0.6933  0.6732 -0.2570
    12 H(1)   Bbb    -0.0022    -1.161    -0.414    -0.387 -0.6738  0.7321  0.0998
              Bcc     0.0048     2.567     0.916     0.856  0.2553  0.1040  0.9612
 
              Baa    -0.0082    -1.106    -0.395    -0.369 -0.5369  0.7901  0.2959
    13 C(13)  Bbb    -0.0050    -0.674    -0.240    -0.225  0.7706  0.6020 -0.2092
              Bcc     0.0133     1.780     0.635     0.594  0.3434 -0.1157  0.9320
 
              Baa    -0.0041    -2.203    -0.786    -0.735 -0.0627  0.9534  0.2950
    14 H(1)   Bbb    -0.0041    -2.170    -0.774    -0.724  0.8699  0.1971 -0.4522
              Bcc     0.0082     4.373     1.560     1.459  0.4893 -0.2283  0.8417
 
              Baa    -0.0283    -3.792    -1.353    -1.265  0.6948  0.6914 -0.1980
    15 C(13)  Bbb    -0.0124    -1.670    -0.596    -0.557 -0.5362  0.6815  0.4980
              Bcc     0.0407     5.463     1.949     1.822  0.4793 -0.2398  0.8442
 
              Baa    -0.0217    -2.906    -1.037    -0.969  0.7834  0.5084 -0.3576
    16 C(13)  Bbb    -0.0155    -2.075    -0.740    -0.692 -0.1350  0.7007  0.7005
              Bcc     0.0371     4.981     1.777     1.661  0.6067 -0.5005  0.6176
 
              Baa    -0.0093    -1.243    -0.443    -0.415  0.7519  0.5062 -0.4224
    17 C(13)  Bbb    -0.0062    -0.826    -0.295    -0.275  0.0285  0.6152  0.7879
              Bcc     0.0154     2.068     0.738     0.690  0.6586 -0.6044  0.4482
 
              Baa    -0.0040    -2.141    -0.764    -0.714  0.7497  0.5313 -0.3946
    18 H(1)   Bbb    -0.0038    -2.011    -0.718    -0.671 -0.0640  0.6517  0.7558
              Bcc     0.0078     4.152     1.481     1.385  0.6587 -0.5413  0.5226
 
              Baa    -0.1618    -8.470    -3.022    -2.825  0.2239  0.1076  0.9686
    19 Cl(35) Bbb    -0.1054    -5.516    -1.968    -1.840  0.6516  0.7225 -0.2309
              Bcc     0.2672    13.985     4.990     4.665  0.7247 -0.6829 -0.0917
 
              Baa    -0.0859    -3.314    -1.182    -1.105  0.7356  0.6164 -0.2810
    20 N(14)  Bbb    -0.0747    -2.879    -1.027    -0.960 -0.6285  0.7758  0.0561
              Bcc     0.1606     6.193     2.210     2.066  0.2526  0.1353  0.9581
 
              Baa    -0.0770    -2.970    -1.060    -0.991 -0.4215  0.2556  0.8701
    21 N(14)  Bbb    -0.0680    -2.622    -0.936    -0.875 -0.5419  0.6984 -0.4676
              Bcc     0.1450     5.592     1.995     1.865  0.7271  0.6686  0.1559
 
              Baa    -0.0191    -0.736    -0.263    -0.245 -0.6517  0.7576  0.0366
    22 N(14)  Bbb    -0.0144    -0.554    -0.198    -0.185  0.2621  0.1796  0.9482
              Bcc     0.0335     1.290     0.460     0.430  0.7118  0.6275 -0.3156
 
              Baa    -0.0102    -0.392    -0.140    -0.131 -0.3068  0.3056  0.9014
    23 N(14)  Bbb    -0.0066    -0.254    -0.090    -0.085 -0.5172  0.7415 -0.4274
              Bcc     0.0167     0.645     0.230     0.215  0.7990  0.5974  0.0694
 
              Baa    -0.0237    -3.185    -1.137    -1.062  0.9265 -0.3759 -0.0155
    24 C(13)  Bbb    -0.0133    -1.790    -0.639    -0.597  0.3725  0.9108  0.1781
              Bcc     0.0371     4.975     1.775     1.660 -0.0528 -0.1708  0.9839
 
              Baa    -0.0184    -9.830    -3.508    -3.279 -0.5430  0.8348  0.0913
    25 H(1)   Bbb    -0.0173    -9.245    -3.299    -3.084  0.7818  0.4628  0.4180
              Bcc     0.0358    19.075     6.806     6.363 -0.3066 -0.2984  0.9039
 
              Baa    -0.0072    -0.963    -0.344    -0.321  0.9036  0.4277 -0.0263
    26 C(13)  Bbb    -0.0065    -0.879    -0.314    -0.293 -0.4284  0.9025 -0.0442
              Bcc     0.0137     1.842     0.657     0.615  0.0048  0.0512  0.9987
 
              Baa    -0.0040    -2.111    -0.753    -0.704 -0.6912  0.7221  0.0289
    27 H(1)   Bbb    -0.0038    -2.053    -0.733    -0.685  0.7180  0.6816  0.1410
              Bcc     0.0078     4.165     1.486     1.389 -0.0821 -0.1182  0.9896
 
              Baa    -0.0094    -1.261    -0.450    -0.421 -0.6409  0.7672  0.0248
    28 C(13)  Bbb    -0.0023    -0.311    -0.111    -0.104  0.7329  0.6212 -0.2774
              Bcc     0.0117     1.572     0.561     0.524  0.2283  0.1596  0.9604
 
              Baa    -0.0026    -1.404    -0.501    -0.468 -0.6748  0.7373  0.0314
    29 H(1)   Bbb    -0.0023    -1.214    -0.433    -0.405  0.7014  0.6540 -0.2833
              Bcc     0.0049     2.618     0.934     0.873  0.2294  0.1691  0.9585
 
              Baa    -0.0079    -1.063    -0.379    -0.355  0.5488  0.6775 -0.4896
    30 C(13)  Bbb    -0.0056    -0.750    -0.268    -0.250  0.7687 -0.6392 -0.0230
              Bcc     0.0135     1.814     0.647     0.605  0.3286  0.3638  0.8716
 
              Baa    -0.0041    -2.195    -0.783    -0.732 -0.1769  0.8918 -0.4165
    31 H(1)   Bbb    -0.0041    -2.165    -0.773    -0.722  0.8623 -0.0636 -0.5024
              Bcc     0.0082     4.360     1.556     1.454  0.4745  0.4480  0.7577
 
              Baa    -0.0267    -3.578    -1.277    -1.193 -0.6885  0.7249 -0.0239
    32 C(13)  Bbb    -0.0132    -1.769    -0.631    -0.590 -0.5586 -0.5089  0.6550
              Bcc     0.0398     5.346     1.908     1.783  0.4626  0.4643  0.7553
 
              Baa    -0.0214    -2.865    -1.022    -0.956  0.7769 -0.5965 -0.2017
    33 C(13)  Bbb    -0.0154    -2.067    -0.738    -0.690 -0.1477 -0.4841  0.8625
              Bcc     0.0368     4.932     1.760     1.645  0.6121  0.6402  0.4642
 
              Baa    -0.0094    -1.263    -0.451    -0.421  0.7404 -0.6211 -0.2568
    34 C(13)  Bbb    -0.0061    -0.815    -0.291    -0.272  0.0038 -0.3782  0.9257
              Bcc     0.0155     2.078     0.741     0.693  0.6721  0.6864  0.2777
 
              Baa    -0.0040    -2.139    -0.763    -0.714  0.7287 -0.6533 -0.2056
    35 H(1)   Bbb    -0.0038    -2.008    -0.717    -0.670 -0.1070 -0.4051  0.9080
              Bcc     0.0078     4.148     1.480     1.383  0.6764  0.6397  0.3651
 
              Baa    -0.0037    -0.492    -0.176    -0.164  0.7397  0.6551  0.1539
    36 C(13)  Bbb    -0.0036    -0.480    -0.171    -0.160 -0.1185 -0.0983  0.9881
              Bcc     0.0072     0.972     0.347     0.324 -0.6624  0.7492 -0.0049
 
              Baa    -0.0021    -0.284    -0.101    -0.095 -0.5040 -0.4619  0.7298
    37 C(13)  Bbb    -0.0020    -0.267    -0.095    -0.089  0.4022  0.6223  0.6715
              Bcc     0.0041     0.551     0.196     0.184  0.7643 -0.6320  0.1279
 
              Baa    -0.0026    -0.351    -0.125    -0.117 -0.4178 -0.3853  0.8228
    38 C(13)  Bbb    -0.0024    -0.326    -0.116    -0.109  0.7348  0.3894  0.5554
              Bcc     0.0050     0.677     0.242     0.226 -0.5344  0.8366  0.1204
 
              Baa    -0.0012    -0.164    -0.058    -0.055  0.2618  0.3335  0.9057
    39 C(13)  Bbb    -0.0012    -0.158    -0.056    -0.053  0.6464  0.6362 -0.4211
              Bcc     0.0024     0.322     0.115     0.107  0.7166 -0.6957  0.0490
 
              Baa    -0.0014    -0.188    -0.067    -0.063  0.6493  0.3064  0.6960
    40 C(13)  Bbb    -0.0014    -0.181    -0.065    -0.061 -0.5277 -0.4774  0.7025
              Bcc     0.0028     0.369     0.132     0.123 -0.5476  0.8235  0.1483
 
              Baa    -0.0011    -0.148    -0.053    -0.049 -0.4445 -0.4505  0.7743
    41 C(13)  Bbb    -0.0010    -0.130    -0.046    -0.043  0.6192  0.4701  0.6290
              Bcc     0.0021     0.278     0.099     0.093 -0.6473  0.7590  0.0700
 
              Baa    -0.0020    -1.051    -0.375    -0.351 -0.3471 -0.1185  0.9303
    42 H(1)   Bbb    -0.0019    -1.020    -0.364    -0.340  0.4735  0.8341  0.2829
              Bcc     0.0039     2.071     0.739     0.691  0.8095 -0.5387  0.2334
 
              Baa    -0.0033    -1.762    -0.629    -0.588 -0.5636 -0.4140  0.7148
    43 H(1)   Bbb    -0.0032    -1.728    -0.617    -0.576  0.7184  0.1814  0.6715
              Bcc     0.0065     3.490     1.245     1.164 -0.4077  0.8920  0.1951
 
              Baa    -0.0009    -0.459    -0.164    -0.153 -0.1355 -0.0177  0.9906
    44 H(1)   Bbb    -0.0008    -0.453    -0.162    -0.151  0.6168  0.7809  0.0983
              Bcc     0.0017     0.912     0.326     0.304  0.7753 -0.6244  0.0949
 
              Baa    -0.0011    -0.600    -0.214    -0.200 -0.2480 -0.3740  0.8937
    45 H(1)   Bbb    -0.0011    -0.596    -0.213    -0.199  0.8496  0.3593  0.3862
              Bcc     0.0022     1.195     0.427     0.399 -0.4655  0.8550  0.2286
 
              Baa    -0.0007    -0.379    -0.135    -0.127 -0.3327 -0.3849  0.8609
    46 H(1)   Bbb    -0.0007    -0.375    -0.134    -0.125  0.6916  0.5211  0.5002
              Bcc     0.0014     0.754     0.269     0.252 -0.6412  0.7618  0.0929
 
              Baa    -0.0039    -0.524    -0.187    -0.175  0.7440 -0.6202  0.2487
    47 C(13)  Bbb    -0.0034    -0.458    -0.163    -0.153 -0.0490  0.3205  0.9460
              Bcc     0.0073     0.982     0.350     0.327  0.6664  0.7160 -0.2081
 
              Baa    -0.0021    -0.283    -0.101    -0.094 -0.2449  0.2377  0.9400
    48 C(13)  Bbb    -0.0015    -0.206    -0.074    -0.069  0.7553 -0.5611  0.3387
              Bcc     0.0036     0.489     0.174     0.163  0.6079  0.7929 -0.0421
 
              Baa    -0.0028    -0.380    -0.136    -0.127 -0.1200  0.6057  0.7866
    49 C(13)  Bbb    -0.0021    -0.288    -0.103    -0.096  0.6754 -0.5309  0.5118
              Bcc     0.0050     0.668     0.238     0.223  0.7276  0.5927 -0.3454
 
              Baa    -0.0013    -0.181    -0.065    -0.060  0.6560 -0.5075  0.5587
    50 C(13)  Bbb    -0.0011    -0.142    -0.051    -0.047 -0.3485  0.4529  0.8206
              Bcc     0.0024     0.323     0.115     0.108  0.6695  0.7330 -0.1202
 
              Baa    -0.0016    -0.218    -0.078    -0.073  0.7048 -0.5341  0.4670
    51 C(13)  Bbb    -0.0013    -0.179    -0.064    -0.060 -0.0815  0.5929  0.8012
              Bcc     0.0030     0.396     0.141     0.132  0.7047  0.6027 -0.3743
 
              Baa    -0.0012    -0.168    -0.060    -0.056 -0.1585  0.4949  0.8544
    52 C(13)  Bbb    -0.0006    -0.077    -0.028    -0.026  0.6911 -0.5624  0.4540
              Bcc     0.0018     0.245     0.087     0.082  0.7052  0.6624 -0.2529
 
              Baa    -0.0019    -0.997    -0.356    -0.332  0.4736 -0.4429  0.7613
    53 H(1)   Bbb    -0.0018    -0.959    -0.342    -0.320  0.6656 -0.3860 -0.6387
              Bcc     0.0037     1.956     0.698     0.652  0.5768  0.8092  0.1120
 
              Baa    -0.0035    -1.883    -0.672    -0.628  0.6498 -0.3516  0.6738
    54 H(1)   Bbb    -0.0035    -1.852    -0.661    -0.618 -0.1703  0.7967  0.5799
              Bcc     0.0070     3.736     1.333     1.246  0.7407  0.4916 -0.4578
 
              Baa    -0.0008    -0.445    -0.159    -0.149  0.6277 -0.4629  0.6258
    55 H(1)   Bbb    -0.0008    -0.439    -0.157    -0.147 -0.4618  0.4257  0.7781
              Bcc     0.0017     0.885     0.316     0.295  0.6266  0.7775 -0.0534
 
              Baa    -0.0012    -0.626    -0.223    -0.209  0.6219 -0.1586  0.7668
    56 H(1)   Bbb    -0.0012    -0.620    -0.221    -0.207 -0.3280  0.8365  0.4390
              Bcc     0.0023     1.246     0.445     0.416  0.7111  0.5245 -0.4682
 
              Baa    -0.0007    -0.395    -0.141    -0.132 -0.1339  0.5107  0.8493
    57 H(1)   Bbb    -0.0007    -0.379    -0.135    -0.126  0.7170 -0.5417  0.4388
              Bcc     0.0014     0.773     0.276     0.258  0.6841  0.6676 -0.2936
 

 ---------------------------------------------------------------------------------

 No NMR shielding tensors so no spin-rotation constants.
 Leave Link  601 at Sat Oct 20 16:28:58 2018, MaxMem=  1073741824 cpu:        38.0
 (Enter /soft/sl6.3/x86_64/gaussian/g09_d01/g09/l701.exe)
 Compute integral first derivatives.
 ... and contract with generalized density number  0.
 Leave Link  701 at Sat Oct 20 16:28:59 2018, MaxMem=  1073741824 cpu:        15.6
 (Enter /soft/sl6.3/x86_64/gaussian/g09_d01/g09/l702.exe)
 L702 exits ... SP integral derivatives will be done elsewhere.
 Leave Link  702 at Sat Oct 20 16:28:59 2018, MaxMem=  1073741824 cpu:         0.4
 (Enter /soft/sl6.3/x86_64/gaussian/g09_d01/g09/l703.exe)
 Compute integral first derivatives, UseDBF=F ICtDFT=           0.
 Integral derivatives from FoFJK, PRISM(SPDF).
 Calling FoFJK, ICntrl=      2127 FMM=F ISym2X=0 I1Cent= 0 IOpClX= 1 NMat=1 NMatS=1 NMatT=0.
 FoFJK:  IHMeth= 1 ICntrl=    2127 DoSepK=F KAlg= 0 I1Cent=   0 FoldK=F
 IRaf=         0 NMat=   1 IRICut=       1 DoRegI=T DoRafI=F ISym2E= 0.
 FoFCou: FMM=F IPFlag=           0 FMFlag=      100000 FMFlg1=         800
         NFxFlg=           0 DoJE=F BraDBF=F KetDBF=F FulRan=T
         wScrn=  0.000000 ICntrl=    2127 IOpCl=  1 I1Cent=           0 NGrid=           0
         NMat0=    1 NMatS0=      1 NMatT0=    0 NMatD0=    1 NMtDS0=    0 NMtDT0=    0
 Symmetry not used in FoFCou.
 Leave Link  703 at Sat Oct 20 16:31:23 2018, MaxMem=  1073741824 cpu:      2306.0
 (Enter /soft/sl6.3/x86_64/gaussian/g09_d01/g09/l716.exe)
 Dipole        = 9.95678879D-02 5.87546067D+00-8.14650723D-01
 ***** Axes restored to original set *****
 -------------------------------------------------------------------
 Center     Atomic                   Forces (Hartrees/Bohr)
 Number     Number              X              Y              Z
 -------------------------------------------------------------------
      1       26          -0.000012308   -0.000010500    0.000003882
      2       17           0.000001288    0.000001052    0.000005538
      3        7           0.000006666    0.000006304   -0.000010758
      4        7           0.000006012   -0.000003858    0.000007100
      5        7          -0.000007782    0.000005002   -0.000002021
      6        7           0.000002525   -0.000001992   -0.000001758
      7        6          -0.000005535   -0.000005601    0.000004418
      8        1          -0.000001410   -0.000000561    0.000003146
      9        6           0.000000090   -0.000004720    0.000003609
     10        1          -0.000002918   -0.000003105    0.000002706
     11        6          -0.000002449   -0.000001043    0.000002854
     12        1          -0.000000391   -0.000002971    0.000001964
     13        6          -0.000002364   -0.000001633    0.000000563
     14        1           0.000000227   -0.000001778   -0.000000335
     15        6          -0.000001088   -0.000000796    0.000003841
     16        6           0.000013015    0.000001807    0.000004386
     17        6          -0.000003357    0.000000390    0.000000263
     18        1           0.000002100    0.000001522   -0.000001608
     19       17          -0.000004241   -0.000001095    0.000001784
     20        7          -0.000010711    0.000011609    0.000014947
     21        7           0.000002777    0.000001715   -0.000016692
     22        7           0.000008696    0.000006416    0.000005570
     23        7          -0.000001354   -0.000005115    0.000000699
     24        6           0.000002534   -0.000000553    0.000004550
     25        1          -0.000002921    0.000003925    0.000001358
     26        6          -0.000003717    0.000001155   -0.000001047
     27        1          -0.000001870    0.000004413    0.000003010
     28        6           0.000000009    0.000003914   -0.000000486
     29        1          -0.000001984    0.000003537    0.000001320
     30        6           0.000001218    0.000002176    0.000002651
     31        1          -0.000001191    0.000001436    0.000001693
     32        6           0.000000689   -0.000000584   -0.000004046
     33        6          -0.000014652   -0.000006103   -0.000003661
     34        6           0.000001796    0.000001566    0.000000997
     35        1          -0.000001198    0.000000161    0.000000384
     36        6          -0.000001302    0.000002711   -0.000000408
     37        6           0.000001891    0.000002258   -0.000001589
     38        6           0.000001974    0.000002322   -0.000002284
     39        6           0.000001111    0.000003196   -0.000002822
     40        6           0.000001652    0.000003530   -0.000002820
     41        6           0.000002310    0.000003646   -0.000004130
     42        1           0.000000879    0.000002293   -0.000001831
     43        1           0.000001053    0.000002399   -0.000002175
     44        1           0.000001642    0.000003644   -0.000003141
     45        1           0.000002121    0.000003563   -0.000003674
     46        1           0.000002345    0.000004073   -0.000004005
     47        6           0.000002473   -0.000001768   -0.000001871
     48        6           0.000001088   -0.000003603   -0.000001656
     49        6           0.000000946   -0.000003546    0.000000034
     50        6           0.000002391   -0.000002739   -0.000001004
     51        6           0.000000904   -0.000004336    0.000000080
     52        6           0.000002253   -0.000004329   -0.000002020
     53        1           0.000001443   -0.000001318   -0.000001362
     54        1           0.000000404   -0.000003712    0.000000372
     55        1           0.000002241   -0.000003536   -0.000002549
     56        1           0.000001607   -0.000005474   -0.000000520
     57        1           0.000002377   -0.000005368   -0.000001440
 -------------------------------------------------------------------
 Cartesian Forces:  Max     0.000016692 RMS     0.000004183
 Leave Link  716 at Sat Oct 20 16:31:23 2018, MaxMem=  1073741824 cpu:         0.6
 (Enter /soft/sl6.3/x86_64/gaussian/g09_d01/g09/l103.exe)

 GradGradGradGradGradGradGradGradGradGradGradGradGradGradGradGradGradGrad
 Berny optimization.
 FormGI is forming the generalized inverse of G from B-inverse, IUseBI=4.
 Internal  Forces:  Max     0.000013128 RMS     0.000002063
 Search for a local minimum.
 Step number   1 out of a maximum of  342
 All quantities printed in internal units (Hartrees-Bohrs-Radians)
 RMS Force = .20629D-05 SwitMx=.10000D-02 MixMth= 2
 Mixed Optimization -- En-DIIS/RFO-DIIS
 Second derivative matrix not updated -- first step.
 ITU=  0
     Eigenvalues ---    0.00632   0.00761   0.00815   0.00879   0.01124
     Eigenvalues ---    0.01139   0.01346   0.01347   0.01557   0.01604
     Eigenvalues ---    0.01795   0.01795   0.01880   0.01881   0.01918
     Eigenvalues ---    0.01918   0.02084   0.02085   0.02165   0.02166
     Eigenvalues ---    0.02174   0.02176   0.02179   0.02180   0.02181
     Eigenvalues ---    0.02182   0.02185   0.02186   0.02187   0.02188
     Eigenvalues ---    0.02189   0.02189   0.02189   0.02191   0.02196
     Eigenvalues ---    0.02198   0.02206   0.02206   0.02207   0.02207
     Eigenvalues ---    0.02219   0.02219   0.02225   0.02225   0.02250
     Eigenvalues ---    0.02305   0.02314   0.02323   0.02327   0.02344
     Eigenvalues ---    0.02375   0.02376   0.05154   0.06268   0.07985
     Eigenvalues ---    0.08730   0.08768   0.08891   0.09744   0.09781
     Eigenvalues ---    0.10932   0.11799   0.13031   0.15966   0.15991
     Eigenvalues ---    0.15991   0.15996   0.15998   0.15999   0.15999
     Eigenvalues ---    0.15999   0.16000   0.16000   0.16000   0.16000
     Eigenvalues ---    0.16000   0.16000   0.16000   0.16000   0.16000
     Eigenvalues ---    0.16000   0.16000   0.16000   0.20915   0.21999
     Eigenvalues ---    0.21999   0.22000   0.22000   0.22000   0.22000
     Eigenvalues ---    0.22008   0.22599   0.22615   0.23492   0.23492
     Eigenvalues ---    0.23814   0.23832   0.24374   0.24385   0.24490
     Eigenvalues ---    0.24555   0.24847   0.24869   0.24993   0.25000
     Eigenvalues ---    0.25000   0.25000   0.34686   0.34760   0.35426
     Eigenvalues ---    0.35427   0.35516   0.35518   0.35558   0.35563
     Eigenvalues ---    0.35567   0.35568   0.35572   0.35572   0.35607
     Eigenvalues ---    0.35608   0.35612   0.35643   0.35680   0.35683
     Eigenvalues ---    0.35806   0.35837   0.36596   0.36615   0.41550
     Eigenvalues ---    0.41564   0.42145   0.42164   0.42400   0.42418
     Eigenvalues ---    0.42531   0.42540   0.42778   0.42790   0.44198
     Eigenvalues ---    0.44203   0.46575   0.46599   0.46610   0.46627
     Eigenvalues ---    0.46629   0.46642   0.46719   0.46732   0.46821
     Eigenvalues ---    0.46848   0.47106   0.47128   0.47230   0.47238
     Eigenvalues ---    0.50867   0.50902   0.51947   0.51974   0.53470
     Eigenvalues ---    0.53480   0.56352   0.56369   0.66059   0.66074
 RFO step:  Lambda=-1.93751282D-08 EMin= 6.32380210D-03
 Linear search not attempted -- first point.
 Iteration  1 RMS(Cart)=  0.00018508 RMS(Int)=  0.00000001
 Iteration  2 RMS(Cart)=  0.00000003 RMS(Int)=  0.00000000
 ITry= 1 IFail=0 DXMaxC= 7.97D-04 DCOld= 1.00D+10 DXMaxT= 3.00D-01 DXLimC= 3.00D+00 Rises=F
 Variable       Old X    -DE/DX   Delta X   Delta X   Delta X     New X
                                 (Linear)    (Quad)   (Total)
    R1        4.53198   0.00000   0.00000  -0.00002  -0.00002   4.53196
    R2        4.25001   0.00000   0.00000   0.00004   0.00004   4.25005
    R3        4.32273  -0.00001   0.00000  -0.00007  -0.00007   4.32266
    R4        4.51558   0.00000   0.00000  -0.00002  -0.00002   4.51556
    R5        4.25108   0.00001   0.00000   0.00007   0.00007   4.25115
    R6        4.33040   0.00001   0.00000   0.00007   0.00007   4.33047
    R7        2.52673   0.00000   0.00000   0.00000   0.00000   2.52673
    R8        2.54525   0.00000   0.00000  -0.00001  -0.00001   2.54524
    R9        2.44259   0.00000   0.00000   0.00001   0.00001   2.44260
   R10        2.58231   0.00000   0.00000   0.00000   0.00000   2.58231
   R11        2.55281   0.00000   0.00000  -0.00001  -0.00001   2.55280
   R12        2.57136   0.00000   0.00000  -0.00001  -0.00001   2.57135
   R13        2.69482   0.00000   0.00000   0.00000   0.00000   2.69482
   R14        2.04986   0.00000   0.00000   0.00000   0.00000   2.04986
   R15        2.62898   0.00000   0.00000   0.00000   0.00000   2.62898
   R16        2.04585   0.00000   0.00000   0.00000   0.00000   2.04585
   R17        2.62888   0.00000   0.00000   0.00000   0.00000   2.62888
   R18        2.04842   0.00000   0.00000   0.00000   0.00000   2.04842
   R19        2.62539   0.00000   0.00000   0.00000   0.00000   2.62539
   R20        2.04693   0.00000   0.00000   0.00000   0.00000   2.04693
   R21        2.63669   0.00000   0.00000   0.00000   0.00000   2.63669
   R22        2.76599   0.00000   0.00000   0.00000   0.00000   2.76598
   R23        2.60064   0.00000   0.00000   0.00000   0.00000   2.60064
   R24        2.03131   0.00000   0.00000   0.00000   0.00000   2.03131
   R25        2.52658   0.00000   0.00000   0.00000   0.00000   2.52658
   R26        2.54518   0.00000   0.00000  -0.00001  -0.00001   2.54517
   R27        2.44248   0.00000   0.00000   0.00001   0.00001   2.44248
   R28        2.58234   0.00000   0.00000   0.00000   0.00000   2.58234
   R29        2.55262   0.00000   0.00000  -0.00001  -0.00001   2.55261
   R30        2.57095   0.00000   0.00000   0.00000   0.00000   2.57095
   R31        2.69501   0.00000   0.00000   0.00000   0.00000   2.69501
   R32        2.04989   0.00000   0.00000   0.00000   0.00000   2.04989
   R33        2.62923   0.00000   0.00000  -0.00001  -0.00001   2.62922
   R34        2.04580   0.00000   0.00000   0.00000   0.00000   2.04580
   R35        2.62847   0.00000   0.00000   0.00000   0.00000   2.62847
   R36        2.04846   0.00000   0.00000   0.00000   0.00000   2.04846
   R37        2.62577   0.00000   0.00000   0.00000   0.00000   2.62577
   R38        2.04699   0.00000   0.00000   0.00000   0.00000   2.04698
   R39        2.63679   0.00000   0.00000   0.00001   0.00001   2.63680
   R40        2.76654   0.00000   0.00000   0.00000   0.00000   2.76654
   R41        2.60147   0.00000   0.00000   0.00000   0.00000   2.60147
   R42        2.03160   0.00000   0.00000   0.00000   0.00000   2.03160
   R43        2.63470   0.00000   0.00000   0.00000   0.00000   2.63470
   R44        2.63540   0.00000   0.00000   0.00000   0.00000   2.63540
   R45        2.63030   0.00000   0.00000   0.00000   0.00000   2.63030
   R46        2.04644   0.00000   0.00000   0.00000   0.00000   2.04644
   R47        2.62771   0.00000   0.00000   0.00000   0.00000   2.62771
   R48        2.04338   0.00000   0.00000   0.00000   0.00000   2.04338
   R49        2.63183   0.00000   0.00000   0.00000   0.00000   2.63183
   R50        2.04756   0.00000   0.00000   0.00000   0.00000   2.04756
   R51        2.63423   0.00000   0.00000   0.00000   0.00000   2.63423
   R52        2.04778   0.00000   0.00000   0.00000   0.00000   2.04778
   R53        2.04757   0.00000   0.00000   0.00000   0.00000   2.04757
   R54        2.63470   0.00000   0.00000   0.00000   0.00000   2.63470
   R55        2.63542   0.00000   0.00000   0.00000   0.00000   2.63542
   R56        2.63054   0.00000   0.00000   0.00000   0.00000   2.63054
   R57        2.04701   0.00000   0.00000   0.00000   0.00000   2.04701
   R58        2.62794   0.00000   0.00000   0.00000   0.00000   2.62794
   R59        2.04385   0.00000   0.00000   0.00000   0.00000   2.04385
   R60        2.63222   0.00000   0.00000   0.00000   0.00000   2.63222
   R61        2.04770   0.00000   0.00000   0.00000   0.00000   2.04770
   R62        2.63451   0.00000   0.00000   0.00000   0.00000   2.63451
   R63        2.04762   0.00000   0.00000   0.00000   0.00000   2.04762
   R64        2.04764   0.00000   0.00000   0.00000   0.00000   2.04764
    A1        1.56605   0.00001   0.00000   0.00006   0.00006   1.56612
    A2        1.48748   0.00000   0.00000   0.00002   0.00002   1.48750
    A3        1.95961   0.00000   0.00000  -0.00001  -0.00001   1.95961
    A4        1.62639   0.00000   0.00000   0.00000   0.00000   1.62638
    A5        2.77270   0.00000   0.00000   0.00002   0.00002   2.77272
    A6        1.28252   0.00000   0.00000   0.00002   0.00002   1.28254
    A7        1.63083   0.00000   0.00000   0.00000   0.00000   1.63083
    A8        1.77809  -0.00001   0.00000  -0.00009  -0.00009   1.77800
    A9        2.76590   0.00000   0.00000   0.00001   0.00001   2.76591
   A10        1.75242   0.00000   0.00000  -0.00006  -0.00006   1.75236
   A11        1.41931   0.00000   0.00000  -0.00003  -0.00003   1.41927
   A12        1.59419   0.00000   0.00000   0.00002   0.00002   1.59422
   A13        1.48159   0.00000   0.00000   0.00000   0.00000   1.48159
   A14        1.28203   0.00001   0.00000   0.00002   0.00002   1.28205
   A15        2.14510   0.00000   0.00000   0.00000   0.00000   2.14510
   A16        2.05419   0.00000   0.00000  -0.00002  -0.00002   2.05416
   A17        2.07619   0.00000   0.00000   0.00001   0.00001   2.07620
   A18        2.36960   0.00000   0.00000   0.00001   0.00001   2.36961
   A19        1.97184   0.00000   0.00000   0.00000   0.00000   1.97184
   A20        1.93020   0.00000   0.00000  -0.00001  -0.00001   1.93019
   A21        1.86634   0.00000   0.00000   0.00001   0.00001   1.86635
   A22        1.93082   0.00000   0.00000   0.00000   0.00000   1.93082
   A23        2.10405   0.00000   0.00000   0.00000   0.00000   2.10405
   A24        2.24830   0.00000   0.00000   0.00000   0.00000   2.24831
   A25        2.00936   0.00000   0.00000   0.00000   0.00000   2.00935
   A26        2.13692   0.00000   0.00000   0.00000   0.00000   2.13692
   A27        2.13690   0.00000   0.00000   0.00001   0.00001   2.13691
   A28        2.09207   0.00000   0.00000   0.00001   0.00001   2.09208
   A29        2.07285   0.00000   0.00000   0.00000   0.00000   2.07285
   A30        2.11824   0.00000   0.00000   0.00000   0.00000   2.11823
   A31        2.10687   0.00000   0.00000  -0.00001  -0.00001   2.10687
   A32        2.07761   0.00000   0.00000   0.00001   0.00001   2.07761
   A33        2.09870   0.00000   0.00000   0.00000   0.00000   2.09870
   A34        2.10730   0.00000   0.00000   0.00000   0.00000   2.10729
   A35        2.07235   0.00000   0.00000   0.00000   0.00000   2.07235
   A36        2.10352   0.00000   0.00000   0.00001   0.00001   2.10353
   A37        2.13042   0.00000   0.00000   0.00000   0.00000   2.13042
   A38        2.00664   0.00000   0.00000   0.00000   0.00000   2.00664
   A39        2.14612   0.00000   0.00000   0.00000   0.00000   2.14612
   A40        2.09273   0.00000   0.00000   0.00003   0.00003   2.09276
   A41        1.87035   0.00000   0.00000   0.00000   0.00000   1.87035
   A42        2.32009   0.00000   0.00000  -0.00003  -0.00003   2.32006
   A43        1.82703   0.00000   0.00000   0.00000   0.00000   1.82703
   A44        2.13833   0.00000   0.00000   0.00000   0.00000   2.13833
   A45        2.31753   0.00000   0.00000   0.00000   0.00000   2.31753
   A46        2.14403   0.00000   0.00000   0.00001   0.00001   2.14404
   A47        2.05639  -0.00001   0.00000  -0.00003  -0.00003   2.05636
   A48        2.07691   0.00000   0.00000   0.00001   0.00001   2.07691
   A49        2.36866   0.00001   0.00000   0.00005   0.00005   2.36871
   A50        1.97186  -0.00001   0.00000  -0.00004  -0.00004   1.97182
   A51        1.92985   0.00000   0.00000  -0.00001  -0.00001   1.92984
   A52        1.86649   0.00000   0.00000   0.00001   0.00001   1.86650
   A53        1.93132   0.00000   0.00000   0.00000   0.00000   1.93132
   A54        2.10231   0.00000   0.00000   0.00000   0.00000   2.10231
   A55        2.24932   0.00000   0.00000   0.00000   0.00000   2.24932
   A56        2.00889   0.00000   0.00000  -0.00001  -0.00001   2.00889
   A57        2.13658   0.00000   0.00000   0.00000   0.00000   2.13657
   A58        2.13770   0.00000   0.00000   0.00001   0.00001   2.13771
   A59        2.09188   0.00000   0.00000   0.00001   0.00001   2.09189
   A60        2.07279   0.00000   0.00000   0.00000   0.00000   2.07279
   A61        2.11849   0.00000   0.00000  -0.00001  -0.00001   2.11849
   A62        2.10680   0.00000   0.00000   0.00000   0.00000   2.10680
   A63        2.07785   0.00000   0.00000   0.00000   0.00000   2.07786
   A64        2.09853   0.00000   0.00000   0.00000   0.00000   2.09852
   A65        2.10724   0.00000   0.00000  -0.00001  -0.00001   2.10723
   A66        2.07234   0.00000   0.00000   0.00000   0.00000   2.07234
   A67        2.10360   0.00000   0.00000   0.00001   0.00001   2.10361
   A68        2.12989   0.00000   0.00000  -0.00001  -0.00001   2.12989
   A69        2.00741   0.00000   0.00000   0.00002   0.00002   2.00742
   A70        2.14588   0.00000   0.00000  -0.00001  -0.00001   2.14587
   A71        2.09328   0.00001   0.00000   0.00005   0.00005   2.09333
   A72        1.87065   0.00000   0.00000   0.00000   0.00000   1.87065
   A73        2.31892  -0.00001   0.00000  -0.00005  -0.00005   2.31887
   A74        1.82641   0.00000   0.00000   0.00000   0.00000   1.82642
   A75        2.13706   0.00000   0.00000   0.00000   0.00000   2.13706
   A76        2.31858   0.00000   0.00000  -0.00001  -0.00001   2.31858
   A77        2.09216   0.00000   0.00000   0.00000   0.00000   2.09215
   A78        2.08115   0.00000   0.00000   0.00000   0.00000   2.08115
   A79        2.10988   0.00000   0.00000   0.00000   0.00000   2.10988
   A80        2.08257   0.00000   0.00000   0.00000   0.00000   2.08257
   A81        2.10104   0.00000   0.00000   0.00000   0.00000   2.10104
   A82        2.09912   0.00000   0.00000   0.00000   0.00000   2.09912
   A83        2.07975   0.00000   0.00000   0.00000   0.00000   2.07975
   A84        2.08341   0.00000   0.00000   0.00000   0.00000   2.08342
   A85        2.11999   0.00000   0.00000   0.00000   0.00000   2.11999
   A86        2.10001   0.00000   0.00000   0.00000   0.00000   2.10000
   A87        2.08455   0.00000   0.00000   0.00000   0.00000   2.08455
   A88        2.09849   0.00000   0.00000   0.00000   0.00000   2.09849
   A89        2.10332   0.00000   0.00000   0.00000   0.00000   2.10332
   A90        2.08371   0.00000   0.00000   0.00000   0.00000   2.08371
   A91        2.09613   0.00000   0.00000   0.00000   0.00000   2.09614
   A92        2.09069   0.00000   0.00000   0.00000   0.00000   2.09069
   A93        2.09576   0.00000   0.00000   0.00000   0.00000   2.09576
   A94        2.09671   0.00000   0.00000   0.00000   0.00000   2.09671
   A95        2.09291   0.00000   0.00000   0.00000   0.00000   2.09291
   A96        2.07848   0.00000   0.00000   0.00000   0.00000   2.07848
   A97        2.11179   0.00000   0.00000   0.00000   0.00000   2.11179
   A98        2.08204   0.00000   0.00000   0.00000   0.00000   2.08204
   A99        2.10025   0.00000   0.00000   0.00000   0.00000   2.10025
   A100       2.10068   0.00000   0.00000   0.00000   0.00000   2.10068
   A101       2.07818   0.00000   0.00000   0.00000   0.00000   2.07818
   A102       2.08362   0.00000   0.00000   0.00000   0.00000   2.08362
   A103       2.12138   0.00000   0.00000   0.00000   0.00000   2.12138
   A104       2.09906   0.00000   0.00000   0.00000   0.00000   2.09906
   A105       2.08557   0.00000   0.00000   0.00000   0.00000   2.08557
   A106       2.09848   0.00000   0.00000   0.00000   0.00000   2.09848
   A107       2.10344   0.00000   0.00000   0.00000   0.00000   2.10344
   A108       2.08313   0.00000   0.00000   0.00000   0.00000   2.08313
   A109       2.09655   0.00000   0.00000   0.00000   0.00000   2.09654
   A110       2.09174   0.00000   0.00000   0.00000   0.00000   2.09174
   A111       2.09522   0.00000   0.00000   0.00000   0.00000   2.09522
   A112       2.09622   0.00000   0.00000   0.00000   0.00000   2.09622
   A113       3.19244   0.00000   0.00000   0.00006   0.00006   3.19250
   A114       3.25267   0.00000   0.00000   0.00005   0.00005   3.25271
    D1       -1.66519   0.00000   0.00000   0.00019   0.00019  -1.66499
    D2        1.34169   0.00000   0.00000   0.00012   0.00012   1.34181
    D3        3.13270   0.00000   0.00000   0.00019   0.00019   3.13289
    D4       -0.14361   0.00000   0.00000   0.00011   0.00011  -0.14350
    D5        0.29486   0.00000   0.00000   0.00019   0.00019   0.29505
    D6       -2.98145   0.00000   0.00000   0.00011   0.00011  -2.98133
    D7        1.78702   0.00000   0.00000   0.00019   0.00019   1.78720
    D8       -1.48929   0.00000   0.00000   0.00011   0.00011  -1.48918
    D9       -1.44125   0.00000   0.00000   0.00032   0.00032  -1.44093
   D10        1.64003   0.00000   0.00000   0.00020   0.00020   1.64024
   D11        1.60528   0.00000   0.00000   0.00027   0.00027   1.60555
   D12       -1.59663   0.00000   0.00000   0.00016   0.00016  -1.59647
   D13        1.51036   0.00000   0.00000  -0.00019  -0.00019   1.51017
   D14       -1.44770   0.00000   0.00000  -0.00020  -0.00020  -1.44790
   D15        3.10096   0.00000   0.00000  -0.00013  -0.00013   3.10082
   D16        0.14290   0.00000   0.00000  -0.00014  -0.00014   0.14276
   D17       -2.23172   0.00000   0.00000  -0.00009  -0.00009  -2.23181
   D18        1.09342   0.00000   0.00000  -0.00010  -0.00010   1.09332
   D19       -0.10180   0.00000   0.00000  -0.00020  -0.00020  -0.10200
   D20       -3.05986   0.00000   0.00000  -0.00021  -0.00021  -3.06006
   D21       -1.34590  -0.00001   0.00000  -0.00022  -0.00022  -1.34612
   D22        1.97924  -0.00001   0.00000  -0.00023  -0.00023   1.97901
   D23        0.28032   0.00000   0.00000   0.00014   0.00014   0.28047
   D24       -2.97869   0.00000   0.00000   0.00002   0.00002  -2.97867
   D25        1.77653   0.00000   0.00000   0.00016   0.00016   1.77669
   D26       -1.48248   0.00000   0.00000   0.00004   0.00004  -1.48244
   D27       -1.68145   0.00000   0.00000   0.00015   0.00015  -1.68130
   D28        1.34273   0.00000   0.00000   0.00003   0.00003   1.34275
   D29        3.13102   0.00000   0.00000   0.00015   0.00015   3.13118
   D30       -0.12799   0.00000   0.00000   0.00003   0.00003  -0.12796
   D31       -2.28678   0.00000   0.00000  -0.00003  -0.00003  -2.28681
   D32        1.04813   0.00000   0.00000  -0.00007  -0.00007   1.04806
   D33       -0.15668   0.00000   0.00000  -0.00007  -0.00007  -0.15675
   D34       -3.10495   0.00000   0.00000  -0.00011  -0.00011  -3.10506
   D35       -1.39541   0.00000   0.00000  -0.00011  -0.00011  -1.39551
   D36        1.93950   0.00000   0.00000  -0.00014  -0.00014   1.93936
   D37        1.45688   0.00000   0.00000  -0.00007  -0.00007   1.45681
   D38       -1.49140   0.00000   0.00000  -0.00010  -0.00010  -1.49151
   D39        3.07877   0.00000   0.00000  -0.00004  -0.00004   3.07872
   D40        0.13049   0.00000   0.00000  -0.00008  -0.00008   0.13041
   D41       -0.13279   0.00000   0.00000  -0.00007  -0.00007  -0.13286
   D42        3.01229   0.00000   0.00000  -0.00004  -0.00004   3.01224
   D43       -3.13805   0.00000   0.00000   0.00001   0.00001  -3.13804
   D44        0.00703   0.00000   0.00000   0.00003   0.00003   0.00706
   D45       -3.01912   0.00000   0.00000   0.00003   0.00003  -3.01909
   D46        0.12017   0.00000   0.00000  -0.00007  -0.00007   0.12011
   D47       -0.00676   0.00000   0.00000  -0.00004  -0.00004  -0.00680
   D48        3.13253   0.00000   0.00000  -0.00014  -0.00014   3.13239
   D49       -2.95351   0.00000   0.00000  -0.00002  -0.00002  -2.95353
   D50        0.00760   0.00000   0.00000  -0.00001  -0.00001   0.00759
   D51       -0.13902   0.00000   0.00000   0.00016   0.00016  -0.13886
   D52        2.99845   0.00000   0.00000   0.00004   0.00004   2.99848
   D53        3.13899   0.00000   0.00000   0.00016   0.00016   3.13915
   D54       -0.00672   0.00000   0.00000   0.00003   0.00003  -0.00669
   D55       -0.00573   0.00000   0.00000  -0.00001  -0.00001  -0.00574
   D56        3.13372   0.00000   0.00000  -0.00003  -0.00003   3.13369
   D57        0.00160   0.00000   0.00000   0.00003   0.00003   0.00163
   D58       -3.11684   0.00000   0.00000  -0.00001  -0.00001  -3.11685
   D59       -3.13763   0.00000   0.00000   0.00005   0.00005  -3.13758
   D60        0.02712   0.00000   0.00000   0.00001   0.00001   0.02713
   D61       -2.59466   0.00000   0.00000   0.00001   0.00001  -2.59465
   D62        0.54377   0.00000   0.00000   0.00002   0.00002   0.54379
   D63        0.54436   0.00000   0.00000  -0.00001  -0.00001   0.54435
   D64       -2.60039   0.00000   0.00000   0.00000   0.00000  -2.60039
   D65       -3.13800   0.00000   0.00000   0.00000   0.00000  -3.13800
   D66       -0.00391   0.00000   0.00000   0.00000   0.00000  -0.00391
   D67        0.00733   0.00000   0.00000   0.00002   0.00002   0.00736
   D68        3.14142   0.00000   0.00000   0.00002   0.00002   3.14144
   D69       -3.13710   0.00000   0.00000   0.00000   0.00000  -3.13711
   D70        0.00041   0.00000   0.00000  -0.00002  -0.00002   0.00039
   D71       -0.00313   0.00000   0.00000   0.00000   0.00000  -0.00313
   D72        3.13438   0.00000   0.00000  -0.00002  -0.00002   3.13436
   D73       -3.13621   0.00000   0.00000   0.00004   0.00004  -3.13617
   D74       -0.00019   0.00000   0.00000   0.00002   0.00002  -0.00018
   D75        0.00132   0.00000   0.00000   0.00002   0.00002   0.00135
   D76        3.13734   0.00000   0.00000   0.00000   0.00000   3.13734
   D77        0.00340   0.00000   0.00000   0.00002   0.00002   0.00342
   D78       -3.13571   0.00000   0.00000   0.00012   0.00012  -3.13558
   D79        3.13944   0.00000   0.00000  -0.00001  -0.00001   3.13943
   D80        0.00033   0.00000   0.00000   0.00010   0.00010   0.00042
   D81        0.01770   0.00000   0.00000  -0.00007  -0.00007   0.01763
   D82       -3.11851   0.00000   0.00000   0.00009   0.00009  -3.11842
   D83       -3.12621   0.00000   0.00000  -0.00017  -0.00017  -3.12638
   D84        0.02076   0.00000   0.00000  -0.00001  -0.00001   0.02075
   D85        0.00291   0.00000   0.00000  -0.00003  -0.00003   0.00288
   D86        3.11790   0.00000   0.00000   0.00001   0.00001   3.11791
   D87        3.13963   0.00000   0.00000  -0.00018  -0.00018   3.13944
   D88       -0.02857   0.00000   0.00000  -0.00014  -0.00014  -0.02871
   D89       -0.11968   0.00000   0.00000  -0.00010  -0.00010  -0.11978
   D90        3.02711   0.00000   0.00000  -0.00009  -0.00009   3.02703
   D91        3.14064   0.00000   0.00000   0.00003   0.00003   3.14067
   D92        0.00426   0.00000   0.00000   0.00004   0.00004   0.00430
   D93       -3.03391   0.00000   0.00000   0.00007   0.00007  -3.03384
   D94        0.10417   0.00000   0.00000   0.00002   0.00002   0.10420
   D95       -0.00508   0.00000   0.00000  -0.00005  -0.00005  -0.00513
   D96        3.13300   0.00000   0.00000  -0.00010  -0.00010   3.13290
   D97       -2.94198   0.00000   0.00000  -0.00003  -0.00003  -2.94201
   D98        0.00955   0.00000   0.00000   0.00000   0.00000   0.00956
   D99       -0.13002   0.00000   0.00000   0.00012   0.00012  -0.12989
   D100       2.98714   0.00000   0.00000   0.00006   0.00006   2.98719
   D101      -3.12784   0.00000   0.00000   0.00009   0.00009  -3.12775
   D102      -0.01068   0.00000   0.00000   0.00002   0.00002  -0.01066
   D103      -0.00489   0.00000   0.00000  -0.00003  -0.00003  -0.00492
   D104       3.11560   0.00000   0.00000  -0.00002  -0.00002   3.11558
   D105      -0.00158   0.00000   0.00000   0.00004   0.00004  -0.00154
   D106       3.09496   0.00000   0.00000   0.00001   0.00001   3.09497
   D107      -3.11981   0.00000   0.00000   0.00003   0.00003  -3.11978
   D108      -0.02326   0.00000   0.00000   0.00000   0.00000  -0.02326
   D109       2.56265   0.00000   0.00000   0.00000   0.00000   2.56265
   D110      -0.58075   0.00000   0.00000   0.00001   0.00001  -0.58074
   D111      -0.60431   0.00000   0.00000   0.00001   0.00001  -0.60429
   D112       2.53548   0.00000   0.00000   0.00002   0.00002   2.53549
   D113      -3.13775   0.00000   0.00000  -0.00001  -0.00001  -3.13776
   D114      -0.00252   0.00000   0.00000  -0.00001  -0.00001  -0.00253
   D115       0.00943   0.00000   0.00000   0.00001   0.00001   0.00944
   D116      -3.13852   0.00000   0.00000   0.00000   0.00000  -3.13852
   D117      -3.13738   0.00000   0.00000   0.00000   0.00000  -3.13738
   D118       0.00152   0.00000   0.00000  -0.00001  -0.00001   0.00150
   D119      -0.00226   0.00000   0.00000   0.00000   0.00000  -0.00226
   D120       3.13664   0.00000   0.00000  -0.00001  -0.00001   3.13663
   D121      -3.13924   0.00000   0.00000   0.00003   0.00003  -3.13921
   D122      -0.00231   0.00000   0.00000   0.00001   0.00001  -0.00230
   D123      -0.00033   0.00000   0.00000   0.00001   0.00001  -0.00031
   D124       3.13660   0.00000   0.00000   0.00000   0.00000   3.13660
   D125       0.00416   0.00000   0.00000   0.00002   0.00002   0.00418
   D126      -3.13364   0.00000   0.00000   0.00008   0.00008  -3.13357
   D127       3.14110   0.00000   0.00000   0.00000   0.00000   3.14111
   D128       0.00330   0.00000   0.00000   0.00006   0.00006   0.00336
   D129       0.02217   0.00000   0.00000  -0.00010  -0.00010   0.02207
   D130      -3.08757   0.00000   0.00000  -0.00001  -0.00001  -3.08758
   D131      -3.12297   0.00000   0.00000  -0.00015  -0.00015  -3.12312
   D132       0.05048   0.00000   0.00000  -0.00006  -0.00006   0.05042
   D133       0.00712   0.00000   0.00000  -0.00004  -0.00004   0.00708
   D134      -3.08262   0.00000   0.00000   0.00000   0.00000  -3.08262
   D135       3.11982   0.00000   0.00000  -0.00011  -0.00011   3.11970
   D136       0.03008   0.00000   0.00000  -0.00008  -0.00008   0.03000
   D137      -3.12835   0.00000   0.00000   0.00001   0.00001  -3.12834
   D138       0.04552   0.00000   0.00000   0.00000   0.00000   0.04552
   D139       0.01646   0.00000   0.00000   0.00000   0.00000   0.01646
   D140      -3.09286   0.00000   0.00000  -0.00001  -0.00001  -3.09286
   D141       3.14071   0.00000   0.00000  -0.00001  -0.00001   3.14070
   D142      -0.00913   0.00000   0.00000   0.00000   0.00000  -0.00913
   D143      -0.00408   0.00000   0.00000   0.00000   0.00000  -0.00408
   D144       3.12927   0.00000   0.00000   0.00000   0.00000   3.12928
   D145      -0.01445   0.00000   0.00000   0.00000   0.00000  -0.01445
   D146      -3.13794   0.00000   0.00000   0.00000   0.00000  -3.13794
   D147       3.09490   0.00000   0.00000   0.00001   0.00001   3.09491
   D148      -0.02858   0.00000   0.00000   0.00000   0.00000  -0.02858
   D149      -0.01043   0.00000   0.00000   0.00000   0.00000  -0.01043
   D150       3.13778   0.00000   0.00000   0.00000   0.00000   3.13778
   D151       3.13958   0.00000   0.00000   0.00000   0.00000   3.13958
   D152       0.00460   0.00000   0.00000   0.00000   0.00000   0.00460
   D153       0.00021   0.00000   0.00000   0.00000   0.00000   0.00021
   D154      -3.13357   0.00000   0.00000   0.00000   0.00000  -3.13357
   D155       3.12355   0.00000   0.00000   0.00000   0.00000   3.12355
   D156      -0.01023   0.00000   0.00000   0.00001   0.00001  -0.01022
   D157       0.01239   0.00000   0.00000   0.00000   0.00000   0.01239
   D158      -3.13702   0.00000   0.00000   0.00000   0.00000  -3.13702
   D159      -3.13586   0.00000   0.00000   0.00000   0.00000  -3.13586
   D160      -0.00209   0.00000   0.00000   0.00000   0.00000  -0.00209
   D161       3.12696   0.00000   0.00000   0.00000   0.00000   3.12696
   D162      -0.03736   0.00000   0.00000   0.00000   0.00000  -0.03736
   D163      -0.01279   0.00000   0.00000   0.00000   0.00000  -0.01279
   D164       3.10607   0.00000   0.00000   0.00000   0.00000   3.10607
   D165      -3.13953   0.00000   0.00000  -0.00001  -0.00001  -3.13954
   D166      -0.00092   0.00000   0.00000   0.00000   0.00000  -0.00092
   D167       0.00023   0.00000   0.00000   0.00000   0.00000   0.00023
   D168       3.13884   0.00000   0.00000   0.00000   0.00000   3.13884
   D169       0.01398   0.00000   0.00000   0.00000   0.00000   0.01398
   D170      -3.14094   0.00000   0.00000   0.00000   0.00000  -3.14094
   D171      -3.10488   0.00000   0.00000   0.00000   0.00000  -3.10487
   D172       0.02339   0.00000   0.00000   0.00000   0.00000   0.02339
   D173       0.01124   0.00000   0.00000   0.00000   0.00000   0.01125
   D174       3.14025   0.00000   0.00000   0.00000   0.00000   3.14025
   D175      -3.12730   0.00000   0.00000   0.00000   0.00000  -3.12730
   D176       0.00171   0.00000   0.00000   0.00000   0.00000   0.00171
   D177      -0.00273   0.00000   0.00000   0.00000   0.00000  -0.00273
   D178       3.13707   0.00000   0.00000   0.00000   0.00000   3.13707
   D179      -3.13089   0.00000   0.00000   0.00000   0.00000  -3.13089
   D180       0.00890   0.00000   0.00000   0.00001   0.00001   0.00891
   D181      -0.01006   0.00000   0.00000   0.00000   0.00000  -0.01006
   D182       3.13333   0.00000   0.00000   0.00000   0.00000   3.13333
   D183      -3.13897   0.00000   0.00000   0.00000   0.00000  -3.13897
   D184       0.00442   0.00000   0.00000   0.00000   0.00000   0.00442
         Item               Value     Threshold  Converged?
 Maximum Force            0.000013     0.000450     YES
 RMS     Force            0.000002     0.000300     YES
 Maximum Displacement     0.000797     0.001800     YES
 RMS     Displacement     0.000185     0.001200     YES
 Predicted change in Energy=-9.687657D-09
 Optimization completed.
    -- Stationary point found.
                           ----------------------------
                           !   Optimized Parameters   !
                           ! (Angstroms and Degrees)  !
 --------------------------                            --------------------------
 ! Name  Definition              Value          Derivative Info.                !
 --------------------------------------------------------------------------------
 ! R1    R(1,2)                  2.3982         -DE/DX =    0.0                 !
 ! R2    R(1,3)                  2.249          -DE/DX =    0.0                 !
 ! R3    R(1,4)                  2.2875         -DE/DX =    0.0                 !
 ! R4    R(1,19)                 2.3895         -DE/DX =    0.0                 !
 ! R5    R(1,20)                 2.2496         -DE/DX =    0.0                 !
 ! R6    R(1,21)                 2.2916         -DE/DX =    0.0                 !
 ! R7    R(3,7)                  1.3371         -DE/DX =    0.0                 !
 ! R8    R(3,15)                 1.3469         -DE/DX =    0.0                 !
 ! R9    R(4,5)                  1.2926         -DE/DX =    0.0                 !
 ! R10   R(4,16)                 1.3665         -DE/DX =    0.0                 !
 ! R11   R(5,6)                  1.3509         -DE/DX =    0.0                 !
 ! R12   R(6,17)                 1.3607         -DE/DX =    0.0                 !
 ! R13   R(6,36)                 1.426          -DE/DX =    0.0                 !
 ! R14   R(7,8)                  1.0847         -DE/DX =    0.0                 !
 ! R15   R(7,9)                  1.3912         -DE/DX =    0.0                 !
 ! R16   R(9,10)                 1.0826         -DE/DX =    0.0                 !
 ! R17   R(9,11)                 1.3911         -DE/DX =    0.0                 !
 ! R18   R(11,12)                1.084          -DE/DX =    0.0                 !
 ! R19   R(11,13)                1.3893         -DE/DX =    0.0                 !
 ! R20   R(13,14)                1.0832         -DE/DX =    0.0                 !
 ! R21   R(13,15)                1.3953         -DE/DX =    0.0                 !
 ! R22   R(15,16)                1.4637         -DE/DX =    0.0                 !
 ! R23   R(16,17)                1.3762         -DE/DX =    0.0                 !
 ! R24   R(17,18)                1.0749         -DE/DX =    0.0                 !
 ! R25   R(20,24)                1.337          -DE/DX =    0.0                 !
 ! R26   R(20,32)                1.3469         -DE/DX =    0.0                 !
 ! R27   R(21,22)                1.2925         -DE/DX =    0.0                 !
 ! R28   R(21,33)                1.3665         -DE/DX =    0.0                 !
 ! R29   R(22,23)                1.3508         -DE/DX =    0.0                 !
 ! R30   R(23,34)                1.3605         -DE/DX =    0.0                 !
 ! R31   R(23,47)                1.4261         -DE/DX =    0.0                 !
 ! R32   R(24,25)                1.0848         -DE/DX =    0.0                 !
 ! R33   R(24,26)                1.3913         -DE/DX =    0.0                 !
 ! R34   R(26,27)                1.0826         -DE/DX =    0.0                 !
 ! R35   R(26,28)                1.3909         -DE/DX =    0.0                 !
 ! R36   R(28,29)                1.084          -DE/DX =    0.0                 !
 ! R37   R(28,30)                1.3895         -DE/DX =    0.0                 !
 ! R38   R(30,31)                1.0832         -DE/DX =    0.0                 !
 ! R39   R(30,32)                1.3953         -DE/DX =    0.0                 !
 ! R40   R(32,33)                1.464          -DE/DX =    0.0                 !
 ! R41   R(33,34)                1.3766         -DE/DX =    0.0                 !
 ! R42   R(34,35)                1.0751         -DE/DX =    0.0                 !
 ! R43   R(36,37)                1.3942         -DE/DX =    0.0                 !
 ! R44   R(36,38)                1.3946         -DE/DX =    0.0                 !
 ! R45   R(37,39)                1.3919         -DE/DX =    0.0                 !
 ! R46   R(37,42)                1.0829         -DE/DX =    0.0                 !
 ! R47   R(38,40)                1.3905         -DE/DX =    0.0                 !
 ! R48   R(38,43)                1.0813         -DE/DX =    0.0                 !
 ! R49   R(39,41)                1.3927         -DE/DX =    0.0                 !
 ! R50   R(39,44)                1.0835         -DE/DX =    0.0                 !
 ! R51   R(40,41)                1.394          -DE/DX =    0.0                 !
 ! R52   R(40,45)                1.0836         -DE/DX =    0.0                 !
 ! R53   R(41,46)                1.0835         -DE/DX =    0.0                 !
 ! R54   R(47,48)                1.3942         -DE/DX =    0.0                 !
 ! R55   R(47,49)                1.3946         -DE/DX =    0.0                 !
 ! R56   R(48,50)                1.392          -DE/DX =    0.0                 !
 ! R57   R(48,53)                1.0832         -DE/DX =    0.0                 !
 ! R58   R(49,51)                1.3906         -DE/DX =    0.0                 !
 ! R59   R(49,54)                1.0816         -DE/DX =    0.0                 !
 ! R60   R(50,52)                1.3929         -DE/DX =    0.0                 !
 ! R61   R(50,55)                1.0836         -DE/DX =    0.0                 !
 ! R62   R(51,52)                1.3941         -DE/DX =    0.0                 !
 ! R63   R(51,56)                1.0836         -DE/DX =    0.0                 !
 ! R64   R(52,57)                1.0836         -DE/DX =    0.0                 !
 ! A1    A(2,1,3)               89.7283         -DE/DX =    0.0                 !
 ! A2    A(2,1,4)               85.2265         -DE/DX =    0.0                 !
 ! A3    A(2,1,19)             112.2776         -DE/DX =    0.0                 !
 ! A4    A(2,1,20)              93.1851         -DE/DX =    0.0                 !
 ! A5    A(2,1,21)             158.8641         -DE/DX =    0.0                 !
 ! A6    A(3,1,4)               73.4828         -DE/DX =    0.0                 !
 ! A7    A(3,1,19)              93.4396         -DE/DX =    0.0                 !
 ! A8    A(3,1,21)             101.8771         -DE/DX =    0.0                 !
 ! A9    A(4,1,19)             158.4742         -DE/DX =    0.0                 !
 ! A10   A(4,1,20)             100.4065         -DE/DX =    0.0                 !
 ! A11   A(4,1,21)              81.3203         -DE/DX =    0.0                 !
 ! A12   A(19,1,20)             91.3405         -DE/DX =    0.0                 !
 ! A13   A(19,1,21)             84.8888         -DE/DX =    0.0                 !
 ! A14   A(20,1,21)             73.4549         -DE/DX =    0.0                 !
 ! A15   A(1,3,7)              122.905          -DE/DX =    0.0                 !
 ! A16   A(1,3,15)             117.6962         -DE/DX =    0.0                 !
 ! A17   A(7,3,15)             118.9569         -DE/DX =    0.0                 !
 ! A18   A(1,4,5)              135.7678         -DE/DX =    0.0                 !
 ! A19   A(1,4,16)             112.9783         -DE/DX =    0.0                 !
 ! A20   A(5,4,16)             110.5922         -DE/DX =    0.0                 !
 ! A21   A(4,5,6)              106.9337         -DE/DX =    0.0                 !
 ! A22   A(5,6,17)             110.6281         -DE/DX =    0.0                 !
 ! A23   A(5,6,36)             120.5534         -DE/DX =    0.0                 !
 ! A24   A(17,6,36)            128.8183         -DE/DX =    0.0                 !
 ! A25   A(3,7,8)              115.1276         -DE/DX =    0.0                 !
 ! A26   A(3,7,9)              122.4367         -DE/DX =    0.0                 !
 ! A27   A(8,7,9)              122.4354         -DE/DX =    0.0                 !
 ! A28   A(7,9,10)             119.8668         -DE/DX =    0.0                 !
 ! A29   A(7,9,11)             118.7658         -DE/DX =    0.0                 !
 ! A30   A(10,9,11)            121.366          -DE/DX =    0.0                 !
 ! A31   A(9,11,12)            120.7148         -DE/DX =    0.0                 !
 ! A32   A(9,11,13)            119.0382         -DE/DX =    0.0                 !
 ! A33   A(12,11,13)           120.2466         -DE/DX =    0.0                 !
 ! A34   A(11,13,14)           120.7393         -DE/DX =    0.0                 !
 ! A35   A(11,13,15)           118.7372         -DE/DX =    0.0                 !
 ! A36   A(14,13,15)           120.5227         -DE/DX =    0.0                 !
 ! A37   A(3,15,13)            122.0641         -DE/DX =    0.0                 !
 ! A38   A(3,15,16)            114.9721         -DE/DX =    0.0                 !
 ! A39   A(13,15,16)           122.9637         -DE/DX =    0.0                 !
 ! A40   A(4,16,15)            119.9049         -DE/DX =    0.0                 !
 ! A41   A(4,16,17)            107.1631         -DE/DX =    0.0                 !
 ! A42   A(15,16,17)           132.9315         -DE/DX =    0.0                 !
 ! A43   A(6,17,16)            104.6811         -DE/DX =    0.0                 !
 ! A44   A(6,17,18)            122.5172         -DE/DX =    0.0                 !
 ! A45   A(16,17,18)           132.7846         -DE/DX =    0.0                 !
 ! A46   A(1,20,24)            122.8437         -DE/DX =    0.0                 !
 ! A47   A(1,20,32)            117.8227         -DE/DX =    0.0                 !
 ! A48   A(24,20,32)           118.9979         -DE/DX =    0.0                 !
 ! A49   A(1,21,22)            135.7141         -DE/DX =    0.0                 !
 ! A50   A(1,21,33)            112.9792         -DE/DX =    0.0                 !
 ! A51   A(22,21,33)           110.5721         -DE/DX =    0.0                 !
 ! A52   A(21,22,23)           106.9418         -DE/DX =    0.0                 !
 ! A53   A(22,23,34)           110.6567         -DE/DX =    0.0                 !
 ! A54   A(22,23,47)           120.4537         -DE/DX =    0.0                 !
 ! A55   A(34,23,47)           128.8764         -DE/DX =    0.0                 !
 ! A56   A(20,24,25)           115.1012         -DE/DX =    0.0                 !
 ! A57   A(20,24,26)           122.4168         -DE/DX =    0.0                 !
 ! A58   A(25,24,26)           122.4814         -DE/DX =    0.0                 !
 ! A59   A(24,26,27)           119.8559         -DE/DX =    0.0                 !
 ! A60   A(24,26,28)           118.7624         -DE/DX =    0.0                 !
 ! A61   A(27,26,28)           121.3807         -DE/DX =    0.0                 !
 ! A62   A(26,28,29)           120.711          -DE/DX =    0.0                 !
 ! A63   A(26,28,30)           119.0522         -DE/DX =    0.0                 !
 ! A64   A(29,28,30)           120.2367         -DE/DX =    0.0                 !
 ! A65   A(28,30,31)           120.7357         -DE/DX =    0.0                 !
 ! A66   A(28,30,32)           118.7363         -DE/DX =    0.0                 !
 ! A67   A(31,30,32)           120.5275         -DE/DX =    0.0                 !
 ! A68   A(20,32,30)           122.0338         -DE/DX =    0.0                 !
 ! A69   A(20,32,33)           115.0159         -DE/DX =    0.0                 !
 ! A70   A(30,32,33)           122.95           -DE/DX =    0.0                 !
 ! A71   A(21,33,32)           119.9361         -DE/DX =    0.0                 !
 ! A72   A(21,33,34)           107.1801         -DE/DX =    0.0                 !
 ! A73   A(32,33,34)           132.8644         -DE/DX =    0.0                 !
 ! A74   A(23,34,33)           104.6459         -DE/DX =    0.0                 !
 ! A75   A(23,34,35)           122.4443         -DE/DX =    0.0                 !
 ! A76   A(33,34,35)           132.845          -DE/DX =    0.0                 !
 ! A77   A(6,36,37)            119.8717         -DE/DX =    0.0                 !
 ! A78   A(6,36,38)            119.2409         -DE/DX =    0.0                 !
 ! A79   A(37,36,38)           120.8871         -DE/DX =    0.0                 !
 ! A80   A(36,37,39)           119.3222         -DE/DX =    0.0                 !
 ! A81   A(36,37,42)           120.3809         -DE/DX =    0.0                 !
 ! A82   A(39,37,42)           120.2709         -DE/DX =    0.0                 !
 ! A83   A(36,38,40)           119.1607         -DE/DX =    0.0                 !
 ! A84   A(36,38,43)           119.3709         -DE/DX =    0.0                 !
 ! A85   A(40,38,43)           121.4667         -DE/DX =    0.0                 !
 ! A86   A(37,39,41)           120.3215         -DE/DX =    0.0                 !
 ! A87   A(37,39,44)           119.4356         -DE/DX =    0.0                 !
 ! A88   A(41,39,44)           120.2347         -DE/DX =    0.0                 !
 ! A89   A(38,40,41)           120.5116         -DE/DX =    0.0                 !
 ! A90   A(38,40,45)           119.3876         -DE/DX =    0.0                 !
 ! A91   A(41,40,45)           120.0997         -DE/DX =    0.0                 !
 ! A92   A(39,41,40)           119.7875         -DE/DX =    0.0                 !
 ! A93   A(39,41,46)           120.0782         -DE/DX =    0.0                 !
 ! A94   A(40,41,46)           120.1327         -DE/DX =    0.0                 !
 ! A95   A(23,47,48)           119.9151         -DE/DX =    0.0                 !
 ! A96   A(23,47,49)           119.088          -DE/DX =    0.0                 !
 ! A97   A(48,47,49)           120.9968         -DE/DX =    0.0                 !
 ! A98   A(47,48,50)           119.2918         -DE/DX =    0.0                 !
 ! A99   A(47,48,53)           120.3352         -DE/DX =    0.0                 !
 ! A100  A(50,48,53)           120.3601         -DE/DX =    0.0                 !
 ! A101  A(47,49,51)           119.071          -DE/DX =    0.0                 !
 ! A102  A(47,49,54)           119.3824         -DE/DX =    0.0                 !
 ! A103  A(51,49,54)           121.5464         -DE/DX =    0.0                 !
 ! A104  A(48,50,52)           120.2672         -DE/DX =    0.0                 !
 ! A105  A(48,50,55)           119.4945         -DE/DX =    0.0                 !
 ! A106  A(52,50,55)           120.2339         -DE/DX =    0.0                 !
 ! A107  A(49,51,52)           120.5181         -DE/DX =    0.0                 !
 ! A108  A(49,51,56)           119.3547         -DE/DX =    0.0                 !
 ! A109  A(52,51,56)           120.1233         -DE/DX =    0.0                 !
 ! A110  A(50,52,51)           119.8477         -DE/DX =    0.0                 !
 ! A111  A(50,52,57)           120.0474         -DE/DX =    0.0                 !
 ! A112  A(51,52,57)           120.1048         -DE/DX =    0.0                 !
 ! A113  L(3,1,20,2,-1)        182.9135         -DE/DX =    0.0                 !
 ! A114  L(3,1,20,2,-2)        186.364          -DE/DX =    0.0                 !
 ! D1    D(2,1,3,7)            -95.4082         -DE/DX =    0.0                 !
 ! D2    D(2,1,3,15)            76.8732         -DE/DX =    0.0                 !
 ! D3    D(4,1,3,7)            179.4904         -DE/DX =    0.0                 !
 ! D4    D(4,1,3,15)            -8.2282         -DE/DX =    0.0                 !
 ! D5    D(19,1,3,7)            16.8944         -DE/DX =    0.0                 !
 ! D6    D(19,1,3,15)         -170.8242         -DE/DX =    0.0                 !
 ! D7    D(21,1,3,7)           102.3885         -DE/DX =    0.0                 !
 ! D8    D(21,1,3,15)          -85.3301         -DE/DX =    0.0                 !
 ! D9    D(7,3,20,24)          -82.5775         -DE/DX =    0.0                 !
 ! D10   D(7,3,20,32)           93.967          -DE/DX =    0.0                 !
 ! D11   D(15,3,20,24)          91.9756         -DE/DX =    0.0                 !
 ! D12   D(15,3,20,32)         -91.4799         -DE/DX =    0.0                 !
 ! D13   D(2,1,4,5)             86.5371         -DE/DX =    0.0                 !
 ! D14   D(2,1,4,16)           -82.9469         -DE/DX =    0.0                 !
 ! D15   D(3,1,4,5)            177.6717         -DE/DX =    0.0                 !
 ! D16   D(3,1,4,16)             8.1877         -DE/DX =    0.0                 !
 ! D17   D(19,1,4,5)          -127.8679         -DE/DX =    0.0                 !
 ! D18   D(19,1,4,16)           62.6481         -DE/DX =    0.0                 !
 ! D19   D(20,1,4,5)            -5.8329         -DE/DX =    0.0                 !
 ! D20   D(20,1,4,16)         -175.3169         -DE/DX =    0.0                 !
 ! D21   D(21,1,4,5)           -77.1141         -DE/DX =    0.0                 !
 ! D22   D(21,1,4,16)          113.4019         -DE/DX =    0.0                 !
 ! D23   D(2,1,20,24)           16.0612         -DE/DX =    0.0                 !
 ! D24   D(2,1,20,32)         -170.6663         -DE/DX =    0.0                 !
 ! D25   D(4,1,20,24)          101.7876         -DE/DX =    0.0                 !
 ! D26   D(4,1,20,32)          -84.9399         -DE/DX =    0.0                 !
 ! D27   D(19,1,20,24)         -96.3398         -DE/DX =    0.0                 !
 ! D28   D(19,1,20,32)          76.9326         -DE/DX =    0.0                 !
 ! D29   D(21,1,20,24)         179.3944         -DE/DX =    0.0                 !
 ! D30   D(21,1,20,32)          -7.3332         -DE/DX =    0.0                 !
 ! D31   D(2,1,21,22)         -131.0226         -DE/DX =    0.0                 !
 ! D32   D(2,1,21,33)           60.0534         -DE/DX =    0.0                 !
 ! D33   D(3,1,21,22)           -8.9769         -DE/DX =    0.0                 !
 ! D34   D(3,1,21,33)         -177.9008         -DE/DX =    0.0                 !
 ! D35   D(4,1,21,22)          -79.951          -DE/DX =    0.0                 !
 ! D36   D(4,1,21,33)          111.1251         -DE/DX =    0.0                 !
 ! D37   D(19,1,21,22)          83.4728         -DE/DX =    0.0                 !
 ! D38   D(19,1,21,33)         -85.4511         -DE/DX =    0.0                 !
 ! D39   D(20,1,21,22)         176.4004         -DE/DX =    0.0                 !
 ! D40   D(20,1,21,33)           7.4765         -DE/DX =    0.0                 !
 ! D41   D(1,3,7,8)             -7.6084         -DE/DX =    0.0                 !
 ! D42   D(1,3,7,9)            172.5913         -DE/DX =    0.0                 !
 ! D43   D(15,3,7,8)          -179.7971         -DE/DX =    0.0                 !
 ! D44   D(15,3,7,9)             0.4026         -DE/DX =    0.0                 !
 ! D45   D(1,3,15,13)         -172.983          -DE/DX =    0.0                 !
 ! D46   D(1,3,15,16)            6.8855         -DE/DX =    0.0                 !
 ! D47   D(7,3,15,13)           -0.3875         -DE/DX =    0.0                 !
 ! D48   D(7,3,15,16)          179.481          -DE/DX =    0.0                 !
 ! D49   D(1,4,5,6)           -169.2238         -DE/DX =    0.0                 !
 ! D50   D(16,4,5,6)             0.4357         -DE/DX =    0.0                 !
 ! D51   D(1,4,16,15)           -7.9655         -DE/DX =    0.0                 !
 ! D52   D(1,4,16,17)          171.7983         -DE/DX =    0.0                 !
 ! D53   D(5,4,16,15)          179.8511         -DE/DX =    0.0                 !
 ! D54   D(5,4,16,17)           -0.3851         -DE/DX =    0.0                 !
 ! D55   D(4,5,6,17)            -0.3283         -DE/DX =    0.0                 !
 ! D56   D(4,5,6,36)           179.5491         -DE/DX =    0.0                 !
 ! D57   D(5,6,17,16)            0.0916         -DE/DX =    0.0                 !
 ! D58   D(5,6,17,18)         -178.5816         -DE/DX =    0.0                 !
 ! D59   D(36,6,17,16)        -179.7729         -DE/DX =    0.0                 !
 ! D60   D(36,6,17,18)           1.5539         -DE/DX =    0.0                 !
 ! D61   D(5,6,36,37)         -148.6631         -DE/DX =    0.0                 !
 ! D62   D(5,6,36,38)           31.1558         -DE/DX =    0.0                 !
 ! D63   D(17,6,36,37)          31.1896         -DE/DX =    0.0                 !
 ! D64   D(17,6,36,38)        -148.9914         -DE/DX =    0.0                 !
 ! D65   D(3,7,9,10)          -179.794          -DE/DX =    0.0                 !
 ! D66   D(3,7,9,11)            -0.224          -DE/DX =    0.0                 !
 ! D67   D(8,7,9,10)             0.4202         -DE/DX =    0.0                 !
 ! D68   D(8,7,9,11)           179.9902         -DE/DX =    0.0                 !
 ! D69   D(7,9,11,12)         -179.7427         -DE/DX =    0.0                 !
 ! D70   D(7,9,11,13)            0.0237         -DE/DX =    0.0                 !
 ! D71   D(10,9,11,12)          -0.1794         -DE/DX =    0.0                 !
 ! D72   D(10,9,11,13)         179.5869         -DE/DX =    0.0                 !
 ! D73   D(9,11,13,14)        -179.6918         -DE/DX =    0.0                 !
 ! D74   D(9,11,13,15)          -0.011          -DE/DX =    0.0                 !
 ! D75   D(12,11,13,14)          0.0757         -DE/DX =    0.0                 !
 ! D76   D(12,11,13,15)        179.7565         -DE/DX =    0.0                 !
 ! D77   D(11,13,15,3)           0.1951         -DE/DX =    0.0                 !
 ! D78   D(11,13,15,16)       -179.6628         -DE/DX =    0.0                 !
 ! D79   D(14,13,15,3)         179.8765         -DE/DX =    0.0                 !
 ! D80   D(14,13,15,16)          0.0186         -DE/DX =    0.0                 !
 ! D81   D(3,15,16,4)            1.014          -DE/DX =    0.0                 !
 ! D82   D(3,15,16,17)        -178.6777         -DE/DX =    0.0                 !
 ! D83   D(13,15,16,4)        -179.1188         -DE/DX =    0.0                 !
 ! D84   D(13,15,16,17)          1.1894         -DE/DX =    0.0                 !
 ! D85   D(4,16,17,6)            0.167          -DE/DX =    0.0                 !
 ! D86   D(4,16,17,18)         178.6425         -DE/DX =    0.0                 !
 ! D87   D(15,16,17,6)         179.8873         -DE/DX =    0.0                 !
 ! D88   D(15,16,17,18)         -1.6372         -DE/DX =    0.0                 !
 ! D89   D(1,20,24,25)          -6.8574         -DE/DX =    0.0                 !
 ! D90   D(1,20,24,26)         173.4409         -DE/DX =    0.0                 !
 ! D91   D(32,20,24,25)        179.9456         -DE/DX =    0.0                 !
 ! D92   D(32,20,24,26)          0.2438         -DE/DX =    0.0                 !
 ! D93   D(1,20,32,30)        -173.8302         -DE/DX =    0.0                 !
 ! D94   D(1,20,32,33)           5.9688         -DE/DX =    0.0                 !
 ! D95   D(24,20,32,30)         -0.2913         -DE/DX =    0.0                 !
 ! D96   D(24,20,32,33)        179.5076         -DE/DX =    0.0                 !
 ! D97   D(1,21,22,23)        -168.5632         -DE/DX =    0.0                 !
 ! D98   D(33,21,22,23)          0.5474         -DE/DX =    0.0                 !
 ! D99   D(1,21,33,32)          -7.4493         -DE/DX =    0.0                 !
 ! D100  D(1,21,33,34)         171.1503         -DE/DX =    0.0                 !
 ! D101  D(22,21,33,32)       -179.2118         -DE/DX =    0.0                 !
 ! D102  D(22,21,33,34)         -0.6122         -DE/DX =    0.0                 !
 ! D103  D(21,22,23,34)         -0.2801         -DE/DX =    0.0                 !
 ! D104  D(21,22,23,47)        178.5107         -DE/DX =    0.0                 !
 ! D105  D(22,23,34,33)         -0.0908         -DE/DX =    0.0                 !
 ! D106  D(22,23,34,35)        177.3283         -DE/DX =    0.0                 !
 ! D107  D(47,23,34,33)       -178.7518         -DE/DX =    0.0                 !
 ! D108  D(47,23,34,35)         -1.3328         -DE/DX =    0.0                 !
 ! D109  D(22,23,47,48)        146.8291         -DE/DX =    0.0                 !
 ! D110  D(22,23,47,49)        -33.2746         -DE/DX =    0.0                 !
 ! D111  D(34,23,47,48)        -34.6243         -DE/DX =    0.0                 !
 ! D112  D(34,23,47,49)        145.272          -DE/DX =    0.0                 !
 ! D113  D(20,24,26,27)       -179.7797         -DE/DX =    0.0                 !
 ! D114  D(20,24,26,28)         -0.1444         -DE/DX =    0.0                 !
 ! D115  D(25,24,26,27)          0.5405         -DE/DX =    0.0                 !
 ! D116  D(25,24,26,28)       -179.8242         -DE/DX =    0.0                 !
 ! D117  D(24,26,28,29)       -179.7587         -DE/DX =    0.0                 !
 ! D118  D(24,26,28,30)          0.087          -DE/DX =    0.0                 !
 ! D119  D(27,26,28,29)         -0.1292         -DE/DX =    0.0                 !
 ! D120  D(27,26,28,30)        179.7164         -DE/DX =    0.0                 !
 ! D121  D(26,28,30,31)       -179.8652         -DE/DX =    0.0                 !
 ! D122  D(26,28,30,32)         -0.1322         -DE/DX =    0.0                 !
 ! D123  D(29,28,30,31)         -0.0188         -DE/DX =    0.0                 !
 ! D124  D(29,28,30,32)        179.7142         -DE/DX =    0.0                 !
 ! D125  D(28,30,32,20)          0.2384         -DE/DX =    0.0                 !
 ! D126  D(28,30,32,33)       -179.5445         -DE/DX =    0.0                 !
 ! D127  D(31,30,32,20)        179.972          -DE/DX =    0.0                 !
 ! D128  D(31,30,32,33)          0.1891         -DE/DX =    0.0                 !
 ! D129  D(20,32,33,21)          1.2701         -DE/DX =    0.0                 !
 ! D130  D(20,32,33,34)       -176.9044         -DE/DX =    0.0                 !
 ! D131  D(30,32,33,21)       -178.933          -DE/DX =    0.0                 !
 ! D132  D(30,32,33,34)          2.8924         -DE/DX =    0.0                 !
 ! D133  D(21,33,34,23)          0.408          -DE/DX =    0.0                 !
 ! D134  D(21,33,34,35)       -176.621          -DE/DX =    0.0                 !
 ! D135  D(32,33,34,23)        178.7523         -DE/DX =    0.0                 !
 ! D136  D(32,33,34,35)          1.7233         -DE/DX =    0.0                 !
 ! D137  D(6,36,37,39)        -179.241          -DE/DX =    0.0                 !
 ! D138  D(6,36,37,42)           2.6083         -DE/DX =    0.0                 !
 ! D139  D(38,36,37,39)          0.9431         -DE/DX =    0.0                 !
 ! D140  D(38,36,37,42)       -177.2076         -DE/DX =    0.0                 !
 ! D141  D(6,36,38,40)         179.9492         -DE/DX =    0.0                 !
 ! D142  D(6,36,38,43)          -0.523          -DE/DX =    0.0                 !
 ! D143  D(37,36,38,40)         -0.2338         -DE/DX =    0.0                 !
 ! D144  D(37,36,38,43)        179.2941         -DE/DX =    0.0                 !
 ! D145  D(36,37,39,41)         -0.8278         -DE/DX =    0.0                 !
 ! D146  D(36,37,39,44)       -179.7905         -DE/DX =    0.0                 !
 ! D147  D(42,37,39,41)        177.3249         -DE/DX =    0.0                 !
 ! D148  D(42,37,39,44)         -1.6377         -DE/DX =    0.0                 !
 ! D149  D(36,38,40,41)         -0.5975         -DE/DX =    0.0                 !
 ! D150  D(36,38,40,45)        179.7814         -DE/DX =    0.0                 !
 ! D151  D(43,38,40,41)        179.8849         -DE/DX =    0.0                 !
 ! D152  D(43,38,40,45)          0.2638         -DE/DX =    0.0                 !
 ! D153  D(37,39,41,40)          0.012          -DE/DX =    0.0                 !
 ! D154  D(37,39,41,46)       -179.5403         -DE/DX =    0.0                 !
 ! D155  D(44,39,41,40)        178.9664         -DE/DX =    0.0                 !
 ! D156  D(44,39,41,46)         -0.586          -DE/DX =    0.0                 !
 ! D157  D(38,40,41,39)          0.7099         -DE/DX =    0.0                 !
 ! D158  D(38,40,41,46)       -179.738          -DE/DX =    0.0                 !
 ! D159  D(45,40,41,39)       -179.6717         -DE/DX =    0.0                 !
 ! D160  D(45,40,41,46)         -0.1196         -DE/DX =    0.0                 !
 ! D161  D(23,47,48,50)        179.1615         -DE/DX =    0.0                 !
 ! D162  D(23,47,48,53)         -2.1407         -DE/DX =    0.0                 !
 ! D163  D(49,47,48,50)         -0.7328         -DE/DX =    0.0                 !
 ! D164  D(49,47,48,53)        177.9649         -DE/DX =    0.0                 !
 ! D165  D(23,47,49,51)       -179.8819         -DE/DX =    0.0                 !
 ! D166  D(23,47,49,54)         -0.0528         -DE/DX =    0.0                 !
 ! D167  D(48,47,49,51)          0.0134         -DE/DX =    0.0                 !
 ! D168  D(48,47,49,54)        179.8424         -DE/DX =    0.0                 !
 ! D169  D(47,48,50,52)          0.8012         -DE/DX =    0.0                 !
 ! D170  D(47,48,50,55)       -179.9626         -DE/DX =    0.0                 !
 ! D171  D(53,48,50,52)       -177.8963         -DE/DX =    0.0                 !
 ! D172  D(53,48,50,55)          1.34           -DE/DX =    0.0                 !
 ! D173  D(47,49,51,52)          0.6442         -DE/DX =    0.0                 !
 ! D174  D(47,49,51,56)        179.9232         -DE/DX =    0.0                 !
 ! D175  D(54,49,51,52)       -179.181          -DE/DX =    0.0                 !
 ! D176  D(54,49,51,56)          0.098          -DE/DX =    0.0                 !
 ! D177  D(48,50,52,51)         -0.1564         -DE/DX =    0.0                 !
 ! D178  D(48,50,52,57)        179.7406         -DE/DX =    0.0                 !
 ! D179  D(55,50,52,51)       -179.387          -DE/DX =    0.0                 !
 ! D180  D(55,50,52,57)          0.51           -DE/DX =    0.0                 !
 ! D181  D(49,51,52,50)         -0.5762         -DE/DX =    0.0                 !
 ! D182  D(49,51,52,57)        179.5268         -DE/DX =    0.0                 !
 ! D183  D(56,51,52,50)       -179.8496         -DE/DX =    0.0                 !
 ! D184  D(56,51,52,57)          0.2534         -DE/DX =    0.0                 !
 --------------------------------------------------------------------------------
 Lowest energy point so far.  Saving SCF results.
 GradGradGradGradGradGradGradGradGradGradGradGradGradGradGradGradGradGrad

 Largest change from initial coordinates is atom   48       0.000 Angstoms.
 Leave Link  103 at Sat Oct 20 16:31:24 2018, MaxMem=  1073741824 cpu:         5.3
 (Enter /soft/sl6.3/x86_64/gaussian/g09_d01/g09/l202.exe)
 Stoichiometry    C26H20Cl2FeN8(5)
 Framework group  C1[X(C26H20Cl2FeN8)]
 Deg. of freedom   165
 Full point group                 C1      NOp   1
 RotChk:  IX=0 Diff= 7.07D-16
 Largest Abelian subgroup         C1      NOp   1
 Largest concise Abelian subgroup C1      NOp   1
                         Standard orientation:                         
 ---------------------------------------------------------------------
 Center     Atomic      Atomic             Coordinates (Angstroms)
 Number     Number       Type             X           Y           Z
 ---------------------------------------------------------------------
      1         26           0       -0.031137   -1.877929    0.250608
      2         17           0       -2.016601   -3.144464    0.703685
      3          7           0       -0.436700   -2.051261   -1.954732
      4          7           0       -1.466695   -0.178538   -0.282177
      5          7           0       -2.074640    0.758487    0.368291
      6          7           0       -2.976490    1.303094   -0.477265
      7          6           0        0.114850   -2.996760   -2.722602
      8          1           0        0.874296   -3.599836   -2.236593
      9          6           0       -0.255268   -3.190170   -4.049643
     10          1           0        0.216509   -3.970955   -4.632621
     11          6           0       -1.238927   -2.372345   -4.596315
     12          1           0       -1.554436   -2.498136   -5.625703
     13          6           0       -1.818258   -1.390931   -3.801745
     14          1           0       -2.590051   -0.742200   -4.197696
     15          6           0       -1.391947   -1.260022   -2.479656
     16          6           0       -1.943450   -0.263816   -1.559968
     17          6           0       -2.924255    0.692466   -1.692141
     18          1           0       -3.546175    0.991427   -2.516333
     19         17           0        1.918311   -3.255879    0.146610
     20          7           0        0.333570   -1.434866    2.425757
     21          7           0        1.454881   -0.134955    0.321309
     22          7           0        2.119183    0.550495   -0.550142
     23          7           0        3.024551    1.284002    0.133161
     24          6           0       -0.263657   -2.109866    3.413323
     25          1           0       -1.027093   -2.811657    3.094966
     26          6           0        0.065983   -1.920701    4.751736
     27          1           0       -0.441900   -2.492589    5.517894
     28          6           0        1.055330   -0.997421    5.073319
     29          1           0        1.339841   -0.827783    6.105466
     30          6           0        1.679942   -0.294028    4.050676
     31          1           0        2.455395    0.429811    4.269973
     32          6           0        1.293472   -0.541432    2.732959
     33          6           0        1.896052    0.139033    1.585297
     34          6           0        2.918050    1.054085    1.469846
     35          1           0        3.576799    1.508749    2.187565
     36          6           0       -3.821227    2.368811   -0.048025
     37          6           0       -5.102152    2.498203   -0.583137
     38          6           0       -3.350907    3.267782    0.908815
     39          6           0       -5.911174    3.551916   -0.167746
     40          6           0       -4.175609    4.306961    1.325380
     41          6           0       -5.451956    4.457470    0.785523
     42          1           0       -5.475709    1.769768   -1.292059
     43          1           0       -2.357605    3.137644    1.315810
     44          1           0       -6.908224    3.652257   -0.579869
     45          1           0       -3.815206    5.005513    2.071308
     46          1           0       -6.087857    5.271960    1.111508
     47          6           0        3.939598    2.130768   -0.559327
     48          6           0        4.358007    3.326263    0.023417
     49          6           0        4.404269    1.742990   -1.815765
     50          6           0        5.265008    4.134410   -0.656271
     51          6           0        5.298453    2.567754   -2.489626
     52          6           0        5.735474    3.759178   -1.912482
     53          1           0        3.965141    3.632997    0.985166
     54          1           0        4.064469    0.808913   -2.242155
     55          1           0        5.592878    5.063957   -0.206137
     56          1           0        5.663402    2.270335   -3.465557
     57          1           0        6.438215    4.393018   -2.440224
 ---------------------------------------------------------------------
 Rotational constants (GHZ):      0.0871220      0.0692321      0.0625151
 Leave Link  202 at Sat Oct 20 16:31:24 2018, MaxMem=  1073741824 cpu:         0.1
 (Enter /soft/sl6.3/x86_64/gaussian/g09_d01/g09/l9999.exe)
 1\1\GINC-NODE0404\FOpt\UB3LYP\6-311G(d,p)\C26H20Cl2Fe1N8(5)\CONRADJ\20
 -Oct-2018\0\\#P b3lyp/6-311G(d,p) opt scf=(conver=8)\\Comment:\\0,5\Fe
 ,-0.031137,-1.877929,0.250608\Cl,-2.016601,-3.144464,0.703685\N,-0.436
 7,-2.051261,-1.954732\N,-1.466695,-0.178538,-0.282177\N,-2.07464,0.758
 487,0.368291\N,-2.97649,1.303094,-0.477265\C,0.11485,-2.99676,-2.72260
 2\H,0.874296,-3.599836,-2.236593\C,-0.255268,-3.19017,-4.049643\H,0.21
 6509,-3.970955,-4.632621\C,-1.238927,-2.372345,-4.596315\H,-1.554436,-
 2.498136,-5.625703\C,-1.818258,-1.390931,-3.801745\H,-2.590051,-0.7422
 ,-4.197696\C,-1.391947,-1.260022,-2.479656\C,-1.94345,-0.263816,-1.559
 968\C,-2.924255,0.692466,-1.692141\H,-3.546175,0.991427,-2.516333\Cl,1
 .918311,-3.255879,0.14661\N,0.33357,-1.434866,2.425757\N,1.454881,-0.1
 34955,0.321309\N,2.119183,0.550495,-0.550142\N,3.024551,1.284002,0.133
 161\C,-0.263657,-2.109866,3.413323\H,-1.027093,-2.811657,3.094966\C,0.
 065983,-1.920701,4.751736\H,-0.4419,-2.492589,5.517894\C,1.05533,-0.99
 7421,5.073319\H,1.339841,-0.827783,6.105466\C,1.679942,-0.294028,4.050
 676\H,2.455395,0.429811,4.269973\C,1.293472,-0.541432,2.732959\C,1.896
 052,0.139033,1.585297\C,2.91805,1.054085,1.469846\H,3.576799,1.508749,
 2.187565\C,-3.821227,2.368811,-0.048025\C,-5.102152,2.498203,-0.583137
 \C,-3.350907,3.267782,0.908815\C,-5.911174,3.551916,-0.167746\C,-4.175
 609,4.306961,1.32538\C,-5.451956,4.45747,0.785523\H,-5.475709,1.769768
 ,-1.292059\H,-2.357605,3.137644,1.31581\H,-6.908224,3.652258,-0.579869
 \H,-3.815205,5.005513,2.071308\H,-6.087856,5.271961,1.111508\C,3.93959
 8,2.130768,-0.559327\C,4.358007,3.326263,0.023417\C,4.404269,1.74299,-
 1.815765\C,5.265008,4.13441,-0.656271\C,5.298453,2.567754,-2.489626\C,
 5.735474,3.759178,-1.912482\H,3.965141,3.632997,0.985166\H,4.064469,0.
 808913,-2.242155\H,5.592879,5.063957,-0.206137\H,5.663402,2.270335,-3.
 465557\H,6.438215,4.393017,-2.440224\\Version=AS64L-G09RevD.01\State=5
 -A\HF=-3625.4184802\S2=6.016754\S2-1=0.\S2A=6.000045\RMSD=2.928e-09\RM
 SF=4.183e-06\Dipole=0.0995684,5.8754607,-0.8146507\Quadrupole=6.416289
 6,-29.1656984,22.7494089,1.7265163,11.1141335,11.3502979\PG=C01 [X(C26
 H20Cl2Fe1N8)]\\@


 ALL OUR THINKING ABOUT NATURE MUST NECESSARILY MOVE IN CIRCLES OR SPIRALS;
 FOR WE CAN ONLY UNDERSTAND NATURE IF WE THINK ABOUT HER, AND WE CAN ONLY
 THINK BECAUSE OUR BRAIN IS BUILT IN ACCORDANCE WITH NATURE'S LAWS.

                                             -- TIMOTHY FERRIS, "GALAXIES"
 Job cpu time:       0 days 10 hours 38 minutes  2.9 seconds.
 File lengths (MBytes):  RWF=    641 Int=      0 D2E=      0 Chk=     57 Scr=      1
 Normal termination of Gaussian 09 at Sat Oct 20 16:31:24 2018.
