# Supplementary material for: DFT and CV data of 4-phenyl-substituted dichloro(bis{2-[1-(phenyl)-1H-1,2,3-triazol-4-yl-κN3]pyridine-κN})iron(II) coordination compounds
Source: Data Brief. 2018 Oct 27;21:1458–71. doi: 10.1016/j.dib.2018.10.085 (PMC6234228; doi:10.1016/j.dib.2018.10.085)
Supplement: Supplementary file 2 — Supplementary material. [file mmc2.zip › DIB_DFT_files_Fe/FeCl2L12_H_trans1.log]

 Entering Gaussian System, Link 0=g09
 Input=FeCl2L12_H_trans1.com
 Output=FeCl2L12_H_trans1.log
 Initial command:
 /soft/sl6.3/x86_64/gaussian/g09_d01/g09/l1.exe "/scratch/conradj/558869.ui.FeCl2L12_H_trans1/Gau-11953.inp" -scrdir="/scratch/conradj/558869.ui.FeCl2L12_H_trans1/"
 Default linda workers:  node0405-ib,node0406-ib
 Default is to use  16 SMP processors on each worker.
 Entering Link 1 = /soft/sl6.3/x86_64/gaussian/g09_d01/g09/l1.exe PID=     11954.
  
 Copyright (c) 1988,1990,1992,1993,1995,1998,2003,2009,2013,
            Gaussian, Inc.  All Rights Reserved.
  
 This is part of the Gaussian(R) 09 program.  It is based on
 the Gaussian(R) 03 system (copyright 2003, Gaussian, Inc.),
 the Gaussian(R) 98 system (copyright 1998, Gaussian, Inc.),
 the Gaussian(R) 94 system (copyright 1995, Gaussian, Inc.),
 the Gaussian 92(TM) system (copyright 1992, Gaussian, Inc.),
 the Gaussian 90(TM) system (copyright 1990, Gaussian, Inc.),
 the Gaussian 88(TM) system (copyright 1988, Gaussian, Inc.),
 the Gaussian 86(TM) system (copyright 1986, Carnegie Mellon
 University), and the Gaussian 82(TM) system (copyright 1983,
 Carnegie Mellon University). Gaussian is a federally registered
 trademark of Gaussian, Inc.
  
 This software contains proprietary and confidential information,
 including trade secrets, belonging to Gaussian, Inc.
  
 This software is provided under written license and may be
 used, copied, transmitted, or stored only in accord with that
 written license.
  
 The following legend is applicable only to US Government
 contracts under FAR:
  
                    RESTRICTED RIGHTS LEGEND
  
 Use, reproduction and disclosure by the US Government is
 subject to restrictions as set forth in subparagraphs (a)
 and (c) of the Commercial Computer Software - Restricted
 Rights clause in FAR 52.227-19.
  
 Gaussian, Inc.
 340 Quinnipiac St., Bldg. 40, Wallingford CT 06492
  
  
 ---------------------------------------------------------------
 Warning -- This program may not be used in any manner that
 competes with the business of Gaussian, Inc. or will provide
 assistance to any competitor of Gaussian, Inc.  The licensee
 of this program is prohibited from giving any competitor of
 Gaussian, Inc. access to this program.  By using this program,
 the user acknowledges that Gaussian, Inc. is engaged in the
 business of creating and licensing software in the field of
 computational chemistry and represents and warrants to the
 licensee that it is not a competitor of Gaussian, Inc. and that
 it will not use this program in any manner prohibited above.
 ---------------------------------------------------------------
  

 Cite this work as:
 Gaussian 09, Revision D.01,
 M. J. Frisch, G. W. Trucks, H. B. Schlegel, G. E. Scuseria, 
 M. A. Robb, J. R. Cheeseman, G. Scalmani, V. Barone, B. Mennucci, 
 G. A. Petersson, H. Nakatsuji, M. Caricato, X. Li, H. P. Hratchian, 
 A. F. Izmaylov, J. Bloino, G. Zheng, J. L. Sonnenberg, M. Hada, 
 M. Ehara, K. Toyota, R. Fukuda, J. Hasegawa, M. Ishida, T. Nakajima, 
 Y. Honda, O. Kitao, H. Nakai, T. Vreven, J. A. Montgomery, Jr., 
 J. E. Peralta, F. Ogliaro, M. Bearpark, J. J. Heyd, E. Brothers, 
 K. N. Kudin, V. N. Staroverov, T. Keith, R. Kobayashi, J. Normand, 
 K. Raghavachari, A. Rendell, J. C. Burant, S. S. Iyengar, J. Tomasi, 
 M. Cossi, N. Rega, J. M. Millam, M. Klene, J. E. Knox, J. B. Cross, 
 V. Bakken, C. Adamo, J. Jaramillo, R. Gomperts, R. E. Stratmann, 
 O. Yazyev, A. J. Austin, R. Cammi, C. Pomelli, J. W. Ochterski, 
 R. L. Martin, K. Morokuma, V. G. Zakrzewski, G. A. Voth, 
 P. Salvador, J. J. Dannenberg, S. Dapprich, A. D. Daniels, 
 O. Farkas, J. B. Foresman, J. V. Ortiz, J. Cioslowski, 
 and D. J. Fox, Gaussian, Inc., Wallingford CT, 2013.
 
 ******************************************
 Gaussian 09:  AS64L-G09RevD.01 24-Apr-2013
                20-Oct-2018 
 ******************************************
 %chk=FeCl2L12_H_trans1.chk
 SetLPE:  input flags="-opt 'Tsnet.Node.lindarsharg: ssh' "
 SetLPE:    new flags="-opt 'Tsnet.Node.lindarsharg: ssh'  -nodelist 'node0405-ib node0406-ib'"
 Will use up to    2 processors via Linda.
 ---------------------------------------
 #p b3lyp/6-311G(d,p) opt scf=(conver=8)
 ---------------------------------------
 1/14=-1,18=20,19=15,26=3,38=1/1,3;
 2/9=110,12=2,17=6,18=5,40=1/2;
 3/5=4,6=6,7=101,11=2,16=1,25=1,30=1,71=1,74=-5/1,2,3;
 4//1;
 5/5=2,6=8,38=5/2;
 6/7=2,8=2,9=2,10=2,28=1/1;
 7//1,2,3,16;
 1/14=-1,18=20,19=15,26=3/3(2);
 2/9=110/2;
 99//99;
 2/9=110/2;
 3/5=4,6=6,7=101,11=2,16=1,25=1,30=1,71=1,74=-5/1,2,3;
 4/5=5,16=3,69=1/1;
 5/5=2,6=8,38=5/2;
 7//1,2,3,16;
 1/14=-1,18=20,19=15,26=3/3(-5);
 2/9=110/2;
 6/7=2,8=2,9=2,10=2,19=2,28=1/1;
 99/9=1/99;
 Leave Link    1 at Sat Oct 20 14:21:28 2018, MaxMem=           0 cpu:         1.3
 (Enter /soft/sl6.3/x86_64/gaussian/g09_d01/g09/l101.exe)
 --------
 Comment:
 --------
 Symbolic Z-matrix:
 Charge =  0 Multiplicity = 5
 26                    0.        0.       0. 
 17                    0.01407  -0.15057  -2.39429 
 7                     0.22971   2.23809  -0.12427 
 7                     2.21038   0.38069  -0.01581 
 7                     3.2745   -0.35163   0.00992 
 7                     4.33137   0.48897  -0.01215 
 6                    -0.79325   3.09146  -0.18865 
 1                    -1.7812    2.64516  -0.19837 
 6                    -0.61692   4.47014  -0.24185 
 1                    -1.47626   5.1265   -0.29476 
 6                     0.67956   4.97498  -0.22531 
 1                     0.85679   6.04359  -0.26372 
 6                     1.7487    4.09064  -0.15993 
 1                     2.76832   4.45581  -0.14632 
 6                     1.48478   2.72072  -0.11249 
 6                     2.53918   1.70592  -0.05481 
 6                     3.91348   1.78258  -0.05306 
 1                     4.60131   2.60712  -0.10835 
 17                   -0.01407   0.15057   2.39428 
 7                    -0.22971  -2.23809   0.12427 
 7                    -2.21038  -0.38069   0.0158 
 7                    -3.2745    0.35163  -0.00993 
 7                    -4.33137  -0.48897   0.01215 
 6                     0.79325  -3.09146   0.18864 
 1                     1.7812   -2.64515   0.19836 
 6                     0.61692  -4.47014   0.24185 
 1                     1.47626  -5.1265    0.29476 
 6                    -0.67956  -4.97498   0.2253 
 1                    -0.85679  -6.04359   0.26371 
 6                    -1.7487   -4.09064   0.15991 
 1                    -2.76832  -4.45581   0.14631 
 6                    -1.48478  -2.72072   0.11248 
 6                    -2.53918  -1.70592   0.0548 
 6                    -3.91348  -1.78258   0.05302 
 1                    -4.60131  -2.60712   0.1083 
 6                     5.66445  -0.01861  -0.0087 
 6                     6.65813   0.65038   0.70411 
 6                     5.95085  -1.18129  -0.72292 
 6                     7.95839   0.15386   0.68756 
 6                     7.25126  -1.67449  -0.71818 
 6                     8.25737  -1.00798  -0.02039 
 1                     6.41354   1.53074   1.28587 
 1                     5.16077  -1.6777   -1.27021 
 1                     8.73339   0.6693    1.24235 
 1                     7.47967  -2.57772  -1.27149 
 1                     9.26962  -1.39458  -0.02569 
 6                    -5.66445   0.0186    0.00871 
 6                    -6.65813  -0.65037  -0.7041 
 6                    -5.95085   1.18128   0.72295 
 6                    -7.95839  -0.15385  -0.68754 
 6                    -7.25126   1.67447   0.71822 
 6                    -8.25737   1.00798   0.02043 
 1                    -6.41354  -1.53072  -1.28588 
 1                    -5.16077   1.67769   1.27024 
 1                    -8.73339  -0.66928  -1.24233 
 1                    -7.47966   2.5777    1.27155 
 1                    -9.26962   1.39458   0.02574 
 
 Add virtual bond connecting atoms N20        and Fe1        Dist= 4.26D+00.
 Add virtual bond connecting atoms N21        and Fe1        Dist= 4.24D+00.
 Add virtual bond connecting atoms N3         and Fe1        Dist= 4.26D+00.
 Add virtual bond connecting atoms N4         and Fe1        Dist= 4.24D+00.
 NAtoms=     57 NQM=       57 NQMF=       0 NMMI=      0 NMMIF=      0
                NMic=       0 NMicF=      0.
                    Isotopes and Nuclear Properties:
 (Nuclear quadrupole moments (NQMom) in fm**2, nuclear magnetic moments (NMagM)
  in nuclear magnetons)

  Atom         1           2           3           4           5           6           7           8           9          10
 IAtWgt=          56          35          14          14          14          14          12           1          12           1
 AtmWgt=  55.9349393  34.9688527  14.0030740  14.0030740  14.0030740  14.0030740  12.0000000   1.0078250  12.0000000   1.0078250
 NucSpn=           0           3           2           2           2           2           0           1           0           1
 AtZEff=   0.0000000   0.0000000   0.0000000   0.0000000   0.0000000   0.0000000   0.0000000   0.0000000   0.0000000   0.0000000
 NQMom=    0.0000000  -8.1650000   2.0440000   2.0440000   2.0440000   2.0440000   0.0000000   0.0000000   0.0000000   0.0000000
 NMagM=    0.0000000   0.8218740   0.4037610   0.4037610   0.4037610   0.4037610   0.0000000   2.7928460   0.0000000   2.7928460
 AtZNuc=  26.0000000  17.0000000   7.0000000   7.0000000   7.0000000   7.0000000   6.0000000   1.0000000   6.0000000   1.0000000

  Atom        11          12          13          14          15          16          17          18          19          20
 IAtWgt=          12           1          12           1          12          12          12           1          35          14
 AtmWgt=  12.0000000   1.0078250  12.0000000   1.0078250  12.0000000  12.0000000  12.0000000   1.0078250  34.9688527  14.0030740
 NucSpn=           0           1           0           1           0           0           0           1           3           2
 AtZEff=   0.0000000   0.0000000   0.0000000   0.0000000   0.0000000   0.0000000   0.0000000   0.0000000   0.0000000   0.0000000
 NQMom=    0.0000000   0.0000000   0.0000000   0.0000000   0.0000000   0.0000000   0.0000000   0.0000000  -8.1650000   2.0440000
 NMagM=    0.0000000   2.7928460   0.0000000   2.7928460   0.0000000   0.0000000   0.0000000   2.7928460   0.8218740   0.4037610
 AtZNuc=   6.0000000   1.0000000   6.0000000   1.0000000   6.0000000   6.0000000   6.0000000   1.0000000  17.0000000   7.0000000

  Atom        21          22          23          24          25          26          27          28          29          30
 IAtWgt=          14          14          14          12           1          12           1          12           1          12
 AtmWgt=  14.0030740  14.0030740  14.0030740  12.0000000   1.0078250  12.0000000   1.0078250  12.0000000   1.0078250  12.0000000
 NucSpn=           2           2           2           0           1           0           1           0           1           0
 AtZEff=   0.0000000   0.0000000   0.0000000   0.0000000   0.0000000   0.0000000   0.0000000   0.0000000   0.0000000   0.0000000
 NQMom=    2.0440000   2.0440000   2.0440000   0.0000000   0.0000000   0.0000000   0.0000000   0.0000000   0.0000000   0.0000000
 NMagM=    0.4037610   0.4037610   0.4037610   0.0000000   2.7928460   0.0000000   2.7928460   0.0000000   2.7928460   0.0000000
 AtZNuc=   7.0000000   7.0000000   7.0000000   6.0000000   1.0000000   6.0000000   1.0000000   6.0000000   1.0000000   6.0000000

  Atom        31          32          33          34          35          36          37          38          39          40
 IAtWgt=           1          12          12          12           1          12          12          12          12          12
 AtmWgt=   1.0078250  12.0000000  12.0000000  12.0000000   1.0078250  12.0000000  12.0000000  12.0000000  12.0000000  12.0000000
 NucSpn=           1           0           0           0           1           0           0           0           0           0
 AtZEff=   0.0000000   0.0000000   0.0000000   0.0000000   0.0000000   0.0000000   0.0000000   0.0000000   0.0000000   0.0000000
 NQMom=    0.0000000   0.0000000   0.0000000   0.0000000   0.0000000   0.0000000   0.0000000   0.0000000   0.0000000   0.0000000
 NMagM=    2.7928460   0.0000000   0.0000000   0.0000000   2.7928460   0.0000000   0.0000000   0.0000000   0.0000000   0.0000000
 AtZNuc=   1.0000000   6.0000000   6.0000000   6.0000000   1.0000000   6.0000000   6.0000000   6.0000000   6.0000000   6.0000000

  Atom        41          42          43          44          45          46          47          48          49          50
 IAtWgt=          12           1           1           1           1           1          12          12          12          12
 AtmWgt=  12.0000000   1.0078250   1.0078250   1.0078250   1.0078250   1.0078250  12.0000000  12.0000000  12.0000000  12.0000000
 NucSpn=           0           1           1           1           1           1           0           0           0           0
 AtZEff=   0.0000000   0.0000000   0.0000000   0.0000000   0.0000000   0.0000000   0.0000000   0.0000000   0.0000000   0.0000000
 NQMom=    0.0000000   0.0000000   0.0000000   0.0000000   0.0000000   0.0000000   0.0000000   0.0000000   0.0000000   0.0000000
 NMagM=    0.0000000   2.7928460   2.7928460   2.7928460   2.7928460   2.7928460   0.0000000   0.0000000   0.0000000   0.0000000
 AtZNuc=   6.0000000   1.0000000   1.0000000   1.0000000   1.0000000   1.0000000   6.0000000   6.0000000   6.0000000   6.0000000

  Atom        51          52          53          54          55          56          57
 IAtWgt=          12          12           1           1           1           1           1
 AtmWgt=  12.0000000  12.0000000   1.0078250   1.0078250   1.0078250   1.0078250   1.0078250
 NucSpn=           0           0           1           1           1           1           1
 AtZEff=   0.0000000   0.0000000   0.0000000   0.0000000   0.0000000   0.0000000   0.0000000
 NQMom=    0.0000000   0.0000000   0.0000000   0.0000000   0.0000000   0.0000000   0.0000000
 NMagM=    0.0000000   0.0000000   2.7928460   2.7928460   2.7928460   2.7928460   2.7928460
 AtZNuc=   6.0000000   6.0000000   1.0000000   1.0000000   1.0000000   1.0000000   1.0000000
 Leave Link  101 at Sat Oct 20 14:21:28 2018, MaxMem=  1073741824 cpu:         5.8
 (Enter /soft/sl6.3/x86_64/gaussian/g09_d01/g09/l103.exe)

 GradGradGradGradGradGradGradGradGradGradGradGradGradGradGradGradGradGrad
 Berny optimization.
 Initialization pass.
                           ----------------------------
                           !    Initial Parameters    !
                           ! (Angstroms and Degrees)  !
 --------------------------                            --------------------------
 ! Name  Definition              Value          Derivative Info.                !
 --------------------------------------------------------------------------------
 ! R1    R(1,2)                  2.3991         estimate D2E/DX2                !
 ! R2    R(1,3)                  2.2533         estimate D2E/DX2                !
 ! R3    R(1,4)                  2.243          estimate D2E/DX2                !
 ! R4    R(1,19)                 2.3991         estimate D2E/DX2                !
 ! R5    R(1,20)                 2.2533         estimate D2E/DX2                !
 ! R6    R(1,21)                 2.243          estimate D2E/DX2                !
 ! R7    R(3,7)                  1.3337         estimate D2E/DX2                !
 ! R8    R(3,15)                 1.3447         estimate D2E/DX2                !
 ! R9    R(4,5)                  1.292          estimate D2E/DX2                !
 ! R10   R(4,16)                 1.366          estimate D2E/DX2                !
 ! R11   R(5,6)                  1.3506         estimate D2E/DX2                !
 ! R12   R(6,17)                 1.36           estimate D2E/DX2                !
 ! R13   R(6,36)                 1.4264         estimate D2E/DX2                !
 ! R14   R(7,8)                  1.0841         estimate D2E/DX2                !
 ! R15   R(7,9)                  1.3909         estimate D2E/DX2                !
 ! R16   R(9,10)                 1.0826         estimate D2E/DX2                !
 ! R17   R(9,11)                 1.3914         estimate D2E/DX2                !
 ! R18   R(11,12)                1.0839         estimate D2E/DX2                !
 ! R19   R(11,13)                1.389          estimate D2E/DX2                !
 ! R20   R(13,14)                1.0831         estimate D2E/DX2                !
 ! R21   R(13,15)                1.3959         estimate D2E/DX2                !
 ! R22   R(15,16)                1.4645         estimate D2E/DX2                !
 ! R23   R(16,17)                1.3764         estimate D2E/DX2                !
 ! R24   R(17,18)                1.0752         estimate D2E/DX2                !
 ! R25   R(20,24)                1.3337         estimate D2E/DX2                !
 ! R26   R(20,32)                1.3447         estimate D2E/DX2                !
 ! R27   R(21,22)                1.292          estimate D2E/DX2                !
 ! R28   R(21,33)                1.366          estimate D2E/DX2                !
 ! R29   R(22,23)                1.3506         estimate D2E/DX2                !
 ! R30   R(23,34)                1.36           estimate D2E/DX2                !
 ! R31   R(23,47)                1.4264         estimate D2E/DX2                !
 ! R32   R(24,25)                1.0841         estimate D2E/DX2                !
 ! R33   R(24,26)                1.3909         estimate D2E/DX2                !
 ! R34   R(26,27)                1.0826         estimate D2E/DX2                !
 ! R35   R(26,28)                1.3914         estimate D2E/DX2                !
 ! R36   R(28,29)                1.0839         estimate D2E/DX2                !
 ! R37   R(28,30)                1.389          estimate D2E/DX2                !
 ! R38   R(30,31)                1.0831         estimate D2E/DX2                !
 ! R39   R(30,32)                1.3959         estimate D2E/DX2                !
 ! R40   R(32,33)                1.4645         estimate D2E/DX2                !
 ! R41   R(33,34)                1.3764         estimate D2E/DX2                !
 ! R42   R(34,35)                1.0752         estimate D2E/DX2                !
 ! R43   R(36,37)                1.3939         estimate D2E/DX2                !
 ! R44   R(36,38)                1.3943         estimate D2E/DX2                !
 ! R45   R(37,39)                1.3919         estimate D2E/DX2                !
 ! R46   R(37,42)                1.0832         estimate D2E/DX2                !
 ! R47   R(38,40)                1.3908         estimate D2E/DX2                !
 ! R48   R(38,43)                1.0817         estimate D2E/DX2                !
 ! R49   R(39,41)                1.393          estimate D2E/DX2                !
 ! R50   R(39,44)                1.0836         estimate D2E/DX2                !
 ! R51   R(40,41)                1.3941         estimate D2E/DX2                !
 ! R52   R(40,45)                1.0836         estimate D2E/DX2                !
 ! R53   R(41,46)                1.0836         estimate D2E/DX2                !
 ! R54   R(47,48)                1.3939         estimate D2E/DX2                !
 ! R55   R(47,49)                1.3943         estimate D2E/DX2                !
 ! R56   R(48,50)                1.3919         estimate D2E/DX2                !
 ! R57   R(48,53)                1.0832         estimate D2E/DX2                !
 ! R58   R(49,51)                1.3908         estimate D2E/DX2                !
 ! R59   R(49,54)                1.0817         estimate D2E/DX2                !
 ! R60   R(50,52)                1.393          estimate D2E/DX2                !
 ! R61   R(50,55)                1.0836         estimate D2E/DX2                !
 ! R62   R(51,52)                1.3941         estimate D2E/DX2                !
 ! R63   R(51,56)                1.0836         estimate D2E/DX2                !
 ! R64   R(52,57)                1.0836         estimate D2E/DX2                !
 ! A1    A(2,1,3)               90.3839         estimate D2E/DX2                !
 ! A2    A(2,1,4)               89.8762         estimate D2E/DX2                !
 ! A3    A(2,1,20)              89.6161         estimate D2E/DX2                !
 ! A4    A(2,1,21)              90.1237         estimate D2E/DX2                !
 ! A5    A(3,1,4)               74.3695         estimate D2E/DX2                !
 ! A6    A(3,1,19)              89.616          estimate D2E/DX2                !
 ! A7    A(3,1,21)             105.6305         estimate D2E/DX2                !
 ! A8    A(4,1,19)              90.1238         estimate D2E/DX2                !
 ! A9    A(4,1,20)             105.6305         estimate D2E/DX2                !
 ! A10   A(19,1,20)             90.3839         estimate D2E/DX2                !
 ! A11   A(19,1,21)             89.8763         estimate D2E/DX2                !
 ! A12   A(20,1,21)             74.3695         estimate D2E/DX2                !
 ! A13   A(1,3,7)              124.0555         estimate D2E/DX2                !
 ! A14   A(1,3,15)             116.8178         estimate D2E/DX2                !
 ! A15   A(7,3,15)             119.1199         estimate D2E/DX2                !
 ! A16   A(1,4,5)              135.6679         estimate D2E/DX2                !
 ! A17   A(1,4,16)             113.7076         estimate D2E/DX2                !
 ! A18   A(5,4,16)             110.6233         estimate D2E/DX2                !
 ! A19   A(4,5,6)              106.9415         estimate D2E/DX2                !
 ! A20   A(5,6,17)             110.6126         estimate D2E/DX2                !
 ! A21   A(5,6,36)             120.6503         estimate D2E/DX2                !
 ! A22   A(17,6,36)            128.7316         estimate D2E/DX2                !
 ! A23   A(3,7,8)              115.8476         estimate D2E/DX2                !
 ! A24   A(3,7,9)              122.6031         estimate D2E/DX2                !
 ! A25   A(8,7,9)              121.5492         estimate D2E/DX2                !
 ! A26   A(7,9,10)             120.1439         estimate D2E/DX2                !
 ! A27   A(7,9,11)             118.5094         estimate D2E/DX2                !
 ! A28   A(10,9,11)            121.3467         estimate D2E/DX2                !
 ! A29   A(9,11,12)            120.6406         estimate D2E/DX2                !
 ! A30   A(9,11,13)            119.1276         estimate D2E/DX2                !
 ! A31   A(12,11,13)           120.2317         estimate D2E/DX2                !
 ! A32   A(11,13,14)           120.6985         estimate D2E/DX2                !
 ! A33   A(11,13,15)           118.7429         estimate D2E/DX2                !
 ! A34   A(14,13,15)           120.5587         estimate D2E/DX2                !
 ! A35   A(3,15,13)            121.8964         estimate D2E/DX2                !
 ! A36   A(3,15,16)            115.0624         estimate D2E/DX2                !
 ! A37   A(13,15,16)           123.0402         estimate D2E/DX2                !
 ! A38   A(4,16,15)            120.0051         estimate D2E/DX2                !
 ! A39   A(4,16,17)            107.1171         estimate D2E/DX2                !
 ! A40   A(15,16,17)           132.8663         estimate D2E/DX2                !
 ! A41   A(6,17,16)            104.7054         estimate D2E/DX2                !
 ! A42   A(6,17,18)            122.3031         estimate D2E/DX2                !
 ! A43   A(16,17,18)           132.9516         estimate D2E/DX2                !
 ! A44   A(1,20,24)            124.0555         estimate D2E/DX2                !
 ! A45   A(1,20,32)            116.8178         estimate D2E/DX2                !
 ! A46   A(24,20,32)           119.1199         estimate D2E/DX2                !
 ! A47   A(1,21,22)            135.668          estimate D2E/DX2                !
 ! A48   A(1,21,33)            113.7076         estimate D2E/DX2                !
 ! A49   A(22,21,33)           110.6233         estimate D2E/DX2                !
 ! A50   A(21,22,23)           106.9415         estimate D2E/DX2                !
 ! A51   A(22,23,34)           110.6126         estimate D2E/DX2                !
 ! A52   A(22,23,47)           120.6504         estimate D2E/DX2                !
 ! A53   A(34,23,47)           128.7316         estimate D2E/DX2                !
 ! A54   A(20,24,25)           115.8476         estimate D2E/DX2                !
 ! A55   A(20,24,26)           122.6032         estimate D2E/DX2                !
 ! A56   A(25,24,26)           121.5492         estimate D2E/DX2                !
 ! A57   A(24,26,27)           120.1439         estimate D2E/DX2                !
 ! A58   A(24,26,28)           118.5094         estimate D2E/DX2                !
 ! A59   A(27,26,28)           121.3467         estimate D2E/DX2                !
 ! A60   A(26,28,29)           120.6406         estimate D2E/DX2                !
 ! A61   A(26,28,30)           119.1277         estimate D2E/DX2                !
 ! A62   A(29,28,30)           120.2317         estimate D2E/DX2                !
 ! A63   A(28,30,31)           120.6985         estimate D2E/DX2                !
 ! A64   A(28,30,32)           118.7429         estimate D2E/DX2                !
 ! A65   A(31,30,32)           120.5586         estimate D2E/DX2                !
 ! A66   A(20,32,30)           121.8964         estimate D2E/DX2                !
 ! A67   A(20,32,33)           115.0624         estimate D2E/DX2                !
 ! A68   A(30,32,33)           123.0402         estimate D2E/DX2                !
 ! A69   A(21,33,32)           120.0051         estimate D2E/DX2                !
 ! A70   A(21,33,34)           107.1171         estimate D2E/DX2                !
 ! A71   A(32,33,34)           132.8663         estimate D2E/DX2                !
 ! A72   A(23,34,33)           104.7055         estimate D2E/DX2                !
 ! A73   A(23,34,35)           122.303          estimate D2E/DX2                !
 ! A74   A(33,34,35)           132.9516         estimate D2E/DX2                !
 ! A75   A(6,36,37)            119.7796         estimate D2E/DX2                !
 ! A76   A(6,36,38)            119.1738         estimate D2E/DX2                !
 ! A77   A(37,36,38)           121.0466         estimate D2E/DX2                !
 ! A78   A(36,37,39)           119.2509         estimate D2E/DX2                !
 ! A79   A(36,37,42)           120.2475         estimate D2E/DX2                !
 ! A80   A(39,37,42)           120.4799         estimate D2E/DX2                !
 ! A81   A(36,38,40)           119.0799         estimate D2E/DX2                !
 ! A82   A(36,38,43)           119.4599         estimate D2E/DX2                !
 ! A83   A(40,38,43)           121.4598         estimate D2E/DX2                !
 ! A84   A(37,39,41)           120.2689         estimate D2E/DX2                !
 ! A85   A(37,39,44)           119.4958         estimate D2E/DX2                !
 ! A86   A(41,39,44)           120.2284         estimate D2E/DX2                !
 ! A87   A(38,40,41)           120.4625         estimate D2E/DX2                !
 ! A88   A(38,40,45)           119.4025         estimate D2E/DX2                !
 ! A89   A(41,40,45)           120.1317         estimate D2E/DX2                !
 ! A90   A(39,41,40)           119.884          estimate D2E/DX2                !
 ! A91   A(39,41,46)           120.0374         estimate D2E/DX2                !
 ! A92   A(40,41,46)           120.0783         estimate D2E/DX2                !
 ! A93   A(23,47,48)           119.7796         estimate D2E/DX2                !
 ! A94   A(23,47,49)           119.1739         estimate D2E/DX2                !
 ! A95   A(48,47,49)           121.0465         estimate D2E/DX2                !
 ! A96   A(47,48,50)           119.251          estimate D2E/DX2                !
 ! A97   A(47,48,53)           120.2475         estimate D2E/DX2                !
 ! A98   A(50,48,53)           120.4799         estimate D2E/DX2                !
 ! A99   A(47,49,51)           119.0799         estimate D2E/DX2                !
 ! A100  A(47,49,54)           119.4599         estimate D2E/DX2                !
 ! A101  A(51,49,54)           121.4598         estimate D2E/DX2                !
 ! A102  A(48,50,52)           120.2689         estimate D2E/DX2                !
 ! A103  A(48,50,55)           119.4958         estimate D2E/DX2                !
 ! A104  A(52,50,55)           120.2283         estimate D2E/DX2                !
 ! A105  A(49,51,52)           120.4625         estimate D2E/DX2                !
 ! A106  A(49,51,56)           119.4025         estimate D2E/DX2                !
 ! A107  A(52,51,56)           120.1317         estimate D2E/DX2                !
 ! A108  A(50,52,51)           119.884          estimate D2E/DX2                !
 ! A109  A(50,52,57)           120.0374         estimate D2E/DX2                !
 ! A110  A(51,52,57)           120.0783         estimate D2E/DX2                !
 ! A111  L(2,1,19,3,-1)        180.0            estimate D2E/DX2                !
 ! A112  L(3,1,20,2,-1)        180.0            estimate D2E/DX2                !
 ! A113  L(4,1,21,2,-1)        179.9999         estimate D2E/DX2                !
 ! A114  L(2,1,19,3,-2)        180.0            estimate D2E/DX2                !
 ! A115  L(3,1,20,2,-2)        180.0            estimate D2E/DX2                !
 ! A116  L(4,1,21,2,-2)        180.0            estimate D2E/DX2                !
 ! D1    D(2,1,3,7)             89.4976         estimate D2E/DX2                !
 ! D2    D(2,1,3,15)           -91.4623         estimate D2E/DX2                !
 ! D3    D(4,1,3,7)            179.2617         estimate D2E/DX2                !
 ! D4    D(4,1,3,15)            -1.6982         estimate D2E/DX2                !
 ! D5    D(19,1,3,7)           -90.5024         estimate D2E/DX2                !
 ! D6    D(19,1,3,15)           88.5377         estimate D2E/DX2                !
 ! D7    D(21,1,3,7)            -0.7382         estimate D2E/DX2                !
 ! D8    D(21,1,3,15)          178.3018         estimate D2E/DX2                !
 ! D9    D(7,3,20,24)         -179.9999         estimate D2E/DX2                !
 ! D10   D(7,3,20,32)            0.9599         estimate D2E/DX2                !
 ! D11   D(15,3,20,24)          -0.9599         estimate D2E/DX2                !
 ! D12   D(15,3,20,32)         180.0            estimate D2E/DX2                !
 ! D13   D(2,1,4,5)            -88.4431         estimate D2E/DX2                !
 ! D14   D(2,1,4,16)            91.9934         estimate D2E/DX2                !
 ! D15   D(3,1,4,5)           -178.8764         estimate D2E/DX2                !
 ! D16   D(3,1,4,16)             1.5601         estimate D2E/DX2                !
 ! D17   D(19,1,4,5)            91.5569         estimate D2E/DX2                !
 ! D18   D(19,1,4,16)          -88.0066         estimate D2E/DX2                !
 ! D19   D(20,1,4,5)             1.1236         estimate D2E/DX2                !
 ! D20   D(20,1,4,16)         -178.4399         estimate D2E/DX2                !
 ! D21   D(5,4,21,22)          179.9999         estimate D2E/DX2                !
 ! D22   D(5,4,21,33)           -0.4365         estimate D2E/DX2                !
 ! D23   D(16,4,21,22)           0.4363         estimate D2E/DX2                !
 ! D24   D(16,4,21,33)         179.9999         estimate D2E/DX2                !
 ! D25   D(2,1,20,24)           90.5024         estimate D2E/DX2                !
 ! D26   D(2,1,20,32)          -88.5377         estimate D2E/DX2                !
 ! D27   D(4,1,20,24)            0.7383         estimate D2E/DX2                !
 ! D28   D(4,1,20,32)         -178.3018         estimate D2E/DX2                !
 ! D29   D(19,1,20,24)         -89.4976         estimate D2E/DX2                !
 ! D30   D(19,1,20,32)          91.4623         estimate D2E/DX2                !
 ! D31   D(21,1,20,24)        -179.2617         estimate D2E/DX2                !
 ! D32   D(21,1,20,32)           1.6982         estimate D2E/DX2                !
 ! D33   D(2,1,21,22)          -91.5571         estimate D2E/DX2                !
 ! D34   D(2,1,21,33)           88.0065         estimate D2E/DX2                !
 ! D35   D(3,1,21,22)           -1.1238         estimate D2E/DX2                !
 ! D36   D(3,1,21,33)          178.4398         estimate D2E/DX2                !
 ! D37   D(19,1,21,22)          88.4429         estimate D2E/DX2                !
 ! D38   D(19,1,21,33)         -91.9935         estimate D2E/DX2                !
 ! D39   D(20,1,21,22)         178.8762         estimate D2E/DX2                !
 ! D40   D(20,1,21,33)          -1.5602         estimate D2E/DX2                !
 ! D41   D(1,3,7,8)             -1.178          estimate D2E/DX2                !
 ! D42   D(1,3,7,9)            178.8864         estimate D2E/DX2                !
 ! D43   D(15,3,7,8)           179.8027         estimate D2E/DX2                !
 ! D44   D(15,3,7,9)            -0.1329         estimate D2E/DX2                !
 ! D45   D(1,3,15,13)         -178.8092         estimate D2E/DX2                !
 ! D46   D(1,3,15,16)            1.5407         estimate D2E/DX2                !
 ! D47   D(7,3,15,13)            0.2804         estimate D2E/DX2                !
 ! D48   D(7,3,15,16)         -179.3697         estimate D2E/DX2                !
 ! D49   D(1,4,5,6)           -179.5804         estimate D2E/DX2                !
 ! D50   D(16,4,5,6)            -0.0075         estimate D2E/DX2                !
 ! D51   D(1,4,16,15)           -1.384          estimate D2E/DX2                !
 ! D52   D(1,4,16,17)          179.6971         estimate D2E/DX2                !
 ! D53   D(5,4,16,15)          178.9419         estimate D2E/DX2                !
 ! D54   D(5,4,16,17)            0.023          estimate D2E/DX2                !
 ! D55   D(4,5,6,17)            -0.0113         estimate D2E/DX2                !
 ! D56   D(4,5,6,36)          -179.2378         estimate D2E/DX2                !
 ! D57   D(5,6,17,16)            0.0248         estimate D2E/DX2                !
 ! D58   D(5,6,17,18)         -177.9541         estimate D2E/DX2                !
 ! D59   D(36,6,17,16)         179.1717         estimate D2E/DX2                !
 ! D60   D(36,6,17,18)           1.1928         estimate D2E/DX2                !
 ! D61   D(5,6,36,37)         -142.8294         estimate D2E/DX2                !
 ! D62   D(5,6,36,38)           37.1881         estimate D2E/DX2                !
 ! D63   D(17,6,36,37)          38.0987         estimate D2E/DX2                !
 ! D64   D(17,6,36,38)        -141.8838         estimate D2E/DX2                !
 ! D65   D(3,7,9,10)           179.9155         estimate D2E/DX2                !
 ! D66   D(3,7,9,11)            -0.0853         estimate D2E/DX2                !
 ! D67   D(8,7,9,10)            -0.0165         estimate D2E/DX2                !
 ! D68   D(8,7,9,11)           179.9828         estimate D2E/DX2                !
 ! D69   D(7,9,11,12)         -179.8992         estimate D2E/DX2                !
 ! D70   D(7,9,11,13)            0.1569         estimate D2E/DX2                !
 ! D71   D(10,9,11,12)           0.1            estimate D2E/DX2                !
 ! D72   D(10,9,11,13)        -179.8438         estimate D2E/DX2                !
 ! D73   D(9,11,13,14)         179.9584         estimate D2E/DX2                !
 ! D74   D(9,11,13,15)          -0.0188         estimate D2E/DX2                !
 ! D75   D(12,11,13,14)          0.0143         estimate D2E/DX2                !
 ! D76   D(12,11,13,15)       -179.9629         estimate D2E/DX2                !
 ! D77   D(11,13,15,3)          -0.2051         estimate D2E/DX2                !
 ! D78   D(11,13,15,16)        179.4168         estimate D2E/DX2                !
 ! D79   D(14,13,15,3)         179.8176         estimate D2E/DX2                !
 ! D80   D(14,13,15,16)         -0.5605         estimate D2E/DX2                !
 ! D81   D(3,15,16,4)           -0.0855         estimate D2E/DX2                !
 ! D82   D(3,15,16,17)         178.5048         estimate D2E/DX2                !
 ! D83   D(13,15,16,4)        -179.7311         estimate D2E/DX2                !
 ! D84   D(13,15,16,17)         -1.1409         estimate D2E/DX2                !
 ! D85   D(4,16,17,6)           -0.0282         estimate D2E/DX2                !
 ! D86   D(4,16,17,18)         177.6376         estimate D2E/DX2                !
 ! D87   D(15,16,17,6)        -178.7508         estimate D2E/DX2                !
 ! D88   D(15,16,17,18)         -1.085          estimate D2E/DX2                !
 ! D89   D(1,20,24,25)           1.178          estimate D2E/DX2                !
 ! D90   D(1,20,24,26)        -178.8865         estimate D2E/DX2                !
 ! D91   D(32,20,24,25)       -179.8026         estimate D2E/DX2                !
 ! D92   D(32,20,24,26)          0.1329         estimate D2E/DX2                !
 ! D93   D(1,20,32,30)         178.8091         estimate D2E/DX2                !
 ! D94   D(1,20,32,33)          -1.5405         estimate D2E/DX2                !
 ! D95   D(24,20,32,30)         -0.2806         estimate D2E/DX2                !
 ! D96   D(24,20,32,33)        179.3699         estimate D2E/DX2                !
 ! D97   D(1,21,22,23)         179.5809         estimate D2E/DX2                !
 ! D98   D(33,21,22,23)          0.0077         estimate D2E/DX2                !
 ! D99   D(1,21,33,32)           1.3843         estimate D2E/DX2                !
 ! D100  D(1,21,33,34)        -179.6962         estimate D2E/DX2                !
 ! D101  D(22,21,33,32)       -178.9415         estimate D2E/DX2                !
 ! D102  D(22,21,33,34)         -0.022          estimate D2E/DX2                !
 ! D103  D(21,22,23,34)          0.0099         estimate D2E/DX2                !
 ! D104  D(21,22,23,47)        179.2372         estimate D2E/DX2                !
 ! D105  D(22,23,34,33)         -0.0228         estimate D2E/DX2                !
 ! D106  D(22,23,34,35)        177.9549         estimate D2E/DX2                !
 ! D107  D(47,23,34,33)       -179.1706         estimate D2E/DX2                !
 ! D108  D(47,23,34,35)         -1.193          estimate D2E/DX2                !
 ! D109  D(22,23,47,48)        142.8289         estimate D2E/DX2                !
 ! D110  D(22,23,47,49)        -37.1884         estimate D2E/DX2                !
 ! D111  D(34,23,47,48)        -38.0982         estimate D2E/DX2                !
 ! D112  D(34,23,47,49)        141.8845         estimate D2E/DX2                !
 ! D113  D(20,24,26,27)       -179.9155         estimate D2E/DX2                !
 ! D114  D(20,24,26,28)          0.0854         estimate D2E/DX2                !
 ! D115  D(25,24,26,27)          0.0164         estimate D2E/DX2                !
 ! D116  D(25,24,26,28)       -179.9827         estimate D2E/DX2                !
 ! D117  D(24,26,28,29)        179.8991         estimate D2E/DX2                !
 ! D118  D(24,26,28,30)         -0.157          estimate D2E/DX2                !
 ! D119  D(27,26,28,29)         -0.1            estimate D2E/DX2                !
 ! D120  D(27,26,28,30)        179.8439         estimate D2E/DX2                !
 ! D121  D(26,28,30,31)       -179.9585         estimate D2E/DX2                !
 ! D122  D(26,28,30,32)          0.0187         estimate D2E/DX2                !
 ! D123  D(29,28,30,31)         -0.0144         estimate D2E/DX2                !
 ! D124  D(29,28,30,32)        179.9628         estimate D2E/DX2                !
 ! D125  D(28,30,32,20)          0.2054         estimate D2E/DX2                !
 ! D126  D(28,30,32,33)       -179.4169         estimate D2E/DX2                !
 ! D127  D(31,30,32,20)       -179.8174         estimate D2E/DX2                !
 ! D128  D(31,30,32,33)          0.5603         estimate D2E/DX2                !
 ! D129  D(20,32,33,21)          0.0852         estimate D2E/DX2                !
 ! D130  D(20,32,33,34)       -178.5059         estimate D2E/DX2                !
 ! D131  D(30,32,33,21)        179.7312         estimate D2E/DX2                !
 ! D132  D(30,32,33,34)          1.1401         estimate D2E/DX2                !
 ! D133  D(21,33,34,23)          0.0264         estimate D2E/DX2                !
 ! D134  D(21,33,34,35)       -177.638          estimate D2E/DX2                !
 ! D135  D(32,33,34,23)        178.7498         estimate D2E/DX2                !
 ! D136  D(32,33,34,35)          1.0853         estimate D2E/DX2                !
 ! D137  D(6,36,37,39)        -179.2773         estimate D2E/DX2                !
 ! D138  D(6,36,37,42)           2.4059         estimate D2E/DX2                !
 ! D139  D(38,36,37,39)          0.7049         estimate D2E/DX2                !
 ! D140  D(38,36,37,42)       -177.6119         estimate D2E/DX2                !
 ! D141  D(6,36,38,40)        -179.998          estimate D2E/DX2                !
 ! D142  D(6,36,38,43)           0.2095         estimate D2E/DX2                !
 ! D143  D(37,36,38,40)          0.0197         estimate D2E/DX2                !
 ! D144  D(37,36,38,43)       -179.7728         estimate D2E/DX2                !
 ! D145  D(36,37,39,41)         -0.7966         estimate D2E/DX2                !
 ! D146  D(36,37,39,44)       -179.8424         estimate D2E/DX2                !
 ! D147  D(42,37,39,41)        177.5162         estimate D2E/DX2                !
 ! D148  D(42,37,39,44)         -1.5296         estimate D2E/DX2                !
 ! D149  D(36,38,40,41)         -0.6588         estimate D2E/DX2                !
 ! D150  D(36,38,40,45)       -179.9994         estimate D2E/DX2                !
 ! D151  D(43,38,40,41)        179.1294         estimate D2E/DX2                !
 ! D152  D(43,38,40,45)         -0.2112         estimate D2E/DX2                !
 ! D153  D(37,39,41,40)          0.17           estimate D2E/DX2                !
 ! D154  D(37,39,41,46)       -179.6214         estimate D2E/DX2                !
 ! D155  D(44,39,41,40)        179.2087         estimate D2E/DX2                !
 ! D156  D(44,39,41,46)         -0.5826         estimate D2E/DX2                !
 ! D157  D(38,40,41,39)          0.5678         estimate D2E/DX2                !
 ! D158  D(38,40,41,46)       -179.6409         estimate D2E/DX2                !
 ! D159  D(45,40,41,39)        179.9035         estimate D2E/DX2                !
 ! D160  D(45,40,41,46)         -0.3052         estimate D2E/DX2                !
 ! D161  D(23,47,48,50)        179.2774         estimate D2E/DX2                !
 ! D162  D(23,47,48,53)         -2.4058         estimate D2E/DX2                !
 ! D163  D(49,47,48,50)         -0.705          estimate D2E/DX2                !
 ! D164  D(49,47,48,53)        177.6119         estimate D2E/DX2                !
 ! D165  D(23,47,49,51)        179.9979         estimate D2E/DX2                !
 ! D166  D(23,47,49,54)         -0.2096         estimate D2E/DX2                !
 ! D167  D(48,47,49,51)         -0.0196         estimate D2E/DX2                !
 ! D168  D(48,47,49,54)        179.7728         estimate D2E/DX2                !
 ! D169  D(47,48,50,52)          0.7966         estimate D2E/DX2                !
 ! D170  D(47,48,50,55)        179.8424         estimate D2E/DX2                !
 ! D171  D(53,48,50,52)       -177.5163         estimate D2E/DX2                !
 ! D172  D(53,48,50,55)          1.5295         estimate D2E/DX2                !
 ! D173  D(47,49,51,52)          0.6587         estimate D2E/DX2                !
 ! D174  D(47,49,51,56)        179.9994         estimate D2E/DX2                !
 ! D175  D(54,49,51,52)       -179.1294         estimate D2E/DX2                !
 ! D176  D(54,49,51,56)          0.2113         estimate D2E/DX2                !
 ! D177  D(48,50,52,51)         -0.17           estimate D2E/DX2                !
 ! D178  D(48,50,52,57)        179.6213         estimate D2E/DX2                !
 ! D179  D(55,50,52,51)       -179.2087         estimate D2E/DX2                !
 ! D180  D(55,50,52,57)          0.5826         estimate D2E/DX2                !
 ! D181  D(49,51,52,50)         -0.5677         estimate D2E/DX2                !
 ! D182  D(49,51,52,57)        179.6411         estimate D2E/DX2                !
 ! D183  D(56,51,52,50)       -179.9036         estimate D2E/DX2                !
 ! D184  D(56,51,52,57)          0.3052         estimate D2E/DX2                !
 --------------------------------------------------------------------------------
 Trust Radius=3.00D-01 FncErr=1.00D-07 GrdErr=1.00D-06
 Number of steps in this run=    342 maximum allowed number of steps=    342.
 GradGradGradGradGradGradGradGradGradGradGradGradGradGradGradGradGradGrad

 Leave Link  103 at Sat Oct 20 14:21:28 2018, MaxMem=  1073741824 cpu:         0.4
 (Enter /soft/sl6.3/x86_64/gaussian/g09_d01/g09/l202.exe)
 Stoichiometry    C26H20Cl2FeN8(5)
 Framework group  C1[X(C26H20Cl2FeN8)]
 Deg. of freedom   165
 Full point group                 C1      NOp   1
 Largest Abelian subgroup         C1      NOp   1
 Largest concise Abelian subgroup C1      NOp   1
                         Standard orientation:                         
 ---------------------------------------------------------------------
 Center     Atomic      Atomic             Coordinates (Angstroms)
 Number     Number       Type             X           Y           Z
 ---------------------------------------------------------------------
      1         26           0        0.000000    0.000000    0.000004
      2         17           0       -0.014072   -0.150572    2.394294
      3          7           0       -0.229714    2.238087    0.124274
      4          7           0       -2.210380    0.380686    0.015808
      5          7           0       -3.274498   -0.351633   -0.009920
      6          7           0       -4.331370    0.488973    0.012148
      7          6           0        0.793248    3.091461    0.188646
      8          1           0        1.781200    2.645155    0.198370
      9          6           0        0.616916    4.470142    0.241853
     10          1           0        1.476256    5.126504    0.294761
     11          6           0       -0.679558    4.974981    0.225305
     12          1           0       -0.856788    6.043590    0.263717
     13          6           0       -1.748702    4.090640    0.159925
     14          1           0       -2.768316    4.455810    0.146321
     15          6           0       -1.484783    2.720716    0.112490
     16          6           0       -2.539175    1.705921    0.054814
     17          6           0       -3.913483    1.782578    0.053058
     18          1           0       -4.601313    2.607115    0.108349
     19         17           0        0.014072    0.150573   -2.394285
     20          7           0        0.229714   -2.238086   -0.124266
     21          7           0        2.210380   -0.380685   -0.015797
     22          7           0        3.274498    0.351633    0.009929
     23          7           0        4.331370   -0.488973   -0.012145
     24          6           0       -0.793248   -3.091459   -0.188639
     25          1           0       -1.781201   -2.645153   -0.198364
     26          6           0       -0.616917   -4.470141   -0.241847
     27          1           0       -1.476257   -5.126502   -0.294756
     28          6           0        0.679557   -4.974980   -0.225296
     29          1           0        0.856787   -6.043589   -0.263707
     30          6           0        1.748701   -4.090640   -0.159914
     31          1           0        2.768315   -4.455810   -0.146306
     32          6           0        1.484783   -2.720715   -0.112482
     33          6           0        2.539175   -1.705921   -0.054801
     34          6           0        3.913482   -1.782579   -0.053024
     35          1           0        4.601313   -2.607117   -0.108301
     36          6           0       -5.664448   -0.018605    0.008697
     37          6           0       -6.658127    0.650381   -0.704109
     38          6           0       -5.950849   -1.181292    0.722922
     39          6           0       -7.958385    0.153857   -0.687563
     40          6           0       -7.251257   -1.674485    0.718182
     41          6           0       -8.257372   -1.007981    0.020388
     42          1           0       -6.413536    1.530736   -1.285873
     43          1           0       -5.160770   -1.677702    1.270206
     44          1           0       -8.733387    0.669296   -1.242349
     45          1           0       -7.479668   -2.577716    1.271493
     46          1           0       -9.269623   -1.394579    0.025686
     47          6           0        5.664448    0.018604   -0.008710
     48          6           0        6.658131   -0.650373    0.704099
     49          6           0        5.950846    1.181283   -0.722950
     50          6           0        7.958389   -0.153851    0.687539
     51          6           0        7.251255    1.674474   -0.718224
     52          6           0        8.257373    1.007978   -0.020428
     53          1           0        6.413543   -1.530721    1.285875
     54          1           0        5.160765    1.677687   -1.270236
     55          1           0        8.733394   -0.669283    1.242327
     56          1           0        7.479663    2.577699   -1.271547
     57          1           0        9.269624    1.394576   -0.025736
 ---------------------------------------------------------------------
 Rotational constants (GHZ):      0.1678559      0.0512322      0.0423254
 Leave Link  202 at Sat Oct 20 14:21:28 2018, MaxMem=  1073741824 cpu:         0.1
 (Enter /soft/sl6.3/x86_64/gaussian/g09_d01/g09/l301.exe)
 Standard basis: 6-311G(d,p) (5D, 7F)
 Ernie: Thresh=  0.10000D-02 Tol=  0.10000D-05 Strict=F.
 There are   872 symmetry adapted cartesian basis functions of A   symmetry.
 There are   830 symmetry adapted basis functions of A   symmetry.
   830 basis functions,  1427 primitive gaussians,   872 cartesian basis functions
   148 alpha electrons      144 beta electrons
       nuclear repulsion energy      4817.3385690110 Hartrees.
 IExCor=  402 DFT=T Ex+Corr=B3LYP ExCW=0 ScaHFX=  0.200000
 ScaDFX=  0.800000  0.720000  1.000000  0.810000 ScalE2=  1.000000  1.000000
 IRadAn=      0 IRanWt=     -1 IRanGd=            0 ICorTp=0 IEmpDi=  4
 NAtoms=   57 NActive=   57 NUniq=   57 SFac= 1.00D+00 NAtFMM=   60 NAOKFM=F Big=F
 Integral buffers will be    131072 words long.
 Raffenetti 2 integral format.
 Two-electron integral symmetry is turned on.
 Leave Link  301 at Sat Oct 20 14:21:28 2018, MaxMem=  1073741824 cpu:         1.0
 (Enter /soft/sl6.3/x86_64/gaussian/g09_d01/g09/l302.exe)
 NPDir=0 NMtPBC=     1 NCelOv=     1 NCel=       1 NClECP=     1 NCelD=      1
         NCelK=      1 NCelE2=     1 NClLst=     1 CellRange=     0.0.
 One-electron integrals computed using PRISM.
 NBasis=   830 RedAO= T EigKep=  1.92D-04  NBF=   830
 NBsUse=   830 1.00D-06 EigRej= -1.00D+00 NBFU=   830
 Precomputing XC quadrature grid using
 IXCGrd= 4 IRadAn=           0 IRanWt=          -1 IRanGd=           0 AccXCQ= 0.00D+00.
 Generated NRdTot=       0 NPtTot=           0 NUsed=           0 NTot=          32
 NSgBfM=   746   754   756   759   769 MxSgAt=    57 MxSgA2=    57.
 Leave Link  302 at Sat Oct 20 14:21:32 2018, MaxMem=  1073741824 cpu:        64.8
 (Enter /soft/sl6.3/x86_64/gaussian/g09_d01/g09/l303.exe)
 DipDrv:  MaxL=1.
 Leave Link  303 at Sat Oct 20 14:21:33 2018, MaxMem=  1073741824 cpu:         3.8
 (Enter /soft/sl6.3/x86_64/gaussian/g09_d01/g09/l401.exe)
 ExpMin= 4.19D-02 ExpMax= 2.58D+05 ExpMxC= 8.89D+03 IAcc=2 IRadAn=         4 AccDes= 0.00D+00
 Harris functional with IExCor=  402 and IRadAn=       4 diagonalized for initial guess.
 HarFok:  IExCor=  402 AccDes= 0.00D+00 IRadAn=         4 IDoV= 1 UseB2=F ITyADJ=14
 ICtDFT=  3500011 ScaDFX=  1.000000  1.000000  1.000000  1.000000
 FoFCou: FMM=F IPFlag=           0 FMFlag=      100000 FMFlg1=           0
         NFxFlg=           0 DoJE=T BraDBF=F KetDBF=T FulRan=T
         wScrn=  0.000000 ICntrl=     500 IOpCl=  0 I1Cent=   200000004 NGrid=           0
         NMat0=    1 NMatS0=      1 NMatT0=    0 NMatD0=    1 NMtDS0=    0 NMtDT0=    0
 Petite list used in FoFCou.
 Harris En= -3625.09349643825    
 JPrj=0 DoOrth=F DoCkMO=F.
 Initial guess <Sx>= 0.0000 <Sy>= 0.0000 <Sz>= 2.0000 <S**2>= 6.0000 S= 2.0000
 Leave Link  401 at Sat Oct 20 14:21:38 2018, MaxMem=  1073741824 cpu:        88.3
 (Enter /soft/sl6.3/x86_64/gaussian/g09_d01/g09/l502.exe)
 UHF open shell SCF:
 Using DIIS extrapolation, IDIIS=  1040.
 Integral symmetry usage will be decided dynamically.
 IVT=     2320122 IEndB=     2320122 NGot=  1073741824 MDV=  1072199599
 LenX=  1072199599 LenY=  1071438343
 Requested convergence on RMS density matrix=1.00D-08 within 128 cycles.
 Requested convergence on MAX density matrix=1.00D-06.
 Requested convergence on             energy=1.00D-06.
 No special actions if energy rises.
 Fock matrices will be formed incrementally for  20 cycles.

 Cycle   1  Pass 1  IDiag  1:
 FoFJK:  IHMeth= 1 ICntrl=       0 DoSepK=F KAlg= 0 I1Cent=   0 FoldK=F
 IRaf= 520000000 NMat=   1 IRICut=       1 DoRegI=T DoRafI=F ISym2E= 0.
 FoFCou: FMM=F IPFlag=           0 FMFlag=      100000 FMFlg1=           0
         NFxFlg=           0 DoJE=F BraDBF=F KetDBF=F FulRan=T
         wScrn=  0.000000 ICntrl=       0 IOpCl=  1 I1Cent=           0 NGrid=           0
         NMat0=    1 NMatS0=      1 NMatT0=    0 NMatD0=    1 NMtDS0=    0 NMtDT0=    0
 Symmetry not used in FoFCou.
 E= -3624.40189711263    
 DIIS: error= 7.37D-02 at cycle   1 NSaved=   1.
 NSaved= 1 IEnMin= 1 EnMin= -3624.40189711263     IErMin= 1 ErrMin= 7.37D-02
 ErrMax= 7.37D-02  0.00D+00 EMaxC= 1.00D-01 BMatC= 5.24D+00 BMatP= 5.24D+00
 IDIUse=3 WtCom= 2.63D-01 WtEn= 7.37D-01
 Coeff-Com:  0.100D+01
 Coeff-En:   0.100D+01
 Coeff:      0.100D+01
 Gap=    -0.174 Goal=   None    Shift=    0.000
 Gap=     0.174 Goal=   None    Shift=    0.000
 GapD=   -0.174 DampG=0.250 DampE=0.250 DampFc=0.1250 IDamp=-1.
 Damping current iteration by 1.25D-01
 RMSDP=3.01D-03 MaxDP=2.59D-01              OVMax= 7.79D-01

 Cycle   2  Pass 1  IDiag  1:
 RMSU=  3.74D-04    CP:  9.96D-01
 E= -3624.58593735073     Delta-E=       -0.184040238100 Rises=F Damp=T
 DIIS: error= 3.60D-02 at cycle   2 NSaved=   2.
 NSaved= 2 IEnMin= 2 EnMin= -3624.58593735073     IErMin= 2 ErrMin= 3.60D-02
 ErrMax= 3.60D-02  0.00D+00 EMaxC= 1.00D-01 BMatC= 2.45D+00 BMatP= 5.24D+00
 IDIUse=3 WtCom= 6.40D-01 WtEn= 3.60D-01
 Coeff-Com: -0.475D+00 0.148D+01
 Coeff-En:   0.768D-01 0.923D+00
 Coeff:     -0.277D+00 0.128D+01
 Gap=     0.183 Goal=   None    Shift=    0.000
 Gap=    -0.046 Goal=   None    Shift=    0.000
 RMSDP=2.57D-03 MaxDP=1.96D-01 DE=-1.84D-01 OVMax= 9.88D-01

 Cycle   3  Pass 1  IDiag  1:
 RMSU=  2.51D-03    CP:  9.61D-01  2.21D+00
 E= -3621.01582820115     Delta-E=        3.570109149579 Rises=F Damp=F
 DIIS: error= 2.25D-01 at cycle   3 NSaved=   3.
 NSaved= 3 IEnMin= 2 EnMin= -3624.58593735073     IErMin= 2 ErrMin= 3.60D-02
 ErrMax= 2.25D-01  0.00D+00 EMaxC= 1.00D-01 BMatC= 1.85D+01 BMatP= 2.45D+00
 IDIUse=2 WtCom= 0.00D+00 WtEn= 1.00D+00
 Coeff-En:   0.000D+00 0.898D+00 0.102D+00
 Coeff:      0.000D+00 0.898D+00 0.102D+00
 Gap=     0.318 Goal=   None    Shift=    0.000
 Gap=     0.005 Goal=   None    Shift=    0.000
 RMSDP=2.59D-03 MaxDP=2.17D-01 DE= 3.57D+00 OVMax= 8.03D-01

 Cycle   4  Pass 1  IDiag  1:
 RMSU=  1.16D-03    CP:  9.71D-01  3.00D+00  1.05D-01
 E= -3622.93836531682     Delta-E=       -1.922537115668 Rises=F Damp=F
 DIIS: error= 1.99D-01 at cycle   4 NSaved=   4.
 NSaved= 4 IEnMin= 2 EnMin= -3624.58593735073     IErMin= 2 ErrMin= 3.60D-02
 ErrMax= 1.99D-01  0.00D+00 EMaxC= 1.00D-01 BMatC= 1.57D+01 BMatP= 2.45D+00
 IDIUse=2 WtCom= 0.00D+00 WtEn= 1.00D+00
 EnCoef did   100 forward-backward iterations
 Coeff-En:   0.429D+00 0.225D-01 0.175D+00 0.373D+00
 Coeff:      0.429D+00 0.225D-01 0.175D+00 0.373D+00
 Gap=     0.109 Goal=   None    Shift=    0.000
 Gap=    -0.031 Goal=   None    Shift=    0.000
 RMSDP=1.34D-03 MaxDP=1.52D-01 DE=-1.92D+00 OVMax= 7.21D-01

 Cycle   5  Pass 1  IDiag  1:
 RMSU=  9.55D-04    CP:  9.84D-01  1.62D+00  1.53D-01  5.63D-01
 E= -3625.36024358743     Delta-E=       -2.421878270610 Rises=F Damp=F
 DIIS: error= 1.41D-02 at cycle   5 NSaved=   5.
 NSaved= 5 IEnMin= 5 EnMin= -3625.36024358743     IErMin= 5 ErrMin= 1.41D-02
 ErrMax= 1.41D-02  0.00D+00 EMaxC= 1.00D-01 BMatC= 2.38D-01 BMatP= 2.45D+00
 IDIUse=3 WtCom= 8.59D-01 WtEn= 1.41D-01
 Coeff-Com: -0.140D+00 0.307D+00 0.605D-01 0.400D-01 0.733D+00
 Coeff-En:   0.000D+00 0.000D+00 0.000D+00 0.000D+00 0.100D+01
 Coeff:     -0.120D+00 0.263D+00 0.519D-01 0.344D-01 0.771D+00
 Gap=     0.115 Goal=   None    Shift=    0.000
 Gap=     0.113 Goal=   None    Shift=    0.000
 RMSDP=7.05D-04 MaxDP=2.58D-02 DE=-2.42D+00 OVMax= 9.67D-02

 Cycle   6  Pass 1  IDiag  1:
 RMSU=  6.59D-04    CP:  9.80D-01  1.61D+00  2.11D-01  5.76D-01  7.92D-01
 E= -3625.30375219853     Delta-E=        0.056491388899 Rises=F Damp=F
 DIIS: error= 1.94D-02 at cycle   6 NSaved=   6.
 NSaved= 6 IEnMin= 5 EnMin= -3625.36024358743     IErMin= 5 ErrMin= 1.41D-02
 ErrMax= 1.94D-02  0.00D+00 EMaxC= 1.00D-01 BMatC= 5.23D-01 BMatP= 2.38D-01
 IDIUse=2 WtCom= 0.00D+00 WtEn= 1.00D+00
 Coeff-En:   0.000D+00 0.000D+00 0.000D+00 0.000D+00 0.632D+00 0.368D+00
 Coeff:      0.000D+00 0.000D+00 0.000D+00 0.000D+00 0.632D+00 0.368D+00
 Gap=     0.107 Goal=   None    Shift=    0.000
 Gap=     0.092 Goal=   None    Shift=    0.000
 RMSDP=4.12D-04 MaxDP=1.74D-02 DE= 5.65D-02 OVMax= 6.36D-02

 Cycle   7  Pass 1  IDiag  1:
 RMSU=  2.27D-04    CP:  9.81D-01  1.73D+00  1.67D-01  5.37D-01  8.64D-01
                    CP:  5.27D-01
 E= -3625.41683678689     Delta-E=       -0.113084588360 Rises=F Damp=F
 DIIS: error= 2.56D-03 at cycle   7 NSaved=   7.
 NSaved= 7 IEnMin= 7 EnMin= -3625.41683678689     IErMin= 7 ErrMin= 2.56D-03
 ErrMax= 2.56D-03  0.00D+00 EMaxC= 1.00D-01 BMatC= 2.01D-02 BMatP= 2.38D-01
 IDIUse=3 WtCom= 9.74D-01 WtEn= 2.56D-02
 Coeff-Com:  0.172D-01-0.141D-01-0.172D-02 0.101D-02 0.304D+00 0.188D+00
 Coeff-Com:  0.505D+00
 Coeff-En:   0.000D+00 0.000D+00 0.000D+00 0.000D+00 0.000D+00 0.000D+00
 Coeff-En:   0.100D+01
 Coeff:      0.167D-01-0.138D-01-0.167D-02 0.985D-03 0.296D+00 0.184D+00
 Coeff:      0.518D+00
 Gap=     0.119 Goal=   None    Shift=    0.000
 Gap=     0.101 Goal=   None    Shift=    0.000
 RMSDP=1.10D-04 MaxDP=5.68D-03 DE=-1.13D-01 OVMax= 2.31D-02

 Cycle   8  Pass 1  IDiag  1:
 RMSU=  8.56D-05    CP:  9.81D-01  1.70D+00  1.68D-01  5.52D-01  8.79D-01
                    CP:  4.88D-01  7.38D-01
 E= -3625.42164539235     Delta-E=       -0.004808605456 Rises=F Damp=F
 DIIS: error= 9.13D-04 at cycle   8 NSaved=   8.
 NSaved= 8 IEnMin= 8 EnMin= -3625.42164539235     IErMin= 8 ErrMin= 9.13D-04
 ErrMax= 9.13D-04  0.00D+00 EMaxC= 1.00D-01 BMatC= 2.06D-03 BMatP= 2.01D-02
 IDIUse=3 WtCom= 9.91D-01 WtEn= 9.13D-03
 Coeff-Com:  0.433D-02-0.733D-02-0.900D-03 0.171D-03 0.256D-01 0.141D-01
 Coeff-Com:  0.233D+00 0.731D+00
 Coeff-En:   0.000D+00 0.000D+00 0.000D+00 0.000D+00 0.000D+00 0.000D+00
 Coeff-En:   0.131D-01 0.987D+00
 Coeff:      0.429D-02-0.726D-02-0.891D-03 0.169D-03 0.254D-01 0.139D-01
 Coeff:      0.231D+00 0.733D+00
 Gap=     0.121 Goal=   None    Shift=    0.000
 Gap=     0.103 Goal=   None    Shift=    0.000
 RMSDP=5.01D-05 MaxDP=5.65D-03 DE=-4.81D-03 OVMax= 6.47D-03

 Cycle   9  Pass 1  IDiag  1:
 RMSU=  3.56D-05    CP:  9.81D-01  1.75D+00  1.63D-01  5.49D-01  8.64D-01
                    CP:  4.91D-01  8.41D-01  9.88D-01
 E= -3625.42199961670     Delta-E=       -0.000354224354 Rises=F Damp=F
 DIIS: error= 6.42D-04 at cycle   9 NSaved=   9.
 NSaved= 9 IEnMin= 9 EnMin= -3625.42199961670     IErMin= 9 ErrMin= 6.42D-04
 ErrMax= 6.42D-04  0.00D+00 EMaxC= 1.00D-01 BMatC= 8.66D-04 BMatP= 2.06D-03
 IDIUse=3 WtCom= 9.94D-01 WtEn= 6.42D-03
 Coeff-Com:  0.269D-02-0.522D-02-0.377D-03 0.247D-04-0.217D-01-0.149D-01
 Coeff-Com:  0.792D-01 0.468D+00 0.492D+00
 Coeff-En:   0.000D+00 0.000D+00 0.000D+00 0.000D+00 0.000D+00 0.000D+00
 Coeff-En:   0.000D+00 0.253D+00 0.747D+00
 Coeff:      0.267D-02-0.518D-02-0.375D-03 0.246D-04-0.216D-01-0.148D-01
 Coeff:      0.787D-01 0.467D+00 0.493D+00
 Gap=     0.120 Goal=   None    Shift=    0.000
 Gap=     0.102 Goal=   None    Shift=    0.000
 RMSDP=1.87D-05 MaxDP=1.14D-03 DE=-3.54D-04 OVMax= 3.13D-03

 Cycle  10  Pass 1  IDiag  1:
 RMSU=  1.35D-05    CP:  9.81D-01  1.75D+00  1.64D-01  5.50D-01  8.66D-01
                    CP:  4.92D-01  8.49D-01  1.05D+00  6.72D-01
 E= -3625.42219433560     Delta-E=       -0.000194718901 Rises=F Damp=F
 DIIS: error= 1.74D-04 at cycle  10 NSaved=  10.
 NSaved=10 IEnMin=10 EnMin= -3625.42219433560     IErMin=10 ErrMin= 1.74D-04
 ErrMax= 1.74D-04  0.00D+00 EMaxC= 1.00D-01 BMatC= 8.84D-05 BMatP= 8.66D-04
 IDIUse=3 WtCom= 9.98D-01 WtEn= 1.74D-03
 Coeff-Com:  0.481D-03-0.136D-02 0.128D-03-0.276D-03-0.125D-01-0.784D-02
 Coeff-Com:  0.118D-01 0.142D+00 0.274D+00 0.594D+00
 Coeff-En:   0.000D+00 0.000D+00 0.000D+00 0.000D+00 0.000D+00 0.000D+00
 Coeff-En:   0.000D+00 0.000D+00 0.281D-01 0.972D+00
 Coeff:      0.480D-03-0.136D-02 0.128D-03-0.275D-03-0.125D-01-0.782D-02
 Coeff:      0.118D-01 0.142D+00 0.274D+00 0.594D+00
 Gap=     0.120 Goal=   None    Shift=    0.000
 Gap=     0.102 Goal=   None    Shift=    0.000
 RMSDP=6.75D-06 MaxDP=4.04D-04 DE=-1.95D-04 OVMax= 1.39D-03

 Cycle  11  Pass 1  IDiag  1:
 RMSU=  4.55D-06    CP:  9.81D-01  1.75D+00  1.64D-01  5.49D-01  8.66D-01
                    CP:  4.94D-01  8.48D-01  1.05D+00  7.02D-01  6.68D-01
 E= -3625.42221315622     Delta-E=       -0.000018820623 Rises=F Damp=F
 DIIS: error= 7.10D-05 at cycle  11 NSaved=  11.
 NSaved=11 IEnMin=11 EnMin= -3625.42221315622     IErMin=11 ErrMin= 7.10D-05
 ErrMax= 7.10D-05  0.00D+00 EMaxC= 1.00D-01 BMatC= 1.24D-05 BMatP= 8.84D-05
 IDIUse=1 WtCom= 1.00D+00 WtEn= 0.00D+00
 Coeff-Com:  0.443D-03-0.767D-03 0.368D-04-0.149D-03-0.459D-02-0.284D-02
 Coeff-Com:  0.446D-03 0.352D-01 0.105D+00 0.332D+00 0.535D+00
 Coeff:      0.443D-03-0.767D-03 0.368D-04-0.149D-03-0.459D-02-0.284D-02
 Coeff:      0.446D-03 0.352D-01 0.105D+00 0.332D+00 0.535D+00
 Gap=     0.120 Goal=   None    Shift=    0.000
 Gap=     0.101 Goal=   None    Shift=    0.000
 RMSDP=2.68D-06 MaxDP=1.57D-04 DE=-1.88D-05 OVMax= 7.39D-04

 Cycle  12  Pass 1  IDiag  1:
 RMSU=  2.37D-06    CP:  9.81D-01  1.75D+00  1.64D-01  5.49D-01  8.67D-01
                    CP:  4.95D-01  8.48D-01  1.05D+00  6.99D-01  7.28D-01
                    CP:  8.85D-01
 E= -3625.42221626617     Delta-E=       -0.000003109950 Rises=F Damp=F
 DIIS: error= 4.35D-05 at cycle  12 NSaved=  12.
 NSaved=12 IEnMin=12 EnMin= -3625.42221626617     IErMin=12 ErrMin= 4.35D-05
 ErrMax= 4.35D-05  0.00D+00 EMaxC= 1.00D-01 BMatC= 2.62D-06 BMatP= 1.24D-05
 IDIUse=1 WtCom= 1.00D+00 WtEn= 0.00D+00
 Coeff-Com:  0.305D-03-0.285D-03-0.668D-04 0.911D-05 0.145D-03 0.538D-04
 Coeff-Com: -0.229D-02-0.128D-01-0.295D-02 0.523D-01 0.316D+00 0.649D+00
 Coeff:      0.305D-03-0.285D-03-0.668D-04 0.911D-05 0.145D-03 0.538D-04
 Coeff:     -0.229D-02-0.128D-01-0.295D-02 0.523D-01 0.316D+00 0.649D+00
 Gap=     0.120 Goal=   None    Shift=    0.000
 Gap=     0.101 Goal=   None    Shift=    0.000
 RMSDP=1.58D-06 MaxDP=1.30D-04 DE=-3.11D-06 OVMax= 8.26D-04

 Cycle  13  Pass 1  IDiag  1:
 RMSU=  1.17D-06    CP:  9.81D-01  1.75D+00  1.64D-01  5.49D-01  8.67D-01
                    CP:  4.95D-01  8.50D-01  1.05D+00  7.06D-01  7.33D-01
                    CP:  1.09D+00  9.60D-01
 E= -3625.42221726614     Delta-E=       -0.000000999962 Rises=F Damp=F
 DIIS: error= 2.68D-05 at cycle  13 NSaved=  13.
 NSaved=13 IEnMin=13 EnMin= -3625.42221726614     IErMin=13 ErrMin= 2.68D-05
 ErrMax= 2.68D-05  0.00D+00 EMaxC= 1.00D-01 BMatC= 7.74D-07 BMatP= 2.62D-06
 IDIUse=1 WtCom= 1.00D+00 WtEn= 0.00D+00
 Coeff-Com: -0.592D-04 0.156D-03-0.422D-04 0.461D-04 0.551D-03 0.389D-03
 Coeff-Com: -0.191D-02-0.124D-01-0.170D-01-0.193D-01 0.900D-01 0.365D+00
 Coeff-Com:  0.595D+00
 Coeff:     -0.592D-04 0.156D-03-0.422D-04 0.461D-04 0.551D-03 0.389D-03
 Coeff:     -0.191D-02-0.124D-01-0.170D-01-0.193D-01 0.900D-01 0.365D+00
 Coeff:      0.595D+00
 Gap=     0.120 Goal=   None    Shift=    0.000
 Gap=     0.101 Goal=   None    Shift=    0.000
 RMSDP=8.81D-07 MaxDP=9.32D-05 DE=-1.00D-06 OVMax= 6.11D-04

 Cycle  14  Pass 1  IDiag  1:
 RMSU=  6.35D-07    CP:  9.81D-01  1.75D+00  1.64D-01  5.49D-01  8.67D-01
                    CP:  4.95D-01  8.50D-01  1.05D+00  7.10D-01  7.52D-01
                    CP:  1.15D+00  1.13D+00  1.14D+00
 E= -3625.42221762761     Delta-E=       -0.000000361479 Rises=F Damp=F
 DIIS: error= 1.71D-05 at cycle  14 NSaved=  14.
 NSaved=14 IEnMin=14 EnMin= -3625.42221762761     IErMin=14 ErrMin= 1.71D-05
 ErrMax= 1.71D-05  0.00D+00 EMaxC= 1.00D-01 BMatC= 2.45D-07 BMatP= 7.74D-07
 IDIUse=1 WtCom= 1.00D+00 WtEn= 0.00D+00
 Coeff-Com: -0.276D-03 0.346D-03 0.679D-05 0.362D-04 0.571D-04 0.134D-03
 Coeff-Com: -0.745D-03-0.249D-02-0.639D-02-0.198D-01-0.541D-01-0.440D-01
 Coeff-Com:  0.270D+00 0.858D+00
 Coeff:     -0.276D-03 0.346D-03 0.679D-05 0.362D-04 0.571D-04 0.134D-03
 Coeff:     -0.745D-03-0.249D-02-0.639D-02-0.198D-01-0.541D-01-0.440D-01
 Coeff:      0.270D+00 0.858D+00
 Gap=     0.120 Goal=   None    Shift=    0.000
 Gap=     0.101 Goal=   None    Shift=    0.000
 RMSDP=9.80D-07 MaxDP=1.12D-04 DE=-3.61D-07 OVMax= 7.60D-04

 Cycle  15  Pass 1  IDiag  1:
 RMSU=  4.43D-07    CP:  9.81D-01  1.75D+00  1.64D-01  5.49D-01  8.67D-01
                    CP:  4.95D-01  8.50D-01  1.05D+00  7.14D-01  7.63D-01
                    CP:  1.22D+00  1.25D+00  1.60D+00  1.64D+00
 E= -3625.42221787222     Delta-E=       -0.000000244607 Rises=F Damp=F
 DIIS: error= 1.08D-05 at cycle  15 NSaved=  15.
 NSaved=15 IEnMin=15 EnMin= -3625.42221787222     IErMin=15 ErrMin= 1.08D-05
 ErrMax= 1.08D-05  0.00D+00 EMaxC= 1.00D-01 BMatC= 7.50D-08 BMatP= 2.45D-07
 IDIUse=1 WtCom= 1.00D+00 WtEn= 0.00D+00
 Coeff-Com: -0.122D-03 0.132D-03 0.147D-04 0.100D-04-0.587D-04-0.992D-05
 Coeff-Com:  0.931D-04 0.112D-02 0.557D-03-0.460D-02-0.491D-01-0.131D+00
 Coeff-Com: -0.737D-01 0.419D+00 0.837D+00
 Coeff:     -0.122D-03 0.132D-03 0.147D-04 0.100D-04-0.587D-04-0.992D-05
 Coeff:      0.931D-04 0.112D-02 0.557D-03-0.460D-02-0.491D-01-0.131D+00
 Coeff:     -0.737D-01 0.419D+00 0.837D+00
 Gap=     0.120 Goal=   None    Shift=    0.000
 Gap=     0.101 Goal=   None    Shift=    0.000
 RMSDP=7.96D-07 MaxDP=9.27D-05 DE=-2.45D-07 OVMax= 6.66D-04

 Cycle  16  Pass 1  IDiag  1:
 RMSU=  2.23D-07    CP:  9.81D-01  1.75D+00  1.64D-01  5.49D-01  8.67D-01
                    CP:  4.95D-01  8.50D-01  1.05D+00  7.17D-01  7.71D-01
                    CP:  1.27D+00  1.36D+00  1.97D+00  2.35D+00  1.33D+00
 E= -3625.42221800388     Delta-E=       -0.000000131658 Rises=F Damp=F
 DIIS: error= 9.38D-06 at cycle  16 NSaved=  16.
 NSaved=16 IEnMin=16 EnMin= -3625.42221800388     IErMin=16 ErrMin= 9.38D-06
 ErrMax= 9.38D-06  0.00D+00 EMaxC= 1.00D-01 BMatC= 4.58D-08 BMatP= 7.50D-08
 IDIUse=1 WtCom= 1.00D+00 WtEn= 0.00D+00
 Coeff-Com:  0.557D-04-0.746D-04 0.572D-05-0.932D-05 0.631D-04 0.957D-05
 Coeff-Com:  0.411D-03 0.917D-03 0.127D-02 0.113D-02-0.114D-01-0.596D-01
 Coeff-Com: -0.139D+00-0.660D-01 0.548D+00 0.724D+00
 Coeff:      0.557D-04-0.746D-04 0.572D-05-0.932D-05 0.631D-04 0.957D-05
 Coeff:      0.411D-03 0.917D-03 0.127D-02 0.113D-02-0.114D-01-0.596D-01
 Coeff:     -0.139D+00-0.660D-01 0.548D+00 0.724D+00
 Gap=     0.120 Goal=   None    Shift=    0.000
 Gap=     0.101 Goal=   None    Shift=    0.000
 RMSDP=5.88D-07 MaxDP=6.54D-05 DE=-1.32D-07 OVMax= 5.13D-04

 Cycle  17  Pass 1  IDiag  1:
 RMSU=  1.57D-07    CP:  9.81D-01  1.75D+00  1.64D-01  5.49D-01  8.67D-01
                    CP:  4.95D-01  8.50D-01  1.05D+00  7.18D-01  7.75D-01
                    CP:  1.31D+00  1.44D+00  2.24D+00  2.82D+00  1.83D+00
                    CP:  1.32D+00
 E= -3625.42221807641     Delta-E=       -0.000000072529 Rises=F Damp=F
 DIIS: error= 8.42D-06 at cycle  17 NSaved=  17.
 NSaved=17 IEnMin=17 EnMin= -3625.42221807641     IErMin=17 ErrMin= 8.42D-06
 ErrMax= 8.42D-06  0.00D+00 EMaxC= 1.00D-01 BMatC= 1.71D-08 BMatP= 4.58D-08
 IDIUse=1 WtCom= 1.00D+00 WtEn= 0.00D+00
 Coeff-Com:  0.593D-04-0.655D-04 0.438D-06-0.109D-04 0.144D-03 0.719D-04
 Coeff-Com:  0.135D-03-0.191D-03-0.796D-03-0.254D-02 0.483D-02 0.232D-01
 Coeff-Com:  0.192D-01-0.106D+00-0.203D+00 0.934D-01 0.117D+01
 Coeff:      0.593D-04-0.655D-04 0.438D-06-0.109D-04 0.144D-03 0.719D-04
 Coeff:      0.135D-03-0.191D-03-0.796D-03-0.254D-02 0.483D-02 0.232D-01
 Coeff:      0.192D-01-0.106D+00-0.203D+00 0.934D-01 0.117D+01
 Gap=     0.120 Goal=   None    Shift=    0.000
 Gap=     0.101 Goal=   None    Shift=    0.000
 RMSDP=5.40D-07 MaxDP=5.49D-05 DE=-7.25D-08 OVMax= 4.85D-04

 Cycle  18  Pass 1  IDiag  1:
 RMSU=  1.78D-07    CP:  9.81D-01  1.75D+00  1.64D-01  5.49D-01  8.67D-01
                    CP:  4.95D-01  8.50D-01  1.05D+00  7.19D-01  7.77D-01
                    CP:  1.34D+00  1.51D+00  2.48D+00  3.00D+00  2.20D+00
                    CP:  2.10D+00  2.04D+00
 E= -3625.42221812219     Delta-E=       -0.000000045777 Rises=F Damp=F
 DIIS: error= 7.30D-06 at cycle  18 NSaved=  18.
 NSaved=18 IEnMin=18 EnMin= -3625.42221812219     IErMin=18 ErrMin= 7.30D-06
 ErrMax= 7.30D-06  0.00D+00 EMaxC= 1.00D-01 BMatC= 9.23D-09 BMatP= 1.71D-08
 IDIUse=1 WtCom= 1.00D+00 WtEn= 0.00D+00
 Coeff-Com:  0.133D-04-0.112D-04-0.134D-05-0.218D-05 0.504D-04 0.331D-04
 Coeff-Com: -0.131D-03-0.381D-03-0.117D-02-0.318D-02 0.479D-02 0.392D-01
 Coeff-Com:  0.874D-01-0.167D-01-0.434D+00-0.336D+00 0.833D+00 0.827D+00
 Coeff:      0.133D-04-0.112D-04-0.134D-05-0.218D-05 0.504D-04 0.331D-04
 Coeff:     -0.131D-03-0.381D-03-0.117D-02-0.318D-02 0.479D-02 0.392D-01
 Coeff:      0.874D-01-0.167D-01-0.434D+00-0.336D+00 0.833D+00 0.827D+00
 Gap=     0.120 Goal=   None    Shift=    0.000
 Gap=     0.101 Goal=   None    Shift=    0.000
 RMSDP=4.71D-07 MaxDP=5.54D-05 DE=-4.58D-08 OVMax= 4.33D-04

 Cycle  19  Pass 1  IDiag  1:
 RMSU=  1.07D-07    CP:  9.81D-01  1.75D+00  1.64D-01  5.49D-01  8.67D-01
                    CP:  4.95D-01  8.50D-01  1.05D+00  7.20D-01  7.79D-01
                    CP:  1.37D+00  1.57D+00  2.67D+00  3.00D+00  2.52D+00
                    CP:  2.84D+00  3.00D+00  2.17D+00
 E= -3625.42221815068     Delta-E=       -0.000000028494 Rises=F Damp=F
 DIIS: error= 6.18D-06 at cycle  19 NSaved=  19.
 NSaved=19 IEnMin=19 EnMin= -3625.42221815068     IErMin=19 ErrMin= 6.18D-06
 ErrMax= 6.18D-06  0.00D+00 EMaxC= 1.00D-01 BMatC= 3.43D-09 BMatP= 9.23D-09
 IDIUse=1 WtCom= 1.00D+00 WtEn= 0.00D+00
 Coeff-Com: -0.662D-05 0.776D-05-0.157D-05 0.282D-05-0.296D-04-0.133D-04
 Coeff-Com: -0.948D-04-0.103D-03-0.158D-03 0.968D-04 0.227D-02 0.997D-02
 Coeff-Com:  0.213D-01 0.731D-02-0.101D+00-0.139D+00-0.122D-01 0.317D+00
 Coeff-Com:  0.896D+00
 Coeff:     -0.662D-05 0.776D-05-0.157D-05 0.282D-05-0.296D-04-0.133D-04
 Coeff:     -0.948D-04-0.103D-03-0.158D-03 0.968D-04 0.227D-02 0.997D-02
 Coeff:      0.213D-01 0.731D-02-0.101D+00-0.139D+00-0.122D-01 0.317D+00
 Coeff:      0.896D+00
 Gap=     0.120 Goal=   None    Shift=    0.000
 Gap=     0.101 Goal=   None    Shift=    0.000
 RMSDP=2.77D-07 MaxDP=4.03D-05 DE=-2.85D-08 OVMax= 2.63D-04

 Cycle  20  Pass 1  IDiag  1:
 RMSU=  1.47D-07    CP:  9.81D-01  1.75D+00  1.64D-01  5.49D-01  8.67D-01
                    CP:  4.95D-01  8.50D-01  1.05D+00  7.20D-01  7.80D-01
                    CP:  1.38D+00  1.60D+00  2.77D+00  3.00D+00  2.70D+00
                    CP:  3.00D+00  3.00D+00  2.91D+00  1.74D+00
 E= -3625.42221816384     Delta-E=       -0.000000013164 Rises=F Damp=F
 DIIS: error= 5.39D-06 at cycle  20 NSaved=  20.
 NSaved=20 IEnMin=20 EnMin= -3625.42221816384     IErMin=20 ErrMin= 5.39D-06
 ErrMax= 5.39D-06  0.00D+00 EMaxC= 1.00D-01 BMatC= 2.35D-09 BMatP= 3.43D-09
 IDIUse=1 WtCom= 1.00D+00 WtEn= 0.00D+00
 Coeff-Com: -0.126D-04 0.127D-04-0.162D-06 0.187D-05-0.478D-04-0.292D-04
 Coeff-Com:  0.428D-04 0.213D-03 0.879D-03 0.299D-02 0.685D-03-0.162D-01
 Coeff-Com: -0.486D-01-0.447D-02 0.213D+00 0.157D+00-0.468D+00-0.363D+00
 Coeff-Com:  0.354D+00 0.117D+01
 Coeff:     -0.126D-04 0.127D-04-0.162D-06 0.187D-05-0.478D-04-0.292D-04
 Coeff:      0.428D-04 0.213D-03 0.879D-03 0.299D-02 0.685D-03-0.162D-01
 Coeff:     -0.486D-01-0.447D-02 0.213D+00 0.157D+00-0.468D+00-0.363D+00
 Coeff:      0.354D+00 0.117D+01
 Gap=     0.120 Goal=   None    Shift=    0.000
 Gap=     0.101 Goal=   None    Shift=    0.000
 RMSDP=3.05D-07 MaxDP=4.99D-05 DE=-1.32D-08 OVMax= 2.97D-04

 Cycle  21  Pass 1  IDiag  1:
 Restarting incremental Fock formation.
 E= -3625.42221817425     Delta-E=       -0.000000010403 Rises=F Damp=F
 DIIS: error= 4.42D-06 at cycle  21 NSaved=  20.
 NSaved=20 IEnMin=20 EnMin= -3625.42221817425     IErMin=20 ErrMin= 4.42D-06
 ErrMax= 4.42D-06  0.00D+00 EMaxC= 1.00D-01 BMatC= 1.55D-09 BMatP= 2.35D-09
 IDIUse=1 WtCom= 1.00D+00 WtEn= 0.00D+00
 Coeff-Com: -0.460D-05 0.427D-05-0.280D-07-0.213D-04-0.137D-04 0.798D-04
 Coeff-Com:  0.226D-03 0.697D-03 0.180D-02-0.908D-03-0.147D-01-0.374D-01
 Coeff-Com: -0.586D-02 0.175D+00 0.173D+00-0.239D+00-0.426D+00-0.447D+00
 Coeff-Com:  0.755D+00 0.106D+01
 Coeff:     -0.460D-05 0.427D-05-0.280D-07-0.213D-04-0.137D-04 0.798D-04
 Coeff:      0.226D-03 0.697D-03 0.180D-02-0.908D-03-0.147D-01-0.374D-01
 Coeff:     -0.586D-02 0.175D+00 0.173D+00-0.239D+00-0.426D+00-0.447D+00
 Coeff:      0.755D+00 0.106D+01
 Gap=     0.120 Goal=   None    Shift=    0.000
 Gap=     0.101 Goal=   None    Shift=    0.000
 RMSDP=3.21D-07 MaxDP=5.51D-05 DE=-1.04D-08 OVMax= 3.17D-04

 Cycle  22  Pass 1  IDiag  1:
 RMSU=  3.21D-07    CP:  1.00D+00
 E= -3625.42221818410     Delta-E=       -0.000000009852 Rises=F Damp=F
 DIIS: error= 3.36D-06 at cycle  22 NSaved=  20.
 NSaved=20 IEnMin=20 EnMin= -3625.42221818410     IErMin=20 ErrMin= 3.36D-06
 ErrMax= 3.36D-06  0.00D+00 EMaxC= 1.00D-01 BMatC= 9.57D-10 BMatP= 1.55D-09
 IDIUse=1 WtCom= 1.00D+00 WtEn= 0.00D+00
 Coeff-Com:  0.550D-05-0.595D-05 0.954D-05 0.485D-05 0.266D-04 0.299D-04
 Coeff-Com: -0.221D-04-0.524D-03-0.153D-02-0.188D-02 0.309D-02 0.385D-02
 Coeff-Com:  0.168D-02 0.269D-01 0.904D-01-0.936D-01-0.521D+00-0.127D+00
 Coeff-Com:  0.752D+00 0.868D+00
 Coeff:      0.550D-05-0.595D-05 0.954D-05 0.485D-05 0.266D-04 0.299D-04
 Coeff:     -0.221D-04-0.524D-03-0.153D-02-0.188D-02 0.309D-02 0.385D-02
 Coeff:      0.168D-02 0.269D-01 0.904D-01-0.936D-01-0.521D+00-0.127D+00
 Coeff:      0.752D+00 0.868D+00
 Gap=     0.120 Goal=   None    Shift=    0.000
 Gap=     0.101 Goal=   None    Shift=    0.000
 RMSDP=2.55D-07 MaxDP=4.51D-05 DE=-9.85D-09 OVMax= 2.55D-04

 Cycle  23  Pass 1  IDiag  1:
 RMSU=  4.05D-08    CP:  1.00D+00  1.78D+00
 E= -3625.42221818984     Delta-E=       -0.000000005741 Rises=F Damp=F
 DIIS: error= 2.48D-06 at cycle  23 NSaved=  20.
 NSaved=20 IEnMin=20 EnMin= -3625.42221818984     IErMin=20 ErrMin= 2.48D-06
 ErrMax= 2.48D-06  0.00D+00 EMaxC= 1.00D-01 BMatC= 6.08D-10 BMatP= 9.57D-10
 IDIUse=1 WtCom= 1.00D+00 WtEn= 0.00D+00
 Coeff-Com:  0.601D-06 0.209D-04 0.133D-04-0.252D-04-0.139D-03-0.507D-03
 Coeff-Com: -0.169D-02-0.150D-02 0.486D-02 0.210D-01 0.154D-01-0.714D-01
 Coeff-Com: -0.695D-01 0.115D+00 0.141D+00-0.554D-01-0.440D+00-0.586D-01
 Coeff-Com:  0.560D+00 0.842D+00
 Coeff:      0.601D-06 0.209D-04 0.133D-04-0.252D-04-0.139D-03-0.507D-03
 Coeff:     -0.169D-02-0.150D-02 0.486D-02 0.210D-01 0.154D-01-0.714D-01
 Coeff:     -0.695D-01 0.115D+00 0.141D+00-0.554D-01-0.440D+00-0.586D-01
 Coeff:      0.560D+00 0.842D+00
 Gap=     0.120 Goal=   None    Shift=    0.000
 Gap=     0.101 Goal=   None    Shift=    0.000
 RMSDP=1.76D-07 MaxDP=3.17D-05 DE=-5.74D-09 OVMax= 1.78D-04

 Cycle  24  Pass 1  IDiag  1:
 RMSU=  3.30D-08    CP:  1.00D+00  2.31D+00  1.87D+00
 E= -3625.42221819281     Delta-E=       -0.000000002969 Rises=F Damp=F
 DIIS: error= 1.87D-06 at cycle  24 NSaved=  20.
 NSaved=20 IEnMin=20 EnMin= -3625.42221819281     IErMin=20 ErrMin= 1.87D-06
 ErrMax= 1.87D-06  0.00D+00 EMaxC= 1.00D-01 BMatC= 3.96D-10 BMatP= 6.08D-10
 IDIUse=1 WtCom= 1.00D+00 WtEn= 0.00D+00
 Coeff-Com:  0.150D-04 0.843D-05-0.211D-04-0.767D-04-0.387D-03-0.114D-02
 Coeff-Com: -0.359D-03 0.510D-02 0.142D-01 0.687D-02-0.622D-01-0.746D-01
 Coeff-Com:  0.529D-01 0.197D+00 0.303D+00-0.344D+00-0.566D+00-0.113D+00
 Coeff-Com:  0.706D+00 0.877D+00
 Coeff:      0.150D-04 0.843D-05-0.211D-04-0.767D-04-0.387D-03-0.114D-02
 Coeff:     -0.359D-03 0.510D-02 0.142D-01 0.687D-02-0.622D-01-0.746D-01
 Coeff:      0.529D-01 0.197D+00 0.303D+00-0.344D+00-0.566D+00-0.113D+00
 Coeff:      0.706D+00 0.877D+00
 Gap=     0.120 Goal=   None    Shift=    0.000
 Gap=     0.101 Goal=   None    Shift=    0.000
 RMSDP=1.79D-07 MaxDP=3.21D-05 DE=-2.97D-09 OVMax= 1.81D-04

 Cycle  25  Pass 1  IDiag  1:
 RMSU=  2.51D-08    CP:  1.00D+00  2.83D+00  3.00D+00  2.05D+00
 E= -3625.42221819512     Delta-E=       -0.000000002314 Rises=F Damp=F
 DIIS: error= 1.24D-06 at cycle  25 NSaved=  20.
 NSaved=20 IEnMin=20 EnMin= -3625.42221819512     IErMin=20 ErrMin= 1.24D-06
 ErrMax= 1.24D-06  0.00D+00 EMaxC= 1.00D-01 BMatC= 2.36D-10 BMatP= 3.96D-10
 IDIUse=1 WtCom= 1.00D+00 WtEn= 0.00D+00
 Coeff-Com:  0.159D-05-0.153D-05 0.392D-04-0.129D-04-0.816D-05 0.947D-04
 Coeff-Com:  0.452D-03 0.257D-03-0.213D-02-0.137D-01-0.228D-01 0.474D-02
 Coeff-Com:  0.803D-01 0.222D+00-0.620D-01-0.375D+00-0.335D+00 0.103D+00
 Coeff-Com:  0.636D+00 0.764D+00
 Coeff:      0.159D-05-0.153D-05 0.392D-04-0.129D-04-0.816D-05 0.947D-04
 Coeff:      0.452D-03 0.257D-03-0.213D-02-0.137D-01-0.228D-01 0.474D-02
 Coeff:      0.803D-01 0.222D+00-0.620D-01-0.375D+00-0.335D+00 0.103D+00
 Coeff:      0.636D+00 0.764D+00
 Gap=     0.120 Goal=   None    Shift=    0.000
 Gap=     0.101 Goal=   None    Shift=    0.000
 RMSDP=1.20D-07 MaxDP=2.10D-05 DE=-2.31D-09 OVMax= 1.21D-04

 Cycle  26  Pass 1  IDiag  1:
 RMSU=  6.19D-08    CP:  1.00D+00  3.00D+00  3.00D+00  3.00D+00  2.21D+00
 E= -3625.42221819632     Delta-E=       -0.000000001197 Rises=F Damp=F
 DIIS: error= 8.29D-07 at cycle  26 NSaved=  20.
 NSaved=20 IEnMin=20 EnMin= -3625.42221819632     IErMin=20 ErrMin= 8.29D-07
 ErrMax= 8.29D-07  0.00D+00 EMaxC= 1.00D-01 BMatC= 1.15D-10 BMatP= 2.36D-10
 IDIUse=1 WtCom= 1.00D+00 WtEn= 0.00D+00
 Coeff-Com:  0.601D-05-0.747D-05 0.136D-03 0.581D-03 0.691D-03-0.130D-02
 Coeff-Com: -0.661D-02-0.785D-02 0.207D-01 0.283D-01-0.111D-01-0.645D-01
 Coeff-Com: -0.541D-01 0.161D+00 0.908D-01-0.124D+00-0.313D+00-0.167D+00
 Coeff-Com:  0.388D+00 0.106D+01
 Coeff:      0.601D-05-0.747D-05 0.136D-03 0.581D-03 0.691D-03-0.130D-02
 Coeff:     -0.661D-02-0.785D-02 0.207D-01 0.283D-01-0.111D-01-0.645D-01
 Coeff:     -0.541D-01 0.161D+00 0.908D-01-0.124D+00-0.313D+00-0.167D+00
 Coeff:      0.388D+00 0.106D+01
 Gap=     0.120 Goal=   None    Shift=    0.000
 Gap=     0.101 Goal=   None    Shift=    0.000
 RMSDP=1.02D-07 MaxDP=1.68D-05 DE=-1.20D-09 OVMax= 1.02D-04

 Cycle  27  Pass 1  IDiag  1:
 RMSU=  4.29D-08    CP:  1.00D+00  3.00D+00  3.00D+00  3.00D+00  3.00D+00
                    CP:  2.40D+00
 E= -3625.42221819703     Delta-E=       -0.000000000709 Rises=F Damp=F
 DIIS: error= 4.95D-07 at cycle  27 NSaved=  20.
 NSaved=20 IEnMin=20 EnMin= -3625.42221819703     IErMin=20 ErrMin= 4.95D-07
 ErrMax= 4.95D-07  0.00D+00 EMaxC= 1.00D-01 BMatC= 6.35D-11 BMatP= 1.15D-10
 IDIUse=1 WtCom= 1.00D+00 WtEn= 0.00D+00
 Coeff-Com: -0.899D-04 0.609D-04 0.445D-03 0.110D-02 0.506D-03-0.413D-02
 Coeff-Com: -0.579D-02 0.228D-01 0.359D-01-0.217D-01-0.107D+00-0.176D+00
 Coeff-Com:  0.182D+00 0.319D+00 0.132D+00-0.285D+00-0.566D+00-0.335D+00
 Coeff-Com:  0.635D+00 0.117D+01
 Coeff:     -0.899D-04 0.609D-04 0.445D-03 0.110D-02 0.506D-03-0.413D-02
 Coeff:     -0.579D-02 0.228D-01 0.359D-01-0.217D-01-0.107D+00-0.176D+00
 Coeff:      0.182D+00 0.319D+00 0.132D+00-0.285D+00-0.566D+00-0.335D+00
 Coeff:      0.635D+00 0.117D+01
 Gap=     0.120 Goal=   None    Shift=    0.000
 Gap=     0.101 Goal=   None    Shift=    0.000
 RMSDP=1.04D-07 MaxDP=1.58D-05 DE=-7.09D-10 OVMax= 1.02D-04

 Cycle  28  Pass 1  IDiag  1:
 RMSU=  5.39D-08    CP:  1.00D+00  3.00D+00  3.00D+00  3.00D+00  3.00D+00
                    CP:  3.00D+00  2.28D+00
 E= -3625.42221819749     Delta-E=       -0.000000000458 Rises=F Damp=F
 DIIS: error= 2.87D-07 at cycle  28 NSaved=  20.
 NSaved=20 IEnMin=20 EnMin= -3625.42221819749     IErMin=20 ErrMin= 2.87D-07
 ErrMax= 2.87D-07  0.00D+00 EMaxC= 1.00D-01 BMatC= 2.17D-11 BMatP= 6.35D-11
 IDIUse=1 WtCom= 1.00D+00 WtEn= 0.00D+00
 Coeff-Com: -0.219D-05-0.712D-04-0.149D-03 0.270D-04 0.614D-03 0.264D-02
 Coeff-Com:  0.351D-02 0.321D-02-0.102D-01-0.193D-01-0.548D-01 0.149D-01
 Coeff-Com:  0.112D+00 0.105D+00-0.143D-01-0.169D+00-0.283D+00-0.194D+00
 Coeff-Com:  0.490D+00 0.101D+01
 Coeff:     -0.219D-05-0.712D-04-0.149D-03 0.270D-04 0.614D-03 0.264D-02
 Coeff:      0.351D-02 0.321D-02-0.102D-01-0.193D-01-0.548D-01 0.149D-01
 Coeff:      0.112D+00 0.105D+00-0.143D-01-0.169D+00-0.283D+00-0.194D+00
 Coeff:      0.490D+00 0.101D+01
 Gap=     0.120 Goal=   None    Shift=    0.000
 Gap=     0.101 Goal=   None    Shift=    0.000
 RMSDP=5.60D-08 MaxDP=7.87D-06 DE=-4.58D-10 OVMax= 5.46D-05

 Cycle  29  Pass 1  IDiag  1:
 RMSU=  1.00D-08    CP:  1.00D+00  3.00D+00  3.00D+00  3.00D+00  3.00D+00
                    CP:  3.00D+00  3.00D+00  1.84D+00
 E= -3625.42221819762     Delta-E=       -0.000000000133 Rises=F Damp=F
 DIIS: error= 2.30D-07 at cycle  29 NSaved=  20.
 NSaved=20 IEnMin=20 EnMin= -3625.42221819762     IErMin=20 ErrMin= 2.30D-07
 ErrMax= 2.30D-07  0.00D+00 EMaxC= 1.00D-01 BMatC= 8.49D-12 BMatP= 2.17D-11
 IDIUse=1 WtCom= 1.00D+00 WtEn= 0.00D+00
 Coeff-Com: -0.362D-04-0.217D-03-0.537D-03-0.245D-03 0.186D-02 0.451D-02
 Coeff-Com:  0.276D-02-0.894D-02-0.105D-01-0.223D-01 0.629D-02 0.465D-01
 Coeff-Com:  0.429D-01 0.168D-02-0.519D-01-0.111D+00-0.135D+00 0.111D+00
 Coeff-Com:  0.484D+00 0.639D+00
 Coeff:     -0.362D-04-0.217D-03-0.537D-03-0.245D-03 0.186D-02 0.451D-02
 Coeff:      0.276D-02-0.894D-02-0.105D-01-0.223D-01 0.629D-02 0.465D-01
 Coeff:      0.429D-01 0.168D-02-0.519D-01-0.111D+00-0.135D+00 0.111D+00
 Coeff:      0.484D+00 0.639D+00
 Gap=     0.120 Goal=   None    Shift=    0.000
 Gap=     0.101 Goal=   None    Shift=    0.000
 RMSDP=1.36D-08 MaxDP=1.64D-06 DE=-1.33D-10 OVMax= 1.31D-05

 Cycle  30  Pass 1  IDiag  1:
 RMSU=  7.87D-09    CP:  1.00D+00  3.00D+00  3.00D+00  3.00D+00  3.00D+00
                    CP:  3.00D+00  3.00D+00  2.04D+00  1.27D+00
 E= -3625.42221819766     Delta-E=       -0.000000000042 Rises=F Damp=F
 DIIS: error= 2.09D-07 at cycle  30 NSaved=  20.
 NSaved=20 IEnMin=20 EnMin= -3625.42221819766     IErMin=20 ErrMin= 2.09D-07
 ErrMax= 2.09D-07  0.00D+00 EMaxC= 1.00D-01 BMatC= 5.16D-12 BMatP= 8.49D-12
 IDIUse=1 WtCom= 1.00D+00 WtEn= 0.00D+00
 Coeff-Com: -0.492D-04-0.235D-03-0.199D-03-0.174D-03-0.264D-03-0.191D-02
 Coeff-Com: -0.485D-03 0.905D-02 0.278D-01-0.104D-01-0.480D-01-0.401D-01
 Coeff-Com:  0.177D-01 0.842D-01 0.101D+00 0.209D-03-0.235D+00-0.246D+00
 Coeff-Com:  0.446D+00 0.896D+00
 Coeff:     -0.492D-04-0.235D-03-0.199D-03-0.174D-03-0.264D-03-0.191D-02
 Coeff:     -0.485D-03 0.905D-02 0.278D-01-0.104D-01-0.480D-01-0.401D-01
 Coeff:      0.177D-01 0.842D-01 0.101D+00 0.209D-03-0.235D+00-0.246D+00
 Coeff:      0.446D+00 0.896D+00
 Gap=     0.120 Goal=   None    Shift=    0.000
 Gap=     0.101 Goal=   None    Shift=    0.000
 RMSDP=1.17D-08 MaxDP=1.58D-06 DE=-4.18D-11 OVMax= 1.13D-05

 Cycle  31  Pass 1  IDiag  1:
 RMSU=  4.28D-09    CP:  1.00D+00  3.00D+00  3.00D+00  3.00D+00  3.00D+00
                    CP:  3.00D+00  3.00D+00  2.18D+00  1.60D+00  1.88D+00
 E= -3625.42221819772     Delta-E=       -0.000000000058 Rises=F Damp=F
 DIIS: error= 1.82D-07 at cycle  31 NSaved=  20.
 NSaved=20 IEnMin=20 EnMin= -3625.42221819772     IErMin=20 ErrMin= 1.82D-07
 ErrMax= 1.82D-07  0.00D+00 EMaxC= 1.00D-01 BMatC= 3.01D-12 BMatP= 5.16D-12
 IDIUse=1 WtCom= 1.00D+00 WtEn= 0.00D+00
 Coeff-Com:  0.783D-04 0.173D-03-0.700D-03-0.297D-02-0.324D-02 0.515D-02
 Coeff-Com:  0.126D-01 0.277D-01-0.149D-01-0.534D-01-0.409D-01 0.175D-01
 Coeff-Com:  0.816D-01 0.112D+00 0.443D-01-0.208D+00-0.361D+00 0.300D-01
 Coeff-Com:  0.615D+00 0.739D+00
 Coeff:      0.783D-04 0.173D-03-0.700D-03-0.297D-02-0.324D-02 0.515D-02
 Coeff:      0.126D-01 0.277D-01-0.149D-01-0.534D-01-0.409D-01 0.175D-01
 Coeff:      0.816D-01 0.112D+00 0.443D-01-0.208D+00-0.361D+00 0.300D-01
 Coeff:      0.615D+00 0.739D+00
 Gap=     0.120 Goal=   None    Shift=    0.000
 Gap=     0.101 Goal=   None    Shift=    0.000
 RMSDP=7.95D-09 MaxDP=1.26D-06 DE=-5.82D-11 OVMax= 7.73D-06

 Cycle  32  Pass 1  IDiag  1:
 RMSU=  2.26D-09    CP:  1.00D+00  3.00D+00  3.00D+00  3.00D+00  3.00D+00
                    CP:  3.00D+00  3.00D+00  2.26D+00  1.81D+00  2.50D+00
                    CP:  1.79D+00
 E= -3625.42221819765     Delta-E=        0.000000000073 Rises=F Damp=F
 DIIS: error= 1.60D-07 at cycle  32 NSaved=  20.
 NSaved=20 IEnMin=19 EnMin= -3625.42221819772     IErMin=20 ErrMin= 1.60D-07
 ErrMax= 1.60D-07  0.00D+00 EMaxC= 1.00D-01 BMatC= 1.74D-12 BMatP= 3.01D-12
 IDIUse=1 WtCom= 1.00D+00 WtEn= 0.00D+00
 Coeff-Com: -0.396D-04-0.246D-03-0.655D-03 0.101D-03 0.297D-02 0.716D-03
 Coeff-Com: -0.209D-02-0.190D-02-0.235D-02 0.223D-03 0.137D-02-0.144D-02
 Coeff-Com:  0.703D-02 0.283D-01 0.717D-02-0.890D-01-0.200D+00-0.936D-01
 Coeff-Com:  0.416D+00 0.927D+00
 Coeff:     -0.396D-04-0.246D-03-0.655D-03 0.101D-03 0.297D-02 0.716D-03
 Coeff:     -0.209D-02-0.190D-02-0.235D-02 0.223D-03 0.137D-02-0.144D-02
 Coeff:      0.703D-02 0.283D-01 0.717D-02-0.890D-01-0.200D+00-0.936D-01
 Coeff:      0.416D+00 0.927D+00
 Gap=     0.120 Goal=   None    Shift=    0.000
 Gap=     0.101 Goal=   None    Shift=    0.000
 RMSDP=7.08D-09 MaxDP=1.25D-06 DE= 7.28D-11 OVMax= 7.05D-06

 Cycle  33  Pass 1  IDiag  1:
 RMSU=  1.60D-09    CP:  1.00D+00  3.00D+00  3.00D+00  3.00D+00  3.00D+00
                    CP:  3.00D+00  3.00D+00  2.32D+00  2.01D+00  2.97D+00
                    CP:  2.72D+00  1.97D+00
 E= -3625.42221819771     Delta-E=       -0.000000000062 Rises=F Damp=F
 DIIS: error= 1.37D-07 at cycle  33 NSaved=  20.
 NSaved=20 IEnMin=18 EnMin= -3625.42221819772     IErMin=20 ErrMin= 1.37D-07
 ErrMax= 1.37D-07  0.00D+00 EMaxC= 1.00D-01 BMatC= 1.21D-12 BMatP= 1.74D-12
 IDIUse=1 WtCom= 1.00D+00 WtEn= 0.00D+00
 Coeff-Com:  0.280D-03 0.130D-02 0.189D-02-0.186D-02-0.729D-02-0.176D-01
 Coeff-Com:  0.868D-02 0.317D-01 0.246D-01-0.116D-01-0.509D-01-0.624D-01
 Coeff-Com: -0.983D-02 0.132D+00 0.168D+00-0.143D+00-0.441D+00-0.192D+00
 Coeff-Com:  0.534D+00 0.104D+01
 Coeff:      0.280D-03 0.130D-02 0.189D-02-0.186D-02-0.729D-02-0.176D-01
 Coeff:      0.868D-02 0.317D-01 0.246D-01-0.116D-01-0.509D-01-0.624D-01
 Coeff:     -0.983D-02 0.132D+00 0.168D+00-0.143D+00-0.441D+00-0.192D+00
 Coeff:      0.534D+00 0.104D+01
 Gap=     0.120 Goal=   None    Shift=    0.000
 Gap=     0.101 Goal=   None    Shift=    0.000
 RMSDP=7.58D-09 MaxDP=1.38D-06 DE=-6.18D-11 OVMax= 7.61D-06

 Cycle  34  Pass 1  IDiag  1:
 RMSU=  4.91D-09    CP:  1.00D+00  3.00D+00  3.00D+00  3.00D+00  3.00D+00
                    CP:  3.00D+00  3.00D+00  2.36D+00  2.23D+00  3.00D+00
                    CP:  3.00D+00  3.00D+00  2.11D+00
 E= -3625.42221819769     Delta-E=        0.000000000018 Rises=F Damp=F
 DIIS: error= 1.11D-07 at cycle  34 NSaved=  20.
 NSaved=20 IEnMin=17 EnMin= -3625.42221819772     IErMin=20 ErrMin= 1.11D-07
 ErrMax= 1.11D-07  0.00D+00 EMaxC= 1.00D-01 BMatC= 1.06D-12 BMatP= 1.21D-12
 IDIUse=1 WtCom= 1.00D+00 WtEn= 0.00D+00
 Coeff-Com:  0.167D-02 0.151D-02-0.414D-02-0.613D-02-0.854D-02 0.116D-01
 Coeff-Com:  0.223D-01 0.921D-02-0.162D-01-0.308D-01-0.359D-01-0.190D-01
 Coeff-Com:  0.745D-01 0.187D+00 0.405D-01-0.294D+00-0.532D+00-0.258D+00
 Coeff-Com:  0.980D+00 0.876D+00
 Coeff:      0.167D-02 0.151D-02-0.414D-02-0.613D-02-0.854D-02 0.116D-01
 Coeff:      0.223D-01 0.921D-02-0.162D-01-0.308D-01-0.359D-01-0.190D-01
 Coeff:      0.745D-01 0.187D+00 0.405D-01-0.294D+00-0.532D+00-0.258D+00
 Coeff:      0.980D+00 0.876D+00
 Gap=     0.120 Goal=   None    Shift=    0.000
 Gap=     0.101 Goal=   None    Shift=    0.000
 RMSDP=8.81D-09 MaxDP=1.60D-06 DE= 1.82D-11 OVMax= 8.87D-06

 Cycle  35  Pass 1  IDiag  1:
 RMSU=  3.15D-09    CP:  1.00D+00  3.00D+00  3.00D+00  3.00D+00  3.00D+00
                    CP:  3.00D+00  3.00D+00  2.41D+00  2.48D+00  3.00D+00
                    CP:  3.00D+00  3.00D+00  3.00D+00  2.45D+00
 E= -3625.42221819771     Delta-E=       -0.000000000018 Rises=F Damp=F
 DIIS: error= 8.11D-08 at cycle  35 NSaved=  20.
 NSaved=20 IEnMin=16 EnMin= -3625.42221819772     IErMin=20 ErrMin= 8.11D-08
 ErrMax= 8.11D-08  0.00D+00 EMaxC= 1.00D-01 BMatC= 6.21D-13 BMatP= 1.06D-12
 IDIUse=1 WtCom= 1.00D+00 WtEn= 0.00D+00
 Coeff-Com: -0.868D-03-0.180D-02 0.273D-02 0.104D-01-0.124D-02-0.134D-01
 Coeff-Com: -0.132D-01 0.266D-02 0.252D-01 0.226D-01-0.210D-01-0.508D-01
 Coeff-Com:  0.217D-01 0.139D+00 0.101D+00-0.242D+00-0.566D+00-0.474D-01
 Coeff-Com:  0.675D+00 0.959D+00
 Coeff:     -0.868D-03-0.180D-02 0.273D-02 0.104D-01-0.124D-02-0.134D-01
 Coeff:     -0.132D-01 0.266D-02 0.252D-01 0.226D-01-0.210D-01-0.508D-01
 Coeff:      0.217D-01 0.139D+00 0.101D+00-0.242D+00-0.566D+00-0.474D-01
 Coeff:      0.675D+00 0.959D+00
 Gap=     0.120 Goal=   None    Shift=    0.000
 Gap=     0.101 Goal=   None    Shift=    0.000
 RMSDP=7.89D-09 MaxDP=1.44D-06 DE=-1.82D-11 OVMax= 7.95D-06

 Cycle  36  Pass 1  IDiag  1:
 RMSU=  4.03D-09    CP:  1.00D+00  3.00D+00  3.00D+00  3.00D+00  3.00D+00
                    CP:  3.00D+00  3.00D+00  2.44D+00  2.71D+00  3.00D+00
                    CP:  3.00D+00  3.00D+00  3.00D+00  3.00D+00  2.01D+00
 E= -3625.42221819774     Delta-E=       -0.000000000029 Rises=F Damp=F
 DIIS: error= 5.39D-08 at cycle  36 NSaved=  20.
 NSaved=20 IEnMin=20 EnMin= -3625.42221819774     IErMin=20 ErrMin= 5.39D-08
 ErrMax= 5.39D-08  0.00D+00 EMaxC= 1.00D-01 BMatC= 5.13D-13 BMatP= 6.21D-13
 IDIUse=1 WtCom= 1.00D+00 WtEn= 0.00D+00
 Coeff-Com:  0.330D-03 0.147D-02 0.316D-02-0.445D-02-0.801D-02-0.254D-02
 Coeff-Com:  0.905D-02 0.151D-01 0.824D-02-0.121D-01-0.386D-01-0.274D-01
 Coeff-Com:  0.114D+00 0.213D+00 0.150D-02-0.474D+00-0.599D+00 0.924D-01
 Coeff-Com:  0.920D+00 0.788D+00
 Coeff:      0.330D-03 0.147D-02 0.316D-02-0.445D-02-0.801D-02-0.254D-02
 Coeff:      0.905D-02 0.151D-01 0.824D-02-0.121D-01-0.386D-01-0.274D-01
 Coeff:      0.114D+00 0.213D+00 0.150D-02-0.474D+00-0.599D+00 0.924D-01
 Coeff:      0.920D+00 0.788D+00
 Gap=     0.120 Goal=   None    Shift=    0.000
 Gap=     0.101 Goal=   None    Shift=    0.000
 RMSDP=9.12D-09 MaxDP=1.66D-06 DE=-2.91D-11 OVMax= 9.21D-06

 Cycle  37  Pass 1  IDiag  1:
 RMSU=  1.81D-09    CP:  1.00D+00  3.00D+00  3.00D+00  3.00D+00  3.00D+00
                    CP:  3.00D+00  3.00D+00  2.48D+00  2.95D+00  3.00D+00
                    CP:  3.00D+00  3.00D+00  3.00D+00  3.00D+00  3.00D+00
                    CP:  2.83D+00
 E= -3625.42221819771     Delta-E=        0.000000000027 Rises=F Damp=F
 DIIS: error= 2.25D-08 at cycle  37 NSaved=  20.
 NSaved=20 IEnMin=19 EnMin= -3625.42221819774     IErMin=20 ErrMin= 2.25D-08
 ErrMax= 2.25D-08  0.00D+00 EMaxC= 1.00D-01 BMatC= 1.27D-13 BMatP= 5.13D-13
 IDIUse=1 WtCom= 1.00D+00 WtEn= 0.00D+00
 Coeff-Com:  0.581D-03 0.538D-03-0.290D-02-0.210D-02 0.255D-02 0.639D-02
 Coeff-Com:  0.209D-02-0.417D-02-0.455D-02-0.597D-02-0.197D-01 0.349D-01
 Coeff-Com:  0.113D+00 0.671D-01-0.162D+00-0.343D+00-0.104D+00 0.301D+00
 Coeff-Com:  0.409D+00 0.712D+00
 Coeff:      0.581D-03 0.538D-03-0.290D-02-0.210D-02 0.255D-02 0.639D-02
 Coeff:      0.209D-02-0.417D-02-0.455D-02-0.597D-02-0.197D-01 0.349D-01
 Coeff:      0.113D+00 0.671D-01-0.162D+00-0.343D+00-0.104D+00 0.301D+00
 Coeff:      0.409D+00 0.712D+00
 Gap=     0.120 Goal=   None    Shift=    0.000
 Gap=     0.101 Goal=   None    Shift=    0.000
 RMSDP=2.84D-09 MaxDP=5.12D-07 DE= 2.73D-11 OVMax= 2.86D-06

 SCF Done:  E(UB3LYP) =  -3625.42221820     A.U. after   37 cycles
            NFock= 37  Conv=0.28D-08     -V/T= 2.0025
 <Sx>= 0.0000 <Sy>= 0.0000 <Sz>= 2.0000 <S**2>= 6.0079 S= 2.0016
 <L.S>= 0.000000000000E+00
 KE= 3.616532785205D+03 PE=-1.818680148354D+04 EE= 6.127507911128D+03
 Annihilation of the first spin contaminant:
 S**2 before annihilation     6.0079,   after     6.0000
 Leave Link  502 at Sat Oct 20 15:02:03 2018, MaxMem=  1073741824 cpu:     37184.0
 (Enter /soft/sl6.3/x86_64/gaussian/g09_d01/g09/l601.exe)
 Copying SCF densities to generalized density rwf, IOpCl= 1 IROHF=0.

 **********************************************************************

            Population analysis using the SCF density.

 **********************************************************************

 Orbital symmetries:
 Alpha Orbitals:
       Occupied  (A) (A) (A) (A) (A) (A) (A) (A) (A) (A) (A) (A)
                 (A) (A) (A) (A) (A) (A) (A) (A) (A) (A) (A) (A)
                 (A) (A) (A) (A) (A) (A) (A) (A) (A) (A) (A) (A)
                 (A) (A) (A) (A) (A) (A) (A) (A) (A) (A) (A) (A)
                 (A) (A) (A) (A) (A) (A) (A) (A) (A) (A) (A) (A)
                 (A) (A) (A) (A) (A) (A) (A) (A) (A) (A) (A) (A)
                 (A) (A) (A) (A) (A) (A) (A) (A) (A) (A) (A) (A)
                 (A) (A) (A) (A) (A) (A) (A) (A) (A) (A) (A) (A)
                 (A) (A) (A) (A) (A) (A) (A) (A) (A) (A) (A) (A)
                 (A) (A) (A) (A) (A) (A) (A) (A) (A) (A) (A) (A)
                 (A) (A) (A) (A) (A) (A) (A) (A) (A) (A) (A) (A)
                 (A) (A) (A) (A) (A) (A) (A) (A) (A) (A) (A) (A)
                 (A) (A) (A) (A)
       Virtual   (A) (A) (A) (A) (A) (A) (A) (A) (A) (A) (A) (A)
                 (A) (A) (A) (A) (A) (A) (A) (A) (A) (A) (A) (A)
                 (A) (A) (A) (A) (A) (A) (A) (A) (A) (A) (A) (A)
                 (A) (A) (A) (A) (A) (A) (A) (A) (A) (A) (A) (A)
                 (A) (A) (A) (A) (A) (A) (A) (A) (A) (A) (A) (A)
                 (A) (A) (A) (A) (A) (A) (A) (A) (A) (A) (A) (A)
                 (A) (A) (A) (A) (A) (A) (A) (A) (A) (A) (A) (A)
                 (A) (A) (A) (A) (A) (A) (A) (A) (A) (A) (A) (A)
                 (A) (A) (A) (A) (A) (A) (A) (A) (A) (A) (A) (A)
                 (A) (A) (A) (A) (A) (A) (A) (A) (A) (A) (A) (A)
                 (A) (A) (A) (A) (A) (A) (A) (A) (A) (A) (A) (A)
                 (A) (A) (A) (A) (A) (A) (A) (A) (A) (A) (A) (A)
                 (A) (A) (A) (A) (A) (A) (A) (A) (A) (A) (A) (A)
                 (A) (A) (A) (A) (A) (A) (A) (A) (A) (A) (A) (A)
                 (A) (A) (A) (A) (A) (A) (A) (A) (A) (A) (A) (A)
                 (A) (A) (A) (A) (A) (A) (A) (A) (A) (A) (A) (A)
                 (A) (A) (A) (A) (A) (A) (A) (A) (A) (A) (A) (A)
                 (A) (A) (A) (A) (A) (A) (A) (A) (A) (A) (A) (A)
                 (A) (A) (A) (A) (A) (A) (A) (A) (A) (A) (A) (A)
                 (A) (A) (A) (A) (A) (A) (A) (A) (A) (A) (A) (A)
                 (A) (A) (A) (A) (A) (A) (A) (A) (A) (A) (A) (A)
                 (A) (A) (A) (A) (A) (A) (A) (A) (A) (A) (A) (A)
                 (A) (A) (A) (A) (A) (A) (A) (A) (A) (A) (A) (A)
                 (A) (A) (A) (A) (A) (A) (A) (A) (A) (A) (A) (A)
                 (A) (A) (A) (A) (A) (A) (A) (A) (A) (A) (A) (A)
                 (A) (A) (A) (A) (A) (A) (A) (A) (A) (A) (A) (A)
                 (A) (A) (A) (A) (A) (A) (A) (A) (A) (A) (A) (A)
                 (A) (A) (A) (A) (A) (A) (A) (A) (A) (A) (A) (A)
                 (A) (A) (A) (A) (A) (A) (A) (A) (A) (A) (A) (A)
                 (A) (A) (A) (A) (A) (A) (A) (A) (A) (A) (A) (A)
                 (A) (A) (A) (A) (A) (A) (A) (A) (A) (A) (A) (A)
                 (A) (A) (A) (A) (A) (A) (A) (A) (A) (A) (A) (A)
                 (A) (A) (A) (A) (A) (A) (A) (A) (A) (A) (A) (A)
                 (A) (A) (A) (A) (A) (A) (A) (A) (A) (A) (A) (A)
                 (A) (A) (A) (A) (A) (A) (A) (A) (A) (A) (A) (A)
                 (A) (A) (A) (A) (A) (A) (A) (A) (A) (A) (A) (A)
                 (A) (A) (A) (A) (A) (A) (A) (A) (A) (A) (A) (A)
                 (A) (A) (A) (A) (A) (A) (A) (A) (A) (A) (A) (A)
                 (A) (A) (A) (A) (A) (A) (A) (A) (A) (A) (A) (A)
                 (A) (A) (A) (A) (A) (A) (A) (A) (A) (A) (A) (A)
                 (A) (A) (A) (A) (A) (A) (A) (A) (A) (A) (A) (A)
                 (A) (A) (A) (A) (A) (A) (A) (A) (A) (A) (A) (A)
                 (A) (A) (A) (A) (A) (A) (A) (A) (A) (A) (A) (A)
                 (A) (A) (A) (A) (A) (A) (A) (A) (A) (A) (A) (A)
                 (A) (A) (A) (A) (A) (A) (A) (A) (A) (A) (A) (A)
                 (A) (A) (A) (A) (A) (A) (A) (A) (A) (A) (A) (A)
                 (A) (A) (A) (A) (A) (A) (A) (A) (A) (A) (A) (A)
                 (A) (A) (A) (A) (A) (A) (A) (A) (A) (A) (A) (A)
                 (A) (A) (A) (A) (A) (A) (A) (A) (A) (A) (A) (A)
                 (A) (A) (A) (A) (A) (A) (A) (A) (A) (A) (A) (A)
                 (A) (A) (A) (A) (A) (A) (A) (A) (A) (A) (A) (A)
                 (A) (A) (A) (A) (A) (A) (A) (A) (A) (A) (A) (A)
                 (A) (A) (A) (A) (A) (A) (A) (A) (A) (A) (A) (A)
                 (A) (A) (A) (A) (A) (A) (A) (A) (A) (A) (A) (A)
                 (A) (A) (A) (A) (A) (A) (A) (A) (A) (A) (A) (A)
                 (A) (A) (A) (A) (A) (A) (A) (A) (A) (A) (A) (A)
                 (A) (A) (A) (A) (A) (A) (A) (A) (A) (A)
 Beta  Orbitals:
       Occupied  (A) (A) (A) (A) (A) (A) (A) (A) (A) (A) (A) (A)
                 (A) (A) (A) (A) (A) (A) (A) (A) (A) (A) (A) (A)
                 (A) (A) (A) (A) (A) (A) (A) (A) (A) (A) (A) (A)
                 (A) (A) (A) (A) (A) (A) (A) (A) (A) (A) (A) (A)
                 (A) (A) (A) (A) (A) (A) (A) (A) (A) (A) (A) (A)
                 (A) (A) (A) (A) (A) (A) (A) (A) (A) (A) (A) (A)
                 (A) (A) (A) (A) (A) (A) (A) (A) (A) (A) (A) (A)
                 (A) (A) (A) (A) (A) (A) (A) (A) (A) (A) (A) (A)
                 (A) (A) (A) (A) (A) (A) (A) (A) (A) (A) (A) (A)
                 (A) (A) (A) (A) (A) (A) (A) (A) (A) (A) (A) (A)
                 (A) (A) (A) (A) (A) (A) (A) (A) (A) (A) (A) (A)
                 (A) (A) (A) (A) (A) (A) (A) (A) (A) (A) (A) (A)
       Virtual   (A) (A) (A) (A) (A) (A) (A) (A) (A) (A) (A) (A)
                 (A) (A) (A) (A) (A) (A) (A) (A) (A) (A) (A) (A)
                 (A) (A) (A) (A) (A) (A) (A) (A) (A) (A) (A) (A)
                 (A) (A) (A) (A) (A) (A) (A) (A) (A) (A) (A) (A)
                 (A) (A) (A) (A) (A) (A) (A) (A) (A) (A) (A) (A)
                 (A) (A) (A) (A) (A) (A) (A) (A) (A) (A) (A) (A)
                 (A) (A) (A) (A) (A) (A) (A) (A) (A) (A) (A) (A)
                 (A) (A) (A) (A) (A) (A) (A) (A) (A) (A) (A) (A)
                 (A) (A) (A) (A) (A) (A) (A) (A) (A) (A) (A) (A)
                 (A) (A) (A) (A) (A) (A) (A) (A) (A) (A) (A) (A)
                 (A) (A) (A) (A) (A) (A) (A) (A) (A) (A) (A) (A)
                 (A) (A) (A) (A) (A) (A) (A) (A) (A) (A) (A) (A)
                 (A) (A) (A) (A) (A) (A) (A) (A) (A) (A) (A) (A)
                 (A) (A) (A) (A) (A) (A) (A) (A) (A) (A) (A) (A)
                 (A) (A) (A) (A) (A) (A) (A) (A) (A) (A) (A) (A)
                 (A) (A) (A) (A) (A) (A) (A) (A) (A) (A) (A) (A)
                 (A) (A) (A) (A) (A) (A) (A) (A) (A) (A) (A) (A)
                 (A) (A) (A) (A) (A) (A) (A) (A) (A) (A) (A) (A)
                 (A) (A) (A) (A) (A) (A) (A) (A) (A) (A) (A) (A)
                 (A) (A) (A) (A) (A) (A) (A) (A) (A) (A) (A) (A)
                 (A) (A) (A) (A) (A) (A) (A) (A) (A) (A) (A) (A)
                 (A) (A) (A) (A) (A) (A) (A) (A) (A) (A) (A) (A)
                 (A) (A) (A) (A) (A) (A) (A) (A) (A) (A) (A) (A)
                 (A) (A) (A) (A) (A) (A) (A) (A) (A) (A) (A) (A)
                 (A) (A) (A) (A) (A) (A) (A) (A) (A) (A) (A) (A)
                 (A) (A) (A) (A) (A) (A) (A) (A) (A) (A) (A) (A)
                 (A) (A) (A) (A) (A) (A) (A) (A) (A) (A) (A) (A)
                 (A) (A) (A) (A) (A) (A) (A) (A) (A) (A) (A) (A)
                 (A) (A) (A) (A) (A) (A) (A) (A) (A) (A) (A) (A)
                 (A) (A) (A) (A) (A) (A) (A) (A) (A) (A) (A) (A)
                 (A) (A) (A) (A) (A) (A) (A) (A) (A) (A) (A) (A)
                 (A) (A) (A) (A) (A) (A) (A) (A) (A) (A) (A) (A)
                 (A) (A) (A) (A) (A) (A) (A) (A) (A) (A) (A) (A)
                 (A) (A) (A) (A) (A) (A) (A) (A) (A) (A) (A) (A)
                 (A) (A) (A) (A) (A) (A) (A) (A) (A) (A) (A) (A)
                 (A) (A) (A) (A) (A) (A) (A) (A) (A) (A) (A) (A)
                 (A) (A) (A) (A) (A) (A) (A) (A) (A) (A) (A) (A)
                 (A) (A) (A) (A) (A) (A) (A) (A) (A) (A) (A) (A)
                 (A) (A) (A) (A) (A) (A) (A) (A) (A) (A) (A) (A)
                 (A) (A) (A) (A) (A) (A) (A) (A) (A) (A) (A) (A)
                 (A) (A) (A) (A) (A) (A) (A) (A) (A) (A) (A) (A)
                 (A) (A) (A) (A) (A) (A) (A) (A) (A) (A) (A) (A)
                 (A) (A) (A) (A) (A) (A) (A) (A) (A) (A) (A) (A)
                 (A) (A) (A) (A) (A) (A) (A) (A) (A) (A) (A) (A)
                 (A) (A) (A) (A) (A) (A) (A) (A) (A) (A) (A) (A)
                 (A) (A) (A) (A) (A) (A) (A) (A) (A) (A) (A) (A)
                 (A) (A) (A) (A) (A) (A) (A) (A) (A) (A) (A) (A)
                 (A) (A) (A) (A) (A) (A) (A) (A) (A) (A) (A) (A)
                 (A) (A) (A) (A) (A) (A) (A) (A) (A) (A) (A) (A)
                 (A) (A) (A) (A) (A) (A) (A) (A) (A) (A) (A) (A)
                 (A) (A) (A) (A) (A) (A) (A) (A) (A) (A) (A) (A)
                 (A) (A) (A) (A) (A) (A) (A) (A) (A) (A) (A) (A)
                 (A) (A) (A) (A) (A) (A) (A) (A) (A) (A) (A) (A)
                 (A) (A) (A) (A) (A) (A) (A) (A) (A) (A) (A) (A)
                 (A) (A) (A) (A) (A) (A) (A) (A) (A) (A) (A) (A)
                 (A) (A) (A) (A) (A) (A) (A) (A) (A) (A) (A) (A)
                 (A) (A) (A) (A) (A) (A) (A) (A) (A) (A) (A) (A)
                 (A) (A)
 The electronic state is 5-A.
 Alpha  occ. eigenvalues -- -256.00109-101.41379-101.41378 -29.97242 -25.85860
 Alpha  occ. eigenvalues --  -25.83501 -25.82855 -14.43255 -14.43255 -14.39077
 Alpha  occ. eigenvalues --  -14.39077 -14.36416 -14.36416 -14.33356 -14.33356
 Alpha  occ. eigenvalues --  -10.24844 -10.24844 -10.24009 -10.24009 -10.23819
 Alpha  occ. eigenvalues --  -10.23819 -10.22619 -10.22619 -10.21686 -10.21686
 Alpha  occ. eigenvalues --  -10.20532 -10.20532 -10.20387 -10.20387 -10.20064
 Alpha  occ. eigenvalues --  -10.20064 -10.20033 -10.20033 -10.19885 -10.19885
 Alpha  occ. eigenvalues --  -10.19784 -10.19784 -10.19737 -10.19737 -10.19082
 Alpha  occ. eigenvalues --  -10.19082  -9.32819  -9.32812  -7.08824  -7.08824
 Alpha  occ. eigenvalues --   -7.08571  -7.08571  -7.08554  -7.08554  -3.48362
 Alpha  occ. eigenvalues --   -2.29896  -2.25135  -2.23640  -1.12990  -1.12983
 Alpha  occ. eigenvalues --   -0.97193  -0.97125  -0.95392  -0.95368  -0.87928
 Alpha  occ. eigenvalues --   -0.87925  -0.84639  -0.84593  -0.82180  -0.82152
 Alpha  occ. eigenvalues --   -0.78807  -0.78781  -0.77940  -0.77930  -0.77103
 Alpha  occ. eigenvalues --   -0.77097  -0.68946  -0.68831  -0.68514  -0.68091
 Alpha  occ. eigenvalues --   -0.67685  -0.67627  -0.65090  -0.64971  -0.64126
 Alpha  occ. eigenvalues --   -0.64075  -0.62318  -0.62126  -0.60281  -0.60267
 Alpha  occ. eigenvalues --   -0.58013  -0.57838  -0.54321  -0.54157  -0.51921
 Alpha  occ. eigenvalues --   -0.51915  -0.51235  -0.51173  -0.50736  -0.50706
 Alpha  occ. eigenvalues --   -0.49138  -0.48992  -0.48639  -0.48552  -0.47362
 Alpha  occ. eigenvalues --   -0.47298  -0.46174  -0.46084  -0.45182  -0.45178
 Alpha  occ. eigenvalues --   -0.44989  -0.44797  -0.43274  -0.42507  -0.42478
 Alpha  occ. eigenvalues --   -0.42338  -0.40402  -0.40175  -0.39661  -0.39607
 Alpha  occ. eigenvalues --   -0.38858  -0.38811  -0.38660  -0.37858  -0.37820
 Alpha  occ. eigenvalues --   -0.37079  -0.34967  -0.34767  -0.34303  -0.32969
 Alpha  occ. eigenvalues --   -0.32762  -0.32089  -0.31896  -0.31445  -0.31431
 Alpha  occ. eigenvalues --   -0.30629  -0.30476  -0.30126  -0.28918  -0.28292
 Alpha  occ. eigenvalues --   -0.28280  -0.27537  -0.27431  -0.25016  -0.24977
 Alpha  occ. eigenvalues --   -0.24446  -0.23777  -0.21247  -0.21166  -0.20909
 Alpha  occ. eigenvalues --   -0.20614  -0.20489  -0.18152
 Alpha virt. eigenvalues --   -0.06152  -0.06087  -0.05370  -0.05137  -0.03607
 Alpha virt. eigenvalues --   -0.03604  -0.03469  -0.03443  -0.00636  -0.00615
 Alpha virt. eigenvalues --    0.02479   0.02636   0.03563   0.03626   0.05037
 Alpha virt. eigenvalues --    0.05148   0.05223   0.05289   0.06451   0.06920
 Alpha virt. eigenvalues --    0.07308   0.08271   0.08605   0.09209   0.09866
 Alpha virt. eigenvalues --    0.10185   0.10362   0.10814   0.11633   0.11891
 Alpha virt. eigenvalues --    0.12232   0.13210   0.13836   0.14267   0.14647
 Alpha virt. eigenvalues --    0.14983   0.15030   0.16357   0.16546   0.17481
 Alpha virt. eigenvalues --    0.17901   0.18295   0.19072   0.19279   0.20977
 Alpha virt. eigenvalues --    0.21904   0.22484   0.23966   0.24344   0.25074
 Alpha virt. eigenvalues --    0.25105   0.25389   0.26285   0.26433   0.26509
 Alpha virt. eigenvalues --    0.26571   0.27006   0.27383   0.27521   0.28054
 Alpha virt. eigenvalues --    0.28509   0.28787   0.29194   0.29201   0.29883
 Alpha virt. eigenvalues --    0.30658   0.31807   0.32388   0.32686   0.33028
 Alpha virt. eigenvalues --    0.33627   0.33767   0.34404   0.34875   0.35117
 Alpha virt. eigenvalues --    0.35482   0.35824   0.36237   0.36409   0.36736
 Alpha virt. eigenvalues --    0.36936   0.37486   0.37567   0.37899   0.38363
 Alpha virt. eigenvalues --    0.38815   0.38966   0.39111   0.39320   0.39616
 Alpha virt. eigenvalues --    0.39679   0.39950   0.40492   0.40606   0.40946
 Alpha virt. eigenvalues --    0.40966   0.41421   0.41494   0.41987   0.42037
 Alpha virt. eigenvalues --    0.42334   0.42366   0.42809   0.43077   0.43398
 Alpha virt. eigenvalues --    0.43474   0.44496   0.44688   0.45645   0.46197
 Alpha virt. eigenvalues --    0.46409   0.46603   0.46720   0.47722   0.47826
 Alpha virt. eigenvalues --    0.48349   0.48994   0.49688   0.49933   0.50614
 Alpha virt. eigenvalues --    0.50917   0.51036   0.51948   0.52494   0.52737
 Alpha virt. eigenvalues --    0.54081   0.54348   0.54592   0.54808   0.55926
 Alpha virt. eigenvalues --    0.56218   0.56444   0.56647   0.56681   0.56893
 Alpha virt. eigenvalues --    0.57248   0.57987   0.58048   0.58437   0.58514
 Alpha virt. eigenvalues --    0.58642   0.58945   0.58982   0.59245   0.59456
 Alpha virt. eigenvalues --    0.59886   0.60286   0.60549   0.60836   0.61101
 Alpha virt. eigenvalues --    0.61711   0.62226   0.62421   0.62552   0.63249
 Alpha virt. eigenvalues --    0.63910   0.64798   0.65119   0.65606   0.65715
 Alpha virt. eigenvalues --    0.66799   0.66825   0.67094   0.67334   0.68120
 Alpha virt. eigenvalues --    0.69076   0.69413   0.70239   0.70575   0.71115
 Alpha virt. eigenvalues --    0.71586   0.71887   0.72260   0.72339   0.72964
 Alpha virt. eigenvalues --    0.73741   0.73792   0.74418   0.74586   0.75590
 Alpha virt. eigenvalues --    0.75689   0.75728   0.76951   0.76987   0.77570
 Alpha virt. eigenvalues --    0.77609   0.79190   0.79996   0.80307   0.80832
 Alpha virt. eigenvalues --    0.80925   0.81598   0.81612   0.82589   0.82619
 Alpha virt. eigenvalues --    0.83062   0.83214   0.84097   0.84781   0.84988
 Alpha virt. eigenvalues --    0.86153   0.86917   0.87466   0.88373   0.89063
 Alpha virt. eigenvalues --    0.90042   0.90284   0.90770   0.91515   0.91765
 Alpha virt. eigenvalues --    0.92729   0.93521   0.93950   0.94811   0.94951
 Alpha virt. eigenvalues --    0.95635   0.96427   0.96825   0.97070   0.97164
 Alpha virt. eigenvalues --    0.98130   0.98631   0.99031   0.99059   0.99253
 Alpha virt. eigenvalues --    0.99458   0.99802   1.00036   1.00159   1.00371
 Alpha virt. eigenvalues --    1.00788   1.01143   1.01561   1.02283   1.02318
 Alpha virt. eigenvalues --    1.02508   1.02668   1.03836   1.04860   1.05058
 Alpha virt. eigenvalues --    1.05081   1.05638   1.05737   1.06091   1.06291
 Alpha virt. eigenvalues --    1.07820   1.08582   1.08584   1.09860   1.10536
 Alpha virt. eigenvalues --    1.10698   1.11331   1.11672   1.13473   1.14227
 Alpha virt. eigenvalues --    1.15733   1.15974   1.16887   1.17127   1.17201
 Alpha virt. eigenvalues --    1.18365   1.19011   1.20213   1.21330   1.21496
 Alpha virt. eigenvalues --    1.22620   1.25285   1.26626   1.26852   1.27833
 Alpha virt. eigenvalues --    1.29341   1.29420   1.30559   1.30702   1.31848
 Alpha virt. eigenvalues --    1.32951   1.33107   1.34747   1.36023   1.37082
 Alpha virt. eigenvalues --    1.38391   1.38651   1.40446   1.41170   1.41822
 Alpha virt. eigenvalues --    1.42274   1.42290   1.42801   1.42979   1.43825
 Alpha virt. eigenvalues --    1.43907   1.44536   1.45405   1.46724   1.47153
 Alpha virt. eigenvalues --    1.48238   1.48511   1.50000   1.51204   1.51499
 Alpha virt. eigenvalues --    1.51680   1.52118   1.52247   1.52716   1.52896
 Alpha virt. eigenvalues --    1.53017   1.53087   1.53297   1.53786   1.54965
 Alpha virt. eigenvalues --    1.55961   1.55980   1.56610   1.56805   1.57163
 Alpha virt. eigenvalues --    1.57242   1.58592   1.58610   1.59804   1.59869
 Alpha virt. eigenvalues --    1.59925   1.60718   1.60851   1.62598   1.62999
 Alpha virt. eigenvalues --    1.63512   1.63593   1.65414   1.65609   1.66686
 Alpha virt. eigenvalues --    1.66878   1.67319   1.67609   1.68971   1.70381
 Alpha virt. eigenvalues --    1.70877   1.70926   1.71258   1.71772   1.72131
 Alpha virt. eigenvalues --    1.74162   1.74238   1.74865   1.74951   1.75263
 Alpha virt. eigenvalues --    1.75346   1.76242   1.76809   1.76990   1.77035
 Alpha virt. eigenvalues --    1.77319   1.78574   1.79555   1.79755   1.80565
 Alpha virt. eigenvalues --    1.80678   1.81469   1.82394   1.82858   1.84846
 Alpha virt. eigenvalues --    1.85966   1.87582   1.88086   1.88168   1.88261
 Alpha virt. eigenvalues --    1.88265   1.88498   1.88611   1.88722   1.89355
 Alpha virt. eigenvalues --    1.89490   1.89621   1.90482   1.90672   1.90723
 Alpha virt. eigenvalues --    1.91481   1.92113   1.93731   1.94122   1.94259
 Alpha virt. eigenvalues --    1.94589   1.95740   1.96109   1.96430   1.97881
 Alpha virt. eigenvalues --    1.98259   1.98261   1.99284   1.99320   1.99478
 Alpha virt. eigenvalues --    2.00725   2.03908   2.04559   2.04623   2.04793
 Alpha virt. eigenvalues --    2.05055   2.05683   2.06128   2.06528   2.09157
 Alpha virt. eigenvalues --    2.12140   2.12288   2.12654   2.15313   2.15732
 Alpha virt. eigenvalues --    2.16302   2.17661   2.17733   2.18486   2.18573
 Alpha virt. eigenvalues --    2.22270   2.22393   2.22775   2.23167   2.23686
 Alpha virt. eigenvalues --    2.24399   2.24945   2.25739   2.26320   2.26670
 Alpha virt. eigenvalues --    2.26929   2.27457   2.27516   2.27974   2.28214
 Alpha virt. eigenvalues --    2.29099   2.29381   2.29567   2.30061   2.30268
 Alpha virt. eigenvalues --    2.30565   2.34473   2.34611   2.34692   2.34908
 Alpha virt. eigenvalues --    2.36279   2.37543   2.38519   2.38976   2.41176
 Alpha virt. eigenvalues --    2.41956   2.42047   2.42779   2.43163   2.44002
 Alpha virt. eigenvalues --    2.45581   2.48450   2.48605   2.49091   2.50208
 Alpha virt. eigenvalues --    2.52731   2.52790   2.56012   2.56299   2.56857
 Alpha virt. eigenvalues --    2.57355   2.57424   2.57665   2.58012   2.58169
 Alpha virt. eigenvalues --    2.58829   2.58913   2.59792   2.59912   2.60253
 Alpha virt. eigenvalues --    2.60316   2.60475   2.60627   2.61286   2.61755
 Alpha virt. eigenvalues --    2.61833   2.62109   2.62160   2.62501   2.63409
 Alpha virt. eigenvalues --    2.63914   2.64019   2.64509   2.64514   2.65711
 Alpha virt. eigenvalues --    2.65851   2.66245   2.66511   2.66846   2.67119
 Alpha virt. eigenvalues --    2.68446   2.68984   2.69130   2.70566   2.70831
 Alpha virt. eigenvalues --    2.70887   2.71302   2.72511   2.72780   2.72852
 Alpha virt. eigenvalues --    2.73466   2.74198   2.74944   2.75177   2.76204
 Alpha virt. eigenvalues --    2.76504   2.78517   2.79061   2.79246   2.79809
 Alpha virt. eigenvalues --    2.80691   2.81949   2.82379   2.82760   2.83815
 Alpha virt. eigenvalues --    2.84029   2.84287   2.84352   2.84826   2.85028
 Alpha virt. eigenvalues --    2.85781   2.87886   2.88782   2.88811   2.89378
 Alpha virt. eigenvalues --    2.89556   2.90443   2.90619   2.92312   2.94217
 Alpha virt. eigenvalues --    2.94642   2.95339   2.95917   2.96671   2.97185
 Alpha virt. eigenvalues --    2.98179   2.99456   3.02729   3.02970   3.03625
 Alpha virt. eigenvalues --    3.04177   3.05279   3.07868   3.08837   3.12859
 Alpha virt. eigenvalues --    3.12950   3.14033   3.14197   3.15714   3.17293
 Alpha virt. eigenvalues --    3.22437   3.23093   3.26172   3.26471   3.30846
 Alpha virt. eigenvalues --    3.30873   3.32762   3.32926   3.34235   3.35146
 Alpha virt. eigenvalues --    3.37801   3.39056   3.41055   3.41391   3.44123
 Alpha virt. eigenvalues --    3.44325   3.44618   3.44639   3.45535   3.45863
 Alpha virt. eigenvalues --    3.45875   3.46318   3.49548   3.56523   3.57987
 Alpha virt. eigenvalues --    3.58516   3.59636   3.61986   3.63091   3.63167
 Alpha virt. eigenvalues --    3.63436   3.72226   3.73010   3.74868   3.78117
 Alpha virt. eigenvalues --    3.83623   3.83943   3.84945   3.84975   3.86951
 Alpha virt. eigenvalues --    3.87144   3.88451   3.89134   3.94736   3.94857
 Alpha virt. eigenvalues --    3.96840   3.96920   3.99319   3.99981   4.00486
 Alpha virt. eigenvalues --    4.01270   4.03315   4.03993   4.05164   4.06915
 Alpha virt. eigenvalues --    4.08845   4.09058   4.09425   4.09481   4.14518
 Alpha virt. eigenvalues --    4.18614   4.26683   4.27661   4.40310   4.49146
 Alpha virt. eigenvalues --    4.49623   4.52184   4.61535   4.62512   4.79893
 Alpha virt. eigenvalues --    4.80991   4.81524   4.81815   5.07246   5.07365
 Alpha virt. eigenvalues --    5.23208   5.23960   5.61254   5.61529   5.61862
 Alpha virt. eigenvalues --    5.62597   5.81954   5.96467   6.07857   7.66127
 Alpha virt. eigenvalues --    8.04798   8.10595   9.53893   9.76227  23.47562
 Alpha virt. eigenvalues --   23.47659  23.60526  23.61519  23.76244  23.76932
 Alpha virt. eigenvalues --   23.87175  23.87390  23.90560  23.90627  23.92045
 Alpha virt. eigenvalues --   23.92046  23.97890  23.98052  24.05009  24.05013
 Alpha virt. eigenvalues --   24.06742  24.06834  24.07896  24.07898  24.11130
 Alpha virt. eigenvalues --   24.11208  24.14321  24.14408  24.16993  24.17009
 Alpha virt. eigenvalues --   25.60265  25.62655  25.65177  25.65318  25.74047
 Alpha virt. eigenvalues --   25.84456  26.50473  33.66635  33.93041  33.98203
 Alpha virt. eigenvalues --   35.35959  35.36604  35.48179  35.48197  35.59898
 Alpha virt. eigenvalues --   35.60077  35.64268  35.65647 147.25123 215.45266
 Alpha virt. eigenvalues --  215.73658 777.08541
  Beta  occ. eigenvalues -- -256.00133-101.41293-101.41293 -29.89571 -25.78622
  Beta  occ. eigenvalues --  -25.77513 -25.77274 -14.43243 -14.43243 -14.39074
  Beta  occ. eigenvalues --  -14.39074 -14.36300 -14.36299 -14.33233 -14.33233
  Beta  occ. eigenvalues --  -10.24842 -10.24842 -10.24009 -10.24009 -10.23822
  Beta  occ. eigenvalues --  -10.23822 -10.22619 -10.22618 -10.21690 -10.21690
  Beta  occ. eigenvalues --  -10.20531 -10.20531 -10.20388 -10.20388 -10.20064
  Beta  occ. eigenvalues --  -10.20064 -10.20032 -10.20032 -10.19885 -10.19885
  Beta  occ. eigenvalues --  -10.19780 -10.19780 -10.19737 -10.19737 -10.19079
  Beta  occ. eigenvalues --  -10.19079  -9.32736  -9.32730  -7.08668  -7.08668
  Beta  occ. eigenvalues --   -7.08466  -7.08466  -7.08458  -7.08458  -3.30048
  Beta  occ. eigenvalues --   -2.07443  -2.06804  -2.06474  -1.12942  -1.12935
  Beta  occ. eigenvalues --   -0.97095  -0.97028  -0.95323  -0.95296  -0.87915
  Beta  occ. eigenvalues --   -0.87912  -0.84622  -0.84576  -0.82140  -0.82115
  Beta  occ. eigenvalues --   -0.78794  -0.78768  -0.77931  -0.77922  -0.77084
  Beta  occ. eigenvalues --   -0.77079  -0.68880  -0.68810  -0.68105  -0.67641
  Beta  occ. eigenvalues --   -0.67577  -0.67455  -0.65051  -0.64940  -0.64111
  Beta  occ. eigenvalues --   -0.64060  -0.62289  -0.62094  -0.60244  -0.60244
  Beta  occ. eigenvalues --   -0.57978  -0.57815  -0.54260  -0.54121  -0.51898
  Beta  occ. eigenvalues --   -0.51885  -0.51196  -0.51149  -0.50705  -0.50684
  Beta  occ. eigenvalues --   -0.49114  -0.48976  -0.48575  -0.48520  -0.47336
  Beta  occ. eigenvalues --   -0.47284  -0.46168  -0.46070  -0.45174  -0.45172
  Beta  occ. eigenvalues --   -0.44973  -0.44780  -0.42926  -0.42373  -0.42373
  Beta  occ. eigenvalues --   -0.42291  -0.40218  -0.40148  -0.39553  -0.39289
  Beta  occ. eigenvalues --   -0.38847  -0.38619  -0.37929  -0.37821  -0.37815
  Beta  occ. eigenvalues --   -0.36871  -0.34411  -0.34251  -0.33509  -0.31664
  Beta  occ. eigenvalues --   -0.31433  -0.31409  -0.30472  -0.30410  -0.30344
  Beta  occ. eigenvalues --   -0.30225  -0.28278  -0.28277  -0.27596  -0.27521
  Beta  occ. eigenvalues --   -0.25449  -0.25067  -0.24996  -0.23039  -0.21340
  Beta  occ. eigenvalues --   -0.21258  -0.20804  -0.20741  -0.16292
  Beta virt. eigenvalues --   -0.06154  -0.06139  -0.05741  -0.05303  -0.03639
  Beta virt. eigenvalues --   -0.03602  -0.03548  -0.03450  -0.01134  -0.00610
  Beta virt. eigenvalues --    0.01072   0.01412   0.02092   0.02531   0.02638
  Beta virt. eigenvalues --    0.03568   0.03668   0.04995   0.05164   0.05240
  Beta virt. eigenvalues --    0.05574   0.06426   0.06453   0.06932   0.07333
  Beta virt. eigenvalues --    0.08273   0.08609   0.09229   0.09938   0.10197
  Beta virt. eigenvalues --    0.10499   0.10820   0.11656   0.11894   0.12420
  Beta virt. eigenvalues --    0.13226   0.13923   0.14303   0.14820   0.15055
  Beta virt. eigenvalues --    0.15090   0.16374   0.16755   0.17572   0.18340
  Beta virt. eigenvalues --    0.18918   0.19123   0.19949   0.21055   0.21947
  Beta virt. eigenvalues --    0.22535   0.23987   0.24412   0.25082   0.25193
  Beta virt. eigenvalues --    0.25666   0.26296   0.26567   0.26578   0.26746
  Beta virt. eigenvalues --    0.27046   0.27464   0.27659   0.28091   0.28568
  Beta virt. eigenvalues --    0.28848   0.29265   0.29318   0.30030   0.30691
  Beta virt. eigenvalues --    0.31911   0.32559   0.32725   0.33135   0.33771
  Beta virt. eigenvalues --    0.33810   0.34529   0.34934   0.35320   0.35535
  Beta virt. eigenvalues --    0.35868   0.36282   0.36528   0.36759   0.37008
  Beta virt. eigenvalues --    0.37529   0.37646   0.37924   0.38424   0.39007
  Beta virt. eigenvalues --    0.39072   0.39128   0.39454   0.39723   0.39724
  Beta virt. eigenvalues --    0.40011   0.40525   0.40628   0.40956   0.40984
  Beta virt. eigenvalues --    0.41468   0.41519   0.42021   0.42061   0.42358
  Beta virt. eigenvalues --    0.42377   0.42838   0.43103   0.43439   0.43534
  Beta virt. eigenvalues --    0.44560   0.44772   0.45752   0.46221   0.46453
  Beta virt. eigenvalues --    0.46694   0.46743   0.47852   0.47863   0.48404
  Beta virt. eigenvalues --    0.49104   0.49807   0.49993   0.50711   0.51005
  Beta virt. eigenvalues --    0.51067   0.51983   0.52513   0.52991   0.54126
  Beta virt. eigenvalues --    0.54659   0.54816   0.54911   0.55945   0.56241
  Beta virt. eigenvalues --    0.56455   0.56697   0.56715   0.56933   0.57317
  Beta virt. eigenvalues --    0.58067   0.58333   0.58491   0.58516   0.58671
  Beta virt. eigenvalues --    0.59001   0.59038   0.59477   0.59655   0.59919
  Beta virt. eigenvalues --    0.60534   0.60572   0.61110   0.61305   0.61935
  Beta virt. eigenvalues --    0.62327   0.62445   0.62612   0.63407   0.63926
  Beta virt. eigenvalues --    0.64889   0.65177   0.65687   0.65791   0.66841
  Beta virt. eigenvalues --    0.67043   0.67117   0.67375   0.68191   0.69273
  Beta virt. eigenvalues --    0.69731   0.70307   0.70628   0.71294   0.71632
  Beta virt. eigenvalues --    0.72018   0.72293   0.72393   0.73175   0.73868
  Beta virt. eigenvalues --    0.73931   0.74447   0.74668   0.75769   0.75832
  Beta virt. eigenvalues --    0.76969   0.76994   0.76998   0.77610   0.77783
  Beta virt. eigenvalues --    0.79266   0.80364   0.80662   0.80862   0.81035
  Beta virt. eigenvalues --    0.81702   0.81731   0.82605   0.82843   0.83146
  Beta virt. eigenvalues --    0.83331   0.84143   0.84938   0.85241   0.86227
  Beta virt. eigenvalues --    0.87015   0.87539   0.88414   0.89216   0.90131
  Beta virt. eigenvalues --    0.91576   0.91816   0.92050   0.92465   0.93154
  Beta virt. eigenvalues --    0.93824   0.94146   0.94867   0.95723   0.96195
  Beta virt. eigenvalues --    0.96613   0.96941   0.97251   0.97480   0.98652
  Beta virt. eigenvalues --    0.98999   0.99269   0.99389   0.99507   0.99690
  Beta virt. eigenvalues --    0.99850   1.00059   1.00457   1.00567   1.00864
  Beta virt. eigenvalues --    1.01271   1.02255   1.02415   1.02542   1.02754
  Beta virt. eigenvalues --    1.02788   1.04028   1.04987   1.05214   1.05339
  Beta virt. eigenvalues --    1.05663   1.05770   1.06108   1.06540   1.07835
  Beta virt. eigenvalues --    1.08589   1.08615   1.10026   1.10567   1.10730
  Beta virt. eigenvalues --    1.11386   1.11688   1.13678   1.14254   1.16060
  Beta virt. eigenvalues --    1.16429   1.16909   1.17192   1.17919   1.18656
  Beta virt. eigenvalues --    1.20299   1.21454   1.21514   1.21587   1.23052
  Beta virt. eigenvalues --    1.25557   1.26666   1.27471   1.27872   1.29427
  Beta virt. eigenvalues --    1.29819   1.30711   1.30938   1.32446   1.33008
  Beta virt. eigenvalues --    1.34805   1.36991   1.37345   1.38368   1.38655
  Beta virt. eigenvalues --    1.40605   1.41872   1.42282   1.42290   1.42828
  Beta virt. eigenvalues --    1.42987   1.43907   1.43963   1.44560   1.44934
  Beta virt. eigenvalues --    1.45638   1.45886   1.46744   1.47174   1.48295
  Beta virt. eigenvalues --    1.48544   1.50294   1.51309   1.51671   1.51728
  Beta virt. eigenvalues --    1.52193   1.52293   1.52737   1.52934   1.53040
  Beta virt. eigenvalues --    1.53093   1.53541   1.54240   1.55429   1.56009
  Beta virt. eigenvalues --    1.56074   1.56669   1.56842   1.57216   1.57344
  Beta virt. eigenvalues --    1.58622   1.58635   1.59835   1.59939   1.59990
  Beta virt. eigenvalues --    1.60910   1.61082   1.62646   1.63216   1.63550
  Beta virt. eigenvalues --    1.63669   1.65574   1.66053   1.66895   1.66928
  Beta virt. eigenvalues --    1.67567   1.67761   1.69312   1.70594   1.70904
  Beta virt. eigenvalues --    1.70940   1.71287   1.71864   1.72228   1.74232
  Beta virt. eigenvalues --    1.74479   1.75055   1.75141   1.75269   1.75454
  Beta virt. eigenvalues --    1.76344   1.76951   1.77042   1.77073   1.77856
  Beta virt. eigenvalues --    1.78781   1.79905   1.80279   1.80589   1.81245
  Beta virt. eigenvalues --    1.81714   1.83007   1.83832   1.85766   1.86657
  Beta virt. eigenvalues --    1.87885   1.88100   1.88280   1.88297   1.88416
  Beta virt. eigenvalues --    1.88613   1.88727   1.89357   1.89506   1.89527
  Beta virt. eigenvalues --    1.89856   1.90644   1.90745   1.90822   1.91496
  Beta virt. eigenvalues --    1.92250   1.94129   1.94291   1.94674   1.95539
  Beta virt. eigenvalues --    1.95909   1.96667   1.96897   1.97901   1.98296
  Beta virt. eigenvalues --    1.99082   1.99331   1.99412   2.00026   2.00814
  Beta virt. eigenvalues --    2.04588   2.04616   2.04882   2.05048   2.05171
  Beta virt. eigenvalues --    2.05804   2.06611   2.06805   2.10824   2.12182
  Beta virt. eigenvalues --    2.12377   2.12805   2.15519   2.15790   2.16343
  Beta virt. eigenvalues --    2.17720   2.17824   2.18601   2.18618   2.22319
  Beta virt. eigenvalues --    2.22496   2.23240   2.23250   2.23950   2.24424
  Beta virt. eigenvalues --    2.25029   2.25976   2.26682   2.26805   2.27122
  Beta virt. eigenvalues --    2.27471   2.27640   2.28068   2.28415   2.29199
  Beta virt. eigenvalues --    2.29435   2.29803   2.30128   2.30382   2.30841
  Beta virt. eigenvalues --    2.34532   2.34649   2.34804   2.34963   2.36381
  Beta virt. eigenvalues --    2.37622   2.38599   2.39085   2.41376   2.42017
  Beta virt. eigenvalues --    2.42844   2.42936   2.43224   2.44069   2.45908
  Beta virt. eigenvalues --    2.48503   2.48651   2.49285   2.50270   2.52743
  Beta virt. eigenvalues --    2.52806   2.56087   2.56354   2.56998   2.57383
  Beta virt. eigenvalues --    2.57465   2.57679   2.58034   2.58210   2.58850
  Beta virt. eigenvalues --    2.58943   2.59804   2.59922   2.60300   2.60328
  Beta virt. eigenvalues --    2.60535   2.60651   2.61406   2.61784   2.61844
  Beta virt. eigenvalues --    2.62118   2.62166   2.62519   2.63483   2.63960
  Beta virt. eigenvalues --    2.64215   2.64539   2.64546   2.65726   2.65960
  Beta virt. eigenvalues --    2.66328   2.66559   2.66902   2.67317   2.68535
  Beta virt. eigenvalues --    2.69038   2.69276   2.70589   2.70891   2.70972
  Beta virt. eigenvalues --    2.71354   2.72590   2.72807   2.73196   2.73515
  Beta virt. eigenvalues --    2.74320   2.74961   2.75216   2.76220   2.76779
  Beta virt. eigenvalues --    2.78579   2.79100   2.79260   2.80127   2.80704
  Beta virt. eigenvalues --    2.82409   2.83077   2.83803   2.83826   2.84267
  Beta virt. eigenvalues --    2.84357   2.87408   2.88681   2.88814   2.89334
  Beta virt. eigenvalues --    2.89399   2.90655   2.92317   2.92824   2.94089
  Beta virt. eigenvalues --    2.94291   2.95226   2.95746   2.95955   2.96684
  Beta virt. eigenvalues --    2.96814   2.97200   2.97714   2.98277   3.02064
  Beta virt. eigenvalues --    3.02326   3.02992   3.03489   3.04239   3.04824
  Beta virt. eigenvalues --    3.07938   3.08786   3.09898   3.12872   3.12974
  Beta virt. eigenvalues --    3.14088   3.14887   3.15772   3.18365   3.22793
  Beta virt. eigenvalues --    3.23290   3.26319   3.26564   3.30860   3.30880
  Beta virt. eigenvalues --    3.32786   3.32931   3.34345   3.35183   3.38014
  Beta virt. eigenvalues --    3.39249   3.41433   3.41435   3.44131   3.44380
  Beta virt. eigenvalues --    3.44620   3.44655   3.45558   3.45869   3.45879
  Beta virt. eigenvalues --    3.46351   3.54331   3.56635   3.58524   3.58562
  Beta virt. eigenvalues --    3.60511   3.62047   3.63141   3.63174   3.64034
  Beta virt. eigenvalues --    3.72706   3.73125   3.75054   3.78194   3.83677
  Beta virt. eigenvalues --    3.84014   3.84985   3.85018   3.87105   3.87270
  Beta virt. eigenvalues --    3.88513   3.89167   3.94740   3.94858   3.96929
  Beta virt. eigenvalues --    3.97010   3.99333   3.99987   4.00513   4.01276
  Beta virt. eigenvalues --    4.03366   4.04010   4.05281   4.06962   4.08853
  Beta virt. eigenvalues --    4.09064   4.09427   4.09483   4.14623   4.18706
  Beta virt. eigenvalues --    4.26708   4.27691   4.40559   4.49207   4.49695
  Beta virt. eigenvalues --    4.52561   4.61712   4.62677   4.79949   4.81025
  Beta virt. eigenvalues --    4.81530   4.81853   5.07257   5.07378   5.23289
  Beta virt. eigenvalues --    5.24031   5.61299   5.61996   5.75678   5.76382
  Beta virt. eigenvalues --    5.89788   6.07638   6.21649   7.80052   8.15316
  Beta virt. eigenvalues --    8.21858   9.54110   9.76377  23.47563  23.47660
  Beta virt. eigenvalues --   23.60528  23.61520  23.76246  23.76933  23.87174
  Beta virt. eigenvalues --   23.87389  23.90561  23.90628  23.92045  23.92046
  Beta virt. eigenvalues --   23.97889  23.98051  24.05009  24.05013  24.06744
  Beta virt. eigenvalues --   24.06836  24.07896  24.07899  24.11131  24.11209
  Beta virt. eigenvalues --   24.14323  24.14409  24.16993  24.17009  25.60388
  Beta virt. eigenvalues --   25.62780  25.65311  25.65447  25.74238  25.88338
  Beta virt. eigenvalues --   26.57550  33.76797  34.00962  34.06598  35.35994
  Beta virt. eigenvalues --   35.36635  35.48193  35.48211  35.60004  35.60182
  Beta virt. eigenvalues --   35.64398  35.65777 147.29081 215.45346 215.73737
  Beta virt. eigenvalues --  777.09307
          Condensed to atoms (all electrons):
          Atomic-Atomic Spin Densities.
 Mulliken charges and spin densities:
               1          2
     1  Fe   1.385418   3.735096
     2  Cl  -0.767088   0.088470
     3  N   -0.530910   0.018706
     4  N   -0.380294   0.013570
     5  N    0.000655   0.000863
     6  N   -0.336378   0.003134
     7  C    0.164453  -0.002716
     8  H    0.134682   0.000996
     9  C   -0.188358   0.001137
    10  H    0.105842   0.000817
    11  C    0.004979  -0.000761
    12  H    0.106617  -0.000031
    13  C   -0.097967   0.001268
    14  H    0.094458   0.000602
    15  C    0.247619   0.003397
    16  C    0.117589   0.001134
    17  C    0.141289   0.000618
    18  H    0.131545   0.000015
    19  Cl  -0.767088   0.088470
    20  N   -0.530910   0.018706
    21  N   -0.380294   0.013570
    22  N    0.000655   0.000863
    23  N   -0.336379   0.003134
    24  C    0.164453  -0.002716
    25  H    0.134682   0.000996
    26  C   -0.188358   0.001137
    27  H    0.105842   0.000817
    28  C    0.004979  -0.000761
    29  H    0.106617  -0.000031
    30  C   -0.097967   0.001268
    31  H    0.094458   0.000602
    32  C    0.247619   0.003397
    33  C    0.117587   0.001134
    34  C    0.141292   0.000618
    35  H    0.131545   0.000015
    36  C    0.184271   0.000833
    37  C   -0.083836   0.000123
    38  C   -0.042118   0.000195
    39  C   -0.096577  -0.000006
    40  C   -0.096865  -0.000087
    41  C   -0.077670   0.000166
    42  H    0.116420   0.000005
    43  H    0.134543  -0.000007
    44  H    0.106130   0.000018
    45  H    0.108725   0.000003
    46  H    0.105534  -0.000010
    47  C    0.184272   0.000833
    48  C   -0.083836   0.000123
    49  C   -0.042118   0.000195
    50  C   -0.096577  -0.000006
    51  C   -0.096865  -0.000087
    52  C   -0.077670   0.000166
    53  H    0.116420   0.000005
    54  H    0.134543  -0.000007
    55  H    0.106130   0.000018
    56  H    0.108725   0.000003
    57  H    0.105534  -0.000010
 Sum of Mulliken charges =   0.00000   4.00000
 Mulliken charges and spin densities with hydrogens summed into heavy atoms:
               1          2
     1  Fe   1.385418   3.735096
     2  Cl  -0.767088   0.088470
     3  N   -0.530910   0.018706
     4  N   -0.380294   0.013570
     5  N    0.000655   0.000863
     6  N   -0.336378   0.003134
     7  C    0.299135  -0.001720
     9  C   -0.082516   0.001953
    11  C    0.111596  -0.000792
    13  C   -0.003509   0.001870
    15  C    0.247619   0.003397
    16  C    0.117589   0.001134
    17  C    0.272835   0.000634
    19  Cl  -0.767088   0.088470
    20  N   -0.530910   0.018706
    21  N   -0.380294   0.013570
    22  N    0.000655   0.000863
    23  N   -0.336379   0.003134
    24  C    0.299135  -0.001720
    26  C   -0.082515   0.001953
    28  C    0.111596  -0.000792
    30  C   -0.003509   0.001870
    32  C    0.247619   0.003397
    33  C    0.117587   0.001134
    34  C    0.272837   0.000634
    36  C    0.184271   0.000833
    37  C    0.032584   0.000128
    38  C    0.092425   0.000188
    39  C    0.009553   0.000012
    40  C    0.011860  -0.000084
    41  C    0.027865   0.000157
    47  C    0.184272   0.000833
    48  C    0.032583   0.000128
    49  C    0.092425   0.000188
    50  C    0.009553   0.000012
    51  C    0.011860  -0.000084
    52  C    0.027865   0.000157
 Electronic spatial extent (au):  <R**2>=          24115.0396
 Charge=              0.0000 electrons
 Dipole moment (field-independent basis, Debye):
    X=              0.0000    Y=              0.0000    Z=              0.0000  Tot=              0.0000
 Quadrupole moment (field-independent basis, Debye-Ang):
   XX=           -122.4239   YY=           -175.8712   ZZ=           -278.0442
   XY=            -11.2204   XZ=              1.8917   YZ=             -3.0070
 Traceless Quadrupole moment (field-independent basis, Debye-Ang):
   XX=             69.6892   YY=             16.2420   ZZ=            -85.9311
   XY=            -11.2204   XZ=              1.8917   YZ=             -3.0070
 Octapole moment (field-independent basis, Debye-Ang**2):
  XXX=             -0.0001  YYY=             -0.0001  ZZZ=             -0.0005  XYY=             -0.0007
  XXY=             -0.0001  XXZ=             -0.0009  XZZ=              0.0005  YZZ=              0.0003
  YYZ=              0.0004  XYZ=             -0.0009
 Hexadecapole moment (field-independent basis, Debye-Ang**3):
 XXXX=         -18788.3836 YYYY=          -5674.0866 ZZZZ=          -1731.5182 XXXY=            289.7154
 XXXZ=            415.4757 YYYX=           -127.8248 YYYZ=             40.9255 ZZZX=              7.6220
 ZZZY=            -10.0020 XXYY=          -4757.9383 XXZZ=          -4526.7637 YYZZ=          -1510.3411
 XXYZ=           -371.2898 YYXZ=            -64.4209 ZZXY=              7.8371
 N-N= 4.817338569011D+03 E-N=-1.818680148168D+04  KE= 3.616532785205D+03
                          Isotropic Fermi Contact Couplings
        Atom                 a.u.       MegaHertz       Gauss      10(-4) cm-1
     1  Fe(57)            -0.57686     -20.91702      -7.46371      -6.97717
     2  Cl(35)             0.05758       6.31182       2.25221       2.10540
     3  N(14)              0.07605       6.14291       2.19194       2.04906
     4  N(14)              0.08642       6.98085       2.49094       2.32856
     5  N(14)              0.01125       0.90833       0.32412       0.30299
     6  N(14)              0.00976       0.78853       0.28137       0.26303
     7  C(13)             -0.00233      -0.65438      -0.23350      -0.21828
     8  H(1)               0.00049       0.54533       0.19459       0.18190
     9  C(13)              0.00185       0.52035       0.18567       0.17357
    10  H(1)               0.00015       0.16340       0.05831       0.05451
    11  C(13)              0.00010       0.02939       0.01049       0.00980
    12  H(1)              -0.00001      -0.01271      -0.00453      -0.00424
    13  C(13)              0.00174       0.48949       0.17466       0.16328
    14  H(1)               0.00016       0.17534       0.06257       0.05849
    15  C(13)             -0.00218      -0.61133      -0.21814      -0.20392
    16  C(13)             -0.00085      -0.24000      -0.08564      -0.08006
    17  C(13)              0.00040       0.11137       0.03974       0.03715
    18  H(1)               0.00002       0.01975       0.00705       0.00659
    19  Cl(35)             0.05758       6.31183       2.25222       2.10540
    20  N(14)              0.07605       6.14291       2.19194       2.04906
    21  N(14)              0.08642       6.98086       2.49094       2.32856
    22  N(14)              0.01125       0.90834       0.32412       0.30299
    23  N(14)              0.00976       0.78853       0.28137       0.26303
    24  C(13)             -0.00233      -0.65439      -0.23350      -0.21828
    25  H(1)               0.00049       0.54533       0.19459       0.18190
    26  C(13)              0.00185       0.52035       0.18567       0.17357
    27  H(1)               0.00015       0.16340       0.05831       0.05450
    28  C(13)              0.00010       0.02939       0.01049       0.00980
    29  H(1)              -0.00001      -0.01271      -0.00453      -0.00424
    30  C(13)              0.00174       0.48949       0.17466       0.16328
    31  H(1)               0.00016       0.17534       0.06257       0.05849
    32  C(13)             -0.00218      -0.61133      -0.21814      -0.20392
    33  C(13)             -0.00085      -0.24000      -0.08564      -0.08006
    34  C(13)              0.00040       0.11137       0.03974       0.03715
    35  H(1)               0.00002       0.01975       0.00705       0.00659
    36  C(13)              0.00055       0.15526       0.05540       0.05179
    37  C(13)              0.00023       0.06574       0.02346       0.02193
    38  C(13)             -0.00002      -0.00482      -0.00172      -0.00161
    39  C(13)              0.00008       0.02247       0.00802       0.00750
    40  C(13)             -0.00001      -0.00206      -0.00073      -0.00069
    41  C(13)              0.00001       0.00193       0.00069       0.00064
    42  H(1)               0.00001       0.01090       0.00389       0.00364
    43  H(1)               0.00001       0.00581       0.00207       0.00194
    44  H(1)               0.00001       0.00758       0.00270       0.00253
    45  H(1)               0.00000       0.00135       0.00048       0.00045
    46  H(1)               0.00000      -0.00241      -0.00086      -0.00080
    47  C(13)              0.00055       0.15526       0.05540       0.05179
    48  C(13)              0.00023       0.06574       0.02346       0.02193
    49  C(13)             -0.00002      -0.00482      -0.00172      -0.00161
    50  C(13)              0.00008       0.02247       0.00802       0.00750
    51  C(13)             -0.00001      -0.00206      -0.00073      -0.00069
    52  C(13)              0.00001       0.00193       0.00069       0.00064
    53  H(1)               0.00001       0.01090       0.00389       0.00364
    54  H(1)               0.00001       0.00581       0.00207       0.00194
    55  H(1)               0.00001       0.00758       0.00270       0.00253
    56  H(1)               0.00000       0.00135       0.00048       0.00045
    57  H(1)               0.00000      -0.00241      -0.00086      -0.00080
 --------------------------------------------------------
       Center         ----  Spin Dipole Couplings  ----
                      3XX-RR        3YY-RR        3ZZ-RR
 --------------------------------------------------------
     1   Atom       -1.153013     -1.130496      2.283509
     2   Atom       -0.129437     -0.136569      0.266006
     3   Atom       -0.084131      0.160759     -0.076628
     4   Atom        0.128807     -0.057335     -0.071472
     5   Atom        0.032035     -0.012732     -0.019303
     6   Atom        0.015996     -0.008146     -0.007849
     7   Atom       -0.010968      0.030088     -0.019120
     8   Atom       -0.000712      0.017407     -0.016695
     9   Atom       -0.006691      0.013259     -0.006568
    10   Atom       -0.002874      0.006712     -0.003837
    11   Atom       -0.004190      0.009428     -0.005238
    12   Atom       -0.002398      0.004983     -0.002585
    13   Atom       -0.004510      0.011118     -0.006608
    14   Atom       -0.000578      0.004668     -0.004090
    15   Atom       -0.001269      0.022889     -0.021620
    16   Atom        0.019337      0.001739     -0.021076
    17   Atom        0.010887     -0.003205     -0.007682
    18   Atom        0.004980     -0.000965     -0.004015
    19   Atom       -0.129436     -0.136569      0.266005
    20   Atom       -0.084131      0.160759     -0.076628
    21   Atom        0.128807     -0.057335     -0.071472
    22   Atom        0.032035     -0.012732     -0.019303
    23   Atom        0.015996     -0.008147     -0.007849
    24   Atom       -0.010968      0.030088     -0.019120
    25   Atom       -0.000712      0.017407     -0.016695
    26   Atom       -0.006691      0.013259     -0.006568
    27   Atom       -0.002874      0.006712     -0.003837
    28   Atom       -0.004190      0.009428     -0.005238
    29   Atom       -0.002398      0.004983     -0.002585
    30   Atom       -0.004510      0.011118     -0.006608
    31   Atom       -0.000578      0.004668     -0.004090
    32   Atom       -0.001269      0.022889     -0.021620
    33   Atom        0.019337      0.001739     -0.021076
    34   Atom        0.010887     -0.003205     -0.007682
    35   Atom        0.004980     -0.000965     -0.004015
    36   Atom        0.007270     -0.003502     -0.003768
    37   Atom        0.003766     -0.002000     -0.001767
    38   Atom        0.004585     -0.002247     -0.002338
    39   Atom        0.002429     -0.001231     -0.001198
    40   Atom        0.002594     -0.001184     -0.001410
    41   Atom        0.001930     -0.000992     -0.000937
    42   Atom        0.003353     -0.001655     -0.001698
    43   Atom        0.005229     -0.002399     -0.002830
    44   Atom        0.001649     -0.000847     -0.000802
    45   Atom        0.001836     -0.000784     -0.001053
    46   Atom        0.001392     -0.000674     -0.000718
    47   Atom        0.007270     -0.003502     -0.003768
    48   Atom        0.003766     -0.002000     -0.001767
    49   Atom        0.004585     -0.002247     -0.002338
    50   Atom        0.002429     -0.001231     -0.001198
    51   Atom        0.002594     -0.001184     -0.001410
    52   Atom        0.001930     -0.000992     -0.000937
    53   Atom        0.003353     -0.001655     -0.001698
    54   Atom        0.005229     -0.002399     -0.002830
    55   Atom        0.001649     -0.000847     -0.000802
    56   Atom        0.001836     -0.000784     -0.001053
    57   Atom        0.001392     -0.000674     -0.000718
 --------------------------------------------------------
                        XY            XZ            YZ
 --------------------------------------------------------
     1   Atom       -0.471053     -0.061130     -0.213457
     2   Atom       -0.023754     -0.003265     -0.025485
     3   Atom       -0.032290     -0.001485      0.009609
     4   Atom       -0.061675     -0.003000      0.000957
     5   Atom        0.008579      0.000614      0.000559
     6   Atom       -0.005702      0.000364     -0.000314
     7   Atom        0.015183      0.000846      0.002838
     8   Atom        0.023679      0.001753      0.002582
     9   Atom        0.001997      0.000080      0.001191
    10   Atom        0.003169      0.000185      0.000615
    11   Atom       -0.001873     -0.000072      0.000665
    12   Atom       -0.001053     -0.000044      0.000326
    13   Atom       -0.007036     -0.000317      0.000761
    14   Atom       -0.005499     -0.000179      0.000290
    15   Atom       -0.023541     -0.000557      0.001825
    16   Atom       -0.024829     -0.000865      0.000783
    17   Atom       -0.008263     -0.000210      0.000119
    18   Atom       -0.005056     -0.000214      0.000124
    19   Atom       -0.023754     -0.003265     -0.025485
    20   Atom       -0.032290     -0.001485      0.009609
    21   Atom       -0.061675     -0.003000      0.000957
    22   Atom        0.008579      0.000614      0.000559
    23   Atom       -0.005702      0.000364     -0.000314
    24   Atom        0.015183      0.000846      0.002838
    25   Atom        0.023679      0.001753      0.002582
    26   Atom        0.001997      0.000080      0.001191
    27   Atom        0.003169      0.000185      0.000615
    28   Atom       -0.001873     -0.000072      0.000665
    29   Atom       -0.001053     -0.000044      0.000326
    30   Atom       -0.007036     -0.000317      0.000761
    31   Atom       -0.005499     -0.000179      0.000290
    32   Atom       -0.023541     -0.000557      0.001825
    33   Atom       -0.024829     -0.000865      0.000783
    34   Atom       -0.008263     -0.000210      0.000119
    35   Atom       -0.005056     -0.000214      0.000124
    36   Atom        0.000787      0.000286     -0.000001
    37   Atom       -0.000554      0.000801     -0.000005
    38   Atom        0.001499     -0.000907     -0.000065
    39   Atom       -0.000045      0.000218     -0.000070
    40   Atom        0.000956     -0.000358     -0.000148
    41   Atom        0.000351     -0.000060      0.000115
    42   Atom       -0.001276      0.001073     -0.000295
    43   Atom        0.002838     -0.002082     -0.000728
    44   Atom       -0.000188      0.000357     -0.000032
    45   Atom        0.001035     -0.000497     -0.000178
    46   Atom        0.000330     -0.000005      0.000004
    47   Atom        0.000787      0.000286     -0.000001
    48   Atom       -0.000554      0.000801     -0.000005
    49   Atom        0.001499     -0.000907     -0.000065
    50   Atom       -0.000045      0.000218     -0.000070
    51   Atom        0.000956     -0.000358     -0.000148
    52   Atom        0.000351     -0.000060      0.000115
    53   Atom       -0.001276      0.001073     -0.000295
    54   Atom        0.002838     -0.002082     -0.000728
    55   Atom       -0.000188      0.000357     -0.000032
    56   Atom        0.001035     -0.000497     -0.000178
    57   Atom        0.000330     -0.000005      0.000004
 --------------------------------------------------------


 ---------------------------------------------------------------------------------
              Anisotropic Spin Dipole Couplings in Principal Axis System
 ---------------------------------------------------------------------------------

       Atom             a.u.   MegaHertz   Gauss  10(-4) cm-1        Axes

              Baa    -1.6225   -28.090   -10.023    -9.370  0.7106  0.7018  0.0495
     1 Fe(57) Bbb    -0.6746   -11.679    -4.167    -3.896 -0.7035  0.7097  0.0367
              Bcc     2.2971    39.769    14.191    13.266 -0.0094 -0.0609  0.9981
 
              Baa    -0.1581    -8.276    -2.953    -2.760  0.6405  0.7663  0.0510
     2 Cl(35) Bbb    -0.1095    -5.731    -2.045    -1.912  0.7680 -0.6394 -0.0367
              Bcc     0.2676    14.007     4.998     4.672 -0.0045 -0.0627  0.9980
 
              Baa    -0.0883    -3.406    -1.215    -1.136  0.9916  0.1277  0.0209
     3 N(14)  Bbb    -0.0770    -2.970    -1.060    -0.991 -0.0156 -0.0425  0.9990
              Bcc     0.1653     6.377     2.275     2.127 -0.1285  0.9909  0.0401
 
              Baa    -0.0759    -2.928    -1.045    -0.977  0.2883  0.9575 -0.0116
     4 N(14)  Bbb    -0.0715    -2.758    -0.984    -0.920  0.0171  0.0069  0.9998
              Bcc     0.1474     5.686     2.029     1.897  0.9574 -0.2884 -0.0144
 
              Baa    -0.0194    -0.746    -0.266    -0.249  0.0027 -0.0877  0.9961
     5 N(14)  Bbb    -0.0143    -0.551    -0.197    -0.184 -0.1826  0.9794  0.0867
              Bcc     0.0336     1.297     0.463     0.433  0.9832  0.1821  0.0133
 
              Baa    -0.0095    -0.365    -0.130    -0.122  0.2145  0.9666  0.1404
     6 N(14)  Bbb    -0.0078    -0.302    -0.108    -0.101 -0.0471 -0.1334  0.9900
              Bcc     0.0173     0.667     0.238     0.222  0.9756 -0.2190  0.0169
 
              Baa    -0.0193    -2.588    -0.923    -0.863  0.0074 -0.0597  0.9982
     7 C(13)  Bbb    -0.0160    -2.143    -0.765    -0.715  0.9499 -0.3115 -0.0257
              Bcc     0.0353     4.731     1.688     1.578  0.3125  0.9484  0.0544
 
              Baa    -0.0170    -9.075    -3.238    -3.027  0.8077 -0.5677  0.1592
     8 H(1)   Bbb    -0.0169    -9.009    -3.215    -3.005 -0.1659  0.0403  0.9853
              Bcc     0.0339    18.084     6.453     6.032  0.5658  0.8223  0.0616
 
              Baa    -0.0069    -0.925    -0.330    -0.309  0.9838 -0.1060  0.1444
     9 C(13)  Bbb    -0.0066    -0.890    -0.318    -0.297 -0.1497 -0.0441  0.9877
              Bcc     0.0135     1.815     0.648     0.606  0.0983  0.9934  0.0593
 
              Baa    -0.0039    -2.067    -0.737    -0.689 -0.0182 -0.0525  0.9985
    10 H(1)   Bbb    -0.0038    -2.042    -0.729    -0.681  0.9576 -0.2881  0.0023
              Bcc     0.0077     4.109     1.466     1.370  0.2875  0.9562  0.0555
 
              Baa    -0.0053    -0.707    -0.252    -0.236 -0.0156 -0.0472  0.9988
    11 C(13)  Bbb    -0.0044    -0.596    -0.213    -0.199  0.9909  0.1328  0.0218
              Bcc     0.0097     1.303     0.465     0.435 -0.1336  0.9900  0.0447
 
              Baa    -0.0026    -1.387    -0.495    -0.463 -0.0202 -0.0458  0.9987
    12 H(1)   Bbb    -0.0025    -1.358    -0.485    -0.453  0.9902  0.1374  0.0264
              Bcc     0.0051     2.745     0.979     0.916 -0.1384  0.9895  0.0426
 
              Baa    -0.0072    -0.968    -0.345    -0.323  0.9334  0.3566  0.0400
    13 C(13)  Bbb    -0.0066    -0.891    -0.318    -0.297 -0.0230 -0.0519  0.9984
              Bcc     0.0139     1.859     0.663     0.620 -0.3581  0.9328  0.0403
 
              Baa    -0.0041    -2.188    -0.781    -0.730 -0.0404 -0.0583  0.9975
    14 H(1)   Bbb    -0.0040    -2.159    -0.771    -0.720  0.8449  0.5309  0.0653
              Bcc     0.0081     4.347     1.551     1.450 -0.5334  0.8454  0.0278
 
              Baa    -0.0217    -2.914    -1.040    -0.972 -0.0505 -0.0674  0.9964
    15 C(13)  Bbb    -0.0156    -2.095    -0.748    -0.699  0.8522  0.5174  0.0782
              Bcc     0.0373     5.009     1.787     1.671 -0.5208  0.8531  0.0313
 
              Baa    -0.0211    -2.832    -1.010    -0.945  0.0010 -0.0331  0.9995
    16 C(13)  Bbb    -0.0158    -2.120    -0.757    -0.707  0.5773  0.8161  0.0264
              Bcc     0.0369     4.952     1.767     1.652  0.8165 -0.5770 -0.0200
 
              Baa    -0.0077    -1.031    -0.368    -0.344 -0.0031 -0.0322  0.9995
    17 C(13)  Bbb    -0.0070    -0.942    -0.336    -0.314  0.4191  0.9074  0.0305
              Bcc     0.0147     1.973     0.704     0.658  0.9079 -0.4190 -0.0107
 
              Baa    -0.0040    -2.145    -0.765    -0.715  0.0127 -0.0195  0.9997
    18 H(1)   Bbb    -0.0039    -2.058    -0.734    -0.687  0.4967  0.8678  0.0106
              Bcc     0.0079     4.203     1.500     1.402  0.8678 -0.4965 -0.0208
 
              Baa    -0.1581    -8.275    -2.953    -2.760  0.6405  0.7663  0.0510
    19 Cl(35) Bbb    -0.1095    -5.731    -2.045    -1.912  0.7680 -0.6394 -0.0367
              Bcc     0.2676    14.007     4.998     4.672 -0.0045 -0.0627  0.9980
 
              Baa    -0.0883    -3.406    -1.215    -1.136  0.9916  0.1277  0.0209
    20 N(14)  Bbb    -0.0770    -2.970    -1.060    -0.991 -0.0156 -0.0425  0.9990
              Bcc     0.1653     6.377     2.275     2.127 -0.1285  0.9909  0.0401
 
              Baa    -0.0759    -2.928    -1.045    -0.977  0.2883  0.9575 -0.0116
    21 N(14)  Bbb    -0.0715    -2.758    -0.984    -0.920  0.0171  0.0069  0.9998
              Bcc     0.1474     5.686     2.029     1.897  0.9574 -0.2884 -0.0144
 
              Baa    -0.0194    -0.746    -0.266    -0.249  0.0027 -0.0877  0.9961
    22 N(14)  Bbb    -0.0143    -0.551    -0.197    -0.184 -0.1826  0.9794  0.0868
              Bcc     0.0336     1.297     0.463     0.433  0.9832  0.1821  0.0133
 
              Baa    -0.0095    -0.365    -0.130    -0.122  0.2145  0.9666  0.1403
    23 N(14)  Bbb    -0.0078    -0.302    -0.108    -0.101 -0.0470 -0.1333  0.9900
              Bcc     0.0173     0.667     0.238     0.222  0.9756 -0.2190  0.0169
 
              Baa    -0.0193    -2.588    -0.923    -0.863  0.0074 -0.0597  0.9982
    24 C(13)  Bbb    -0.0160    -2.143    -0.765    -0.715  0.9499 -0.3115 -0.0257
              Bcc     0.0353     4.731     1.688     1.578  0.3125  0.9484  0.0544
 
              Baa    -0.0170    -9.075    -3.238    -3.027  0.8077 -0.5677  0.1592
    25 H(1)   Bbb    -0.0169    -9.009    -3.215    -3.005 -0.1659  0.0403  0.9853
              Bcc     0.0339    18.084     6.453     6.032  0.5658  0.8223  0.0616
 
              Baa    -0.0069    -0.925    -0.330    -0.309  0.9838 -0.1060  0.1444
    26 C(13)  Bbb    -0.0066    -0.890    -0.318    -0.297 -0.1497 -0.0441  0.9877
              Bcc     0.0135     1.815     0.648     0.606  0.0983  0.9934  0.0593
 
              Baa    -0.0039    -2.067    -0.737    -0.689 -0.0182 -0.0525  0.9985
    27 H(1)   Bbb    -0.0038    -2.042    -0.729    -0.681  0.9576 -0.2881  0.0023
              Bcc     0.0077     4.109     1.466     1.370  0.2875  0.9562  0.0555
 
              Baa    -0.0053    -0.707    -0.252    -0.236 -0.0156 -0.0472  0.9988
    28 C(13)  Bbb    -0.0044    -0.596    -0.213    -0.199  0.9909  0.1328  0.0218
              Bcc     0.0097     1.303     0.465     0.435 -0.1336  0.9900  0.0447
 
              Baa    -0.0026    -1.387    -0.495    -0.463 -0.0202 -0.0458  0.9987
    29 H(1)   Bbb    -0.0025    -1.358    -0.485    -0.453  0.9902  0.1374  0.0264
              Bcc     0.0051     2.745     0.979     0.916 -0.1384  0.9895  0.0426
 
              Baa    -0.0072    -0.968    -0.345    -0.323  0.9334  0.3566  0.0400
    30 C(13)  Bbb    -0.0066    -0.891    -0.318    -0.297 -0.0230 -0.0519  0.9984
              Bcc     0.0139     1.859     0.663     0.620 -0.3581  0.9328  0.0403
 
              Baa    -0.0041    -2.188    -0.781    -0.730 -0.0404 -0.0583  0.9975
    31 H(1)   Bbb    -0.0040    -2.159    -0.771    -0.720  0.8449  0.5309  0.0653
              Bcc     0.0081     4.347     1.551     1.450 -0.5334  0.8454  0.0278
 
              Baa    -0.0217    -2.914    -1.040    -0.972 -0.0505 -0.0674  0.9964
    32 C(13)  Bbb    -0.0156    -2.095    -0.748    -0.699  0.8522  0.5174  0.0782
              Bcc     0.0373     5.009     1.787     1.671 -0.5208  0.8531  0.0313
 
              Baa    -0.0211    -2.832    -1.010    -0.945  0.0010 -0.0331  0.9995
    33 C(13)  Bbb    -0.0158    -2.120    -0.757    -0.707  0.5773  0.8161  0.0264
              Bcc     0.0369     4.952     1.767     1.652  0.8165 -0.5770 -0.0200
 
              Baa    -0.0077    -1.031    -0.368    -0.344 -0.0031 -0.0323  0.9995
    34 C(13)  Bbb    -0.0070    -0.942    -0.336    -0.314  0.4191  0.9074  0.0306
              Bcc     0.0147     1.973     0.704     0.658  0.9079 -0.4190 -0.0107
 
              Baa    -0.0040    -2.145    -0.765    -0.715  0.0127 -0.0195  0.9997
    35 H(1)   Bbb    -0.0039    -2.058    -0.734    -0.687  0.4967  0.8678  0.0106
              Bcc     0.0079     4.203     1.500     1.402  0.8678 -0.4965 -0.0208
 
              Baa    -0.0038    -0.507    -0.181    -0.169 -0.0326  0.0959  0.9949
    36 C(13)  Bbb    -0.0036    -0.477    -0.170    -0.159 -0.0695  0.9928 -0.0980
              Bcc     0.0073     0.984     0.351     0.328  0.9970  0.0724  0.0257
 
              Baa    -0.0021    -0.279    -0.099    -0.093  0.1339  0.9339 -0.3315
    37 C(13)  Bbb    -0.0019    -0.249    -0.089    -0.083 -0.0989  0.3454  0.9332
              Bcc     0.0039     0.527     0.188     0.176  0.9860 -0.0922  0.1386
 
              Baa    -0.0026    -0.354    -0.126    -0.118 -0.2355  0.8118 -0.5344
    38 C(13)  Bbb    -0.0024    -0.318    -0.114    -0.106 -0.0090  0.5480  0.8364
              Bcc     0.0050     0.672     0.240     0.224  0.9718  0.2018 -0.1218
 
              Baa    -0.0013    -0.173    -0.062    -0.058 -0.0290  0.7580  0.6516
    39 C(13)  Bbb    -0.0012    -0.155    -0.055    -0.052 -0.0541 -0.6521  0.7562
              Bcc     0.0024     0.328     0.117     0.109  0.9981 -0.0133  0.0599
 
              Baa    -0.0015    -0.200    -0.071    -0.067 -0.0733  0.6095  0.7894
    40 C(13)  Bbb    -0.0014    -0.183    -0.065    -0.061 -0.2379  0.7580 -0.6073
              Bcc     0.0029     0.383     0.137     0.128  0.9685  0.2323 -0.0894
 
              Baa    -0.0011    -0.150    -0.053    -0.050 -0.1057  0.8200 -0.5625
    41 C(13)  Bbb    -0.0009    -0.115    -0.041    -0.038 -0.0527  0.5602  0.8267
              Bcc     0.0020     0.265     0.094     0.088  0.9930  0.1170 -0.0160
 
              Baa    -0.0020    -1.057    -0.377    -0.353  0.1099  0.8674  0.4853
    42 H(1)   Bbb    -0.0019    -1.014    -0.362    -0.338 -0.2813 -0.4411  0.8522
              Bcc     0.0039     2.071     0.739     0.691  0.9533 -0.2301  0.1955
 
              Baa    -0.0034    -1.801    -0.643    -0.601 -0.0657  0.7120  0.6991
    43 H(1)   Bbb    -0.0033    -1.763    -0.629    -0.588  0.3755 -0.6315  0.6784
              Bcc     0.0067     3.564     1.272     1.189  0.9245  0.3071 -0.2258
 
              Baa    -0.0009    -0.461    -0.164    -0.154  0.0077  0.9056  0.4241
    44 H(1)   Bbb    -0.0009    -0.454    -0.162    -0.151 -0.1590 -0.4176  0.8946
              Bcc     0.0017     0.915     0.326     0.305  0.9872 -0.0744  0.1408
 
              Baa    -0.0011    -0.611    -0.218    -0.204 -0.2181  0.8546  0.4713
    45 H(1)   Bbb    -0.0011    -0.605    -0.216    -0.202  0.2867 -0.4055  0.8680
              Bcc     0.0023     1.216     0.434     0.406  0.9329  0.3244 -0.1565
 
              Baa    -0.0007    -0.388    -0.138    -0.129 -0.1380  0.8805 -0.4534
    46 H(1)   Bbb    -0.0007    -0.382    -0.136    -0.127 -0.0680  0.4483  0.8913
              Bcc     0.0014     0.770     0.275     0.257  0.9881  0.1538 -0.0020
 
              Baa    -0.0038    -0.507    -0.181    -0.169 -0.0326  0.0959  0.9949
    47 C(13)  Bbb    -0.0036    -0.477    -0.170    -0.159 -0.0695  0.9928 -0.0980
              Bcc     0.0073     0.984     0.351     0.328  0.9970  0.0724  0.0257
 
              Baa    -0.0021    -0.279    -0.099    -0.093  0.1339  0.9339 -0.3315
    48 C(13)  Bbb    -0.0019    -0.249    -0.089    -0.083 -0.0989  0.3454  0.9332
              Bcc     0.0039     0.527     0.188     0.176  0.9860 -0.0922  0.1386
 
              Baa    -0.0026    -0.354    -0.126    -0.118 -0.2355  0.8118 -0.5344
    49 C(13)  Bbb    -0.0024    -0.318    -0.114    -0.106 -0.0090  0.5480  0.8364
              Bcc     0.0050     0.672     0.240     0.224  0.9718  0.2018 -0.1218
 
              Baa    -0.0013    -0.173    -0.062    -0.058 -0.0290  0.7580  0.6516
    50 C(13)  Bbb    -0.0012    -0.155    -0.055    -0.052 -0.0541 -0.6521  0.7562
              Bcc     0.0024     0.328     0.117     0.109  0.9981 -0.0133  0.0599
 
              Baa    -0.0015    -0.200    -0.071    -0.067 -0.0733  0.6095  0.7894
    51 C(13)  Bbb    -0.0014    -0.183    -0.065    -0.061 -0.2379  0.7580 -0.6074
              Bcc     0.0029     0.383     0.137     0.128  0.9685  0.2323 -0.0894
 
              Baa    -0.0011    -0.150    -0.053    -0.050 -0.1057  0.8200 -0.5625
    52 C(13)  Bbb    -0.0009    -0.115    -0.041    -0.038 -0.0527  0.5602  0.8267
              Bcc     0.0020     0.265     0.094     0.088  0.9930  0.1170 -0.0160
 
              Baa    -0.0020    -1.057    -0.377    -0.353  0.1099  0.8674  0.4852
    53 H(1)   Bbb    -0.0019    -1.014    -0.362    -0.338 -0.2813 -0.4411  0.8522
              Bcc     0.0039     2.071     0.739     0.691  0.9533 -0.2301  0.1955
 
              Baa    -0.0034    -1.801    -0.643    -0.601 -0.0657  0.7120  0.6991
    54 H(1)   Bbb    -0.0033    -1.763    -0.629    -0.588  0.3755 -0.6314  0.6784
              Bcc     0.0067     3.564     1.272     1.189  0.9245  0.3071 -0.2258
 
              Baa    -0.0009    -0.461    -0.164    -0.154  0.0077  0.9056  0.4241
    55 H(1)   Bbb    -0.0009    -0.454    -0.162    -0.151 -0.1590 -0.4176  0.8946
              Bcc     0.0017     0.915     0.326     0.305  0.9872 -0.0744  0.1408
 
              Baa    -0.0011    -0.611    -0.218    -0.204 -0.2181  0.8546  0.4713
    56 H(1)   Bbb    -0.0011    -0.605    -0.216    -0.202  0.2867 -0.4055  0.8680
              Bcc     0.0023     1.216     0.434     0.406  0.9329  0.3244 -0.1565
 
              Baa    -0.0007    -0.388    -0.138    -0.129 -0.1380  0.8805 -0.4535
    57 H(1)   Bbb    -0.0007    -0.382    -0.136    -0.127 -0.0680  0.4483  0.8913
              Bcc     0.0014     0.770     0.275     0.257  0.9881  0.1538 -0.0020
 

 ---------------------------------------------------------------------------------

 No NMR shielding tensors so no spin-rotation constants.
 Leave Link  601 at Sat Oct 20 15:02:06 2018, MaxMem=  1073741824 cpu:        38.6
 (Enter /soft/sl6.3/x86_64/gaussian/g09_d01/g09/l701.exe)
 Compute integral first derivatives.
 ... and contract with generalized density number  0.
 Leave Link  701 at Sat Oct 20 15:02:07 2018, MaxMem=  1073741824 cpu:        15.9
 (Enter /soft/sl6.3/x86_64/gaussian/g09_d01/g09/l702.exe)
 L702 exits ... SP integral derivatives will be done elsewhere.
 Leave Link  702 at Sat Oct 20 15:02:07 2018, MaxMem=  1073741824 cpu:         0.4
 (Enter /soft/sl6.3/x86_64/gaussian/g09_d01/g09/l703.exe)
 Compute integral first derivatives, UseDBF=F ICtDFT=           0.
 Integral derivatives from FoFJK, PRISM(SPDF).
 Calling FoFJK, ICntrl=      2127 FMM=F ISym2X=0 I1Cent= 0 IOpClX= 1 NMat=1 NMatS=1 NMatT=0.
 FoFJK:  IHMeth= 1 ICntrl=    2127 DoSepK=F KAlg= 0 I1Cent=   0 FoldK=F
 IRaf=         0 NMat=   1 IRICut=       1 DoRegI=T DoRafI=F ISym2E= 0.
 FoFCou: FMM=F IPFlag=           0 FMFlag=      100000 FMFlg1=         800
         NFxFlg=           0 DoJE=F BraDBF=F KetDBF=F FulRan=T
         wScrn=  0.000000 ICntrl=    2127 IOpCl=  1 I1Cent=           0 NGrid=           0
         NMat0=    1 NMatS0=      1 NMatT0=    0 NMatD0=    1 NMtDS0=    0 NMtDT0=    0
 Symmetry not used in FoFCou.
 Leave Link  703 at Sat Oct 20 15:04:31 2018, MaxMem=  1073741824 cpu:      2295.4
 (Enter /soft/sl6.3/x86_64/gaussian/g09_d01/g09/l716.exe)
 Dipole        =-2.78801811D-06-1.30656267D-06-4.45337504D-06
 ***** Axes restored to original set *****
 -------------------------------------------------------------------
 Center     Atomic                   Forces (Hartrees/Bohr)
 Number     Number              X              Y              Z
 -------------------------------------------------------------------
      1       26           0.000000018    0.000000098   -0.000000089
      2       17          -0.000001844    0.000000939    0.000047902
      3        7          -0.000038144    0.000026685   -0.000002431
      4        7           0.000058496   -0.000043189    0.000018528
      5        7          -0.000008323    0.000003608   -0.000007703
      6        7          -0.000024381    0.000027918   -0.000006141
      7        6           0.000011115    0.000013589    0.000000302
      8        1          -0.000001245   -0.000003578   -0.000002127
      9        6           0.000002783   -0.000013460   -0.000002428
     10        1           0.000000523   -0.000002383   -0.000001624
     11        6           0.000007459   -0.000011832   -0.000000289
     12        1          -0.000000638   -0.000001957   -0.000002859
     13        6          -0.000007622    0.000009939   -0.000002250
     14        1          -0.000002638    0.000001402   -0.000001303
     15        6           0.000018978   -0.000024177   -0.000003492
     16        6          -0.000050018   -0.000021106   -0.000018350
     17        6           0.000009392    0.000006297    0.000013166
     18        1           0.000000745   -0.000002645   -0.000001509
     19       17           0.000001834   -0.000000950   -0.000047845
     20        7           0.000037880   -0.000026316    0.000002655
     21        7          -0.000058408    0.000042470   -0.000017899
     22        7           0.000007932   -0.000003126    0.000009973
     23        7           0.000024672   -0.000028128    0.000002677
     24        6          -0.000010217   -0.000014423   -0.000000021
     25        1           0.000000641    0.000003424    0.000002088
     26        6          -0.000003174    0.000014485    0.000002237
     27        1          -0.000000262    0.000002153    0.000001671
     28        6          -0.000007124    0.000011457    0.000000311
     29        1           0.000000662    0.000001904    0.000002842
     30        6           0.000007276   -0.000009004    0.000002412
     31        1           0.000002692   -0.000001461    0.000001426
     32        6          -0.000018795    0.000023304    0.000002337
     33        6           0.000050651    0.000021576    0.000015908
     34        6          -0.000010478   -0.000006419   -0.000009234
     35        1          -0.000000319    0.000002956    0.000001836
     36        6          -0.000001098   -0.000008619    0.000004235
     37        6           0.000013897   -0.000003291   -0.000003009
     38        6           0.000009414   -0.000000873   -0.000004470
     39        6          -0.000007853   -0.000004180   -0.000004071
     40        6           0.000000758    0.000005644    0.000005268
     41        6          -0.000012521    0.000005339   -0.000000611
     42        1          -0.000003733   -0.000000937   -0.000001584
     43        1          -0.000001163    0.000003339    0.000005257
     44        1          -0.000001095    0.000000708   -0.000001195
     45        1          -0.000001375    0.000000822    0.000001430
     46        1          -0.000000406    0.000000837    0.000000473
     47        6           0.000000808    0.000009143   -0.000004949
     48        6          -0.000013749    0.000002901    0.000003085
     49        6          -0.000009373    0.000000234    0.000004436
     50        6           0.000007573    0.000004382    0.000004059
     51        6          -0.000000337   -0.000005072   -0.000004950
     52        6           0.000012195   -0.000005338    0.000000488
     53        1           0.000003720    0.000001005    0.000001557
     54        1           0.000001352   -0.000003222   -0.000005210
     55        1           0.000001066   -0.000000825    0.000001124
     56        1           0.000001394   -0.000001114   -0.000001580
     57        1           0.000000404   -0.000000929   -0.000000461
 -------------------------------------------------------------------
 Cartesian Forces:  Max     0.000058496 RMS     0.000014436
 Leave Link  716 at Sat Oct 20 15:04:31 2018, MaxMem=  1073741824 cpu:         0.6
 (Enter /soft/sl6.3/x86_64/gaussian/g09_d01/g09/l103.exe)

 GradGradGradGradGradGradGradGradGradGradGradGradGradGradGradGradGradGrad
 Berny optimization.
 FormGI is forming the generalized inverse of G from B-inverse, IUseBI=4.
 GSVD:  received Info=                   1 from GESDD.
 Internal  Forces:  Max     0.000047876 RMS     0.000008780
 Search for a local minimum.
 Step number   1 out of a maximum of  342
 All quantities printed in internal units (Hartrees-Bohrs-Radians)
 RMS Force = .87804D-05 SwitMx=.10000D-02 MixMth= 2
 Mixed Optimization -- En-DIIS/RFO-DIIS
 Second derivative matrix not updated -- first step.
 ITU=  0
     Eigenvalues ---    0.00564   0.00659   0.00800   0.00817   0.01066
     Eigenvalues ---    0.01134   0.01342   0.01342   0.01519   0.01741
     Eigenvalues ---    0.01793   0.01797   0.01881   0.01882   0.01920
     Eigenvalues ---    0.01920   0.02086   0.02091   0.02168   0.02168
     Eigenvalues ---    0.02174   0.02174   0.02181   0.02181   0.02182
     Eigenvalues ---    0.02182   0.02183   0.02183   0.02187   0.02187
     Eigenvalues ---    0.02188   0.02188   0.02190   0.02190   0.02196
     Eigenvalues ---    0.02196   0.02206   0.02206   0.02207   0.02207
     Eigenvalues ---    0.02220   0.02220   0.02230   0.02231   0.02328
     Eigenvalues ---    0.02329   0.02329   0.02330   0.02402   0.02403
     Eigenvalues ---    0.02972   0.04468   0.04672   0.06625   0.08577
     Eigenvalues ---    0.08659   0.08715   0.08715   0.09048   0.10007
     Eigenvalues ---    0.10008   0.12613   0.14492   0.15979   0.15979
     Eigenvalues ---    0.15993   0.15993   0.15998   0.15998   0.15999
     Eigenvalues ---    0.15999   0.16000   0.16000   0.16000   0.16000
     Eigenvalues ---    0.16000   0.16000   0.16000   0.16000   0.16000
     Eigenvalues ---    0.16000   0.16000   0.16000   0.21999   0.21999
     Eigenvalues ---    0.22000   0.22000   0.22000   0.22000   0.22015
     Eigenvalues ---    0.22630   0.22650   0.23493   0.23493   0.23829
     Eigenvalues ---    0.23853   0.24523   0.24572   0.24988   0.24989
     Eigenvalues ---    0.24997   0.24997   0.24998   0.24999   0.24999
     Eigenvalues ---    0.25000   0.25000   0.35010   0.35460   0.35500
     Eigenvalues ---    0.35500   0.35529   0.35529   0.35565   0.35565
     Eigenvalues ---    0.35566   0.35566   0.35568   0.35568   0.35612
     Eigenvalues ---    0.35612   0.35620   0.35620   0.35679   0.35679
     Eigenvalues ---    0.35785   0.35785   0.36582   0.36582   0.41504
     Eigenvalues ---    0.41504   0.42338   0.42339   0.42421   0.42421
     Eigenvalues ---    0.42538   0.42538   0.42917   0.42928   0.44270
     Eigenvalues ---    0.44270   0.46630   0.46630   0.46634   0.46636
     Eigenvalues ---    0.46665   0.46665   0.46693   0.46693   0.46824
     Eigenvalues ---    0.46824   0.47095   0.47095   0.47255   0.47255
     Eigenvalues ---    0.51126   0.51126   0.52361   0.52439   0.53560
     Eigenvalues ---    0.53576   0.57081   0.57089   0.66236   0.66241
 RFO step:  Lambda=-1.55348194D-07 EMin= 5.63746995D-03
 Linear search not attempted -- first point.
 Iteration  1 RMS(Cart)=  0.00019535 RMS(Int)=  0.00000001
 Iteration  2 RMS(Cart)=  0.00000002 RMS(Int)=  0.00000000
 ITry= 1 IFail=0 DXMaxC= 9.21D-04 DCOld= 1.00D+10 DXMaxT= 3.00D-01 DXLimC= 3.00D+00 Rises=F
 Variable       Old X    -DE/DX   Delta X   Delta X   Delta X     New X
                                 (Linear)    (Quad)   (Total)
    R1        4.53357  -0.00005   0.00000  -0.00055  -0.00055   4.53302
    R2        4.25807  -0.00001   0.00000  -0.00013  -0.00013   4.25795
    R3        4.23861  -0.00001   0.00000  -0.00007  -0.00007   4.23854
    R4        4.53357  -0.00005   0.00000  -0.00055  -0.00055   4.53302
    R5        4.25807  -0.00001   0.00000  -0.00013  -0.00013   4.25794
    R6        4.23861  -0.00001   0.00000  -0.00007  -0.00007   4.23854
    R7        2.52039  -0.00001   0.00000  -0.00003  -0.00003   2.52036
    R8        2.54115  -0.00001   0.00000  -0.00002  -0.00002   2.54113
    R9        2.44155  -0.00003   0.00000  -0.00004  -0.00004   2.44151
   R10        2.58131  -0.00001   0.00000  -0.00002  -0.00002   2.58129
   R11        2.55224   0.00000   0.00000  -0.00001  -0.00001   2.55223
   R12        2.57011  -0.00002   0.00000  -0.00003  -0.00003   2.57008
   R13        2.69559   0.00000   0.00000  -0.00001  -0.00001   2.69558
   R14        2.04870   0.00000   0.00000   0.00001   0.00001   2.04871
   R15        2.62848  -0.00002   0.00000  -0.00004  -0.00004   2.62844
   R16        2.04586   0.00000   0.00000  -0.00001  -0.00001   2.04586
   R17        2.62936   0.00000   0.00000  -0.00001  -0.00001   2.62935
   R18        2.04825   0.00000   0.00000  -0.00001  -0.00001   2.04824
   R19        2.62488  -0.00001   0.00000  -0.00003  -0.00003   2.62486
   R20        2.04680   0.00000   0.00000  -0.00001  -0.00001   2.04679
   R21        2.63791   0.00000   0.00000   0.00000   0.00000   2.63791
   R22        2.76758  -0.00001   0.00000  -0.00003  -0.00003   2.76755
   R23        2.60110   0.00000   0.00000  -0.00001  -0.00001   2.60110
   R24        2.03181   0.00000   0.00000   0.00000   0.00000   2.03181
   R25        2.52039  -0.00001   0.00000  -0.00002  -0.00002   2.52036
   R26        2.54115  -0.00001   0.00000  -0.00002  -0.00002   2.54113
   R27        2.44155  -0.00003   0.00000  -0.00004  -0.00004   2.44151
   R28        2.58131  -0.00001   0.00000  -0.00002  -0.00002   2.58129
   R29        2.55224   0.00000   0.00000  -0.00001  -0.00001   2.55223
   R30        2.57011  -0.00002   0.00000  -0.00003  -0.00003   2.57008
   R31        2.69559   0.00000   0.00000  -0.00001  -0.00001   2.69558
   R32        2.04871   0.00000   0.00000   0.00001   0.00001   2.04871
   R33        2.62848  -0.00002   0.00000  -0.00004  -0.00004   2.62844
   R34        2.04586   0.00000   0.00000   0.00000   0.00000   2.04586
   R35        2.62936   0.00000   0.00000  -0.00001  -0.00001   2.62935
   R36        2.04825   0.00000   0.00000  -0.00001  -0.00001   2.04824
   R37        2.62488  -0.00001   0.00000  -0.00003  -0.00003   2.62486
   R38        2.04680   0.00000   0.00000  -0.00001  -0.00001   2.04679
   R39        2.63791   0.00000   0.00000   0.00000   0.00000   2.63791
   R40        2.76758  -0.00001   0.00000  -0.00003  -0.00003   2.76755
   R41        2.60110   0.00000   0.00000   0.00000   0.00000   2.60110
   R42        2.03181   0.00000   0.00000  -0.00001  -0.00001   2.03181
   R43        2.63414  -0.00001   0.00000  -0.00001  -0.00001   2.63413
   R44        2.63479  -0.00001   0.00000  -0.00002  -0.00002   2.63477
   R45        2.63037  -0.00001   0.00000  -0.00003  -0.00003   2.63035
   R46        2.04693   0.00000   0.00000   0.00000   0.00000   2.04693
   R47        2.62823  -0.00001   0.00000  -0.00002  -0.00002   2.62821
   R48        2.04420   0.00000   0.00000  -0.00001  -0.00001   2.04419
   R49        2.63239  -0.00001   0.00000  -0.00002  -0.00002   2.63237
   R50        2.04762   0.00000   0.00000   0.00000   0.00000   2.04762
   R51        2.63440  -0.00001   0.00000  -0.00002  -0.00002   2.63438
   R52        2.04767   0.00000   0.00000   0.00000   0.00000   2.04767
   R53        2.04766   0.00000   0.00000   0.00000   0.00000   2.04766
   R54        2.63414  -0.00001   0.00000  -0.00001  -0.00001   2.63413
   R55        2.63479  -0.00001   0.00000  -0.00002  -0.00002   2.63477
   R56        2.63037  -0.00001   0.00000  -0.00003  -0.00003   2.63035
   R57        2.04693   0.00000   0.00000   0.00000   0.00000   2.04693
   R58        2.62823  -0.00001   0.00000  -0.00002  -0.00002   2.62821
   R59        2.04420   0.00000   0.00000  -0.00001  -0.00001   2.04419
   R60        2.63239  -0.00001   0.00000  -0.00002  -0.00002   2.63237
   R61        2.04762   0.00000   0.00000   0.00000   0.00000   2.04762
   R62        2.63440  -0.00001   0.00000  -0.00002  -0.00002   2.63438
   R63        2.04767   0.00000   0.00000  -0.00001  -0.00001   2.04767
   R64        2.04766   0.00000   0.00000   0.00000   0.00000   2.04766
    A1        1.57750   0.00000   0.00000   0.00000   0.00000   1.57750
    A2        1.56864   0.00000   0.00000   0.00001   0.00001   1.56865
    A3        1.56410   0.00000   0.00000  -0.00001  -0.00001   1.56409
    A4        1.57296   0.00000   0.00000  -0.00001  -0.00001   1.57294
    A5        1.29799   0.00003   0.00000   0.00012   0.00012   1.29812
    A6        1.56410   0.00000   0.00000   0.00000   0.00000   1.56409
    A7        1.84360  -0.00003   0.00000  -0.00012  -0.00012   1.84348
    A8        1.57296   0.00000   0.00000  -0.00001  -0.00001   1.57294
    A9        1.84360  -0.00003   0.00000  -0.00012  -0.00012   1.84348
   A10        1.57750   0.00000   0.00000   0.00001   0.00001   1.57750
   A11        1.56864   0.00000   0.00000   0.00001   0.00001   1.56865
   A12        1.29799   0.00003   0.00000   0.00012   0.00012   1.29812
   A13        2.16518   0.00002   0.00000   0.00007   0.00007   2.16525
   A14        2.03886  -0.00003   0.00000  -0.00012  -0.00012   2.03874
   A15        2.07903   0.00001   0.00000   0.00005   0.00005   2.07908
   A16        2.36785   0.00003   0.00000   0.00011   0.00011   2.36797
   A17        1.98457  -0.00004   0.00000  -0.00017  -0.00017   1.98441
   A18        1.93074   0.00001   0.00000   0.00005   0.00005   1.93079
   A19        1.86648  -0.00001   0.00000  -0.00007  -0.00007   1.86641
   A20        1.93055   0.00001   0.00000   0.00006   0.00006   1.93062
   A21        2.10575  -0.00002   0.00000  -0.00007  -0.00007   2.10568
   A22        2.24679   0.00000   0.00000   0.00000   0.00000   2.24679
   A23        2.02192   0.00000   0.00000  -0.00001  -0.00001   2.02192
   A24        2.13983   0.00000   0.00000  -0.00002  -0.00002   2.13981
   A25        2.12143   0.00000   0.00000   0.00003   0.00003   2.12146
   A26        2.09691   0.00000   0.00000  -0.00001  -0.00001   2.09690
   A27        2.06838   0.00000   0.00000   0.00000   0.00000   2.06838
   A28        2.11790   0.00000   0.00000   0.00001   0.00001   2.11791
   A29        2.10558   0.00000   0.00000  -0.00001  -0.00001   2.10557
   A30        2.07917   0.00000   0.00000   0.00002   0.00002   2.07919
   A31        2.09844   0.00000   0.00000  -0.00001  -0.00001   2.09843
   A32        2.10659   0.00000   0.00000  -0.00001  -0.00001   2.10657
   A33        2.07245   0.00000   0.00000  -0.00001  -0.00001   2.07245
   A34        2.10415   0.00000   0.00000   0.00002   0.00002   2.10416
   A35        2.12749  -0.00001   0.00000  -0.00003  -0.00003   2.12746
   A36        2.00822   0.00001   0.00000   0.00004   0.00004   2.00826
   A37        2.14746   0.00000   0.00000  -0.00001  -0.00001   2.14745
   A38        2.09448   0.00003   0.00000   0.00011   0.00011   2.09460
   A39        1.86955   0.00000   0.00000  -0.00001  -0.00001   1.86954
   A40        2.31895  -0.00003   0.00000  -0.00010  -0.00010   2.31885
   A41        1.82745  -0.00001   0.00000  -0.00004  -0.00004   1.82742
   A42        2.13459   0.00000   0.00000   0.00000   0.00000   2.13459
   A43        2.32044   0.00001   0.00000   0.00003   0.00003   2.32047
   A44        2.16518   0.00002   0.00000   0.00007   0.00007   2.16525
   A45        2.03886  -0.00003   0.00000  -0.00012  -0.00012   2.03874
   A46        2.07903   0.00001   0.00000   0.00004   0.00004   2.07908
   A47        2.36785   0.00003   0.00000   0.00011   0.00011   2.36797
   A48        1.98457  -0.00004   0.00000  -0.00017  -0.00017   1.98441
   A49        1.93074   0.00001   0.00000   0.00005   0.00005   1.93079
   A50        1.86648  -0.00001   0.00000  -0.00007  -0.00007   1.86641
   A51        1.93055   0.00001   0.00000   0.00006   0.00006   1.93062
   A52        2.10575  -0.00002   0.00000  -0.00007  -0.00007   2.10568
   A53        2.24679   0.00000   0.00000   0.00000   0.00000   2.24679
   A54        2.02192   0.00000   0.00000  -0.00001  -0.00001   2.02192
   A55        2.13983   0.00000   0.00000  -0.00002  -0.00002   2.13981
   A56        2.12143   0.00000   0.00000   0.00003   0.00003   2.12146
   A57        2.09691   0.00000   0.00000  -0.00001  -0.00001   2.09690
   A58        2.06838   0.00000   0.00000   0.00000   0.00000   2.06838
   A59        2.11790   0.00000   0.00000   0.00001   0.00001   2.11791
   A60        2.10558   0.00000   0.00000  -0.00001  -0.00001   2.10557
   A61        2.07917   0.00000   0.00000   0.00002   0.00002   2.07919
   A62        2.09844   0.00000   0.00000  -0.00001  -0.00001   2.09843
   A63        2.10659   0.00000   0.00000  -0.00001  -0.00001   2.10657
   A64        2.07245   0.00000   0.00000  -0.00001  -0.00001   2.07245
   A65        2.10414   0.00000   0.00000   0.00002   0.00002   2.10416
   A66        2.12749  -0.00001   0.00000  -0.00003  -0.00003   2.12746
   A67        2.00822   0.00001   0.00000   0.00004   0.00004   2.00826
   A68        2.14746   0.00000   0.00000  -0.00001  -0.00001   2.14745
   A69        2.09448   0.00003   0.00000   0.00011   0.00011   2.09460
   A70        1.86955   0.00000   0.00000  -0.00001  -0.00001   1.86954
   A71        2.31896  -0.00003   0.00000  -0.00010  -0.00010   2.31885
   A72        1.82746  -0.00001   0.00000  -0.00004  -0.00004   1.82742
   A73        2.13459   0.00000   0.00000   0.00000   0.00000   2.13459
   A74        2.32044   0.00001   0.00000   0.00003   0.00003   2.32047
   A75        2.09055   0.00000   0.00000   0.00001   0.00001   2.09056
   A76        2.07998   0.00000   0.00000  -0.00002  -0.00002   2.07996
   A77        2.11266   0.00000   0.00000   0.00001   0.00001   2.11267
   A78        2.08132   0.00000   0.00000  -0.00001  -0.00001   2.08132
   A79        2.09872   0.00000   0.00000  -0.00002  -0.00002   2.09869
   A80        2.10277   0.00000   0.00000   0.00003   0.00003   2.10280
   A81        2.07834   0.00000   0.00000   0.00000   0.00000   2.07833
   A82        2.08497   0.00000   0.00000  -0.00003  -0.00003   2.08494
   A83        2.11987   0.00001   0.00000   0.00003   0.00003   2.11991
   A84        2.09909   0.00000   0.00000   0.00000   0.00000   2.09909
   A85        2.08559   0.00000   0.00000   0.00000   0.00000   2.08559
   A86        2.09838   0.00000   0.00000   0.00000   0.00000   2.09839
   A87        2.10247   0.00000   0.00000  -0.00001  -0.00001   2.10246
   A88        2.08397   0.00000   0.00000   0.00000   0.00000   2.08396
   A89        2.09669   0.00000   0.00000   0.00001   0.00001   2.09671
   A90        2.09237   0.00000   0.00000   0.00001   0.00001   2.09238
   A91        2.09505   0.00000   0.00000  -0.00001  -0.00001   2.09504
   A92        2.09576   0.00000   0.00000   0.00000   0.00000   2.09576
   A93        2.09055   0.00000   0.00000   0.00001   0.00001   2.09056
   A94        2.07998   0.00000   0.00000  -0.00002  -0.00002   2.07996
   A95        2.11266   0.00000   0.00000   0.00001   0.00001   2.11267
   A96        2.08132   0.00000   0.00000  -0.00001  -0.00001   2.08132
   A97        2.09871   0.00000   0.00000  -0.00002  -0.00002   2.09869
   A98        2.10277   0.00000   0.00000   0.00003   0.00003   2.10280
   A99        2.07834   0.00000   0.00000   0.00000   0.00000   2.07833
   A100       2.08497   0.00000   0.00000  -0.00003  -0.00003   2.08494
   A101       2.11987   0.00001   0.00000   0.00003   0.00003   2.11991
   A102       2.09909   0.00000   0.00000   0.00000   0.00000   2.09909
   A103       2.08560   0.00000   0.00000   0.00000   0.00000   2.08559
   A104       2.09838   0.00000   0.00000   0.00000   0.00000   2.09839
   A105       2.10247   0.00000   0.00000  -0.00001  -0.00001   2.10246
   A106       2.08397   0.00000   0.00000   0.00000   0.00000   2.08396
   A107       2.09669   0.00000   0.00000   0.00001   0.00001   2.09671
   A108       2.09237   0.00000   0.00000   0.00001   0.00001   2.09238
   A109       2.09505   0.00000   0.00000  -0.00001  -0.00001   2.09504
   A110       2.09576   0.00000   0.00000   0.00000   0.00000   2.09576
   A111       3.14159   0.00000   0.00000   0.00000   0.00000   3.14159
   A112       3.14159   0.00000   0.00000   0.00000   0.00000   3.14159
   A113       3.14159   0.00000   0.00000   0.00000   0.00000   3.14159
   A114       3.14159   0.00000   0.00000   0.00000   0.00000   3.14159
   A115       3.14159   0.00000   0.00000   0.00000   0.00000   3.14159
   A116       3.14159   0.00000   0.00000   0.00000   0.00000   3.14159
    D1        1.56203   0.00000   0.00000   0.00000   0.00000   1.56203
    D2       -1.59632   0.00000   0.00000  -0.00003  -0.00003  -1.59635
    D3        3.12871   0.00000   0.00000   0.00002   0.00002   3.12872
    D4       -0.02964   0.00000   0.00000  -0.00002  -0.00002  -0.02966
    D5       -1.57956   0.00000   0.00000   0.00000   0.00000  -1.57956
    D6        1.54527   0.00000   0.00000  -0.00003  -0.00003   1.54524
    D7       -0.01288   0.00000   0.00000   0.00002   0.00002  -0.01287
    D8        3.11195   0.00000   0.00000  -0.00002  -0.00002   3.11193
    D9       -3.14159   0.00000   0.00000   0.00000   0.00000  -3.14159
   D10        0.01675   0.00000   0.00000   0.00004   0.00004   0.01679
   D11       -0.01675   0.00000   0.00000  -0.00003  -0.00003  -0.01679
   D12        3.14159   0.00000   0.00000   0.00000   0.00000  -3.14159
   D13       -1.54362   0.00000   0.00000   0.00022   0.00022  -1.54340
   D14        1.60559   0.00000   0.00000   0.00001   0.00001   1.60560
   D15       -3.12198   0.00000   0.00000   0.00022   0.00022  -3.12176
   D16        0.02723   0.00000   0.00000   0.00001   0.00001   0.02724
   D17        1.59797   0.00000   0.00000   0.00022   0.00022   1.59819
   D18       -1.53600   0.00000   0.00000   0.00001   0.00001  -1.53599
   D19        0.01961   0.00000   0.00000   0.00022   0.00022   0.01983
   D20       -3.11436   0.00000   0.00000   0.00001   0.00001  -3.11435
   D21        3.14159   0.00000   0.00000   0.00001   0.00001  -3.14159
   D22       -0.00762   0.00000   0.00000   0.00021   0.00021  -0.00741
   D23        0.00762   0.00000   0.00000  -0.00020  -0.00020   0.00741
   D24        3.14159   0.00000   0.00000   0.00000   0.00000   3.14159
   D25        1.57957   0.00000   0.00000   0.00000   0.00000   1.57956
   D26       -1.54527   0.00000   0.00000   0.00003   0.00003  -1.54524
   D27        0.01289   0.00000   0.00000  -0.00001  -0.00001   0.01287
   D28       -3.11195   0.00000   0.00000   0.00002   0.00002  -3.11193
   D29       -1.56203   0.00000   0.00000   0.00000   0.00000  -1.56203
   D30        1.59632   0.00000   0.00000   0.00003   0.00003   1.59635
   D31       -3.12871   0.00000   0.00000  -0.00001  -0.00001  -3.12872
   D32        0.02964   0.00000   0.00000   0.00002   0.00002   0.02966
   D33       -1.59797   0.00000   0.00000  -0.00022  -0.00022  -1.59819
   D34        1.53600   0.00000   0.00000  -0.00001  -0.00001   1.53599
   D35       -0.01961   0.00000   0.00000  -0.00021  -0.00021  -0.01983
   D36        3.11436   0.00000   0.00000  -0.00001  -0.00001   3.11435
   D37        1.54362   0.00000   0.00000  -0.00022  -0.00022   1.54340
   D38       -1.60559   0.00000   0.00000  -0.00001  -0.00001  -1.60560
   D39        3.12198   0.00000   0.00000  -0.00021  -0.00021   3.12176
   D40       -0.02723   0.00000   0.00000  -0.00001  -0.00001  -0.02724
   D41       -0.02056   0.00000   0.00000  -0.00006  -0.00006  -0.02062
   D42        3.12216   0.00000   0.00000  -0.00005  -0.00005   3.12211
   D43        3.13815   0.00000   0.00000  -0.00002  -0.00002   3.13813
   D44       -0.00232   0.00000   0.00000  -0.00001  -0.00001  -0.00233
   D45       -3.12081   0.00000   0.00000   0.00007   0.00007  -3.12074
   D46        0.02689   0.00000   0.00000   0.00003   0.00003   0.02692
   D47        0.00489   0.00000   0.00000   0.00004   0.00004   0.00493
   D48       -3.13059   0.00000   0.00000  -0.00001  -0.00001  -3.13060
   D49       -3.13427   0.00000   0.00000  -0.00001  -0.00001  -3.13428
   D50       -0.00013   0.00000   0.00000   0.00019   0.00019   0.00006
   D51       -0.02416   0.00000   0.00000   0.00000   0.00000  -0.02416
   D52        3.13631   0.00000   0.00000  -0.00015  -0.00015   3.13616
   D53        3.12312   0.00000   0.00000  -0.00016  -0.00016   3.12296
   D54        0.00040   0.00000   0.00000  -0.00030  -0.00030   0.00010
   D55       -0.00020   0.00000   0.00000  -0.00001  -0.00001  -0.00021
   D56       -3.12829   0.00000   0.00000  -0.00001  -0.00001  -3.12830
   D57        0.00043   0.00000   0.00000  -0.00017  -0.00017   0.00026
   D58       -3.10588   0.00000   0.00000   0.00000   0.00000  -3.10588
   D59        3.12714   0.00000   0.00000  -0.00018  -0.00018   3.12696
   D60        0.02082   0.00000   0.00000   0.00000   0.00000   0.02082
   D61       -2.49284   0.00000   0.00000   0.00001   0.00001  -2.49283
   D62        0.64905   0.00000   0.00000   0.00008   0.00008   0.64913
   D63        0.66495   0.00000   0.00000   0.00001   0.00001   0.66496
   D64       -2.47634   0.00000   0.00000   0.00008   0.00008  -2.47626
   D65        3.14012   0.00000   0.00000   0.00000   0.00000   3.14012
   D66       -0.00149   0.00000   0.00000  -0.00002  -0.00002  -0.00151
   D67       -0.00029   0.00000   0.00000   0.00002   0.00002  -0.00027
   D68        3.14129   0.00000   0.00000  -0.00001  -0.00001   3.14128
   D69       -3.13983   0.00000   0.00000   0.00002   0.00002  -3.13982
   D70        0.00274   0.00000   0.00000   0.00003   0.00003   0.00277
   D71        0.00175   0.00000   0.00000  -0.00001  -0.00001   0.00173
   D72       -3.13887   0.00000   0.00000   0.00000   0.00000  -3.13887
   D73        3.14087   0.00000   0.00000   0.00001   0.00001   3.14088
   D74       -0.00033   0.00000   0.00000   0.00000   0.00000  -0.00033
   D75        0.00025   0.00000   0.00000   0.00002   0.00002   0.00027
   D76       -3.14095   0.00000   0.00000   0.00001   0.00001  -3.14094
   D77       -0.00358   0.00000   0.00000  -0.00003  -0.00003  -0.00361
   D78        3.13141   0.00000   0.00000   0.00002   0.00002   3.13143
   D79        3.13841   0.00000   0.00000  -0.00004  -0.00004   3.13837
   D80       -0.00978   0.00000   0.00000   0.00001   0.00001  -0.00978
   D81       -0.00149   0.00000   0.00000  -0.00002  -0.00002  -0.00151
   D82        3.11550   0.00000   0.00000   0.00017   0.00017   3.11567
   D83       -3.13690   0.00000   0.00000  -0.00006  -0.00006  -3.13696
   D84       -0.01991   0.00000   0.00000   0.00013   0.00013  -0.01978
   D85       -0.00049   0.00000   0.00000   0.00028   0.00028  -0.00021
   D86        3.10036   0.00000   0.00000   0.00007   0.00007   3.10044
   D87       -3.11979   0.00000   0.00000   0.00011   0.00011  -3.11968
   D88       -0.01894   0.00000   0.00000  -0.00010  -0.00010  -0.01903
   D89        0.02056   0.00000   0.00000   0.00006   0.00006   0.02062
   D90       -3.12216   0.00000   0.00000   0.00004   0.00004  -3.12211
   D91       -3.13815   0.00000   0.00000   0.00002   0.00002  -3.13813
   D92        0.00232   0.00000   0.00000   0.00001   0.00001   0.00233
   D93        3.12081   0.00000   0.00000  -0.00006  -0.00006   3.12075
   D94       -0.02689   0.00000   0.00000  -0.00003  -0.00003  -0.02691
   D95       -0.00490   0.00000   0.00000  -0.00003  -0.00003  -0.00493
   D96        3.13059   0.00000   0.00000   0.00000   0.00000   3.13060
   D97        3.13428   0.00000   0.00000  -0.00001  -0.00001   3.13427
   D98        0.00014   0.00000   0.00000  -0.00021  -0.00021  -0.00008
   D99        0.02416   0.00000   0.00000   0.00000   0.00000   0.02416
   D100      -3.13629   0.00000   0.00000   0.00012   0.00012  -3.13617
   D101      -3.12312   0.00000   0.00000   0.00015   0.00015  -3.12297
   D102      -0.00038   0.00000   0.00000   0.00027   0.00027  -0.00011
   D103       0.00017   0.00000   0.00000   0.00007   0.00007   0.00024
   D104       3.12828   0.00000   0.00000   0.00003   0.00003   3.12831
   D105      -0.00040   0.00000   0.00000   0.00009   0.00009  -0.00030
   D106       3.10590   0.00000   0.00000  -0.00004  -0.00004   3.10586
   D107      -3.12712   0.00000   0.00000   0.00013   0.00013  -3.12698
   D108      -0.02082   0.00000   0.00000   0.00000   0.00000  -0.02082
   D109       2.49283   0.00000   0.00000   0.00001   0.00001   2.49284
   D110      -0.64906   0.00000   0.00000  -0.00006  -0.00006  -0.64912
   D111      -0.66494   0.00000   0.00000  -0.00003  -0.00003  -0.66497
   D112       2.47635   0.00000   0.00000  -0.00010  -0.00010   2.47625
   D113      -3.14012   0.00000   0.00000   0.00000   0.00000  -3.14012
   D114       0.00149   0.00000   0.00000   0.00002   0.00002   0.00151
   D115       0.00029   0.00000   0.00000  -0.00002  -0.00002   0.00027
   D116      -3.14129   0.00000   0.00000   0.00001   0.00001  -3.14128
   D117       3.13983   0.00000   0.00000  -0.00001  -0.00001   3.13982
   D118      -0.00274   0.00000   0.00000  -0.00002  -0.00002  -0.00276
   D119      -0.00175   0.00000   0.00000   0.00001   0.00001  -0.00173
   D120       3.13887   0.00000   0.00000   0.00000   0.00000   3.13887
   D121      -3.14087   0.00000   0.00000  -0.00001  -0.00001  -3.14087
   D122       0.00033   0.00000   0.00000   0.00000   0.00000   0.00033
   D123      -0.00025   0.00000   0.00000  -0.00002  -0.00002  -0.00027
   D124       3.14094   0.00000   0.00000  -0.00001  -0.00001   3.14094
   D125       0.00358   0.00000   0.00000   0.00002   0.00002   0.00361
   D126      -3.13142   0.00000   0.00000  -0.00001  -0.00001  -3.13143
   D127      -3.13841   0.00000   0.00000   0.00003   0.00003  -3.13837
   D128       0.00978   0.00000   0.00000   0.00000   0.00000   0.00978
   D129       0.00149   0.00000   0.00000   0.00002   0.00002   0.00151
   D130      -3.11551   0.00000   0.00000  -0.00014  -0.00014  -3.11565
   D131       3.13690   0.00000   0.00000   0.00005   0.00005   3.13695
   D132       0.01990   0.00000   0.00000  -0.00011  -0.00011   0.01979
   D133       0.00046   0.00000   0.00000  -0.00021  -0.00021   0.00025
   D134      -3.10037   0.00000   0.00000  -0.00006  -0.00006  -3.10043
   D135       3.11977   0.00000   0.00000  -0.00007  -0.00007   3.11970
   D136       0.01894   0.00000   0.00000   0.00008   0.00008   0.01903
   D137      -3.12898   0.00000   0.00000   0.00004   0.00004  -3.12894
   D138       0.04199   0.00000   0.00000   0.00007   0.00007   0.04206
   D139       0.01230   0.00000   0.00000  -0.00003  -0.00003   0.01227
   D140      -3.09991   0.00000   0.00000   0.00000   0.00000  -3.09991
   D141      -3.14156   0.00000   0.00000  -0.00003  -0.00003  -3.14159
   D142       0.00366   0.00000   0.00000  -0.00009  -0.00009   0.00357
   D143       0.00034   0.00000   0.00000   0.00003   0.00003   0.00037
   D144      -3.13763   0.00000   0.00000  -0.00002  -0.00002  -3.13765
   D145      -0.01390   0.00000   0.00000   0.00002   0.00002  -0.01388
   D146      -3.13884   0.00000   0.00000   0.00001   0.00001  -3.13883
   D147       3.09824   0.00000   0.00000  -0.00001  -0.00001   3.09823
   D148      -0.02670   0.00000   0.00000  -0.00002  -0.00002  -0.02672
   D149      -0.01150   0.00000   0.00000  -0.00002  -0.00002  -0.01152
   D150      -3.14158   0.00000   0.00000  -0.00002  -0.00002   3.14158
   D151       3.12640   0.00000   0.00000   0.00003   0.00003   3.12643
   D152      -0.00369   0.00000   0.00000   0.00003   0.00003  -0.00366
   D153       0.00297   0.00000   0.00000  -0.00001  -0.00001   0.00295
   D154      -3.13499   0.00000   0.00000   0.00000   0.00000  -3.13499
   D155       3.12778   0.00000   0.00000   0.00000   0.00000   3.12778
   D156      -0.01017   0.00000   0.00000   0.00001   0.00001  -0.01016
   D157       0.00991   0.00000   0.00000   0.00002   0.00002   0.00993
   D158      -3.13533   0.00000   0.00000   0.00000   0.00000  -3.13532
   D159       3.13991   0.00000   0.00000   0.00002   0.00002   3.13992
   D160      -0.00533   0.00000   0.00000   0.00000   0.00000  -0.00532
   D161       3.12898   0.00000   0.00000  -0.00004  -0.00004   3.12894
   D162      -0.04199   0.00000   0.00000  -0.00007  -0.00007  -0.04206
   D163      -0.01230   0.00000   0.00000   0.00003   0.00003  -0.01227
   D164       3.09991   0.00000   0.00000   0.00000   0.00000   3.09991
   D165       3.14156   0.00000   0.00000   0.00004   0.00004  -3.14159
   D166      -0.00366   0.00000   0.00000   0.00009   0.00009  -0.00357
   D167      -0.00034   0.00000   0.00000  -0.00003  -0.00003  -0.00037
   D168       3.13763   0.00000   0.00000   0.00002   0.00002   3.13765
   D169       0.01390   0.00000   0.00000  -0.00002  -0.00002   0.01388
   D170       3.13884   0.00000   0.00000  -0.00001  -0.00001   3.13883
   D171      -3.09824   0.00000   0.00000   0.00001   0.00001  -3.09823
   D172       0.02669   0.00000   0.00000   0.00002   0.00002   0.02672
   D173       0.01150   0.00000   0.00000   0.00003   0.00003   0.01152
   D174       3.14158   0.00000   0.00000   0.00002   0.00002  -3.14158
   D175      -3.12640   0.00000   0.00000  -0.00003  -0.00003  -3.12643
   D176       0.00369   0.00000   0.00000  -0.00003  -0.00003   0.00366
   D177      -0.00297   0.00000   0.00000   0.00001   0.00001  -0.00295
   D178       3.13498   0.00000   0.00000   0.00000   0.00000   3.13499
   D179      -3.12778   0.00000   0.00000   0.00000   0.00000  -3.12778
   D180       0.01017   0.00000   0.00000  -0.00001  -0.00001   0.01016
   D181      -0.00991   0.00000   0.00000  -0.00002  -0.00002  -0.00993
   D182       3.13533   0.00000   0.00000  -0.00001  -0.00001   3.13532
   D183      -3.13991   0.00000   0.00000  -0.00001  -0.00001  -3.13992
   D184       0.00533   0.00000   0.00000   0.00000   0.00000   0.00532
         Item               Value     Threshold  Converged?
 Maximum Force            0.000048     0.000450     YES
 RMS     Force            0.000009     0.000300     YES
 Maximum Displacement     0.000921     0.001800     YES
 RMS     Displacement     0.000195     0.001200     YES
 Predicted change in Energy=-7.767422D-08
 Optimization completed.
    -- Stationary point found.
                           ----------------------------
                           !   Optimized Parameters   !
                           ! (Angstroms and Degrees)  !
 --------------------------                            --------------------------
 ! Name  Definition              Value          Derivative Info.                !
 --------------------------------------------------------------------------------
 ! R1    R(1,2)                  2.3991         -DE/DX =    0.0                 !
 ! R2    R(1,3)                  2.2533         -DE/DX =    0.0                 !
 ! R3    R(1,4)                  2.243          -DE/DX =    0.0                 !
 ! R4    R(1,19)                 2.3991         -DE/DX =    0.0                 !
 ! R5    R(1,20)                 2.2533         -DE/DX =    0.0                 !
 ! R6    R(1,21)                 2.243          -DE/DX =    0.0                 !
 ! R7    R(3,7)                  1.3337         -DE/DX =    0.0                 !
 ! R8    R(3,15)                 1.3447         -DE/DX =    0.0                 !
 ! R9    R(4,5)                  1.292          -DE/DX =    0.0                 !
 ! R10   R(4,16)                 1.366          -DE/DX =    0.0                 !
 ! R11   R(5,6)                  1.3506         -DE/DX =    0.0                 !
 ! R12   R(6,17)                 1.36           -DE/DX =    0.0                 !
 ! R13   R(6,36)                 1.4264         -DE/DX =    0.0                 !
 ! R14   R(7,8)                  1.0841         -DE/DX =    0.0                 !
 ! R15   R(7,9)                  1.3909         -DE/DX =    0.0                 !
 ! R16   R(9,10)                 1.0826         -DE/DX =    0.0                 !
 ! R17   R(9,11)                 1.3914         -DE/DX =    0.0                 !
 ! R18   R(11,12)                1.0839         -DE/DX =    0.0                 !
 ! R19   R(11,13)                1.389          -DE/DX =    0.0                 !
 ! R20   R(13,14)                1.0831         -DE/DX =    0.0                 !
 ! R21   R(13,15)                1.3959         -DE/DX =    0.0                 !
 ! R22   R(15,16)                1.4645         -DE/DX =    0.0                 !
 ! R23   R(16,17)                1.3764         -DE/DX =    0.0                 !
 ! R24   R(17,18)                1.0752         -DE/DX =    0.0                 !
 ! R25   R(20,24)                1.3337         -DE/DX =    0.0                 !
 ! R26   R(20,32)                1.3447         -DE/DX =    0.0                 !
 ! R27   R(21,22)                1.292          -DE/DX =    0.0                 !
 ! R28   R(21,33)                1.366          -DE/DX =    0.0                 !
 ! R29   R(22,23)                1.3506         -DE/DX =    0.0                 !
 ! R30   R(23,34)                1.36           -DE/DX =    0.0                 !
 ! R31   R(23,47)                1.4264         -DE/DX =    0.0                 !
 ! R32   R(24,25)                1.0841         -DE/DX =    0.0                 !
 ! R33   R(24,26)                1.3909         -DE/DX =    0.0                 !
 ! R34   R(26,27)                1.0826         -DE/DX =    0.0                 !
 ! R35   R(26,28)                1.3914         -DE/DX =    0.0                 !
 ! R36   R(28,29)                1.0839         -DE/DX =    0.0                 !
 ! R37   R(28,30)                1.389          -DE/DX =    0.0                 !
 ! R38   R(30,31)                1.0831         -DE/DX =    0.0                 !
 ! R39   R(30,32)                1.3959         -DE/DX =    0.0                 !
 ! R40   R(32,33)                1.4645         -DE/DX =    0.0                 !
 ! R41   R(33,34)                1.3764         -DE/DX =    0.0                 !
 ! R42   R(34,35)                1.0752         -DE/DX =    0.0                 !
 ! R43   R(36,37)                1.3939         -DE/DX =    0.0                 !
 ! R44   R(36,38)                1.3943         -DE/DX =    0.0                 !
 ! R45   R(37,39)                1.3919         -DE/DX =    0.0                 !
 ! R46   R(37,42)                1.0832         -DE/DX =    0.0                 !
 ! R47   R(38,40)                1.3908         -DE/DX =    0.0                 !
 ! R48   R(38,43)                1.0817         -DE/DX =    0.0                 !
 ! R49   R(39,41)                1.393          -DE/DX =    0.0                 !
 ! R50   R(39,44)                1.0836         -DE/DX =    0.0                 !
 ! R51   R(40,41)                1.3941         -DE/DX =    0.0                 !
 ! R52   R(40,45)                1.0836         -DE/DX =    0.0                 !
 ! R53   R(41,46)                1.0836         -DE/DX =    0.0                 !
 ! R54   R(47,48)                1.3939         -DE/DX =    0.0                 !
 ! R55   R(47,49)                1.3943         -DE/DX =    0.0                 !
 ! R56   R(48,50)                1.3919         -DE/DX =    0.0                 !
 ! R57   R(48,53)                1.0832         -DE/DX =    0.0                 !
 ! R58   R(49,51)                1.3908         -DE/DX =    0.0                 !
 ! R59   R(49,54)                1.0817         -DE/DX =    0.0                 !
 ! R60   R(50,52)                1.393          -DE/DX =    0.0                 !
 ! R61   R(50,55)                1.0836         -DE/DX =    0.0                 !
 ! R62   R(51,52)                1.3941         -DE/DX =    0.0                 !
 ! R63   R(51,56)                1.0836         -DE/DX =    0.0                 !
 ! R64   R(52,57)                1.0836         -DE/DX =    0.0                 !
 ! A1    A(2,1,3)               90.3839         -DE/DX =    0.0                 !
 ! A2    A(2,1,4)               89.8762         -DE/DX =    0.0                 !
 ! A3    A(2,1,20)              89.6161         -DE/DX =    0.0                 !
 ! A4    A(2,1,21)              90.1237         -DE/DX =    0.0                 !
 ! A5    A(3,1,4)               74.3695         -DE/DX =    0.0                 !
 ! A6    A(3,1,19)              89.616          -DE/DX =    0.0                 !
 ! A7    A(3,1,21)             105.6305         -DE/DX =    0.0                 !
 ! A8    A(4,1,19)              90.1238         -DE/DX =    0.0                 !
 ! A9    A(4,1,20)             105.6305         -DE/DX =    0.0                 !
 ! A10   A(19,1,20)             90.3839         -DE/DX =    0.0                 !
 ! A11   A(19,1,21)             89.8763         -DE/DX =    0.0                 !
 ! A12   A(20,1,21)             74.3695         -DE/DX =    0.0                 !
 ! A13   A(1,3,7)              124.0555         -DE/DX =    0.0                 !
 ! A14   A(1,3,15)             116.8178         -DE/DX =    0.0                 !
 ! A15   A(7,3,15)             119.1199         -DE/DX =    0.0                 !
 ! A16   A(1,4,5)              135.6679         -DE/DX =    0.0                 !
 ! A17   A(1,4,16)             113.7076         -DE/DX =    0.0                 !
 ! A18   A(5,4,16)             110.6233         -DE/DX =    0.0                 !
 ! A19   A(4,5,6)              106.9415         -DE/DX =    0.0                 !
 ! A20   A(5,6,17)             110.6126         -DE/DX =    0.0                 !
 ! A21   A(5,6,36)             120.6503         -DE/DX =    0.0                 !
 ! A22   A(17,6,36)            128.7316         -DE/DX =    0.0                 !
 ! A23   A(3,7,8)              115.8476         -DE/DX =    0.0                 !
 ! A24   A(3,7,9)              122.6031         -DE/DX =    0.0                 !
 ! A25   A(8,7,9)              121.5492         -DE/DX =    0.0                 !
 ! A26   A(7,9,10)             120.1439         -DE/DX =    0.0                 !
 ! A27   A(7,9,11)             118.5094         -DE/DX =    0.0                 !
 ! A28   A(10,9,11)            121.3467         -DE/DX =    0.0                 !
 ! A29   A(9,11,12)            120.6406         -DE/DX =    0.0                 !
 ! A30   A(9,11,13)            119.1276         -DE/DX =    0.0                 !
 ! A31   A(12,11,13)           120.2317         -DE/DX =    0.0                 !
 ! A32   A(11,13,14)           120.6985         -DE/DX =    0.0                 !
 ! A33   A(11,13,15)           118.7429         -DE/DX =    0.0                 !
 ! A34   A(14,13,15)           120.5587         -DE/DX =    0.0                 !
 ! A35   A(3,15,13)            121.8964         -DE/DX =    0.0                 !
 ! A36   A(3,15,16)            115.0624         -DE/DX =    0.0                 !
 ! A37   A(13,15,16)           123.0402         -DE/DX =    0.0                 !
 ! A38   A(4,16,15)            120.0051         -DE/DX =    0.0                 !
 ! A39   A(4,16,17)            107.1171         -DE/DX =    0.0                 !
 ! A40   A(15,16,17)           132.8663         -DE/DX =    0.0                 !
 ! A41   A(6,17,16)            104.7054         -DE/DX =    0.0                 !
 ! A42   A(6,17,18)            122.3031         -DE/DX =    0.0                 !
 ! A43   A(16,17,18)           132.9516         -DE/DX =    0.0                 !
 ! A44   A(1,20,24)            124.0555         -DE/DX =    0.0                 !
 ! A45   A(1,20,32)            116.8178         -DE/DX =    0.0                 !
 ! A46   A(24,20,32)           119.1199         -DE/DX =    0.0                 !
 ! A47   A(1,21,22)            135.668          -DE/DX =    0.0                 !
 ! A48   A(1,21,33)            113.7076         -DE/DX =    0.0                 !
 ! A49   A(22,21,33)           110.6233         -DE/DX =    0.0                 !
 ! A50   A(21,22,23)           106.9415         -DE/DX =    0.0                 !
 ! A51   A(22,23,34)           110.6126         -DE/DX =    0.0                 !
 ! A52   A(22,23,47)           120.6504         -DE/DX =    0.0                 !
 ! A53   A(34,23,47)           128.7316         -DE/DX =    0.0                 !
 ! A54   A(20,24,25)           115.8476         -DE/DX =    0.0                 !
 ! A55   A(20,24,26)           122.6032         -DE/DX =    0.0                 !
 ! A56   A(25,24,26)           121.5492         -DE/DX =    0.0                 !
 ! A57   A(24,26,27)           120.1439         -DE/DX =    0.0                 !
 ! A58   A(24,26,28)           118.5094         -DE/DX =    0.0                 !
 ! A59   A(27,26,28)           121.3467         -DE/DX =    0.0                 !
 ! A60   A(26,28,29)           120.6406         -DE/DX =    0.0                 !
 ! A61   A(26,28,30)           119.1277         -DE/DX =    0.0                 !
 ! A62   A(29,28,30)           120.2317         -DE/DX =    0.0                 !
 ! A63   A(28,30,31)           120.6985         -DE/DX =    0.0                 !
 ! A64   A(28,30,32)           118.7429         -DE/DX =    0.0                 !
 ! A65   A(31,30,32)           120.5586         -DE/DX =    0.0                 !
 ! A66   A(20,32,30)           121.8964         -DE/DX =    0.0                 !
 ! A67   A(20,32,33)           115.0624         -DE/DX =    0.0                 !
 ! A68   A(30,32,33)           123.0402         -DE/DX =    0.0                 !
 ! A69   A(21,33,32)           120.0051         -DE/DX =    0.0                 !
 ! A70   A(21,33,34)           107.1171         -DE/DX =    0.0                 !
 ! A71   A(32,33,34)           132.8663         -DE/DX =    0.0                 !
 ! A72   A(23,34,33)           104.7055         -DE/DX =    0.0                 !
 ! A73   A(23,34,35)           122.303          -DE/DX =    0.0                 !
 ! A74   A(33,34,35)           132.9516         -DE/DX =    0.0                 !
 ! A75   A(6,36,37)            119.7796         -DE/DX =    0.0                 !
 ! A76   A(6,36,38)            119.1738         -DE/DX =    0.0                 !
 ! A77   A(37,36,38)           121.0466         -DE/DX =    0.0                 !
 ! A78   A(36,37,39)           119.2509         -DE/DX =    0.0                 !
 ! A79   A(36,37,42)           120.2475         -DE/DX =    0.0                 !
 ! A80   A(39,37,42)           120.4799         -DE/DX =    0.0                 !
 ! A81   A(36,38,40)           119.0799         -DE/DX =    0.0                 !
 ! A82   A(36,38,43)           119.4599         -DE/DX =    0.0                 !
 ! A83   A(40,38,43)           121.4598         -DE/DX =    0.0                 !
 ! A84   A(37,39,41)           120.2689         -DE/DX =    0.0                 !
 ! A85   A(37,39,44)           119.4958         -DE/DX =    0.0                 !
 ! A86   A(41,39,44)           120.2284         -DE/DX =    0.0                 !
 ! A87   A(38,40,41)           120.4625         -DE/DX =    0.0                 !
 ! A88   A(38,40,45)           119.4025         -DE/DX =    0.0                 !
 ! A89   A(41,40,45)           120.1317         -DE/DX =    0.0                 !
 ! A90   A(39,41,40)           119.884          -DE/DX =    0.0                 !
 ! A91   A(39,41,46)           120.0374         -DE/DX =    0.0                 !
 ! A92   A(40,41,46)           120.0783         -DE/DX =    0.0                 !
 ! A93   A(23,47,48)           119.7796         -DE/DX =    0.0                 !
 ! A94   A(23,47,49)           119.1739         -DE/DX =    0.0                 !
 ! A95   A(48,47,49)           121.0465         -DE/DX =    0.0                 !
 ! A96   A(47,48,50)           119.251          -DE/DX =    0.0                 !
 ! A97   A(47,48,53)           120.2475         -DE/DX =    0.0                 !
 ! A98   A(50,48,53)           120.4799         -DE/DX =    0.0                 !
 ! A99   A(47,49,51)           119.0799         -DE/DX =    0.0                 !
 ! A100  A(47,49,54)           119.4599         -DE/DX =    0.0                 !
 ! A101  A(51,49,54)           121.4598         -DE/DX =    0.0                 !
 ! A102  A(48,50,52)           120.2689         -DE/DX =    0.0                 !
 ! A103  A(48,50,55)           119.4958         -DE/DX =    0.0                 !
 ! A104  A(52,50,55)           120.2283         -DE/DX =    0.0                 !
 ! A105  A(49,51,52)           120.4625         -DE/DX =    0.0                 !
 ! A106  A(49,51,56)           119.4025         -DE/DX =    0.0                 !
 ! A107  A(52,51,56)           120.1317         -DE/DX =    0.0                 !
 ! A108  A(50,52,51)           119.884          -DE/DX =    0.0                 !
 ! A109  A(50,52,57)           120.0374         -DE/DX =    0.0                 !
 ! A110  A(51,52,57)           120.0783         -DE/DX =    0.0                 !
 ! A111  L(2,1,19,3,-1)        180.0            -DE/DX =    0.0                 !
 ! A112  L(3,1,20,2,-1)        180.0            -DE/DX =    0.0                 !
 ! A113  L(4,1,21,2,-1)        179.9999         -DE/DX =    0.0                 !
 ! A114  L(2,1,19,3,-2)        180.0            -DE/DX =    0.0                 !
 ! A115  L(3,1,20,2,-2)        180.0            -DE/DX =    0.0                 !
 ! A116  L(4,1,21,2,-2)        180.0            -DE/DX =    0.0                 !
 ! D1    D(2,1,3,7)             89.4976         -DE/DX =    0.0                 !
 ! D2    D(2,1,3,15)           -91.4623         -DE/DX =    0.0                 !
 ! D3    D(4,1,3,7)            179.2617         -DE/DX =    0.0                 !
 ! D4    D(4,1,3,15)            -1.6982         -DE/DX =    0.0                 !
 ! D5    D(19,1,3,7)           -90.5024         -DE/DX =    0.0                 !
 ! D6    D(19,1,3,15)           88.5377         -DE/DX =    0.0                 !
 ! D7    D(21,1,3,7)            -0.7382         -DE/DX =    0.0                 !
 ! D8    D(21,1,3,15)          178.3018         -DE/DX =    0.0                 !
 ! D9    D(7,3,20,24)         -179.9999         -DE/DX =    0.0                 !
 ! D10   D(7,3,20,32)            0.9599         -DE/DX =    0.0                 !
 ! D11   D(15,3,20,24)          -0.9599         -DE/DX =    0.0                 !
 ! D12   D(15,3,20,32)        -180.0            -DE/DX =    0.0                 !
 ! D13   D(2,1,4,5)            -88.4431         -DE/DX =    0.0                 !
 ! D14   D(2,1,4,16)            91.9934         -DE/DX =    0.0                 !
 ! D15   D(3,1,4,5)           -178.8764         -DE/DX =    0.0                 !
 ! D16   D(3,1,4,16)             1.5601         -DE/DX =    0.0                 !
 ! D17   D(19,1,4,5)            91.5569         -DE/DX =    0.0                 !
 ! D18   D(19,1,4,16)          -88.0066         -DE/DX =    0.0                 !
 ! D19   D(20,1,4,5)             1.1236         -DE/DX =    0.0                 !
 ! D20   D(20,1,4,16)         -178.4399         -DE/DX =    0.0                 !
 ! D21   D(5,4,21,22)         -180.0001         -DE/DX =    0.0                 !
 ! D22   D(5,4,21,33)           -0.4365         -DE/DX =    0.0                 !
 ! D23   D(16,4,21,22)           0.4363         -DE/DX =    0.0                 !
 ! D24   D(16,4,21,33)         179.9999         -DE/DX =    0.0                 !
 ! D25   D(2,1,20,24)           90.5024         -DE/DX =    0.0                 !
 ! D26   D(2,1,20,32)          -88.5377         -DE/DX =    0.0                 !
 ! D27   D(4,1,20,24)            0.7383         -DE/DX =    0.0                 !
 ! D28   D(4,1,20,32)         -178.3018         -DE/DX =    0.0                 !
 ! D29   D(19,1,20,24)         -89.4976         -DE/DX =    0.0                 !
 ! D30   D(19,1,20,32)          91.4623         -DE/DX =    0.0                 !
 ! D31   D(21,1,20,24)        -179.2617         -DE/DX =    0.0                 !
 ! D32   D(21,1,20,32)           1.6982         -DE/DX =    0.0                 !
 ! D33   D(2,1,21,22)          -91.5571         -DE/DX =    0.0                 !
 ! D34   D(2,1,21,33)           88.0065         -DE/DX =    0.0                 !
 ! D35   D(3,1,21,22)           -1.1238         -DE/DX =    0.0                 !
 ! D36   D(3,1,21,33)          178.4398         -DE/DX =    0.0                 !
 ! D37   D(19,1,21,22)          88.4429         -DE/DX =    0.0                 !
 ! D38   D(19,1,21,33)         -91.9935         -DE/DX =    0.0                 !
 ! D39   D(20,1,21,22)         178.8762         -DE/DX =    0.0                 !
 ! D40   D(20,1,21,33)          -1.5602         -DE/DX =    0.0                 !
 ! D41   D(1,3,7,8)             -1.178          -DE/DX =    0.0                 !
 ! D42   D(1,3,7,9)            178.8864         -DE/DX =    0.0                 !
 ! D43   D(15,3,7,8)           179.8027         -DE/DX =    0.0                 !
 ! D44   D(15,3,7,9)            -0.1329         -DE/DX =    0.0                 !
 ! D45   D(1,3,15,13)         -178.8092         -DE/DX =    0.0                 !
 ! D46   D(1,3,15,16)            1.5407         -DE/DX =    0.0                 !
 ! D47   D(7,3,15,13)            0.2804         -DE/DX =    0.0                 !
 ! D48   D(7,3,15,16)         -179.3697         -DE/DX =    0.0                 !
 ! D49   D(1,4,5,6)           -179.5804         -DE/DX =    0.0                 !
 ! D50   D(16,4,5,6)            -0.0075         -DE/DX =    0.0                 !
 ! D51   D(1,4,16,15)           -1.384          -DE/DX =    0.0                 !
 ! D52   D(1,4,16,17)          179.6971         -DE/DX =    0.0                 !
 ! D53   D(5,4,16,15)          178.9419         -DE/DX =    0.0                 !
 ! D54   D(5,4,16,17)            0.023          -DE/DX =    0.0                 !
 ! D55   D(4,5,6,17)            -0.0113         -DE/DX =    0.0                 !
 ! D56   D(4,5,6,36)          -179.2378         -DE/DX =    0.0                 !
 ! D57   D(5,6,17,16)            0.0248         -DE/DX =    0.0                 !
 ! D58   D(5,6,17,18)         -177.9541         -DE/DX =    0.0                 !
 ! D59   D(36,6,17,16)         179.1717         -DE/DX =    0.0                 !
 ! D60   D(36,6,17,18)           1.1928         -DE/DX =    0.0                 !
 ! D61   D(5,6,36,37)         -142.8294         -DE/DX =    0.0                 !
 ! D62   D(5,6,36,38)           37.1881         -DE/DX =    0.0                 !
 ! D63   D(17,6,36,37)          38.0987         -DE/DX =    0.0                 !
 ! D64   D(17,6,36,38)        -141.8838         -DE/DX =    0.0                 !
 ! D65   D(3,7,9,10)           179.9155         -DE/DX =    0.0                 !
 ! D66   D(3,7,9,11)            -0.0853         -DE/DX =    0.0                 !
 ! D67   D(8,7,9,10)            -0.0165         -DE/DX =    0.0                 !
 ! D68   D(8,7,9,11)           179.9828         -DE/DX =    0.0                 !
 ! D69   D(7,9,11,12)         -179.8992         -DE/DX =    0.0                 !
 ! D70   D(7,9,11,13)            0.1569         -DE/DX =    0.0                 !
 ! D71   D(10,9,11,12)           0.1            -DE/DX =    0.0                 !
 ! D72   D(10,9,11,13)        -179.8438         -DE/DX =    0.0                 !
 ! D73   D(9,11,13,14)         179.9584         -DE/DX =    0.0                 !
 ! D74   D(9,11,13,15)          -0.0188         -DE/DX =    0.0                 !
 ! D75   D(12,11,13,14)          0.0143         -DE/DX =    0.0                 !
 ! D76   D(12,11,13,15)       -179.9629         -DE/DX =    0.0                 !
 ! D77   D(11,13,15,3)          -0.2051         -DE/DX =    0.0                 !
 ! D78   D(11,13,15,16)        179.4168         -DE/DX =    0.0                 !
 ! D79   D(14,13,15,3)         179.8176         -DE/DX =    0.0                 !
 ! D80   D(14,13,15,16)         -0.5605         -DE/DX =    0.0                 !
 ! D81   D(3,15,16,4)           -0.0855         -DE/DX =    0.0                 !
 ! D82   D(3,15,16,17)         178.5048         -DE/DX =    0.0                 !
 ! D83   D(13,15,16,4)        -179.7311         -DE/DX =    0.0                 !
 ! D84   D(13,15,16,17)         -1.1409         -DE/DX =    0.0                 !
 ! D85   D(4,16,17,6)           -0.0282         -DE/DX =    0.0                 !
 ! D86   D(4,16,17,18)         177.6376         -DE/DX =    0.0                 !
 ! D87   D(15,16,17,6)        -178.7508         -DE/DX =    0.0                 !
 ! D88   D(15,16,17,18)         -1.085          -DE/DX =    0.0                 !
 ! D89   D(1,20,24,25)           1.178          -DE/DX =    0.0                 !
 ! D90   D(1,20,24,26)        -178.8865         -DE/DX =    0.0                 !
 ! D91   D(32,20,24,25)       -179.8026         -DE/DX =    0.0                 !
 ! D92   D(32,20,24,26)          0.1329         -DE/DX =    0.0                 !
 ! D93   D(1,20,32,30)         178.8091         -DE/DX =    0.0                 !
 ! D94   D(1,20,32,33)          -1.5405         -DE/DX =    0.0                 !
 ! D95   D(24,20,32,30)         -0.2806         -DE/DX =    0.0                 !
 ! D96   D(24,20,32,33)        179.3699         -DE/DX =    0.0                 !
 ! D97   D(1,21,22,23)         179.5809         -DE/DX =    0.0                 !
 ! D98   D(33,21,22,23)          0.0077         -DE/DX =    0.0                 !
 ! D99   D(1,21,33,32)           1.3843         -DE/DX =    0.0                 !
 ! D100  D(1,21,33,34)        -179.6962         -DE/DX =    0.0                 !
 ! D101  D(22,21,33,32)       -178.9415         -DE/DX =    0.0                 !
 ! D102  D(22,21,33,34)         -0.022          -DE/DX =    0.0                 !
 ! D103  D(21,22,23,34)          0.0099         -DE/DX =    0.0                 !
 ! D104  D(21,22,23,47)        179.2372         -DE/DX =    0.0                 !
 ! D105  D(22,23,34,33)         -0.0228         -DE/DX =    0.0                 !
 ! D106  D(22,23,34,35)        177.9549         -DE/DX =    0.0                 !
 ! D107  D(47,23,34,33)       -179.1706         -DE/DX =    0.0                 !
 ! D108  D(47,23,34,35)         -1.193          -DE/DX =    0.0                 !
 ! D109  D(22,23,47,48)        142.8289         -DE/DX =    0.0                 !
 ! D110  D(22,23,47,49)        -37.1884         -DE/DX =    0.0                 !
 ! D111  D(34,23,47,48)        -38.0982         -DE/DX =    0.0                 !
 ! D112  D(34,23,47,49)        141.8845         -DE/DX =    0.0                 !
 ! D113  D(20,24,26,27)       -179.9155         -DE/DX =    0.0                 !
 ! D114  D(20,24,26,28)          0.0854         -DE/DX =    0.0                 !
 ! D115  D(25,24,26,27)          0.0164         -DE/DX =    0.0                 !
 ! D116  D(25,24,26,28)       -179.9827         -DE/DX =    0.0                 !
 ! D117  D(24,26,28,29)        179.8991         -DE/DX =    0.0                 !
 ! D118  D(24,26,28,30)         -0.157          -DE/DX =    0.0                 !
 ! D119  D(27,26,28,29)         -0.1            -DE/DX =    0.0                 !
 ! D120  D(27,26,28,30)        179.8439         -DE/DX =    0.0                 !
 ! D121  D(26,28,30,31)       -179.9585         -DE/DX =    0.0                 !
 ! D122  D(26,28,30,32)          0.0187         -DE/DX =    0.0                 !
 ! D123  D(29,28,30,31)         -0.0144         -DE/DX =    0.0                 !
 ! D124  D(29,28,30,32)        179.9628         -DE/DX =    0.0                 !
 ! D125  D(28,30,32,20)          0.2054         -DE/DX =    0.0                 !
 ! D126  D(28,30,32,33)       -179.4169         -DE/DX =    0.0                 !
 ! D127  D(31,30,32,20)       -179.8174         -DE/DX =    0.0                 !
 ! D128  D(31,30,32,33)          0.5603         -DE/DX =    0.0                 !
 ! D129  D(20,32,33,21)          0.0852         -DE/DX =    0.0                 !
 ! D130  D(20,32,33,34)       -178.5059         -DE/DX =    0.0                 !
 ! D131  D(30,32,33,21)        179.7312         -DE/DX =    0.0                 !
 ! D132  D(30,32,33,34)          1.1401         -DE/DX =    0.0                 !
 ! D133  D(21,33,34,23)          0.0264         -DE/DX =    0.0                 !
 ! D134  D(21,33,34,35)       -177.638          -DE/DX =    0.0                 !
 ! D135  D(32,33,34,23)        178.7498         -DE/DX =    0.0                 !
 ! D136  D(32,33,34,35)          1.0853         -DE/DX =    0.0                 !
 ! D137  D(6,36,37,39)        -179.2773         -DE/DX =    0.0                 !
 ! D138  D(6,36,37,42)           2.4059         -DE/DX =    0.0                 !
 ! D139  D(38,36,37,39)          0.7049         -DE/DX =    0.0                 !
 ! D140  D(38,36,37,42)       -177.6119         -DE/DX =    0.0                 !
 ! D141  D(6,36,38,40)        -179.998          -DE/DX =    0.0                 !
 ! D142  D(6,36,38,43)           0.2095         -DE/DX =    0.0                 !
 ! D143  D(37,36,38,40)          0.0197         -DE/DX =    0.0                 !
 ! D144  D(37,36,38,43)       -179.7728         -DE/DX =    0.0                 !
 ! D145  D(36,37,39,41)         -0.7966         -DE/DX =    0.0                 !
 ! D146  D(36,37,39,44)       -179.8424         -DE/DX =    0.0                 !
 ! D147  D(42,37,39,41)        177.5162         -DE/DX =    0.0                 !
 ! D148  D(42,37,39,44)         -1.5296         -DE/DX =    0.0                 !
 ! D149  D(36,38,40,41)         -0.6588         -DE/DX =    0.0                 !
 ! D150  D(36,38,40,45)        180.0006         -DE/DX =    0.0                 !
 ! D151  D(43,38,40,41)        179.1294         -DE/DX =    0.0                 !
 ! D152  D(43,38,40,45)         -0.2112         -DE/DX =    0.0                 !
 ! D153  D(37,39,41,40)          0.17           -DE/DX =    0.0                 !
 ! D154  D(37,39,41,46)       -179.6214         -DE/DX =    0.0                 !
 ! D155  D(44,39,41,40)        179.2087         -DE/DX =    0.0                 !
 ! D156  D(44,39,41,46)         -0.5826         -DE/DX =    0.0                 !
 ! D157  D(38,40,41,39)          0.5678         -DE/DX =    0.0                 !
 ! D158  D(38,40,41,46)       -179.6409         -DE/DX =    0.0                 !
 ! D159  D(45,40,41,39)        179.9035         -DE/DX =    0.0                 !
 ! D160  D(45,40,41,46)         -0.3052         -DE/DX =    0.0                 !
 ! D161  D(23,47,48,50)        179.2774         -DE/DX =    0.0                 !
 ! D162  D(23,47,48,53)         -2.4058         -DE/DX =    0.0                 !
 ! D163  D(49,47,48,50)         -0.705          -DE/DX =    0.0                 !
 ! D164  D(49,47,48,53)        177.6119         -DE/DX =    0.0                 !
 ! D165  D(23,47,49,51)       -180.0021         -DE/DX =    0.0                 !
 ! D166  D(23,47,49,54)         -0.2096         -DE/DX =    0.0                 !
 ! D167  D(48,47,49,51)         -0.0196         -DE/DX =    0.0                 !
 ! D168  D(48,47,49,54)        179.7728         -DE/DX =    0.0                 !
 ! D169  D(47,48,50,52)          0.7966         -DE/DX =    0.0                 !
 ! D170  D(47,48,50,55)        179.8424         -DE/DX =    0.0                 !
 ! D171  D(53,48,50,52)       -177.5163         -DE/DX =    0.0                 !
 ! D172  D(53,48,50,55)          1.5295         -DE/DX =    0.0                 !
 ! D173  D(47,49,51,52)          0.6587         -DE/DX =    0.0                 !
 ! D174  D(47,49,51,56)       -180.0006         -DE/DX =    0.0                 !
 ! D175  D(54,49,51,52)       -179.1294         -DE/DX =    0.0                 !
 ! D176  D(54,49,51,56)          0.2113         -DE/DX =    0.0                 !
 ! D177  D(48,50,52,51)         -0.17           -DE/DX =    0.0                 !
 ! D178  D(48,50,52,57)        179.6213         -DE/DX =    0.0                 !
 ! D179  D(55,50,52,51)       -179.2087         -DE/DX =    0.0                 !
 ! D180  D(55,50,52,57)          0.5826         -DE/DX =    0.0                 !
 ! D181  D(49,51,52,50)         -0.5677         -DE/DX =    0.0                 !
 ! D182  D(49,51,52,57)        179.6411         -DE/DX =    0.0                 !
 ! D183  D(56,51,52,50)       -179.9036         -DE/DX =    0.0                 !
 ! D184  D(56,51,52,57)          0.3052         -DE/DX =    0.0                 !
 --------------------------------------------------------------------------------
 Lowest energy point so far.  Saving SCF results.
 GradGradGradGradGradGradGradGradGradGradGradGradGradGradGradGradGradGrad

 Largest change from initial coordinates is atom   40       0.000 Angstoms.
 Leave Link  103 at Sat Oct 20 15:04:31 2018, MaxMem=  1073741824 cpu:         7.2
 (Enter /soft/sl6.3/x86_64/gaussian/g09_d01/g09/l202.exe)
 Stoichiometry    C26H20Cl2FeN8(5)
 Framework group  C1[X(C26H20Cl2FeN8)]
 Deg. of freedom   165
 Full point group                 C1      NOp   1
 RotChk:  IX=0 Diff= 2.06D-17
 Largest Abelian subgroup         C1      NOp   1
 Largest concise Abelian subgroup C1      NOp   1
                         Standard orientation:                         
 ---------------------------------------------------------------------
 Center     Atomic      Atomic             Coordinates (Angstroms)
 Number     Number       Type             X           Y           Z
 ---------------------------------------------------------------------
      1         26           0        0.000000    0.000000    0.000004
      2         17           0       -0.014072   -0.150572    2.394294
      3          7           0       -0.229714    2.238087    0.124274
      4          7           0       -2.210380    0.380686    0.015808
      5          7           0       -3.274498   -0.351633   -0.009920
      6          7           0       -4.331370    0.488973    0.012148
      7          6           0        0.793248    3.091461    0.188646
      8          1           0        1.781200    2.645155    0.198370
      9          6           0        0.616916    4.470142    0.241853
     10          1           0        1.476256    5.126504    0.294761
     11          6           0       -0.679558    4.974981    0.225305
     12          1           0       -0.856788    6.043590    0.263717
     13          6           0       -1.748702    4.090640    0.159925
     14          1           0       -2.768316    4.455810    0.146321
     15          6           0       -1.484783    2.720716    0.112490
     16          6           0       -2.539175    1.705921    0.054814
     17          6           0       -3.913483    1.782578    0.053058
     18          1           0       -4.601313    2.607115    0.108349
     19         17           0        0.014072    0.150573   -2.394285
     20          7           0        0.229714   -2.238086   -0.124266
     21          7           0        2.210380   -0.380685   -0.015797
     22          7           0        3.274498    0.351633    0.009929
     23          7           0        4.331370   -0.488973   -0.012145
     24          6           0       -0.793248   -3.091459   -0.188639
     25          1           0       -1.781201   -2.645153   -0.198364
     26          6           0       -0.616917   -4.470141   -0.241847
     27          1           0       -1.476257   -5.126502   -0.294756
     28          6           0        0.679557   -4.974980   -0.225296
     29          1           0        0.856787   -6.043589   -0.263707
     30          6           0        1.748701   -4.090640   -0.159914
     31          1           0        2.768315   -4.455810   -0.146306
     32          6           0        1.484783   -2.720715   -0.112482
     33          6           0        2.539175   -1.705921   -0.054801
     34          6           0        3.913482   -1.782579   -0.053024
     35          1           0        4.601313   -2.607117   -0.108301
     36          6           0       -5.664448   -0.018605    0.008697
     37          6           0       -6.658127    0.650381   -0.704109
     38          6           0       -5.950849   -1.181292    0.722922
     39          6           0       -7.958385    0.153857   -0.687563
     40          6           0       -7.251257   -1.674485    0.718182
     41          6           0       -8.257372   -1.007981    0.020388
     42          1           0       -6.413536    1.530736   -1.285873
     43          1           0       -5.160770   -1.677702    1.270206
     44          1           0       -8.733387    0.669296   -1.242349
     45          1           0       -7.479668   -2.577716    1.271493
     46          1           0       -9.269623   -1.394579    0.025686
     47          6           0        5.664448    0.018604   -0.008710
     48          6           0        6.658131   -0.650373    0.704099
     49          6           0        5.950846    1.181283   -0.722950
     50          6           0        7.958389   -0.153851    0.687539
     51          6           0        7.251255    1.674474   -0.718224
     52          6           0        8.257373    1.007978   -0.020428
     53          1           0        6.413543   -1.530721    1.285875
     54          1           0        5.160765    1.677687   -1.270236
     55          1           0        8.733394   -0.669283    1.242327
     56          1           0        7.479663    2.577699   -1.271547
     57          1           0        9.269624    1.394576   -0.025736
 ---------------------------------------------------------------------
 Rotational constants (GHZ):      0.1678559      0.0512322      0.0423254
 Leave Link  202 at Sat Oct 20 15:04:32 2018, MaxMem=  1073741824 cpu:         0.1
 (Enter /soft/sl6.3/x86_64/gaussian/g09_d01/g09/l9999.exe)
 1\1\GINC-NODE0406\FOpt\UB3LYP\6-311G(d,p)\C26H20Cl2Fe1N8(5)\CONRADJ\20
 -Oct-2018\0\\#p b3lyp/6-311G(d,p) opt scf=(conver=8)\\Comment:\\0,5\Fe
 ,-0.0000000037,0.,-0.000004\Cl,0.014072,-0.150572,-2.394294\N,0.229714
 ,2.238087,-0.124274\N,2.21038,0.380686,-0.015808\N,3.274498,-0.351633,
 0.00992\N,4.33137,0.488973,-0.012148\C,-0.793248,3.091461,-0.188646\H,
 -1.7812,2.645155,-0.19837\C,-0.616916,4.470142,-0.241853\H,-1.476256,5
 .126504,-0.294761\C,0.679558,4.974981,-0.225305\H,0.856788,6.04359,-0.
 263717\C,1.748702,4.09064,-0.159925\H,2.768316,4.45581,-0.146321\C,1.4
 84783,2.720716,-0.11249\C,2.539175,1.705921,-0.054814\C,3.913483,1.782
 578,-0.053058\H,4.601313,2.607115,-0.108349\Cl,-0.014072,0.150573,2.39
 4285\N,-0.229714,-2.238086,0.124266\N,-2.21038,-0.380685,0.015797\N,-3
 .274498,0.351633,-0.009929\N,-4.33137,-0.488973,0.012145\C,0.793248,-3
 .091459,0.188639\H,1.781201,-2.645153,0.198364\C,0.616917,-4.470141,0.
 241847\H,1.476257,-5.126502,0.294756\C,-0.679557,-4.97498,0.225296\H,-
 0.856787,-6.043589,0.263707\C,-1.748701,-4.09064,0.159914\H,-2.768315,
 -4.45581,0.146306\C,-1.484783,-2.720715,0.112482\C,-2.539175,-1.705921
 ,0.054801\C,-3.913482,-1.782579,0.053024\H,-4.601313,-2.607117,0.10830
 1\C,5.664448,-0.018605,-0.008697\C,6.658127,0.650381,0.704109\C,5.9508
 49,-1.181292,-0.722922\C,7.958385,0.153857,0.687563\C,7.251257,-1.6744
 85,-0.718182\C,8.257372,-1.007981,-0.020388\H,6.413536,1.530736,1.2858
 73\H,5.16077,-1.677702,-1.270206\H,8.733387,0.669296,1.242349\H,7.4796
 68,-2.577716,-1.271493\H,9.269623,-1.394579,-0.025686\C,-5.664448,0.01
 8604,0.00871\C,-6.658131,-0.650373,-0.704099\C,-5.950846,1.181283,0.72
 295\C,-7.958389,-0.153851,-0.687539\C,-7.251255,1.674474,0.718224\C,-8
 .257373,1.007978,0.020428\H,-6.413543,-1.530721,-1.285875\H,-5.160765,
 1.677687,1.270236\H,-8.733394,-0.669283,-1.242327\H,-7.479663,2.577699
 ,1.271547\H,-9.269624,1.394576,0.025736\\Version=AS64L-G09RevD.01\Stat
 e=5-A\HF=-3625.4222182\S2=6.00785\S2-1=0.\S2A=6.000018\RMSD=2.844e-09\
 RMSF=1.444e-05\Dipole=0.0000028,-0.0000013,0.0000045\Quadrupole=51.812
 1839,12.0754928,-63.8876767,8.3420682,1.4064498,2.2356004\PG=C01 [X(C2
 6H20Cl2Fe1N8)]\\@


 THE MOLECULE ALSO HAS A BODY.  WHEN THIS BODY IS HIT, THE MOLECULE
 FEELS HURT ALL OVER -- A. KITAIGORODSKI
 Job cpu time:       0 days 11 hours  1 minutes 49.4 seconds.
 File lengths (MBytes):  RWF=    641 Int=      0 D2E=      0 Chk=     57 Scr=      1
 Normal termination of Gaussian 09 at Sat Oct 20 15:04:32 2018.
