# Supplementary material for: DFT and CV data of 4-phenyl-substituted dichloro(bis{2-[1-(phenyl)-1H-1,2,3-triazol-4-yl-κN3]pyridine-κN})iron(II) coordination compounds
Source: Data Brief. 2018 Oct 27;21:1458–71. doi: 10.1016/j.dib.2018.10.085 (PMC6234228; doi:10.1016/j.dib.2018.10.085)
Supplement: Supplementary file 2 — Supplementary material. [file mmc2.zip › DIB_DFT_files_Fe/FeCl2L12_H_trans1_AIM.inp]

Title FeCl2L2_H

COMMENT
1 molecules try AIM, S = 2 
END

UNITS
  length angstrom
END

::Atoms Internal
Atoms Cartesian
Fe       0.000000000      0.000000000     -0.000004000
Cl       0.014072000     -0.150572000     -2.394294000
N        0.229714000      2.238087000     -0.124274000
N        2.210380000      0.380686000     -0.015808000
N        3.274498000     -0.351633000      0.009920000
N        4.331370000      0.488973000     -0.012148000
C       -0.793248000      3.091461000     -0.188646000
H       -1.781200000      2.645155000     -0.198370000
C       -0.616916000      4.470142000     -0.241853000
H       -1.476256000      5.126504000     -0.294761000
C        0.679558000      4.974981000     -0.225305000
H        0.856788000      6.043590000     -0.263717000
C        1.748702000      4.090640000     -0.159925000
H        2.768316000      4.455810000     -0.146321000
C        1.484783000      2.720716000     -0.112490000
C        2.539175000      1.705921000     -0.054814000
C        3.913483000      1.782578000     -0.053058000
H        4.601313000      2.607115000     -0.108349000
Cl      -0.014072000      0.150573000      2.394285000
N       -0.229714000     -2.238086000      0.124266000
N       -2.210380000     -0.380685000      0.015797000
N       -3.274498000      0.351633000     -0.009929000
N       -4.331370000     -0.488973000      0.012145000
C        0.793248000     -3.091459000      0.188639000
H        1.781201000     -2.645153000      0.198364000
C        0.616917000     -4.470141000      0.241847000
H        1.476257000     -5.126502000      0.294756000
C       -0.679557000     -4.974980000      0.225296000
H       -0.856787000     -6.043589000      0.263707000
C       -1.748701000     -4.090640000      0.159914000
H       -2.768315000     -4.455810000      0.146306000
C       -1.484783000     -2.720715000      0.112482000
C       -2.539175000     -1.705921000      0.054801000
C       -3.913482000     -1.782579000      0.053024000
H       -4.601313000     -2.607117000      0.108301000
C        5.664448000     -0.018605000     -0.008697000
C        6.658127000      0.650381000      0.704109000
C        5.950849000     -1.181292000     -0.722922000
C        7.958385000      0.153857000      0.687563000
C        7.251257000     -1.674485000     -0.718182000
C        8.257372000     -1.007981000     -0.020388000
H        6.413536000      1.530736000      1.285873000
H        5.160770000     -1.677702000     -1.270206000
H        8.733387000      0.669296000      1.242349000
H        7.479668000     -2.577716000     -1.271493000
H        9.269623000     -1.394579000     -0.025686000
C       -5.664448000      0.018604000      0.008710000
C       -6.658131000     -0.650373000     -0.704099000
C       -5.950846000      1.181283000      0.722950000
C       -7.958389000     -0.153851000     -0.687539000
C       -7.251255000      1.674474000      0.718224000
C       -8.257373000      1.007978000      0.020428000
H       -6.413543000     -1.530721000     -1.285875000
H       -5.160765000      1.677687000      1.270236000
H       -8.733394000     -0.669283000     -1.242327000
H       -7.479663000      2.577699000      1.271547000
H       -9.269624000      1.394576000      0.025736000
end

SYMMETRY nosym

CHARGE 0 4 :: S = 4/2 per molecule

unrestricted

INTEGRATION  6.0  :: 5 = Std for Geom Opt / TS, 4 = LT

::RELATIVISTIC Scalar ZORA
::Relativistic Spinorbit ZORA

::GEOMETRY
::  Frequencies
::  TransitionState
::  Iterations 200
::  Convergence e=0.001 grad=0.001 rad=0.01     :: Std for Geom Opt / TS, LT =  e=0.001 grad=0.01 rad=0.01
::END

SCF
  Iterations 1000
  Convergens 1e-6     :: Std for Geom Opt / TS, LT = 1e-5
END

BASIS
  Type TZP
  Core none
END

XC
::  gga OLYP
   hybrid b3lyp
::DISPERSION Grimme3
END

FULLSCF
NOPRINT LOGFILE
BADER energy

endinput
