# Supplementary material for: DFT and CV data of 4-phenyl-substituted dichloro(bis{2-[1-(phenyl)-1H-1,2,3-triazol-4-yl-κN3]pyridine-κN})iron(II) coordination compounds
Source: Data Brief. 2018 Oct 27;21:1458–71. doi: 10.1016/j.dib.2018.10.085 (PMC6234228; doi:10.1016/j.dib.2018.10.085)
Supplement: Supplementary file 2 — Supplementary material. [file mmc2.zip › DIB_DFT_files_Fe/FeCl2L12_H_trans1_AIM.out]

Create H   file=/soft/sl6.3/x86_64/adf/2014/atomicdata/TZP/H
XC
::  gga OLYP
   hybrid b3lyp
::DISPERSION Grimme3
End
End Input

 *******************************************************************************
 *                                                                             *
 *  -------------------------------------                                      *
 *   Amsterdam Density Functional  (ADF)         2014                          *
 *  -------------------------------------                                      *
 *                                               r48167 2015-10-14             *
 *                                                                             *
 *                                                                             *
 *                              =================                              *
 *                              |               |                              *
 *                              |     A D F     |                              *
 *                              |               |                              *
 *                              =================                              *
 *                                                                             *
 *                                                                             *
 *   Online information and documentation:  http://www.scm.com                 *
 *   E-mail:  support@scm.com   info@scm.com                                   *
 *                                                                             *
 *   Scientific publications using ADF results must be properly referenced     *
 *   See the User Manuals (or the web site) for recommended citations          *
 *   The terms and conditions of the End User License Agreement apply to       *
 *   the use of ADF, http://www.scm.com/Sales/LicAgreement.html                *
 *                                                                             *
 **********************  x86_64_linux_intel / intelmpi  ************************
 
 Licensed to: Dr. Jeanet Conradie / University of the Free State / Bloemfontein / ZA
 SCM User ID: u7775
  
 ADF 2014  RunTime: Oct20-2018 03:18:48  Nodes: 1  Procs: 1

 Temporary files are created in /scratch/conradj/558868.ui.FeCl2L12_H_trans1_AIM/kid_0.KGG7R3

 Hydrogen (TZP)


 ===========================
 A T T A C H E D   F I L E S
 ===========================
  
 CREATE - Data File:    /soft/sl6.3/x86_64/adf/2014/atomicdata/TZP/H
                        Hydrogen (TZP)


 ===============================
 M O D E L   P A R A M E T E R S
 ===============================
  
 DENSITY FUNCTIONAL POTENTIAL (scf)
    Hybrid:                            B3LYP                                   == Not Default ==

 SPIN  (restricted / unrestr.)
    Molecule:                          Restricted                               

 OTHER ASPECTS
    Relativistic Corrections:          ---                                      

    Nuclear Charge Density Model:      Point Charge Nuclei                                                                                                                                                                                     
    Core Treatment:                    Frozen Orbital(s)                        

    Hyperfine or Zeeman Interaction:   ---                                      


 =====================================
 S Y M M E T R Y ,   E L E C T R O N S
 =====================================
  
 Symmetry: ATOM

 Irreducible Representations, including subspecies
 -------------------------------------------------
 S
 P:x  P:y  P:z
 D:z2  D:x2-y2  D:xy  D:xz  D:yz
 F:z3  F:z  F:xyz  F:z2x  F:z2y  F:x  F:y


 Configuration of Valence Electrons
 ==================================

          Occupation Numbers
          -------------------------------------------------
 S        1
 P        0
 D        0
 F        0
          -------------------------------------------------

 Total:   1

 Net Charge: 0 (Nuclei minus Electrons)

 Preset values for MO occupations will be applied through SCF cycle no. 1000000
 Thereafter, the program will assign electrons to MOs that are spatially
 similar to the occupied MOs in a "reference" cycle ("KeepOrbitals").
 The reference cycle is always the PREVIOUS cycle: it will evolve with
 the SCF procedure.


 ================================
 (Slater-type)  F U N C T I O N S  ***  (Basis and Fit)  ***
 ================================
  

 Atom Type    1  (H)
 ==============

 Valence Basis Sets:   4
 -----------------------
   1 S    0.690000
   1 S    0.920000
   1 S    1.580000
   2 P    1.250000

 Charge Fitting Sets (for the computation of the Coulomb Potential):  11
 -----------------------------------------------------------------------
   1 S    3.160000
   1 S    2.090000
   1 S    1.380000
   2 S    1.500000
   2 P    4.000000
   2 P    2.650000
   2 P    1.750000
   3 D    4.000000
   3 D    2.500000
   4 F    3.000000
   5 G    4.000000


 BAS: List of all Elementary Cartesian Basis Functions
 =====================================================

 The numbering in the list below (to the right of the function characteristics) is referred
 to in print-outs of MO eigenvectors and Mulliken populations in the BAS representation
 (as contrasted to the SFO representation).

 Notes:
 1. The functions are characterized by a polynomial prefactor (powers of x,y,z and r) and
    an exponential decay factor alpha.
 2. Since the basis sets are specific for an atom TYPE, the individual functions occur on
    all atoms of that type.
 3. The word 'Core' in the left margin signals that it is a Core Function (CF) : not a
    degree of freedom in the valence set, but only used to ensure orthogonalization of
    the other valence basis functions on the frozen Core Orbitals.


 (power of) X  Y  Z  R     Alpha  on Atom
            ==========     =====     ==========

 H                                    1
                                  ---------------------------------------------------------------------------
            0  0  0  0     0.690      1
            0  0  0  0     0.920      2
            0  0  0  0     1.580      3
            1  0  0  0     1.250      4
            0  1  0  0     1.250      5
            0  0  1  0     1.250      6

 Total number of charge fitting functions (nprimf)        50
 Total number of Cartesian basis functions (naos)          6
 Total number of Cartesian core functions  (ncos)          0


 BAS: List of all Elementary Cartesian Basis Functions
 =====================================================

 The numbering in the list below (to the right of the function characteristics) is referred
 to in print-outs of MO eigenvectors and Mulliken populations in the BAS representation
 (as contrasted to the SFO representation).

 Notes:
 1. The functions are characterized by a polynomial prefactor (powers of x,y,z and r) and
    an exponential decay factor alpha.
 2. Since the basis sets are specific for an atom TYPE, the individual functions occur on
    all atoms of that type.
 3. The word 'Core' in the left margin signals that it is a Core Function (CF) : not a
    degree of freedom in the valence set, but only used to ensure orthogonalization of
    the other valence basis functions on the frozen Core Orbitals.


 (power of) X  Y  Z  R     Alpha  on Atom
            ==========     =====     ==========

 H                                    1
                                  ---------------------------------------------------------------------------
            0  0  0  0     0.690      1
            0  0  0  0     0.920      2
            0  0  0  0     1.580      3
            1  0  0  0     1.250      4
            0  1  0  0     1.250      5
            0  0  1  0     1.250      6
1
 ***************************************************************************************************


                                              ***********************
                                              *  T E C H N I C A L  *
                                              ***********************
  


 =============================================================
 P A R A L L E L I Z A T I O N  and  V E C T O R I Z A T I O N
 =============================================================
  
 Nr of parallel processes:                                1
 Maximum vector length in NumInt loops:                 128


 ===============
 I O  vs.  C P U  ***  (store numerical data on disk or recalculate)  ***
 ===============
  
 Basis functions:   recalculate when needed
 Fit functions:     recalculate when needed

 IO buffersize (Mb):                                    256.000000


 =====================
 S C F   U P D A T E S
 =====================
  
 Max. nr. of cycles:                               300
 Convergence criterion:                              0.0000000100
   secondary criterion:                              0.0000000100

 Mix parameter (when DIIS does not apply):           0.2000000000
 Special mix parameter for the first cycle:          1.0000000000


 DIIS (Direct Inversion in Iteration Space)
    Replace damping when SCF Error is below:         0.5000000000
    Apply anyway after SCF cycle:
                                                     5
    (Max.) nr. of expansion vectors:                10

    Upperbound on expansion coefficients:            5.0000000000
    (when exceeded, IterationSpace is re-built)
    2nd Upperbound on coefficients:                 25.0000000000
    (when exceeded, simple damping will be used)
 Automatic ElectronSmearing (in case of problematic SCF convergence) disabled


 =================
 P R E C I S I O N  ***  (General: NumInt, NeglectFunctionTails, ...)  ***
 =================
  

 NumInt:           Target precision:                10.0000000000
 -------           Initial precision:               10.0000000000
                   Min. precision (optimization):   10.0000000000

 Neglect Functions:          Basis functions:        0.1000000000E-11
 ------------------          Fit functions:          0.1000000000E-11


 ===========================
 L I N E A R   S C A L I N G
 ===========================
  

 Cut-off radii density fit:                        0.1000000000E-13
 Overlap cut-off criterion AO matrix elements:     0.1000000000E-11
 Cut-offs for Coulomb potential and fitted density:0.1000000000E-13
 Cut-off criterion for Coulomb multipole terms:    0.1000000000E-13
 Progressive Convergence parameter:                 0.000000000    
1
 ***************************************************************************************************


                                            ***************************
                                            *  C O M P U T A T I O N  *
                                            ***************************
  

 Number of elements of the density matrix on this node (used, total):        21        21


 ===========================================
 Numerical Integration : Fuzzy Cells (Becke)
 ===========================================
  
 Becke grid quality: VERYGOOD       
  
 Lebedev angular grid order:             min:  13 max:  41
 Nr. of radial points:                   min:  64 max:  64

 Total nr. of points:         64
 Nr. of blocks:                1
 Block length:                64
 Nr. of dummy points:          0


 Test of Precision of the Numerical Integration Grid
 ===================================================

 Integral of the Total Core Density:                   0.00000000000000


 ========================
 Density Fitting (zlmFit)
 ========================
  
 ZlmFit Fit Quality: VERYGOOD       
  
 Max L-expansion:                        min:   0 max:   0
 Nr. of radial interpolation points:     min: 120 max: 120


 =====
 S C F
 =====
  

 CYCLE    1
 orbitals (Q,E):
 ---------------
 S :1...3            ( 1.00    -0.5000)  ( 0.00    -0.0900)  ( 0.00     1.2939)
 P :1...1            ( 0.00     0.1562)

 CYCLE    2
 d-Pmat  mean:  0.18E+00
 imax=      2: -0.99E+00
 orbitals (Q,E):
 ---------------
 S :1...2            ( 1.00    -0.2244)  ( 0.00     0.1150)
 P :1...1            ( 0.00     0.4529)

 CYCLE    3
 d-Pmat  mean:  0.12E-01
 imax=      2:  0.46E-01
 orbitals (Q,E):
 ---------------
 S :1...2            ( 1.00    -0.2434)  ( 0.00     0.1048)
 P :1...1            ( 0.00     0.4366)

 CYCLE    4
 d-Pmat  mean:  0.44E-03
 imax=      2: -0.19E-02
 orbitals (Q,E):
 ---------------
 S :1...2            ( 1.00    -0.2441)  ( 0.00     0.1042)
 P :1...1            ( 0.00     0.4360)

 CYCLE    5
 d-Pmat  mean:  0.20E-04
 imax=      2:  0.81E-04
 orbitals (Q,E):
 ---------------
 S :1...2            ( 1.00    -0.2441)  ( 0.00     0.1042)
 P :1...1            ( 0.00     0.4360)

 CYCLE    6
 d-Pmat  mean:  0.13E-07
 imax=      2:  0.55E-07
 orbitals (Q,E):
 ---------------
 S :1...2            ( 1.00    -0.2441)  ( 0.00     0.1042)
 P :1...1            ( 0.00     0.4360)

 SCF CONVERGED

 CYCLE    7
1
 ***************************************************************************************************


                                                *******************
                                                *  R E S U L T S  *
                                                *******************
  
 *** Setting up for NEW gradients in focky
 *** Using FIT density in focky
  
 Hartree-Fock exchange energy:  -0.141924142578313     
  
 Hartree-Fock exchange energy:  -0.141924142578313     

 Orbital Energies, per Irrep and Spin:
 ======================================
                        Occup              E (au)              E (eV)       Diff (eV) with prev. cycle
                        -----      --------------------        ------       --------------------------
 S
               1        1.000     -0.24406017439234E+00        -6.641              -4.60E-12
               2        0.000      0.10423367645999E+00         2.836
               3        0.000      0.15643437511100E+01        42.568
 P
               1        0.000      0.43601609970232E+00        11.865


 Partially Occupied:
               1 S                -0.24406017439234E+00
  
 LUMO :        2 S                 0.10423367645999E+00
  


 Orbital Energies, all Irreps
 ========================================

 Irrep        no.  (spin)   Occup              E (au)                E (eV)
 ---------------------------------------------------------------------------
 S             1             1.00       -0.24406017439234E+00        -6.6412
 S             2             0.00        0.10423367645999E+00         2.8363
 P             1             0.00        0.43601609970232E+00        11.8646
 S             3             0.00        0.15643437511100E+01        42.5680


 All Electron Calculation, thus no Orbital Energies of the Core Orbitals are calculated


 =======================================
 M U L L I K E N   P O P U L A T I O N S
 =======================================
  
 The survey below gives for each atom:
 a) the total charge (Z minus electrons)
 b) the net spin polarization (nr of electrons spin-A minus spin-B)
 c) for each spin the atomic electron valence density (integrated) per L-value.

 Atom              Charge    Spin density          S         P         D         F
 ----              ------    ------------       ------    ------    ------    ------
 1 H               0.0000                       1.0000    0.0000    0.0000    0.0000

 Populations of individual BAS functions
 ----------------------------------------
 1 H            0.2951  0.5897  0.1152  0.0000  0.0000  0.0000

 Gross Charges per Atom (Z minus electrons)
 ==========================================
             0.0000
 Net Total:  0.00000000


 =======================================================================
 Electrostatic potential at the Nuclei due to electrons and other nuclei
 =======================================================================
  
         Atom                  Potential
         ----                  ---------
     1)   H                   0.92813966
 
 
 ========================
 No memory problems found
 ========================
 
 Maximum number of active allocate calls:         311
 
 *******************************************************************************

                             A D F   E X I T
 NORMAL TERMINATION


 =================
 Timing Statistics
 =================
  
 Total Used :                     CPU=        0.41      System=        0.12     Elapsed=        1.00

 Calls  Section                     ( Mean, Percentage )
 ---------------------------------------------------------------------------------------------------
     3  ><      ................      0.00    0.24             0.00    0.00             0.01    2.04
     1  INIT    ................      0.01    1.95             0.06   53.45             0.16   16.23
     1  GEOMET  ................      0.02    5.37             0.02   17.24             0.10   10.00
     1  INPUTA  ................      0.00    0.49             0.00    0.00             0.00    0.37
     1  MAINSY  ................      0.00    0.98             0.00    2.59             0.05    5.48
     1  SYMFIT  ................      0.00    0.49             0.00    0.00             0.01    0.73
     1  CORORT  ................      0.00    0.00             0.00    0.00             0.01    0.60
     1  SYMORB  ................      0.00    0.24             0.00    0.00             0.01    0.69
     1  FITINT  ................      0.00    1.22             0.00    0.86             0.04    4.49
     1  CLSMAT  ................      0.00    0.00             0.00    0.00             0.01    0.63
     1  ORTHON  ................      0.00    0.24             0.00    0.86             0.01    1.00
     1  GENPT   ................      0.03    6.83             0.01    7.76             0.05    5.03
     1  PTBAS   ................      0.00    0.49             0.00    0.86             0.01    1.14
     7  FOCKY   ................      0.04   65.61             0.00    9.48             0.05   31.68
     7  FOCKTR  ................      0.00    1.46             0.00    0.00             0.00    0.63
     7  FOCKNM  ................      0.00    0.00             0.00    0.00             0.00    0.03
     7  SDIIS   ................      0.00    0.98             0.00    2.59             0.01    4.68
     7  EMERGE  ................      0.00    2.44             0.00    0.86             0.01    4.56
     1  COREPS  ................      0.02    3.90             0.00    0.86             0.02    2.04
     1  POPAN   ................      0.00    0.49             0.00    0.86             0.01    0.79
     1  DEBYE   ................      0.00    0.00             0.00    0.00             0.01    0.69
     1  EXIT PROCEDURE .........      0.03    6.59             0.00    1.72             0.06    6.47


 Currently Open Files (EXIT00)
 ====================

 Unit    Access Format  Status   Type       Ident (file)
 -------------------------------------------------------
   3      SEQ    FORM   TRANSP  NORMAL      LOGFILE
                                          ( logfile )


 Buffered I/O statistics
 =======================
 Memory available:                    268435456
 Number of records fitting in memory:     64527
 Input :   2.3% of                         2089  *4k bytes
 Output:  11.8% of                         1332  *4k bytes
 Records from serial files evicted:           0
                    others evicted:           0
 Hash table lookups:       9401 with          0 conflicts (  0.00%)

 ***************************************************************************************************
 (LOGFILE)
 <Oct20-2018> <03:18:48>  ADF 2014  RunTime: Oct20-2018 03:18:48  Nodes: 1  Procs: 1
 <Oct20-2018> <03:18:48>  Hydrogen (TZP)
 <Oct20-2018> <03:18:48>  RunType   : CREATE
 <Oct20-2018> <03:18:48>  Net Charge: 0 (Nuclei minus Electrons)
 <Oct20-2018> <03:18:48>  Symmetry  : ATOM
  Coordinates
    Atom         X           Y           Z   (Angstrom)
    1.H         0.000000    0.000000    0.000000
 <Oct20-2018> <03:18:48>  >>>> CORORT
 <Oct20-2018> <03:18:48>  >>>> FITINT
 <Oct20-2018> <03:18:48>  >>>> CLSMAT
 <Oct20-2018> <03:18:48>  >>>> ORTHON
 <Oct20-2018> <03:18:48>  >>>> GENPT
 <Oct20-2018> <03:18:48>  Block Length=  64
 <Oct20-2018> <03:18:48>  >>>> PTBAS
 <Oct20-2018> <03:18:48>  >>>> CYCLE
 <Oct20-2018> <03:18:49>    1
 <Oct20-2018> <03:18:49>    2  ErrMat   0.04053828  MaxEl -0.03970495
 <Oct20-2018> <03:18:49>    3  ErrMat   0.00831461  MaxEl  0.00779586
 <Oct20-2018> <03:18:49>    4  ErrMat   0.00035895  MaxEl  0.00027274
 <Oct20-2018> <03:18:49>    5  ErrMat   0.00000407  MaxEl  0.00000331
 <Oct20-2018> <03:18:49>    6  ErrMat   0.00000001  MaxEl -0.00000001
 <Oct20-2018> <03:18:49>  SCF converged
 <Oct20-2018> <03:18:49>    7  ErrMat   0.00000000  MaxEl  0.00000000
 <Oct20-2018> <03:18:49>   Solutions with partially occupied orbitals may not be
 <Oct20-2018> <03:18:49>   lowest in energy. You might consider lowering the
 <Oct20-2018> <03:18:49>   symmetry in the input and explicitly specifying integer
 <Oct20-2018> <03:18:49>   occupations. In that case always check that you obtain
 <Oct20-2018> <03:18:49>   an aufbau solution.
 <Oct20-2018> <03:18:49>  >>>> POPAN
 <Oct20-2018> <03:18:49>  >>>> DEBYE
 <Oct20-2018> <03:18:49>  NORMAL TERMINATION
 <Oct20-2018> <03:18:49>  END

Create N   file=/soft/sl6.3/x86_64/adf/2014/atomicdata/TZP/N
XC
::  gga OLYP
   hybrid b3lyp
::DISPERSION Grimme3
End
End Input

 *******************************************************************************
 *                                                                             *
 *  -------------------------------------                                      *
 *   Amsterdam Density Functional  (ADF)         2014                          *
 *  -------------------------------------                                      *
 *                                               r48167 2015-10-14             *
 *                                                                             *
 *                                                                             *
 *                              =================                              *
 *                              |               |                              *
 *                              |     A D F     |                              *
 *                              |               |                              *
 *                              =================                              *
 *                                                                             *
 *                                                                             *
 *   Online information and documentation:  http://www.scm.com                 *
 *   E-mail:  support@scm.com   info@scm.com                                   *
 *                                                                             *
 *   Scientific publications using ADF results must be properly referenced     *
 *   See the User Manuals (or the web site) for recommended citations          *
 *   The terms and conditions of the End User License Agreement apply to       *
 *   the use of ADF, http://www.scm.com/Sales/LicAgreement.html                *
 *                                                                             *
 **********************  x86_64_linux_intel / intelmpi  ************************
 
 Licensed to: Dr. Jeanet Conradie / University of the Free State / Bloemfontein / ZA
 SCM User ID: u7775
  
 ADF 2014  RunTime: Oct20-2018 03:18:49  Nodes: 1  Procs: 1

 Temporary files are created in /scratch/conradj/558868.ui.FeCl2L12_H_trans1_AIM/kid_0.UbSiGg

 Nitrogen (TZP)


 ===========================
 A T T A C H E D   F I L E S
 ===========================
  
 CREATE - Data File:    /soft/sl6.3/x86_64/adf/2014/atomicdata/TZP/N
                        Nitrogen (TZP)


 ===============================
 M O D E L   P A R A M E T E R S
 ===============================
  
 DENSITY FUNCTIONAL POTENTIAL (scf)
    Hybrid:                            B3LYP                                   == Not Default ==

 SPIN  (restricted / unrestr.)
    Molecule:                          Restricted                               

 OTHER ASPECTS
    Relativistic Corrections:          ---                                      

    Nuclear Charge Density Model:      Point Charge Nuclei                                                                                                                                                                                     
    Core Treatment:                    Frozen Orbital(s)                        

    Hyperfine or Zeeman Interaction:   ---                                      


 =====================================
 S Y M M E T R Y ,   E L E C T R O N S
 =====================================
  
 Symmetry: ATOM

 Irreducible Representations, including subspecies
 -------------------------------------------------
 S
 P:x  P:y  P:z
 D:z2  D:x2-y2  D:xy  D:xz  D:yz
 F:z3  F:z  F:xyz  F:z2x  F:z2y  F:x  F:y


 Configuration of Valence Electrons
 ==================================

          Occupation Numbers
          -------------------------------------------------
 S        2*2
 P        3
 D        0
 F        0
          -------------------------------------------------

 Total:   7

 Net Charge: 0 (Nuclei minus Electrons)

 Preset values for MO occupations will be applied through SCF cycle no. 1000000
 Thereafter, the program will assign electrons to MOs that are spatially
 similar to the occupied MOs in a "reference" cycle ("KeepOrbitals").
 The reference cycle is always the PREVIOUS cycle: it will evolve with
 the SCF procedure.


 ================================
 (Slater-type)  F U N C T I O N S  ***  (Basis and Fit)  ***
 ================================
  

 Atom Type    1  (N)
 ==============

 Valence Basis Sets:   9
 -----------------------
   1 S    8.740000
   1 S    5.900000
   2 S    5.150000
   2 S    2.500000
   2 S    1.500000
   2 P    3.680000
   2 P    1.880000
   2 P    1.000000
   3 D    2.200000

 Charge Fitting Sets (for the computation of the Coulomb Potential):  22
 -----------------------------------------------------------------------
   1 S   17.480000
   2 S   20.150000
   2 S   13.990000
   2 S    9.710000
   2 S    6.740000
   3 S    6.860000
   3 S    5.040000
   3 S    3.700000
   3 S    2.720000
   3 S    2.000000
   2 P   11.320000
   2 P    6.730000
   3 P    5.920000
   3 P    3.820000
   3 P    2.460000
   3 D    8.100000
   3 D    5.080000
   3 D    3.190000
   3 D    2.000000
   4 F    5.800000
   4 F    3.600000
   5 G    4.500000


 BAS: List of all Elementary Cartesian Basis Functions
 =====================================================

 The numbering in the list below (to the right of the function characteristics) is referred
 to in print-outs of MO eigenvectors and Mulliken populations in the BAS representation
 (as contrasted to the SFO representation).

 Notes:
 1. The functions are characterized by a polynomial prefactor (powers of x,y,z and r) and
    an exponential decay factor alpha.
 2. Since the basis sets are specific for an atom TYPE, the individual functions occur on
    all atoms of that type.
 3. The word 'Core' in the left margin signals that it is a Core Function (CF) : not a
    degree of freedom in the valence set, but only used to ensure orthogonalization of
    the other valence basis functions on the frozen Core Orbitals.


 (power of) X  Y  Z  R     Alpha  on Atom
            ==========     =====     ==========

 N                                    1
                                  ---------------------------------------------------------------------------
            0  0  0  0     8.740      1
            0  0  0  0     5.900      2
            0  0  0  1     5.150      3
            0  0  0  1     2.500      4
            0  0  0  1     1.500      5
            1  0  0  0     3.680      6
            0  1  0  0     3.680      7
            0  0  1  0     3.680      8
            1  0  0  0     1.880      9
            0  1  0  0     1.880     10
            0  0  1  0     1.880     11
            1  0  0  0     1.000     12
            0  1  0  0     1.000     13
            0  0  1  0     1.000     14
            2  0  0  0     2.200     15
            1  1  0  0     2.200     16
            1  0  1  0     2.200     17
            0  2  0  0     2.200     18
            0  1  1  0     2.200     19
            0  0  2  0     2.200     20

 Total number of charge fitting functions (nprimf)        84
 Total number of Cartesian basis functions (naos)         20
 Total number of Cartesian core functions  (ncos)          0


 BAS: List of all Elementary Cartesian Basis Functions
 =====================================================

 The numbering in the list below (to the right of the function characteristics) is referred
 to in print-outs of MO eigenvectors and Mulliken populations in the BAS representation
 (as contrasted to the SFO representation).

 Notes:
 1. The functions are characterized by a polynomial prefactor (powers of x,y,z and r) and
    an exponential decay factor alpha.
 2. Since the basis sets are specific for an atom TYPE, the individual functions occur on
    all atoms of that type.
 3. The word 'Core' in the left margin signals that it is a Core Function (CF) : not a
    degree of freedom in the valence set, but only used to ensure orthogonalization of
    the other valence basis functions on the frozen Core Orbitals.


 (power of) X  Y  Z  R     Alpha  on Atom
            ==========     =====     ==========

 N                                    1
                                  ---------------------------------------------------------------------------
            0  0  0  0     8.740      1
            0  0  0  0     5.900      2
            0  0  0  1     5.150      3
            0  0  0  1     2.500      4
            0  0  0  1     1.500      5
            1  0  0  0     3.680      6
            0  1  0  0     3.680      7
            0  0  1  0     3.680      8
            1  0  0  0     1.880      9
            0  1  0  0     1.880     10
            0  0  1  0     1.880     11
            1  0  0  0     1.000     12
            0  1  0  0     1.000     13
            0  0  1  0     1.000     14
            2  0  0  0     2.200     15
            1  1  0  0     2.200     16
            1  0  1  0     2.200     17
            0  2  0  0     2.200     18
            0  1  1  0     2.200     19
            0  0  2  0     2.200     20
1
 ***************************************************************************************************


                                              ***********************
                                              *  T E C H N I C A L  *
                                              ***********************
  


 =============================================================
 P A R A L L E L I Z A T I O N  and  V E C T O R I Z A T I O N
 =============================================================
  
 Nr of parallel processes:                                1
 Maximum vector length in NumInt loops:                 128


 ===============
 I O  vs.  C P U  ***  (store numerical data on disk or recalculate)  ***
 ===============
  
 Basis functions:   recalculate when needed
 Fit functions:     recalculate when needed

 IO buffersize (Mb):                                    256.000000


 =====================
 S C F   U P D A T E S
 =====================
  
 Max. nr. of cycles:                               300
 Convergence criterion:                              0.0000000100
   secondary criterion:                              0.0000000100

 Mix parameter (when DIIS does not apply):           0.2000000000
 Special mix parameter for the first cycle:          1.0000000000


 DIIS (Direct Inversion in Iteration Space)
    Replace damping when SCF Error is below:         0.5000000000
    Apply anyway after SCF cycle:
                                                     5
    (Max.) nr. of expansion vectors:                10

    Upperbound on expansion coefficients:            5.0000000000
    (when exceeded, IterationSpace is re-built)
    2nd Upperbound on coefficients:                 25.0000000000
    (when exceeded, simple damping will be used)
 Automatic ElectronSmearing (in case of problematic SCF convergence) disabled


 =================
 P R E C I S I O N  ***  (General: NumInt, NeglectFunctionTails, ...)  ***
 =================
  

 NumInt:           Target precision:                10.0000000000
 -------           Initial precision:               10.0000000000
                   Min. precision (optimization):   10.0000000000

 Neglect Functions:          Basis functions:        0.1000000000E-11
 ------------------          Fit functions:          0.1000000000E-11


 ===========================
 L I N E A R   S C A L I N G
 ===========================
  

 Cut-off radii density fit:                        0.1000000000E-13
 Overlap cut-off criterion AO matrix elements:     0.1000000000E-11
 Cut-offs for Coulomb potential and fitted density:0.1000000000E-13
 Cut-off criterion for Coulomb multipole terms:    0.1000000000E-13
 Progressive Convergence parameter:                 0.000000000    
1
 ***************************************************************************************************


                                            ***************************
                                            *  C O M P U T A T I O N  *
                                            ***************************
  

 Number of elements of the density matrix on this node (used, total):       210       210


 ===========================================
 Numerical Integration : Fuzzy Cells (Becke)
 ===========================================
  
 Becke grid quality: VERYGOOD       
  
 Lebedev angular grid order:             min:  13 max:  41
 Nr. of radial points:                   min:  72 max:  72

 Total nr. of points:         72
 Nr. of blocks:                1
 Block length:                72
 Nr. of dummy points:          0


 Test of Precision of the Numerical Integration Grid
 ===================================================

 Integral of the Total Core Density:                   0.00000000000000


 ========================
 Density Fitting (zlmFit)
 ========================
  
 ZlmFit Fit Quality: VERYGOOD       
  
 Max L-expansion:                        min:   0 max:   0
 Nr. of radial interpolation points:     min: 160 max: 160


 =====
 S C F
 =====
  

 CYCLE    1
 orbitals (Q,E):
 ---------------
 S :1...5            ( 2.00   -24.4993)  ( 2.00    -6.1004)  ( 0.00    -2.6599)  ( 0.00     0.7211)
                     ( 0.00    54.4424)
 P :1...3            ( 3.00    -6.1210)  ( 0.00    -2.6439)  ( 0.00    -1.4084)
 D :1...1            ( 0.00    -2.7133)

 CYCLE    2
 d-Pmat  mean:  0.80E+00
 imax=      5:  0.28E+01
 orbitals (Q,E):
 ---------------
 S :1...3            ( 2.00   -11.1824)  ( 2.00    -0.0517)  ( 0.00     1.1624)
 P :1...2            ( 3.00     0.1855)  ( 0.00     0.9710)
 D :1...1            ( 0.00     1.8700)

 CYCLE    3
 d-Pmat  mean:  0.17E+00
 imax=      5: -0.11E+01
 orbitals (Q,E):
 ---------------
 S :1...3            ( 2.00   -12.2567)  ( 2.00    -0.3016)  ( 0.00     0.8817)
 P :1...2            ( 3.00     0.0597)  ( 0.00     0.6648)
 D :1...1            ( 0.00     1.6151)

 CYCLE    4
 d-Pmat  mean:  0.12E+00
 imax=      5: -0.65E+00
 orbitals (Q,E):
 ---------------
 S :1...3            ( 2.00   -13.0174)  ( 2.00    -0.4932)  ( 0.00     0.7132)
 P :1...2            ( 3.00    -0.0588)  ( 0.00     0.4826)
 D :1...1            ( 0.00     1.4479)

 CYCLE    5
 d-Pmat  mean:  0.17E+00
 imax=      5: -0.62E+00
 orbitals (Q,E):
 ---------------
 S :1...3            ( 2.00   -14.3616)  ( 2.00    -0.6992)  ( 0.00     0.5895)
 P :1...2            ( 3.00    -0.2189)  ( 0.00     0.3420)
 D :1...1            ( 0.00     1.3460)

 CYCLE    6
 d-Pmat  mean:  0.28E-01
 imax=      4:  0.11E+00
 orbitals (Q,E):
 ---------------
 S :1...3            ( 2.00   -14.5072)  ( 2.00    -0.7655)  ( 0.00     0.5479)
 P :1...2            ( 3.00    -0.2783)  ( 0.00     0.3067)
 D :1...1            ( 0.00     1.2926)

 CYCLE    7
 d-Pmat  mean:  0.35E-02
 imax=      4: -0.14E-01
 orbitals (Q,E):
 ---------------
 S :1...3            ( 2.00   -14.4845)  ( 2.00    -0.7571)  ( 0.00     0.5536)
 P :1...2            ( 3.00    -0.2695)  ( 0.00     0.3108)
 D :1...1            ( 0.00     1.2995)

 CYCLE    8
 d-Pmat  mean:  0.38E-04
 imax=     11:  0.11E-03
 orbitals (Q,E):
 ---------------
 S :1...3            ( 2.00   -14.4848)  ( 2.00    -0.7571)  ( 0.00     0.5535)
 P :1...2            ( 3.00    -0.2696)  ( 0.00     0.3108)
 D :1...1            ( 0.00     1.2994)

 CYCLE    9
 d-Pmat  mean:  0.61E-05
 imax=      4: -0.30E-04
 orbitals (Q,E):
 ---------------
 S :1...3            ( 2.00   -14.4848)  ( 2.00    -0.7571)  ( 0.00     0.5535)
 P :1...2            ( 3.00    -0.2696)  ( 0.00     0.3108)
 D :1...1            ( 0.00     1.2995)

 CYCLE   10
 d-Pmat  mean:  0.31E-06
 imax=      4: -0.15E-05
 orbitals (Q,E):
 ---------------
 S :1...3            ( 2.00   -14.4848)  ( 2.00    -0.7571)  ( 0.00     0.5535)
 P :1...2            ( 3.00    -0.2696)  ( 0.00     0.3108)
 D :1...1            ( 0.00     1.2995)

 CYCLE   11
 d-Pmat  mean:  0.29E-09
 imax=      4: -0.14E-08
 orbitals (Q,E):
 ---------------
 S :1...3            ( 2.00   -14.4848)  ( 2.00    -0.7571)  ( 0.00     0.5535)
 P :1...2            ( 3.00    -0.2696)  ( 0.00     0.3108)
 D :1...1            ( 0.00     1.2995)

 SCF CONVERGED

 CYCLE   12
1
 ***************************************************************************************************


                                                *******************
                                                *  R E S U L T S  *
                                                *******************
  
 *** Setting up for NEW gradients in focky
 *** Using FIT density in focky
  
 Hartree-Fock exchange energy:   -5.96745270096611     
  
 Hartree-Fock exchange energy:   -5.96745270096611     

 Orbital Energies, per Irrep and Spin:
 ======================================
                        Occup              E (au)              E (eV)       Diff (eV) with prev. cycle
                        -----      --------------------        ------       --------------------------
 S
               1        2.000     -0.14484792880695E+02      -394.151               2.64E-09
               2        2.000     -0.75710788389369E+00       -20.602               1.80E-09
               3        0.000      0.55351286500347E+00        15.062
               4        0.000      0.69972388896459E+01       190.405
               5        0.000      0.64400189293092E+02      1752.418
 P
               1        3.000     -0.26956201478486E+00        -7.335               1.62E-09
               2        0.000      0.31080111788259E+00         8.457
               3        0.000      0.33751651723633E+01        91.843
 D
               1        0.000      0.12994618012826E+01        35.360


 Partially Occupied:
               1 P                -0.26956201478486E+00
  
 HOMO :        2 S                -0.75710788389369E+00
 LUMO :        2 P                 0.31080111788259E+00
  


 Orbital Energies, all Irreps
 ========================================

 Irrep        no.  (spin)   Occup              E (au)                E (eV)
 ---------------------------------------------------------------------------
 S             1             2.00       -0.14484792880695E+02      -394.1513
 S             2             2.00       -0.75710788389369E+00       -20.6020
 P             1             3.00       -0.26956201478486E+00        -7.3352
 P             2             0.00        0.31080111788259E+00         8.4573
 S             3             0.00        0.55351286500347E+00        15.0619
 D             1             0.00        0.12994618012826E+01        35.3602
 P             3             0.00        0.33751651723633E+01        91.8429
 S             4             0.00        0.69972388896459E+01       190.4046
 S             5             0.00        0.64400189293092E+02      1752.4183


 All Electron Calculation, thus no Orbital Energies of the Core Orbitals are calculated


 =======================================
 M U L L I K E N   P O P U L A T I O N S
 =======================================
  
 The survey below gives for each atom:
 a) the total charge (Z minus electrons)
 b) the net spin polarization (nr of electrons spin-A minus spin-B)
 c) for each spin the atomic electron valence density (integrated) per L-value.

 Atom              Charge    Spin density          S         P         D         F
 ----              ------    ------------       ------    ------    ------    ------
 1 N               0.0000                       4.0000    3.0000    0.0000    0.0000

 Populations of individual BAS functions
 ----------------------------------------
 1 N            0.5156  1.4784 -0.0518  1.1741  0.8838  0.1399  0.1399  0.1399  0.5470  0.5470
                0.5470  0.3131  0.3131  0.3131  0.0000  0.0000  0.0000  0.0000  0.0000  0.0000

 Gross Charges per Atom (Z minus electrons)
 ==========================================
             0.0000
 Net Total:  0.00000000


 =======================================================================
 Electrostatic potential at the Nuclei due to electrons and other nuclei
 =======================================================================
  
         Atom                  Potential
         ----                  ---------
     1)   N                  18.26430050
 
 
 ========================
 No memory problems found
 ========================
 
 Maximum number of active allocate calls:         371
 
 *******************************************************************************

                             A D F   E X I T
 NORMAL TERMINATION


 =================
 Timing Statistics
 =================
  
 Total Used :                     CPU=        0.71      System=        0.09     Elapsed=        1.36

 Calls  Section                     ( Mean, Percentage )
 ---------------------------------------------------------------------------------------------------
     3  ><      ................      0.00    0.14             0.00    0.00             0.01    1.42
     1  INIT    ................      0.01    1.96             0.05   55.79             0.17   12.46
     1  GEOMET  ................      0.02    2.94             0.01   13.68             0.08    5.86
     1  INPUTA  ................      0.00    0.28             0.00    0.00             0.00    0.20
     1  MAINSY  ................      0.01    0.84             0.00    1.05             0.05    3.78
     1  SYMFIT  ................      0.00    0.14             0.00    0.00             0.01    0.48
     1  CORORT  ................      0.00    0.00             0.00    0.00             0.01    0.46
     1  SYMORB  ................      0.00    0.14             0.00    0.00             0.01    0.57
     1  FITINT  ................      0.01    0.98             0.00    1.05             0.05    3.38
     1  CLSMAT  ................      0.00    0.00             0.00    0.00             0.01    0.47
     1  ORTHON  ................      0.00    0.00             0.00    1.05             0.01    0.56
     1  GENPT   ................      0.03    4.62             0.01    9.47             0.05    3.95
     1  PTBAS   ................      0.00    0.28             0.00    0.00             0.01    0.59
    12  FOCKY   ................      0.04   72.73             0.00   11.58             0.05   43.25
    12  FOCKTR  ................      0.00    2.24             0.00    0.00             0.00    1.17
    12  FOCKNM  ................      0.00    0.00             0.00    0.00             0.00    0.03
    12  SDIIS   ................      0.00    1.26             0.00    2.10             0.01    8.72
    12  EMERGE  ................      0.00    3.50             0.00    2.11             0.00    4.40
     1  COREPS  ................      0.02    3.50             0.00    1.05             0.03    2.07
     1  POPAN   ................      0.00    0.28             0.00    0.00             0.01    0.68
     1  DEBYE   ................      0.00    0.14             0.00    0.00             0.01    0.50
     1  EXIT PROCEDURE .........      0.03    4.06             0.00    1.05             0.07    4.98


 Currently Open Files (EXIT00)
 ====================

 Unit    Access Format  Status   Type       Ident (file)
 -------------------------------------------------------
   3      SEQ    FORM   TRANSP  NORMAL      LOGFILE
                                          ( logfile )


 Buffered I/O statistics
 =======================
 Memory available:                    268435456
 Number of records fitting in memory:     64527
 Input :   1.4% of                         4428  *4k bytes
 Output:   9.7% of                         1877  *4k bytes
 Records from serial files evicted:           0
                    others evicted:           0
 Hash table lookups:      17547 with          0 conflicts (  0.00%)

 ***************************************************************************************************
 (LOGFILE)
 <Oct20-2018> <03:18:48>  ADF 2014  RunTime: Oct20-2018 03:18:48  Nodes: 1  Procs: 1
 <Oct20-2018> <03:18:48>  Hydrogen (TZP)
 <Oct20-2018> <03:18:48>  RunType   : CREATE
 <Oct20-2018> <03:18:48>  Net Charge: 0 (Nuclei minus Electrons)
 <Oct20-2018> <03:18:48>  Symmetry  : ATOM
  Coordinates
    Atom         X           Y           Z   (Angstrom)
    1.H         0.000000    0.000000    0.000000
 <Oct20-2018> <03:18:48>  >>>> CORORT
 <Oct20-2018> <03:18:48>  >>>> FITINT
 <Oct20-2018> <03:18:48>  >>>> CLSMAT
 <Oct20-2018> <03:18:48>  >>>> ORTHON
 <Oct20-2018> <03:18:48>  >>>> GENPT
 <Oct20-2018> <03:18:48>  Block Length=  64
 <Oct20-2018> <03:18:48>  >>>> PTBAS
 <Oct20-2018> <03:18:48>  >>>> CYCLE
 <Oct20-2018> <03:18:49>    1
 <Oct20-2018> <03:18:49>    2  ErrMat   0.04053828  MaxEl -0.03970495
 <Oct20-2018> <03:18:49>    3  ErrMat   0.00831461  MaxEl  0.00779586
 <Oct20-2018> <03:18:49>    4  ErrMat   0.00035895  MaxEl  0.00027274
 <Oct20-2018> <03:18:49>    5  ErrMat   0.00000407  MaxEl  0.00000331
 <Oct20-2018> <03:18:49>    6  ErrMat   0.00000001  MaxEl -0.00000001
 <Oct20-2018> <03:18:49>  SCF converged
 <Oct20-2018> <03:18:49>    7  ErrMat   0.00000000  MaxEl  0.00000000
 <Oct20-2018> <03:18:49>   Solutions with partially occupied orbitals may not be
 <Oct20-2018> <03:18:49>   lowest in energy. You might consider lowering the
 <Oct20-2018> <03:18:49>   symmetry in the input and explicitly specifying integer
 <Oct20-2018> <03:18:49>   occupations. In that case always check that you obtain
 <Oct20-2018> <03:18:49>   an aufbau solution.
 <Oct20-2018> <03:18:49>  >>>> POPAN
 <Oct20-2018> <03:18:49>  >>>> DEBYE
 <Oct20-2018> <03:18:49>  NORMAL TERMINATION
 <Oct20-2018> <03:18:49>  END
 <Oct20-2018> <03:18:49>  ADF 2014  RunTime: Oct20-2018 03:18:49  Nodes: 1  Procs: 1
 <Oct20-2018> <03:18:49>  Nitrogen (TZP)
 <Oct20-2018> <03:18:49>  RunType   : CREATE
 <Oct20-2018> <03:18:49>  Net Charge: 0 (Nuclei minus Electrons)
 <Oct20-2018> <03:18:49>  Symmetry  : ATOM
  Coordinates
    Atom         X           Y           Z   (Angstrom)
    1.N         0.000000    0.000000    0.000000
 <Oct20-2018> <03:18:49>  >>>> CORORT
 <Oct20-2018> <03:18:49>  >>>> FITINT
 <Oct20-2018> <03:18:49>  >>>> CLSMAT
 <Oct20-2018> <03:18:49>  >>>> ORTHON
 <Oct20-2018> <03:18:49>  >>>> GENPT
 <Oct20-2018> <03:18:49>  Block Length=  72
 <Oct20-2018> <03:18:50>  >>>> PTBAS
 <Oct20-2018> <03:18:50>  >>>> CYCLE
 <Oct20-2018> <03:18:50>    1
 <Oct20-2018> <03:18:50>    2  ErrMat   6.48691509  MaxEl  4.23027105
 <Oct20-2018> <03:18:50>    3  ErrMat   2.35803430  MaxEl -1.85751845
 <Oct20-2018> <03:18:50>    4  ErrMat   1.86381862  MaxEl -1.46785432
 <Oct20-2018> <03:18:50>    5  ErrMat   1.33323561  MaxEl -1.03613917
 <Oct20-2018> <03:18:50>    6  ErrMat   0.13846303  MaxEl -0.08998487
 <Oct20-2018> <03:18:50>    7  ErrMat   0.02452292  MaxEl  0.01602960
 <Oct20-2018> <03:18:50>    8  ErrMat   0.00018062  MaxEl -0.00010818
 <Oct20-2018> <03:18:50>    9  ErrMat   0.00003700  MaxEl  0.00002421
 <Oct20-2018> <03:18:50>   10  ErrMat   0.00000174  MaxEl  0.00000115
 <Oct20-2018> <03:18:50>   11  ErrMat   0.00000000  MaxEl  0.00000000
 <Oct20-2018> <03:18:50>  SCF converged
 <Oct20-2018> <03:18:50>   12  ErrMat   0.00000000  MaxEl  0.00000000
 <Oct20-2018> <03:18:50>   Solutions with partially occupied orbitals may not be
 <Oct20-2018> <03:18:50>   lowest in energy. You might consider lowering the
 <Oct20-2018> <03:18:50>   symmetry in the input and explicitly specifying integer
 <Oct20-2018> <03:18:50>   occupations. In that case always check that you obtain
 <Oct20-2018> <03:18:50>   an aufbau solution.
 <Oct20-2018> <03:18:50>  >>>> POPAN
 <Oct20-2018> <03:18:50>  >>>> DEBYE
 <Oct20-2018> <03:18:50>  NORMAL TERMINATION
 <Oct20-2018> <03:18:50>  END

Create C   file=/soft/sl6.3/x86_64/adf/2014/atomicdata/TZP/C
XC
::  gga OLYP
   hybrid b3lyp
::DISPERSION Grimme3
End
End Input

 *******************************************************************************
 *                                                                             *
 *  -------------------------------------                                      *
 *   Amsterdam Density Functional  (ADF)         2014                          *
 *  -------------------------------------                                      *
 *                                               r48167 2015-10-14             *
 *                                                                             *
 *                                                                             *
 *                              =================                              *
 *                              |               |                              *
 *                              |     A D F     |                              *
 *                              |               |                              *
 *                              =================                              *
 *                                                                             *
 *                                                                             *
 *   Online information and documentation:  http://www.scm.com                 *
 *   E-mail:  support@scm.com   info@scm.com                                   *
 *                                                                             *
 *   Scientific publications using ADF results must be properly referenced     *
 *   See the User Manuals (or the web site) for recommended citations          *
 *   The terms and conditions of the End User License Agreement apply to       *
 *   the use of ADF, http://www.scm.com/Sales/LicAgreement.html                *
 *                                                                             *
 **********************  x86_64_linux_intel / intelmpi  ************************
 
 Licensed to: Dr. Jeanet Conradie / University of the Free State / Bloemfontein / ZA
 SCM User ID: u7775
  
 ADF 2014  RunTime: Oct20-2018 03:18:51  Nodes: 1  Procs: 1

 Temporary files are created in /scratch/conradj/558868.ui.FeCl2L12_H_trans1_AIM/kid_0.Lw21oN

 Carbon (TZP)


 ===========================
 A T T A C H E D   F I L E S
 ===========================
  
 CREATE - Data File:    /soft/sl6.3/x86_64/adf/2014/atomicdata/TZP/C
                        Carbon (TZP)


 ===============================
 M O D E L   P A R A M E T E R S
 ===============================
  
 DENSITY FUNCTIONAL POTENTIAL (scf)
    Hybrid:                            B3LYP                                   == Not Default ==

 SPIN  (restricted / unrestr.)
    Molecule:                          Restricted                               

 OTHER ASPECTS
    Relativistic Corrections:          ---                                      

    Nuclear Charge Density Model:      Point Charge Nuclei                                                                                                                                                                                     
    Core Treatment:                    Frozen Orbital(s)                        

    Hyperfine or Zeeman Interaction:   ---                                      


 =====================================
 S Y M M E T R Y ,   E L E C T R O N S
 =====================================
  
 Symmetry: ATOM

 Irreducible Representations, including subspecies
 -------------------------------------------------
 S
 P:x  P:y  P:z
 D:z2  D:x2-y2  D:xy  D:xz  D:yz
 F:z3  F:z  F:xyz  F:z2x  F:z2y  F:x  F:y


 Configuration of Valence Electrons
 ==================================

          Occupation Numbers
          -------------------------------------------------
 S        2*2
 P        2
 D        0
 F        0
          -------------------------------------------------

 Total:   6

 Net Charge: 0 (Nuclei minus Electrons)

 Preset values for MO occupations will be applied through SCF cycle no. 1000000
 Thereafter, the program will assign electrons to MOs that are spatially
 similar to the occupied MOs in a "reference" cycle ("KeepOrbitals").
 The reference cycle is always the PREVIOUS cycle: it will evolve with
 the SCF procedure.


 ================================
 (Slater-type)  F U N C T I O N S  ***  (Basis and Fit)  ***
 ================================
  

 Atom Type    1  (C)
 ==============

 Valence Basis Sets:   9
 -----------------------
   1 S    7.680000
   1 S    5.000000
   2 S    1.280000
   2 S    2.100000
   2 S    4.600000
   2 P    0.820000
   2 P    1.480000
   2 P    2.940000
   3 D    2.200000

 Charge Fitting Sets (for the computation of the Coulomb Potential):  22
 -----------------------------------------------------------------------
   1 S   15.360000
   2 S   17.530000
   2 S   12.070000
   2 S    8.310000
   2 S    5.730000
   3 S    5.780000
   3 S    4.220000
   3 S    3.080000
   3 S    2.250000
   3 S    1.640000
   2 P    9.880000
   2 P    5.800000
   3 P    5.050000
   3 P    3.230000
   3 P    2.060000
   3 D    7.200000
   3 D    4.400000
   3 D    2.690000
   3 D    1.640000
   4 F    5.400000
   4 F    3.550000
   5 G    4.500000


 BAS: List of all Elementary Cartesian Basis Functions
 =====================================================

 The numbering in the list below (to the right of the function characteristics) is referred
 to in print-outs of MO eigenvectors and Mulliken populations in the BAS representation
 (as contrasted to the SFO representation).

 Notes:
 1. The functions are characterized by a polynomial prefactor (powers of x,y,z and r) and
    an exponential decay factor alpha.
 2. Since the basis sets are specific for an atom TYPE, the individual functions occur on
    all atoms of that type.
 3. The word 'Core' in the left margin signals that it is a Core Function (CF) : not a
    degree of freedom in the valence set, but only used to ensure orthogonalization of
    the other valence basis functions on the frozen Core Orbitals.


 (power of) X  Y  Z  R     Alpha  on Atom
            ==========     =====     ==========

 C                                    1
                                  ---------------------------------------------------------------------------
            0  0  0  0     7.680      1
            0  0  0  0     5.000      2
            0  0  0  1     1.280      3
            0  0  0  1     2.100      4
            0  0  0  1     4.600      5
            1  0  0  0     0.820      6
            0  1  0  0     0.820      7
            0  0  1  0     0.820      8
            1  0  0  0     1.480      9
            0  1  0  0     1.480     10
            0  0  1  0     1.480     11
            1  0  0  0     2.940     12
            0  1  0  0     2.940     13
            0  0  1  0     2.940     14
            2  0  0  0     2.200     15
            1  1  0  0     2.200     16
            1  0  1  0     2.200     17
            0  2  0  0     2.200     18
            0  1  1  0     2.200     19
            0  0  2  0     2.200     20

 Total number of charge fitting functions (nprimf)        84
 Total number of Cartesian basis functions (naos)         20
 Total number of Cartesian core functions  (ncos)          0


 BAS: List of all Elementary Cartesian Basis Functions
 =====================================================

 The numbering in the list below (to the right of the function characteristics) is referred
 to in print-outs of MO eigenvectors and Mulliken populations in the BAS representation
 (as contrasted to the SFO representation).

 Notes:
 1. The functions are characterized by a polynomial prefactor (powers of x,y,z and r) and
    an exponential decay factor alpha.
 2. Since the basis sets are specific for an atom TYPE, the individual functions occur on
    all atoms of that type.
 3. The word 'Core' in the left margin signals that it is a Core Function (CF) : not a
    degree of freedom in the valence set, but only used to ensure orthogonalization of
    the other valence basis functions on the frozen Core Orbitals.


 (power of) X  Y  Z  R     Alpha  on Atom
            ==========     =====     ==========

 C                                    1
                                  ---------------------------------------------------------------------------
            0  0  0  0     7.680      1
            0  0  0  0     5.000      2
            0  0  0  1     1.280      3
            0  0  0  1     2.100      4
            0  0  0  1     4.600      5
            1  0  0  0     0.820      6
            0  1  0  0     0.820      7
            0  0  1  0     0.820      8
            1  0  0  0     1.480      9
            0  1  0  0     1.480     10
            0  0  1  0     1.480     11
            1  0  0  0     2.940     12
            0  1  0  0     2.940     13
            0  0  1  0     2.940     14
            2  0  0  0     2.200     15
            1  1  0  0     2.200     16
            1  0  1  0     2.200     17
            0  2  0  0     2.200     18
            0  1  1  0     2.200     19
            0  0  2  0     2.200     20
1
 ***************************************************************************************************


                                              ***********************
                                              *  T E C H N I C A L  *
                                              ***********************
  


 =============================================================
 P A R A L L E L I Z A T I O N  and  V E C T O R I Z A T I O N
 =============================================================
  
 Nr of parallel processes:                                1
 Maximum vector length in NumInt loops:                 128


 ===============
 I O  vs.  C P U  ***  (store numerical data on disk or recalculate)  ***
 ===============
  
 Basis functions:   recalculate when needed
 Fit functions:     recalculate when needed

 IO buffersize (Mb):                                    256.000000


 =====================
 S C F   U P D A T E S
 =====================
  
 Max. nr. of cycles:                               300
 Convergence criterion:                              0.0000000100
   secondary criterion:                              0.0000000100

 Mix parameter (when DIIS does not apply):           0.2000000000
 Special mix parameter for the first cycle:          1.0000000000


 DIIS (Direct Inversion in Iteration Space)
    Replace damping when SCF Error is below:         0.5000000000
    Apply anyway after SCF cycle:
                                                     5
    (Max.) nr. of expansion vectors:                10

    Upperbound on expansion coefficients:            5.0000000000
    (when exceeded, IterationSpace is re-built)
    2nd Upperbound on coefficients:                 25.0000000000
    (when exceeded, simple damping will be used)
 Automatic ElectronSmearing (in case of problematic SCF convergence) disabled


 =================
 P R E C I S I O N  ***  (General: NumInt, NeglectFunctionTails, ...)  ***
 =================
  

 NumInt:           Target precision:                10.0000000000
 -------           Initial precision:               10.0000000000
                   Min. precision (optimization):   10.0000000000

 Neglect Functions:          Basis functions:        0.1000000000E-11
 ------------------          Fit functions:          0.1000000000E-11


 ===========================
 L I N E A R   S C A L I N G
 ===========================
  

 Cut-off radii density fit:                        0.1000000000E-13
 Overlap cut-off criterion AO matrix elements:     0.1000000000E-11
 Cut-offs for Coulomb potential and fitted density:0.1000000000E-13
 Cut-off criterion for Coulomb multipole terms:    0.1000000000E-13
 Progressive Convergence parameter:                 0.000000000    
1
 ***************************************************************************************************


                                            ***************************
                                            *  C O M P U T A T I O N  *
                                            ***************************
  

 Number of elements of the density matrix on this node (used, total):       210       210


 ===========================================
 Numerical Integration : Fuzzy Cells (Becke)
 ===========================================
  
 Becke grid quality: VERYGOOD       
  
 Lebedev angular grid order:             min:  13 max:  41
 Nr. of radial points:                   min:  72 max:  72

 Total nr. of points:         72
 Nr. of blocks:                1
 Block length:                72
 Nr. of dummy points:          0


 Test of Precision of the Numerical Integration Grid
 ===================================================

 Integral of the Total Core Density:                   0.00000000000000


 ========================
 Density Fitting (zlmFit)
 ========================
  
 ZlmFit Fit Quality: VERYGOOD       
  
 Max L-expansion:                        min:   0 max:   0
 Nr. of radial interpolation points:     min: 160 max: 160


 =====
 S C F
 =====
  

 CYCLE    1
 orbitals (Q,E):
 ---------------
 S :1...5            ( 2.00   -17.9995)  ( 2.00    -4.4761)  ( 0.00    -1.9482)  ( 0.00     0.6812)
                     ( 0.00    42.8100)
 P :1...3            ( 2.00    -4.4994)  ( 0.00    -1.9807)  ( 0.00    -1.0849)
 D :1...1            ( 0.00    -1.9800)

 CYCLE    2
 d-Pmat  mean:  0.73E+00
 imax=      2: -0.30E+01
 orbitals (Q,E):
 ---------------
 S :1...3            ( 2.00    -8.0776)  ( 2.00    -0.0676)  ( 0.00     0.8203)
 P :1...2            ( 2.00     0.1169)  ( 0.00     0.6042)
 D :1...1            ( 0.00     1.8129)

 CYCLE    3
 d-Pmat  mean:  0.12E+00
 imax=      3: -0.93E+00
 orbitals (Q,E):
 ---------------
 S :1...3            ( 2.00    -8.7825)  ( 2.00    -0.2346)  ( 0.00     0.6416)
 P :1...2            ( 2.00     0.0375)  ( 0.00     0.4227)
 D :1...1            ( 0.00     1.6066)

 CYCLE    4
 d-Pmat  mean:  0.85E-01
 imax=      3: -0.55E+00
 orbitals (Q,E):
 ---------------
 S :1...3            ( 2.00    -9.2854)  ( 2.00    -0.3608)  ( 0.00     0.5308)
 P :1...2            ( 2.00    -0.0362)  ( 0.00     0.3126)
 D :1...1            ( 0.00     1.4678)

 CYCLE    5
 d-Pmat  mean:  0.14E+00
 imax=      3: -0.63E+00
 orbitals (Q,E):
 ---------------
 S :1...3            ( 2.00   -10.2717)  ( 2.00    -0.5256)  ( 0.00     0.4289)
 P :1...2            ( 2.00    -0.1542)  ( 0.00     0.2116)
 D :1...1            ( 0.00     1.3302)

 CYCLE    6
 d-Pmat  mean:  0.19E-01
 imax=      4:  0.84E-01
 orbitals (Q,E):
 ---------------
 S :1...3            ( 2.00   -10.3601)  ( 2.00    -0.5682)  ( 0.00     0.3991)
 P :1...2            ( 2.00    -0.1922)  ( 0.00     0.1892)
 D :1...1            ( 0.00     1.2874)

 CYCLE    7
 d-Pmat  mean:  0.20E-02
 imax=      4: -0.93E-02
 orbitals (Q,E):
 ---------------
 S :1...3            ( 2.00   -10.3468)  ( 2.00    -0.5640)  ( 0.00     0.4021)
 P :1...2            ( 2.00    -0.1879)  ( 0.00     0.1912)
 D :1...1            ( 0.00     1.2916)

 CYCLE    8
 d-Pmat  mean:  0.42E-04
 imax=      4: -0.28E-03
 orbitals (Q,E):
 ---------------
 S :1...3            ( 2.00   -10.3466)  ( 2.00    -0.5639)  ( 0.00     0.4021)
 P :1...2            ( 2.00    -0.1878)  ( 0.00     0.1912)
 D :1...1            ( 0.00     1.2917)

 CYCLE    9
 d-Pmat  mean:  0.74E-05
 imax=      4: -0.43E-04
 orbitals (Q,E):
 ---------------
 S :1...3            ( 2.00   -10.3466)  ( 2.00    -0.5639)  ( 0.00     0.4021)
 P :1...2            ( 2.00    -0.1878)  ( 0.00     0.1912)
 D :1...1            ( 0.00     1.2917)

 CYCLE   10
 d-Pmat  mean:  0.27E-06
 imax=      4: -0.16E-05
 orbitals (Q,E):
 ---------------
 S :1...3            ( 2.00   -10.3466)  ( 2.00    -0.5639)  ( 0.00     0.4021)
 P :1...2            ( 2.00    -0.1878)  ( 0.00     0.1912)
 D :1...1            ( 0.00     1.2917)

 CYCLE   11
 d-Pmat  mean:  0.20E-08
 imax=      4:  0.12E-07
 orbitals (Q,E):
 ---------------
 S :1...3            ( 2.00   -10.3466)  ( 2.00    -0.5639)  ( 0.00     0.4021)
 P :1...2            ( 2.00    -0.1878)  ( 0.00     0.1912)
 D :1...1            ( 0.00     1.2917)

 SCF CONVERGED

 CYCLE   12
1
 ***************************************************************************************************


                                                *******************
                                                *  R E S U L T S  *
                                                *******************
  
 *** Setting up for NEW gradients in focky
 *** Using FIT density in focky
  
 Hartree-Fock exchange energy:   -4.64368622488013     
  
 Hartree-Fock exchange energy:   -4.64368622488013     

 Orbital Energies, per Irrep and Spin:
 ======================================
                        Occup              E (au)              E (eV)       Diff (eV) with prev. cycle
                        -----      --------------------        ------       --------------------------
 S
               1        2.000     -0.10346570260825E+02      -281.545               6.66E-09
               2        2.000     -0.56391724273154E+00       -15.345               3.64E-09
               3        0.000      0.40212922323399E+00        10.942
               4        0.000      0.55086974340563E+01       149.899
               5        0.000      0.50544715152154E+02      1375.392
 P
               1        2.000     -0.18779879703003E+00        -5.110               3.13E-09
               2        0.000      0.19123882288507E+00         5.204
               3        0.000      0.20892325267990E+01        56.851
 D
               1        0.000      0.12917387712110E+01        35.150


 Partially Occupied:
               1 P                -0.18779879703003E+00
  
 HOMO :        2 S                -0.56391724273154E+00
 LUMO :        2 P                 0.19123882288507E+00
  


 Orbital Energies, all Irreps
 ========================================

 Irrep        no.  (spin)   Occup              E (au)                E (eV)
 ---------------------------------------------------------------------------
 S             1             2.00       -0.10346570260825E+02      -281.5445
 S             2             2.00       -0.56391724273154E+00       -15.3450
 P             1             2.00       -0.18779879703003E+00        -5.1103
 P             2             0.00        0.19123882288507E+00         5.2039
 S             3             0.00        0.40212922323399E+00        10.9425
 D             1             0.00        0.12917387712110E+01        35.1500
 P             3             0.00        0.20892325267990E+01        56.8509
 S             4             0.00        0.55086974340563E+01       149.8993
 S             5             0.00        0.50544715152154E+02      1375.3917


 All Electron Calculation, thus no Orbital Energies of the Core Orbitals are calculated


 =======================================
 M U L L I K E N   P O P U L A T I O N S
 =======================================
  
 The survey below gives for each atom:
 a) the total charge (Z minus electrons)
 b) the net spin polarization (nr of electrons spin-A minus spin-B)
 c) for each spin the atomic electron valence density (integrated) per L-value.

 Atom              Charge    Spin density          S         P         D         F
 ----              ------    ------------       ------    ------    ------    ------
 1 C               0.0000                       4.0000    2.0000    0.0000    0.0000

 Populations of individual BAS functions
 ----------------------------------------
 1 C            0.4746  1.5304  0.9149  1.1405 -0.0604  0.1986  0.1986  0.1986  0.3658  0.3658
                0.3658  0.1023  0.1023  0.1023  0.0000  0.0000  0.0000  0.0000  0.0000  0.0000

 Gross Charges per Atom (Z minus electrons)
 ==========================================
             0.0000
 Net Total:  0.00000000


 =======================================================================
 Electrostatic potential at the Nuclei due to electrons and other nuclei
 =======================================================================
  
         Atom                  Potential
         ----                  ---------
     1)   C                  14.64656334
 
 
 ========================
 No memory problems found
 ========================
 
 Maximum number of active allocate calls:         371
 
 *******************************************************************************

                             A D F   E X I T
 NORMAL TERMINATION


 =================
 Timing Statistics
 =================
  
 Total Used :                     CPU=        0.71      System=        0.10     Elapsed=        1.30

 Calls  Section                     ( Mean, Percentage )
 ---------------------------------------------------------------------------------------------------
     3  ><      ................      0.00    0.00             0.00    0.99             0.01    1.65
     1  INIT    ................      0.01    1.84             0.05   52.48             0.17   12.93
     1  GEOMET  ................      0.03    3.67             0.01    9.90             0.08    6.26
     1  INPUTA  ................      0.00    0.28             0.00    0.00             0.00    0.21
     1  MAINSY  ................      0.01    0.85             0.00    0.00             0.06    4.25
     1  SYMFIT  ................      0.00    0.28             0.00    0.00             0.00    0.36
     1  CORORT  ................      0.00    0.00             0.00    0.00             0.01    0.46
     1  SYMORB  ................      0.00    0.14             0.00    0.00             0.01    0.45
     1  FITINT  ................      0.00    0.71             0.00    1.98             0.04    3.23
     1  CLSMAT  ................      0.00    0.00             0.00    0.99             0.01    0.47
     1  ORTHON  ................      0.00    0.00             0.00    0.00             0.01    0.53
     1  GENPT   ................      0.03    4.52             0.01    9.90             0.05    3.95
     1  PTBAS   ................      0.00    0.14             0.00    1.98             0.01    0.63
    12  FOCKY   ................      0.04   72.60             0.00   13.86             0.05   44.28
    12  FOCKTR  ................      0.00    2.26             0.00    1.98             0.00    1.19
    12  FOCKNM  ................      0.00    0.00             0.00    0.00             0.00    0.03
    12  SDIIS   ................      0.00    1.13             0.00    0.00             0.01    5.90
    12  EMERGE  ................      0.00    3.81             0.00    1.98             0.00    4.59
     1  COREPS  ................      0.02    3.25             0.00    1.98             0.03    2.24
     1  POPAN   ................      0.00    0.42             0.00    0.00             0.01    0.72
     1  DEBYE   ................      0.00    0.00             0.00    0.99             0.01    0.50
     1  EXIT PROCEDURE .........      0.03    4.10             0.00    0.99             0.07    5.16


 Currently Open Files (EXIT00)
 ====================

 Unit    Access Format  Status   Type       Ident (file)
 -------------------------------------------------------
   3      SEQ    FORM   TRANSP  NORMAL      LOGFILE
                                          ( logfile )


 Buffered I/O statistics
 =======================
 Memory available:                    268435456
 Number of records fitting in memory:     64527
 Input :   1.4% of                         4428  *4k bytes
 Output:   9.7% of                         1877  *4k bytes
 Records from serial files evicted:           0
                    others evicted:           0
 Hash table lookups:      17547 with          0 conflicts (  0.00%)

 ***************************************************************************************************
 (LOGFILE)
 <Oct20-2018> <03:18:48>  ADF 2014  RunTime: Oct20-2018 03:18:48  Nodes: 1  Procs: 1
 <Oct20-2018> <03:18:48>  Hydrogen (TZP)
 <Oct20-2018> <03:18:48>  RunType   : CREATE
 <Oct20-2018> <03:18:48>  Net Charge: 0 (Nuclei minus Electrons)
 <Oct20-2018> <03:18:48>  Symmetry  : ATOM
  Coordinates
    Atom         X           Y           Z   (Angstrom)
    1.H         0.000000    0.000000    0.000000
 <Oct20-2018> <03:18:48>  >>>> CORORT
 <Oct20-2018> <03:18:48>  >>>> FITINT
 <Oct20-2018> <03:18:48>  >>>> CLSMAT
 <Oct20-2018> <03:18:48>  >>>> ORTHON
 <Oct20-2018> <03:18:48>  >>>> GENPT
 <Oct20-2018> <03:18:48>  Block Length=  64
 <Oct20-2018> <03:18:48>  >>>> PTBAS
 <Oct20-2018> <03:18:48>  >>>> CYCLE
 <Oct20-2018> <03:18:49>    1
 <Oct20-2018> <03:18:49>    2  ErrMat   0.04053828  MaxEl -0.03970495
 <Oct20-2018> <03:18:49>    3  ErrMat   0.00831461  MaxEl  0.00779586
 <Oct20-2018> <03:18:49>    4  ErrMat   0.00035895  MaxEl  0.00027274
 <Oct20-2018> <03:18:49>    5  ErrMat   0.00000407  MaxEl  0.00000331
 <Oct20-2018> <03:18:49>    6  ErrMat   0.00000001  MaxEl -0.00000001
 <Oct20-2018> <03:18:49>  SCF converged
 <Oct20-2018> <03:18:49>    7  ErrMat   0.00000000  MaxEl  0.00000000
 <Oct20-2018> <03:18:49>   Solutions with partially occupied orbitals may not be
 <Oct20-2018> <03:18:49>   lowest in energy. You might consider lowering the
 <Oct20-2018> <03:18:49>   symmetry in the input and explicitly specifying integer
 <Oct20-2018> <03:18:49>   occupations. In that case always check that you obtain
 <Oct20-2018> <03:18:49>   an aufbau solution.
 <Oct20-2018> <03:18:49>  >>>> POPAN
 <Oct20-2018> <03:18:49>  >>>> DEBYE
 <Oct20-2018> <03:18:49>  NORMAL TERMINATION
 <Oct20-2018> <03:18:49>  END
 <Oct20-2018> <03:18:49>  ADF 2014  RunTime: Oct20-2018 03:18:49  Nodes: 1  Procs: 1
 <Oct20-2018> <03:18:49>  Nitrogen (TZP)
 <Oct20-2018> <03:18:49>  RunType   : CREATE
 <Oct20-2018> <03:18:49>  Net Charge: 0 (Nuclei minus Electrons)
 <Oct20-2018> <03:18:49>  Symmetry  : ATOM
  Coordinates
    Atom         X           Y           Z   (Angstrom)
    1.N         0.000000    0.000000    0.000000
 <Oct20-2018> <03:18:49>  >>>> CORORT
 <Oct20-2018> <03:18:49>  >>>> FITINT
 <Oct20-2018> <03:18:49>  >>>> CLSMAT
 <Oct20-2018> <03:18:49>  >>>> ORTHON
 <Oct20-2018> <03:18:49>  >>>> GENPT
 <Oct20-2018> <03:18:49>  Block Length=  72
 <Oct20-2018> <03:18:50>  >>>> PTBAS
 <Oct20-2018> <03:18:50>  >>>> CYCLE
 <Oct20-2018> <03:18:50>    1
 <Oct20-2018> <03:18:50>    2  ErrMat   6.48691509  MaxEl  4.23027105
 <Oct20-2018> <03:18:50>    3  ErrMat   2.35803430  MaxEl -1.85751845
 <Oct20-2018> <03:18:50>    4  ErrMat   1.86381862  MaxEl -1.46785432
 <Oct20-2018> <03:18:50>    5  ErrMat   1.33323561  MaxEl -1.03613917
 <Oct20-2018> <03:18:50>    6  ErrMat   0.13846303  MaxEl -0.08998487
 <Oct20-2018> <03:18:50>    7  ErrMat   0.02452292  MaxEl  0.01602960
 <Oct20-2018> <03:18:50>    8  ErrMat   0.00018062  MaxEl -0.00010818
 <Oct20-2018> <03:18:50>    9  ErrMat   0.00003700  MaxEl  0.00002421
 <Oct20-2018> <03:18:50>   10  ErrMat   0.00000174  MaxEl  0.00000115
 <Oct20-2018> <03:18:50>   11  ErrMat   0.00000000  MaxEl  0.00000000
 <Oct20-2018> <03:18:50>  SCF converged
 <Oct20-2018> <03:18:50>   12  ErrMat   0.00000000  MaxEl  0.00000000
 <Oct20-2018> <03:18:50>   Solutions with partially occupied orbitals may not be
 <Oct20-2018> <03:18:50>   lowest in energy. You might consider lowering the
 <Oct20-2018> <03:18:50>   symmetry in the input and explicitly specifying integer
 <Oct20-2018> <03:18:50>   occupations. In that case always check that you obtain
 <Oct20-2018> <03:18:50>   an aufbau solution.
 <Oct20-2018> <03:18:50>  >>>> POPAN
 <Oct20-2018> <03:18:50>  >>>> DEBYE
 <Oct20-2018> <03:18:50>  NORMAL TERMINATION
 <Oct20-2018> <03:18:50>  END
 <Oct20-2018> <03:18:51>  ADF 2014  RunTime: Oct20-2018 03:18:51  Nodes: 1  Procs: 1
 <Oct20-2018> <03:18:51>  Carbon (TZP)
 <Oct20-2018> <03:18:51>  RunType   : CREATE
 <Oct20-2018> <03:18:51>  Net Charge: 0 (Nuclei minus Electrons)
 <Oct20-2018> <03:18:51>  Symmetry  : ATOM
  Coordinates
    Atom         X           Y           Z   (Angstrom)
    1.C         0.000000    0.000000    0.000000
 <Oct20-2018> <03:18:51>  >>>> CORORT
 <Oct20-2018> <03:18:51>  >>>> FITINT
 <Oct20-2018> <03:18:51>  >>>> CLSMAT
 <Oct20-2018> <03:18:51>  >>>> ORTHON
 <Oct20-2018> <03:18:51>  >>>> GENPT
 <Oct20-2018> <03:18:51>  Block Length=  72
 <Oct20-2018> <03:18:51>  >>>> PTBAS
 <Oct20-2018> <03:18:51>  >>>> CYCLE
 <Oct20-2018> <03:18:51>    1
 <Oct20-2018> <03:18:51>    2  ErrMat   4.50531919  MaxEl  3.32982074
 <Oct20-2018> <03:18:51>    3  ErrMat   1.48635618  MaxEl -1.21090385
 <Oct20-2018> <03:18:51>    4  ErrMat   1.13100668  MaxEl -0.94485795
 <Oct20-2018> <03:18:51>    5  ErrMat   0.81046408  MaxEl -0.68051008
 <Oct20-2018> <03:18:51>    6  ErrMat   0.06413409  MaxEl -0.04677579
 <Oct20-2018> <03:18:51>    7  ErrMat   0.01081995  MaxEl  0.00852528
 <Oct20-2018> <03:18:51>    8  ErrMat   0.00024080  MaxEl  0.00016547
 <Oct20-2018> <03:18:51>    9  ErrMat   0.00003133  MaxEl  0.00002330
 <Oct20-2018> <03:18:52>   10  ErrMat   0.00000102  MaxEl  0.00000075
 <Oct20-2018> <03:18:52>   11  ErrMat   0.00000001  MaxEl -0.00000001
 <Oct20-2018> <03:18:52>  SCF converged
 <Oct20-2018> <03:18:52>   12  ErrMat   0.00000000  MaxEl  0.00000000
 <Oct20-2018> <03:18:52>   Solutions with partially occupied orbitals may not be
 <Oct20-2018> <03:18:52>   lowest in energy. You might consider lowering the
 <Oct20-2018> <03:18:52>   symmetry in the input and explicitly specifying integer
 <Oct20-2018> <03:18:52>   occupations. In that case always check that you obtain
 <Oct20-2018> <03:18:52>   an aufbau solution.
 <Oct20-2018> <03:18:52>  >>>> POPAN
 <Oct20-2018> <03:18:52>  >>>> DEBYE
 <Oct20-2018> <03:18:52>  NORMAL TERMINATION
 <Oct20-2018> <03:18:52>  END

Create Cl   file=/soft/sl6.3/x86_64/adf/2014/atomicdata/TZP/Cl
XC
::  gga OLYP
   hybrid b3lyp
::DISPERSION Grimme3
End
End Input

 *******************************************************************************
 *                                                                             *
 *  -------------------------------------                                      *
 *   Amsterdam Density Functional  (ADF)         2014                          *
 *  -------------------------------------                                      *
 *                                               r48167 2015-10-14             *
 *                                                                             *
 *                                                                             *
 *                              =================                              *
 *                              |               |                              *
 *                              |     A D F     |                              *
 *                              |               |                              *
 *                              =================                              *
 *                                                                             *
 *                                                                             *
 *   Online information and documentation:  http://www.scm.com                 *
 *   E-mail:  support@scm.com   info@scm.com                                   *
 *                                                                             *
 *   Scientific publications using ADF results must be properly referenced     *
 *   See the User Manuals (or the web site) for recommended citations          *
 *   The terms and conditions of the End User License Agreement apply to       *
 *   the use of ADF, http://www.scm.com/Sales/LicAgreement.html                *
 *                                                                             *
 **********************  x86_64_linux_intel / intelmpi  ************************
 
 Licensed to: Dr. Jeanet Conradie / University of the Free State / Bloemfontein / ZA
 SCM User ID: u7775
  
 ADF 2014  RunTime: Oct20-2018 03:18:52  Nodes: 1  Procs: 1

 Temporary files are created in /scratch/conradj/558868.ui.FeCl2L12_H_trans1_AIM/kid_0.RfRHS8

 Chlorine (TZP)


 ===========================
 A T T A C H E D   F I L E S
 ===========================
  
 CREATE - Data File:    /soft/sl6.3/x86_64/adf/2014/atomicdata/TZP/Cl
                        Chlorine (TZP)


 ===============================
 M O D E L   P A R A M E T E R S
 ===============================
  
 DENSITY FUNCTIONAL POTENTIAL (scf)
    Hybrid:                            B3LYP                                   == Not Default ==

 SPIN  (restricted / unrestr.)
    Molecule:                          Restricted                               

 OTHER ASPECTS
    Relativistic Corrections:          ---                                      

    Nuclear Charge Density Model:      Point Charge Nuclei                                                                                                                                                                                     
    Core Treatment:                    Frozen Orbital(s)                        

    Hyperfine or Zeeman Interaction:   ---                                      


 =====================================
 S Y M M E T R Y ,   E L E C T R O N S
 =====================================
  
 Symmetry: ATOM

 Irreducible Representations, including subspecies
 -------------------------------------------------
 S
 P:x  P:y  P:z
 D:z2  D:x2-y2  D:xy  D:xz  D:yz
 F:z3  F:z  F:xyz  F:z2x  F:z2y  F:x  F:y


 Configuration of Valence Electrons
 ==================================

          Occupation Numbers
          -------------------------------------------------
 S        3*2
 P        6 5
 D        0
 F        0
          -------------------------------------------------

 Total:   17

 Net Charge: 0 (Nuclei minus Electrons)

 Preset values for MO occupations will be applied through SCF cycle no. 1000000
 Thereafter, the program will assign electrons to MOs that are spatially
 similar to the occupied MOs in a "reference" cycle ("KeepOrbitals").
 The reference cycle is always the PREVIOUS cycle: it will evolve with
 the SCF procedure.


 ================================
 (Slater-type)  F U N C T I O N S  ***  (Basis and Fit)  ***
 ================================
  

 Atom Type    1  (Cl)
 ==============

 Valence Basis Sets:  13
 -----------------------
   1 S   20.300000
   1 S   15.250000
   2 S    6.250000
   2 S    4.450000
   2 P    8.850000
   2 P    5.050000
   3 S    3.450000
   3 S    2.300000
   3 S    1.600000
   3 P    3.350000
   3 P    2.050000
   3 P    1.200000
   3 D    2.000000

 Charge Fitting Sets (for the computation of the Coulomb Potential):  30
 -----------------------------------------------------------------------
   1 S   40.600000
   1 S   24.830000
   2 S   28.080000
   2 S   19.200000
   3 S   19.250000
   3 S   13.970000
   3 S   10.130000
   4 S    9.710000
   4 S    7.320000
   4 S    5.510000
   5 S    5.170000
   5 S    4.000000
   5 S    3.100000
   5 S    2.400000
   2 P   29.150000
   3 P   21.740000
   4 P   16.160000
   4 P    9.600000
   5 P    7.180000
   5 P    4.480000
   5 P    2.800000
   3 D   21.950000
   4 D   15.750000
   4 D    9.040000
   5 D    6.550000
   5 D    3.960000
   5 D    2.400000
   4 F    5.000000
   4 F    3.000000
   5 G    3.500000


 BAS: List of all Elementary Cartesian Basis Functions
 =====================================================

 The numbering in the list below (to the right of the function characteristics) is referred
 to in print-outs of MO eigenvectors and Mulliken populations in the BAS representation
 (as contrasted to the SFO representation).

 Notes:
 1. The functions are characterized by a polynomial prefactor (powers of x,y,z and r) and
    an exponential decay factor alpha.
 2. Since the basis sets are specific for an atom TYPE, the individual functions occur on
    all atoms of that type.
 3. The word 'Core' in the left margin signals that it is a Core Function (CF) : not a
    degree of freedom in the valence set, but only used to ensure orthogonalization of
    the other valence basis functions on the frozen Core Orbitals.


 (power of) X  Y  Z  R     Alpha  on Atom
            ==========     =====     ==========

 Cl                                   1
                                  ---------------------------------------------------------------------------
            0  0  0  0    20.300      1
            0  0  0  0    15.250      2
            0  0  0  1     6.250      3
            0  0  0  1     4.450      4
            1  0  0  0     8.850      5
            0  1  0  0     8.850      6
            0  0  1  0     8.850      7
            1  0  0  0     5.050      8
            0  1  0  0     5.050      9
            0  0  1  0     5.050     10
            0  0  0  2     3.450     11
            0  0  0  2     2.300     12
            0  0  0  2     1.600     13
            1  0  0  1     3.350     14
            0  1  0  1     3.350     15
            0  0  1  1     3.350     16
            1  0  0  1     2.050     17
            0  1  0  1     2.050     18
            0  0  1  1     2.050     19
            1  0  0  1     1.200     20
            0  1  0  1     1.200     21
            0  0  1  1     1.200     22
            2  0  0  0     2.000     23
            1  1  0  0     2.000     24
            1  0  1  0     2.000     25
            0  2  0  0     2.000     26
            0  1  1  0     2.000     27
            0  0  2  0     2.000     28

 Total number of charge fitting functions (nprimf)       106
 Total number of Cartesian basis functions (naos)         28
 Total number of Cartesian core functions  (ncos)          0


 BAS: List of all Elementary Cartesian Basis Functions
 =====================================================

 The numbering in the list below (to the right of the function characteristics) is referred
 to in print-outs of MO eigenvectors and Mulliken populations in the BAS representation
 (as contrasted to the SFO representation).

 Notes:
 1. The functions are characterized by a polynomial prefactor (powers of x,y,z and r) and
    an exponential decay factor alpha.
 2. Since the basis sets are specific for an atom TYPE, the individual functions occur on
    all atoms of that type.
 3. The word 'Core' in the left margin signals that it is a Core Function (CF) : not a
    degree of freedom in the valence set, but only used to ensure orthogonalization of
    the other valence basis functions on the frozen Core Orbitals.


 (power of) X  Y  Z  R     Alpha  on Atom
            ==========     =====     ==========

 Cl                                   1
                                  ---------------------------------------------------------------------------
            0  0  0  0    20.300      1
            0  0  0  0    15.250      2
            0  0  0  1     6.250      3
            0  0  0  1     4.450      4
            1  0  0  0     8.850      5
            0  1  0  0     8.850      6
            0  0  1  0     8.850      7
            1  0  0  0     5.050      8
            0  1  0  0     5.050      9
            0  0  1  0     5.050     10
            0  0  0  2     3.450     11
            0  0  0  2     2.300     12
            0  0  0  2     1.600     13
            1  0  0  1     3.350     14
            0  1  0  1     3.350     15
            0  0  1  1     3.350     16
            1  0  0  1     2.050     17
            0  1  0  1     2.050     18
            0  0  1  1     2.050     19
            1  0  0  1     1.200     20
            0  1  0  1     1.200     21
            0  0  1  1     1.200     22
            2  0  0  0     2.000     23
            1  1  0  0     2.000     24
            1  0  1  0     2.000     25
            0  2  0  0     2.000     26
            0  1  1  0     2.000     27
            0  0  2  0     2.000     28
1
 ***************************************************************************************************


                                              ***********************
                                              *  T E C H N I C A L  *
                                              ***********************
  


 =============================================================
 P A R A L L E L I Z A T I O N  and  V E C T O R I Z A T I O N
 =============================================================
  
 Nr of parallel processes:                                1
 Maximum vector length in NumInt loops:                 128


 ===============
 I O  vs.  C P U  ***  (store numerical data on disk or recalculate)  ***
 ===============
  
 Basis functions:   recalculate when needed
 Fit functions:     recalculate when needed

 IO buffersize (Mb):                                    256.000000


 =====================
 S C F   U P D A T E S
 =====================
  
 Max. nr. of cycles:                               300
 Convergence criterion:                              0.0000000100
   secondary criterion:                              0.0000000100

 Mix parameter (when DIIS does not apply):           0.2000000000
 Special mix parameter for the first cycle:          1.0000000000


 DIIS (Direct Inversion in Iteration Space)
    Replace damping when SCF Error is below:         0.5000000000
    Apply anyway after SCF cycle:
                                                     5
    (Max.) nr. of expansion vectors:                10

    Upperbound on expansion coefficients:            5.0000000000
    (when exceeded, IterationSpace is re-built)
    2nd Upperbound on coefficients:                 25.0000000000
    (when exceeded, simple damping will be used)
 Automatic ElectronSmearing (in case of problematic SCF convergence) disabled


 =================
 P R E C I S I O N  ***  (General: NumInt, NeglectFunctionTails, ...)  ***
 =================
  

 NumInt:           Target precision:                10.0000000000
 -------           Initial precision:               10.0000000000
                   Min. precision (optimization):   10.0000000000

 Neglect Functions:          Basis functions:        0.1000000000E-11
 ------------------          Fit functions:          0.1000000000E-11


 ===========================
 L I N E A R   S C A L I N G
 ===========================
  

 Cut-off radii density fit:                        0.1000000000E-13
 Overlap cut-off criterion AO matrix elements:     0.1000000000E-11
 Cut-offs for Coulomb potential and fitted density:0.1000000000E-13
 Cut-off criterion for Coulomb multipole terms:    0.1000000000E-13
 Progressive Convergence parameter:                 0.000000000    
1
 ***************************************************************************************************


                                            ***************************
                                            *  C O M P U T A T I O N  *
                                            ***************************
  

 Number of elements of the density matrix on this node (used, total):       406       406


 ===========================================
 Numerical Integration : Fuzzy Cells (Becke)
 ===========================================
  
 Becke grid quality: VERYGOOD       
  
 Lebedev angular grid order:             min:  13 max:  41
 Nr. of radial points:                   min:  93 max:  93

 Total nr. of points:         93
 Nr. of blocks:                1
 Block length:                93
 Nr. of dummy points:          0


 Test of Precision of the Numerical Integration Grid
 ===================================================

 Integral of the Total Core Density:                   0.00000000000000


 ========================
 Density Fitting (zlmFit)
 ========================
  
 ZlmFit Fit Quality: VERYGOOD       
  
 Max L-expansion:                        min:   0 max:   0
 Nr. of radial interpolation points:     min: 200 max: 200


 =====
 S C F
 =====
  

 CYCLE    1
 orbitals (Q,E):
 ---------------
 S :1...7            ( 2.00  -144.4893)  ( 2.00   -36.0966)  ( 2.00   -16.0338)  ( 0.00    -8.9253)
                     ( 0.00    -5.5262)  ( 0.00    -3.6296)  ( 0.00   175.9783)
 P :1...5            ( 6.00   -36.1179)  ( 5.00   -15.7666)  ( 0.00    -8.4199)  ( 0.00    -4.8064)
                     ( 0.00    -2.9092)
 D :1...1            ( 0.00    -9.3333)

 CYCLE    2
 d-Pmat  mean:  0.34E+01
 imax=      3: -0.28E+02
 orbitals (Q,E):
 ---------------
 S :1...4            ( 2.00   -87.2844)  ( 2.00    -3.2863)  ( 2.00     0.1058)  ( 0.00     0.9260)
 P :1...3            ( 6.00    -0.7746)  ( 5.00     0.2074)  ( 0.00     1.0827)
 D :1...1            ( 0.00     1.4479)

 CYCLE    3
 d-Pmat  mean:  0.72E+00
 imax=     13: -0.47E+01
 orbitals (Q,E):
 ---------------
 S :1...4            ( 2.00   -92.0546)  ( 2.00    -5.4118)  ( 2.00    -0.1741)  ( 0.00     0.5516)
 P :1...3            ( 6.00    -2.8579)  ( 5.00     0.0480)  ( 0.00     0.6403)
 D :1...1            ( 0.00     0.9753)

 CYCLE    4
 d-Pmat  mean:  0.26E+00
 imax=     13: -0.20E+01
 orbitals (Q,E):
 ---------------
 S :1...4            ( 2.00   -95.1444)  ( 2.00    -6.8314)  ( 2.00    -0.4278)  ( 0.00     0.3571)
 P :1...3            ( 6.00    -4.3368)  ( 5.00    -0.0987)  ( 0.00     0.4142)
 D :1...1            ( 0.00     0.6771)

 CYCLE    5
 d-Pmat  mean:  0.26E+00
 imax=      3:  0.91E+00
 orbitals (Q,E):
 ---------------
 S :1...4            ( 2.00  -101.6554)  ( 2.00    -9.4566)  ( 2.00    -0.6806)  ( 0.00     0.3223)
 P :1...3            ( 6.00    -7.2199)  ( 5.00    -0.2136)  ( 0.00     0.3341)
 D :1...1            ( 0.00     0.5919)

 CYCLE    6
 d-Pmat  mean:  0.58E-01
 imax=     19:  0.26E+00
 orbitals (Q,E):
 ---------------
 S :1...4            ( 2.00  -101.7529)  ( 2.00    -9.6684)  ( 2.00    -0.9113)  ( 0.00     0.1901)
 P :1...3            ( 6.00    -7.4245)  ( 5.00    -0.4179)  ( 0.00     0.2212)
 D :1...1            ( 0.00     0.3568)

 CYCLE    7
 d-Pmat  mean:  0.22E-01
 imax=     19: -0.81E-01
 orbitals (Q,E):
 ---------------
 S :1...4            ( 2.00  -101.5653)  ( 2.00    -9.5013)  ( 2.00    -0.8246)  ( 0.00     0.2239)
 P :1...3            ( 6.00    -7.2551)  ( 5.00    -0.3444)  ( 0.00     0.2517)
 D :1...1            ( 0.00     0.4338)

 CYCLE    8
 d-Pmat  mean:  0.65E-03
 imax=     11:  0.22E-02
 orbitals (Q,E):
 ---------------
 S :1...4            ( 2.00  -101.5735)  ( 2.00    -9.5074)  ( 2.00    -0.8259)  ( 0.00     0.2235)
 P :1...3            ( 6.00    -7.2616)  ( 5.00    -0.3456)  ( 0.00     0.2514)
 D :1...1            ( 0.00     0.4326)

 CYCLE    9
 d-Pmat  mean:  0.36E-04
 imax=     12: -0.24E-03
 orbitals (Q,E):
 ---------------
 S :1...4            ( 2.00  -101.5733)  ( 2.00    -9.5072)  ( 2.00    -0.8257)  ( 0.00     0.2236)
 P :1...3            ( 6.00    -7.2614)  ( 5.00    -0.3455)  ( 0.00     0.2514)
 D :1...1            ( 0.00     0.4328)

 CYCLE   10
 d-Pmat  mean:  0.80E-06
 imax=     12: -0.91E-05
 orbitals (Q,E):
 ---------------
 S :1...4            ( 2.00  -101.5733)  ( 2.00    -9.5072)  ( 2.00    -0.8257)  ( 0.00     0.2236)
 P :1...3            ( 6.00    -7.2614)  ( 5.00    -0.3455)  ( 0.00     0.2514)
 D :1...1            ( 0.00     0.4328)

 CYCLE   11
 d-Pmat  mean:  0.46E-07
 imax=     19: -0.16E-06
 orbitals (Q,E):
 ---------------
 S :1...4            ( 2.00  -101.5733)  ( 2.00    -9.5072)  ( 2.00    -0.8257)  ( 0.00     0.2236)
 P :1...3            ( 6.00    -7.2614)  ( 5.00    -0.3455)  ( 0.00     0.2514)
 D :1...1            ( 0.00     0.4328)

 CYCLE   12
 d-Pmat  mean:  0.28E-09
 imax=     12:  0.19E-08
 orbitals (Q,E):
 ---------------
 S :1...4            ( 2.00  -101.5733)  ( 2.00    -9.5072)  ( 2.00    -0.8257)  ( 0.00     0.2236)
 P :1...3            ( 6.00    -7.2614)  ( 5.00    -0.3455)  ( 0.00     0.2514)
 D :1...1            ( 0.00     0.4328)

 SCF CONVERGED

 CYCLE   13
1
 ***************************************************************************************************


                                                *******************
                                                *  R E S U L T S  *
                                                *******************
  
 *** Setting up for NEW gradients in focky
 *** Using FIT density in focky
  
 Hartree-Fock exchange energy:   -27.2787960941411     
  
 Hartree-Fock exchange energy:   -27.2787960941411     

 Orbital Energies, per Irrep and Spin:
 ======================================
                        Occup              E (au)              E (eV)       Diff (eV) with prev. cycle
                        -----      --------------------        ------       --------------------------
 S
               1        2.000     -0.10157330754426E+03     -2763.950              -6.13E-10
               2        2.000     -0.95072448167053E+01      -258.705              -1.53E-10
               3        2.000     -0.82573780998436E+00       -22.469               3.73E-10
               4        0.000      0.22358258449370E+00         6.084
               5        0.000      0.20732492596626E+01        56.416
               6        0.000      0.12918519852801E+02       351.531
               7        0.000      0.21557616259405E+03      5866.126
 P
               1        6.000     -0.72614293430235E+01      -197.594              -1.96E-10
               2        5.000     -0.34548629587930E+00        -9.401               3.21E-10
               3        0.000      0.25142270181676E+00         6.842
               4        0.000      0.21779696478776E+01        59.266
               5        0.000      0.19086429876940E+02       519.368
 D
               1        0.000      0.43277244661596E+00        11.776


 Partially Occupied:
               2 P                -0.34548629587930E+00
  
 HOMO :        3 S                -0.82573780998436E+00
 LUMO :        4 S                 0.22358258449370E+00
  


 Orbital Energies, all Irreps
 ========================================

 Irrep        no.  (spin)   Occup              E (au)                E (eV)
 ---------------------------------------------------------------------------
 S             1             2.00       -0.10157330754426E+03     -2763.9503
 S             2             2.00       -0.95072448167053E+01      -258.7053
 P             1             6.00       -0.72614293430235E+01      -197.5935
 S             3             2.00       -0.82573780998436E+00       -22.4695
 P             2             5.00       -0.34548629587930E+00        -9.4012
 S             4             0.00        0.22358258449370E+00         6.0840
 P             3             0.00        0.25142270181676E+00         6.8416
 D             1             0.00        0.43277244661596E+00        11.7763
 S             5             0.00        0.20732492596626E+01        56.4160
 P             4             0.00        0.21779696478776E+01        59.2656
 S             6             0.00        0.12918519852801E+02       351.5308
 P             5             0.00        0.19086429876940E+02       519.3682
 S             7             0.00        0.21557616259405E+03      5866.1259


 All Electron Calculation, thus no Orbital Energies of the Core Orbitals are calculated


 =======================================
 M U L L I K E N   P O P U L A T I O N S
 =======================================
  
 The survey below gives for each atom:
 a) the total charge (Z minus electrons)
 b) the net spin polarization (nr of electrons spin-A minus spin-B)
 c) for each spin the atomic electron valence density (integrated) per L-value.

 Atom              Charge    Spin density          S         P         D         F
 ----              ------    ------------       ------    ------    ------    ------
 1 Cl              0.0000                       6.0000   11.0000    0.0000    0.0000

 Populations of individual BAS functions
 ----------------------------------------
 1 Cl           0.5015  1.4570  1.7183  0.2441  0.7248  0.7248  0.7248  1.2755  1.2755  1.2755
                0.6188  1.0993  0.3609  0.2547  0.2547  0.2547  1.0158  1.0158  1.0158  0.3958
                0.3958  0.3958  0.0000  0.0000  0.0000  0.0000  0.0000  0.0000

 Gross Charges per Atom (Z minus electrons)
 ==========================================
             0.0000
 Net Total:  0.00000000


 =======================================================================
 Electrostatic potential at the Nuclei due to electrons and other nuclei
 =======================================================================
  
         Atom                  Potential
         ----                  ---------
     1)   Cl                 64.37078120
 
 
 ========================
 No memory problems found
 ========================
 
 Maximum number of active allocate calls:         371
 
 *******************************************************************************

                             A D F   E X I T
 NORMAL TERMINATION


 =================
 Timing Statistics
 =================
  
 Total Used :                     CPU=        0.93      System=        0.11     Elapsed=        1.57

 Calls  Section                     ( Mean, Percentage )
 ---------------------------------------------------------------------------------------------------
     3  ><      ................      0.00    0.11             0.00    0.00             0.01    1.80
     1  INIT    ................      0.01    1.18             0.06   52.83             0.16   10.05
     1  GEOMET  ................      0.02    2.37             0.01   12.26             0.08    5.14
     1  INPUTA  ................      0.00    0.11             0.00    0.94             0.00    0.18
     1  MAINSY  ................      0.00    0.54             0.00    1.89             0.06    3.60
     1  SYMFIT  ................      0.00    0.11             0.00    0.00             0.01    0.42
     1  CORORT  ................      0.00    0.11             0.00    0.00             0.01    0.39
     1  SYMORB  ................      0.00    0.11             0.00    0.00             0.01    0.44
     1  FITINT  ................      0.01    0.75             0.00    1.89             0.05    3.38
     1  CLSMAT  ................      0.00    0.11             0.00    0.00             0.02    0.99
     1  ORTHON  ................      0.00    0.11             0.00    0.00             0.01    0.48
     1  GENPT   ................      0.04    4.20             0.01    7.55             0.06    3.98
     1  PTBAS   ................      0.00    0.22             0.00    0.00             0.01    0.73
    13  FOCKY   ................      0.05   76.21             0.00   11.32             0.06   49.20
    13  FOCKTR  ................      0.00    2.58             0.00    1.89             0.00    1.75
    13  FOCKNM  ................      0.00    0.00             0.00    0.00             0.00    0.03
    13  SDIIS   ................      0.00    1.18             0.00    3.77             0.01    5.72
    13  EMERGE  ................      0.00    3.01             0.00    1.89             0.00    4.02
     1  COREPS  ................      0.03    3.66             0.00    0.00             0.04    2.40
     1  POPAN   ................      0.00    0.22             0.00    0.94             0.01    0.57
     1  DEBYE   ................      0.00    0.11             0.00    0.00             0.01    0.42
     1  EXIT PROCEDURE .........      0.03    3.01             0.00    2.83             0.07    4.31


 Currently Open Files (EXIT00)
 ====================

 Unit    Access Format  Status   Type       Ident (file)
 -------------------------------------------------------
   3      SEQ    FORM   TRANSP  NORMAL      LOGFILE
                                          ( logfile )


 Buffered I/O statistics
 =======================
 Memory available:                    268435456
 Number of records fitting in memory:     64527
 Input :   1.4% of                         4787  *4k bytes
 Output:   9.1% of                         2033  *4k bytes
 Records from serial files evicted:           0
                    others evicted:           0
 Hash table lookups:      18940 with          0 conflicts (  0.00%)

 ***************************************************************************************************
 (LOGFILE)
 <Oct20-2018> <03:18:48>  ADF 2014  RunTime: Oct20-2018 03:18:48  Nodes: 1  Procs: 1
 <Oct20-2018> <03:18:48>  Hydrogen (TZP)
 <Oct20-2018> <03:18:48>  RunType   : CREATE
 <Oct20-2018> <03:18:48>  Net Charge: 0 (Nuclei minus Electrons)
 <Oct20-2018> <03:18:48>  Symmetry  : ATOM
  Coordinates
    Atom         X           Y           Z   (Angstrom)
    1.H         0.000000    0.000000    0.000000
 <Oct20-2018> <03:18:48>  >>>> CORORT
 <Oct20-2018> <03:18:48>  >>>> FITINT
 <Oct20-2018> <03:18:48>  >>>> CLSMAT
 <Oct20-2018> <03:18:48>  >>>> ORTHON
 <Oct20-2018> <03:18:48>  >>>> GENPT
 <Oct20-2018> <03:18:48>  Block Length=  64
 <Oct20-2018> <03:18:48>  >>>> PTBAS
 <Oct20-2018> <03:18:48>  >>>> CYCLE
 <Oct20-2018> <03:18:49>    1
 <Oct20-2018> <03:18:49>    2  ErrMat   0.04053828  MaxEl -0.03970495
 <Oct20-2018> <03:18:49>    3  ErrMat   0.00831461  MaxEl  0.00779586
 <Oct20-2018> <03:18:49>    4  ErrMat   0.00035895  MaxEl  0.00027274
 <Oct20-2018> <03:18:49>    5  ErrMat   0.00000407  MaxEl  0.00000331
 <Oct20-2018> <03:18:49>    6  ErrMat   0.00000001  MaxEl -0.00000001
 <Oct20-2018> <03:18:49>  SCF converged
 <Oct20-2018> <03:18:49>    7  ErrMat   0.00000000  MaxEl  0.00000000
 <Oct20-2018> <03:18:49>   Solutions with partially occupied orbitals may not be
 <Oct20-2018> <03:18:49>   lowest in energy. You might consider lowering the
 <Oct20-2018> <03:18:49>   symmetry in the input and explicitly specifying integer
 <Oct20-2018> <03:18:49>   occupations. In that case always check that you obtain
 <Oct20-2018> <03:18:49>   an aufbau solution.
 <Oct20-2018> <03:18:49>  >>>> POPAN
 <Oct20-2018> <03:18:49>  >>>> DEBYE
 <Oct20-2018> <03:18:49>  NORMAL TERMINATION
 <Oct20-2018> <03:18:49>  END
 <Oct20-2018> <03:18:49>  ADF 2014  RunTime: Oct20-2018 03:18:49  Nodes: 1  Procs: 1
 <Oct20-2018> <03:18:49>  Nitrogen (TZP)
 <Oct20-2018> <03:18:49>  RunType   : CREATE
 <Oct20-2018> <03:18:49>  Net Charge: 0 (Nuclei minus Electrons)
 <Oct20-2018> <03:18:49>  Symmetry  : ATOM
  Coordinates
    Atom         X           Y           Z   (Angstrom)
    1.N         0.000000    0.000000    0.000000
 <Oct20-2018> <03:18:49>  >>>> CORORT
 <Oct20-2018> <03:18:49>  >>>> FITINT
 <Oct20-2018> <03:18:49>  >>>> CLSMAT
 <Oct20-2018> <03:18:49>  >>>> ORTHON
 <Oct20-2018> <03:18:49>  >>>> GENPT
 <Oct20-2018> <03:18:49>  Block Length=  72
 <Oct20-2018> <03:18:50>  >>>> PTBAS
 <Oct20-2018> <03:18:50>  >>>> CYCLE
 <Oct20-2018> <03:18:50>    1
 <Oct20-2018> <03:18:50>    2  ErrMat   6.48691509  MaxEl  4.23027105
 <Oct20-2018> <03:18:50>    3  ErrMat   2.35803430  MaxEl -1.85751845
 <Oct20-2018> <03:18:50>    4  ErrMat   1.86381862  MaxEl -1.46785432
 <Oct20-2018> <03:18:50>    5  ErrMat   1.33323561  MaxEl -1.03613917
 <Oct20-2018> <03:18:50>    6  ErrMat   0.13846303  MaxEl -0.08998487
 <Oct20-2018> <03:18:50>    7  ErrMat   0.02452292  MaxEl  0.01602960
 <Oct20-2018> <03:18:50>    8  ErrMat   0.00018062  MaxEl -0.00010818
 <Oct20-2018> <03:18:50>    9  ErrMat   0.00003700  MaxEl  0.00002421
 <Oct20-2018> <03:18:50>   10  ErrMat   0.00000174  MaxEl  0.00000115
 <Oct20-2018> <03:18:50>   11  ErrMat   0.00000000  MaxEl  0.00000000
 <Oct20-2018> <03:18:50>  SCF converged
 <Oct20-2018> <03:18:50>   12  ErrMat   0.00000000  MaxEl  0.00000000
 <Oct20-2018> <03:18:50>   Solutions with partially occupied orbitals may not be
 <Oct20-2018> <03:18:50>   lowest in energy. You might consider lowering the
 <Oct20-2018> <03:18:50>   symmetry in the input and explicitly specifying integer
 <Oct20-2018> <03:18:50>   occupations. In that case always check that you obtain
 <Oct20-2018> <03:18:50>   an aufbau solution.
 <Oct20-2018> <03:18:50>  >>>> POPAN
 <Oct20-2018> <03:18:50>  >>>> DEBYE
 <Oct20-2018> <03:18:50>  NORMAL TERMINATION
 <Oct20-2018> <03:18:50>  END
 <Oct20-2018> <03:18:51>  ADF 2014  RunTime: Oct20-2018 03:18:51  Nodes: 1  Procs: 1
 <Oct20-2018> <03:18:51>  Carbon (TZP)
 <Oct20-2018> <03:18:51>  RunType   : CREATE
 <Oct20-2018> <03:18:51>  Net Charge: 0 (Nuclei minus Electrons)
 <Oct20-2018> <03:18:51>  Symmetry  : ATOM
  Coordinates
    Atom         X           Y           Z   (Angstrom)
    1.C         0.000000    0.000000    0.000000
 <Oct20-2018> <03:18:51>  >>>> CORORT
 <Oct20-2018> <03:18:51>  >>>> FITINT
 <Oct20-2018> <03:18:51>  >>>> CLSMAT
 <Oct20-2018> <03:18:51>  >>>> ORTHON
 <Oct20-2018> <03:18:51>  >>>> GENPT
 <Oct20-2018> <03:18:51>  Block Length=  72
 <Oct20-2018> <03:18:51>  >>>> PTBAS
 <Oct20-2018> <03:18:51>  >>>> CYCLE
 <Oct20-2018> <03:18:51>    1
 <Oct20-2018> <03:18:51>    2  ErrMat   4.50531919  MaxEl  3.32982074
 <Oct20-2018> <03:18:51>    3  ErrMat   1.48635618  MaxEl -1.21090385
 <Oct20-2018> <03:18:51>    4  ErrMat   1.13100668  MaxEl -0.94485795
 <Oct20-2018> <03:18:51>    5  ErrMat   0.81046408  MaxEl -0.68051008
 <Oct20-2018> <03:18:51>    6  ErrMat   0.06413409  MaxEl -0.04677579
 <Oct20-2018> <03:18:51>    7  ErrMat   0.01081995  MaxEl  0.00852528
 <Oct20-2018> <03:18:51>    8  ErrMat   0.00024080  MaxEl  0.00016547
 <Oct20-2018> <03:18:51>    9  ErrMat   0.00003133  MaxEl  0.00002330
 <Oct20-2018> <03:18:52>   10  ErrMat   0.00000102  MaxEl  0.00000075
 <Oct20-2018> <03:18:52>   11  ErrMat   0.00000001  MaxEl -0.00000001
 <Oct20-2018> <03:18:52>  SCF converged
 <Oct20-2018> <03:18:52>   12  ErrMat   0.00000000  MaxEl  0.00000000
 <Oct20-2018> <03:18:52>   Solutions with partially occupied orbitals may not be
 <Oct20-2018> <03:18:52>   lowest in energy. You might consider lowering the
 <Oct20-2018> <03:18:52>   symmetry in the input and explicitly specifying integer
 <Oct20-2018> <03:18:52>   occupations. In that case always check that you obtain
 <Oct20-2018> <03:18:52>   an aufbau solution.
 <Oct20-2018> <03:18:52>  >>>> POPAN
 <Oct20-2018> <03:18:52>  >>>> DEBYE
 <Oct20-2018> <03:18:52>  NORMAL TERMINATION
 <Oct20-2018> <03:18:52>  END
 <Oct20-2018> <03:18:52>  ADF 2014  RunTime: Oct20-2018 03:18:52  Nodes: 1  Procs: 1
 <Oct20-2018> <03:18:52>  Chlorine (TZP)
 <Oct20-2018> <03:18:52>  RunType   : CREATE
 <Oct20-2018> <03:18:52>  Net Charge: 0 (Nuclei minus Electrons)
 <Oct20-2018> <03:18:52>  Symmetry  : ATOM
  Coordinates
    Atom         X           Y           Z   (Angstrom)
    1.Cl        0.000000    0.000000    0.000000
 <Oct20-2018> <03:18:52>  >>>> CORORT
 <Oct20-2018> <03:18:52>  >>>> FITINT
 <Oct20-2018> <03:18:52>  >>>> CLSMAT
 <Oct20-2018> <03:18:52>  >>>> ORTHON
 <Oct20-2018> <03:18:52>  >>>> GENPT
 <Oct20-2018> <03:18:52>  Block Length=  93
 <Oct20-2018> <03:18:52>  >>>> PTBAS
 <Oct20-2018> <03:18:52>  >>>> CYCLE
 <Oct20-2018> <03:18:53>    1
 <Oct20-2018> <03:18:53>    2  ErrMat  37.95672703  MaxEl 10.76006262
 <Oct20-2018> <03:18:53>    3  ErrMat  19.65870331  MaxEl -6.32847869
 <Oct20-2018> <03:18:53>    4  ErrMat  12.30113471  MaxEl -4.45815247
 <Oct20-2018> <03:18:53>    5  ErrMat   8.19796172  MaxEl -2.96444553
 <Oct20-2018> <03:18:53>    6  ErrMat   0.33550976  MaxEl  0.12787551
 <Oct20-2018> <03:18:53>    7  ErrMat   0.23114132  MaxEl  0.09620075
 <Oct20-2018> <03:18:53>    8  ErrMat   0.01030588  MaxEl -0.00426746
 <Oct20-2018> <03:18:53>    9  ErrMat   0.00030336  MaxEl  0.00014126
 <Oct20-2018> <03:18:53>   10  ErrMat   0.00000552  MaxEl  0.00000308
 <Oct20-2018> <03:18:53>   11  ErrMat   0.00000048  MaxEl  0.00000021
 <Oct20-2018> <03:18:53>   12  ErrMat   0.00000000  MaxEl  0.00000000
 <Oct20-2018> <03:18:53>  SCF converged
 <Oct20-2018> <03:18:53>   13  ErrMat   0.00000000  MaxEl  0.00000000
 <Oct20-2018> <03:18:53>   Solutions with partially occupied orbitals may not be
 <Oct20-2018> <03:18:53>   lowest in energy. You might consider lowering the
 <Oct20-2018> <03:18:53>   symmetry in the input and explicitly specifying integer
 <Oct20-2018> <03:18:53>   occupations. In that case always check that you obtain
 <Oct20-2018> <03:18:53>   an aufbau solution.
 <Oct20-2018> <03:18:53>  >>>> POPAN
 <Oct20-2018> <03:18:53>  >>>> DEBYE
 <Oct20-2018> <03:18:53>  NORMAL TERMINATION
 <Oct20-2018> <03:18:53>  END

Create Fe   file=/soft/sl6.3/x86_64/adf/2014/atomicdata/TZP/Fe
XC
::  gga OLYP
   hybrid b3lyp
::DISPERSION Grimme3
End
End Input

 *******************************************************************************
 *                                                                             *
 *  -------------------------------------                                      *
 *   Amsterdam Density Functional  (ADF)         2014                          *
 *  -------------------------------------                                      *
 *                                               r48167 2015-10-14             *
 *                                                                             *
 *                                                                             *
 *                              =================                              *
 *                              |               |                              *
 *                              |     A D F     |                              *
 *                              |               |                              *
 *                              =================                              *
 *                                                                             *
 *                                                                             *
 *   Online information and documentation:  http://www.scm.com                 *
 *   E-mail:  support@scm.com   info@scm.com                                   *
 *                                                                             *
 *   Scientific publications using ADF results must be properly referenced     *
 *   See the User Manuals (or the web site) for recommended citations          *
 *   The terms and conditions of the End User License Agreement apply to       *
 *   the use of ADF, http://www.scm.com/Sales/LicAgreement.html                *
 *                                                                             *
 **********************  x86_64_linux_intel / intelmpi  ************************
 
 Licensed to: Dr. Jeanet Conradie / University of the Free State / Bloemfontein / ZA
 SCM User ID: u7775
  
 ADF 2014  RunTime: Oct20-2018 03:18:54  Nodes: 1  Procs: 1

 Temporary files are created in /scratch/conradj/558868.ui.FeCl2L12_H_trans1_AIM/kid_0.PpnRHP

 Iron (TZP)


 ===========================
 A T T A C H E D   F I L E S
 ===========================
  
 CREATE - Data File:    /soft/sl6.3/x86_64/adf/2014/atomicdata/TZP/Fe
                        Iron (TZP)


 ===============================
 M O D E L   P A R A M E T E R S
 ===============================
  
 DENSITY FUNCTIONAL POTENTIAL (scf)
    Hybrid:                            B3LYP                                   == Not Default ==

 SPIN  (restricted / unrestr.)
    Molecule:                          Restricted                               

 OTHER ASPECTS
    Relativistic Corrections:          ---                                      

    Nuclear Charge Density Model:      Point Charge Nuclei                                                                                                                                                                                     
    Core Treatment:                    Frozen Orbital(s)                        

    Hyperfine or Zeeman Interaction:   ---                                      


 =====================================
 S Y M M E T R Y ,   E L E C T R O N S
 =====================================
  
 Symmetry: ATOM

 Irreducible Representations, including subspecies
 -------------------------------------------------
 S
 P:x  P:y  P:z
 D:z2  D:x2-y2  D:xy  D:xz  D:yz
 F:z3  F:z  F:xyz  F:z2x  F:z2y  F:x  F:y


 Configuration of Valence Electrons
 ==================================

          Occupation Numbers
          -------------------------------------------------
 S        4*2
 P        2*6
 D        6
 F        0
          -------------------------------------------------

 Total:   26

 Net Charge: 0 (Nuclei minus Electrons)

 Preset values for MO occupations will be applied through SCF cycle no. 1000000
 Thereafter, the program will assign electrons to MOs that are spatially
 similar to the occupied MOs in a "reference" cycle ("KeepOrbitals").
 The reference cycle is always the PREVIOUS cycle: it will evolve with
 the SCF procedure.


 ================================
 (Slater-type)  F U N C T I O N S  ***  (Basis and Fit)  ***
 ================================
  

 Atom Type    1  (Fe)
 ==============

 Valence Basis Sets:  18
 -----------------------
   1 S   30.450000
   1 S   23.900000
   2 S   10.050000
   2 S    6.350000
   2 P   14.600000
   2 P    9.200000
   3 S    6.100000
   3 S    3.700000
   3 P    6.250000
   3 P    4.150000
   3 P    2.800000
   3 D    6.400000
   3 D    3.050000
   3 D    1.400000
   4 S    2.300000
   4 S    1.400000
   4 S    0.900000
   4 P    1.390000

 Charge Fitting Sets (for the computation of the Coulomb Potential):  41
 -----------------------------------------------------------------------
   1 S   60.900000
   2 S   67.350000
   2 S   45.210000
   3 S   44.560000
   3 S   31.830000
   4 S   30.060000
   4 S   22.340000
   4 S   16.610000
   5 S   15.380000
   5 S   11.760000
   5 S    8.990000
   6 S    8.240000
   6 S    6.440000
   6 S    5.030000
   6 S    3.930000
   7 S    3.580000
   7 S    2.850000
   7 S    2.260000
   7 S    1.800000
   2 P   45.050000
   3 P   30.180000
   4 P   20.460000
   5 P   14.100000
   5 P    8.130000
   6 P    5.690000
   6 P    3.430000
   7 P    2.440000
   3 D   33.500000
   4 D   22.830000
   5 D   15.800000
   5 D    9.150000
   6 D    6.440000
   6 D    3.900000
   7 D    2.780000
   4 F   17.300000
   5 F    9.860000
   5 F    4.740000
   6 F    2.790000
   5 G   11.100000
   5 G    5.910000
   5 G    3.150000


 BAS: List of all Elementary Cartesian Basis Functions
 =====================================================

 The numbering in the list below (to the right of the function characteristics) is referred
 to in print-outs of MO eigenvectors and Mulliken populations in the BAS representation
 (as contrasted to the SFO representation).

 Notes:
 1. The functions are characterized by a polynomial prefactor (powers of x,y,z and r) and
    an exponential decay factor alpha.
 2. Since the basis sets are specific for an atom TYPE, the individual functions occur on
    all atoms of that type.
 3. The word 'Core' in the left margin signals that it is a Core Function (CF) : not a
    degree of freedom in the valence set, but only used to ensure orthogonalization of
    the other valence basis functions on the frozen Core Orbitals.


 (power of) X  Y  Z  R     Alpha  on Atom
            ==========     =====     ==========

 Fe                                   1
                                  ---------------------------------------------------------------------------
            0  0  0  0    30.450      1
            0  0  0  0    23.900      2
            0  0  0  1    10.050      3
            0  0  0  1     6.350      4
            1  0  0  0    14.600      5
            0  1  0  0    14.600      6
            0  0  1  0    14.600      7
            1  0  0  0     9.200      8
            0  1  0  0     9.200      9
            0  0  1  0     9.200     10
            0  0  0  2     6.100     11
            0  0  0  2     3.700     12
            1  0  0  1     6.250     13
            0  1  0  1     6.250     14
            0  0  1  1     6.250     15
            1  0  0  1     4.150     16
            0  1  0  1     4.150     17
            0  0  1  1     4.150     18
            1  0  0  1     2.800     19
            0  1  0  1     2.800     20
            0  0  1  1     2.800     21
            2  0  0  0     6.400     22
            1  1  0  0     6.400     23
            1  0  1  0     6.400     24
            0  2  0  0     6.400     25
            0  1  1  0     6.400     26
            0  0  2  0     6.400     27
            2  0  0  0     3.050     28
            1  1  0  0     3.050     29
            1  0  1  0     3.050     30
            0  2  0  0     3.050     31
            0  1  1  0     3.050     32
            0  0  2  0     3.050     33
            2  0  0  0     1.400     34
            1  1  0  0     1.400     35
            1  0  1  0     1.400     36
            0  2  0  0     1.400     37
            0  1  1  0     1.400     38
            0  0  2  0     1.400     39
            0  0  0  3     2.300     40
            0  0  0  3     1.400     41
            0  0  0  3     0.900     42
            1  0  0  2     1.390     43
            0  1  0  2     1.390     44
            0  0  1  2     1.390     45

 Total number of charge fitting functions (nprimf)       170
 Total number of Cartesian basis functions (naos)         45
 Total number of Cartesian core functions  (ncos)          0


 BAS: List of all Elementary Cartesian Basis Functions
 =====================================================

 The numbering in the list below (to the right of the function characteristics) is referred
 to in print-outs of MO eigenvectors and Mulliken populations in the BAS representation
 (as contrasted to the SFO representation).

 Notes:
 1. The functions are characterized by a polynomial prefactor (powers of x,y,z and r) and
    an exponential decay factor alpha.
 2. Since the basis sets are specific for an atom TYPE, the individual functions occur on
    all atoms of that type.
 3. The word 'Core' in the left margin signals that it is a Core Function (CF) : not a
    degree of freedom in the valence set, but only used to ensure orthogonalization of
    the other valence basis functions on the frozen Core Orbitals.


 (power of) X  Y  Z  R     Alpha  on Atom
            ==========     =====     ==========

 Fe                                   1
                                  ---------------------------------------------------------------------------
            0  0  0  0    30.450      1
            0  0  0  0    23.900      2
            0  0  0  1    10.050      3
            0  0  0  1     6.350      4
            1  0  0  0    14.600      5
            0  1  0  0    14.600      6
            0  0  1  0    14.600      7
            1  0  0  0     9.200      8
            0  1  0  0     9.200      9
            0  0  1  0     9.200     10
            0  0  0  2     6.100     11
            0  0  0  2     3.700     12
            1  0  0  1     6.250     13
            0  1  0  1     6.250     14
            0  0  1  1     6.250     15
            1  0  0  1     4.150     16
            0  1  0  1     4.150     17
            0  0  1  1     4.150     18
            1  0  0  1     2.800     19
            0  1  0  1     2.800     20
            0  0  1  1     2.800     21
            2  0  0  0     6.400     22
            1  1  0  0     6.400     23
            1  0  1  0     6.400     24
            0  2  0  0     6.400     25
            0  1  1  0     6.400     26
            0  0  2  0     6.400     27
            2  0  0  0     3.050     28
            1  1  0  0     3.050     29
            1  0  1  0     3.050     30
            0  2  0  0     3.050     31
            0  1  1  0     3.050     32
            0  0  2  0     3.050     33
            2  0  0  0     1.400     34
            1  1  0  0     1.400     35
            1  0  1  0     1.400     36
            0  2  0  0     1.400     37
            0  1  1  0     1.400     38
            0  0  2  0     1.400     39
            0  0  0  3     2.300     40
            0  0  0  3     1.400     41
            0  0  0  3     0.900     42
            1  0  0  2     1.390     43
            0  1  0  2     1.390     44
            0  0  1  2     1.390     45
1
 ***************************************************************************************************


                                              ***********************
                                              *  T E C H N I C A L  *
                                              ***********************
  


 =============================================================
 P A R A L L E L I Z A T I O N  and  V E C T O R I Z A T I O N
 =============================================================
  
 Nr of parallel processes:                                1
 Maximum vector length in NumInt loops:                 128


 ===============
 I O  vs.  C P U  ***  (store numerical data on disk or recalculate)  ***
 ===============
  
 Basis functions:   recalculate when needed
 Fit functions:     recalculate when needed

 IO buffersize (Mb):                                    256.000000


 =====================
 S C F   U P D A T E S
 =====================
  
 Max. nr. of cycles:                               300
 Convergence criterion:                              0.0000000100
   secondary criterion:                              0.0000000100

 Mix parameter (when DIIS does not apply):           0.2000000000
 Special mix parameter for the first cycle:          1.0000000000


 DIIS (Direct Inversion in Iteration Space)
    Replace damping when SCF Error is below:         0.5000000000
    Apply anyway after SCF cycle:
                                                     5
    (Max.) nr. of expansion vectors:                10

    Upperbound on expansion coefficients:            5.0000000000
    (when exceeded, IterationSpace is re-built)
    2nd Upperbound on coefficients:                 25.0000000000
    (when exceeded, simple damping will be used)
 Automatic ElectronSmearing (in case of problematic SCF convergence) disabled


 =================
 P R E C I S I O N  ***  (General: NumInt, NeglectFunctionTails, ...)  ***
 =================
  

 NumInt:           Target precision:                10.0000000000
 -------           Initial precision:               10.0000000000
                   Min. precision (optimization):   10.0000000000

 Neglect Functions:          Basis functions:        0.1000000000E-11
 ------------------          Fit functions:          0.1000000000E-11


 ===========================
 L I N E A R   S C A L I N G
 ===========================
  

 Cut-off radii density fit:                        0.1000000000E-13
 Overlap cut-off criterion AO matrix elements:     0.1000000000E-11
 Cut-offs for Coulomb potential and fitted density:0.1000000000E-13
 Cut-off criterion for Coulomb multipole terms:    0.1000000000E-13
 Progressive Convergence parameter:                 0.000000000    
1
 ***************************************************************************************************


                                            ***************************
                                            *  C O M P U T A T I O N  *
                                            ***************************
  

 Number of elements of the density matrix on this node (used, total):      1035      1035


 ===========================================
 Numerical Integration : Fuzzy Cells (Becke)
 ===========================================
  
 Becke grid quality: VERYGOOD       
  
 Lebedev angular grid order:             min:  13 max:  41
 Nr. of radial points:                   min: 106 max: 106

 Total nr. of points:        106
 Nr. of blocks:                1
 Block length:               106
 Nr. of dummy points:          0


 Test of Precision of the Numerical Integration Grid
 ===================================================

 Integral of the Total Core Density:                   0.00000000000000


 ========================
 Density Fitting (zlmFit)
 ========================
  
 ZlmFit Fit Quality: VERYGOOD       
  
 Max L-expansion:                        min:   0 max:   0
 Nr. of radial interpolation points:     min: 220 max: 220


 =====
 S C F
 =====
  

 CYCLE    1
 orbitals (Q,E):
 ---------------
 S :1...9            ( 2.00  -337.9898)  ( 2.00   -84.4797)  ( 2.00   -37.4823)  ( 2.00   -20.7982)
                     ( 0.00   -12.5461)  ( 0.00    -7.9344)  ( 0.00    -5.5989)  ( 0.00    -3.7734)
                     ( 0.00   442.8473)
 P :1...6            ( 6.00   -84.4643)  ( 6.00   -37.3006)  ( 0.00   -20.7308)  ( 0.00   -12.7517)
                     ( 0.00    -7.0559)  ( 0.00    14.0542)
 D :1...3            ( 6.00   -35.6393)  ( 0.00   -18.1031)  ( 0.00    -8.8555)

 CYCLE    2
 d-Pmat  mean:  0.35E+01
 imax=      4: -0.53E+02
 orbitals (Q,E):
 ---------------
 S :1...5            ( 2.00  -231.5140)  ( 2.00   -15.1226)  ( 2.00    -0.0717)  ( 2.00     0.0822)
                     ( 0.00     0.5046)
 P :1...3            ( 6.00    -9.9422)  ( 6.00     0.1652)  ( 0.00     1.0589)
 D :1...2            ( 6.00     0.6416)  ( 0.00     3.5125)

 CYCLE    3
 d-Pmat  mean:  0.53E+00
 imax=     42: -0.45E+01
 orbitals (Q,E):
 ---------------
 S :1...5            ( 2.00  -240.1640)  ( 2.00   -20.8946)  ( 2.00    -1.4963)  ( 2.00    -0.0690)
                     ( 0.00     0.1258)
 P :1...3            ( 6.00   -15.9874)  ( 6.00    -0.5768)  ( 0.00     0.1611)
 D :1...2            ( 6.00     0.2240)  ( 0.00     1.7236)

 CYCLE    4
 d-Pmat  mean:  0.25E+00
 imax=     21: -0.12E+01
 orbitals (Q,E):
 ---------------
 S :1...5            ( 2.00  -245.8123)  ( 2.00   -24.5672)  ( 2.00    -2.6520)  ( 2.00    -0.2180)
                     ( 0.00     0.0508)
 P :1...3            ( 6.00   -19.8717)  ( 6.00    -1.5138)  ( 0.00    -0.0185)
 D :1...2            ( 6.00    -0.0572)  ( 0.00     0.8250)

 CYCLE    5
 d-Pmat  mean:  0.50E+00
 imax=     11:  0.36E+01
 orbitals (Q,E):
 ---------------
 S :1...5            ( 2.00  -258.8384)  ( 2.00   -32.3306)  ( 2.00    -4.7589)  ( 2.00    -0.3951)
                     ( 0.00     0.0407)
 P :1...3            ( 6.00   -28.2656)  ( 6.00    -3.4951)  ( 0.00    -0.1084)
 D :1...2            ( 6.00    -1.3509)  ( 0.00     0.2843)

 CYCLE    6
 d-Pmat  mean:  0.28E+00
 imax=     11: -0.21E+01
 orbitals (Q,E):
 ---------------
 S :1...5            ( 2.00  -255.1133)  ( 2.00   -29.1340)  ( 2.00    -2.9949)  ( 2.00    -0.1139)
                     ( 0.00     0.1026)
 P :1...3            ( 6.00   -24.9818)  ( 6.00    -1.7843)  ( 0.00     0.0862)
 D :1...2            ( 6.00     0.1136)  ( 0.00     0.7369)

 CYCLE    7
 d-Pmat  mean:  0.17E+00
 imax=     11:  0.70E+00
 orbitals (Q,E):
 ---------------
 S :1...5            ( 2.00  -256.3942)  ( 2.00   -30.3879)  ( 2.00    -3.7893)  ( 2.00    -0.2551)
                     ( 0.00     0.0489)
 P :1...3            ( 6.00   -26.2477)  ( 6.00    -2.5497)  ( 0.00    -0.0326)
 D :1...2            ( 6.00    -0.4865)  ( 0.00     0.4334)

 CYCLE    8
 d-Pmat  mean:  0.36E-01
 imax=     11: -0.19E+00
 orbitals (Q,E):
 ---------------
 S :1...5            ( 2.00  -256.1609)  ( 2.00   -30.1313)  ( 2.00    -3.5531)  ( 2.00    -0.2082)
                     ( 0.00     0.0617)
 P :1...3            ( 6.00   -25.9950)  ( 6.00    -2.3210)  ( 0.00     0.0023)
 D :1...2            ( 6.00    -0.2936)  ( 0.00     0.5053)

 CYCLE    9
 d-Pmat  mean:  0.72E-03
 imax=     33:  0.20E-02
 orbitals (Q,E):
 ---------------
 S :1...5            ( 2.00  -256.1690)  ( 2.00   -30.1390)  ( 2.00    -3.5638)  ( 2.00    -0.2129)
                     ( 0.00     0.0596)
 P :1...3            ( 6.00   -26.0026)  ( 6.00    -2.3318)  ( 0.00    -0.0023)
 D :1...2            ( 6.00    -0.3043)  ( 0.00     0.4998)

 CYCLE   10
 d-Pmat  mean:  0.92E-04
 imax=     11: -0.77E-03
 orbitals (Q,E):
 ---------------
 S :1...5            ( 2.00  -256.1691)  ( 2.00   -30.1388)  ( 2.00    -3.5638)  ( 2.00    -0.2131)
                     ( 0.00     0.0594)
 P :1...3            ( 6.00   -26.0024)  ( 6.00    -2.3318)  ( 0.00    -0.0025)
 D :1...2            ( 6.00    -0.3044)  ( 0.00     0.4996)

 CYCLE   11
 d-Pmat  mean:  0.16E-04
 imax=     40: -0.63E-04
 orbitals (Q,E):
 ---------------
 S :1...5            ( 2.00  -256.1690)  ( 2.00   -30.1386)  ( 2.00    -3.5637)  ( 2.00    -0.2131)
                     ( 0.00     0.0595)
 P :1...3            ( 6.00   -26.0022)  ( 6.00    -2.3317)  ( 0.00    -0.0025)
 D :1...2            ( 6.00    -0.3042)  ( 0.00     0.4996)

 CYCLE   12
 d-Pmat  mean:  0.21E-06
 imax=     11:  0.17E-05
 orbitals (Q,E):
 ---------------
 S :1...5            ( 2.00  -256.1690)  ( 2.00   -30.1386)  ( 2.00    -3.5637)  ( 2.00    -0.2131)
                     ( 0.00     0.0595)
 P :1...3            ( 6.00   -26.0022)  ( 6.00    -2.3317)  ( 0.00    -0.0025)
 D :1...2            ( 6.00    -0.3042)  ( 0.00     0.4996)

 CYCLE   13
 d-Pmat  mean:  0.58E-08
 imax=     11:  0.45E-07
 orbitals (Q,E):
 ---------------
 S :1...5            ( 2.00  -256.1690)  ( 2.00   -30.1386)  ( 2.00    -3.5637)  ( 2.00    -0.2131)
                     ( 0.00     0.0595)
 P :1...3            ( 6.00   -26.0022)  ( 6.00    -2.3317)  ( 0.00    -0.0025)
 D :1...2            ( 6.00    -0.3042)  ( 0.00     0.4996)

 CYCLE   14
 d-Pmat  mean:  0.25E-09
 imax=     41:  0.29E-08
 orbitals (Q,E):
 ---------------
 S :1...5            ( 2.00  -256.1690)  ( 2.00   -30.1386)  ( 2.00    -3.5637)  ( 2.00    -0.2131)
                     ( 0.00     0.0595)
 P :1...3            ( 6.00   -26.0022)  ( 6.00    -2.3317)  ( 0.00    -0.0025)
 D :1...2            ( 6.00    -0.3042)  ( 0.00     0.4996)

 SCF CONVERGED

 CYCLE   15
1
 ***************************************************************************************************


                                                *******************
                                                *  R E S U L T S  *
                                                *******************
  
 *** Setting up for NEW gradients in focky
 *** Using FIT density in focky
  
 Hartree-Fock exchange energy:   -53.0690311750683     
  
 Hartree-Fock exchange energy:   -53.0690311750683     

 Orbital Energies, per Irrep and Spin:
 ======================================
                        Occup              E (au)              E (eV)       Diff (eV) with prev. cycle
                        -----      --------------------        ------       --------------------------
 S
               1        2.000     -0.25616899090605E+03     -6970.713               3.80E-09
               2        2.000     -0.30138641773783E+02      -820.114               4.16E-09
               3        2.000     -0.35636582540517E+01       -96.972               4.78E-09
               4        2.000     -0.21307951210881E+00        -5.798               3.31E-09
               5        0.000      0.59468435206386E-01         1.618
               6        0.000      0.64398682858075E+00        17.524
               7        0.000      0.43733685227340E+01       119.005
               8        0.000      0.30135820408400E+02       820.037
               9        0.000      0.51850946647804E+03     14109.360
 P
               1        6.000     -0.26002235907174E+02      -707.557               4.16E-09
               2        6.000     -0.23316515983032E+01       -63.447               4.85E-09
               3        0.000     -0.24966486147946E-02        -0.068
               4        0.000      0.12190122219173E+01        33.171
               5        0.000      0.83944990298346E+01       228.426
               6        0.000      0.67098050587020E+02      1825.831
 D
               1        6.000     -0.30424814825359E+00        -8.279               4.94E-09
               2        0.000      0.49963819742032E+00        13.596
               3        0.000      0.48577119525823E+01       132.185


 Partially Occupied:
               1 D                -0.30424814825359E+00
  
 HOMO :        4 S                -0.21307951210881E+00
 LUMO :        3 P                -0.24966486147946E-02
  


 Orbital Energies, all Irreps
 ========================================

 Irrep        no.  (spin)   Occup              E (au)                E (eV)
 ---------------------------------------------------------------------------
 S             1             2.00       -0.25616899090605E+03     -6970.7129
 S             2             2.00       -0.30138641773783E+02      -820.1142
 P             1             6.00       -0.26002235907174E+02      -707.5568
 S             3             2.00       -0.35636582540517E+01       -96.9721
 P             2             6.00       -0.23316515983032E+01       -63.4475
 D             1             6.00       -0.30424814825359E+00        -8.2790
 S             4             2.00       -0.21307951210881E+00        -5.7982
 P             3             0.00       -0.24966486147946E-02        -0.0679
 S             5             0.00        0.59468435206386E-01         1.6182
 D             2             0.00        0.49963819742032E+00        13.5958
 S             6             0.00        0.64398682858075E+00        17.5238
 P             4             0.00        0.12190122219173E+01        33.1710
 S             7             0.00        0.43733685227340E+01       119.0054
 D             3             0.00        0.48577119525823E+01       132.1851
 P             5             0.00        0.83944990298346E+01       228.4259
 S             8             0.00        0.30135820408400E+02       820.0374
 P             6             0.00        0.67098050587020E+02      1825.8309
 S             9             0.00        0.51850946647804E+03     14109.3605


 All Electron Calculation, thus no Orbital Energies of the Core Orbitals are calculated


 =======================================
 M U L L I K E N   P O P U L A T I O N S
 =======================================
  
 The survey below gives for each atom:
 a) the total charge (Z minus electrons)
 b) the net spin polarization (nr of electrons spin-A minus spin-B)
 c) for each spin the atomic electron valence density (integrated) per L-value.

 Atom              Charge    Spin density          S         P         D         F
 ----              ------    ------------       ------    ------    ------    ------
 1 Fe              0.0000                       8.0000   12.0000    6.0000    0.0000

 Populations of individual BAS functions
 ----------------------------------------
 1 Fe           0.4683  1.4722  1.9344 -0.3085  0.6287  0.6287  0.6287  1.3586  1.3586  1.3586
                1.4451  0.9923  0.4482  0.4482  0.4482  1.2135  1.2135  1.2135  0.3498  0.3498
                0.3498  0.2013  0.3020  0.3020  0.2013  0.3020  0.2013  0.4606  0.6909  0.6909
                0.4606  0.6909  0.4606  0.1380  0.2071  0.2071  0.1380  0.2071  0.1380  0.5567
                1.1773  0.2621  0.0011  0.0011  0.0011

 Gross Charges per Atom (Z minus electrons)
 ==========================================
             0.0000
 Net Total:  0.00000000


 =======================================================================
 Electrostatic potential at the Nuclei due to electrons and other nuclei
 =======================================================================
  
         Atom                  Potential
         ----                  ---------
     1)   Fe                115.59531729
 
 
 ========================
 No memory problems found
 ========================
 
 Maximum number of active allocate calls:         371
 
 *******************************************************************************

                             A D F   E X I T
 NORMAL TERMINATION


 =================
 Timing Statistics
 =================
  
 Total Used :                     CPU=        1.30      System=        0.10     Elapsed=        2.05

 Calls  Section                     ( Mean, Percentage )
 ---------------------------------------------------------------------------------------------------
     3  ><      ................      0.00    0.08             0.00    0.00             0.01    0.99
     1  INIT    ................      0.01    1.15             0.05   52.53             0.17    8.36
     1  GEOMET  ................      0.02    1.61             0.01   14.14             0.08    3.94
     1  INPUTA  ................      0.00    0.23             0.00    0.00             0.00    0.15
     1  MAINSY  ................      0.00    0.31             0.00    2.02             0.05    2.50
     1  SYMFIT  ................      0.00    0.15             0.00    0.00             0.01    0.37
     1  CORORT  ................      0.00    0.00             0.00    0.00             0.01    0.31
     1  SYMORB  ................      0.00    0.08             0.00    0.00             0.01    0.33
     1  FITINT  ................      0.02    1.31             0.00    2.02             0.06    2.78
     1  CLSMAT  ................      0.00    0.00             0.00    0.00             0.01    0.30
     1  ORTHON  ................      0.00    0.00             0.00    1.01             0.01    0.39
     1  GENPT   ................      0.04    3.38             0.01    9.09             0.06    3.14
     1  PTBAS   ................      0.00    0.08             0.00    1.01             0.01    0.41
    15  FOCKY   ................      0.06   74.65             0.00   10.10             0.07   51.70
    15  FOCKTR  ................      0.01    7.60             0.00    0.00             0.01    4.70
    15  FOCKNM  ................      0.00    0.00             0.00    0.00             0.00    0.03
    15  SDIIS   ................      0.00    0.84             0.00    2.02             0.01    9.73
    15  EMERGE  ................      0.00    2.53             0.00    3.03             0.00    3.45
     1  COREPS  ................      0.04    3.30             0.00    1.01             0.05    2.31
     1  POPAN   ................      0.00    0.23             0.00    0.00             0.01    0.44
     1  DEBYE   ................      0.00    0.08             0.00    0.00             0.01    0.34
     1  EXIT PROCEDURE .........      0.03    2.38             0.00    2.02             0.07    3.34


 Currently Open Files (EXIT00)
 ====================

 Unit    Access Format  Status   Type       Ident (file)
 -------------------------------------------------------
   3      SEQ    FORM   TRANSP  NORMAL      LOGFILE
                                          ( logfile )


 Buffered I/O statistics
 =======================
 Memory available:                    268435456
 Number of records fitting in memory:     64527
 Input :   1.3% of                         5417  *4k bytes
 Output:   8.3% of                         2285  *4k bytes
 Records from serial files evicted:           0
                    others evicted:           0
 Hash table lookups:      21312 with          0 conflicts (  0.00%)

 ***************************************************************************************************
 (LOGFILE)
 <Oct20-2018> <03:18:48>  ADF 2014  RunTime: Oct20-2018 03:18:48  Nodes: 1  Procs: 1
 <Oct20-2018> <03:18:48>  Hydrogen (TZP)
 <Oct20-2018> <03:18:48>  RunType   : CREATE
 <Oct20-2018> <03:18:48>  Net Charge: 0 (Nuclei minus Electrons)
 <Oct20-2018> <03:18:48>  Symmetry  : ATOM
  Coordinates
    Atom         X           Y           Z   (Angstrom)
    1.H         0.000000    0.000000    0.000000
 <Oct20-2018> <03:18:48>  >>>> CORORT
 <Oct20-2018> <03:18:48>  >>>> FITINT
 <Oct20-2018> <03:18:48>  >>>> CLSMAT
 <Oct20-2018> <03:18:48>  >>>> ORTHON
 <Oct20-2018> <03:18:48>  >>>> GENPT
 <Oct20-2018> <03:18:48>  Block Length=  64
 <Oct20-2018> <03:18:48>  >>>> PTBAS
 <Oct20-2018> <03:18:48>  >>>> CYCLE
 <Oct20-2018> <03:18:49>    1
 <Oct20-2018> <03:18:49>    2  ErrMat   0.04053828  MaxEl -0.03970495
 <Oct20-2018> <03:18:49>    3  ErrMat   0.00831461  MaxEl  0.00779586
 <Oct20-2018> <03:18:49>    4  ErrMat   0.00035895  MaxEl  0.00027274
 <Oct20-2018> <03:18:49>    5  ErrMat   0.00000407  MaxEl  0.00000331
 <Oct20-2018> <03:18:49>    6  ErrMat   0.00000001  MaxEl -0.00000001
 <Oct20-2018> <03:18:49>  SCF converged
 <Oct20-2018> <03:18:49>    7  ErrMat   0.00000000  MaxEl  0.00000000
 <Oct20-2018> <03:18:49>   Solutions with partially occupied orbitals may not be
 <Oct20-2018> <03:18:49>   lowest in energy. You might consider lowering the
 <Oct20-2018> <03:18:49>   symmetry in the input and explicitly specifying integer
 <Oct20-2018> <03:18:49>   occupations. In that case always check that you obtain
 <Oct20-2018> <03:18:49>   an aufbau solution.
 <Oct20-2018> <03:18:49>  >>>> POPAN
 <Oct20-2018> <03:18:49>  >>>> DEBYE
 <Oct20-2018> <03:18:49>  NORMAL TERMINATION
 <Oct20-2018> <03:18:49>  END
 <Oct20-2018> <03:18:49>  ADF 2014  RunTime: Oct20-2018 03:18:49  Nodes: 1  Procs: 1
 <Oct20-2018> <03:18:49>  Nitrogen (TZP)
 <Oct20-2018> <03:18:49>  RunType   : CREATE
 <Oct20-2018> <03:18:49>  Net Charge: 0 (Nuclei minus Electrons)
 <Oct20-2018> <03:18:49>  Symmetry  : ATOM
  Coordinates
    Atom         X           Y           Z   (Angstrom)
    1.N         0.000000    0.000000    0.000000
 <Oct20-2018> <03:18:49>  >>>> CORORT
 <Oct20-2018> <03:18:49>  >>>> FITINT
 <Oct20-2018> <03:18:49>  >>>> CLSMAT
 <Oct20-2018> <03:18:49>  >>>> ORTHON
 <Oct20-2018> <03:18:49>  >>>> GENPT
 <Oct20-2018> <03:18:49>  Block Length=  72
 <Oct20-2018> <03:18:50>  >>>> PTBAS
 <Oct20-2018> <03:18:50>  >>>> CYCLE
 <Oct20-2018> <03:18:50>    1
 <Oct20-2018> <03:18:50>    2  ErrMat   6.48691509  MaxEl  4.23027105
 <Oct20-2018> <03:18:50>    3  ErrMat   2.35803430  MaxEl -1.85751845
 <Oct20-2018> <03:18:50>    4  ErrMat   1.86381862  MaxEl -1.46785432
 <Oct20-2018> <03:18:50>    5  ErrMat   1.33323561  MaxEl -1.03613917
 <Oct20-2018> <03:18:50>    6  ErrMat   0.13846303  MaxEl -0.08998487
 <Oct20-2018> <03:18:50>    7  ErrMat   0.02452292  MaxEl  0.01602960
 <Oct20-2018> <03:18:50>    8  ErrMat   0.00018062  MaxEl -0.00010818
 <Oct20-2018> <03:18:50>    9  ErrMat   0.00003700  MaxEl  0.00002421
 <Oct20-2018> <03:18:50>   10  ErrMat   0.00000174  MaxEl  0.00000115
 <Oct20-2018> <03:18:50>   11  ErrMat   0.00000000  MaxEl  0.00000000
 <Oct20-2018> <03:18:50>  SCF converged
 <Oct20-2018> <03:18:50>   12  ErrMat   0.00000000  MaxEl  0.00000000
 <Oct20-2018> <03:18:50>   Solutions with partially occupied orbitals may not be
 <Oct20-2018> <03:18:50>   lowest in energy. You might consider lowering the
 <Oct20-2018> <03:18:50>   symmetry in the input and explicitly specifying integer
 <Oct20-2018> <03:18:50>   occupations. In that case always check that you obtain
 <Oct20-2018> <03:18:50>   an aufbau solution.
 <Oct20-2018> <03:18:50>  >>>> POPAN
 <Oct20-2018> <03:18:50>  >>>> DEBYE
 <Oct20-2018> <03:18:50>  NORMAL TERMINATION
 <Oct20-2018> <03:18:50>  END
 <Oct20-2018> <03:18:51>  ADF 2014  RunTime: Oct20-2018 03:18:51  Nodes: 1  Procs: 1
 <Oct20-2018> <03:18:51>  Carbon (TZP)
 <Oct20-2018> <03:18:51>  RunType   : CREATE
 <Oct20-2018> <03:18:51>  Net Charge: 0 (Nuclei minus Electrons)
 <Oct20-2018> <03:18:51>  Symmetry  : ATOM
  Coordinates
    Atom         X           Y           Z   (Angstrom)
    1.C         0.000000    0.000000    0.000000
 <Oct20-2018> <03:18:51>  >>>> CORORT
 <Oct20-2018> <03:18:51>  >>>> FITINT
 <Oct20-2018> <03:18:51>  >>>> CLSMAT
 <Oct20-2018> <03:18:51>  >>>> ORTHON
 <Oct20-2018> <03:18:51>  >>>> GENPT
 <Oct20-2018> <03:18:51>  Block Length=  72
 <Oct20-2018> <03:18:51>  >>>> PTBAS
 <Oct20-2018> <03:18:51>  >>>> CYCLE
 <Oct20-2018> <03:18:51>    1
 <Oct20-2018> <03:18:51>    2  ErrMat   4.50531919  MaxEl  3.32982074
 <Oct20-2018> <03:18:51>    3  ErrMat   1.48635618  MaxEl -1.21090385
 <Oct20-2018> <03:18:51>    4  ErrMat   1.13100668  MaxEl -0.94485795
 <Oct20-2018> <03:18:51>    5  ErrMat   0.81046408  MaxEl -0.68051008
 <Oct20-2018> <03:18:51>    6  ErrMat   0.06413409  MaxEl -0.04677579
 <Oct20-2018> <03:18:51>    7  ErrMat   0.01081995  MaxEl  0.00852528
 <Oct20-2018> <03:18:51>    8  ErrMat   0.00024080  MaxEl  0.00016547
 <Oct20-2018> <03:18:51>    9  ErrMat   0.00003133  MaxEl  0.00002330
 <Oct20-2018> <03:18:52>   10  ErrMat   0.00000102  MaxEl  0.00000075
 <Oct20-2018> <03:18:52>   11  ErrMat   0.00000001  MaxEl -0.00000001
 <Oct20-2018> <03:18:52>  SCF converged
 <Oct20-2018> <03:18:52>   12  ErrMat   0.00000000  MaxEl  0.00000000
 <Oct20-2018> <03:18:52>   Solutions with partially occupied orbitals may not be
 <Oct20-2018> <03:18:52>   lowest in energy. You might consider lowering the
 <Oct20-2018> <03:18:52>   symmetry in the input and explicitly specifying integer
 <Oct20-2018> <03:18:52>   occupations. In that case always check that you obtain
 <Oct20-2018> <03:18:52>   an aufbau solution.
 <Oct20-2018> <03:18:52>  >>>> POPAN
 <Oct20-2018> <03:18:52>  >>>> DEBYE
 <Oct20-2018> <03:18:52>  NORMAL TERMINATION
 <Oct20-2018> <03:18:52>  END
 <Oct20-2018> <03:18:52>  ADF 2014  RunTime: Oct20-2018 03:18:52  Nodes: 1  Procs: 1
 <Oct20-2018> <03:18:52>  Chlorine (TZP)
 <Oct20-2018> <03:18:52>  RunType   : CREATE
 <Oct20-2018> <03:18:52>  Net Charge: 0 (Nuclei minus Electrons)
 <Oct20-2018> <03:18:52>  Symmetry  : ATOM
  Coordinates
    Atom         X           Y           Z   (Angstrom)
    1.Cl        0.000000    0.000000    0.000000
 <Oct20-2018> <03:18:52>  >>>> CORORT
 <Oct20-2018> <03:18:52>  >>>> FITINT
 <Oct20-2018> <03:18:52>  >>>> CLSMAT
 <Oct20-2018> <03:18:52>  >>>> ORTHON
 <Oct20-2018> <03:18:52>  >>>> GENPT
 <Oct20-2018> <03:18:52>  Block Length=  93
 <Oct20-2018> <03:18:52>  >>>> PTBAS
 <Oct20-2018> <03:18:52>  >>>> CYCLE
 <Oct20-2018> <03:18:53>    1
 <Oct20-2018> <03:18:53>    2  ErrMat  37.95672703  MaxEl 10.76006262
 <Oct20-2018> <03:18:53>    3  ErrMat  19.65870331  MaxEl -6.32847869
 <Oct20-2018> <03:18:53>    4  ErrMat  12.30113471  MaxEl -4.45815247
 <Oct20-2018> <03:18:53>    5  ErrMat   8.19796172  MaxEl -2.96444553
 <Oct20-2018> <03:18:53>    6  ErrMat   0.33550976  MaxEl  0.12787551
 <Oct20-2018> <03:18:53>    7  ErrMat   0.23114132  MaxEl  0.09620075
 <Oct20-2018> <03:18:53>    8  ErrMat   0.01030588  MaxEl -0.00426746
 <Oct20-2018> <03:18:53>    9  ErrMat   0.00030336  MaxEl  0.00014126
 <Oct20-2018> <03:18:53>   10  ErrMat   0.00000552  MaxEl  0.00000308
 <Oct20-2018> <03:18:53>   11  ErrMat   0.00000048  MaxEl  0.00000021
 <Oct20-2018> <03:18:53>   12  ErrMat   0.00000000  MaxEl  0.00000000
 <Oct20-2018> <03:18:53>  SCF converged
 <Oct20-2018> <03:18:53>   13  ErrMat   0.00000000  MaxEl  0.00000000
 <Oct20-2018> <03:18:53>   Solutions with partially occupied orbitals may not be
 <Oct20-2018> <03:18:53>   lowest in energy. You might consider lowering the
 <Oct20-2018> <03:18:53>   symmetry in the input and explicitly specifying integer
 <Oct20-2018> <03:18:53>   occupations. In that case always check that you obtain
 <Oct20-2018> <03:18:53>   an aufbau solution.
 <Oct20-2018> <03:18:53>  >>>> POPAN
 <Oct20-2018> <03:18:53>  >>>> DEBYE
 <Oct20-2018> <03:18:53>  NORMAL TERMINATION
 <Oct20-2018> <03:18:53>  END
 <Oct20-2018> <03:18:54>  ADF 2014  RunTime: Oct20-2018 03:18:54  Nodes: 1  Procs: 1
 <Oct20-2018> <03:18:54>  Iron (TZP)
 <Oct20-2018> <03:18:54>  RunType   : CREATE
 <Oct20-2018> <03:18:54>  Net Charge: 0 (Nuclei minus Electrons)
 <Oct20-2018> <03:18:54>  Symmetry  : ATOM
  Coordinates
    Atom         X           Y           Z   (Angstrom)
    1.Fe        0.000000    0.000000    0.000000
 <Oct20-2018> <03:18:54>  >>>> CORORT
 <Oct20-2018> <03:18:54>  >>>> FITINT
 <Oct20-2018> <03:18:54>  >>>> CLSMAT
 <Oct20-2018> <03:18:54>  >>>> ORTHON
 <Oct20-2018> <03:18:54>  >>>> GENPT
 <Oct20-2018> <03:18:54>  Block Length= 106
 <Oct20-2018> <03:18:54>  >>>> PTBAS
 <Oct20-2018> <03:18:54>  >>>> CYCLE
 <Oct20-2018> <03:18:54>    1
 <Oct20-2018> <03:18:54>    2  ErrMat  75.60835190  MaxEl 22.85366866
 <Oct20-2018> <03:18:54>    3  ErrMat  27.21594438  MaxEl -7.55385769
 <Oct20-2018> <03:18:55>    4  ErrMat  21.40027266  MaxEl  6.77828020
 <Oct20-2018> <03:18:55>    5  ErrMat  14.85520077  MaxEl  5.67649910
 <Oct20-2018> <03:18:55>    6  ErrMat   5.49195086  MaxEl -1.58561494
 <Oct20-2018> <03:18:55>    7  ErrMat   3.53116375  MaxEl -0.98621775
 <Oct20-2018> <03:18:55>    8  ErrMat   0.79456171  MaxEl  0.21643490
 <Oct20-2018> <03:18:55>    9  ErrMat   0.01047290  MaxEl -0.00345500
 <Oct20-2018> <03:18:55>   10  ErrMat   0.00280575  MaxEl  0.00070300
 <Oct20-2018> <03:18:55>   11  ErrMat   0.00034913  MaxEl  0.00010308
 <Oct20-2018> <03:18:55>   12  ErrMat   0.00000536  MaxEl -0.00000134
 <Oct20-2018> <03:18:55>   13  ErrMat   0.00000012  MaxEl  0.00000003
 <Oct20-2018> <03:18:55>   14  ErrMat   0.00000001  MaxEl  0.00000000
 <Oct20-2018> <03:18:55>  SCF converged
 <Oct20-2018> <03:18:55>   15  ErrMat   0.00000000  MaxEl  0.00000000
 <Oct20-2018> <03:18:55>   Solutions with partially occupied orbitals may not be
 <Oct20-2018> <03:18:55>   lowest in energy. You might consider lowering the
 <Oct20-2018> <03:18:55>   symmetry in the input and explicitly specifying integer
 <Oct20-2018> <03:18:55>   occupations. In that case always check that you obtain
 <Oct20-2018> <03:18:55>   an aufbau solution.
 <Oct20-2018> <03:18:55>  >>>> POPAN
 <Oct20-2018> <03:18:55>  >>>> DEBYE
 <Oct20-2018> <03:18:56>  NORMAL TERMINATION
 <Oct20-2018> <03:18:56>  END


 Parallel Execution: Process Information
 ==============================================================================
 Rank   Node Name                              NodeID   MyNodeRank  NodeMaster
    0   node0405                                  0          0          0
    1   node0405                                  0          1         -1
    2   node0405                                  0          2         -1
    3   node0405                                  0          3         -1
    4   node0405                                  0          4         -1
    5   node0405                                  0          5         -1
    6   node0405                                  0          6         -1
    7   node0405                                  0          7         -1
 ==============================================================================


Title FeCl2L2_H

COMMENT
1 molecules try AIM, S = 2
END

UNITS
  length angstrom
END

::Atoms Internal
Atoms Cartesian
Fe       0.000000000      0.000000000     -0.000004000
Cl       0.014072000     -0.150572000     -2.394294000
N        0.229714000      2.238087000     -0.124274000
N        2.210380000      0.380686000     -0.015808000
N        3.274498000     -0.351633000      0.009920000
N        4.331370000      0.488973000     -0.012148000
C       -0.793248000      3.091461000     -0.188646000
H       -1.781200000      2.645155000     -0.198370000
C       -0.616916000      4.470142000     -0.241853000
H       -1.476256000      5.126504000     -0.294761000
C        0.679558000      4.974981000     -0.225305000
H        0.856788000      6.043590000     -0.263717000
C        1.748702000      4.090640000     -0.159925000
H        2.768316000      4.455810000     -0.146321000
C        1.484783000      2.720716000     -0.112490000
C        2.539175000      1.705921000     -0.054814000
C        3.913483000      1.782578000     -0.053058000
H        4.601313000      2.607115000     -0.108349000
Cl      -0.014072000      0.150573000      2.394285000
N       -0.229714000     -2.238086000      0.124266000
N       -2.210380000     -0.380685000      0.015797000
N       -3.274498000      0.351633000     -0.009929000
N       -4.331370000     -0.488973000      0.012145000
C        0.793248000     -3.091459000      0.188639000
H        1.781201000     -2.645153000      0.198364000
C        0.616917000     -4.470141000      0.241847000
H        1.476257000     -5.126502000      0.294756000
C       -0.679557000     -4.974980000      0.225296000
H       -0.856787000     -6.043589000      0.263707000
C       -1.748701000     -4.090640000      0.159914000
H       -2.768315000     -4.455810000      0.146306000
C       -1.484783000     -2.720715000      0.112482000
C       -2.539175000     -1.705921000      0.054801000
C       -3.913482000     -1.782579000      0.053024000
H       -4.601313000     -2.607117000      0.108301000
C        5.664448000     -0.018605000     -0.008697000
C        6.658127000      0.650381000      0.704109000
C        5.950849000     -1.181292000     -0.722922000
C        7.958385000      0.153857000      0.687563000
C        7.251257000     -1.674485000     -0.718182000
C        8.257372000     -1.007981000     -0.020388000
H        6.413536000      1.530736000      1.285873000
H        5.160770000     -1.677702000     -1.270206000
H        8.733387000      0.669296000      1.242349000
H        7.479668000     -2.577716000     -1.271493000
H        9.269623000     -1.394579000     -0.025686000
C       -5.664448000      0.018604000      0.008710000
C       -6.658131000     -0.650373000     -0.704099000
C       -5.950846000      1.181283000      0.722950000
C       -7.958389000     -0.153851000     -0.687539000
C       -7.251255000      1.674474000      0.718224000
C       -8.257373000      1.007978000      0.020428000
H       -6.413543000     -1.530721000     -1.285875000
H       -5.160765000      1.677687000      1.270236000
H       -8.733394000     -0.669283000     -1.242327000
H       -7.479663000      2.577699000      1.271547000
H       -9.269624000      1.394576000      0.025736000
end

SYMMETRY nosym

CHARGE 0 4 :: S = 4/2 per molecule

unrestricted

INTEGRATION  6.0  :: 5 = Std for Geom Opt / TS, 4 = LT

::RELATIVISTIC Scalar ZORA
::Relativistic Spinorbit ZORA

::GEOMETRY
::  Frequencies
::  TransitionState
::  Iterations 200
::  Convergence e=0.001 grad=0.001 rad=0.01     :: Std for Geom Opt / TS, LT =  e=0.001 grad=0.01 rad=0.01
::END

SCF
  Iterations 1000
  Convergens 1e-6     :: Std for Geom Opt / TS, LT = 1e-5
END

XC
::  gga OLYP
   hybrid b3lyp
::DISPERSION Grimme3
END

FULLSCF
NOPRINT LOGFILE
BADER energy

Fragments
H t21.H
N t21.N
C t21.C
Cl t21.Cl
Fe t21.Fe
End
end input

 *******************************************************************************
 *                                                                             *
 *  -------------------------------------                                      *
 *   Amsterdam Density Functional  (ADF)         2014                          *
 *  -------------------------------------                                      *
 *                                               r48167 2015-10-14             *
 *                                                                             *
 *                                                                             *
 *                              =================                              *
 *                              |               |                              *
 *                              |     A D F     |                              *
 *                              |               |                              *
 *                              =================                              *
 *                                                                             *
 *                                                                             *
 *   Online information and documentation:  http://www.scm.com                 *
 *   E-mail:  support@scm.com   info@scm.com                                   *
 *                                                                             *
 *   Scientific publications using ADF results must be properly referenced     *
 *   See the User Manuals (or the web site) for recommended citations          *
 *   The terms and conditions of the End User License Agreement apply to       *
 *   the use of ADF, http://www.scm.com/Sales/LicAgreement.html                *
 *                                                                             *
 **********************  x86_64_linux_intel / intelmpi  ************************
 
 Licensed to: Dr. Jeanet Conradie / University of the Free State / Bloemfontein / ZA
 SCM User ID: u7775
  
 ADF 2014  RunTime: Oct20-2018 03:18:56  Nodes: 1  Procs: 8

 Temporary files are created in /scratch/conradj/558868.ui.FeCl2L12_H_trans1_AIM/kid_0.yLHoLW


Communication costs MPI_COMM_WORLD:      5.635 usec per message,   0.0333 usec per 8-byte item
Communication costs for intra-node:     10.962 usec per message,   0.0196 usec per 8-byte item

 FeCl2L2_H

 *** Comments in Input File:

 1 molecules try AIM, S = 2

 -------------------------------------------------------------------------------


 ===========================
 A T T A C H E D   F I L E S
 ===========================
  


 ===============================
 M O D E L   P A R A M E T E R S
 ===============================
  
 DENSITY FUNCTIONAL POTENTIAL (scf)
    Hybrid:                            B3LYP                                   == Not Default ==

 SPIN  (restricted / unrestr.)
    Molecule:                          UNrestricted                            == Not Default ==
    Fragments:                         Restricted                               

 OTHER ASPECTS
    Relativistic Corrections:          ---                                      

    Nuclear Charge Density Model:      Point Charge Nuclei                                                                                                                                                                                     
    Core Treatment:                    Frozen Orbital(s)                        

    Hyperfine or Zeeman Interaction:   ---                                      


 Fragment File(s)
 ----------------
 Fe:
         file : t21.Fe
         jobid: ADF 2014  RunTime: Oct20-2018 03:18:54  Nodes: 1  Procs: 1
         title: Iron (TZP)
 Cl:
         file : t21.Cl
         jobid: ADF 2014  RunTime: Oct20-2018 03:18:52  Nodes: 1  Procs: 1
         title: Chlorine (TZP)
 N:
         file : t21.N
         jobid: ADF 2014  RunTime: Oct20-2018 03:18:49  Nodes: 1  Procs: 1
         title: Nitrogen (TZP)
 C:
         file : t21.C
         jobid: ADF 2014  RunTime: Oct20-2018 03:18:51  Nodes: 1  Procs: 1
         title: Carbon (TZP)
 H:
         file : t21.H
         jobid: ADF 2014  RunTime: Oct20-2018 03:18:48  Nodes: 1  Procs: 1
         title: Hydrogen (TZP)


                                        ************************************
                                        *  R U N   T Y P E : SINGLE POINT  *
                                        ************************************
  


 ===============
 G E O M E T R Y  ***  3D  Molecule  ***
 ===============
  

 ATOMS
 =====                            X Y Z                    CHARGE
                                (Angstrom)             Nucl     +Core       At.Mass
                       --------------------------    ----------------       -------
    1  Fe              0.0000    0.0000    0.0000     26.00     26.00       55.9349
    2  Cl              0.0141   -0.1506   -2.3943     17.00     17.00       34.9689
    3  N               0.2297    2.2381   -0.1243      7.00      7.00       14.0031
    4  N               2.2104    0.3807   -0.0158      7.00      7.00       14.0031
    5  N               3.2745   -0.3516    0.0099      7.00      7.00       14.0031
    6  N               4.3314    0.4890   -0.0121      7.00      7.00       14.0031
    7  C              -0.7932    3.0915   -0.1886      6.00      6.00       12.0000
    8  H              -1.7812    2.6452   -0.1984      1.00      1.00        1.0078
    9  C              -0.6169    4.4701   -0.2419      6.00      6.00       12.0000
   10  H              -1.4763    5.1265   -0.2948      1.00      1.00        1.0078
   11  C               0.6796    4.9750   -0.2253      6.00      6.00       12.0000
   12  H               0.8568    6.0436   -0.2637      1.00      1.00        1.0078
   13  C               1.7487    4.0906   -0.1599      6.00      6.00       12.0000
   14  H               2.7683    4.4558   -0.1463      1.00      1.00        1.0078
   15  C               1.4848    2.7207   -0.1125      6.00      6.00       12.0000
   16  C               2.5392    1.7059   -0.0548      6.00      6.00       12.0000
   17  C               3.9135    1.7826   -0.0531      6.00      6.00       12.0000
   18  H               4.6013    2.6071   -0.1083      1.00      1.00        1.0078
   19  Cl             -0.0141    0.1506    2.3943     17.00     17.00       34.9689
   20  N              -0.2297   -2.2381    0.1243      7.00      7.00       14.0031
   21  N              -2.2104   -0.3807    0.0158      7.00      7.00       14.0031
   22  N              -3.2745    0.3516   -0.0099      7.00      7.00       14.0031
   23  N              -4.3314   -0.4890    0.0121      7.00      7.00       14.0031
   24  C               0.7932   -3.0915    0.1886      6.00      6.00       12.0000
   25  H               1.7812   -2.6452    0.1984      1.00      1.00        1.0078
   26  C               0.6169   -4.4701    0.2418      6.00      6.00       12.0000
   27  H               1.4763   -5.1265    0.2948      1.00      1.00        1.0078
   28  C              -0.6796   -4.9750    0.2253      6.00      6.00       12.0000
   29  H              -0.8568   -6.0436    0.2637      1.00      1.00        1.0078
   30  C              -1.7487   -4.0906    0.1599      6.00      6.00       12.0000
   31  H              -2.7683   -4.4558    0.1463      1.00      1.00        1.0078
   32  C              -1.4848   -2.7207    0.1125      6.00      6.00       12.0000
   33  C              -2.5392   -1.7059    0.0548      6.00      6.00       12.0000
   34  C              -3.9135   -1.7826    0.0530      6.00      6.00       12.0000
   35  H              -4.6013   -2.6071    0.1083      1.00      1.00        1.0078
   36  C               5.6644   -0.0186   -0.0087      6.00      6.00       12.0000
   37  C               6.6581    0.6504    0.7041      6.00      6.00       12.0000
   38  C               5.9508   -1.1813   -0.7229      6.00      6.00       12.0000
   39  C               7.9584    0.1539    0.6876      6.00      6.00       12.0000
   40  C               7.2513   -1.6745   -0.7182      6.00      6.00       12.0000
   41  C               8.2574   -1.0080   -0.0204      6.00      6.00       12.0000
   42  H               6.4135    1.5307    1.2859      1.00      1.00        1.0078
   43  H               5.1608   -1.6777   -1.2702      1.00      1.00        1.0078
   44  H               8.7334    0.6693    1.2423      1.00      1.00        1.0078
   45  H               7.4797   -2.5777   -1.2715      1.00      1.00        1.0078
   46  H               9.2696   -1.3946   -0.0257      1.00      1.00        1.0078
   47  C              -5.6644    0.0186    0.0087      6.00      6.00       12.0000
   48  C              -6.6581   -0.6504   -0.7041      6.00      6.00       12.0000
   49  C              -5.9508    1.1813    0.7229      6.00      6.00       12.0000
   50  C              -7.9584   -0.1539   -0.6875      6.00      6.00       12.0000
   51  C              -7.2513    1.6745    0.7182      6.00      6.00       12.0000
   52  C              -8.2574    1.0080    0.0204      6.00      6.00       12.0000
   53  H              -6.4135   -1.5307   -1.2859      1.00      1.00        1.0078
   54  H              -5.1608    1.6777    1.2702      1.00      1.00        1.0078
   55  H              -8.7334   -0.6693   -1.2423      1.00      1.00        1.0078
   56  H              -7.4797    2.5777    1.2715      1.00      1.00        1.0078
   57  H              -9.2696    1.3946    0.0257      1.00      1.00        1.0078


 FRAGMENTS
 =========                                     Atoms in this Fragment     Cart. coord.s (Angstrom)
                                               -------------------------------------------------------
    1  Fe                                                1  Fe           0.0000    0.0000    0.0000
    2  Cl                                                2  Cl           0.0141   -0.1506   -2.3943
    3  Cl                                               19  Cl          -0.0141    0.1506    2.3943
    4  N                                                 3  N            0.2297    2.2381   -0.1243
    5  N                                                 4  N            2.2104    0.3807   -0.0158
    6  N                                                 5  N            3.2745   -0.3516    0.0099
    7  N                                                 6  N            4.3314    0.4890   -0.0121
    8  N                                                20  N           -0.2297   -2.2381    0.1243
    9  N                                                21  N           -2.2104   -0.3807    0.0158
   10  N                                                22  N           -3.2745    0.3516   -0.0099
   11  N                                                23  N           -4.3314   -0.4890    0.0121
   12  C                                                 7  C           -0.7932    3.0915   -0.1886
   13  C                                                 9  C           -0.6169    4.4701   -0.2419
   14  C                                                11  C            0.6796    4.9750   -0.2253
   15  C                                                13  C            1.7487    4.0906   -0.1599
   16  C                                                15  C            1.4848    2.7207   -0.1125
   17  C                                                16  C            2.5392    1.7059   -0.0548
   18  C                                                17  C            3.9135    1.7826   -0.0531
   19  C                                                24  C            0.7932   -3.0915    0.1886
   20  C                                                26  C            0.6169   -4.4701    0.2418
   21  C                                                28  C           -0.6796   -4.9750    0.2253
   22  C                                                30  C           -1.7487   -4.0906    0.1599
   23  C                                                32  C           -1.4848   -2.7207    0.1125
   24  C                                                33  C           -2.5392   -1.7059    0.0548
   25  C                                                34  C           -3.9135   -1.7826    0.0530
   26  C                                                36  C            5.6644   -0.0186   -0.0087
   27  C                                                37  C            6.6581    0.6504    0.7041
   28  C                                                38  C            5.9508   -1.1813   -0.7229
   29  C                                                39  C            7.9584    0.1539    0.6876
   30  C                                                40  C            7.2513   -1.6745   -0.7182
   31  C                                                41  C            8.2574   -1.0080   -0.0204
   32  C                                                47  C           -5.6644    0.0186    0.0087
   33  C                                                48  C           -6.6581   -0.6504   -0.7041
   34  C                                                49  C           -5.9508    1.1813    0.7229
   35  C                                                50  C           -7.9584   -0.1539   -0.6875
   36  C                                                51  C           -7.2513    1.6745    0.7182
   37  C                                                52  C           -8.2574    1.0080    0.0204
   38  H                                                 8  H           -1.7812    2.6452   -0.1984
   39  H                                                10  H           -1.4763    5.1265   -0.2948
   40  H                                                12  H            0.8568    6.0436   -0.2637
   41  H                                                14  H            2.7683    4.4558   -0.1463
   42  H                                                18  H            4.6013    2.6071   -0.1083
   43  H                                                25  H            1.7812   -2.6452    0.1984
   44  H                                                27  H            1.4763   -5.1265    0.2948
   45  H                                                29  H           -0.8568   -6.0436    0.2637
   46  H                                                31  H           -2.7683   -4.4558    0.1463
   47  H                                                35  H           -4.6013   -2.6071    0.1083
   48  H                                                42  H            6.4135    1.5307    1.2859
   49  H                                                43  H            5.1608   -1.6777   -1.2702
   50  H                                                44  H            8.7334    0.6693    1.2423
   51  H                                                45  H            7.4797   -2.5777   -1.2715
   52  H                                                46  H            9.2696   -1.3946   -0.0257
   53  H                                                53  H           -6.4135   -1.5307   -1.2859
   54  H                                                54  H           -5.1608    1.6777    1.2702
   55  H                                                55  H           -8.7334   -0.6693   -1.2423
   56  H                                                56  H           -7.4797    2.5777    1.2715
   57  H                                                57  H           -9.2696    1.3946    0.0257


 =====================================
 S Y M M E T R Y ,   E L E C T R O N S
 =====================================
  
 Symmetry: NOSYM

 Irreducible Representations, including subspecies
 -------------------------------------------------
 A


 Configuration of Valence Electrons
 ==================================
 ( determined in the SCF procedure )

 Total:   148 (Spin-A)  + 144 (Spin-B)

 Net Charge: 0 (Nuclei minus Electrons)
 Spin polar: 4 (Spin_A minus Spin_B electrons)

 Aufbau principle for MO occupations will be applied through SCF cycle no.      30
 Thereafter, the program will assign electrons to MOs that are spatially
 similar to the occupied MOs in a "reference" cycle ("KeepOrbitals").
 The reference cycle is always the PREVIOUS cycle: it will evolve with
 the SCF procedure.
  
 Dependency key set in case of Hartree-Fock or hybrid functionals
 Dependency parameter basis set:   4.000000000000000E-003
1
 ***************************************************************************************************


                                      ****************************************
                                      *  B U I L D : (Fragments, Functions)  *
                                      ****************************************
  


 =======
 S F O s  ***  (Symmetrized Fragment Orbitals)  ***
 =======
  
 SFOs are linear combinations of (valence) Fragment Orbitals (FOs), such that the SFOs transform as the
 irreducible representations of the (molecular) symmetry group. Each SFO is therefore characterized by
 an irrep of the molecule and by a few (or only one) generating FOs.
 The SFOs constitute a symmetry-adapted basis for the Fock matrix. The MO eigenvector coefficients in
 this basis provide a direct interpretation of the MOs in terms of Frontier Orbital Theory.

 The SFOs are combined with auxiliary Core Functions (CFs) to ensure orthogonalization on the (frozen)
 Core Orbitals (COs). The Core-orthogonalized SFOs (CSFOs) constitute the true Fock basis.

 The FOs, and hence also the (C)SFOs are combinations of the elementary basis functions (BAS). The basis
 functions that participate in the description of the SFOs depend on the irrep. The indices of the
 involved functions are printed below for each irrep.
 (The complete list of primitive basis functions is printed in another section)

 Total nr. of (C)SFOs (summation over all irreps) :   862

 NOTE: a (C)SFO that is defined as a combination of more than one FO is usually NOT normalized.


                                       === A ===
 Nr. of SFOs :  862
 Cartesian basis functions that participate in this irrep (total number =   901) :
      1     2     3     4    11    12    40    41    42     5
      8    13    16    19    43     6     9    14    17    20
     44     7    10    15    18    21    45    22    28    34
     23    29    35    24    30    36    25    31    37    26
     32    38    27    33    39    46    47    48    49    56
     57    58    50    53    59    62    65    51    54    60
     63    66    52    55    61    64    67    68    69    70
     71    72    73    74    75    76    77    84    85    86
     78    81    87    90    93    79    82    88    91    94
     80    83    89    92    95    96    97    98    99   100
    101   102   103   104   105   106   107   110   113   108
    111   114   109   112   115   116   117   118   119   120
    121   122   123   124   125   126   127   130   133   128
    131   134   129   132   135   136   137   138   139   140
    141   142   143   144   145   146   147   150   153   148
    151   154   149   152   155   156   157   158   159   160
    161   162   163   164   165   166   167   170   173   168
    171   174   169   172   175   176   177   178   179   180
    181   182   183   184   185   186   187   190   193   188
    191   194   189   192   195   196   197   198   199   200
    201   202   203   204   205   206   207   210   213   208
    211   214   209   212   215   216   217   218   219   220
    221   222   223   224   225   226   227   230   233   228
    231   234   229   232   235   236   237   238   239   240
    241   242   243   244   245   246   247   250   253   248
    251   254   249   252   255   256   257   258   259   260
    261   262   263   264   265   266   267   270   273   268
    271   274   269   272   275   276   277   278   279   280
    281   282   283   284   285   286   287   290   293   288
    291   294   289   292   295   296   297   298   299   300
    301   302   303   304   305   306   307   310   313   308
    311   314   309   312   315   316   317   318   319   320
    321   322   323   324   325   326   327   330   333   328
    331   334   329   332   335   336   337   338   339   340
    341   342   343   344   345   346   347   350   353   348
    351   354   349   352   355   356   357   358   359   360
    361   362   363   364   365   366   367   370   373   368
    371   374   369   372   375   376   377   378   379   380
    381   382   383   384   385   386   387   390   393   388
    391   394   389   392   395   396   397   398   399   400
    401   402   403   404   405   406   407   410   413   408
    411   414   409   412   415   416   417   418   419   420
    421   422   423   424   425   426   427   430   433   428
    431   434   429   432   435   436   437   438   439   440
    441   442   443   444   445   446   447   450   453   448
    451   454   449   452   455   456   457   458   459   460
    461   462   463   464   465   466   467   470   473   468
    471   474   469   472   475   476   477   478   479   480
    481   482   483   484   485   486   487   490   493   488
    491   494   489   492   495   496   497   498   499   500
    501   502   503   504   505   506   507   510   513   508
    511   514   509   512   515   516   517   518   519   520
    521   522   523   524   525   526   527   530   533   528
    531   534   529   532   535   536   537   538   539   540
    541   542   543   544   545   546   547   550   553   548
    551   554   549   552   555   556   557   558   559   560
    561   562   563   564   565   566   567   570   573   568
    571   574   569   572   575   576   577   578   579   580
    581   582   583   584   585   586   587   590   593   588
    591   594   589   592   595   596   597   598   599   600
    601   602   603   604   605   606   607   610   613   608
    611   614   609   612   615   616   617   618   619   620
    621   622   623   624   625   626   627   630   633   628
    631   634   629   632   635   636   637   638   639   640
    641   642   643   644   645   646   647   650   653   648
    651   654   649   652   655   656   657   658   659   660
    661   662   663   664   665   666   667   670   673   668
    671   674   669   672   675   676   677   678   679   680
    681   682   683   684   685   686   687   690   693   688
    691   694   689   692   695   696   697   698   699   700
    701   702   703   704   705   706   707   710   713   708
    711   714   709   712   715   716   717   718   719   720
    721   722   723   724   725   726   727   730   733   728
    731   734   729   732   735   736   737   738   739   740
    741   742   743   744   745   746   747   750   753   748
    751   754   749   752   755   756   757   758   759   760
    761   762   763   764   765   766   767   770   773   768
    771   774   769   772   775   776   777   778   779   780
    781   782   783   784   785   786   787   788   789   790
    791   792   793   794   795   796   797   798   799   800
    801   802   803   804   805   806   807   808   809   810
    811   812   813   814   815   816   817   818   819   820
    821   822   823   824   825   826   827   828   829   830
    831   832   833   834   835   836   837   838   839   840
    841   842   843   844   845   846   847   848   849   850
    851   852   853   854   855   856   857   858   859   860
    861   862   863   864   865   866   867   868   869   870
    871   872   873   874   875   876   877   878   879   880
    881   882   883   884   885   886   887   888   889   890
    891   892   893   894   895   896   897   898   899   900
    901

    SFO  (index         Fragment          Generating    Expansion in Fragment Orbitals
  indx  incl.CFs)   Occup   Orb.Energy   FragmentType  Coeff.   Orbital     on Fragment
 --------------------------------------------------------------------------------------
     1       1      2.000    -256.169 au  Fe            1.00      1 S               1
                        (   -6970.713 eV)
     2       2      2.000     -30.139 au  Fe            1.00      2 S               1
                        (    -820.114 eV)
     3       3      2.000      -3.564 au  Fe            1.00      3 S               1
                        (     -96.972 eV)
     4       4      2.000      -0.213 au  Fe            1.00      4 S               1
                        (      -5.798 eV)
     5       5       --         0.059 au  Fe            1.00      5 S               1
                        (       1.618 eV)
     6       6       --         0.644 au  Fe            1.00      6 S               1
                        (      17.524 eV)
     7       7       --         4.373 au  Fe            1.00      7 S               1
                        (     119.005 eV)
     8       8       --        30.136 au  Fe            1.00      8 S               1
                        (     820.037 eV)
     9       9       --       518.509 au  Fe            1.00      9 S               1
                        (   14109.360 eV)
    10      10      2.000     -26.002 au  Fe            1.00      1 P:x             1
                        (    -707.557 eV)
    11      11      2.000      -2.332 au  Fe            1.00      2 P:x             1
                        (     -63.447 eV)
    12      12       --        -0.002 au  Fe            1.00      3 P:x             1
                        (      -0.068 eV)
    13      13       --         1.219 au  Fe            1.00      4 P:x             1
                        (      33.171 eV)
    14      14       --         8.394 au  Fe            1.00      5 P:x             1
                        (     228.426 eV)
    15      15       --        67.098 au  Fe            1.00      6 P:x             1
                        (    1825.831 eV)
    16      16      2.000     -26.002 au  Fe            1.00      1 P:y             1
                        (    -707.557 eV)
    17      17      2.000      -2.332 au  Fe            1.00      2 P:y             1
                        (     -63.447 eV)
    18      18       --        -0.002 au  Fe            1.00      3 P:y             1
                        (      -0.068 eV)
    19      19       --         1.219 au  Fe            1.00      4 P:y             1
                        (      33.171 eV)
    20      20       --         8.394 au  Fe            1.00      5 P:y             1
                        (     228.426 eV)
    21      21       --        67.098 au  Fe            1.00      6 P:y             1
                        (    1825.831 eV)
    22      22      2.000     -26.002 au  Fe            1.00      1 P:z             1
                        (    -707.557 eV)
    23      23      2.000      -2.332 au  Fe            1.00      2 P:z             1
                        (     -63.447 eV)
    24      24       --        -0.002 au  Fe            1.00      3 P:z             1
                        (      -0.068 eV)
    25      25       --         1.219 au  Fe            1.00      4 P:z             1
                        (      33.171 eV)
    26      26       --         8.394 au  Fe            1.00      5 P:z             1
                        (     228.426 eV)
    27      27       --        67.098 au  Fe            1.00      6 P:z             1
                        (    1825.831 eV)
    28      28      1.200      -0.304 au  Fe            1.00      1 D:z2            1
                        (      -8.279 eV)
    29      29       --         0.500 au  Fe            1.00      2 D:z2            1
                        (      13.596 eV)
    30      30       --         4.858 au  Fe            1.00      3 D:z2            1
                        (     132.185 eV)
    31      31      1.200      -0.304 au  Fe            1.00      1 D:x2-y2         1
                        (      -8.279 eV)
    32      32       --         0.500 au  Fe            1.00      2 D:x2-y2         1
                        (      13.596 eV)
    33      33       --         4.858 au  Fe            1.00      3 D:x2-y2         1
                        (     132.185 eV)
    34      34      1.200      -0.304 au  Fe            1.00      1 D:xy            1
                        (      -8.279 eV)
    35      35       --         0.500 au  Fe            1.00      2 D:xy            1
                        (      13.596 eV)
    36      36       --         4.858 au  Fe            1.00      3 D:xy            1
                        (     132.185 eV)
    37      37      1.200      -0.304 au  Fe            1.00      1 D:xz            1
                        (      -8.279 eV)
    38      38       --         0.500 au  Fe            1.00      2 D:xz            1
                        (      13.596 eV)
    39      39       --         4.858 au  Fe            1.00      3 D:xz            1
                        (     132.185 eV)
    40      40      1.200      -0.304 au  Fe            1.00      1 D:yz            1
                        (      -8.279 eV)
    41      41       --         0.500 au  Fe            1.00      2 D:yz            1
                        (      13.596 eV)
    42      42       --         4.858 au  Fe            1.00      3 D:yz            1
                        (     132.185 eV)
    43      43      2.000    -101.573 au  Cl            1.00      1 S               2
                        (   -2763.950 eV)
    44      44      2.000      -9.507 au  Cl            1.00      2 S               2
                        (    -258.705 eV)
    45      45      2.000      -0.826 au  Cl            1.00      3 S               2
                        (     -22.469 eV)
    46      46       --         0.224 au  Cl            1.00      4 S               2
                        (       6.084 eV)
    47      47       --         2.073 au  Cl            1.00      5 S               2
                        (      56.416 eV)
    48      48       --        12.919 au  Cl            1.00      6 S               2
                        (     351.531 eV)
    49      49       --       215.576 au  Cl            1.00      7 S               2
                        (    5866.126 eV)
    50      50      2.000      -7.261 au  Cl            1.00      1 P:x             2
                        (    -197.594 eV)
    51      51      1.667      -0.345 au  Cl            1.00      2 P:x             2
                        (      -9.401 eV)
    52      52       --         0.251 au  Cl            1.00      3 P:x             2
                        (       6.842 eV)
    53      53       --         2.178 au  Cl            1.00      4 P:x             2
                        (      59.266 eV)
    54      54       --        19.086 au  Cl            1.00      5 P:x             2
                        (     519.368 eV)
    55      55      2.000      -7.261 au  Cl            1.00      1 P:y             2
                        (    -197.594 eV)
    56      56      1.667      -0.345 au  Cl            1.00      2 P:y             2
                        (      -9.401 eV)
    57      57       --         0.251 au  Cl            1.00      3 P:y             2
                        (       6.842 eV)
    58      58       --         2.178 au  Cl            1.00      4 P:y             2
                        (      59.266 eV)
    59      59       --        19.086 au  Cl            1.00      5 P:y             2
                        (     519.368 eV)
    60      60      2.000      -7.261 au  Cl            1.00      1 P:z             2
                        (    -197.594 eV)
    61      61      1.667      -0.345 au  Cl            1.00      2 P:z             2
                        (      -9.401 eV)
    62      62       --         0.251 au  Cl            1.00      3 P:z             2
                        (       6.842 eV)
    63      63       --         2.178 au  Cl            1.00      4 P:z             2
                        (      59.266 eV)
    64      64       --        19.086 au  Cl            1.00      5 P:z             2
                        (     519.368 eV)
    65      65       --         0.433 au  Cl            1.00      1 D:z2            2
                        (      11.776 eV)
    66      66       --         0.433 au  Cl            1.00      1 D:x2-y2         2
                        (      11.776 eV)
    67      67       --         0.433 au  Cl            1.00      1 D:xy            2
                        (      11.776 eV)
    68      68       --         0.433 au  Cl            1.00      1 D:xz            2
                        (      11.776 eV)
    69      69       --         0.433 au  Cl            1.00      1 D:yz            2
                        (      11.776 eV)
    70      70      2.000    -101.573 au  Cl            1.00      1 S               3
                        (   -2763.950 eV)
    71      71      2.000      -9.507 au  Cl            1.00      2 S               3
                        (    -258.705 eV)
    72      72      2.000      -0.826 au  Cl            1.00      3 S               3
                        (     -22.469 eV)
    73      73       --         0.224 au  Cl            1.00      4 S               3
                        (       6.084 eV)
    74      74       --         2.073 au  Cl            1.00      5 S               3
                        (      56.416 eV)
    75      75       --        12.919 au  Cl            1.00      6 S               3
                        (     351.531 eV)
    76      76       --       215.576 au  Cl            1.00      7 S               3
                        (    5866.126 eV)
    77      77      2.000      -7.261 au  Cl            1.00      1 P:x             3
                        (    -197.594 eV)
    78      78      1.667      -0.345 au  Cl            1.00      2 P:x             3
                        (      -9.401 eV)
    79      79       --         0.251 au  Cl            1.00      3 P:x             3
                        (       6.842 eV)
    80      80       --         2.178 au  Cl            1.00      4 P:x             3
                        (      59.266 eV)
    81      81       --        19.086 au  Cl            1.00      5 P:x             3
                        (     519.368 eV)
    82      82      2.000      -7.261 au  Cl            1.00      1 P:y             3
                        (    -197.594 eV)
    83      83      1.667      -0.345 au  Cl            1.00      2 P:y             3
                        (      -9.401 eV)
    84      84       --         0.251 au  Cl            1.00      3 P:y             3
                        (       6.842 eV)
    85      85       --         2.178 au  Cl            1.00      4 P:y             3
                        (      59.266 eV)
    86      86       --        19.086 au  Cl            1.00      5 P:y             3
                        (     519.368 eV)
    87      87      2.000      -7.261 au  Cl            1.00      1 P:z             3
                        (    -197.594 eV)
    88      88      1.667      -0.345 au  Cl            1.00      2 P:z             3
                        (      -9.401 eV)
    89      89       --         0.251 au  Cl            1.00      3 P:z             3
                        (       6.842 eV)
    90      90       --         2.178 au  Cl            1.00      4 P:z             3
                        (      59.266 eV)
    91      91       --        19.086 au  Cl            1.00      5 P:z             3
                        (     519.368 eV)
    92      92       --         0.433 au  Cl            1.00      1 D:z2            3
                        (      11.776 eV)
    93      93       --         0.433 au  Cl            1.00      1 D:x2-y2         3
                        (      11.776 eV)
    94      94       --         0.433 au  Cl            1.00      1 D:xy            3
                        (      11.776 eV)
    95      95       --         0.433 au  Cl            1.00      1 D:xz            3
                        (      11.776 eV)
    96      96       --         0.433 au  Cl            1.00      1 D:yz            3
                        (      11.776 eV)
    97      97      2.000     -14.485 au  N             1.00      1 S               4
                        (    -394.151 eV)
    98      98      2.000      -0.757 au  N             1.00      2 S               4
                        (     -20.602 eV)
    99      99       --         0.554 au  N             1.00      3 S               4
                        (      15.062 eV)
   100     100       --         6.997 au  N             1.00      4 S               4
                        (     190.405 eV)
   101     101       --        64.400 au  N             1.00      5 S               4
                        (    1752.418 eV)
   102     102      1.000      -0.270 au  N             1.00      1 P:x             4
                        (      -7.335 eV)
   103     103       --         0.311 au  N             1.00      2 P:x             4
                        (       8.457 eV)
   104     104       --         3.375 au  N             1.00      3 P:x             4
                        (      91.843 eV)
   105     105      1.000      -0.270 au  N             1.00      1 P:y             4
                        (      -7.335 eV)
   106     106       --         0.311 au  N             1.00      2 P:y             4
                        (       8.457 eV)
   107     107       --         3.375 au  N             1.00      3 P:y             4
                        (      91.843 eV)
   108     108      1.000      -0.270 au  N             1.00      1 P:z             4
                        (      -7.335 eV)
   109     109       --         0.311 au  N             1.00      2 P:z             4
                        (       8.457 eV)
   110     110       --         3.375 au  N             1.00      3 P:z             4
                        (      91.843 eV)
   111     111       --         1.299 au  N             1.00      1 D:z2            4
                        (      35.360 eV)
   112     112       --         1.299 au  N             1.00      1 D:x2-y2         4
                        (      35.360 eV)
   113     113       --         1.299 au  N             1.00      1 D:xy            4
                        (      35.360 eV)
   114     114       --         1.299 au  N             1.00      1 D:xz            4
                        (      35.360 eV)
   115     115       --         1.299 au  N             1.00      1 D:yz            4
                        (      35.360 eV)
   116     116      2.000     -14.485 au  N             1.00      1 S               5
                        (    -394.151 eV)
   117     117      2.000      -0.757 au  N             1.00      2 S               5
                        (     -20.602 eV)
   118     118       --         0.554 au  N             1.00      3 S               5
                        (      15.062 eV)
   119     119       --         6.997 au  N             1.00      4 S               5
                        (     190.405 eV)
   120     120       --        64.400 au  N             1.00      5 S               5
                        (    1752.418 eV)
   121     121      1.000      -0.270 au  N             1.00      1 P:x             5
                        (      -7.335 eV)
   122     122       --         0.311 au  N             1.00      2 P:x             5
                        (       8.457 eV)
   123     123       --         3.375 au  N             1.00      3 P:x             5
                        (      91.843 eV)
   124     124      1.000      -0.270 au  N             1.00      1 P:y             5
                        (      -7.335 eV)
   125     125       --         0.311 au  N             1.00      2 P:y             5
                        (       8.457 eV)
   126     126       --         3.375 au  N             1.00      3 P:y             5
                        (      91.843 eV)
   127     127      1.000      -0.270 au  N             1.00      1 P:z             5
                        (      -7.335 eV)
   128     128       --         0.311 au  N             1.00      2 P:z             5
                        (       8.457 eV)
   129     129       --         3.375 au  N             1.00      3 P:z             5
                        (      91.843 eV)
   130     130       --         1.299 au  N             1.00      1 D:z2            5
                        (      35.360 eV)
   131     131       --         1.299 au  N             1.00      1 D:x2-y2         5
                        (      35.360 eV)
   132     132       --         1.299 au  N             1.00      1 D:xy            5
                        (      35.360 eV)
   133     133       --         1.299 au  N             1.00      1 D:xz            5
                        (      35.360 eV)
   134     134       --         1.299 au  N             1.00      1 D:yz            5
                        (      35.360 eV)
   135     135      2.000     -14.485 au  N             1.00      1 S               6
                        (    -394.151 eV)
   136     136      2.000      -0.757 au  N             1.00      2 S               6
                        (     -20.602 eV)
   137     137       --         0.554 au  N             1.00      3 S               6
                        (      15.062 eV)
   138     138       --         6.997 au  N             1.00      4 S               6
                        (     190.405 eV)
   139     139       --        64.400 au  N             1.00      5 S               6
                        (    1752.418 eV)
   140     140      1.000      -0.270 au  N             1.00      1 P:x             6
                        (      -7.335 eV)
   141     141       --         0.311 au  N             1.00      2 P:x             6
                        (       8.457 eV)
   142     142       --         3.375 au  N             1.00      3 P:x             6
                        (      91.843 eV)
   143     143      1.000      -0.270 au  N             1.00      1 P:y             6
                        (      -7.335 eV)
   144     144       --         0.311 au  N             1.00      2 P:y             6
                        (       8.457 eV)
   145     145       --         3.375 au  N             1.00      3 P:y             6
                        (      91.843 eV)
   146     146      1.000      -0.270 au  N             1.00      1 P:z             6
                        (      -7.335 eV)
   147     147       --         0.311 au  N             1.00      2 P:z             6
                        (       8.457 eV)
   148     148       --         3.375 au  N             1.00      3 P:z             6
                        (      91.843 eV)
   149     149       --         1.299 au  N             1.00      1 D:z2            6
                        (      35.360 eV)
   150     150       --         1.299 au  N             1.00      1 D:x2-y2         6
                        (      35.360 eV)
   151     151       --         1.299 au  N             1.00      1 D:xy            6
                        (      35.360 eV)
   152     152       --         1.299 au  N             1.00      1 D:xz            6
                        (      35.360 eV)
   153     153       --         1.299 au  N             1.00      1 D:yz            6
                        (      35.360 eV)
   154     154      2.000     -14.485 au  N             1.00      1 S               7
                        (    -394.151 eV)
   155     155      2.000      -0.757 au  N             1.00      2 S               7
                        (     -20.602 eV)
   156     156       --         0.554 au  N             1.00      3 S               7
                        (      15.062 eV)
   157     157       --         6.997 au  N             1.00      4 S               7
                        (     190.405 eV)
   158     158       --        64.400 au  N             1.00      5 S               7
                        (    1752.418 eV)
   159     159      1.000      -0.270 au  N             1.00      1 P:x             7
                        (      -7.335 eV)
   160     160       --         0.311 au  N             1.00      2 P:x             7
                        (       8.457 eV)
   161     161       --         3.375 au  N             1.00      3 P:x             7
                        (      91.843 eV)
   162     162      1.000      -0.270 au  N             1.00      1 P:y             7
                        (      -7.335 eV)
   163     163       --         0.311 au  N             1.00      2 P:y             7
                        (       8.457 eV)
   164     164       --         3.375 au  N             1.00      3 P:y             7
                        (      91.843 eV)
   165     165      1.000      -0.270 au  N             1.00      1 P:z             7
                        (      -7.335 eV)
   166     166       --         0.311 au  N             1.00      2 P:z             7
                        (       8.457 eV)
   167     167       --         3.375 au  N             1.00      3 P:z             7
                        (      91.843 eV)
   168     168       --         1.299 au  N             1.00      1 D:z2            7
                        (      35.360 eV)
   169     169       --         1.299 au  N             1.00      1 D:x2-y2         7
                        (      35.360 eV)
   170     170       --         1.299 au  N             1.00      1 D:xy            7
                        (      35.360 eV)
   171     171       --         1.299 au  N             1.00      1 D:xz            7
                        (      35.360 eV)
   172     172       --         1.299 au  N             1.00      1 D:yz            7
                        (      35.360 eV)
   173     173      2.000     -14.485 au  N             1.00      1 S               8
                        (    -394.151 eV)
   174     174      2.000      -0.757 au  N             1.00      2 S               8
                        (     -20.602 eV)
   175     175       --         0.554 au  N             1.00      3 S               8
                        (      15.062 eV)
   176     176       --         6.997 au  N             1.00      4 S               8
                        (     190.405 eV)
   177     177       --        64.400 au  N             1.00      5 S               8
                        (    1752.418 eV)
   178     178      1.000      -0.270 au  N             1.00      1 P:x             8
                        (      -7.335 eV)
   179     179       --         0.311 au  N             1.00      2 P:x             8
                        (       8.457 eV)
   180     180       --         3.375 au  N             1.00      3 P:x             8
                        (      91.843 eV)
   181     181      1.000      -0.270 au  N             1.00      1 P:y             8
                        (      -7.335 eV)
   182     182       --         0.311 au  N             1.00      2 P:y             8
                        (       8.457 eV)
   183     183       --         3.375 au  N             1.00      3 P:y             8
                        (      91.843 eV)
   184     184      1.000      -0.270 au  N             1.00      1 P:z             8
                        (      -7.335 eV)
   185     185       --         0.311 au  N             1.00      2 P:z             8
                        (       8.457 eV)
   186     186       --         3.375 au  N             1.00      3 P:z             8
                        (      91.843 eV)
   187     187       --         1.299 au  N             1.00      1 D:z2            8
                        (      35.360 eV)
   188     188       --         1.299 au  N             1.00      1 D:x2-y2         8
                        (      35.360 eV)
   189     189       --         1.299 au  N             1.00      1 D:xy            8
                        (      35.360 eV)
   190     190       --         1.299 au  N             1.00      1 D:xz            8
                        (      35.360 eV)
   191     191       --         1.299 au  N             1.00      1 D:yz            8
                        (      35.360 eV)
   192     192      2.000     -14.485 au  N             1.00      1 S               9
                        (    -394.151 eV)
   193     193      2.000      -0.757 au  N             1.00      2 S               9
                        (     -20.602 eV)
   194     194       --         0.554 au  N             1.00      3 S               9
                        (      15.062 eV)
   195     195       --         6.997 au  N             1.00      4 S               9
                        (     190.405 eV)
   196     196       --        64.400 au  N             1.00      5 S               9
                        (    1752.418 eV)
   197     197      1.000      -0.270 au  N             1.00      1 P:x             9
                        (      -7.335 eV)
   198     198       --         0.311 au  N             1.00      2 P:x             9
                        (       8.457 eV)
   199     199       --         3.375 au  N             1.00      3 P:x             9
                        (      91.843 eV)
   200     200      1.000      -0.270 au  N             1.00      1 P:y             9
                        (      -7.335 eV)
   201     201       --         0.311 au  N             1.00      2 P:y             9
                        (       8.457 eV)
   202     202       --         3.375 au  N             1.00      3 P:y             9
                        (      91.843 eV)
   203     203      1.000      -0.270 au  N             1.00      1 P:z             9
                        (      -7.335 eV)
   204     204       --         0.311 au  N             1.00      2 P:z             9
                        (       8.457 eV)
   205     205       --         3.375 au  N             1.00      3 P:z             9
                        (      91.843 eV)
   206     206       --         1.299 au  N             1.00      1 D:z2            9
                        (      35.360 eV)
   207     207       --         1.299 au  N             1.00      1 D:x2-y2         9
                        (      35.360 eV)
   208     208       --         1.299 au  N             1.00      1 D:xy            9
                        (      35.360 eV)
   209     209       --         1.299 au  N             1.00      1 D:xz            9
                        (      35.360 eV)
   210     210       --         1.299 au  N             1.00      1 D:yz            9
                        (      35.360 eV)
   211     211      2.000     -14.485 au  N             1.00      1 S              10
                        (    -394.151 eV)
   212     212      2.000      -0.757 au  N             1.00      2 S              10
                        (     -20.602 eV)
   213     213       --         0.554 au  N             1.00      3 S              10
                        (      15.062 eV)
   214     214       --         6.997 au  N             1.00      4 S              10
                        (     190.405 eV)
   215     215       --        64.400 au  N             1.00      5 S              10
                        (    1752.418 eV)
   216     216      1.000      -0.270 au  N             1.00      1 P:x            10
                        (      -7.335 eV)
   217     217       --         0.311 au  N             1.00      2 P:x            10
                        (       8.457 eV)
   218     218       --         3.375 au  N             1.00      3 P:x            10
                        (      91.843 eV)
   219     219      1.000      -0.270 au  N             1.00      1 P:y            10
                        (      -7.335 eV)
   220     220       --         0.311 au  N             1.00      2 P:y            10
                        (       8.457 eV)
   221     221       --         3.375 au  N             1.00      3 P:y            10
                        (      91.843 eV)
   222     222      1.000      -0.270 au  N             1.00      1 P:z            10
                        (      -7.335 eV)
   223     223       --         0.311 au  N             1.00      2 P:z            10
                        (       8.457 eV)
   224     224       --         3.375 au  N             1.00      3 P:z            10
                        (      91.843 eV)
   225     225       --         1.299 au  N             1.00      1 D:z2           10
                        (      35.360 eV)
   226     226       --         1.299 au  N             1.00      1 D:x2-y2        10
                        (      35.360 eV)
   227     227       --         1.299 au  N             1.00      1 D:xy           10
                        (      35.360 eV)
   228     228       --         1.299 au  N             1.00      1 D:xz           10
                        (      35.360 eV)
   229     229       --         1.299 au  N             1.00      1 D:yz           10
                        (      35.360 eV)
   230     230      2.000     -14.485 au  N             1.00      1 S              11
                        (    -394.151 eV)
   231     231      2.000      -0.757 au  N             1.00      2 S              11
                        (     -20.602 eV)
   232     232       --         0.554 au  N             1.00      3 S              11
                        (      15.062 eV)
   233     233       --         6.997 au  N             1.00      4 S              11
                        (     190.405 eV)
   234     234       --        64.400 au  N             1.00      5 S              11
                        (    1752.418 eV)
   235     235      1.000      -0.270 au  N             1.00      1 P:x            11
                        (      -7.335 eV)
   236     236       --         0.311 au  N             1.00      2 P:x            11
                        (       8.457 eV)
   237     237       --         3.375 au  N             1.00      3 P:x            11
                        (      91.843 eV)
   238     238      1.000      -0.270 au  N             1.00      1 P:y            11
                        (      -7.335 eV)
   239     239       --         0.311 au  N             1.00      2 P:y            11
                        (       8.457 eV)
   240     240       --         3.375 au  N             1.00      3 P:y            11
                        (      91.843 eV)
   241     241      1.000      -0.270 au  N             1.00      1 P:z            11
                        (      -7.335 eV)
   242     242       --         0.311 au  N             1.00      2 P:z            11
                        (       8.457 eV)
   243     243       --         3.375 au  N             1.00      3 P:z            11
                        (      91.843 eV)
   244     244       --         1.299 au  N             1.00      1 D:z2           11
                        (      35.360 eV)
   245     245       --         1.299 au  N             1.00      1 D:x2-y2        11
                        (      35.360 eV)
   246     246       --         1.299 au  N             1.00      1 D:xy           11
                        (      35.360 eV)
   247     247       --         1.299 au  N             1.00      1 D:xz           11
                        (      35.360 eV)
   248     248       --         1.299 au  N             1.00      1 D:yz           11
                        (      35.360 eV)
   249     249      2.000     -10.347 au  C             1.00      1 S              12
                        (    -281.545 eV)
   250     250      2.000      -0.564 au  C             1.00      2 S              12
                        (     -15.345 eV)
   251     251       --         0.402 au  C             1.00      3 S              12
                        (      10.942 eV)
   252     252       --         5.509 au  C             1.00      4 S              12
                        (     149.899 eV)
   253     253       --        50.545 au  C             1.00      5 S              12
                        (    1375.392 eV)
   254     254      0.667      -0.188 au  C             1.00      1 P:x            12
                        (      -5.110 eV)
   255     255       --         0.191 au  C             1.00      2 P:x            12
                        (       5.204 eV)
   256     256       --         2.089 au  C             1.00      3 P:x            12
                        (      56.851 eV)
   257     257      0.667      -0.188 au  C             1.00      1 P:y            12
                        (      -5.110 eV)
   258     258       --         0.191 au  C             1.00      2 P:y            12
                        (       5.204 eV)
   259     259       --         2.089 au  C             1.00      3 P:y            12
                        (      56.851 eV)
   260     260      0.667      -0.188 au  C             1.00      1 P:z            12
                        (      -5.110 eV)
   261     261       --         0.191 au  C             1.00      2 P:z            12
                        (       5.204 eV)
   262     262       --         2.089 au  C             1.00      3 P:z            12
                        (      56.851 eV)
   263     263       --         1.292 au  C             1.00      1 D:z2           12
                        (      35.150 eV)
   264     264       --         1.292 au  C             1.00      1 D:x2-y2        12
                        (      35.150 eV)
   265     265       --         1.292 au  C             1.00      1 D:xy           12
                        (      35.150 eV)
   266     266       --         1.292 au  C             1.00      1 D:xz           12
                        (      35.150 eV)
   267     267       --         1.292 au  C             1.00      1 D:yz           12
                        (      35.150 eV)
   268     268      2.000     -10.347 au  C             1.00      1 S              13
                        (    -281.545 eV)
   269     269      2.000      -0.564 au  C             1.00      2 S              13
                        (     -15.345 eV)
   270     270       --         0.402 au  C             1.00      3 S              13
                        (      10.942 eV)
   271     271       --         5.509 au  C             1.00      4 S              13
                        (     149.899 eV)
   272     272       --        50.545 au  C             1.00      5 S              13
                        (    1375.392 eV)
   273     273      0.667      -0.188 au  C             1.00      1 P:x            13
                        (      -5.110 eV)
   274     274       --         0.191 au  C             1.00      2 P:x            13
                        (       5.204 eV)
   275     275       --         2.089 au  C             1.00      3 P:x            13
                        (      56.851 eV)
   276     276      0.667      -0.188 au  C             1.00      1 P:y            13
                        (      -5.110 eV)
   277     277       --         0.191 au  C             1.00      2 P:y            13
                        (       5.204 eV)
   278     278       --         2.089 au  C             1.00      3 P:y            13
                        (      56.851 eV)
   279     279      0.667      -0.188 au  C             1.00      1 P:z            13
                        (      -5.110 eV)
   280     280       --         0.191 au  C             1.00      2 P:z            13
                        (       5.204 eV)
   281     281       --         2.089 au  C             1.00      3 P:z            13
                        (      56.851 eV)
   282     282       --         1.292 au  C             1.00      1 D:z2           13
                        (      35.150 eV)
   283     283       --         1.292 au  C             1.00      1 D:x2-y2        13
                        (      35.150 eV)
   284     284       --         1.292 au  C             1.00      1 D:xy           13
                        (      35.150 eV)
   285     285       --         1.292 au  C             1.00      1 D:xz           13
                        (      35.150 eV)
   286     286       --         1.292 au  C             1.00      1 D:yz           13
                        (      35.150 eV)
   287     287      2.000     -10.347 au  C             1.00      1 S              14
                        (    -281.545 eV)
   288     288      2.000      -0.564 au  C             1.00      2 S              14
                        (     -15.345 eV)
   289     289       --         0.402 au  C             1.00      3 S              14
                        (      10.942 eV)
   290     290       --         5.509 au  C             1.00      4 S              14
                        (     149.899 eV)
   291     291       --        50.545 au  C             1.00      5 S              14
                        (    1375.392 eV)
   292     292      0.667      -0.188 au  C             1.00      1 P:x            14
                        (      -5.110 eV)
   293     293       --         0.191 au  C             1.00      2 P:x            14
                        (       5.204 eV)
   294     294       --         2.089 au  C             1.00      3 P:x            14
                        (      56.851 eV)
   295     295      0.667      -0.188 au  C             1.00      1 P:y            14
                        (      -5.110 eV)
   296     296       --         0.191 au  C             1.00      2 P:y            14
                        (       5.204 eV)
   297     297       --         2.089 au  C             1.00      3 P:y            14
                        (      56.851 eV)
   298     298      0.667      -0.188 au  C             1.00      1 P:z            14
                        (      -5.110 eV)
   299     299       --         0.191 au  C             1.00      2 P:z            14
                        (       5.204 eV)
   300     300       --         2.089 au  C             1.00      3 P:z            14
                        (      56.851 eV)
   301     301       --         1.292 au  C             1.00      1 D:z2           14
                        (      35.150 eV)
   302     302       --         1.292 au  C             1.00      1 D:x2-y2        14
                        (      35.150 eV)
   303     303       --         1.292 au  C             1.00      1 D:xy           14
                        (      35.150 eV)
   304     304       --         1.292 au  C             1.00      1 D:xz           14
                        (      35.150 eV)
   305     305       --         1.292 au  C             1.00      1 D:yz           14
                        (      35.150 eV)
   306     306      2.000     -10.347 au  C             1.00      1 S              15
                        (    -281.545 eV)
   307     307      2.000      -0.564 au  C             1.00      2 S              15
                        (     -15.345 eV)
   308     308       --         0.402 au  C             1.00      3 S              15
                        (      10.942 eV)
   309     309       --         5.509 au  C             1.00      4 S              15
                        (     149.899 eV)
   310     310       --        50.545 au  C             1.00      5 S              15
                        (    1375.392 eV)
   311     311      0.667      -0.188 au  C             1.00      1 P:x            15
                        (      -5.110 eV)
   312     312       --         0.191 au  C             1.00      2 P:x            15
                        (       5.204 eV)
   313     313       --         2.089 au  C             1.00      3 P:x            15
                        (      56.851 eV)
   314     314      0.667      -0.188 au  C             1.00      1 P:y            15
                        (      -5.110 eV)
   315     315       --         0.191 au  C             1.00      2 P:y            15
                        (       5.204 eV)
   316     316       --         2.089 au  C             1.00      3 P:y            15
                        (      56.851 eV)
   317     317      0.667      -0.188 au  C             1.00      1 P:z            15
                        (      -5.110 eV)
   318     318       --         0.191 au  C             1.00      2 P:z            15
                        (       5.204 eV)
   319     319       --         2.089 au  C             1.00      3 P:z            15
                        (      56.851 eV)
   320     320       --         1.292 au  C             1.00      1 D:z2           15
                        (      35.150 eV)
   321     321       --         1.292 au  C             1.00      1 D:x2-y2        15
                        (      35.150 eV)
   322     322       --         1.292 au  C             1.00      1 D:xy           15
                        (      35.150 eV)
   323     323       --         1.292 au  C             1.00      1 D:xz           15
                        (      35.150 eV)
   324     324       --         1.292 au  C             1.00      1 D:yz           15
                        (      35.150 eV)
   325     325      2.000     -10.347 au  C             1.00      1 S              16
                        (    -281.545 eV)
   326     326      2.000      -0.564 au  C             1.00      2 S              16
                        (     -15.345 eV)
   327     327       --         0.402 au  C             1.00      3 S              16
                        (      10.942 eV)
   328     328       --         5.509 au  C             1.00      4 S              16
                        (     149.899 eV)
   329     329       --        50.545 au  C             1.00      5 S              16
                        (    1375.392 eV)
   330     330      0.667      -0.188 au  C             1.00      1 P:x            16
                        (      -5.110 eV)
   331     331       --         0.191 au  C             1.00      2 P:x            16
                        (       5.204 eV)
   332     332       --         2.089 au  C             1.00      3 P:x            16
                        (      56.851 eV)
   333     333      0.667      -0.188 au  C             1.00      1 P:y            16
                        (      -5.110 eV)
   334     334       --         0.191 au  C             1.00      2 P:y            16
                        (       5.204 eV)
   335     335       --         2.089 au  C             1.00      3 P:y            16
                        (      56.851 eV)
   336     336      0.667      -0.188 au  C             1.00      1 P:z            16
                        (      -5.110 eV)
   337     337       --         0.191 au  C             1.00      2 P:z            16
                        (       5.204 eV)
   338     338       --         2.089 au  C             1.00      3 P:z            16
                        (      56.851 eV)
   339     339       --         1.292 au  C             1.00      1 D:z2           16
                        (      35.150 eV)
   340     340       --         1.292 au  C             1.00      1 D:x2-y2        16
                        (      35.150 eV)
   341     341       --         1.292 au  C             1.00      1 D:xy           16
                        (      35.150 eV)
   342     342       --         1.292 au  C             1.00      1 D:xz           16
                        (      35.150 eV)
   343     343       --         1.292 au  C             1.00      1 D:yz           16
                        (      35.150 eV)
   344     344      2.000     -10.347 au  C             1.00      1 S              17
                        (    -281.545 eV)
   345     345      2.000      -0.564 au  C             1.00      2 S              17
                        (     -15.345 eV)
   346     346       --         0.402 au  C             1.00      3 S              17
                        (      10.942 eV)
   347     347       --         5.509 au  C             1.00      4 S              17
                        (     149.899 eV)
   348     348       --        50.545 au  C             1.00      5 S              17
                        (    1375.392 eV)
   349     349      0.667      -0.188 au  C             1.00      1 P:x            17
                        (      -5.110 eV)
   350     350       --         0.191 au  C             1.00      2 P:x            17
                        (       5.204 eV)
   351     351       --         2.089 au  C             1.00      3 P:x            17
                        (      56.851 eV)
   352     352      0.667      -0.188 au  C             1.00      1 P:y            17
                        (      -5.110 eV)
   353     353       --         0.191 au  C             1.00      2 P:y            17
                        (       5.204 eV)
   354     354       --         2.089 au  C             1.00      3 P:y            17
                        (      56.851 eV)
   355     355      0.667      -0.188 au  C             1.00      1 P:z            17
                        (      -5.110 eV)
   356     356       --         0.191 au  C             1.00      2 P:z            17
                        (       5.204 eV)
   357     357       --         2.089 au  C             1.00      3 P:z            17
                        (      56.851 eV)
   358     358       --         1.292 au  C             1.00      1 D:z2           17
                        (      35.150 eV)
   359     359       --         1.292 au  C             1.00      1 D:x2-y2        17
                        (      35.150 eV)
   360     360       --         1.292 au  C             1.00      1 D:xy           17
                        (      35.150 eV)
   361     361       --         1.292 au  C             1.00      1 D:xz           17
                        (      35.150 eV)
   362     362       --         1.292 au  C             1.00      1 D:yz           17
                        (      35.150 eV)
   363     363      2.000     -10.347 au  C             1.00      1 S              18
                        (    -281.545 eV)
   364     364      2.000      -0.564 au  C             1.00      2 S              18
                        (     -15.345 eV)
   365     365       --         0.402 au  C             1.00      3 S              18
                        (      10.942 eV)
   366     366       --         5.509 au  C             1.00      4 S              18
                        (     149.899 eV)
   367     367       --        50.545 au  C             1.00      5 S              18
                        (    1375.392 eV)
   368     368      0.667      -0.188 au  C             1.00      1 P:x            18
                        (      -5.110 eV)
   369     369       --         0.191 au  C             1.00      2 P:x            18
                        (       5.204 eV)
   370     370       --         2.089 au  C             1.00      3 P:x            18
                        (      56.851 eV)
   371     371      0.667      -0.188 au  C             1.00      1 P:y            18
                        (      -5.110 eV)
   372     372       --         0.191 au  C             1.00      2 P:y            18
                        (       5.204 eV)
   373     373       --         2.089 au  C             1.00      3 P:y            18
                        (      56.851 eV)
   374     374      0.667      -0.188 au  C             1.00      1 P:z            18
                        (      -5.110 eV)
   375     375       --         0.191 au  C             1.00      2 P:z            18
                        (       5.204 eV)
   376     376       --         2.089 au  C             1.00      3 P:z            18
                        (      56.851 eV)
   377     377       --         1.292 au  C             1.00      1 D:z2           18
                        (      35.150 eV)
   378     378       --         1.292 au  C             1.00      1 D:x2-y2        18
                        (      35.150 eV)
   379     379       --         1.292 au  C             1.00      1 D:xy           18
                        (      35.150 eV)
   380     380       --         1.292 au  C             1.00      1 D:xz           18
                        (      35.150 eV)
   381     381       --         1.292 au  C             1.00      1 D:yz           18
                        (      35.150 eV)
   382     382      2.000     -10.347 au  C             1.00      1 S              19
                        (    -281.545 eV)
   383     383      2.000      -0.564 au  C             1.00      2 S              19
                        (     -15.345 eV)
   384     384       --         0.402 au  C             1.00      3 S              19
                        (      10.942 eV)
   385     385       --         5.509 au  C             1.00      4 S              19
                        (     149.899 eV)
   386     386       --        50.545 au  C             1.00      5 S              19
                        (    1375.392 eV)
   387     387      0.667      -0.188 au  C             1.00      1 P:x            19
                        (      -5.110 eV)
   388     388       --         0.191 au  C             1.00      2 P:x            19
                        (       5.204 eV)
   389     389       --         2.089 au  C             1.00      3 P:x            19
                        (      56.851 eV)
   390     390      0.667      -0.188 au  C             1.00      1 P:y            19
                        (      -5.110 eV)
   391     391       --         0.191 au  C             1.00      2 P:y            19
                        (       5.204 eV)
   392     392       --         2.089 au  C             1.00      3 P:y            19
                        (      56.851 eV)
   393     393      0.667      -0.188 au  C             1.00      1 P:z            19
                        (      -5.110 eV)
   394     394       --         0.191 au  C             1.00      2 P:z            19
                        (       5.204 eV)
   395     395       --         2.089 au  C             1.00      3 P:z            19
                        (      56.851 eV)
   396     396       --         1.292 au  C             1.00      1 D:z2           19
                        (      35.150 eV)
   397     397       --         1.292 au  C             1.00      1 D:x2-y2        19
                        (      35.150 eV)
   398     398       --         1.292 au  C             1.00      1 D:xy           19
                        (      35.150 eV)
   399     399       --         1.292 au  C             1.00      1 D:xz           19
                        (      35.150 eV)
   400     400       --         1.292 au  C             1.00      1 D:yz           19
                        (      35.150 eV)
   401     401      2.000     -10.347 au  C             1.00      1 S              20
                        (    -281.545 eV)
   402     402      2.000      -0.564 au  C             1.00      2 S              20
                        (     -15.345 eV)
   403     403       --         0.402 au  C             1.00      3 S              20
                        (      10.942 eV)
   404     404       --         5.509 au  C             1.00      4 S              20
                        (     149.899 eV)
   405     405       --        50.545 au  C             1.00      5 S              20
                        (    1375.392 eV)
   406     406      0.667      -0.188 au  C             1.00      1 P:x            20
                        (      -5.110 eV)
   407     407       --         0.191 au  C             1.00      2 P:x            20
                        (       5.204 eV)
   408     408       --         2.089 au  C             1.00      3 P:x            20
                        (      56.851 eV)
   409     409      0.667      -0.188 au  C             1.00      1 P:y            20
                        (      -5.110 eV)
   410     410       --         0.191 au  C             1.00      2 P:y            20
                        (       5.204 eV)
   411     411       --         2.089 au  C             1.00      3 P:y            20
                        (      56.851 eV)
   412     412      0.667      -0.188 au  C             1.00      1 P:z            20
                        (      -5.110 eV)
   413     413       --         0.191 au  C             1.00      2 P:z            20
                        (       5.204 eV)
   414     414       --         2.089 au  C             1.00      3 P:z            20
                        (      56.851 eV)
   415     415       --         1.292 au  C             1.00      1 D:z2           20
                        (      35.150 eV)
   416     416       --         1.292 au  C             1.00      1 D:x2-y2        20
                        (      35.150 eV)
   417     417       --         1.292 au  C             1.00      1 D:xy           20
                        (      35.150 eV)
   418     418       --         1.292 au  C             1.00      1 D:xz           20
                        (      35.150 eV)
   419     419       --         1.292 au  C             1.00      1 D:yz           20
                        (      35.150 eV)
   420     420      2.000     -10.347 au  C             1.00      1 S              21
                        (    -281.545 eV)
   421     421      2.000      -0.564 au  C             1.00      2 S              21
                        (     -15.345 eV)
   422     422       --         0.402 au  C             1.00      3 S              21
                        (      10.942 eV)
   423     423       --         5.509 au  C             1.00      4 S              21
                        (     149.899 eV)
   424     424       --        50.545 au  C             1.00      5 S              21
                        (    1375.392 eV)
   425     425      0.667      -0.188 au  C             1.00      1 P:x            21
                        (      -5.110 eV)
   426     426       --         0.191 au  C             1.00      2 P:x            21
                        (       5.204 eV)
   427     427       --         2.089 au  C             1.00      3 P:x            21
                        (      56.851 eV)
   428     428      0.667      -0.188 au  C             1.00      1 P:y            21
                        (      -5.110 eV)
   429     429       --         0.191 au  C             1.00      2 P:y            21
                        (       5.204 eV)
   430     430       --         2.089 au  C             1.00      3 P:y            21
                        (      56.851 eV)
   431     431      0.667      -0.188 au  C             1.00      1 P:z            21
                        (      -5.110 eV)
   432     432       --         0.191 au  C             1.00      2 P:z            21
                        (       5.204 eV)
   433     433       --         2.089 au  C             1.00      3 P:z            21
                        (      56.851 eV)
   434     434       --         1.292 au  C             1.00      1 D:z2           21
                        (      35.150 eV)
   435     435       --         1.292 au  C             1.00      1 D:x2-y2        21
                        (      35.150 eV)
   436     436       --         1.292 au  C             1.00      1 D:xy           21
                        (      35.150 eV)
   437     437       --         1.292 au  C             1.00      1 D:xz           21
                        (      35.150 eV)
   438     438       --         1.292 au  C             1.00      1 D:yz           21
                        (      35.150 eV)
   439     439      2.000     -10.347 au  C             1.00      1 S              22
                        (    -281.545 eV)
   440     440      2.000      -0.564 au  C             1.00      2 S              22
                        (     -15.345 eV)
   441     441       --         0.402 au  C             1.00      3 S              22
                        (      10.942 eV)
   442     442       --         5.509 au  C             1.00      4 S              22
                        (     149.899 eV)
   443     443       --        50.545 au  C             1.00      5 S              22
                        (    1375.392 eV)
   444     444      0.667      -0.188 au  C             1.00      1 P:x            22
                        (      -5.110 eV)
   445     445       --         0.191 au  C             1.00      2 P:x            22
                        (       5.204 eV)
   446     446       --         2.089 au  C             1.00      3 P:x            22
                        (      56.851 eV)
   447     447      0.667      -0.188 au  C             1.00      1 P:y            22
                        (      -5.110 eV)
   448     448       --         0.191 au  C             1.00      2 P:y            22
                        (       5.204 eV)
   449     449       --         2.089 au  C             1.00      3 P:y            22
                        (      56.851 eV)
   450     450      0.667      -0.188 au  C             1.00      1 P:z            22
                        (      -5.110 eV)
   451     451       --         0.191 au  C             1.00      2 P:z            22
                        (       5.204 eV)
   452     452       --         2.089 au  C             1.00      3 P:z            22
                        (      56.851 eV)
   453     453       --         1.292 au  C             1.00      1 D:z2           22
                        (      35.150 eV)
   454     454       --         1.292 au  C             1.00      1 D:x2-y2        22
                        (      35.150 eV)
   455     455       --         1.292 au  C             1.00      1 D:xy           22
                        (      35.150 eV)
   456     456       --         1.292 au  C             1.00      1 D:xz           22
                        (      35.150 eV)
   457     457       --         1.292 au  C             1.00      1 D:yz           22
                        (      35.150 eV)
   458     458      2.000     -10.347 au  C             1.00      1 S              23
                        (    -281.545 eV)
   459     459      2.000      -0.564 au  C             1.00      2 S              23
                        (     -15.345 eV)
   460     460       --         0.402 au  C             1.00      3 S              23
                        (      10.942 eV)
   461     461       --         5.509 au  C             1.00      4 S              23
                        (     149.899 eV)
   462     462       --        50.545 au  C             1.00      5 S              23
                        (    1375.392 eV)
   463     463      0.667      -0.188 au  C             1.00      1 P:x            23
                        (      -5.110 eV)
   464     464       --         0.191 au  C             1.00      2 P:x            23
                        (       5.204 eV)
   465     465       --         2.089 au  C             1.00      3 P:x            23
                        (      56.851 eV)
   466     466      0.667      -0.188 au  C             1.00      1 P:y            23
                        (      -5.110 eV)
   467     467       --         0.191 au  C             1.00      2 P:y            23
                        (       5.204 eV)
   468     468       --         2.089 au  C             1.00      3 P:y            23
                        (      56.851 eV)
   469     469      0.667      -0.188 au  C             1.00      1 P:z            23
                        (      -5.110 eV)
   470     470       --         0.191 au  C             1.00      2 P:z            23
                        (       5.204 eV)
   471     471       --         2.089 au  C             1.00      3 P:z            23
                        (      56.851 eV)
   472     472       --         1.292 au  C             1.00      1 D:z2           23
                        (      35.150 eV)
   473     473       --         1.292 au  C             1.00      1 D:x2-y2        23
                        (      35.150 eV)
   474     474       --         1.292 au  C             1.00      1 D:xy           23
                        (      35.150 eV)
   475     475       --         1.292 au  C             1.00      1 D:xz           23
                        (      35.150 eV)
   476     476       --         1.292 au  C             1.00      1 D:yz           23
                        (      35.150 eV)
   477     477      2.000     -10.347 au  C             1.00      1 S              24
                        (    -281.545 eV)
   478     478      2.000      -0.564 au  C             1.00      2 S              24
                        (     -15.345 eV)
   479     479       --         0.402 au  C             1.00      3 S              24
                        (      10.942 eV)
   480     480       --         5.509 au  C             1.00      4 S              24
                        (     149.899 eV)
   481     481       --        50.545 au  C             1.00      5 S              24
                        (    1375.392 eV)
   482     482      0.667      -0.188 au  C             1.00      1 P:x            24
                        (      -5.110 eV)
   483     483       --         0.191 au  C             1.00      2 P:x            24
                        (       5.204 eV)
   484     484       --         2.089 au  C             1.00      3 P:x            24
                        (      56.851 eV)
   485     485      0.667      -0.188 au  C             1.00      1 P:y            24
                        (      -5.110 eV)
   486     486       --         0.191 au  C             1.00      2 P:y            24
                        (       5.204 eV)
   487     487       --         2.089 au  C             1.00      3 P:y            24
                        (      56.851 eV)
   488     488      0.667      -0.188 au  C             1.00      1 P:z            24
                        (      -5.110 eV)
   489     489       --         0.191 au  C             1.00      2 P:z            24
                        (       5.204 eV)
   490     490       --         2.089 au  C             1.00      3 P:z            24
                        (      56.851 eV)
   491     491       --         1.292 au  C             1.00      1 D:z2           24
                        (      35.150 eV)
   492     492       --         1.292 au  C             1.00      1 D:x2-y2        24
                        (      35.150 eV)
   493     493       --         1.292 au  C             1.00      1 D:xy           24
                        (      35.150 eV)
   494     494       --         1.292 au  C             1.00      1 D:xz           24
                        (      35.150 eV)
   495     495       --         1.292 au  C             1.00      1 D:yz           24
                        (      35.150 eV)
   496     496      2.000     -10.347 au  C             1.00      1 S              25
                        (    -281.545 eV)
   497     497      2.000      -0.564 au  C             1.00      2 S              25
                        (     -15.345 eV)
   498     498       --         0.402 au  C             1.00      3 S              25
                        (      10.942 eV)
   499     499       --         5.509 au  C             1.00      4 S              25
                        (     149.899 eV)
   500     500       --        50.545 au  C             1.00      5 S              25
                        (    1375.392 eV)
   501     501      0.667      -0.188 au  C             1.00      1 P:x            25
                        (      -5.110 eV)
   502     502       --         0.191 au  C             1.00      2 P:x            25
                        (       5.204 eV)
   503     503       --         2.089 au  C             1.00      3 P:x            25
                        (      56.851 eV)
   504     504      0.667      -0.188 au  C             1.00      1 P:y            25
                        (      -5.110 eV)
   505     505       --         0.191 au  C             1.00      2 P:y            25
                        (       5.204 eV)
   506     506       --         2.089 au  C             1.00      3 P:y            25
                        (      56.851 eV)
   507     507      0.667      -0.188 au  C             1.00      1 P:z            25
                        (      -5.110 eV)
   508     508       --         0.191 au  C             1.00      2 P:z            25
                        (       5.204 eV)
   509     509       --         2.089 au  C             1.00      3 P:z            25
                        (      56.851 eV)
   510     510       --         1.292 au  C             1.00      1 D:z2           25
                        (      35.150 eV)
   511     511       --         1.292 au  C             1.00      1 D:x2-y2        25
                        (      35.150 eV)
   512     512       --         1.292 au  C             1.00      1 D:xy           25
                        (      35.150 eV)
   513     513       --         1.292 au  C             1.00      1 D:xz           25
                        (      35.150 eV)
   514     514       --         1.292 au  C             1.00      1 D:yz           25
                        (      35.150 eV)
   515     515      2.000     -10.347 au  C             1.00      1 S              26
                        (    -281.545 eV)
   516     516      2.000      -0.564 au  C             1.00      2 S              26
                        (     -15.345 eV)
   517     517       --         0.402 au  C             1.00      3 S              26
                        (      10.942 eV)
   518     518       --         5.509 au  C             1.00      4 S              26
                        (     149.899 eV)
   519     519       --        50.545 au  C             1.00      5 S              26
                        (    1375.392 eV)
   520     520      0.667      -0.188 au  C             1.00      1 P:x            26
                        (      -5.110 eV)
   521     521       --         0.191 au  C             1.00      2 P:x            26
                        (       5.204 eV)
   522     522       --         2.089 au  C             1.00      3 P:x            26
                        (      56.851 eV)
   523     523      0.667      -0.188 au  C             1.00      1 P:y            26
                        (      -5.110 eV)
   524     524       --         0.191 au  C             1.00      2 P:y            26
                        (       5.204 eV)
   525     525       --         2.089 au  C             1.00      3 P:y            26
                        (      56.851 eV)
   526     526      0.667      -0.188 au  C             1.00      1 P:z            26
                        (      -5.110 eV)
   527     527       --         0.191 au  C             1.00      2 P:z            26
                        (       5.204 eV)
   528     528       --         2.089 au  C             1.00      3 P:z            26
                        (      56.851 eV)
   529     529       --         1.292 au  C             1.00      1 D:z2           26
                        (      35.150 eV)
   530     530       --         1.292 au  C             1.00      1 D:x2-y2        26
                        (      35.150 eV)
   531     531       --         1.292 au  C             1.00      1 D:xy           26
                        (      35.150 eV)
   532     532       --         1.292 au  C             1.00      1 D:xz           26
                        (      35.150 eV)
   533     533       --         1.292 au  C             1.00      1 D:yz           26
                        (      35.150 eV)
   534     534      2.000     -10.347 au  C             1.00      1 S              27
                        (    -281.545 eV)
   535     535      2.000      -0.564 au  C             1.00      2 S              27
                        (     -15.345 eV)
   536     536       --         0.402 au  C             1.00      3 S              27
                        (      10.942 eV)
   537     537       --         5.509 au  C             1.00      4 S              27
                        (     149.899 eV)
   538     538       --        50.545 au  C             1.00      5 S              27
                        (    1375.392 eV)
   539     539      0.667      -0.188 au  C             1.00      1 P:x            27
                        (      -5.110 eV)
   540     540       --         0.191 au  C             1.00      2 P:x            27
                        (       5.204 eV)
   541     541       --         2.089 au  C             1.00      3 P:x            27
                        (      56.851 eV)
   542     542      0.667      -0.188 au  C             1.00      1 P:y            27
                        (      -5.110 eV)
   543     543       --         0.191 au  C             1.00      2 P:y            27
                        (       5.204 eV)
   544     544       --         2.089 au  C             1.00      3 P:y            27
                        (      56.851 eV)
   545     545      0.667      -0.188 au  C             1.00      1 P:z            27
                        (      -5.110 eV)
   546     546       --         0.191 au  C             1.00      2 P:z            27
                        (       5.204 eV)
   547     547       --         2.089 au  C             1.00      3 P:z            27
                        (      56.851 eV)
   548     548       --         1.292 au  C             1.00      1 D:z2           27
                        (      35.150 eV)
   549     549       --         1.292 au  C             1.00      1 D:x2-y2        27
                        (      35.150 eV)
   550     550       --         1.292 au  C             1.00      1 D:xy           27
                        (      35.150 eV)
   551     551       --         1.292 au  C             1.00      1 D:xz           27
                        (      35.150 eV)
   552     552       --         1.292 au  C             1.00      1 D:yz           27
                        (      35.150 eV)
   553     553      2.000     -10.347 au  C             1.00      1 S              28
                        (    -281.545 eV)
   554     554      2.000      -0.564 au  C             1.00      2 S              28
                        (     -15.345 eV)
   555     555       --         0.402 au  C             1.00      3 S              28
                        (      10.942 eV)
   556     556       --         5.509 au  C             1.00      4 S              28
                        (     149.899 eV)
   557     557       --        50.545 au  C             1.00      5 S              28
                        (    1375.392 eV)
   558     558      0.667      -0.188 au  C             1.00      1 P:x            28
                        (      -5.110 eV)
   559     559       --         0.191 au  C             1.00      2 P:x            28
                        (       5.204 eV)
   560     560       --         2.089 au  C             1.00      3 P:x            28
                        (      56.851 eV)
   561     561      0.667      -0.188 au  C             1.00      1 P:y            28
                        (      -5.110 eV)
   562     562       --         0.191 au  C             1.00      2 P:y            28
                        (       5.204 eV)
   563     563       --         2.089 au  C             1.00      3 P:y            28
                        (      56.851 eV)
   564     564      0.667      -0.188 au  C             1.00      1 P:z            28
                        (      -5.110 eV)
   565     565       --         0.191 au  C             1.00      2 P:z            28
                        (       5.204 eV)
   566     566       --         2.089 au  C             1.00      3 P:z            28
                        (      56.851 eV)
   567     567       --         1.292 au  C             1.00      1 D:z2           28
                        (      35.150 eV)
   568     568       --         1.292 au  C             1.00      1 D:x2-y2        28
                        (      35.150 eV)
   569     569       --         1.292 au  C             1.00      1 D:xy           28
                        (      35.150 eV)
   570     570       --         1.292 au  C             1.00      1 D:xz           28
                        (      35.150 eV)
   571     571       --         1.292 au  C             1.00      1 D:yz           28
                        (      35.150 eV)
   572     572      2.000     -10.347 au  C             1.00      1 S              29
                        (    -281.545 eV)
   573     573      2.000      -0.564 au  C             1.00      2 S              29
                        (     -15.345 eV)
   574     574       --         0.402 au  C             1.00      3 S              29
                        (      10.942 eV)
   575     575       --         5.509 au  C             1.00      4 S              29
                        (     149.899 eV)
   576     576       --        50.545 au  C             1.00      5 S              29
                        (    1375.392 eV)
   577     577      0.667      -0.188 au  C             1.00      1 P:x            29
                        (      -5.110 eV)
   578     578       --         0.191 au  C             1.00      2 P:x            29
                        (       5.204 eV)
   579     579       --         2.089 au  C             1.00      3 P:x            29
                        (      56.851 eV)
   580     580      0.667      -0.188 au  C             1.00      1 P:y            29
                        (      -5.110 eV)
   581     581       --         0.191 au  C             1.00      2 P:y            29
                        (       5.204 eV)
   582     582       --         2.089 au  C             1.00      3 P:y            29
                        (      56.851 eV)
   583     583      0.667      -0.188 au  C             1.00      1 P:z            29
                        (      -5.110 eV)
   584     584       --         0.191 au  C             1.00      2 P:z            29
                        (       5.204 eV)
   585     585       --         2.089 au  C             1.00      3 P:z            29
                        (      56.851 eV)
   586     586       --         1.292 au  C             1.00      1 D:z2           29
                        (      35.150 eV)
   587     587       --         1.292 au  C             1.00      1 D:x2-y2        29
                        (      35.150 eV)
   588     588       --         1.292 au  C             1.00      1 D:xy           29
                        (      35.150 eV)
   589     589       --         1.292 au  C             1.00      1 D:xz           29
                        (      35.150 eV)
   590     590       --         1.292 au  C             1.00      1 D:yz           29
                        (      35.150 eV)
   591     591      2.000     -10.347 au  C             1.00      1 S              30
                        (    -281.545 eV)
   592     592      2.000      -0.564 au  C             1.00      2 S              30
                        (     -15.345 eV)
   593     593       --         0.402 au  C             1.00      3 S              30
                        (      10.942 eV)
   594     594       --         5.509 au  C             1.00      4 S              30
                        (     149.899 eV)
   595     595       --        50.545 au  C             1.00      5 S              30
                        (    1375.392 eV)
   596     596      0.667      -0.188 au  C             1.00      1 P:x            30
                        (      -5.110 eV)
   597     597       --         0.191 au  C             1.00      2 P:x            30
                        (       5.204 eV)
   598     598       --         2.089 au  C             1.00      3 P:x            30
                        (      56.851 eV)
   599     599      0.667      -0.188 au  C             1.00      1 P:y            30
                        (      -5.110 eV)
   600     600       --         0.191 au  C             1.00      2 P:y            30
                        (       5.204 eV)
   601     601       --         2.089 au  C             1.00      3 P:y            30
                        (      56.851 eV)
   602     602      0.667      -0.188 au  C             1.00      1 P:z            30
                        (      -5.110 eV)
   603     603       --         0.191 au  C             1.00      2 P:z            30
                        (       5.204 eV)
   604     604       --         2.089 au  C             1.00      3 P:z            30
                        (      56.851 eV)
   605     605       --         1.292 au  C             1.00      1 D:z2           30
                        (      35.150 eV)
   606     606       --         1.292 au  C             1.00      1 D:x2-y2        30
                        (      35.150 eV)
   607     607       --         1.292 au  C             1.00      1 D:xy           30
                        (      35.150 eV)
   608     608       --         1.292 au  C             1.00      1 D:xz           30
                        (      35.150 eV)
   609     609       --         1.292 au  C             1.00      1 D:yz           30
                        (      35.150 eV)
   610     610      2.000     -10.347 au  C             1.00      1 S              31
                        (    -281.545 eV)
   611     611      2.000      -0.564 au  C             1.00      2 S              31
                        (     -15.345 eV)
   612     612       --         0.402 au  C             1.00      3 S              31
                        (      10.942 eV)
   613     613       --         5.509 au  C             1.00      4 S              31
                        (     149.899 eV)
   614     614       --        50.545 au  C             1.00      5 S              31
                        (    1375.392 eV)
   615     615      0.667      -0.188 au  C             1.00      1 P:x            31
                        (      -5.110 eV)
   616     616       --         0.191 au  C             1.00      2 P:x            31
                        (       5.204 eV)
   617     617       --         2.089 au  C             1.00      3 P:x            31
                        (      56.851 eV)
   618     618      0.667      -0.188 au  C             1.00      1 P:y            31
                        (      -5.110 eV)
   619     619       --         0.191 au  C             1.00      2 P:y            31
                        (       5.204 eV)
   620     620       --         2.089 au  C             1.00      3 P:y            31
                        (      56.851 eV)
   621     621      0.667      -0.188 au  C             1.00      1 P:z            31
                        (      -5.110 eV)
   622     622       --         0.191 au  C             1.00      2 P:z            31
                        (       5.204 eV)
   623     623       --         2.089 au  C             1.00      3 P:z            31
                        (      56.851 eV)
   624     624       --         1.292 au  C             1.00      1 D:z2           31
                        (      35.150 eV)
   625     625       --         1.292 au  C             1.00      1 D:x2-y2        31
                        (      35.150 eV)
   626     626       --         1.292 au  C             1.00      1 D:xy           31
                        (      35.150 eV)
   627     627       --         1.292 au  C             1.00      1 D:xz           31
                        (      35.150 eV)
   628     628       --         1.292 au  C             1.00      1 D:yz           31
                        (      35.150 eV)
   629     629      2.000     -10.347 au  C             1.00      1 S              32
                        (    -281.545 eV)
   630     630      2.000      -0.564 au  C             1.00      2 S              32
                        (     -15.345 eV)
   631     631       --         0.402 au  C             1.00      3 S              32
                        (      10.942 eV)
   632     632       --         5.509 au  C             1.00      4 S              32
                        (     149.899 eV)
   633     633       --        50.545 au  C             1.00      5 S              32
                        (    1375.392 eV)
   634     634      0.667      -0.188 au  C             1.00      1 P:x            32
                        (      -5.110 eV)
   635     635       --         0.191 au  C             1.00      2 P:x            32
                        (       5.204 eV)
   636     636       --         2.089 au  C             1.00      3 P:x            32
                        (      56.851 eV)
   637     637      0.667      -0.188 au  C             1.00      1 P:y            32
                        (      -5.110 eV)
   638     638       --         0.191 au  C             1.00      2 P:y            32
                        (       5.204 eV)
   639     639       --         2.089 au  C             1.00      3 P:y            32
                        (      56.851 eV)
   640     640      0.667      -0.188 au  C             1.00      1 P:z            32
                        (      -5.110 eV)
   641     641       --         0.191 au  C             1.00      2 P:z            32
                        (       5.204 eV)
   642     642       --         2.089 au  C             1.00      3 P:z            32
                        (      56.851 eV)
   643     643       --         1.292 au  C             1.00      1 D:z2           32
                        (      35.150 eV)
   644     644       --         1.292 au  C             1.00      1 D:x2-y2        32
                        (      35.150 eV)
   645     645       --         1.292 au  C             1.00      1 D:xy           32
                        (      35.150 eV)
   646     646       --         1.292 au  C             1.00      1 D:xz           32
                        (      35.150 eV)
   647     647       --         1.292 au  C             1.00      1 D:yz           32
                        (      35.150 eV)
   648     648      2.000     -10.347 au  C             1.00      1 S              33
                        (    -281.545 eV)
   649     649      2.000      -0.564 au  C             1.00      2 S              33
                        (     -15.345 eV)
   650     650       --         0.402 au  C             1.00      3 S              33
                        (      10.942 eV)
   651     651       --         5.509 au  C             1.00      4 S              33
                        (     149.899 eV)
   652     652       --        50.545 au  C             1.00      5 S              33
                        (    1375.392 eV)
   653     653      0.667      -0.188 au  C             1.00      1 P:x            33
                        (      -5.110 eV)
   654     654       --         0.191 au  C             1.00      2 P:x            33
                        (       5.204 eV)
   655     655       --         2.089 au  C             1.00      3 P:x            33
                        (      56.851 eV)
   656     656      0.667      -0.188 au  C             1.00      1 P:y            33
                        (      -5.110 eV)
   657     657       --         0.191 au  C             1.00      2 P:y            33
                        (       5.204 eV)
   658     658       --         2.089 au  C             1.00      3 P:y            33
                        (      56.851 eV)
   659     659      0.667      -0.188 au  C             1.00      1 P:z            33
                        (      -5.110 eV)
   660     660       --         0.191 au  C             1.00      2 P:z            33
                        (       5.204 eV)
   661     661       --         2.089 au  C             1.00      3 P:z            33
                        (      56.851 eV)
   662     662       --         1.292 au  C             1.00      1 D:z2           33
                        (      35.150 eV)
   663     663       --         1.292 au  C             1.00      1 D:x2-y2        33
                        (      35.150 eV)
   664     664       --         1.292 au  C             1.00      1 D:xy           33
                        (      35.150 eV)
   665     665       --         1.292 au  C             1.00      1 D:xz           33
                        (      35.150 eV)
   666     666       --         1.292 au  C             1.00      1 D:yz           33
                        (      35.150 eV)
   667     667      2.000     -10.347 au  C             1.00      1 S              34
                        (    -281.545 eV)
   668     668      2.000      -0.564 au  C             1.00      2 S              34
                        (     -15.345 eV)
   669     669       --         0.402 au  C             1.00      3 S              34
                        (      10.942 eV)
   670     670       --         5.509 au  C             1.00      4 S              34
                        (     149.899 eV)
   671     671       --        50.545 au  C             1.00      5 S              34
                        (    1375.392 eV)
   672     672      0.667      -0.188 au  C             1.00      1 P:x            34
                        (      -5.110 eV)
   673     673       --         0.191 au  C             1.00      2 P:x            34
                        (       5.204 eV)
   674     674       --         2.089 au  C             1.00      3 P:x            34
                        (      56.851 eV)
   675     675      0.667      -0.188 au  C             1.00      1 P:y            34
                        (      -5.110 eV)
   676     676       --         0.191 au  C             1.00      2 P:y            34
                        (       5.204 eV)
   677     677       --         2.089 au  C             1.00      3 P:y            34
                        (      56.851 eV)
   678     678      0.667      -0.188 au  C             1.00      1 P:z            34
                        (      -5.110 eV)
   679     679       --         0.191 au  C             1.00      2 P:z            34
                        (       5.204 eV)
   680     680       --         2.089 au  C             1.00      3 P:z            34
                        (      56.851 eV)
   681     681       --         1.292 au  C             1.00      1 D:z2           34
                        (      35.150 eV)
   682     682       --         1.292 au  C             1.00      1 D:x2-y2        34
                        (      35.150 eV)
   683     683       --         1.292 au  C             1.00      1 D:xy           34
                        (      35.150 eV)
   684     684       --         1.292 au  C             1.00      1 D:xz           34
                        (      35.150 eV)
   685     685       --         1.292 au  C             1.00      1 D:yz           34
                        (      35.150 eV)
   686     686      2.000     -10.347 au  C             1.00      1 S              35
                        (    -281.545 eV)
   687     687      2.000      -0.564 au  C             1.00      2 S              35
                        (     -15.345 eV)
   688     688       --         0.402 au  C             1.00      3 S              35
                        (      10.942 eV)
   689     689       --         5.509 au  C             1.00      4 S              35
                        (     149.899 eV)
   690     690       --        50.545 au  C             1.00      5 S              35
                        (    1375.392 eV)
   691     691      0.667      -0.188 au  C             1.00      1 P:x            35
                        (      -5.110 eV)
   692     692       --         0.191 au  C             1.00      2 P:x            35
                        (       5.204 eV)
   693     693       --         2.089 au  C             1.00      3 P:x            35
                        (      56.851 eV)
   694     694      0.667      -0.188 au  C             1.00      1 P:y            35
                        (      -5.110 eV)
   695     695       --         0.191 au  C             1.00      2 P:y            35
                        (       5.204 eV)
   696     696       --         2.089 au  C             1.00      3 P:y            35
                        (      56.851 eV)
   697     697      0.667      -0.188 au  C             1.00      1 P:z            35
                        (      -5.110 eV)
   698     698       --         0.191 au  C             1.00      2 P:z            35
                        (       5.204 eV)
   699     699       --         2.089 au  C             1.00      3 P:z            35
                        (      56.851 eV)
   700     700       --         1.292 au  C             1.00      1 D:z2           35
                        (      35.150 eV)
   701     701       --         1.292 au  C             1.00      1 D:x2-y2        35
                        (      35.150 eV)
   702     702       --         1.292 au  C             1.00      1 D:xy           35
                        (      35.150 eV)
   703     703       --         1.292 au  C             1.00      1 D:xz           35
                        (      35.150 eV)
   704     704       --         1.292 au  C             1.00      1 D:yz           35
                        (      35.150 eV)
   705     705      2.000     -10.347 au  C             1.00      1 S              36
                        (    -281.545 eV)
   706     706      2.000      -0.564 au  C             1.00      2 S              36
                        (     -15.345 eV)
   707     707       --         0.402 au  C             1.00      3 S              36
                        (      10.942 eV)
   708     708       --         5.509 au  C             1.00      4 S              36
                        (     149.899 eV)
   709     709       --        50.545 au  C             1.00      5 S              36
                        (    1375.392 eV)
   710     710      0.667      -0.188 au  C             1.00      1 P:x            36
                        (      -5.110 eV)
   711     711       --         0.191 au  C             1.00      2 P:x            36
                        (       5.204 eV)
   712     712       --         2.089 au  C             1.00      3 P:x            36
                        (      56.851 eV)
   713     713      0.667      -0.188 au  C             1.00      1 P:y            36
                        (      -5.110 eV)
   714     714       --         0.191 au  C             1.00      2 P:y            36
                        (       5.204 eV)
   715     715       --         2.089 au  C             1.00      3 P:y            36
                        (      56.851 eV)
   716     716      0.667      -0.188 au  C             1.00      1 P:z            36
                        (      -5.110 eV)
   717     717       --         0.191 au  C             1.00      2 P:z            36
                        (       5.204 eV)
   718     718       --         2.089 au  C             1.00      3 P:z            36
                        (      56.851 eV)
   719     719       --         1.292 au  C             1.00      1 D:z2           36
                        (      35.150 eV)
   720     720       --         1.292 au  C             1.00      1 D:x2-y2        36
                        (      35.150 eV)
   721     721       --         1.292 au  C             1.00      1 D:xy           36
                        (      35.150 eV)
   722     722       --         1.292 au  C             1.00      1 D:xz           36
                        (      35.150 eV)
   723     723       --         1.292 au  C             1.00      1 D:yz           36
                        (      35.150 eV)
   724     724      2.000     -10.347 au  C             1.00      1 S              37
                        (    -281.545 eV)
   725     725      2.000      -0.564 au  C             1.00      2 S              37
                        (     -15.345 eV)
   726     726       --         0.402 au  C             1.00      3 S              37
                        (      10.942 eV)
   727     727       --         5.509 au  C             1.00      4 S              37
                        (     149.899 eV)
   728     728       --        50.545 au  C             1.00      5 S              37
                        (    1375.392 eV)
   729     729      0.667      -0.188 au  C             1.00      1 P:x            37
                        (      -5.110 eV)
   730     730       --         0.191 au  C             1.00      2 P:x            37
                        (       5.204 eV)
   731     731       --         2.089 au  C             1.00      3 P:x            37
                        (      56.851 eV)
   732     732      0.667      -0.188 au  C             1.00      1 P:y            37
                        (      -5.110 eV)
   733     733       --         0.191 au  C             1.00      2 P:y            37
                        (       5.204 eV)
   734     734       --         2.089 au  C             1.00      3 P:y            37
                        (      56.851 eV)
   735     735      0.667      -0.188 au  C             1.00      1 P:z            37
                        (      -5.110 eV)
   736     736       --         0.191 au  C             1.00      2 P:z            37
                        (       5.204 eV)
   737     737       --         2.089 au  C             1.00      3 P:z            37
                        (      56.851 eV)
   738     738       --         1.292 au  C             1.00      1 D:z2           37
                        (      35.150 eV)
   739     739       --         1.292 au  C             1.00      1 D:x2-y2        37
                        (      35.150 eV)
   740     740       --         1.292 au  C             1.00      1 D:xy           37
                        (      35.150 eV)
   741     741       --         1.292 au  C             1.00      1 D:xz           37
                        (      35.150 eV)
   742     742       --         1.292 au  C             1.00      1 D:yz           37
                        (      35.150 eV)
   743     743      1.000      -0.244 au  H             1.00      1 S              38
                        (      -6.641 eV)
   744     744       --         0.104 au  H             1.00      2 S              38
                        (       2.836 eV)
   745     745       --         1.564 au  H             1.00      3 S              38
                        (      42.568 eV)
   746     746       --         0.436 au  H             1.00      1 P:x            38
                        (      11.865 eV)
   747     747       --         0.436 au  H             1.00      1 P:y            38
                        (      11.865 eV)
   748     748       --         0.436 au  H             1.00      1 P:z            38
                        (      11.865 eV)
   749     749      1.000      -0.244 au  H             1.00      1 S              39
                        (      -6.641 eV)
   750     750       --         0.104 au  H             1.00      2 S              39
                        (       2.836 eV)
   751     751       --         1.564 au  H             1.00      3 S              39
                        (      42.568 eV)
   752     752       --         0.436 au  H             1.00      1 P:x            39
                        (      11.865 eV)
   753     753       --         0.436 au  H             1.00      1 P:y            39
                        (      11.865 eV)
   754     754       --         0.436 au  H             1.00      1 P:z            39
                        (      11.865 eV)
   755     755      1.000      -0.244 au  H             1.00      1 S              40
                        (      -6.641 eV)
   756     756       --         0.104 au  H             1.00      2 S              40
                        (       2.836 eV)
   757     757       --         1.564 au  H             1.00      3 S              40
                        (      42.568 eV)
   758     758       --         0.436 au  H             1.00      1 P:x            40
                        (      11.865 eV)
   759     759       --         0.436 au  H             1.00      1 P:y            40
                        (      11.865 eV)
   760     760       --         0.436 au  H             1.00      1 P:z            40
                        (      11.865 eV)
   761     761      1.000      -0.244 au  H             1.00      1 S              41
                        (      -6.641 eV)
   762     762       --         0.104 au  H             1.00      2 S              41
                        (       2.836 eV)
   763     763       --         1.564 au  H             1.00      3 S              41
                        (      42.568 eV)
   764     764       --         0.436 au  H             1.00      1 P:x            41
                        (      11.865 eV)
   765     765       --         0.436 au  H             1.00      1 P:y            41
                        (      11.865 eV)
   766     766       --         0.436 au  H             1.00      1 P:z            41
                        (      11.865 eV)
   767     767      1.000      -0.244 au  H             1.00      1 S              42
                        (      -6.641 eV)
   768     768       --         0.104 au  H             1.00      2 S              42
                        (       2.836 eV)
   769     769       --         1.564 au  H             1.00      3 S              42
                        (      42.568 eV)
   770     770       --         0.436 au  H             1.00      1 P:x            42
                        (      11.865 eV)
   771     771       --         0.436 au  H             1.00      1 P:y            42
                        (      11.865 eV)
   772     772       --         0.436 au  H             1.00      1 P:z            42
                        (      11.865 eV)
   773     773      1.000      -0.244 au  H             1.00      1 S              43
                        (      -6.641 eV)
   774     774       --         0.104 au  H             1.00      2 S              43
                        (       2.836 eV)
   775     775       --         1.564 au  H             1.00      3 S              43
                        (      42.568 eV)
   776     776       --         0.436 au  H             1.00      1 P:x            43
                        (      11.865 eV)
   777     777       --         0.436 au  H             1.00      1 P:y            43
                        (      11.865 eV)
   778     778       --         0.436 au  H             1.00      1 P:z            43
                        (      11.865 eV)
   779     779      1.000      -0.244 au  H             1.00      1 S              44
                        (      -6.641 eV)
   780     780       --         0.104 au  H             1.00      2 S              44
                        (       2.836 eV)
   781     781       --         1.564 au  H             1.00      3 S              44
                        (      42.568 eV)
   782     782       --         0.436 au  H             1.00      1 P:x            44
                        (      11.865 eV)
   783     783       --         0.436 au  H             1.00      1 P:y            44
                        (      11.865 eV)
   784     784       --         0.436 au  H             1.00      1 P:z            44
                        (      11.865 eV)
   785     785      1.000      -0.244 au  H             1.00      1 S              45
                        (      -6.641 eV)
   786     786       --         0.104 au  H             1.00      2 S              45
                        (       2.836 eV)
   787     787       --         1.564 au  H             1.00      3 S              45
                        (      42.568 eV)
   788     788       --         0.436 au  H             1.00      1 P:x            45
                        (      11.865 eV)
   789     789       --         0.436 au  H             1.00      1 P:y            45
                        (      11.865 eV)
   790     790       --         0.436 au  H             1.00      1 P:z            45
                        (      11.865 eV)
   791     791      1.000      -0.244 au  H             1.00      1 S              46
                        (      -6.641 eV)
   792     792       --         0.104 au  H             1.00      2 S              46
                        (       2.836 eV)
   793     793       --         1.564 au  H             1.00      3 S              46
                        (      42.568 eV)
   794     794       --         0.436 au  H             1.00      1 P:x            46
                        (      11.865 eV)
   795     795       --         0.436 au  H             1.00      1 P:y            46
                        (      11.865 eV)
   796     796       --         0.436 au  H             1.00      1 P:z            46
                        (      11.865 eV)
   797     797      1.000      -0.244 au  H             1.00      1 S              47
                        (      -6.641 eV)
   798     798       --         0.104 au  H             1.00      2 S              47
                        (       2.836 eV)
   799     799       --         1.564 au  H             1.00      3 S              47
                        (      42.568 eV)
   800     800       --         0.436 au  H             1.00      1 P:x            47
                        (      11.865 eV)
   801     801       --         0.436 au  H             1.00      1 P:y            47
                        (      11.865 eV)
   802     802       --         0.436 au  H             1.00      1 P:z            47
                        (      11.865 eV)
   803     803      1.000      -0.244 au  H             1.00      1 S              48
                        (      -6.641 eV)
   804     804       --         0.104 au  H             1.00      2 S              48
                        (       2.836 eV)
   805     805       --         1.564 au  H             1.00      3 S              48
                        (      42.568 eV)
   806     806       --         0.436 au  H             1.00      1 P:x            48
                        (      11.865 eV)
   807     807       --         0.436 au  H             1.00      1 P:y            48
                        (      11.865 eV)
   808     808       --         0.436 au  H             1.00      1 P:z            48
                        (      11.865 eV)
   809     809      1.000      -0.244 au  H             1.00      1 S              49
                        (      -6.641 eV)
   810     810       --         0.104 au  H             1.00      2 S              49
                        (       2.836 eV)
   811     811       --         1.564 au  H             1.00      3 S              49
                        (      42.568 eV)
   812     812       --         0.436 au  H             1.00      1 P:x            49
                        (      11.865 eV)
   813     813       --         0.436 au  H             1.00      1 P:y            49
                        (      11.865 eV)
   814     814       --         0.436 au  H             1.00      1 P:z            49
                        (      11.865 eV)
   815     815      1.000      -0.244 au  H             1.00      1 S              50
                        (      -6.641 eV)
   816     816       --         0.104 au  H             1.00      2 S              50
                        (       2.836 eV)
   817     817       --         1.564 au  H             1.00      3 S              50
                        (      42.568 eV)
   818     818       --         0.436 au  H             1.00      1 P:x            50
                        (      11.865 eV)
   819     819       --         0.436 au  H             1.00      1 P:y            50
                        (      11.865 eV)
   820     820       --         0.436 au  H             1.00      1 P:z            50
                        (      11.865 eV)
   821     821      1.000      -0.244 au  H             1.00      1 S              51
                        (      -6.641 eV)
   822     822       --         0.104 au  H             1.00      2 S              51
                        (       2.836 eV)
   823     823       --         1.564 au  H             1.00      3 S              51
                        (      42.568 eV)
   824     824       --         0.436 au  H             1.00      1 P:x            51
                        (      11.865 eV)
   825     825       --         0.436 au  H             1.00      1 P:y            51
                        (      11.865 eV)
   826     826       --         0.436 au  H             1.00      1 P:z            51
                        (      11.865 eV)
   827     827      1.000      -0.244 au  H             1.00      1 S              52
                        (      -6.641 eV)
   828     828       --         0.104 au  H             1.00      2 S              52
                        (       2.836 eV)
   829     829       --         1.564 au  H             1.00      3 S              52
                        (      42.568 eV)
   830     830       --         0.436 au  H             1.00      1 P:x            52
                        (      11.865 eV)
   831     831       --         0.436 au  H             1.00      1 P:y            52
                        (      11.865 eV)
   832     832       --         0.436 au  H             1.00      1 P:z            52
                        (      11.865 eV)
   833     833      1.000      -0.244 au  H             1.00      1 S              53
                        (      -6.641 eV)
   834     834       --         0.104 au  H             1.00      2 S              53
                        (       2.836 eV)
   835     835       --         1.564 au  H             1.00      3 S              53
                        (      42.568 eV)
   836     836       --         0.436 au  H             1.00      1 P:x            53
                        (      11.865 eV)
   837     837       --         0.436 au  H             1.00      1 P:y            53
                        (      11.865 eV)
   838     838       --         0.436 au  H             1.00      1 P:z            53
                        (      11.865 eV)
   839     839      1.000      -0.244 au  H             1.00      1 S              54
                        (      -6.641 eV)
   840     840       --         0.104 au  H             1.00      2 S              54
                        (       2.836 eV)
   841     841       --         1.564 au  H             1.00      3 S              54
                        (      42.568 eV)
   842     842       --         0.436 au  H             1.00      1 P:x            54
                        (      11.865 eV)
   843     843       --         0.436 au  H             1.00      1 P:y            54
                        (      11.865 eV)
   844     844       --         0.436 au  H             1.00      1 P:z            54
                        (      11.865 eV)
   845     845      1.000      -0.244 au  H             1.00      1 S              55
                        (      -6.641 eV)
   846     846       --         0.104 au  H             1.00      2 S              55
                        (       2.836 eV)
   847     847       --         1.564 au  H             1.00      3 S              55
                        (      42.568 eV)
   848     848       --         0.436 au  H             1.00      1 P:x            55
                        (      11.865 eV)
   849     849       --         0.436 au  H             1.00      1 P:y            55
                        (      11.865 eV)
   850     850       --         0.436 au  H             1.00      1 P:z            55
                        (      11.865 eV)
   851     851      1.000      -0.244 au  H             1.00      1 S              56
                        (      -6.641 eV)
   852     852       --         0.104 au  H             1.00      2 S              56
                        (       2.836 eV)
   853     853       --         1.564 au  H             1.00      3 S              56
                        (      42.568 eV)
   854     854       --         0.436 au  H             1.00      1 P:x            56
                        (      11.865 eV)
   855     855       --         0.436 au  H             1.00      1 P:y            56
                        (      11.865 eV)
   856     856       --         0.436 au  H             1.00      1 P:z            56
                        (      11.865 eV)
   857     857      1.000      -0.244 au  H             1.00      1 S              57
                        (      -6.641 eV)
   858     858       --         0.104 au  H             1.00      2 S              57
                        (       2.836 eV)
   859     859       --         1.564 au  H             1.00      3 S              57
                        (      42.568 eV)
   860     860       --         0.436 au  H             1.00      1 P:x            57
                        (      11.865 eV)
   861     861       --         0.436 au  H             1.00      1 P:y            57
                        (      11.865 eV)
   862     862       --         0.436 au  H             1.00      1 P:z            57
                        (      11.865 eV)


 ================================
 (Slater-type)  F U N C T I O N S  ***  (Basis and Fit)  ***
 ================================
  

 Atom Type    1  (Fe)
 ==============

 Valence Basis Sets:  18
 -----------------------
   1 S   30.450000
   1 S   23.900000
   2 S   10.050000
   2 S    6.350000
   2 P   14.600000
   2 P    9.200000
   3 S    6.100000
   3 S    3.700000
   3 P    6.250000
   3 P    4.150000
   3 P    2.800000
   3 D    6.400000
   3 D    3.050000
   3 D    1.400000
   4 S    2.300000
   4 S    1.400000
   4 S    0.900000
   4 P    1.390000

 Charge Fitting Sets (for the computation of the Coulomb Potential):  41
 -----------------------------------------------------------------------
   1 S   60.900000
   2 S   67.350000
   2 S   45.210000
   3 S   44.560000
   3 S   31.830000
   4 S   30.060000
   4 S   22.340000
   4 S   16.610000
   5 S   15.380000
   5 S   11.760000
   5 S    8.990000
   6 S    8.240000
   6 S    6.440000
   6 S    5.030000
   6 S    3.930000
   7 S    3.580000
   7 S    2.850000
   7 S    2.260000
   7 S    1.800000
   2 P   45.050000
   3 P   30.180000
   4 P   20.460000
   5 P   14.100000
   5 P    8.130000
   6 P    5.690000
   6 P    3.430000
   7 P    2.440000
   3 D   33.500000
   4 D   22.830000
   5 D   15.800000
   5 D    9.150000
   6 D    6.440000
   6 D    3.900000
   7 D    2.780000
   4 F   17.300000
   5 F    9.860000
   5 F    4.740000
   6 F    2.790000
   5 G   11.100000
   5 G    5.910000
   5 G    3.150000

 Atom Type    2  (Cl)
 ==============

 Valence Basis Sets:  13
 -----------------------
   1 S   20.300000
   1 S   15.250000
   2 S    6.250000
   2 S    4.450000
   2 P    8.850000
   2 P    5.050000
   3 S    3.450000
   3 S    2.300000
   3 S    1.600000
   3 P    3.350000
   3 P    2.050000
   3 P    1.200000
   3 D    2.000000

 Charge Fitting Sets (for the computation of the Coulomb Potential):  30
 -----------------------------------------------------------------------
   1 S   40.600000
   1 S   24.830000
   2 S   28.080000
   2 S   19.200000
   3 S   19.250000
   3 S   13.970000
   3 S   10.130000
   4 S    9.710000
   4 S    7.320000
   4 S    5.510000
   5 S    5.170000
   5 S    4.000000
   5 S    3.100000
   5 S    2.400000
   2 P   29.150000
   3 P   21.740000
   4 P   16.160000
   4 P    9.600000
   5 P    7.180000
   5 P    4.480000
   5 P    2.800000
   3 D   21.950000
   4 D   15.750000
   4 D    9.040000
   5 D    6.550000
   5 D    3.960000
   5 D    2.400000
   4 F    5.000000
   4 F    3.000000
   5 G    3.500000

 Atom Type    3  (N)
 ==============

 Valence Basis Sets:   9
 -----------------------
   1 S    8.740000
   1 S    5.900000
   2 S    5.150000
   2 S    2.500000
   2 S    1.500000
   2 P    3.680000
   2 P    1.880000
   2 P    1.000000
   3 D    2.200000

 Charge Fitting Sets (for the computation of the Coulomb Potential):  22
 -----------------------------------------------------------------------
   1 S   17.480000
   2 S   20.150000
   2 S   13.990000
   2 S    9.710000
   2 S    6.740000
   3 S    6.860000
   3 S    5.040000
   3 S    3.700000
   3 S    2.720000
   3 S    2.000000
   2 P   11.320000
   2 P    6.730000
   3 P    5.920000
   3 P    3.820000
   3 P    2.460000
   3 D    8.100000
   3 D    5.080000
   3 D    3.190000
   3 D    2.000000
   4 F    5.800000
   4 F    3.600000
   5 G    4.500000

 Atom Type    4  (C)
 ==============

 Valence Basis Sets:   9
 -----------------------
   1 S    7.680000
   1 S    5.000000
   2 S    1.280000
   2 S    2.100000
   2 S    4.600000
   2 P    0.820000
   2 P    1.480000
   2 P    2.940000
   3 D    2.200000

 Charge Fitting Sets (for the computation of the Coulomb Potential):  22
 -----------------------------------------------------------------------
   1 S   15.360000
   2 S   17.530000
   2 S   12.070000
   2 S    8.310000
   2 S    5.730000
   3 S    5.780000
   3 S    4.220000
   3 S    3.080000
   3 S    2.250000
   3 S    1.640000
   2 P    9.880000
   2 P    5.800000
   3 P    5.050000
   3 P    3.230000
   3 P    2.060000
   3 D    7.200000
   3 D    4.400000
   3 D    2.690000
   3 D    1.640000
   4 F    5.400000
   4 F    3.550000
   5 G    4.500000

 Atom Type    5  (H)
 ==============

 Valence Basis Sets:   4
 -----------------------
   1 S    0.690000
   1 S    0.920000
   1 S    1.580000
   2 P    1.250000

 Charge Fitting Sets (for the computation of the Coulomb Potential):  11
 -----------------------------------------------------------------------
   1 S    3.160000
   1 S    2.090000
   1 S    1.380000
   2 S    1.500000
   2 P    4.000000
   2 P    2.650000
   2 P    1.750000
   3 D    4.000000
   3 D    2.500000
   4 F    3.000000
   5 G    4.000000


 BAS: List of all Elementary Cartesian Basis Functions
 =====================================================

 The numbering in the list below (to the right of the function characteristics) is referred
 to in print-outs of MO eigenvectors and Mulliken populations in the BAS representation
 (as contrasted to the SFO representation).

 Notes:
 1. The functions are characterized by a polynomial prefactor (powers of x,y,z and r) and
    an exponential decay factor alpha.
 2. Since the basis sets are specific for an atom TYPE, the individual functions occur on
    all atoms of that type.
 3. The word 'Core' in the left margin signals that it is a Core Function (CF) : not a
    degree of freedom in the valence set, but only used to ensure orthogonalization of
    the other valence basis functions on the frozen Core Orbitals.


 (power of) X  Y  Z  R     Alpha  on Atom
            ==========     =====     ==========

 Fe                                   1
                                  ---------------------------------------------------------------------------
            0  0  0  0    30.450      1
            0  0  0  0    23.900      2
            0  0  0  1    10.050      3
            0  0  0  1     6.350      4
            1  0  0  0    14.600      5
            0  1  0  0    14.600      6
            0  0  1  0    14.600      7
            1  0  0  0     9.200      8
            0  1  0  0     9.200      9
            0  0  1  0     9.200     10
            0  0  0  2     6.100     11
            0  0  0  2     3.700     12
            1  0  0  1     6.250     13
            0  1  0  1     6.250     14
            0  0  1  1     6.250     15
            1  0  0  1     4.150     16
            0  1  0  1     4.150     17
            0  0  1  1     4.150     18
            1  0  0  1     2.800     19
            0  1  0  1     2.800     20
            0  0  1  1     2.800     21
            2  0  0  0     6.400     22
            1  1  0  0     6.400     23
            1  0  1  0     6.400     24
            0  2  0  0     6.400     25
            0  1  1  0     6.400     26
            0  0  2  0     6.400     27
            2  0  0  0     3.050     28
            1  1  0  0     3.050     29
            1  0  1  0     3.050     30
            0  2  0  0     3.050     31
            0  1  1  0     3.050     32
            0  0  2  0     3.050     33
            2  0  0  0     1.400     34
            1  1  0  0     1.400     35
            1  0  1  0     1.400     36
            0  2  0  0     1.400     37
            0  1  1  0     1.400     38
            0  0  2  0     1.400     39
            0  0  0  3     2.300     40
            0  0  0  3     1.400     41
            0  0  0  3     0.900     42
            1  0  0  2     1.390     43
            0  1  0  2     1.390     44
            0  0  1  2     1.390     45

 Cl                                   2    3
                                  ---------------------------------------------------------------------------
            0  0  0  0    20.300     46   74
            0  0  0  0    15.250     47   75
            0  0  0  1     6.250     48   76
            0  0  0  1     4.450     49   77
            1  0  0  0     8.850     50   78
            0  1  0  0     8.850     51   79
            0  0  1  0     8.850     52   80
            1  0  0  0     5.050     53   81
            0  1  0  0     5.050     54   82
            0  0  1  0     5.050     55   83
            0  0  0  2     3.450     56   84
            0  0  0  2     2.300     57   85
            0  0  0  2     1.600     58   86
            1  0  0  1     3.350     59   87
            0  1  0  1     3.350     60   88
            0  0  1  1     3.350     61   89
            1  0  0  1     2.050     62   90
            0  1  0  1     2.050     63   91
            0  0  1  1     2.050     64   92
            1  0  0  1     1.200     65   93
            0  1  0  1     1.200     66   94
            0  0  1  1     1.200     67   95
            2  0  0  0     2.000     68   96
            1  1  0  0     2.000     69   97
            1  0  1  0     2.000     70   98
            0  2  0  0     2.000     71   99
            0  1  1  0     2.000     72  100
            0  0  2  0     2.000     73  101

 N                                    4    5    6    7    8    9   10   11
                                  ---------------------------------------------------------------------------
            0  0  0  0     8.740    102  122  142  162  182  202  222  242
            0  0  0  0     5.900    103  123  143  163  183  203  223  243
            0  0  0  1     5.150    104  124  144  164  184  204  224  244
            0  0  0  1     2.500    105  125  145  165  185  205  225  245
            0  0  0  1     1.500    106  126  146  166  186  206  226  246
            1  0  0  0     3.680    107  127  147  167  187  207  227  247
            0  1  0  0     3.680    108  128  148  168  188  208  228  248
            0  0  1  0     3.680    109  129  149  169  189  209  229  249
            1  0  0  0     1.880    110  130  150  170  190  210  230  250
            0  1  0  0     1.880    111  131  151  171  191  211  231  251
            0  0  1  0     1.880    112  132  152  172  192  212  232  252
            1  0  0  0     1.000    113  133  153  173  193  213  233  253
            0  1  0  0     1.000    114  134  154  174  194  214  234  254
            0  0  1  0     1.000    115  135  155  175  195  215  235  255
            2  0  0  0     2.200    116  136  156  176  196  216  236  256
            1  1  0  0     2.200    117  137  157  177  197  217  237  257
            1  0  1  0     2.200    118  138  158  178  198  218  238  258
            0  2  0  0     2.200    119  139  159  179  199  219  239  259
            0  1  1  0     2.200    120  140  160  180  200  220  240  260
            0  0  2  0     2.200    121  141  161  181  201  221  241  261

 C                                   12   13   14   15   16   17   18   19   20   21   22   23   24   25   26
                                     27   28   29   30   31   32   33   34   35   36   37
                                  ---------------------------------------------------------------------------
            0  0  0  0     7.680    262  282  302  322  342  362  382  402  422  442  462  482  502  522  542
                                    562  582  602  622  642  662  682  702  722  742  762
            0  0  0  0     5.000    263  283  303  323  343  363  383  403  423  443  463  483  503  523  543
                                    563  583  603  623  643  663  683  703  723  743  763
            0  0  0  1     1.280    264  284  304  324  344  364  384  404  424  444  464  484  504  524  544
                                    564  584  604  624  644  664  684  704  724  744  764
            0  0  0  1     2.100    265  285  305  325  345  365  385  405  425  445  465  485  505  525  545
                                    565  585  605  625  645  665  685  705  725  745  765
            0  0  0  1     4.600    266  286  306  326  346  366  386  406  426  446  466  486  506  526  546
                                    566  586  606  626  646  666  686  706  726  746  766
            1  0  0  0     0.820    267  287  307  327  347  367  387  407  427  447  467  487  507  527  547
                                    567  587  607  627  647  667  687  707  727  747  767
            0  1  0  0     0.820    268  288  308  328  348  368  388  408  428  448  468  488  508  528  548
                                    568  588  608  628  648  668  688  708  728  748  768
            0  0  1  0     0.820    269  289  309  329  349  369  389  409  429  449  469  489  509  529  549
                                    569  589  609  629  649  669  689  709  729  749  769
            1  0  0  0     1.480    270  290  310  330  350  370  390  410  430  450  470  490  510  530  550
                                    570  590  610  630  650  670  690  710  730  750  770
            0  1  0  0     1.480    271  291  311  331  351  371  391  411  431  451  471  491  511  531  551
                                    571  591  611  631  651  671  691  711  731  751  771
            0  0  1  0     1.480    272  292  312  332  352  372  392  412  432  452  472  492  512  532  552
                                    572  592  612  632  652  672  692  712  732  752  772
            1  0  0  0     2.940    273  293  313  333  353  373  393  413  433  453  473  493  513  533  553
                                    573  593  613  633  653  673  693  713  733  753  773
            0  1  0  0     2.940    274  294  314  334  354  374  394  414  434  454  474  494  514  534  554
                                    574  594  614  634  654  674  694  714  734  754  774
            0  0  1  0     2.940    275  295  315  335  355  375  395  415  435  455  475  495  515  535  555
                                    575  595  615  635  655  675  695  715  735  755  775
            2  0  0  0     2.200    276  296  316  336  356  376  396  416  436  456  476  496  516  536  556
                                    576  596  616  636  656  676  696  716  736  756  776
            1  1  0  0     2.200    277  297  317  337  357  377  397  417  437  457  477  497  517  537  557
                                    577  597  617  637  657  677  697  717  737  757  777
            1  0  1  0     2.200    278  298  318  338  358  378  398  418  438  458  478  498  518  538  558
                                    578  598  618  638  658  678  698  718  738  758  778
            0  2  0  0     2.200    279  299  319  339  359  379  399  419  439  459  479  499  519  539  559
                                    579  599  619  639  659  679  699  719  739  759  779
            0  1  1  0     2.200    280  300  320  340  360  380  400  420  440  460  480  500  520  540  560
                                    580  600  620  640  660  680  700  720  740  760  780
            0  0  2  0     2.200    281  301  321  341  361  381  401  421  441  461  481  501  521  541  561
                                    581  601  621  641  661  681  701  721  741  761  781

 H                                   38   39   40   41   42   43   44   45   46   47   48   49   50   51   52
                                     53   54   55   56   57
                                  ---------------------------------------------------------------------------
            0  0  0  0     0.690    782  788  794  800  806  812  818  824  830  836  842  848  854  860  866
                                    872  878  884  890  896
            0  0  0  0     0.920    783  789  795  801  807  813  819  825  831  837  843  849  855  861  867
                                    873  879  885  891  897
            0  0  0  0     1.580    784  790  796  802  808  814  820  826  832  838  844  850  856  862  868
                                    874  880  886  892  898
            1  0  0  0     1.250    785  791  797  803  809  815  821  827  833  839  845  851  857  863  869
                                    875  881  887  893  899
            0  1  0  0     1.250    786  792  798  804  810  816  822  828  834  840  846  852  858  864  870
                                    876  882  888  894  900
            0  0  1  0     1.250    787  793  799  805  811  817  823  829  835  841  847  853  859  865  871
                                    877  883  889  895  901

 Total number of charge fitting functions (nprimf)      4238
 Total number of Cartesian basis functions (naos)        901
 Total number of Cartesian core functions  (ncos)          0

1
 ***************************************************************************************************


                                              ***********************
                                              *  T E C H N I C A L  *
                                              ***********************
  


 =============================================================
 P A R A L L E L I Z A T I O N  and  V E C T O R I Z A T I O N
 =============================================================
  
 Nr of parallel processes:                                8
 Maximum vector length in NumInt loops:                 128


 ===============
 I O  vs.  C P U  ***  (store numerical data on disk or recalculate)  ***
 ===============
  
 Basis functions:   recalculate when needed
 Fit functions:     recalculate when needed

 IO buffersize (Mb):                                    256.000000


 =====================
 S C F   U P D A T E S
 =====================
  
 Max. nr. of cycles:                              1000
 Convergence criterion:                              0.0000010000
   secondary criterion:                              0.0010000000

 Mix parameter (when DIIS does not apply):           0.2000000000


 DIIS (Direct Inversion in Iteration Space)
    Replace damping when SCF Error is below:         0.5000000000
    Apply anyway after SCF cycle:
                                                     5
    (Max.) nr. of expansion vectors:                10

    Upperbound on expansion coefficients:            5.0000000000
    (when exceeded, IterationSpace is re-built)
    2nd Upperbound on coefficients:                 25.0000000000
    (when exceeded, simple damping will be used)
 Automatic ElectronSmearing (in case of problematic SCF convergence) disabled


 =================
 P R E C I S I O N  ***  (General: NumInt, NeglectFunctionTails, ...)  ***
 =================
  

 NumInt:           Target precision:                 6.0000000000
 -------           Initial precision:                6.0000000000
                   Min. precision (optimization):    6.0000000000

 Neglect Functions:          Basis functions:        0.1000000000E-07
 ------------------          Fit functions:          0.1000000000E-07


 ===========================
 L I N E A R   S C A L I N G
 ===========================
  

 Cut-off radii density fit:                        0.1000000000E-09
 Overlap cut-off criterion AO matrix elements:     0.1000000000E-07
 Cut-offs for Coulomb potential and fitted density:0.1000000000E-09
 Cut-off criterion for Coulomb multipole terms:    0.1000000000E-09
 Progressive Convergence parameter:                 0.000000000    
1
 ***************************************************************************************************


                                            ***************************
                                            *  C O M P U T A T I O N  *
                                            ***************************
  

 Number of elements of the density matrix on this node (used, total):     51547    406351
 The condition number of overlap matrix of original
 basis in ChangeDependBas routine =     0.76907E+04
 Dependent basis detected in CHGBAS


 ====================================================
 Numerical Integration : Voronoi Polyhedra (Te Velde)
 ====================================================
  
 General Accuracy Parameter :                          6.00

 Symmetry used in the points section:  NOSYM 


 Summary of the Symmetry Unique Points:
 --------------------------------------
    Nr. of used Symmetry Operators                     1

    Points in the Atomic Spheres                   56684
    Points in the Atomic Polyhedra                712065
    Points in the Outer Region                     62510
    ----------------------------------------------------
    Total                                         831259

    Sum of Weights                                221180.454017

 Total nr. of points:     831259
 Nr. of blocks:             6495
 Block length:               128
 Nr. of dummy points:        101


 Test of Precision of the Numerical Integration Grid
 ===================================================

 Integral of the Total Core Density:                   0.00000000000000


 ========================
 Density Fitting (zlmFit)
 ========================
  
 ZlmFit Fit Quality: NORMAL         
  
 Max L-expansion:                        min:   5 max:   7
 Nr. of radial interpolation points:     min:  36 max:  66


 =====
 S C F
 =====
  

 CYCLE    1
 The total number of neglected basis functions is   20
 The total number of basis functions is  862
 The total number of virtual basis functions is  639
Info: Monotony error dste{dc,qr}:      99    99999999.99999999        99999999.99999997    
The eigenvalues from a lapack call are not sorted to machine precision.
In this extent, this is completely harmless.
Still, we keep this info message just in case.
 ***** SPIN 1 *****
 orbitals (Q,E):
 ---------------
 A :139...158        ( 1.00    -0.3774)  ( 1.00    -0.3724)  ( 1.00    -0.3715)  ( 1.00    -0.3677)
                     ( 1.00    -0.3674)  ( 1.00    -0.3379)  ( 1.00    -0.3230)  ( 1.00    -0.3206)
                     ( 1.00    -0.2977)  ( 1.00    -0.2803)  ( 0.00    -0.2426)  ( 0.00    -0.2400)
                     ( 0.00    -0.2278)  ( 0.00    -0.2265)  ( 0.00    -0.2193)  ( 0.00    -0.2193)
                     ( 0.00    -0.2165)  ( 0.00    -0.2165)  ( 0.00    -0.1816)  ( 0.00    -0.1806)
 ***** SPIN 2 *****
 orbitals (Q,E):
 ---------------
 A :135...154        ( 1.00    -0.3975)  ( 1.00    -0.3972)  ( 1.00    -0.3888)  ( 1.00    -0.3799)
                     ( 1.00    -0.3774)  ( 1.00    -0.3724)  ( 1.00    -0.3715)  ( 1.00    -0.3677)
                     ( 1.00    -0.3674)  ( 1.00    -0.3379)  ( 0.00    -0.3230)  ( 0.00    -0.3206)
                     ( 0.00    -0.2977)  ( 0.00    -0.2803)  ( 0.00    -0.2426)  ( 0.00    -0.2400)
                     ( 0.00    -0.2278)  ( 0.00    -0.2265)  ( 0.00    -0.2193)  ( 0.00    -0.2193)
  
 Spin polar: 4 (Spin_A minus Spin_B electrons)

 CYCLE    2
 d-Pmat  mean:  0.69E-02
 imax=    285: -0.66E-01
 d-Pmat  mean:  0.71E-02
 imax=    285: -0.66E-01
 ***** SPIN 1 *****
 orbitals (Q,E):
 ---------------
 A :139...149        ( 1.00    -0.3255)  ( 1.00    -0.3223)  ( 1.00    -0.3206)  ( 1.00    -0.3202)
                     ( 1.00    -0.3199)  ( 1.00    -0.2337)  ( 1.00    -0.2322)  ( 1.00    -0.2299)
                     ( 1.00    -0.1959)  ( 1.00    -0.1898)  ( 0.00    -0.1733)
 ***** SPIN 2 *****
 orbitals (Q,E):
 ---------------
 A :135...145        ( 1.00    -0.3460)  ( 1.00    -0.3457)  ( 1.00    -0.3367)  ( 1.00    -0.3255)
                     ( 1.00    -0.3222)  ( 1.00    -0.3205)  ( 1.00    -0.3182)  ( 1.00    -0.3167)
                     ( 1.00    -0.3158)  ( 1.00    -0.2206)  ( 0.00    -0.1965)
  
 Spin polar: 4 (Spin_A minus Spin_B electrons)

 CYCLE    3
 d-Pmat  mean:  0.21E-01
 imax=    465: -0.17E+00
 d-Pmat  mean:  0.22E-01
 imax=     30:  0.27E+00
 ***** SPIN 1 *****
 orbitals (Q,E):
 ---------------
 A :139...149        ( 1.00    -0.2110)  ( 1.00    -0.2109)  ( 1.00    -0.1992)  ( 1.00    -0.1921)
                     ( 1.00    -0.1905)  ( 1.00    -0.1708)  ( 1.00    -0.1605)  ( 1.00    -0.1590)
                     ( 1.00    -0.1581)  ( 1.00    -0.1571)  ( 0.00    -0.0116)
 ***** SPIN 2 *****
 orbitals (Q,E):
 ---------------
 A :135...145        ( 1.00    -0.2182)  ( 1.00    -0.2127)  ( 1.00    -0.2127)  ( 1.00    -0.2104)
                     ( 1.00    -0.2092)  ( 1.00    -0.1930)  ( 1.00    -0.1897)  ( 1.00    -0.1877)
                     ( 1.00    -0.1571)  ( 1.00    -0.1555)  ( 0.00    -0.1416)
  
 Spin polar: 4 (Spin_A minus Spin_B electrons)

 CYCLE    4
 d-Pmat  mean:  0.72E-02
 imax=     11: -0.10E+00
 d-Pmat  mean:  0.90E-02
 imax=     32: -0.27E+00
 ***** SPIN 1 *****
 orbitals (Q,E):
 ---------------
 A :139...149        ( 1.00    -0.2433)  ( 1.00    -0.2350)  ( 1.00    -0.2349)  ( 1.00    -0.2311)
                     ( 1.00    -0.2194)  ( 1.00    -0.2183)  ( 1.00    -0.2078)  ( 1.00    -0.2071)
                     ( 1.00    -0.2011)  ( 1.00    -0.1790)  ( 0.00    -0.0562)
 ***** SPIN 2 *****
 orbitals (Q,E):
 ---------------
 A :135...145        ( 1.00    -0.2609)  ( 1.00    -0.2536)  ( 1.00    -0.2350)  ( 1.00    -0.2343)
                     ( 1.00    -0.2318)  ( 1.00    -0.2115)  ( 1.00    -0.2100)  ( 1.00    -0.2085)
                     ( 1.00    -0.2077)  ( 1.00    -0.1651)  ( 0.00    -0.0606)
  
 Spin polar: 4 (Spin_A minus Spin_B electrons)

 CYCLE    5
 d-Pmat  mean:  0.28E-02
 imax=    252:  0.40E-01
 d-Pmat  mean:  0.27E-02
 imax=    252:  0.40E-01
 ***** SPIN 1 *****
 orbitals (Q,E):
 ---------------
 A :139...149        ( 1.00    -0.2567)  ( 1.00    -0.2560)  ( 1.00    -0.2457)  ( 1.00    -0.2389)
                     ( 1.00    -0.2113)  ( 1.00    -0.2100)  ( 1.00    -0.2055)  ( 1.00    -0.2047)
                     ( 1.00    -0.2035)  ( 1.00    -0.1788)  ( 0.00    -0.0745)
 ***** SPIN 2 *****
 orbitals (Q,E):
 ---------------
 A :135...145        ( 1.00    -0.2849)  ( 1.00    -0.2569)  ( 1.00    -0.2562)  ( 1.00    -0.2498)
                     ( 1.00    -0.2293)  ( 1.00    -0.2097)  ( 1.00    -0.2081)  ( 1.00    -0.2038)
                     ( 1.00    -0.2027)  ( 1.00    -0.1712)  ( 0.00    -0.0740)
  
 Spin polar: 4 (Spin_A minus Spin_B electrons)

 CYCLE    6
 d-Pmat  mean:  0.12E-02
 imax=    172: -0.22E-01
 d-Pmat  mean:  0.12E-02
 imax=    172: -0.22E-01
 ***** SPIN 1 *****
 orbitals (Q,E):
 ---------------
 A :139...149        ( 1.00    -0.2577)  ( 1.00    -0.2571)  ( 1.00    -0.2564)  ( 1.00    -0.2471)
                     ( 1.00    -0.2214)  ( 1.00    -0.2194)  ( 1.00    -0.2181)  ( 1.00    -0.2127)
                     ( 1.00    -0.2113)  ( 1.00    -0.1902)  ( 0.00    -0.0705)
 ***** SPIN 2 *****
 orbitals (Q,E):
 ---------------
 A :135...145        ( 1.00    -0.2799)  ( 1.00    -0.2612)  ( 1.00    -0.2574)  ( 1.00    -0.2567)
                     ( 1.00    -0.2390)  ( 1.00    -0.2201)  ( 1.00    -0.2188)  ( 1.00    -0.2140)
                     ( 1.00    -0.2129)  ( 1.00    -0.1780)  ( 0.00    -0.0704)
  
 Spin polar: 4 (Spin_A minus Spin_B electrons)

 CYCLE    7
 d-Pmat  mean:  0.48E-03
 imax=    492: -0.82E-02
 d-Pmat  mean:  0.48E-03
 imax=    492: -0.80E-02
 ***** SPIN 1 *****
 orbitals (Q,E):
 ---------------
 A :139...149        ( 1.00    -0.2527)  ( 1.00    -0.2524)  ( 1.00    -0.2493)  ( 1.00    -0.2427)
                     ( 1.00    -0.2148)  ( 1.00    -0.2140)  ( 1.00    -0.2132)  ( 1.00    -0.2082)
                     ( 1.00    -0.2069)  ( 1.00    -0.1846)  ( 0.00    -0.0673)
 ***** SPIN 2 *****
 orbitals (Q,E):
 ---------------
 A :135...145        ( 1.00    -0.2789)  ( 1.00    -0.2563)  ( 1.00    -0.2532)  ( 1.00    -0.2524)
                     ( 1.00    -0.2349)  ( 1.00    -0.2160)  ( 1.00    -0.2151)  ( 1.00    -0.2098)
                     ( 1.00    -0.2093)  ( 1.00    -0.1681)  ( 0.00    -0.0672)
  
 Spin polar: 4 (Spin_A minus Spin_B electrons)

 CYCLE    8
 d-Pmat  mean:  0.12E-03
 imax=    492:  0.20E-02
 d-Pmat  mean:  0.13E-03
 imax=    492:  0.22E-02
 ***** SPIN 1 *****
 orbitals (Q,E):
 ---------------
 A :139...149        ( 1.00    -0.2536)  ( 1.00    -0.2532)  ( 1.00    -0.2482)  ( 1.00    -0.2436)
                     ( 1.00    -0.2159)  ( 1.00    -0.2150)  ( 1.00    -0.2127)  ( 1.00    -0.2092)
                     ( 1.00    -0.2078)  ( 1.00    -0.1847)  ( 0.00    -0.0678)
 ***** SPIN 2 *****
 orbitals (Q,E):
 ---------------
 A :135...145        ( 1.00    -0.2793)  ( 1.00    -0.2568)  ( 1.00    -0.2541)  ( 1.00    -0.2534)
                     ( 1.00    -0.2359)  ( 1.00    -0.2171)  ( 1.00    -0.2161)  ( 1.00    -0.2111)
                     ( 1.00    -0.2104)  ( 1.00    -0.1660)  ( 0.00    -0.0677)
  
 Spin polar: 4 (Spin_A minus Spin_B electrons)

 CYCLE    9
 d-Pmat  mean:  0.55E-04
 imax=    332: -0.89E-03
 d-Pmat  mean:  0.62E-04
 imax=    332: -0.10E-02
 ***** SPIN 1 *****
 orbitals (Q,E):
 ---------------
 A :139...149        ( 1.00    -0.2534)  ( 1.00    -0.2531)  ( 1.00    -0.2480)  ( 1.00    -0.2436)
                     ( 1.00    -0.2161)  ( 1.00    -0.2151)  ( 1.00    -0.2125)  ( 1.00    -0.2093)
                     ( 1.00    -0.2079)  ( 1.00    -0.1846)  ( 0.00    -0.0676)
 ***** SPIN 2 *****
 orbitals (Q,E):
 ---------------
 A :135...145        ( 1.00    -0.2792)  ( 1.00    -0.2568)  ( 1.00    -0.2539)  ( 1.00    -0.2532)
                     ( 1.00    -0.2360)  ( 1.00    -0.2171)  ( 1.00    -0.2162)  ( 1.00    -0.2112)
                     ( 1.00    -0.2105)  ( 1.00    -0.1653)  ( 0.00    -0.0675)
  
 Spin polar: 4 (Spin_A minus Spin_B electrons)

 CYCLE   10
 d-Pmat  mean:  0.25E-04
 imax=    272: -0.44E-03
 d-Pmat  mean:  0.24E-04
 imax=    272: -0.33E-03
 ***** SPIN 1 *****
 orbitals (Q,E):
 ---------------
 A :139...149        ( 1.00    -0.2534)  ( 1.00    -0.2530)  ( 1.00    -0.2483)  ( 1.00    -0.2436)
                     ( 1.00    -0.2160)  ( 1.00    -0.2151)  ( 1.00    -0.2127)  ( 1.00    -0.2094)
                     ( 1.00    -0.2079)  ( 1.00    -0.1847)  ( 0.00    -0.0676)
 ***** SPIN 2 *****
 orbitals (Q,E):
 ---------------
 A :135...145        ( 1.00    -0.2791)  ( 1.00    -0.2567)  ( 1.00    -0.2539)  ( 1.00    -0.2532)
                     ( 1.00    -0.2361)  ( 1.00    -0.2171)  ( 1.00    -0.2161)  ( 1.00    -0.2111)
                     ( 1.00    -0.2105)  ( 1.00    -0.1653)  ( 0.00    -0.0675)
  
 Spin polar: 4 (Spin_A minus Spin_B electrons)

 CYCLE   11
 d-Pmat  mean:  0.90E-05
 imax=     29:  0.89E-04
 d-Pmat  mean:  0.83E-05
 imax=    412:  0.15E-03
 ***** SPIN 1 *****
 orbitals (Q,E):
 ---------------
 A :139...149        ( 1.00    -0.2534)  ( 1.00    -0.2530)  ( 1.00    -0.2486)  ( 1.00    -0.2435)
                     ( 1.00    -0.2160)  ( 1.00    -0.2151)  ( 1.00    -0.2128)  ( 1.00    -0.2093)
                     ( 1.00    -0.2079)  ( 1.00    -0.1847)  ( 0.00    -0.0676)
 ***** SPIN 2 *****
 orbitals (Q,E):
 ---------------
 A :135...145        ( 1.00    -0.2791)  ( 1.00    -0.2567)  ( 1.00    -0.2539)  ( 1.00    -0.2532)
                     ( 1.00    -0.2360)  ( 1.00    -0.2170)  ( 1.00    -0.2161)  ( 1.00    -0.2111)
                     ( 1.00    -0.2104)  ( 1.00    -0.1654)  ( 0.00    -0.0675)
  
 Spin polar: 4 (Spin_A minus Spin_B electrons)

 CYCLE   12
 d-Pmat  mean:  0.44E-05
 imax=    532:  0.99E-04
 d-Pmat  mean:  0.39E-05
 imax=    532:  0.69E-04
 ***** SPIN 1 *****
 orbitals (Q,E):
 ---------------
 A :139...149        ( 1.00    -0.2534)  ( 1.00    -0.2531)  ( 1.00    -0.2487)  ( 1.00    -0.2435)
                     ( 1.00    -0.2160)  ( 1.00    -0.2151)  ( 1.00    -0.2129)  ( 1.00    -0.2093)
                     ( 1.00    -0.2079)  ( 1.00    -0.1847)  ( 0.00    -0.0676)
 ***** SPIN 2 *****
 orbitals (Q,E):
 ---------------
 A :135...145        ( 1.00    -0.2791)  ( 1.00    -0.2567)  ( 1.00    -0.2539)  ( 1.00    -0.2532)
                     ( 1.00    -0.2361)  ( 1.00    -0.2170)  ( 1.00    -0.2161)  ( 1.00    -0.2111)
                     ( 1.00    -0.2104)  ( 1.00    -0.1655)  ( 0.00    -0.0675)
  
 Spin polar: 4 (Spin_A minus Spin_B electrons)

 CYCLE   13
 d-Pmat  mean:  0.29E-05
 imax=    492: -0.47E-04
 d-Pmat  mean:  0.31E-05
 imax=    232:  0.89E-04
 ***** SPIN 1 *****
 orbitals (Q,E):
 ---------------
 A :139...149        ( 1.00    -0.2534)  ( 1.00    -0.2531)  ( 1.00    -0.2487)  ( 1.00    -0.2435)
                     ( 1.00    -0.2160)  ( 1.00    -0.2151)  ( 1.00    -0.2129)  ( 1.00    -0.2093)
                     ( 1.00    -0.2079)  ( 1.00    -0.1847)  ( 0.00    -0.0676)
 ***** SPIN 2 *****
 orbitals (Q,E):
 ---------------
 A :135...145        ( 1.00    -0.2791)  ( 1.00    -0.2567)  ( 1.00    -0.2539)  ( 1.00    -0.2532)
                     ( 1.00    -0.2361)  ( 1.00    -0.2170)  ( 1.00    -0.2161)  ( 1.00    -0.2111)
                     ( 1.00    -0.2104)  ( 1.00    -0.1655)  ( 0.00    -0.0675)
  
 Spin polar: 4 (Spin_A minus Spin_B electrons)

 CYCLE   14
 d-Pmat  mean:  0.14E-05
 imax=    232: -0.43E-04
 d-Pmat  mean:  0.17E-05
 imax=     29: -0.41E-04
 ***** SPIN 1 *****
 orbitals (Q,E):
 ---------------
 A :139...149        ( 1.00    -0.2534)  ( 1.00    -0.2530)  ( 1.00    -0.2487)  ( 1.00    -0.2435)
                     ( 1.00    -0.2160)  ( 1.00    -0.2150)  ( 1.00    -0.2129)  ( 1.00    -0.2093)
                     ( 1.00    -0.2079)  ( 1.00    -0.1847)  ( 0.00    -0.0676)
 ***** SPIN 2 *****
 orbitals (Q,E):
 ---------------
 A :135...145        ( 1.00    -0.2791)  ( 1.00    -0.2567)  ( 1.00    -0.2539)  ( 1.00    -0.2532)
                     ( 1.00    -0.2361)  ( 1.00    -0.2170)  ( 1.00    -0.2160)  ( 1.00    -0.2111)
                     ( 1.00    -0.2104)  ( 1.00    -0.1655)  ( 0.00    -0.0675)
  
 Spin polar: 4 (Spin_A minus Spin_B electrons)

 CYCLE   15
 d-Pmat  mean:  0.14E-05
 imax=    112:  0.30E-04
 d-Pmat  mean:  0.15E-05
 imax=     29: -0.43E-04
 ***** SPIN 1 *****
 orbitals (Q,E):
 ---------------
 A :139...149        ( 1.00    -0.2534)  ( 1.00    -0.2531)  ( 1.00    -0.2487)  ( 1.00    -0.2435)
                     ( 1.00    -0.2160)  ( 1.00    -0.2151)  ( 1.00    -0.2129)  ( 1.00    -0.2093)
                     ( 1.00    -0.2079)  ( 1.00    -0.1847)  ( 0.00    -0.0676)
 ***** SPIN 2 *****
 orbitals (Q,E):
 ---------------
 A :135...145        ( 1.00    -0.2791)  ( 1.00    -0.2567)  ( 1.00    -0.2539)  ( 1.00    -0.2532)
                     ( 1.00    -0.2361)  ( 1.00    -0.2170)  ( 1.00    -0.2161)  ( 1.00    -0.2111)
                     ( 1.00    -0.2104)  ( 1.00    -0.1654)  ( 0.00    -0.0675)
  
 Spin polar: 4 (Spin_A minus Spin_B electrons)

 CYCLE   16
 d-Pmat  mean:  0.98E-06
 imax=    292:  0.21E-04
 d-Pmat  mean:  0.98E-06
 imax=     33:  0.23E-04
 ***** SPIN 1 *****
 orbitals (Q,E):
 ---------------
 A :139...149        ( 1.00    -0.2534)  ( 1.00    -0.2531)  ( 1.00    -0.2487)  ( 1.00    -0.2435)
                     ( 1.00    -0.2160)  ( 1.00    -0.2151)  ( 1.00    -0.2129)  ( 1.00    -0.2093)
                     ( 1.00    -0.2079)  ( 1.00    -0.1847)  ( 0.00    -0.0676)
 ***** SPIN 2 *****
 orbitals (Q,E):
 ---------------
 A :135...145        ( 1.00    -0.2791)  ( 1.00    -0.2567)  ( 1.00    -0.2539)  ( 1.00    -0.2532)
                     ( 1.00    -0.2361)  ( 1.00    -0.2170)  ( 1.00    -0.2160)  ( 1.00    -0.2111)
                     ( 1.00    -0.2104)  ( 1.00    -0.1654)  ( 0.00    -0.0675)
  
 Spin polar: 4 (Spin_A minus Spin_B electrons)

 CYCLE   17
 d-Pmat  mean:  0.47E-06
 imax=    452: -0.11E-04
 d-Pmat  mean:  0.70E-06
 imax=     33:  0.14E-04
 ***** SPIN 1 *****
 orbitals (Q,E):
 ---------------
 A :139...149        ( 1.00    -0.2534)  ( 1.00    -0.2531)  ( 1.00    -0.2487)  ( 1.00    -0.2435)
                     ( 1.00    -0.2160)  ( 1.00    -0.2151)  ( 1.00    -0.2129)  ( 1.00    -0.2093)
                     ( 1.00    -0.2079)  ( 1.00    -0.1847)  ( 0.00    -0.0676)
 ***** SPIN 2 *****
 orbitals (Q,E):
 ---------------
 A :135...145        ( 1.00    -0.2791)  ( 1.00    -0.2567)  ( 1.00    -0.2539)  ( 1.00    -0.2532)
                     ( 1.00    -0.2361)  ( 1.00    -0.2170)  ( 1.00    -0.2160)  ( 1.00    -0.2111)
                     ( 1.00    -0.2104)  ( 1.00    -0.1654)  ( 0.00    -0.0675)
  
 Spin polar: 4 (Spin_A minus Spin_B electrons)

 CYCLE   18
 d-Pmat  mean:  0.29E-06
 imax=    412: -0.48E-05
 d-Pmat  mean:  0.30E-06
 imax=     28:  0.82E-05
 ***** SPIN 1 *****
 orbitals (Q,E):
 ---------------
 A :139...149        ( 1.00    -0.2534)  ( 1.00    -0.2531)  ( 1.00    -0.2487)  ( 1.00    -0.2435)
                     ( 1.00    -0.2160)  ( 1.00    -0.2150)  ( 1.00    -0.2129)  ( 1.00    -0.2093)
                     ( 1.00    -0.2079)  ( 1.00    -0.1847)  ( 0.00    -0.0676)
 ***** SPIN 2 *****
 orbitals (Q,E):
 ---------------
 A :135...145        ( 1.00    -0.2791)  ( 1.00    -0.2567)  ( 1.00    -0.2539)  ( 1.00    -0.2532)
                     ( 1.00    -0.2361)  ( 1.00    -0.2170)  ( 1.00    -0.2160)  ( 1.00    -0.2111)
                     ( 1.00    -0.2104)  ( 1.00    -0.1654)  ( 0.00    -0.0675)
  
 Spin polar: 4 (Spin_A minus Spin_B electrons)

 CYCLE   19
 d-Pmat  mean:  0.17E-06
 imax=    372:  0.23E-05
 d-Pmat  mean:  0.17E-06
 imax=     28:  0.35E-05
 ***** SPIN 1 *****
 orbitals (Q,E):
 ---------------
 A :139...149        ( 1.00    -0.2534)  ( 1.00    -0.2531)  ( 1.00    -0.2487)  ( 1.00    -0.2435)
                     ( 1.00    -0.2160)  ( 1.00    -0.2151)  ( 1.00    -0.2129)  ( 1.00    -0.2093)
                     ( 1.00    -0.2079)  ( 1.00    -0.1847)  ( 0.00    -0.0676)
 ***** SPIN 2 *****
 orbitals (Q,E):
 ---------------
 A :135...145        ( 1.00    -0.2791)  ( 1.00    -0.2567)  ( 1.00    -0.2539)  ( 1.00    -0.2532)
                     ( 1.00    -0.2361)  ( 1.00    -0.2170)  ( 1.00    -0.2160)  ( 1.00    -0.2111)
                     ( 1.00    -0.2104)  ( 1.00    -0.1654)  ( 0.00    -0.0675)
  
 Spin polar: 4 (Spin_A minus Spin_B electrons)

 CYCLE   20
 d-Pmat  mean:  0.14E-06
 imax=    132: -0.38E-05
 d-Pmat  mean:  0.16E-06
 imax=     28:  0.41E-05
 ***** SPIN 1 *****
 orbitals (Q,E):
 ---------------
 A :139...149        ( 1.00    -0.2534)  ( 1.00    -0.2531)  ( 1.00    -0.2487)  ( 1.00    -0.2435)
                     ( 1.00    -0.2160)  ( 1.00    -0.2150)  ( 1.00    -0.2129)  ( 1.00    -0.2093)
                     ( 1.00    -0.2079)  ( 1.00    -0.1847)  ( 0.00    -0.0676)
 ***** SPIN 2 *****
 orbitals (Q,E):
 ---------------
 A :135...145        ( 1.00    -0.2791)  ( 1.00    -0.2567)  ( 1.00    -0.2539)  ( 1.00    -0.2532)
                     ( 1.00    -0.2361)  ( 1.00    -0.2170)  ( 1.00    -0.2160)  ( 1.00    -0.2111)
                     ( 1.00    -0.2104)  ( 1.00    -0.1654)  ( 0.00    -0.0675)
  
 Spin polar: 4 (Spin_A minus Spin_B electrons)

 CYCLE   21
 d-Pmat  mean:  0.11E-06
 imax=    392: -0.29E-05
 d-Pmat  mean:  0.15E-06
 imax=     30: -0.37E-05
 ***** SPIN 1 *****
 orbitals (Q,E):
 ---------------
 A :139...149        ( 1.00    -0.2534)  ( 1.00    -0.2531)  ( 1.00    -0.2487)  ( 1.00    -0.2435)
                     ( 1.00    -0.2160)  ( 1.00    -0.2150)  ( 1.00    -0.2129)  ( 1.00    -0.2093)
                     ( 1.00    -0.2079)  ( 1.00    -0.1847)  ( 0.00    -0.0676)
 ***** SPIN 2 *****
 orbitals (Q,E):
 ---------------
 A :135...145        ( 1.00    -0.2791)  ( 1.00    -0.2567)  ( 1.00    -0.2539)  ( 1.00    -0.2532)
                     ( 1.00    -0.2361)  ( 1.00    -0.2170)  ( 1.00    -0.2160)  ( 1.00    -0.2111)
                     ( 1.00    -0.2104)  ( 1.00    -0.1654)  ( 0.00    -0.0675)
  
 Spin polar: 4 (Spin_A minus Spin_B electrons)

 CYCLE   22
 d-Pmat  mean:  0.10E-06
 imax=    332: -0.24E-05
 d-Pmat  mean:  0.13E-06
 imax=     29:  0.39E-05
 ***** SPIN 1 *****
 orbitals (Q,E):
 ---------------
 A :139...149        ( 1.00    -0.2534)  ( 1.00    -0.2531)  ( 1.00    -0.2487)  ( 1.00    -0.2435)
                     ( 1.00    -0.2160)  ( 1.00    -0.2150)  ( 1.00    -0.2129)  ( 1.00    -0.2093)
                     ( 1.00    -0.2079)  ( 1.00    -0.1847)  ( 0.00    -0.0676)
 ***** SPIN 2 *****
 orbitals (Q,E):
 ---------------
 A :135...145        ( 1.00    -0.2791)  ( 1.00    -0.2567)  ( 1.00    -0.2539)  ( 1.00    -0.2532)
                     ( 1.00    -0.2361)  ( 1.00    -0.2170)  ( 1.00    -0.2160)  ( 1.00    -0.2111)
                     ( 1.00    -0.2104)  ( 1.00    -0.1654)  ( 0.00    -0.0675)
  
 Spin polar: 4 (Spin_A minus Spin_B electrons)

 CYCLE   23
 d-Pmat  mean:  0.67E-07
 imax=    352:  0.13E-05
 d-Pmat  mean:  0.89E-07
 imax=     29:  0.37E-05
 ***** SPIN 1 *****
 orbitals (Q,E):
 ---------------
 A :139...149        ( 1.00    -0.2534)  ( 1.00    -0.2531)  ( 1.00    -0.2487)  ( 1.00    -0.2435)
                     ( 1.00    -0.2160)  ( 1.00    -0.2150)  ( 1.00    -0.2129)  ( 1.00    -0.2093)
                     ( 1.00    -0.2079)  ( 1.00    -0.1847)  ( 0.00    -0.0676)
 ***** SPIN 2 *****
 orbitals (Q,E):
 ---------------
 A :135...145        ( 1.00    -0.2791)  ( 1.00    -0.2567)  ( 1.00    -0.2539)  ( 1.00    -0.2532)
                     ( 1.00    -0.2361)  ( 1.00    -0.2170)  ( 1.00    -0.2160)  ( 1.00    -0.2111)
                     ( 1.00    -0.2104)  ( 1.00    -0.1654)  ( 0.00    -0.0675)
  
 Spin polar: 4 (Spin_A minus Spin_B electrons)

 CYCLE   24
 d-Pmat  mean:  0.52E-07
 imax=    272:  0.11E-05
 d-Pmat  mean:  0.71E-07
 imax=     29:  0.37E-05
 ***** SPIN 1 *****
 orbitals (Q,E):
 ---------------
 A :139...149        ( 1.00    -0.2534)  ( 1.00    -0.2531)  ( 1.00    -0.2487)  ( 1.00    -0.2435)
                     ( 1.00    -0.2160)  ( 1.00    -0.2150)  ( 1.00    -0.2129)  ( 1.00    -0.2093)
                     ( 1.00    -0.2079)  ( 1.00    -0.1847)  ( 0.00    -0.0676)
 ***** SPIN 2 *****
 orbitals (Q,E):
 ---------------
 A :135...145        ( 1.00    -0.2791)  ( 1.00    -0.2567)  ( 1.00    -0.2539)  ( 1.00    -0.2532)
                     ( 1.00    -0.2361)  ( 1.00    -0.2170)  ( 1.00    -0.2160)  ( 1.00    -0.2111)
                     ( 1.00    -0.2104)  ( 1.00    -0.1654)  ( 0.00    -0.0675)
  
 Spin polar: 4 (Spin_A minus Spin_B electrons)

 CYCLE   25
 d-Pmat  mean:  0.47E-07
 imax=    532:  0.14E-05
 d-Pmat  mean:  0.71E-07
 imax=     29:  0.47E-05
 ***** SPIN 1 *****
 orbitals (Q,E):
 ---------------
 A :139...149        ( 1.00    -0.2534)  ( 1.00    -0.2531)  ( 1.00    -0.2487)  ( 1.00    -0.2435)
                     ( 1.00    -0.2160)  ( 1.00    -0.2150)  ( 1.00    -0.2129)  ( 1.00    -0.2093)
                     ( 1.00    -0.2079)  ( 1.00    -0.1847)  ( 0.00    -0.0676)
 ***** SPIN 2 *****
 orbitals (Q,E):
 ---------------
 A :135...145        ( 1.00    -0.2791)  ( 1.00    -0.2567)  ( 1.00    -0.2539)  ( 1.00    -0.2532)
                     ( 1.00    -0.2361)  ( 1.00    -0.2170)  ( 1.00    -0.2160)  ( 1.00    -0.2111)
                     ( 1.00    -0.2104)  ( 1.00    -0.1654)  ( 0.00    -0.0675)
  
 Spin polar: 4 (Spin_A minus Spin_B electrons)

 CYCLE   26
    SCF test: [PF] Norm=   0.0000093097  Max.El.=   0.0000048889  (ij=  34,  41, Symm.  1, Spin 2)
 d-Pmat  mean:  0.59E-07
 imax=    232: -0.17E-05
 d-Pmat  mean:  0.80E-07
 imax=     29:  0.56E-05
 ***** SPIN 1 *****
 orbitals (Q,E):
 ---------------
 A :139...149        ( 1.00    -0.2534)  ( 1.00    -0.2531)  ( 1.00    -0.2487)  ( 1.00    -0.2435)
                     ( 1.00    -0.2160)  ( 1.00    -0.2150)  ( 1.00    -0.2129)  ( 1.00    -0.2093)
                     ( 1.00    -0.2079)  ( 1.00    -0.1847)  ( 0.00    -0.0676)
 ***** SPIN 2 *****
 orbitals (Q,E):
 ---------------
 A :135...145        ( 1.00    -0.2791)  ( 1.00    -0.2567)  ( 1.00    -0.2539)  ( 1.00    -0.2532)
                     ( 1.00    -0.2361)  ( 1.00    -0.2170)  ( 1.00    -0.2160)  ( 1.00    -0.2111)
                     ( 1.00    -0.2104)  ( 1.00    -0.1654)  ( 0.00    -0.0675)
  
 Spin polar: 4 (Spin_A minus Spin_B electrons)

 CYCLE   27
    SCF test: [PF] Norm=   0.0000067933  Max.El.=   0.0000030635  (ij=  34,  41, Symm.  1, Spin 2)
 d-Pmat  mean:  0.38E-07
 imax=    512: -0.60E-06
 d-Pmat  mean:  0.60E-07
 imax=     29:  0.43E-05
 ***** SPIN 1 *****
 orbitals (Q,E):
 ---------------
 A :139...149        ( 1.00    -0.2534)  ( 1.00    -0.2531)  ( 1.00    -0.2487)  ( 1.00    -0.2435)
                     ( 1.00    -0.2160)  ( 1.00    -0.2150)  ( 1.00    -0.2129)  ( 1.00    -0.2093)
                     ( 1.00    -0.2079)  ( 1.00    -0.1847)  ( 0.00    -0.0676)
 ***** SPIN 2 *****
 orbitals (Q,E):
 ---------------
 A :135...145        ( 1.00    -0.2791)  ( 1.00    -0.2567)  ( 1.00    -0.2539)  ( 1.00    -0.2532)
                     ( 1.00    -0.2361)  ( 1.00    -0.2170)  ( 1.00    -0.2160)  ( 1.00    -0.2111)
                     ( 1.00    -0.2104)  ( 1.00    -0.1654)  ( 0.00    -0.0675)
  
 Spin polar: 4 (Spin_A minus Spin_B electrons)

 CYCLE   28
    SCF test: [PF] Norm=   0.0000059936  Max.El.=   0.0000016779  (ij=  34,  38, Symm.  1, Spin 2)
 d-Pmat  mean:  0.31E-07
 imax=    412: -0.51E-06
 d-Pmat  mean:  0.37E-07
 imax=     30: -0.17E-05
 ***** SPIN 1 *****
 orbitals (Q,E):
 ---------------
 A :139...149        ( 1.00    -0.2534)  ( 1.00    -0.2531)  ( 1.00    -0.2487)  ( 1.00    -0.2435)
                     ( 1.00    -0.2160)  ( 1.00    -0.2150)  ( 1.00    -0.2129)  ( 1.00    -0.2093)
                     ( 1.00    -0.2079)  ( 1.00    -0.1847)  ( 0.00    -0.0676)
 ***** SPIN 2 *****
 orbitals (Q,E):
 ---------------
 A :135...145        ( 1.00    -0.2791)  ( 1.00    -0.2567)  ( 1.00    -0.2539)  ( 1.00    -0.2532)
                     ( 1.00    -0.2361)  ( 1.00    -0.2170)  ( 1.00    -0.2160)  ( 1.00    -0.2111)
                     ( 1.00    -0.2104)  ( 1.00    -0.1654)  ( 0.00    -0.0675)
  
 Spin polar: 4 (Spin_A minus Spin_B electrons)

 CYCLE   29
    SCF test: [PF] Norm=   0.0000040796  Max.El.=   0.0000013310  (ij=  34,  38, Symm.  1, Spin 2)
 d-Pmat  mean:  0.24E-07
 imax=    312: -0.48E-06
 d-Pmat  mean:  0.32E-07
 imax=     30: -0.13E-05
 ***** SPIN 1 *****
 orbitals (Q,E):
 ---------------
 A :139...149        ( 1.00    -0.2534)  ( 1.00    -0.2531)  ( 1.00    -0.2487)  ( 1.00    -0.2435)
                     ( 1.00    -0.2160)  ( 1.00    -0.2150)  ( 1.00    -0.2129)  ( 1.00    -0.2093)
                     ( 1.00    -0.2079)  ( 1.00    -0.1847)  ( 0.00    -0.0676)
 ***** SPIN 2 *****
 orbitals (Q,E):
 ---------------
 A :135...145        ( 1.00    -0.2791)  ( 1.00    -0.2567)  ( 1.00    -0.2539)  ( 1.00    -0.2532)
                     ( 1.00    -0.2361)  ( 1.00    -0.2170)  ( 1.00    -0.2160)  ( 1.00    -0.2111)
                     ( 1.00    -0.2104)  ( 1.00    -0.1654)  ( 0.00    -0.0675)
  
 Spin polar: 4 (Spin_A minus Spin_B electrons)

 CYCLE   30
    SCF test: [PF] Norm=   0.0000037883  Max.El.=   0.0000010537  (ij=  34,  38, Symm.  1, Spin 2)
 d-Pmat  mean:  0.20E-07
 imax=    132: -0.31E-06
 d-Pmat  mean:  0.22E-07
 imax=     30: -0.80E-06
 ***** SPIN 1 *****
 orbitals (Q,E):
 ---------------
 A :139...149        ( 1.00    -0.2534)  ( 1.00    -0.2531)  ( 1.00    -0.2487)  ( 1.00    -0.2435)
                     ( 1.00    -0.2160)  ( 1.00    -0.2150)  ( 1.00    -0.2129)  ( 1.00    -0.2093)
                     ( 1.00    -0.2079)  ( 1.00    -0.1847)  ( 0.00    -0.0676)
 ***** SPIN 2 *****
 orbitals (Q,E):
 ---------------
 A :135...145        ( 1.00    -0.2791)  ( 1.00    -0.2567)  ( 1.00    -0.2539)  ( 1.00    -0.2532)
                     ( 1.00    -0.2361)  ( 1.00    -0.2170)  ( 1.00    -0.2160)  ( 1.00    -0.2111)
                     ( 1.00    -0.2104)  ( 1.00    -0.1654)  ( 0.00    -0.0675)
  
 Spin polar: 4 (Spin_A minus Spin_B electrons)

 CYCLE   31
    SCF test: [PF] Norm=   0.0000029367  Max.El.=   0.0000008814  (ij=  34,  38, Symm.  1, Spin 2)
  ADF_DSYEVX: Trying diagonalization with larger clustersize:          50
  ADF_DSYEVX: Trying diagonalization with larger clustersize:         100
 d-Pmat  mean:  0.14E-07
 imax=    232:  0.34E-06
  ADF_DSYEVX: Trying diagonalization with larger clustersize:          50
  ADF_DSYEVX: Trying diagonalization with larger clustersize:         100
 d-Pmat  mean:  0.19E-07
 imax=     30: -0.85E-06
 ***** SPIN 1 *****
 orbitals (Q,E):
 ---------------
 A :139...158        ( 1.00    -0.2534)  ( 1.00    -0.2531)  ( 1.00    -0.2487)  ( 1.00    -0.2435)
                     ( 1.00    -0.2160)  ( 1.00    -0.2150)  ( 1.00    -0.2129)  ( 1.00    -0.2093)
                     ( 1.00    -0.2079)  ( 1.00    -0.1847)  ( 0.00    -0.0676)  ( 0.00    -0.0669)
                     ( 0.00    -0.0587)  ( 0.00    -0.0563)  ( 0.00    -0.0435)  ( 0.00    -0.0435)
                     ( 0.00    -0.0409)  ( 0.00    -0.0406)  ( 0.00    -0.0135)  ( 0.00    -0.0130)
 ***** SPIN 2 *****
 orbitals (Q,E):
 ---------------
 A :135...154        ( 1.00    -0.2791)  ( 1.00    -0.2567)  ( 1.00    -0.2539)  ( 1.00    -0.2532)
                     ( 1.00    -0.2361)  ( 1.00    -0.2170)  ( 1.00    -0.2160)  ( 1.00    -0.2111)
                     ( 1.00    -0.2104)  ( 1.00    -0.1654)  ( 0.00    -0.0675)  ( 0.00    -0.0674)
                     ( 0.00    -0.0631)  ( 0.00    -0.0580)  ( 0.00    -0.0436)  ( 0.00    -0.0434)
                     ( 0.00    -0.0420)  ( 0.00    -0.0408)  ( 0.00    -0.0194)  ( 0.00    -0.0128)
  
 Spin polar: 4 (Spin_A minus Spin_B electrons)

 SCF CONVERGED

 CYCLE   32
1
 ***************************************************************************************************


                                                *******************
                                                *  R E S U L T S  *
                                                *******************
  
 *** Setting up for NEW gradients in focky
 *** Using EXACT density in focky
  
 Hartree-Fock exchange energy:   -304.119945492279     
  
 Hartree-Fock exchange energy:   -304.119945492279     
    SCF test: [PF] Norm=   0.0000014050  Max.El.=   0.0000006949  (ij=  34,  38, Symm.  1, Spin 2)


                                   ***** SPIN 1 *****

 Orbital Energies, per Irrep and Spin:
 ======================================
                        Occup              E (au)              E (eV)       Diff (eV) with prev. cycle
                        -----      --------------------        ------       --------------------------
 A
             139        1.000     -0.25339722104536E+00        -6.895              -9.70E-07
             140        1.000     -0.25305168694648E+00        -6.886              -7.22E-07
             141        1.000     -0.24868748474268E+00        -6.767              -5.71E-06
             142        1.000     -0.24351993434552E+00        -6.627               1.99E-06
             143        1.000     -0.21596258992747E+00        -5.877               2.36E-06
             144        1.000     -0.21504914596006E+00        -5.852               2.54E-06
             145        1.000     -0.21288057526570E+00        -5.793              -3.44E-06
             146        1.000     -0.20932662848269E+00        -5.696               1.46E-06
             147        1.000     -0.20787910544252E+00        -5.657               2.34E-06
             148        1.000     -0.18472269709236E+00        -5.027              -7.18E-08
             149        0.000     -0.67593979675807E-01        -1.839
             150        0.000     -0.66857736541270E-01        -1.819
             151        0.000     -0.58679904855564E-01        -1.597
             152        0.000     -0.56266595428309E-01        -1.531
             153        0.000     -0.43460172924712E-01        -1.183
             154        0.000     -0.43451401779338E-01        -1.182
             155        0.000     -0.40942933396275E-01        -1.114
             156        0.000     -0.40646144474250E-01        -1.106
             157        0.000     -0.13476389111905E-01        -0.367
             158        0.000     -0.13021501862172E-01        -0.354
  
 HOMO :      148 A                -0.18472269709236E+00
 LUMO :      149 A                -0.67593979675807E-01
  


                                   ***** SPIN 2 *****

 Orbital Energies, per Irrep and Spin:
 ======================================
                        Occup              E (au)              E (eV)       Diff (eV) with prev. cycle
                        -----      --------------------        ------       --------------------------
 A
             135        1.000     -0.27911699103101E+00        -7.595              -1.76E-06
             136        1.000     -0.25671188657992E+00        -6.985               9.44E-07
             137        1.000     -0.25389953370475E+00        -6.909              -3.42E-07
             138        1.000     -0.25317917536329E+00        -6.889              -4.09E-07
             139        1.000     -0.23606306194071E+00        -6.424               1.50E-06
             140        1.000     -0.21704044477111E+00        -5.906               1.80E-06
             141        1.000     -0.21604736939247E+00        -5.879               2.20E-06
             142        1.000     -0.21107229313690E+00        -5.744               2.14E-06
             143        1.000     -0.21040730772426E+00        -5.725               2.33E-06
             144        1.000     -0.16544446321178E+00        -4.502              -4.07E-06
             145        0.000     -0.67500609844672E-01        -1.837
             146        0.000     -0.67390684141889E-01        -1.834
             147        0.000     -0.63063007596754E-01        -1.716
             148        0.000     -0.57988152511102E-01        -1.578
             149        0.000     -0.43551951792621E-01        -1.185
             150        0.000     -0.43445197701206E-01        -1.182
             151        0.000     -0.41961636995609E-01        -1.142
             152        0.000     -0.40770692555702E-01        -1.109
             153        0.000     -0.19401816439436E-01        -0.528
             154        0.000     -0.12774484631352E-01        -0.348
  
 HOMO :      144 A                -0.16544446321178E+00
 LUMO :      145 A                -0.67500609844672E-01
  


 Orbital Energies, both Spins
 ========================================

 Irrep        no.  (spin)   Occup              E (au)                E (eV)
 ---------------------------------------------------------------------------
 A             1      B      1.00       -0.25600035869202E+03     -6966.1242
 A             1     A       1.00       -0.25600005493100E+03     -6966.1159
 A             2     A       1.00       -0.10138930479711E+03     -2758.9434
 A             3     A       1.00       -0.10138930475507E+03     -2758.9434
 A             2      B      1.00       -0.10138839663932E+03     -2758.9186
 A             3      B      1.00       -0.10138839659798E+03     -2758.9186
 A             4     A       1.00       -0.29988938822571E+02      -816.0405
 A             4      B      1.00       -0.29912262517635E+02      -813.9541
 A             5     A       1.00       -0.25865286625538E+02      -703.8303
 A             6     A       1.00       -0.25841850761310E+02      -703.1925
 A             7     A       1.00       -0.25835460441188E+02      -703.0186
 A             5      B      1.00       -0.25793677370559E+02      -701.8817
 A             6      B      1.00       -0.25782359877672E+02      -701.5737
 A             7      B      1.00       -0.25780036767035E+02      -701.5105
 A             8     A       1.00       -0.14441306750826E+02      -392.9680
 A             9     A       1.00       -0.14441306480925E+02      -392.9679
 A             8      B      1.00       -0.14441181639664E+02      -392.9645
 A             9      B      1.00       -0.14441181369671E+02      -392.9645
 A            10     A       1.00       -0.14401001636302E+02      -391.8712
 A            11     A       1.00       -0.14401001503480E+02      -391.8712
 A            10      B      1.00       -0.14400982017490E+02      -391.8707
 A            11      B      1.00       -0.14400981885196E+02      -391.8707
 A            12     A       1.00       -0.14373083532027E+02      -391.1115
 A            13     A       1.00       -0.14373083238871E+02      -391.1115
 A            12      B      1.00       -0.14371902534810E+02      -391.0794
 A            13      B      1.00       -0.14371902376794E+02      -391.0794
 A            14     A       1.00       -0.14342042423519E+02      -390.2668
 A            15     A       1.00       -0.14342041990665E+02      -390.2668
 A            14      B      1.00       -0.14340802126882E+02      -390.2331
 A            15      B      1.00       -0.14340801874946E+02      -390.2331
 A            16     A       1.00       -0.10259260594951E+02      -279.1687
 A            17     A       1.00       -0.10259259800614E+02      -279.1687
 A            16      B      1.00       -0.10259245634376E+02      -279.1683
 A            17      B      1.00       -0.10259244839979E+02      -279.1683
 A            18     A       1.00       -0.10249327961075E+02      -278.8984
 A            19     A       1.00       -0.10249327896265E+02      -278.8984
 A            18      B      1.00       -0.10249324753541E+02      -278.8983
 A            19      B      1.00       -0.10249324688911E+02      -278.8983
 A            20      B      1.00       -0.10247921910165E+02      -278.8601
 A            21      B      1.00       -0.10247921485837E+02      -278.8601
 A            20     A       1.00       -0.10247884983842E+02      -278.8591
 A            21     A       1.00       -0.10247884559896E+02      -278.8591
 A            22     A       1.00       -0.10235859287562E+02      -278.5319
 A            23     A       1.00       -0.10235859083069E+02      -278.5319
 A            22      B      1.00       -0.10235858178386E+02      -278.5319
 A            23      B      1.00       -0.10235857977235E+02      -278.5319
 A            24      B      1.00       -0.10226013481892E+02      -278.2640
 A            25      B      1.00       -0.10226013179668E+02      -278.2640
 A            24     A       1.00       -0.10225971073772E+02      -278.2628
 A            25     A       1.00       -0.10225970772090E+02      -278.2628
 A            26     A       1.00       -0.10216325759367E+02      -278.0004
 A            27     A       1.00       -0.10216325372176E+02      -278.0004
 A            26      B      1.00       -0.10216320351549E+02      -278.0002
 A            27      B      1.00       -0.10216319964558E+02      -278.0002
 A            28      B      1.00       -0.10213487537384E+02      -277.9231
 A            29      B      1.00       -0.10213487365954E+02      -277.9231
 A            28     A       1.00       -0.10213479678452E+02      -277.9229
 A            29     A       1.00       -0.10213479506769E+02      -277.9229
 A            30     A       1.00       -0.10211537230450E+02      -277.8701
 A            31     A       1.00       -0.10211536996365E+02      -277.8701
 A            30      B      1.00       -0.10211535772518E+02      -277.8700
 A            31      B      1.00       -0.10211535426546E+02      -277.8700
 A            32     A       1.00       -0.10211533309639E+02      -277.8700
 A            33     A       1.00       -0.10211532942795E+02      -277.8699
 A            32      B      1.00       -0.10211531740243E+02      -277.8699
 A            33      B      1.00       -0.10211531484821E+02      -277.8699
 A            34      B      1.00       -0.10209746654317E+02      -277.8213
 A            34     A       1.00       -0.10209745973295E+02      -277.8213
 A            35      B      1.00       -0.10209744714992E+02      -277.8213
 A            35     A       1.00       -0.10209744033786E+02      -277.8213
 A            36     A       1.00       -0.10208152004819E+02      -277.7779
 A            37     A       1.00       -0.10208151163393E+02      -277.7779
 A            36      B      1.00       -0.10208150157058E+02      -277.7779
 A            37      B      1.00       -0.10208149315480E+02      -277.7779
 A            38     A       1.00       -0.10207530440366E+02      -277.7610
 A            39     A       1.00       -0.10207530166535E+02      -277.7610
 A            38      B      1.00       -0.10207493160405E+02      -277.7600
 A            39      B      1.00       -0.10207492886456E+02      -277.7600
 A            40     A       1.00       -0.10200497806681E+02      -277.5697
 A            41     A       1.00       -0.10200497641737E+02      -277.5697
 A            40      B      1.00       -0.10200460775613E+02      -277.5687
 A            41      B      1.00       -0.10200460610932E+02      -277.5687
 A            42     A       1.00       -0.93242153580090E+01      -253.7248
 A            43     A       1.00       -0.93242075348424E+01      -253.7246
 A            42      B      1.00       -0.93233551793408E+01      -253.7014
 A            43      B      1.00       -0.93233474498561E+01      -253.7012
 A            44     A       1.00       -0.70802223527301E+01      -192.6627
 A            45     A       1.00       -0.70802218424181E+01      -192.6626
 A            44      B      1.00       -0.70786239664913E+01      -192.6192
 A            45      B      1.00       -0.70786234850952E+01      -192.6191
 A            46     A       1.00       -0.70778322948102E+01      -192.5976
 A            47     A       1.00       -0.70778321352028E+01      -192.5976
 A            48     A       1.00       -0.70776483092061E+01      -192.5926
 A            49     A       1.00       -0.70776481715825E+01      -192.5926
 A            46      B      1.00       -0.70766578959622E+01      -192.5657
 A            47      B      1.00       -0.70766577660640E+01      -192.5657
 A            48      B      1.00       -0.70765767290000E+01      -192.5635
 A            49      B      1.00       -0.70765766080638E+01      -192.5634
 A            50     A       1.00       -0.34912577827178E+01       -95.0020
 A            50      B      1.00       -0.33082396587441E+01       -90.0218
 A            51     A       1.00       -0.23053569941474E+01       -62.7320
 A            52     A       1.00       -0.22591853698426E+01       -61.4756
 A            53     A       1.00       -0.22438609108667E+01       -61.0586
 A            51      B      1.00       -0.20816973406129E+01       -56.6459
 A            52      B      1.00       -0.20755156552380E+01       -56.4777
 A            53      B      1.00       -0.20719200273501E+01       -56.3798
 A            54     A       1.00       -0.11320476525627E+01       -30.8046
 A            55     A       1.00       -0.11319937230147E+01       -30.8031
 A            54      B      1.00       -0.11315532715290E+01       -30.7911
 A            55      B      1.00       -0.11315002813163E+01       -30.7897
 A            56     A       1.00       -0.97470013622939E+00       -26.5229
 A            57     A       1.00       -0.97403451566145E+00       -26.5048
 A            56      B      1.00       -0.97370852159832E+00       -26.4960
 A            57      B      1.00       -0.97305662674338E+00       -26.4782
 A            58     A       1.00       -0.95702423223320E+00       -26.0420
 A            59     A       1.00       -0.95678219236999E+00       -26.0354
 A            58      B      1.00       -0.95632565722265E+00       -26.0229
 A            59      B      1.00       -0.95605540568524E+00       -26.0156
 A            60     A       1.00       -0.88388247647235E+00       -24.0517
 A            61     A       1.00       -0.88384777275479E+00       -24.0507
 A            60      B      1.00       -0.88374664072338E+00       -24.0480
 A            61      B      1.00       -0.88371911767889E+00       -24.0472
 A            62     A       1.00       -0.84950060357330E+00       -23.1161
 A            62      B      1.00       -0.84933656836290E+00       -23.1116
 A            63     A       1.00       -0.84903227284078E+00       -23.1033
 A            63      B      1.00       -0.84887388973191E+00       -23.0990
 A            64     A       1.00       -0.82530226127574E+00       -22.4576
 A            65     A       1.00       -0.82501668243251E+00       -22.4498
 A            64      B      1.00       -0.82490040065845E+00       -22.4467
 A            65      B      1.00       -0.82464581494526E+00       -22.4398
 A            66     A       1.00       -0.79206494987033E+00       -21.5532
 A            66      B      1.00       -0.79194434506290E+00       -21.5499
 A            67     A       1.00       -0.79182274621625E+00       -21.5466
 A            67      B      1.00       -0.79169011032408E+00       -21.5430
 A            68     A       1.00       -0.78399182226181E+00       -21.3335
 A            68      B      1.00       -0.78391198980368E+00       -21.3313
 A            69     A       1.00       -0.78390412416035E+00       -21.3311
 A            69      B      1.00       -0.78383486237706E+00       -21.3292
 A            70     A       1.00       -0.77485955127521E+00       -21.0850
 A            71     A       1.00       -0.77480816292071E+00       -21.0836
 A            70      B      1.00       -0.77466092366905E+00       -21.0796
 A            71      B      1.00       -0.77462419282140E+00       -21.0786
 A            72     A       1.00       -0.69308842032982E+00       -18.8599
 A            72      B      1.00       -0.69257441430361E+00       -18.8459
 A            73     A       1.00       -0.69214076091558E+00       -18.8341
 A            73      B      1.00       -0.69193654502409E+00       -18.8286
 A            74     A       1.00       -0.68774454475939E+00       -18.7145
 A            74      B      1.00       -0.68383574327678E+00       -18.6081
 A            75     A       1.00       -0.68357259076211E+00       -18.6010
 A            76     A       1.00       -0.68059499968251E+00       -18.5199
 A            75      B      1.00       -0.68016669763094E+00       -18.5083
 A            77     A       1.00       -0.67986830865262E+00       -18.5002
 A            76      B      1.00       -0.67829770046195E+00       -18.4574
 A            77      B      1.00       -0.67772770824570E+00       -18.4419
 A            78     A       1.00       -0.65447483128089E+00       -17.8092
 A            78      B      1.00       -0.65409173497637E+00       -17.7987
 A            79     A       1.00       -0.65327321562556E+00       -17.7765
 A            79      B      1.00       -0.65296954971731E+00       -17.7682
 A            80     A       1.00       -0.64540212436616E+00       -17.5623
 A            80      B      1.00       -0.64526379084748E+00       -17.5585
 A            81     A       1.00       -0.64496531779685E+00       -17.5504
 A            81      B      1.00       -0.64482691347230E+00       -17.5466
 A            82     A       1.00       -0.62692604518382E+00       -17.0595
 A            82      B      1.00       -0.62663022301475E+00       -17.0515
 A            83     A       1.00       -0.62494815908886E+00       -17.0057
 A            83      B      1.00       -0.62462088052917E+00       -16.9968
 A            84     A       1.00       -0.60680453080594E+00       -16.5120
 A            85     A       1.00       -0.60665959468981E+00       -16.5080
 A            84      B      1.00       -0.60644043308091E+00       -16.5021
 A            85      B      1.00       -0.60643893342053E+00       -16.5020
 A            86     A       1.00       -0.58375176972006E+00       -15.8847
 A            86      B      1.00       -0.58340843970955E+00       -15.8754
 A            87     A       1.00       -0.58201122987936E+00       -15.8373
 A            87      B      1.00       -0.58178756708886E+00       -15.8312
 A            88     A       1.00       -0.54646200394297E+00       -14.8700
 A            88      B      1.00       -0.54586490529825E+00       -14.8537
 A            89     A       1.00       -0.54477680123400E+00       -14.8241
 A            89      B      1.00       -0.54442859658516E+00       -14.8147
 A            90     A       1.00       -0.52289068664352E+00       -14.2286
 A            91     A       1.00       -0.52286067460431E+00       -14.2278
 A            90      B      1.00       -0.52269456269043E+00       -14.2232
 A            91      B      1.00       -0.52254438591656E+00       -14.2192
 A            92     A       1.00       -0.51591154795593E+00       -14.0387
 A            92      B      1.00       -0.51552278660807E+00       -14.0281
 A            93     A       1.00       -0.51527908739836E+00       -14.0215
 A            93      B      1.00       -0.51504208654975E+00       -14.0150
 A            94     A       1.00       -0.51061020567294E+00       -13.8944
 A            95     A       1.00       -0.51032496887039E+00       -13.8866
 A            94      B      1.00       -0.51030841327042E+00       -13.8862
 A            95      B      1.00       -0.51011161370075E+00       -13.8808
 A            96     A       1.00       -0.49466287669414E+00       -13.4605
 A            96      B      1.00       -0.49442482721059E+00       -13.4540
 A            97     A       1.00       -0.49324588033542E+00       -13.4219
 A            97      B      1.00       -0.49308041391484E+00       -13.4174
 A            98     A       1.00       -0.49009440582835E+00       -13.3361
 A            98      B      1.00       -0.48946463927254E+00       -13.3190
 A            99     A       1.00       -0.48922277822919E+00       -13.3124
 A            99      B      1.00       -0.48891371354276E+00       -13.3040
 A           100     A       1.00       -0.47800765712532E+00       -13.0073
 A           100      B      1.00       -0.47774876226738E+00       -13.0002
 A           101     A       1.00       -0.47735487886480E+00       -12.9895
 A           101      B      1.00       -0.47720434476179E+00       -12.9854
 A           102     A       1.00       -0.46562396609702E+00       -12.6703
 A           102      B      1.00       -0.46556434252696E+00       -12.6687
 A           103     A       1.00       -0.46479506259533E+00       -12.6477
 A           103      B      1.00       -0.46466053471651E+00       -12.6441
 A           104     A       1.00       -0.45602676223347E+00       -12.4091
 A           104      B      1.00       -0.45595125489989E+00       -12.4071
 A           105     A       1.00       -0.45594926560334E+00       -12.4070
 A           105      B      1.00       -0.45590604158747E+00       -12.4058
 A           106     A       1.00       -0.45319678452826E+00       -12.3321
 A           106      B      1.00       -0.45303981520265E+00       -12.3278
 A           107     A       1.00       -0.45118645857205E+00       -12.2774
 A           107      B      1.00       -0.45102625754895E+00       -12.2730
 A           108     A       1.00       -0.43533605441912E+00       -11.8461
 A           108      B      1.00       -0.43196916674739E+00       -11.7545
 A           109     A       1.00       -0.42785181969781E+00       -11.6424
 A           110     A       1.00       -0.42758395750180E+00       -11.6352
 A           109      B      1.00       -0.42657917334727E+00       -11.6078
 A           110      B      1.00       -0.42655253666581E+00       -11.6071
 A           111     A       1.00       -0.42626203650730E+00       -11.5992
 A           111      B      1.00       -0.42578063012833E+00       -11.5861
 A           112     A       1.00       -0.40756431534119E+00       -11.0904
 A           112      B      1.00       -0.40605496880199E+00       -11.0493
 A           113     A       1.00       -0.40565074847318E+00       -11.0383
 A           113      B      1.00       -0.40539389603554E+00       -11.0313
 A           114     A       1.00       -0.40007835637286E+00       -10.8867
 A           115     A       1.00       -0.39980075671036E+00       -10.8791
 A           114      B      1.00       -0.39931212474214E+00       -10.8658
 A           115      B      1.00       -0.39703837805564E+00       -10.8040
 A           116     A       1.00       -0.39287918178113E+00       -10.6908
 A           116      B      1.00       -0.39274405105326E+00       -10.6871
 A           117     A       1.00       -0.39179976908717E+00       -10.6614
 A           118     A       1.00       -0.39030700669349E+00       -10.6208
 A           117      B      1.00       -0.39004193887932E+00       -10.6136
 A           118      B      1.00       -0.38320786350368E+00       -10.4276
 A           119     A       1.00       -0.38312133843155E+00       -10.4253
 A           120     A       1.00       -0.38276777281539E+00       -10.4156
 A           119      B      1.00       -0.38271692952032E+00       -10.4143
 A           120      B      1.00       -0.38173255112425E+00       -10.3875
 A           121     A       1.00       -0.37384795669247E+00       -10.1729
 A           121      B      1.00       -0.37188650000354E+00       -10.1195
 A           122     A       1.00       -0.35249862720336E+00        -9.5920
 A           123     A       1.00       -0.35043755445292E+00        -9.5359
 A           122      B      1.00       -0.34701344908772E+00        -9.4427
 A           124     A       1.00       -0.34597807019024E+00        -9.4145
 A           123      B      1.00       -0.34542943163847E+00        -9.3996
 A           124      B      1.00       -0.33837730625276E+00        -9.2077
 A           125     A       1.00       -0.33307746492784E+00        -9.0635
 A           126     A       1.00       -0.33073882511446E+00        -8.9999
 A           127     A       1.00       -0.32386018209705E+00        -8.8127
 A           128     A       1.00       -0.32270487576792E+00        -8.7812
 A           125      B      1.00       -0.32038380042025E+00        -8.7181
 A           129     A       1.00       -0.31738846202319E+00        -8.6366
 A           130     A       1.00       -0.31736983515164E+00        -8.6361
 A           126      B      1.00       -0.31736962194689E+00        -8.6361
 A           127      B      1.00       -0.31716931614012E+00        -8.6306
 A           131     A       1.00       -0.30897718384925E+00        -8.4077
 A           132     A       1.00       -0.30771182809629E+00        -8.3733
 A           128      B      1.00       -0.30750949630943E+00        -8.3678
 A           129      B      1.00       -0.30700686758711E+00        -8.3541
 A           130      B      1.00       -0.30617715000625E+00        -8.3315
 A           131      B      1.00       -0.30495064434884E+00        -8.2981
 A           133     A       1.00       -0.30482423508772E+00        -8.2947
 A           134     A       1.00       -0.29226007853965E+00        -7.9528
 A           135     A       1.00       -0.28740098243616E+00        -7.8206
 A           136     A       1.00       -0.28728176648154E+00        -7.8173
 A           132      B      1.00       -0.28724986344413E+00        -7.8165
 A           133      B      1.00       -0.28724902573031E+00        -7.8164
 A           134      B      1.00       -0.27991293603829E+00        -7.6168
 A           137     A       1.00       -0.27930200101957E+00        -7.6002
 A           135      B      1.00       -0.27911699103101E+00        -7.5952
 A           138     A       1.00       -0.27809941028327E+00        -7.5675
 A           136      B      1.00       -0.25671188657992E+00        -6.9855
 A           137      B      1.00       -0.25389953370475E+00        -6.9090
 A           139     A       1.00       -0.25339722104536E+00        -6.8953
 A           138      B      1.00       -0.25317917536329E+00        -6.8894
 A           140     A       1.00       -0.25305168694648E+00        -6.8859
 A           141     A       1.00       -0.24868748474268E+00        -6.7671
 A           142     A       1.00       -0.24351993434552E+00        -6.6265
 A           139      B      1.00       -0.23606306194071E+00        -6.4236
 A           140      B      1.00       -0.21704044477111E+00        -5.9060
 A           141      B      1.00       -0.21604736939247E+00        -5.8789
 A           143     A       1.00       -0.21596258992747E+00        -5.8766
 A           144     A       1.00       -0.21504914596006E+00        -5.8518
 A           145     A       1.00       -0.21288057526570E+00        -5.7928
 A           142      B      1.00       -0.21107229313690E+00        -5.7436
 A           143      B      1.00       -0.21040730772426E+00        -5.7255
 A           146     A       1.00       -0.20932662848269E+00        -5.6961
 A           147     A       1.00       -0.20787910544252E+00        -5.6567
 A           148     A       1.00       -0.18472269709236E+00        -5.0266
 A           144      B      1.00       -0.16544446321178E+00        -4.5020
 A           149     A       0.00       -0.67593979675807E-01        -1.8393
 A           145      B      0.00       -0.67500609844672E-01        -1.8368
 A           146      B      0.00       -0.67390684141889E-01        -1.8338
 A           150     A       0.00       -0.66857736541270E-01        -1.8193
 A           147      B      0.00       -0.63063007596754E-01        -1.7160
 A           151     A       0.00       -0.58679904855564E-01        -1.5968
 A           148      B      0.00       -0.57988152511102E-01        -1.5779
 A           152     A       0.00       -0.56266595428309E-01        -1.5311
 A           149      B      0.00       -0.43551951792621E-01        -1.1851
 A           153     A       0.00       -0.43460172924712E-01        -1.1826
 A           154     A       0.00       -0.43451401779338E-01        -1.1824
 A           150      B      0.00       -0.43445197701206E-01        -1.1822
 A           151      B      0.00       -0.41961636995609E-01        -1.1418
 A           155     A       0.00       -0.40942933396275E-01        -1.1141
 A           152      B      0.00       -0.40770692555702E-01        -1.1094
 A           156     A       0.00       -0.40646144474250E-01        -1.1060
 A           153      B      0.00       -0.19401816439436E-01        -0.5280
 A           157     A       0.00       -0.13476389111905E-01        -0.3667
 A           158     A       0.00       -0.13021501862172E-01        -0.3543
 A           154      B      0.00       -0.12774484631352E-01        -0.3476
 A           155      B      0.00       -0.47202804540078E-02        -0.1284
 A           159     A       0.00       -0.44837529819423E-02        -0.1220
 A           160     A       0.00       -0.32235196546093E-02        -0.0877
 A           156      B      0.00       -0.32079398880994E-02        -0.0873
 A           157      B      0.00        0.10776405217493E-02         0.0293
 A           158      B      0.00        0.26541850752100E-02         0.0722
 A           161     A       0.00        0.60309036664493E-02         0.1641
 A           159      B      0.00        0.60594361404191E-02         0.1649
 A           160      B      0.00        0.78893690460031E-02         0.2147
 A           162     A       0.00        0.83000522532395E-02         0.2259
 A           161      B      0.00        0.16701023292694E-01         0.4545
 A           163     A       0.00        0.17102086419044E-01         0.4654
 A           162      B      0.00        0.20116558855112E-01         0.5474
 A           164     A       0.00        0.23445373743423E-01         0.6380
 A           163      B      0.00        0.23473092147370E-01         0.6387
 A           165     A       0.00        0.25890695057649E-01         0.7045
 A           164      B      0.00        0.25911788564971E-01         0.7051
 A           166     A       0.00        0.35248523288892E-01         0.9592
 A           165      B      0.00        0.35494390504135E-01         0.9659
 A           167     A       0.00        0.38583270018915E-01         1.0499
 A           166      B      0.00        0.38868261355694E-01         1.0577
 A           168     A       0.00        0.43034547586230E-01         1.1710
 A           167      B      0.00        0.43311541156924E-01         1.1786
 A           169     A       0.00        0.43646649140675E-01         1.1877
 A           168      B      0.00        0.48000652684677E-01         1.3062
 A           170     A       0.00        0.51380262574496E-01         1.3981
 A           169      B      0.00        0.51414712514899E-01         1.3991
 A           171     A       0.00        0.56134162889980E-01         1.5275
 A           170      B      0.00        0.56158352627744E-01         1.5281
 A           171      B      0.00        0.58197356084521E-01         1.5836
 A           172     A       0.00        0.66239404368230E-01         1.8025
 A           172      B      0.00        0.66545781713919E-01         1.8108
 A           173     A       0.00        0.73921505181815E-01         2.0115
 A           173      B      0.00        0.74451353195722E-01         2.0259
 A           174     A       0.00        0.79177107716027E-01         2.1545
 A           175     A       0.00        0.79500661730885E-01         2.1633
 A           174      B      0.00        0.79593274228078E-01         2.1658
 A           175      B      0.00        0.80041073254585E-01         2.1780
 A           176     A       0.00        0.84698765181405E-01         2.3048
 A           176      B      0.00        0.84732818022316E-01         2.3057
 A           177     A       0.00        0.91009709781086E-01         2.4765
 A           177      B      0.00        0.91338934301358E-01         2.4855
 A           178     A       0.00        0.10169763713285E+00         2.7673
 A           178      B      0.00        0.10176637039636E+00         2.7692
 A           179     A       0.00        0.10435227897704E+00         2.8396
 A           179      B      0.00        0.10452203663130E+00         2.8442
 A           180     A       0.00        0.10928408056915E+00         2.9738
 A           180      B      0.00        0.10950481042456E+00         2.9798
 A           181     A       0.00        0.11190821522027E+00         3.0452
 A           181      B      0.00        0.11276965101509E+00         3.0686
 A           182     A       0.00        0.11756628531532E+00         3.1991
 A           182      B      0.00        0.11773000557340E+00         3.2036
 A           183     A       0.00        0.12001562802558E+00         3.2658
 A           183      B      0.00        0.12231104233810E+00         3.3283
 A           184     A       0.00        0.12352247186364E+00         3.3612
 A           184      B      0.00        0.12365408689316E+00         3.3648
 A           185     A       0.00        0.13085584093609E+00         3.5608
 A           185      B      0.00        0.13221704052236E+00         3.5978
 A           186     A       0.00        0.13524614022660E+00         3.6802
 A           186      B      0.00        0.13560105181077E+00         3.6899
 A           187     A       0.00        0.13827564528596E+00         3.7627
 A           187      B      0.00        0.13993535873993E+00         3.8078
 A           188     A       0.00        0.14612331092344E+00         3.9762
 A           188      B      0.00        0.14631761826644E+00         3.9815
 A           189     A       0.00        0.14641366470410E+00         3.9841
 A           189      B      0.00        0.14739603526193E+00         4.0109
 A           190     A       0.00        0.14845662809107E+00         4.0397
 A           191     A       0.00        0.14871499269539E+00         4.0467
 A           190      B      0.00        0.14877419013757E+00         4.0484
 A           191      B      0.00        0.15076969588676E+00         4.1027
 A           192     A       0.00        0.15333927569587E+00         4.1726
 A           192      B      0.00        0.15372061603922E+00         4.1830
 A           193     A       0.00        0.15652929596882E+00         4.2594
 A           193      B      0.00        0.15732742619686E+00         4.2811
 A           194     A       0.00        0.15890264467031E+00         4.3240
 A           195     A       0.00        0.16026908642951E+00         4.3611
 A           194      B      0.00        0.16072912498588E+00         4.3737
 A           195      B      0.00        0.16188538926333E+00         4.4051
 A           196     A       0.00        0.16309121972038E+00         4.4379
 A           196      B      0.00        0.16332003120875E+00         4.4442
 A           197     A       0.00        0.16759822183830E+00         4.5606
 A           197      B      0.00        0.16814082291414E+00         4.5753
 A           198     A       0.00        0.17296198309870E+00         4.7065
 A           199     A       0.00        0.17614103834507E+00         4.7930
 A           198      B      0.00        0.17650538156501E+00         4.8030
 A           200     A       0.00        0.17671491626702E+00         4.8087
 A           199      B      0.00        0.17760045789297E+00         4.8328
 A           200      B      0.00        0.17886500029431E+00         4.8672
 A           201     A       0.00        0.18237059335006E+00         4.9626
 A           201      B      0.00        0.18325982417872E+00         4.9868
 A           202     A       0.00        0.18457948342139E+00         5.0227
 A           202      B      0.00        0.18489538365743E+00         5.0313
 A           203     A       0.00        0.18546582781472E+00         5.0468
 A           203      B      0.00        0.18589152025629E+00         5.0584
 A           204     A       0.00        0.18641117119078E+00         5.0725
 A           204      B      0.00        0.18662842593680E+00         5.0784
 A           205     A       0.00        0.19633143354962E+00         5.3425
 A           205      B      0.00        0.19645090930074E+00         5.3457
 A           206     A       0.00        0.19654044603407E+00         5.3481
 A           206      B      0.00        0.19663949361311E+00         5.3508
 A           207     A       0.00        0.20285102927861E+00         5.5199
 A           208     A       0.00        0.20316607726464E+00         5.5284
 A           207      B      0.00        0.20437709571283E+00         5.5614
 A           208      B      0.00        0.20448990953617E+00         5.5645
 A           209     A       0.00        0.20705341039135E+00         5.6342
 A           209      B      0.00        0.20757962500141E+00         5.6485
 A           210     A       0.00        0.20768603422629E+00         5.6514
 A           210      B      0.00        0.20786657072910E+00         5.6563
 A           211     A       0.00        0.21228630655617E+00         5.7766
 A           211      B      0.00        0.21384807618941E+00         5.8191
 A           212     A       0.00        0.21516913783638E+00         5.8551
 A           212      B      0.00        0.21540395908049E+00         5.8614
 A           213     A       0.00        0.21900718244064E+00         5.9595
 A           213      B      0.00        0.21932207421558E+00         5.9681
 A           214     A       0.00        0.21971408185435E+00         5.9787
 A           214      B      0.00        0.22071727573202E+00         6.0060
 A           215     A       0.00        0.22099661694989E+00         6.0136
 A           215      B      0.00        0.22175669701019E+00         6.0343
 A           216     A       0.00        0.22944382509019E+00         6.2435
 A           216      B      0.00        0.23046475680664E+00         6.2713
 A           217     A       0.00        0.23318656423602E+00         6.3453
 A           218     A       0.00        0.23369402307268E+00         6.3591
 A           217      B      0.00        0.23399596404459E+00         6.3674
 A           218      B      0.00        0.23469874279639E+00         6.3865
 A           219     A       0.00        0.23862602476629E+00         6.4933
 A           219      B      0.00        0.24023436861709E+00         6.5371
 A           220     A       0.00        0.24100608425978E+00         6.5581
 A           220      B      0.00        0.24145334936838E+00         6.5703
 A           221     A       0.00        0.24452672657467E+00         6.6539
 A           222     A       0.00        0.24463676697436E+00         6.6569
 A           221      B      0.00        0.24508542555597E+00         6.6691
 A           222      B      0.00        0.24536958028085E+00         6.6768
 A           223     A       0.00        0.24716591038936E+00         6.7257
 A           224     A       0.00        0.25104777194609E+00         6.8314
 A           223      B      0.00        0.25236159770667E+00         6.8671
 A           224      B      0.00        0.25307235115626E+00         6.8864
 A           225     A       0.00        0.25494814798012E+00         6.9375
 A           225      B      0.00        0.25644920773937E+00         6.9783
 A           226     A       0.00        0.25656825798080E+00         6.9816
 A           226      B      0.00        0.25747099368887E+00         7.0061
 A           227     A       0.00        0.26513171668924E+00         7.2146
 A           227      B      0.00        0.26663105644815E+00         7.2554
 A           228     A       0.00        0.27611748316685E+00         7.5135
 A           229     A       0.00        0.27681769827460E+00         7.5326
 A           228      B      0.00        0.27697427548835E+00         7.5369
 A           229      B      0.00        0.27828294991808E+00         7.5725
 A           230     A       0.00        0.27988362612234E+00         7.6160
 A           230      B      0.00        0.28129613010573E+00         7.6545
 A           231     A       0.00        0.28222477827328E+00         7.6797
 A           232     A       0.00        0.28422537790251E+00         7.7342
 A           231      B      0.00        0.28595269929039E+00         7.7812
 A           232      B      0.00        0.28680658107975E+00         7.8044
 A           233     A       0.00        0.29003642467648E+00         7.8923
 A           233      B      0.00        0.29058452177210E+00         7.9072
 A           234     A       0.00        0.29367276451279E+00         7.9912
 A           234      B      0.00        0.29514655324250E+00         8.0313
 A           235     A       0.00        0.29667971792803E+00         8.0731
 A           235      B      0.00        0.29823643633646E+00         8.1154
 A           236     A       0.00        0.30193442027955E+00         8.2161
 A           236      B      0.00        0.30338927475997E+00         8.2556
 A           237     A       0.00        0.30393243666269E+00         8.2704
 A           237      B      0.00        0.30463257084742E+00         8.2895
 A           238     A       0.00        0.30987646954648E+00         8.4322
 A           239     A       0.00        0.30992533848526E+00         8.4335
 A           238      B      0.00        0.31020563140414E+00         8.4411
 A           239      B      0.00        0.31172535914582E+00         8.4825
 A           240     A       0.00        0.31312424068842E+00         8.5205
 A           240      B      0.00        0.31404287472297E+00         8.5455
 A           241     A       0.00        0.32092241869125E+00         8.7327
 A           241      B      0.00        0.32157597731024E+00         8.7505
 A           242     A       0.00        0.32205326243101E+00         8.7635
 A           242      B      0.00        0.32240194947914E+00         8.7730
 A           243     A       0.00        0.32297641197781E+00         8.7886
 A           243      B      0.00        0.32474120247675E+00         8.8367
 A           244     A       0.00        0.32542197681861E+00         8.8552
 A           244      B      0.00        0.32679235900943E+00         8.8925
 A           245     A       0.00        0.32735450195910E+00         8.9078
 A           245      B      0.00        0.32816774346830E+00         8.9299
 A           246     A       0.00        0.33335951915249E+00         9.0712
 A           246      B      0.00        0.33356647161524E+00         9.0768
 A           247     A       0.00        0.33696575124858E+00         9.1693
 A           247      B      0.00        0.33797693912281E+00         9.1968
 A           248     A       0.00        0.34255208573669E+00         9.3213
 A           248      B      0.00        0.34349769416008E+00         9.3470
 A           249     A       0.00        0.34487953926234E+00         9.3846
 A           249      B      0.00        0.34528058798181E+00         9.3956
 A           250     A       0.00        0.34735255126549E+00         9.4519
 A           250      B      0.00        0.34759866409504E+00         9.4586
 A           251     A       0.00        0.34827420974844E+00         9.4770
 A           252     A       0.00        0.34888572870010E+00         9.4937
 A           251      B      0.00        0.35002634767832E+00         9.5247
 A           252      B      0.00        0.35017380212041E+00         9.5287
 A           253     A       0.00        0.35308783355865E+00         9.6080
 A           253      B      0.00        0.35390990745349E+00         9.6304
 A           254     A       0.00        0.35509507684763E+00         9.6626
 A           254      B      0.00        0.35566217816476E+00         9.6781
 A           255     A       0.00        0.36111637966458E+00         9.8265
 A           255      B      0.00        0.36184686183528E+00         9.8464
 A           256     A       0.00        0.36228311036372E+00         9.8582
 A           256      B      0.00        0.36305149789381E+00         9.8791
 A           257     A       0.00        0.36577612525359E+00         9.9533
 A           258     A       0.00        0.36666117714299E+00         9.9774
 A           257      B      0.00        0.36672657153505E+00         9.9791
 A           258      B      0.00        0.36689290844414E+00         9.9837
 A           259     A       0.00        0.36851790626562E+00        10.0279
 A           260     A       0.00        0.36879974910092E+00        10.0356
 A           259      B      0.00        0.36945955390787E+00        10.0535
 A           260      B      0.00        0.36982570324375E+00        10.0635
 A           261     A       0.00        0.37487807816908E+00        10.2010
 A           261      B      0.00        0.37537546508803E+00        10.2145
 A           262     A       0.00        0.37662451320623E+00        10.2485
 A           262      B      0.00        0.37784747770444E+00        10.2818
 A           263     A       0.00        0.37820757419442E+00        10.2916
 A           263      B      0.00        0.38016767341569E+00        10.3449
 A           264     A       0.00        0.38058785708751E+00        10.3563
 A           265     A       0.00        0.38443923811854E+00        10.4611
 A           264      B      0.00        0.38470903380031E+00        10.4685
 A           265      B      0.00        0.38496519355072E+00        10.4754
 A           266     A       0.00        0.38842424076124E+00        10.5696
 A           266      B      0.00        0.38947024609055E+00        10.5980
 A           267     A       0.00        0.39021678717152E+00        10.6183
 A           267      B      0.00        0.39087548162752E+00        10.6363
 A           268     A       0.00        0.39576157875157E+00        10.7692
 A           269     A       0.00        0.39737808143007E+00        10.8132
 A           268      B      0.00        0.39775338201745E+00        10.8234
 A           269      B      0.00        0.39810006221276E+00        10.8329
 A           270     A       0.00        0.40691433537558E+00        11.0727
 A           271     A       0.00        0.40767046654603E+00        11.0933
 A           270      B      0.00        0.40963389150394E+00        11.1467
 A           271      B      0.00        0.41118718318929E+00        11.1890
 A           272     A       0.00        0.41567212976749E+00        11.3110
 A           272      B      0.00        0.41659862979554E+00        11.3362
 A           273     A       0.00        0.41789984451521E+00        11.3716
 A           273      B      0.00        0.41876424678518E+00        11.3952
 A           274     A       0.00        0.42459356191346E+00        11.5538
 A           274      B      0.00        0.42601954431668E+00        11.5926
 A           275     A       0.00        0.42910437757329E+00        11.6765
 A           275      B      0.00        0.43041081564408E+00        11.7121
 A           276     A       0.00        0.43155366282102E+00        11.7432
 A           276      B      0.00        0.43225776782881E+00        11.7623
 A           277     A       0.00        0.43758668284777E+00        11.9073
 A           277      B      0.00        0.44071893839541E+00        11.9926
 A           278     A       0.00        0.44127160254211E+00        12.0076
 A           279     A       0.00        0.44454167657671E+00        12.0966
 A           280     A       0.00        0.44568714845397E+00        12.1278
 A           278      B      0.00        0.44590145612657E+00        12.1336
 A           279      B      0.00        0.44718734007326E+00        12.1686
 A           281     A       0.00        0.45097647990972E+00        12.2717
 A           280      B      0.00        0.45143356898169E+00        12.2841
 A           282     A       0.00        0.45274693532416E+00        12.3199
 A           281      B      0.00        0.45720489422804E+00        12.4412
 A           283     A       0.00        0.45875991666756E+00        12.4835
 A           284     A       0.00        0.45893228248184E+00        12.4882
 A           282      B      0.00        0.45912614480685E+00        12.4935
 A           283      B      0.00        0.46212357116953E+00        12.5750
 A           284      B      0.00        0.46599236772492E+00        12.6803
 A           285     A       0.00        0.46813243638873E+00        12.7385
 A           285      B      0.00        0.47255132638067E+00        12.8588
 A           286     A       0.00        0.47588031954550E+00        12.9494
 A           287     A       0.00        0.47634159470231E+00        12.9619
 A           286      B      0.00        0.47713965026651E+00        12.9836
 A           287      B      0.00        0.47789747472579E+00        13.0043
 A           288     A       0.00        0.47852296196148E+00        13.0213
 A           288      B      0.00        0.47985368678105E+00        13.0575
 A           289     A       0.00        0.48030609697663E+00        13.0698
 A           289      B      0.00        0.48059798781311E+00        13.0777
 A           290     A       0.00        0.49073593695712E+00        13.3536
 A           290      B      0.00        0.49127004267658E+00        13.3681
 A           291     A       0.00        0.49712617851678E+00        13.5275
 A           291      B      0.00        0.49764958782790E+00        13.5417
 A           292     A       0.00        0.50364751634906E+00        13.7049
 A           293     A       0.00        0.50503741457677E+00        13.7428
 A           292      B      0.00        0.50571313811031E+00        13.7612
 A           293      B      0.00        0.50761313805644E+00        13.8129
 A           294     A       0.00        0.51136686572010E+00        13.9150
 A           294      B      0.00        0.51467196796183E+00        14.0049
 A           295     A       0.00        0.51581667098357E+00        14.0361
 A           295      B      0.00        0.51656376977733E+00        14.0564
 A           296     A       0.00        0.52331268547881E+00        14.2401
 A           297     A       0.00        0.52334732606423E+00        14.2410
 A           296      B      0.00        0.52393181122352E+00        14.2569
 A           297      B      0.00        0.52411621949449E+00        14.2619
 A           298     A       0.00        0.52953149457588E+00        14.4093
 A           299     A       0.00        0.53013564213423E+00        14.4257
 A           298      B      0.00        0.53106004355286E+00        14.4509
 A           299      B      0.00        0.53113836495441E+00        14.4530
 A           300     A       0.00        0.53998521889360E+00        14.6937
 A           300      B      0.00        0.54203232441851E+00        14.7495
 A           301     A       0.00        0.54655444535097E+00        14.8725
 A           301      B      0.00        0.54793341552541E+00        14.9100
 A           302     A       0.00        0.54974640125160E+00        14.9594
 A           302      B      0.00        0.55163806055031E+00        15.0108
 A           303     A       0.00        0.56535385669525E+00        15.3841
 A           304     A       0.00        0.56597001043704E+00        15.4008
 A           303      B      0.00        0.56673173849671E+00        15.4216
 A           304      B      0.00        0.56680729192858E+00        15.4236
 A           305     A       0.00        0.57160120886280E+00        15.5541
 A           305      B      0.00        0.57527713003014E+00        15.6541
 A           306     A       0.00        0.57707763703047E+00        15.7031
 A           306      B      0.00        0.57813204936581E+00        15.7318
 A           307     A       0.00        0.58099345651529E+00        15.8096
 A           308     A       0.00        0.58130742842211E+00        15.8182
 A           307      B      0.00        0.58152105199470E+00        15.8240
 A           308      B      0.00        0.58298570029716E+00        15.8638
 A           309     A       0.00        0.58916280043286E+00        16.0319
 A           309      B      0.00        0.58951407127746E+00        16.0415
 A           310     A       0.00        0.59238923149411E+00        16.1197
 A           310      B      0.00        0.59275839287272E+00        16.1298
 A           311     A       0.00        0.60302383115386E+00        16.4091
 A           311      B      0.00        0.60495673193967E+00        16.4617
 A           312     A       0.00        0.60787452247080E+00        16.5411
 A           312      B      0.00        0.61002052008964E+00        16.5995
 A           313     A       0.00        0.61155075432490E+00        16.6411
 A           314     A       0.00        0.61188218154899E+00        16.6502
 A           313      B      0.00        0.61370420278159E+00        16.6997
 A           314      B      0.00        0.61428832033749E+00        16.7156
 A           315     A       0.00        0.61725337653446E+00        16.7963
 A           316     A       0.00        0.61927457121698E+00        16.8513
 A           315      B      0.00        0.62014857806418E+00        16.8751
 A           316      B      0.00        0.62216203499830E+00        16.9299
 A           317     A       0.00        0.62663288861355E+00        17.0515
 A           317      B      0.00        0.62787236440584E+00        17.0853
 A           318     A       0.00        0.63152225696176E+00        17.1846
 A           318      B      0.00        0.63294365274657E+00        17.2233
 A           319     A       0.00        0.63701298429823E+00        17.3340
 A           319      B      0.00        0.63752272175977E+00        17.3479
 A           320     A       0.00        0.64596343919351E+00        17.5776
 A           320      B      0.00        0.64702051140879E+00        17.6063
 A           321     A       0.00        0.65001275131059E+00        17.6877
 A           321      B      0.00        0.65090722756520E+00        17.7121
 A           322     A       0.00        0.65658209413014E+00        17.8665
 A           322      B      0.00        0.65736337576074E+00        17.8878
 A           323     A       0.00        0.65745680487426E+00        17.8903
 A           323      B      0.00        0.65932738593506E+00        17.9412
 A           324     A       0.00        0.66259996525331E+00        18.0303
 A           324      B      0.00        0.66400248938499E+00        18.0684
 A           325     A       0.00        0.66523337888827E+00        18.1019
 A           326     A       0.00        0.66574684290213E+00        18.1159
 A           325      B      0.00        0.66667415339587E+00        18.1411
 A           326      B      0.00        0.66752599382582E+00        18.1643
 A           327     A       0.00        0.67307774156348E+00        18.3154
 A           327      B      0.00        0.67510029302625E+00        18.3704
 A           328     A       0.00        0.68008370678514E+00        18.5060
 A           329     A       0.00        0.68036479711295E+00        18.5137
 A           328      B      0.00        0.68085021408287E+00        18.5269
 A           329      B      0.00        0.68162080389251E+00        18.5478
 A           330     A       0.00        0.69078209582930E+00        18.7971
 A           330      B      0.00        0.69187095432229E+00        18.8268
 A           331     A       0.00        0.69195524662321E+00        18.8291
 A           331      B      0.00        0.69301304435853E+00        18.8578
 A           332     A       0.00        0.69369209502234E+00        18.8763
 A           332      B      0.00        0.69522651539735E+00        18.9181
 A           333     A       0.00        0.70008306147960E+00        19.0502
 A           333      B      0.00        0.70103133964006E+00        19.0760
 A           334     A       0.00        0.70384888726097E+00        19.1527
 A           334      B      0.00        0.70656353896526E+00        19.2266
 A           335     A       0.00        0.71153547749805E+00        19.3619
 A           335      B      0.00        0.71287360432543E+00        19.3983
 A           336     A       0.00        0.71472721216684E+00        19.4487
 A           336      B      0.00        0.71617567084704E+00        19.4881
 A           337     A       0.00        0.71759914913321E+00        19.5269
 A           337      B      0.00        0.72226699108797E+00        19.6539
[truncated: 920,084 more chars]
