# Supplementary material for: DFT and CV data of 4-phenyl-substituted dichloro(bis{2-[1-(phenyl)-1H-1,2,3-triazol-4-yl-κN3]pyridine-κN})iron(II) coordination compounds
Source: Data Brief. 2018 Oct 27;21:1458–71. doi: 10.1016/j.dib.2018.10.085 (PMC6234228; doi:10.1016/j.dib.2018.10.085)
Supplement: Supplementary file 2 — Supplementary material. [file mmc2.zip › DIB_DFT_files_Fe/FeCl2L12_H_trans1_NBO.log]

 Entering Gaussian System, Link 0=g09
 Input=FeCl2L12_H_trans1_NBO.com
 Output=FeCl2L12_H_trans1_NBO.log
 Initial command:
 /soft/sl6.3/x86_64/gaussian/g09_d01/g09/l1.exe "/scratch/conradj/558867.ui.FeCl2L12_H_trans1_NBO/Gau-41778.inp" -scrdir="/scratch/conradj/558867.ui.FeCl2L12_H_trans1_NBO/"
 Default linda workers:  node0406-ib
 Default is to use   8 SMP processors on each worker.
 Entering Link 1 = /soft/sl6.3/x86_64/gaussian/g09_d01/g09/l1.exe PID=     41779.
  
 Copyright (c) 1988,1990,1992,1993,1995,1998,2003,2009,2013,
            Gaussian, Inc.  All Rights Reserved.
  
 This is part of the Gaussian(R) 09 program.  It is based on
 the Gaussian(R) 03 system (copyright 2003, Gaussian, Inc.),
 the Gaussian(R) 98 system (copyright 1998, Gaussian, Inc.),
 the Gaussian(R) 94 system (copyright 1995, Gaussian, Inc.),
 the Gaussian 92(TM) system (copyright 1992, Gaussian, Inc.),
 the Gaussian 90(TM) system (copyright 1990, Gaussian, Inc.),
 the Gaussian 88(TM) system (copyright 1988, Gaussian, Inc.),
 the Gaussian 86(TM) system (copyright 1986, Carnegie Mellon
 University), and the Gaussian 82(TM) system (copyright 1983,
 Carnegie Mellon University). Gaussian is a federally registered
 trademark of Gaussian, Inc.
  
 This software contains proprietary and confidential information,
 including trade secrets, belonging to Gaussian, Inc.
  
 This software is provided under written license and may be
 used, copied, transmitted, or stored only in accord with that
 written license.
  
 The following legend is applicable only to US Government
 contracts under FAR:
  
                    RESTRICTED RIGHTS LEGEND
  
 Use, reproduction and disclosure by the US Government is
 subject to restrictions as set forth in subparagraphs (a)
 and (c) of the Commercial Computer Software - Restricted
 Rights clause in FAR 52.227-19.
  
 Gaussian, Inc.
 340 Quinnipiac St., Bldg. 40, Wallingford CT 06492
  
  
 ---------------------------------------------------------------
 Warning -- This program may not be used in any manner that
 competes with the business of Gaussian, Inc. or will provide
 assistance to any competitor of Gaussian, Inc.  The licensee
 of this program is prohibited from giving any competitor of
 Gaussian, Inc. access to this program.  By using this program,
 the user acknowledges that Gaussian, Inc. is engaged in the
 business of creating and licensing software in the field of
 computational chemistry and represents and warrants to the
 licensee that it is not a competitor of Gaussian, Inc. and that
 it will not use this program in any manner prohibited above.
 ---------------------------------------------------------------
  

 Cite this work as:
 Gaussian 09, Revision D.01,
 M. J. Frisch, G. W. Trucks, H. B. Schlegel, G. E. Scuseria, 
 M. A. Robb, J. R. Cheeseman, G. Scalmani, V. Barone, B. Mennucci, 
 G. A. Petersson, H. Nakatsuji, M. Caricato, X. Li, H. P. Hratchian, 
 A. F. Izmaylov, J. Bloino, G. Zheng, J. L. Sonnenberg, M. Hada, 
 M. Ehara, K. Toyota, R. Fukuda, J. Hasegawa, M. Ishida, T. Nakajima, 
 Y. Honda, O. Kitao, H. Nakai, T. Vreven, J. A. Montgomery, Jr., 
 J. E. Peralta, F. Ogliaro, M. Bearpark, J. J. Heyd, E. Brothers, 
 K. N. Kudin, V. N. Staroverov, T. Keith, R. Kobayashi, J. Normand, 
 K. Raghavachari, A. Rendell, J. C. Burant, S. S. Iyengar, J. Tomasi, 
 M. Cossi, N. Rega, J. M. Millam, M. Klene, J. E. Knox, J. B. Cross, 
 V. Bakken, C. Adamo, J. Jaramillo, R. Gomperts, R. E. Stratmann, 
 O. Yazyev, A. J. Austin, R. Cammi, C. Pomelli, J. W. Ochterski, 
 R. L. Martin, K. Morokuma, V. G. Zakrzewski, G. A. Voth, 
 P. Salvador, J. J. Dannenberg, S. Dapprich, A. D. Daniels, 
 O. Farkas, J. B. Foresman, J. V. Ortiz, J. Cioslowski, 
 and D. J. Fox, Gaussian, Inc., Wallingford CT, 2013.
 
 ******************************************
 Gaussian 09:  AS64L-G09RevD.01 24-Apr-2013
                20-Oct-2018 
 ******************************************
 %chk=FeCl2L12_H_trans1_NBO.chk
 SetLPE:  input flags="-opt 'Tsnet.Node.lindarsharg: ssh' "
 SetLPE:    new flags="-opt 'Tsnet.Node.lindarsharg: ssh'  -nodelist 'node0406-ib'"
 Will use up to    1 processors via Linda.
 -------------------------------------------------
 #p b3lyp/6-311G(d,p) POP(NBO,NO,saveNBOs) gfinput
 -------------------------------------------------
 1/30=1,38=1/1;
 2/12=2,17=6,18=5,40=1/2;
 3/5=4,6=6,7=101,11=2,16=1,24=10,25=1,30=1,74=-5/1,2,3;
 4//1;
 5/5=2,38=5/2;
 6/7=2,8=2,9=2,10=2,22=-1,28=1,31=1,40=1,73=1/1,7;
 99/5=1,9=1/99;
 Leave Link    1 at Sat Oct 20 03:12:52 2018, MaxMem=           0 cpu:         0.7
 (Enter /soft/sl6.3/x86_64/gaussian/g09_d01/g09/l101.exe)
 --------
 Comment:
 --------
 Symbolic Z-matrix:
 Charge =  0 Multiplicity = 5
 26                    0.        0.       0. 
 17                    0.01407  -0.15057  -2.39429 
 7                     0.22971   2.23809  -0.12427 
 7                     2.21038   0.38069  -0.01581 
 7                     3.2745   -0.35163   0.00992 
 7                     4.33137   0.48897  -0.01215 
 6                    -0.79325   3.09146  -0.18865 
 1                    -1.7812    2.64516  -0.19837 
 6                    -0.61692   4.47014  -0.24185 
 1                    -1.47626   5.1265   -0.29476 
 6                     0.67956   4.97498  -0.22531 
 1                     0.85679   6.04359  -0.26372 
 6                     1.7487    4.09064  -0.15993 
 1                     2.76832   4.45581  -0.14632 
 6                     1.48478   2.72072  -0.11249 
 6                     2.53918   1.70592  -0.05481 
 6                     3.91348   1.78258  -0.05306 
 1                     4.60131   2.60712  -0.10835 
 17                   -0.01407   0.15057   2.39428 
 7                    -0.22971  -2.23809   0.12427 
 7                    -2.21038  -0.38069   0.0158 
 7                    -3.2745    0.35163  -0.00993 
 7                    -4.33137  -0.48897   0.01215 
 6                     0.79325  -3.09146   0.18864 
 1                     1.7812   -2.64515   0.19836 
 6                     0.61692  -4.47014   0.24185 
 1                     1.47626  -5.1265    0.29476 
 6                    -0.67956  -4.97498   0.2253 
 1                    -0.85679  -6.04359   0.26371 
 6                    -1.7487   -4.09064   0.15991 
 1                    -2.76832  -4.45581   0.14631 
 6                    -1.48478  -2.72072   0.11248 
 6                    -2.53918  -1.70592   0.0548 
 6                    -3.91348  -1.78258   0.05302 
 1                    -4.60131  -2.60712   0.1083 
 6                     5.66445  -0.01861  -0.0087 
 6                     6.65813   0.65038   0.70411 
 6                     5.95085  -1.18129  -0.72292 
 6                     7.95839   0.15386   0.68756 
 6                     7.25126  -1.67449  -0.71818 
 6                     8.25737  -1.00798  -0.02039 
 1                     6.41354   1.53074   1.28587 
 1                     5.16077  -1.6777   -1.27021 
 1                     8.73339   0.6693    1.24235 
 1                     7.47967  -2.57772  -1.27149 
 1                     9.26962  -1.39458  -0.02569 
 6                    -5.66445   0.0186    0.00871 
 6                    -6.65813  -0.65037  -0.7041 
 6                    -5.95085   1.18128   0.72295 
 6                    -7.95839  -0.15385  -0.68754 
 6                    -7.25126   1.67447   0.71822 
 6                    -8.25737   1.00798   0.02043 
 1                    -6.41354  -1.53072  -1.28588 
 1                    -5.16077   1.67769   1.27024 
 1                    -8.73339  -0.66928  -1.24233 
 1                    -7.47966   2.5777    1.27155 
 1                    -9.26962   1.39458   0.02574 
 
 NAtoms=     57 NQM=       57 NQMF=       0 NMMI=      0 NMMIF=      0
                NMic=       0 NMicF=      0.
                    Isotopes and Nuclear Properties:
 (Nuclear quadrupole moments (NQMom) in fm**2, nuclear magnetic moments (NMagM)
  in nuclear magnetons)

  Atom         1           2           3           4           5           6           7           8           9          10
 IAtWgt=          56          35          14          14          14          14          12           1          12           1
 AtmWgt=  55.9349393  34.9688527  14.0030740  14.0030740  14.0030740  14.0030740  12.0000000   1.0078250  12.0000000   1.0078250
 NucSpn=           0           3           2           2           2           2           0           1           0           1
 AtZEff=   0.0000000   0.0000000   0.0000000   0.0000000   0.0000000   0.0000000   0.0000000   0.0000000   0.0000000   0.0000000
 NQMom=    0.0000000  -8.1650000   2.0440000   2.0440000   2.0440000   2.0440000   0.0000000   0.0000000   0.0000000   0.0000000
 NMagM=    0.0000000   0.8218740   0.4037610   0.4037610   0.4037610   0.4037610   0.0000000   2.7928460   0.0000000   2.7928460
 AtZNuc=  26.0000000  17.0000000   7.0000000   7.0000000   7.0000000   7.0000000   6.0000000   1.0000000   6.0000000   1.0000000

  Atom        11          12          13          14          15          16          17          18          19          20
 IAtWgt=          12           1          12           1          12          12          12           1          35          14
 AtmWgt=  12.0000000   1.0078250  12.0000000   1.0078250  12.0000000  12.0000000  12.0000000   1.0078250  34.9688527  14.0030740
 NucSpn=           0           1           0           1           0           0           0           1           3           2
 AtZEff=   0.0000000   0.0000000   0.0000000   0.0000000   0.0000000   0.0000000   0.0000000   0.0000000   0.0000000   0.0000000
 NQMom=    0.0000000   0.0000000   0.0000000   0.0000000   0.0000000   0.0000000   0.0000000   0.0000000  -8.1650000   2.0440000
 NMagM=    0.0000000   2.7928460   0.0000000   2.7928460   0.0000000   0.0000000   0.0000000   2.7928460   0.8218740   0.4037610
 AtZNuc=   6.0000000   1.0000000   6.0000000   1.0000000   6.0000000   6.0000000   6.0000000   1.0000000  17.0000000   7.0000000

  Atom        21          22          23          24          25          26          27          28          29          30
 IAtWgt=          14          14          14          12           1          12           1          12           1          12
 AtmWgt=  14.0030740  14.0030740  14.0030740  12.0000000   1.0078250  12.0000000   1.0078250  12.0000000   1.0078250  12.0000000
 NucSpn=           2           2           2           0           1           0           1           0           1           0
 AtZEff=   0.0000000   0.0000000   0.0000000   0.0000000   0.0000000   0.0000000   0.0000000   0.0000000   0.0000000   0.0000000
 NQMom=    2.0440000   2.0440000   2.0440000   0.0000000   0.0000000   0.0000000   0.0000000   0.0000000   0.0000000   0.0000000
 NMagM=    0.4037610   0.4037610   0.4037610   0.0000000   2.7928460   0.0000000   2.7928460   0.0000000   2.7928460   0.0000000
 AtZNuc=   7.0000000   7.0000000   7.0000000   6.0000000   1.0000000   6.0000000   1.0000000   6.0000000   1.0000000   6.0000000

  Atom        31          32          33          34          35          36          37          38          39          40
 IAtWgt=           1          12          12          12           1          12          12          12          12          12
 AtmWgt=   1.0078250  12.0000000  12.0000000  12.0000000   1.0078250  12.0000000  12.0000000  12.0000000  12.0000000  12.0000000
 NucSpn=           1           0           0           0           1           0           0           0           0           0
 AtZEff=   0.0000000   0.0000000   0.0000000   0.0000000   0.0000000   0.0000000   0.0000000   0.0000000   0.0000000   0.0000000
 NQMom=    0.0000000   0.0000000   0.0000000   0.0000000   0.0000000   0.0000000   0.0000000   0.0000000   0.0000000   0.0000000
 NMagM=    2.7928460   0.0000000   0.0000000   0.0000000   2.7928460   0.0000000   0.0000000   0.0000000   0.0000000   0.0000000
 AtZNuc=   1.0000000   6.0000000   6.0000000   6.0000000   1.0000000   6.0000000   6.0000000   6.0000000   6.0000000   6.0000000

  Atom        41          42          43          44          45          46          47          48          49          50
 IAtWgt=          12           1           1           1           1           1          12          12          12          12
 AtmWgt=  12.0000000   1.0078250   1.0078250   1.0078250   1.0078250   1.0078250  12.0000000  12.0000000  12.0000000  12.0000000
 NucSpn=           0           1           1           1           1           1           0           0           0           0
 AtZEff=   0.0000000   0.0000000   0.0000000   0.0000000   0.0000000   0.0000000   0.0000000   0.0000000   0.0000000   0.0000000
 NQMom=    0.0000000   0.0000000   0.0000000   0.0000000   0.0000000   0.0000000   0.0000000   0.0000000   0.0000000   0.0000000
 NMagM=    0.0000000   2.7928460   2.7928460   2.7928460   2.7928460   2.7928460   0.0000000   0.0000000   0.0000000   0.0000000
 AtZNuc=   6.0000000   1.0000000   1.0000000   1.0000000   1.0000000   1.0000000   6.0000000   6.0000000   6.0000000   6.0000000

  Atom        51          52          53          54          55          56          57
 IAtWgt=          12          12           1           1           1           1           1
 AtmWgt=  12.0000000  12.0000000   1.0078250   1.0078250   1.0078250   1.0078250   1.0078250
 NucSpn=           0           0           1           1           1           1           1
 AtZEff=   0.0000000   0.0000000   0.0000000   0.0000000   0.0000000   0.0000000   0.0000000
 NQMom=    0.0000000   0.0000000   0.0000000   0.0000000   0.0000000   0.0000000   0.0000000
 NMagM=    0.0000000   0.0000000   2.7928460   2.7928460   2.7928460   2.7928460   2.7928460
 AtZNuc=   6.0000000   6.0000000   1.0000000   1.0000000   1.0000000   1.0000000   1.0000000
 Leave Link  101 at Sat Oct 20 03:12:52 2018, MaxMem=   838860800 cpu:         1.0
 (Enter /soft/sl6.3/x86_64/gaussian/g09_d01/g09/l202.exe)
 Stoichiometry    C26H20Cl2FeN8(5)
 Framework group  C1[X(C26H20Cl2FeN8)]
 Deg. of freedom   165
 Full point group                 C1      NOp   1
 Largest Abelian subgroup         C1      NOp   1
 Largest concise Abelian subgroup C1      NOp   1
                         Standard orientation:                         
 ---------------------------------------------------------------------
 Center     Atomic      Atomic             Coordinates (Angstroms)
 Number     Number       Type             X           Y           Z
 ---------------------------------------------------------------------
      1         26           0        0.000000    0.000000    0.000004
      2         17           0       -0.014072   -0.150572    2.394294
      3          7           0       -0.229714    2.238087    0.124274
      4          7           0       -2.210380    0.380686    0.015808
      5          7           0       -3.274498   -0.351633   -0.009920
      6          7           0       -4.331370    0.488973    0.012148
      7          6           0        0.793248    3.091461    0.188646
      8          1           0        1.781200    2.645155    0.198370
      9          6           0        0.616916    4.470142    0.241853
     10          1           0        1.476256    5.126504    0.294761
     11          6           0       -0.679558    4.974981    0.225305
     12          1           0       -0.856788    6.043590    0.263717
     13          6           0       -1.748702    4.090640    0.159925
     14          1           0       -2.768316    4.455810    0.146321
     15          6           0       -1.484783    2.720716    0.112490
     16          6           0       -2.539175    1.705921    0.054814
     17          6           0       -3.913483    1.782578    0.053058
     18          1           0       -4.601313    2.607115    0.108349
     19         17           0        0.014072    0.150573   -2.394285
     20          7           0        0.229714   -2.238086   -0.124266
     21          7           0        2.210380   -0.380685   -0.015797
     22          7           0        3.274498    0.351633    0.009929
     23          7           0        4.331370   -0.488973   -0.012145
     24          6           0       -0.793248   -3.091459   -0.188639
     25          1           0       -1.781201   -2.645153   -0.198364
     26          6           0       -0.616917   -4.470141   -0.241847
     27          1           0       -1.476257   -5.126502   -0.294756
     28          6           0        0.679557   -4.974980   -0.225296
     29          1           0        0.856787   -6.043589   -0.263707
     30          6           0        1.748701   -4.090640   -0.159914
     31          1           0        2.768315   -4.455810   -0.146306
     32          6           0        1.484783   -2.720715   -0.112482
     33          6           0        2.539175   -1.705921   -0.054801
     34          6           0        3.913482   -1.782579   -0.053024
     35          1           0        4.601313   -2.607117   -0.108301
     36          6           0       -5.664448   -0.018605    0.008697
     37          6           0       -6.658127    0.650381   -0.704109
     38          6           0       -5.950849   -1.181292    0.722922
     39          6           0       -7.958385    0.153857   -0.687563
     40          6           0       -7.251257   -1.674485    0.718182
     41          6           0       -8.257372   -1.007981    0.020388
     42          1           0       -6.413536    1.530736   -1.285873
     43          1           0       -5.160770   -1.677702    1.270206
     44          1           0       -8.733387    0.669296   -1.242349
     45          1           0       -7.479668   -2.577716    1.271493
     46          1           0       -9.269623   -1.394579    0.025686
     47          6           0        5.664448    0.018604   -0.008710
     48          6           0        6.658131   -0.650373    0.704099
     49          6           0        5.950846    1.181283   -0.722950
     50          6           0        7.958389   -0.153851    0.687539
     51          6           0        7.251255    1.674474   -0.718224
     52          6           0        8.257373    1.007978   -0.020428
     53          1           0        6.413543   -1.530721    1.285875
     54          1           0        5.160765    1.677687   -1.270236
     55          1           0        8.733394   -0.669283    1.242327
     56          1           0        7.479663    2.577699   -1.271547
     57          1           0        9.269624    1.394576   -0.025736
 ---------------------------------------------------------------------
 Rotational constants (GHZ):      0.1678559      0.0512322      0.0423254
 Leave Link  202 at Sat Oct 20 03:12:52 2018, MaxMem=   838860800 cpu:         0.1
 (Enter /soft/sl6.3/x86_64/gaussian/g09_d01/g09/l301.exe)
 Standard basis: 6-311G(d,p) (5D, 7F)
 Ernie: Thresh=  0.10000D-02 Tol=  0.10000D-05 Strict=F.
 AO basis set in the form of general basis input (Overlap normalization):
      1 0
 S   6 1.00       0.000000000000
      0.2575390000D+06  0.6141471350D-03
      0.3863690000D+05  0.4786112155D-02
      0.8891440000D+04  0.2439646550D-01
      0.2544010000D+04  0.9669640753D-01
      0.8447770000D+03  0.2972260358D+00
      0.3125270000D+03  0.6653966545D+00
 S   1 1.00       0.000000000000
      0.1255930000D+03  0.1000000000D+01
 S   1 1.00       0.000000000000
      0.5349870000D+02  0.1000000000D+01
 S   1 1.00       0.000000000000
      0.1771510000D+02  0.1000000000D+01
 S   1 1.00       0.000000000000
      0.7376770000D+01  0.1000000000D+01
 S   1 1.00       0.000000000000
      0.2018470000D+01  0.1000000000D+01
 S   1 1.00       0.000000000000
      0.7799350000D+00  0.1000000000D+01
 S   1 1.00       0.000000000000
      0.1142200000D+00  0.1000000000D+01
 S   1 1.00       0.000000000000
      0.4188900000D-01  0.1000000000D+01
 P   5 1.00       0.000000000000
      0.1678400000D+04  0.3477490211D-02
      0.3963920000D+03  0.2814113564D-01
      0.1285880000D+03  0.1284716163D+00
      0.4911580000D+02  0.3629857352D+00
      0.2050350000D+02  0.5989522998D+00
 P   1 1.00       0.000000000000
      0.8987120000D+01  0.1000000000D+01
 P   1 1.00       0.000000000000
      0.3682490000D+01  0.1000000000D+01
 P   1 1.00       0.000000000000
      0.1521750000D+01  0.1000000000D+01
 P   1 1.00       0.000000000000
      0.5926840000D+00  0.1000000000D+01
 D   3 1.00       0.000000000000
      0.4145260000D+02  0.5499267257D-01
      0.1154030000D+02  0.2984190189D+00
      0.3885430000D+01  0.7735986352D+00
 D   1 1.00       0.000000000000
      0.1323800000D+01  0.1000000000D+01
 D   1 1.00       0.000000000000
      0.4166800000D+00  0.1000000000D+01
 F   1 1.00       0.000000000000
      0.1050000000D+01  0.1000000000D+01
 ****
      2 0
 S   6 1.00       0.000000000000
      0.1058190000D+06  0.7380002465D-03
      0.1587200000D+05  0.5718001910D-02
      0.3619650000D+04  0.2949500985D-01
      0.1030800000D+04  0.1172860392D+00
      0.3399080000D+03  0.3629491212D+00
      0.1245380000D+03  0.5841491951D+00
 S   3 1.00       0.000000000000
      0.1245380000D+03  0.1341769734D+00
      0.4951350000D+02  0.6242498762D+00
      0.2080560000D+02  0.2917559421D+00
 S   1 1.00       0.000000000000
      0.6583460000D+01  0.1000000000D+01
 S   1 1.00       0.000000000000
      0.2564680000D+01  0.1000000000D+01
 S   1 1.00       0.000000000000
      0.5597630000D+00  0.1000000000D+01
 S   1 1.00       0.000000000000
      0.1832730000D+00  0.1000000000D+01
 P   5 1.00       0.000000000000
      0.5897760000D+03  0.3665569355D-02
      0.1398490000D+03  0.2836791942D-01
      0.4514130000D+02  0.1247566028D+00
      0.1687330000D+02  0.3396546305D+00
      0.2771520000D+01  0.7475859630D+00
 P   2 1.00       0.000000000000
      0.6741100000D+01 -0.1572243813D+01
      0.2771520000D+01  0.9923888817D+00
 P   1 1.00       0.000000000000
      0.1023870000D+01  0.1000000000D+01
 P   1 1.00       0.000000000000
      0.3813680000D+00  0.1000000000D+01
 P   1 1.00       0.000000000000
      0.1094370000D+00  0.1000000000D+01
 D   1 1.00       0.000000000000
      0.7500000000D+00  0.1000000000D+01
 ****
      3 0
 S   6 1.00       0.000000000000
      0.6293480000D+04  0.1969788147D-02
      0.9490440000D+03  0.1496128592D-01
      0.2187760000D+03  0.7350053084D-01
      0.6369160000D+02  0.2489367658D+00
      0.1882820000D+02  0.6024594331D+00
      0.2720230000D+01  0.2562017589D+00
 SP   3 1.00       0.000000000000
      0.3063310000D+02  0.1119060795D+00  0.3831191864D-01
      0.7026140000D+01  0.9216666549D+00  0.2374031155D+00
      0.2112050000D+01 -0.2569191826D-02  0.8175923978D+00
 SP   1 1.00       0.000000000000
      0.6840090000D+00  0.1000000000D+01  0.1000000000D+01
 SP   1 1.00       0.000000000000
      0.2008780000D+00  0.1000000000D+01  0.1000000000D+01
 D   1 1.00       0.000000000000
      0.9130000000D+00  0.1000000000D+01
 ****
      4 0
 S   6 1.00       0.000000000000
      0.6293480000D+04  0.1969788147D-02
      0.9490440000D+03  0.1496128592D-01
      0.2187760000D+03  0.7350053084D-01
      0.6369160000D+02  0.2489367658D+00
      0.1882820000D+02  0.6024594331D+00
      0.2720230000D+01  0.2562017589D+00
 SP   3 1.00       0.000000000000
      0.3063310000D+02  0.1119060795D+00  0.3831191864D-01
      0.7026140000D+01  0.9216666549D+00  0.2374031155D+00
      0.2112050000D+01 -0.2569191826D-02  0.8175923978D+00
 SP   1 1.00       0.000000000000
      0.6840090000D+00  0.1000000000D+01  0.1000000000D+01
 SP   1 1.00       0.000000000000
      0.2008780000D+00  0.1000000000D+01  0.1000000000D+01
 D   1 1.00       0.000000000000
      0.9130000000D+00  0.1000000000D+01
 ****
      5 0
 S   6 1.00       0.000000000000
      0.6293480000D+04  0.1969788147D-02
      0.9490440000D+03  0.1496128592D-01
      0.2187760000D+03  0.7350053084D-01
      0.6369160000D+02  0.2489367658D+00
      0.1882820000D+02  0.6024594331D+00
      0.2720230000D+01  0.2562017589D+00
 SP   3 1.00       0.000000000000
      0.3063310000D+02  0.1119060795D+00  0.3831191864D-01
      0.7026140000D+01  0.9216666549D+00  0.2374031155D+00
      0.2112050000D+01 -0.2569191826D-02  0.8175923978D+00
 SP   1 1.00       0.000000000000
      0.6840090000D+00  0.1000000000D+01  0.1000000000D+01
 SP   1 1.00       0.000000000000
      0.2008780000D+00  0.1000000000D+01  0.1000000000D+01
 D   1 1.00       0.000000000000
      0.9130000000D+00  0.1000000000D+01
 ****
      6 0
 S   6 1.00       0.000000000000
      0.6293480000D+04  0.1969788147D-02
      0.9490440000D+03  0.1496128592D-01
      0.2187760000D+03  0.7350053084D-01
      0.6369160000D+02  0.2489367658D+00
      0.1882820000D+02  0.6024594331D+00
      0.2720230000D+01  0.2562017589D+00
 SP   3 1.00       0.000000000000
      0.3063310000D+02  0.1119060795D+00  0.3831191864D-01
      0.7026140000D+01  0.9216666549D+00  0.2374031155D+00
      0.2112050000D+01 -0.2569191826D-02  0.8175923978D+00
 SP   1 1.00       0.000000000000
      0.6840090000D+00  0.1000000000D+01  0.1000000000D+01
 SP   1 1.00       0.000000000000
      0.2008780000D+00  0.1000000000D+01  0.1000000000D+01
 D   1 1.00       0.000000000000
      0.9130000000D+00  0.1000000000D+01
 ****
      7 0
 S   6 1.00       0.000000000000
      0.4563240000D+04  0.1966650249D-02
      0.6820240000D+03  0.1523060193D-01
      0.1549730000D+03  0.7612690966D-01
      0.4445530000D+02  0.2608010331D+00
      0.1302900000D+02  0.6164620782D+00
      0.1827730000D+01  0.2210060280D+00
 SP   3 1.00       0.000000000000
      0.2096420000D+02  0.1146600807D+00  0.4024869267D-01
      0.4803310000D+01  0.9199996477D+00  0.2375939567D+00
      0.1459330000D+01 -0.3030682134D-02  0.8158538515D+00
 SP   1 1.00       0.000000000000
      0.4834560000D+00  0.1000000000D+01  0.1000000000D+01
 SP   1 1.00       0.000000000000
      0.1455850000D+00  0.1000000000D+01  0.1000000000D+01
 D   1 1.00       0.000000000000
      0.6260000000D+00  0.1000000000D+01
 ****
      8 0
 S   3 1.00       0.000000000000
      0.3386500000D+02  0.2549381454D-01
      0.5094790000D+01  0.1903731086D+00
      0.1158790000D+01  0.8521614860D+00
 S   1 1.00       0.000000000000
      0.3258400000D+00  0.1000000000D+01
 S   1 1.00       0.000000000000
      0.1027410000D+00  0.1000000000D+01
 P   1 1.00       0.000000000000
      0.7500000000D+00  0.1000000000D+01
 ****
      9 0
 S   6 1.00       0.000000000000
      0.4563240000D+04  0.1966650249D-02
      0.6820240000D+03  0.1523060193D-01
      0.1549730000D+03  0.7612690966D-01
      0.4445530000D+02  0.2608010331D+00
      0.1302900000D+02  0.6164620782D+00
      0.1827730000D+01  0.2210060280D+00
 SP   3 1.00       0.000000000000
      0.2096420000D+02  0.1146600807D+00  0.4024869267D-01
      0.4803310000D+01  0.9199996477D+00  0.2375939567D+00
      0.1459330000D+01 -0.3030682134D-02  0.8158538515D+00
 SP   1 1.00       0.000000000000
      0.4834560000D+00  0.1000000000D+01  0.1000000000D+01
 SP   1 1.00       0.000000000000
      0.1455850000D+00  0.1000000000D+01  0.1000000000D+01
 D   1 1.00       0.000000000000
      0.6260000000D+00  0.1000000000D+01
 ****
     10 0
 S   3 1.00       0.000000000000
      0.3386500000D+02  0.2549381454D-01
      0.5094790000D+01  0.1903731086D+00
      0.1158790000D+01  0.8521614860D+00
 S   1 1.00       0.000000000000
      0.3258400000D+00  0.1000000000D+01
 S   1 1.00       0.000000000000
      0.1027410000D+00  0.1000000000D+01
 P   1 1.00       0.000000000000
      0.7500000000D+00  0.1000000000D+01
 ****
     11 0
 S   6 1.00       0.000000000000
      0.4563240000D+04  0.1966650249D-02
      0.6820240000D+03  0.1523060193D-01
      0.1549730000D+03  0.7612690966D-01
      0.4445530000D+02  0.2608010331D+00
      0.1302900000D+02  0.6164620782D+00
      0.1827730000D+01  0.2210060280D+00
 SP   3 1.00       0.000000000000
      0.2096420000D+02  0.1146600807D+00  0.4024869267D-01
      0.4803310000D+01  0.9199996477D+00  0.2375939567D+00
      0.1459330000D+01 -0.3030682134D-02  0.8158538515D+00
 SP   1 1.00       0.000000000000
      0.4834560000D+00  0.1000000000D+01  0.1000000000D+01
 SP   1 1.00       0.000000000000
      0.1455850000D+00  0.1000000000D+01  0.1000000000D+01
 D   1 1.00       0.000000000000
      0.6260000000D+00  0.1000000000D+01
 ****
     12 0
 S   3 1.00       0.000000000000
      0.3386500000D+02  0.2549381454D-01
      0.5094790000D+01  0.1903731086D+00
      0.1158790000D+01  0.8521614860D+00
 S   1 1.00       0.000000000000
      0.3258400000D+00  0.1000000000D+01
 S   1 1.00       0.000000000000
      0.1027410000D+00  0.1000000000D+01
 P   1 1.00       0.000000000000
      0.7500000000D+00  0.1000000000D+01
 ****
     13 0
 S   6 1.00       0.000000000000
      0.4563240000D+04  0.1966650249D-02
      0.6820240000D+03  0.1523060193D-01
      0.1549730000D+03  0.7612690966D-01
      0.4445530000D+02  0.2608010331D+00
      0.1302900000D+02  0.6164620782D+00
      0.1827730000D+01  0.2210060280D+00
 SP   3 1.00       0.000000000000
      0.2096420000D+02  0.1146600807D+00  0.4024869267D-01
      0.4803310000D+01  0.9199996477D+00  0.2375939567D+00
      0.1459330000D+01 -0.3030682134D-02  0.8158538515D+00
 SP   1 1.00       0.000000000000
      0.4834560000D+00  0.1000000000D+01  0.1000000000D+01
 SP   1 1.00       0.000000000000
      0.1455850000D+00  0.1000000000D+01  0.1000000000D+01
 D   1 1.00       0.000000000000
      0.6260000000D+00  0.1000000000D+01
 ****
     14 0
 S   3 1.00       0.000000000000
      0.3386500000D+02  0.2549381454D-01
      0.5094790000D+01  0.1903731086D+00
      0.1158790000D+01  0.8521614860D+00
 S   1 1.00       0.000000000000
      0.3258400000D+00  0.1000000000D+01
 S   1 1.00       0.000000000000
      0.1027410000D+00  0.1000000000D+01
 P   1 1.00       0.000000000000
      0.7500000000D+00  0.1000000000D+01
 ****
     15 0
 S   6 1.00       0.000000000000
      0.4563240000D+04  0.1966650249D-02
      0.6820240000D+03  0.1523060193D-01
      0.1549730000D+03  0.7612690966D-01
      0.4445530000D+02  0.2608010331D+00
      0.1302900000D+02  0.6164620782D+00
      0.1827730000D+01  0.2210060280D+00
 SP   3 1.00       0.000000000000
      0.2096420000D+02  0.1146600807D+00  0.4024869267D-01
      0.4803310000D+01  0.9199996477D+00  0.2375939567D+00
      0.1459330000D+01 -0.3030682134D-02  0.8158538515D+00
 SP   1 1.00       0.000000000000
      0.4834560000D+00  0.1000000000D+01  0.1000000000D+01
 SP   1 1.00       0.000000000000
      0.1455850000D+00  0.1000000000D+01  0.1000000000D+01
 D   1 1.00       0.000000000000
      0.6260000000D+00  0.1000000000D+01
 ****
     16 0
 S   6 1.00       0.000000000000
      0.4563240000D+04  0.1966650249D-02
      0.6820240000D+03  0.1523060193D-01
      0.1549730000D+03  0.7612690966D-01
      0.4445530000D+02  0.2608010331D+00
      0.1302900000D+02  0.6164620782D+00
      0.1827730000D+01  0.2210060280D+00
 SP   3 1.00       0.000000000000
      0.2096420000D+02  0.1146600807D+00  0.4024869267D-01
      0.4803310000D+01  0.9199996477D+00  0.2375939567D+00
      0.1459330000D+01 -0.3030682134D-02  0.8158538515D+00
 SP   1 1.00       0.000000000000
      0.4834560000D+00  0.1000000000D+01  0.1000000000D+01
 SP   1 1.00       0.000000000000
      0.1455850000D+00  0.1000000000D+01  0.1000000000D+01
 D   1 1.00       0.000000000000
      0.6260000000D+00  0.1000000000D+01
 ****
     17 0
 S   6 1.00       0.000000000000
      0.4563240000D+04  0.1966650249D-02
      0.6820240000D+03  0.1523060193D-01
      0.1549730000D+03  0.7612690966D-01
      0.4445530000D+02  0.2608010331D+00
      0.1302900000D+02  0.6164620782D+00
      0.1827730000D+01  0.2210060280D+00
 SP   3 1.00       0.000000000000
      0.2096420000D+02  0.1146600807D+00  0.4024869267D-01
      0.4803310000D+01  0.9199996477D+00  0.2375939567D+00
      0.1459330000D+01 -0.3030682134D-02  0.8158538515D+00
 SP   1 1.00       0.000000000000
      0.4834560000D+00  0.1000000000D+01  0.1000000000D+01
 SP   1 1.00       0.000000000000
      0.1455850000D+00  0.1000000000D+01  0.1000000000D+01
 D   1 1.00       0.000000000000
      0.6260000000D+00  0.1000000000D+01
 ****
     18 0
 S   3 1.00       0.000000000000
      0.3386500000D+02  0.2549381454D-01
      0.5094790000D+01  0.1903731086D+00
      0.1158790000D+01  0.8521614860D+00
 S   1 1.00       0.000000000000
      0.3258400000D+00  0.1000000000D+01
 S   1 1.00       0.000000000000
      0.1027410000D+00  0.1000000000D+01
 P   1 1.00       0.000000000000
      0.7500000000D+00  0.1000000000D+01
 ****
     19 0
 S   6 1.00       0.000000000000
      0.1058190000D+06  0.7380002465D-03
      0.1587200000D+05  0.5718001910D-02
      0.3619650000D+04  0.2949500985D-01
      0.1030800000D+04  0.1172860392D+00
      0.3399080000D+03  0.3629491212D+00
      0.1245380000D+03  0.5841491951D+00
 S   3 1.00       0.000000000000
      0.1245380000D+03  0.1341769734D+00
      0.4951350000D+02  0.6242498762D+00
      0.2080560000D+02  0.2917559421D+00
 S   1 1.00       0.000000000000
      0.6583460000D+01  0.1000000000D+01
 S   1 1.00       0.000000000000
      0.2564680000D+01  0.1000000000D+01
 S   1 1.00       0.000000000000
      0.5597630000D+00  0.1000000000D+01
 S   1 1.00       0.000000000000
      0.1832730000D+00  0.1000000000D+01
 P   5 1.00       0.000000000000
      0.5897760000D+03  0.3665569355D-02
      0.1398490000D+03  0.2836791942D-01
      0.4514130000D+02  0.1247566028D+00
      0.1687330000D+02  0.3396546305D+00
      0.2771520000D+01  0.7475859630D+00
 P   2 1.00       0.000000000000
      0.6741100000D+01 -0.1572243813D+01
      0.2771520000D+01  0.9923888817D+00
 P   1 1.00       0.000000000000
      0.1023870000D+01  0.1000000000D+01
 P   1 1.00       0.000000000000
      0.3813680000D+00  0.1000000000D+01
 P   1 1.00       0.000000000000
      0.1094370000D+00  0.1000000000D+01
 D   1 1.00       0.000000000000
      0.7500000000D+00  0.1000000000D+01
 ****
     20 0
 S   6 1.00       0.000000000000
      0.6293480000D+04  0.1969788147D-02
      0.9490440000D+03  0.1496128592D-01
      0.2187760000D+03  0.7350053084D-01
      0.6369160000D+02  0.2489367658D+00
      0.1882820000D+02  0.6024594331D+00
      0.2720230000D+01  0.2562017589D+00
 SP   3 1.00       0.000000000000
      0.3063310000D+02  0.1119060795D+00  0.3831191864D-01
      0.7026140000D+01  0.9216666549D+00  0.2374031155D+00
      0.2112050000D+01 -0.2569191826D-02  0.8175923978D+00
 SP   1 1.00       0.000000000000
      0.6840090000D+00  0.1000000000D+01  0.1000000000D+01
 SP   1 1.00       0.000000000000
      0.2008780000D+00  0.1000000000D+01  0.1000000000D+01
 D   1 1.00       0.000000000000
      0.9130000000D+00  0.1000000000D+01
 ****
     21 0
 S   6 1.00       0.000000000000
      0.6293480000D+04  0.1969788147D-02
      0.9490440000D+03  0.1496128592D-01
      0.2187760000D+03  0.7350053084D-01
      0.6369160000D+02  0.2489367658D+00
      0.1882820000D+02  0.6024594331D+00
      0.2720230000D+01  0.2562017589D+00
 SP   3 1.00       0.000000000000
      0.3063310000D+02  0.1119060795D+00  0.3831191864D-01
      0.7026140000D+01  0.9216666549D+00  0.2374031155D+00
      0.2112050000D+01 -0.2569191826D-02  0.8175923978D+00
 SP   1 1.00       0.000000000000
      0.6840090000D+00  0.1000000000D+01  0.1000000000D+01
 SP   1 1.00       0.000000000000
      0.2008780000D+00  0.1000000000D+01  0.1000000000D+01
 D   1 1.00       0.000000000000
      0.9130000000D+00  0.1000000000D+01
 ****
     22 0
 S   6 1.00       0.000000000000
      0.6293480000D+04  0.1969788147D-02
      0.9490440000D+03  0.1496128592D-01
      0.2187760000D+03  0.7350053084D-01
      0.6369160000D+02  0.2489367658D+00
      0.1882820000D+02  0.6024594331D+00
      0.2720230000D+01  0.2562017589D+00
 SP   3 1.00       0.000000000000
      0.3063310000D+02  0.1119060795D+00  0.3831191864D-01
      0.7026140000D+01  0.9216666549D+00  0.2374031155D+00
      0.2112050000D+01 -0.2569191826D-02  0.8175923978D+00
 SP   1 1.00       0.000000000000
      0.6840090000D+00  0.1000000000D+01  0.1000000000D+01
 SP   1 1.00       0.000000000000
      0.2008780000D+00  0.1000000000D+01  0.1000000000D+01
 D   1 1.00       0.000000000000
      0.9130000000D+00  0.1000000000D+01
 ****
     23 0
 S   6 1.00       0.000000000000
      0.6293480000D+04  0.1969788147D-02
      0.9490440000D+03  0.1496128592D-01
      0.2187760000D+03  0.7350053084D-01
      0.6369160000D+02  0.2489367658D+00
      0.1882820000D+02  0.6024594331D+00
      0.2720230000D+01  0.2562017589D+00
 SP   3 1.00       0.000000000000
      0.3063310000D+02  0.1119060795D+00  0.3831191864D-01
      0.7026140000D+01  0.9216666549D+00  0.2374031155D+00
      0.2112050000D+01 -0.2569191826D-02  0.8175923978D+00
 SP   1 1.00       0.000000000000
      0.6840090000D+00  0.1000000000D+01  0.1000000000D+01
 SP   1 1.00       0.000000000000
      0.2008780000D+00  0.1000000000D+01  0.1000000000D+01
 D   1 1.00       0.000000000000
      0.9130000000D+00  0.1000000000D+01
 ****
     24 0
 S   6 1.00       0.000000000000
      0.4563240000D+04  0.1966650249D-02
      0.6820240000D+03  0.1523060193D-01
      0.1549730000D+03  0.7612690966D-01
      0.4445530000D+02  0.2608010331D+00
      0.1302900000D+02  0.6164620782D+00
      0.1827730000D+01  0.2210060280D+00
 SP   3 1.00       0.000000000000
      0.2096420000D+02  0.1146600807D+00  0.4024869267D-01
      0.4803310000D+01  0.9199996477D+00  0.2375939567D+00
      0.1459330000D+01 -0.3030682134D-02  0.8158538515D+00
 SP   1 1.00       0.000000000000
      0.4834560000D+00  0.1000000000D+01  0.1000000000D+01
 SP   1 1.00       0.000000000000
      0.1455850000D+00  0.1000000000D+01  0.1000000000D+01
 D   1 1.00       0.000000000000
      0.6260000000D+00  0.1000000000D+01
 ****
     25 0
 S   3 1.00       0.000000000000
      0.3386500000D+02  0.2549381454D-01
      0.5094790000D+01  0.1903731086D+00
      0.1158790000D+01  0.8521614860D+00
 S   1 1.00       0.000000000000
      0.3258400000D+00  0.1000000000D+01
 S   1 1.00       0.000000000000
      0.1027410000D+00  0.1000000000D+01
 P   1 1.00       0.000000000000
      0.7500000000D+00  0.1000000000D+01
 ****
     26 0
 S   6 1.00       0.000000000000
      0.4563240000D+04  0.1966650249D-02
      0.6820240000D+03  0.1523060193D-01
      0.1549730000D+03  0.7612690966D-01
      0.4445530000D+02  0.2608010331D+00
      0.1302900000D+02  0.6164620782D+00
      0.1827730000D+01  0.2210060280D+00
 SP   3 1.00       0.000000000000
      0.2096420000D+02  0.1146600807D+00  0.4024869267D-01
      0.4803310000D+01  0.9199996477D+00  0.2375939567D+00
      0.1459330000D+01 -0.3030682134D-02  0.8158538515D+00
 SP   1 1.00       0.000000000000
      0.4834560000D+00  0.1000000000D+01  0.1000000000D+01
 SP   1 1.00       0.000000000000
      0.1455850000D+00  0.1000000000D+01  0.1000000000D+01
 D   1 1.00       0.000000000000
      0.6260000000D+00  0.1000000000D+01
 ****
     27 0
 S   3 1.00       0.000000000000
      0.3386500000D+02  0.2549381454D-01
      0.5094790000D+01  0.1903731086D+00
      0.1158790000D+01  0.8521614860D+00
 S   1 1.00       0.000000000000
      0.3258400000D+00  0.1000000000D+01
 S   1 1.00       0.000000000000
      0.1027410000D+00  0.1000000000D+01
 P   1 1.00       0.000000000000
      0.7500000000D+00  0.1000000000D+01
 ****
     28 0
 S   6 1.00       0.000000000000
      0.4563240000D+04  0.1966650249D-02
      0.6820240000D+03  0.1523060193D-01
      0.1549730000D+03  0.7612690966D-01
      0.4445530000D+02  0.2608010331D+00
      0.1302900000D+02  0.6164620782D+00
      0.1827730000D+01  0.2210060280D+00
 SP   3 1.00       0.000000000000
      0.2096420000D+02  0.1146600807D+00  0.4024869267D-01
      0.4803310000D+01  0.9199996477D+00  0.2375939567D+00
      0.1459330000D+01 -0.3030682134D-02  0.8158538515D+00
 SP   1 1.00       0.000000000000
      0.4834560000D+00  0.1000000000D+01  0.1000000000D+01
 SP   1 1.00       0.000000000000
      0.1455850000D+00  0.1000000000D+01  0.1000000000D+01
 D   1 1.00       0.000000000000
      0.6260000000D+00  0.1000000000D+01
 ****
     29 0
 S   3 1.00       0.000000000000
      0.3386500000D+02  0.2549381454D-01
      0.5094790000D+01  0.1903731086D+00
      0.1158790000D+01  0.8521614860D+00
 S   1 1.00       0.000000000000
      0.3258400000D+00  0.1000000000D+01
 S   1 1.00       0.000000000000
      0.1027410000D+00  0.1000000000D+01
 P   1 1.00       0.000000000000
      0.7500000000D+00  0.1000000000D+01
 ****
     30 0
 S   6 1.00       0.000000000000
      0.4563240000D+04  0.1966650249D-02
      0.6820240000D+03  0.1523060193D-01
      0.1549730000D+03  0.7612690966D-01
      0.4445530000D+02  0.2608010331D+00
      0.1302900000D+02  0.6164620782D+00
      0.1827730000D+01  0.2210060280D+00
 SP   3 1.00       0.000000000000
      0.2096420000D+02  0.1146600807D+00  0.4024869267D-01
      0.4803310000D+01  0.9199996477D+00  0.2375939567D+00
      0.1459330000D+01 -0.3030682134D-02  0.8158538515D+00
 SP   1 1.00       0.000000000000
      0.4834560000D+00  0.1000000000D+01  0.1000000000D+01
 SP   1 1.00       0.000000000000
      0.1455850000D+00  0.1000000000D+01  0.1000000000D+01
 D   1 1.00       0.000000000000
      0.6260000000D+00  0.1000000000D+01
 ****
     31 0
 S   3 1.00       0.000000000000
      0.3386500000D+02  0.2549381454D-01
      0.5094790000D+01  0.1903731086D+00
      0.1158790000D+01  0.8521614860D+00
 S   1 1.00       0.000000000000
      0.3258400000D+00  0.1000000000D+01
 S   1 1.00       0.000000000000
      0.1027410000D+00  0.1000000000D+01
 P   1 1.00       0.000000000000
      0.7500000000D+00  0.1000000000D+01
 ****
     32 0
 S   6 1.00       0.000000000000
      0.4563240000D+04  0.1966650249D-02
      0.6820240000D+03  0.1523060193D-01
      0.1549730000D+03  0.7612690966D-01
      0.4445530000D+02  0.2608010331D+00
      0.1302900000D+02  0.6164620782D+00
      0.1827730000D+01  0.2210060280D+00
 SP   3 1.00       0.000000000000
      0.2096420000D+02  0.1146600807D+00  0.4024869267D-01
      0.4803310000D+01  0.9199996477D+00  0.2375939567D+00
      0.1459330000D+01 -0.3030682134D-02  0.8158538515D+00
 SP   1 1.00       0.000000000000
      0.4834560000D+00  0.1000000000D+01  0.1000000000D+01
 SP   1 1.00       0.000000000000
      0.1455850000D+00  0.1000000000D+01  0.1000000000D+01
 D   1 1.00       0.000000000000
      0.6260000000D+00  0.1000000000D+01
 ****
     33 0
 S   6 1.00       0.000000000000
      0.4563240000D+04  0.1966650249D-02
      0.6820240000D+03  0.1523060193D-01
      0.1549730000D+03  0.7612690966D-01
      0.4445530000D+02  0.2608010331D+00
      0.1302900000D+02  0.6164620782D+00
      0.1827730000D+01  0.2210060280D+00
 SP   3 1.00       0.000000000000
      0.2096420000D+02  0.1146600807D+00  0.4024869267D-01
      0.4803310000D+01  0.9199996477D+00  0.2375939567D+00
      0.1459330000D+01 -0.3030682134D-02  0.8158538515D+00
 SP   1 1.00       0.000000000000
      0.4834560000D+00  0.1000000000D+01  0.1000000000D+01
 SP   1 1.00       0.000000000000
      0.1455850000D+00  0.1000000000D+01  0.1000000000D+01
 D   1 1.00       0.000000000000
      0.6260000000D+00  0.1000000000D+01
 ****
     34 0
 S   6 1.00       0.000000000000
      0.4563240000D+04  0.1966650249D-02
      0.6820240000D+03  0.1523060193D-01
      0.1549730000D+03  0.7612690966D-01
      0.4445530000D+02  0.2608010331D+00
      0.1302900000D+02  0.6164620782D+00
      0.1827730000D+01  0.2210060280D+00
 SP   3 1.00       0.000000000000
      0.2096420000D+02  0.1146600807D+00  0.4024869267D-01
      0.4803310000D+01  0.9199996477D+00  0.2375939567D+00
      0.1459330000D+01 -0.3030682134D-02  0.8158538515D+00
 SP   1 1.00       0.000000000000
      0.4834560000D+00  0.1000000000D+01  0.1000000000D+01
 SP   1 1.00       0.000000000000
      0.1455850000D+00  0.1000000000D+01  0.1000000000D+01
 D   1 1.00       0.000000000000
      0.6260000000D+00  0.1000000000D+01
 ****
     35 0
 S   3 1.00       0.000000000000
      0.3386500000D+02  0.2549381454D-01
      0.5094790000D+01  0.1903731086D+00
      0.1158790000D+01  0.8521614860D+00
 S   1 1.00       0.000000000000
      0.3258400000D+00  0.1000000000D+01
 S   1 1.00       0.000000000000
      0.1027410000D+00  0.1000000000D+01
 P   1 1.00       0.000000000000
      0.7500000000D+00  0.1000000000D+01
 ****
     36 0
 S   6 1.00       0.000000000000
      0.4563240000D+04  0.1966650249D-02
      0.6820240000D+03  0.1523060193D-01
      0.1549730000D+03  0.7612690966D-01
      0.4445530000D+02  0.2608010331D+00
      0.1302900000D+02  0.6164620782D+00
      0.1827730000D+01  0.2210060280D+00
 SP   3 1.00       0.000000000000
      0.2096420000D+02  0.1146600807D+00  0.4024869267D-01
      0.4803310000D+01  0.9199996477D+00  0.2375939567D+00
      0.1459330000D+01 -0.3030682134D-02  0.8158538515D+00
 SP   1 1.00       0.000000000000
      0.4834560000D+00  0.1000000000D+01  0.1000000000D+01
 SP   1 1.00       0.000000000000
      0.1455850000D+00  0.1000000000D+01  0.1000000000D+01
 D   1 1.00       0.000000000000
      0.6260000000D+00  0.1000000000D+01
 ****
     37 0
 S   6 1.00       0.000000000000
      0.4563240000D+04  0.1966650249D-02
      0.6820240000D+03  0.1523060193D-01
      0.1549730000D+03  0.7612690966D-01
      0.4445530000D+02  0.2608010331D+00
      0.1302900000D+02  0.6164620782D+00
      0.1827730000D+01  0.2210060280D+00
 SP   3 1.00       0.000000000000
      0.2096420000D+02  0.1146600807D+00  0.4024869267D-01
      0.4803310000D+01  0.9199996477D+00  0.2375939567D+00
      0.1459330000D+01 -0.3030682134D-02  0.8158538515D+00
 SP   1 1.00       0.000000000000
      0.4834560000D+00  0.1000000000D+01  0.1000000000D+01
 SP   1 1.00       0.000000000000
      0.1455850000D+00  0.1000000000D+01  0.1000000000D+01
 D   1 1.00       0.000000000000
      0.6260000000D+00  0.1000000000D+01
 ****
     38 0
 S   6 1.00       0.000000000000
      0.4563240000D+04  0.1966650249D-02
      0.6820240000D+03  0.1523060193D-01
      0.1549730000D+03  0.7612690966D-01
      0.4445530000D+02  0.2608010331D+00
      0.1302900000D+02  0.6164620782D+00
      0.1827730000D+01  0.2210060280D+00
 SP   3 1.00       0.000000000000
      0.2096420000D+02  0.1146600807D+00  0.4024869267D-01
      0.4803310000D+01  0.9199996477D+00  0.2375939567D+00
      0.1459330000D+01 -0.3030682134D-02  0.8158538515D+00
 SP   1 1.00       0.000000000000
      0.4834560000D+00  0.1000000000D+01  0.1000000000D+01
 SP   1 1.00       0.000000000000
      0.1455850000D+00  0.1000000000D+01  0.1000000000D+01
 D   1 1.00       0.000000000000
      0.6260000000D+00  0.1000000000D+01
 ****
     39 0
 S   6 1.00       0.000000000000
      0.4563240000D+04  0.1966650249D-02
      0.6820240000D+03  0.1523060193D-01
      0.1549730000D+03  0.7612690966D-01
      0.4445530000D+02  0.2608010331D+00
      0.1302900000D+02  0.6164620782D+00
      0.1827730000D+01  0.2210060280D+00
 SP   3 1.00       0.000000000000
      0.2096420000D+02  0.1146600807D+00  0.4024869267D-01
      0.4803310000D+01  0.9199996477D+00  0.2375939567D+00
      0.1459330000D+01 -0.3030682134D-02  0.8158538515D+00
 SP   1 1.00       0.000000000000
      0.4834560000D+00  0.1000000000D+01  0.1000000000D+01
 SP   1 1.00       0.000000000000
      0.1455850000D+00  0.1000000000D+01  0.1000000000D+01
 D   1 1.00       0.000000000000
      0.6260000000D+00  0.1000000000D+01
 ****
     40 0
 S   6 1.00       0.000000000000
      0.4563240000D+04  0.1966650249D-02
      0.6820240000D+03  0.1523060193D-01
      0.1549730000D+03  0.7612690966D-01
      0.4445530000D+02  0.2608010331D+00
      0.1302900000D+02  0.6164620782D+00
      0.1827730000D+01  0.2210060280D+00
 SP   3 1.00       0.000000000000
      0.2096420000D+02  0.1146600807D+00  0.4024869267D-01
      0.4803310000D+01  0.9199996477D+00  0.2375939567D+00
      0.1459330000D+01 -0.3030682134D-02  0.8158538515D+00
 SP   1 1.00       0.000000000000
      0.4834560000D+00  0.1000000000D+01  0.1000000000D+01
 SP   1 1.00       0.000000000000
      0.1455850000D+00  0.1000000000D+01  0.1000000000D+01
 D   1 1.00       0.000000000000
      0.6260000000D+00  0.1000000000D+01
 ****
     41 0
 S   6 1.00       0.000000000000
      0.4563240000D+04  0.1966650249D-02
      0.6820240000D+03  0.1523060193D-01
      0.1549730000D+03  0.7612690966D-01
      0.4445530000D+02  0.2608010331D+00
      0.1302900000D+02  0.6164620782D+00
      0.1827730000D+01  0.2210060280D+00
 SP   3 1.00       0.000000000000
      0.2096420000D+02  0.1146600807D+00  0.4024869267D-01
      0.4803310000D+01  0.9199996477D+00  0.2375939567D+00
      0.1459330000D+01 -0.3030682134D-02  0.8158538515D+00
 SP   1 1.00       0.000000000000
      0.4834560000D+00  0.1000000000D+01  0.1000000000D+01
 SP   1 1.00       0.000000000000
      0.1455850000D+00  0.1000000000D+01  0.1000000000D+01
 D   1 1.00       0.000000000000
      0.6260000000D+00  0.1000000000D+01
 ****
     42 0
 S   3 1.00       0.000000000000
      0.3386500000D+02  0.2549381454D-01
      0.5094790000D+01  0.1903731086D+00
      0.1158790000D+01  0.8521614860D+00
 S   1 1.00       0.000000000000
      0.3258400000D+00  0.1000000000D+01
 S   1 1.00       0.000000000000
      0.1027410000D+00  0.1000000000D+01
 P   1 1.00       0.000000000000
      0.7500000000D+00  0.1000000000D+01
 ****
     43 0
 S   3 1.00       0.000000000000
      0.3386500000D+02  0.2549381454D-01
      0.5094790000D+01  0.1903731086D+00
      0.1158790000D+01  0.8521614860D+00
 S   1 1.00       0.000000000000
      0.3258400000D+00  0.1000000000D+01
 S   1 1.00       0.000000000000
      0.1027410000D+00  0.1000000000D+01
 P   1 1.00       0.000000000000
      0.7500000000D+00  0.1000000000D+01
 ****
     44 0
 S   3 1.00       0.000000000000
      0.3386500000D+02  0.2549381454D-01
      0.5094790000D+01  0.1903731086D+00
      0.1158790000D+01  0.8521614860D+00
 S   1 1.00       0.000000000000
      0.3258400000D+00  0.1000000000D+01
 S   1 1.00       0.000000000000
      0.1027410000D+00  0.1000000000D+01
 P   1 1.00       0.000000000000
      0.7500000000D+00  0.1000000000D+01
 ****
     45 0
 S   3 1.00       0.000000000000
      0.3386500000D+02  0.2549381454D-01
      0.5094790000D+01  0.1903731086D+00
      0.1158790000D+01  0.8521614860D+00
 S   1 1.00       0.000000000000
      0.3258400000D+00  0.1000000000D+01
 S   1 1.00       0.000000000000
      0.1027410000D+00  0.1000000000D+01
 P   1 1.00       0.000000000000
      0.7500000000D+00  0.1000000000D+01
 ****
     46 0
 S   3 1.00       0.000000000000
      0.3386500000D+02  0.2549381454D-01
      0.5094790000D+01  0.1903731086D+00
      0.1158790000D+01  0.8521614860D+00
 S   1 1.00       0.000000000000
      0.3258400000D+00  0.1000000000D+01
 S   1 1.00       0.000000000000
      0.1027410000D+00  0.1000000000D+01
 P   1 1.00       0.000000000000
      0.7500000000D+00  0.1000000000D+01
 ****
     47 0
 S   6 1.00       0.000000000000
      0.4563240000D+04  0.1966650249D-02
      0.6820240000D+03  0.1523060193D-01
      0.1549730000D+03  0.7612690966D-01
      0.4445530000D+02  0.2608010331D+00
      0.1302900000D+02  0.6164620782D+00
      0.1827730000D+01  0.2210060280D+00
 SP   3 1.00       0.000000000000
      0.2096420000D+02  0.1146600807D+00  0.4024869267D-01
      0.4803310000D+01  0.9199996477D+00  0.2375939567D+00
      0.1459330000D+01 -0.3030682134D-02  0.8158538515D+00
 SP   1 1.00       0.000000000000
      0.4834560000D+00  0.1000000000D+01  0.1000000000D+01
 SP   1 1.00       0.000000000000
      0.1455850000D+00  0.1000000000D+01  0.1000000000D+01
 D   1 1.00       0.000000000000
      0.6260000000D+00  0.1000000000D+01
 ****
     48 0
 S   6 1.00       0.000000000000
      0.4563240000D+04  0.1966650249D-02
      0.6820240000D+03  0.1523060193D-01
      0.1549730000D+03  0.7612690966D-01
      0.4445530000D+02  0.2608010331D+00
      0.1302900000D+02  0.6164620782D+00
      0.1827730000D+01  0.2210060280D+00
 SP   3 1.00       0.000000000000
      0.2096420000D+02  0.1146600807D+00  0.4024869267D-01
      0.4803310000D+01  0.9199996477D+00  0.2375939567D+00
      0.1459330000D+01 -0.3030682134D-02  0.8158538515D+00
 SP   1 1.00       0.000000000000
      0.4834560000D+00  0.1000000000D+01  0.1000000000D+01
 SP   1 1.00       0.000000000000
      0.1455850000D+00  0.1000000000D+01  0.1000000000D+01
 D   1 1.00       0.000000000000
      0.6260000000D+00  0.1000000000D+01
 ****
     49 0
 S   6 1.00       0.000000000000
      0.4563240000D+04  0.1966650249D-02
      0.6820240000D+03  0.1523060193D-01
      0.1549730000D+03  0.7612690966D-01
      0.4445530000D+02  0.2608010331D+00
      0.1302900000D+02  0.6164620782D+00
      0.1827730000D+01  0.2210060280D+00
 SP   3 1.00       0.000000000000
      0.2096420000D+02  0.1146600807D+00  0.4024869267D-01
      0.4803310000D+01  0.9199996477D+00  0.2375939567D+00
      0.1459330000D+01 -0.3030682134D-02  0.8158538515D+00
 SP   1 1.00       0.000000000000
      0.4834560000D+00  0.1000000000D+01  0.1000000000D+01
 SP   1 1.00       0.000000000000
      0.1455850000D+00  0.1000000000D+01  0.1000000000D+01
 D   1 1.00       0.000000000000
      0.6260000000D+00  0.1000000000D+01
 ****
     50 0
 S   6 1.00       0.000000000000
      0.4563240000D+04  0.1966650249D-02
      0.6820240000D+03  0.1523060193D-01
      0.1549730000D+03  0.7612690966D-01
      0.4445530000D+02  0.2608010331D+00
      0.1302900000D+02  0.6164620782D+00
      0.1827730000D+01  0.2210060280D+00
 SP   3 1.00       0.000000000000
      0.2096420000D+02  0.1146600807D+00  0.4024869267D-01
      0.4803310000D+01  0.9199996477D+00  0.2375939567D+00
      0.1459330000D+01 -0.3030682134D-02  0.8158538515D+00
 SP   1 1.00       0.000000000000
      0.4834560000D+00  0.1000000000D+01  0.1000000000D+01
 SP   1 1.00       0.000000000000
      0.1455850000D+00  0.1000000000D+01  0.1000000000D+01
 D   1 1.00       0.000000000000
      0.6260000000D+00  0.1000000000D+01
 ****
     51 0
 S   6 1.00       0.000000000000
      0.4563240000D+04  0.1966650249D-02
      0.6820240000D+03  0.1523060193D-01
      0.1549730000D+03  0.7612690966D-01
      0.4445530000D+02  0.2608010331D+00
      0.1302900000D+02  0.6164620782D+00
      0.1827730000D+01  0.2210060280D+00
 SP   3 1.00       0.000000000000
      0.2096420000D+02  0.1146600807D+00  0.4024869267D-01
      0.4803310000D+01  0.9199996477D+00  0.2375939567D+00
      0.1459330000D+01 -0.3030682134D-02  0.8158538515D+00
 SP   1 1.00       0.000000000000
      0.4834560000D+00  0.1000000000D+01  0.1000000000D+01
 SP   1 1.00       0.000000000000
      0.1455850000D+00  0.1000000000D+01  0.1000000000D+01
 D   1 1.00       0.000000000000
      0.6260000000D+00  0.1000000000D+01
 ****
     52 0
 S   6 1.00       0.000000000000
      0.4563240000D+04  0.1966650249D-02
      0.6820240000D+03  0.1523060193D-01
      0.1549730000D+03  0.7612690966D-01
      0.4445530000D+02  0.2608010331D+00
      0.1302900000D+02  0.6164620782D+00
      0.1827730000D+01  0.2210060280D+00
 SP   3 1.00       0.000000000000
      0.2096420000D+02  0.1146600807D+00  0.4024869267D-01
      0.4803310000D+01  0.9199996477D+00  0.2375939567D+00
      0.1459330000D+01 -0.3030682134D-02  0.8158538515D+00
 SP   1 1.00       0.000000000000
      0.4834560000D+00  0.1000000000D+01  0.1000000000D+01
 SP   1 1.00       0.000000000000
      0.1455850000D+00  0.1000000000D+01  0.1000000000D+01
 D   1 1.00       0.000000000000
      0.6260000000D+00  0.1000000000D+01
 ****
     53 0
 S   3 1.00       0.000000000000
      0.3386500000D+02  0.2549381454D-01
      0.5094790000D+01  0.1903731086D+00
      0.1158790000D+01  0.8521614860D+00
 S   1 1.00       0.000000000000
      0.3258400000D+00  0.1000000000D+01
 S   1 1.00       0.000000000000
      0.1027410000D+00  0.1000000000D+01
 P   1 1.00       0.000000000000
      0.7500000000D+00  0.1000000000D+01
 ****
     54 0
 S   3 1.00       0.000000000000
      0.3386500000D+02  0.2549381454D-01
      0.5094790000D+01  0.1903731086D+00
      0.1158790000D+01  0.8521614860D+00
 S   1 1.00       0.000000000000
      0.3258400000D+00  0.1000000000D+01
 S   1 1.00       0.000000000000
      0.1027410000D+00  0.1000000000D+01
 P   1 1.00       0.000000000000
      0.7500000000D+00  0.1000000000D+01
 ****
     55 0
 S   3 1.00       0.000000000000
      0.3386500000D+02  0.2549381454D-01
      0.5094790000D+01  0.1903731086D+00
      0.1158790000D+01  0.8521614860D+00
 S   1 1.00       0.000000000000
      0.3258400000D+00  0.1000000000D+01
 S   1 1.00       0.000000000000
      0.1027410000D+00  0.1000000000D+01
 P   1 1.00       0.000000000000
      0.7500000000D+00  0.1000000000D+01
 ****
     56 0
 S   3 1.00       0.000000000000
      0.3386500000D+02  0.2549381454D-01
      0.5094790000D+01  0.1903731086D+00
      0.1158790000D+01  0.8521614860D+00
 S   1 1.00       0.000000000000
      0.3258400000D+00  0.1000000000D+01
 S   1 1.00       0.000000000000
      0.1027410000D+00  0.1000000000D+01
 P   1 1.00       0.000000000000
      0.7500000000D+00  0.1000000000D+01
 ****
     57 0
 S   3 1.00       0.000000000000
      0.3386500000D+02  0.2549381454D-01
      0.5094790000D+01  0.1903731086D+00
      0.1158790000D+01  0.8521614860D+00
 S   1 1.00       0.000000000000
      0.3258400000D+00  0.1000000000D+01
 S   1 1.00       0.000000000000
      0.1027410000D+00  0.1000000000D+01
 P   1 1.00       0.000000000000
      0.7500000000D+00  0.1000000000D+01
 ****

 There are   872 symmetry adapted cartesian basis functions of A   symmetry.
 There are   830 symmetry adapted basis functions of A   symmetry.
   830 basis functions,  1427 primitive gaussians,   872 cartesian basis functions
   148 alpha electrons      144 beta electrons
       nuclear repulsion energy      4817.3385690110 Hartrees.
 IExCor=  402 DFT=T Ex+Corr=B3LYP ExCW=0 ScaHFX=  0.200000
 ScaDFX=  0.800000  0.720000  1.000000  0.810000 ScalE2=  1.000000  1.000000
 IRadAn=      0 IRanWt=     -1 IRanGd=            0 ICorTp=0 IEmpDi=  4
 NAtoms=   57 NActive=   57 NUniq=   57 SFac= 1.00D+00 NAtFMM=   60 NAOKFM=F Big=F
 Integral buffers will be    131072 words long.
 Raffenetti 2 integral format.
 Two-electron integral symmetry is turned on.
 Leave Link  301 at Sat Oct 20 03:12:52 2018, MaxMem=   838860800 cpu:         0.6
 (Enter /soft/sl6.3/x86_64/gaussian/g09_d01/g09/l302.exe)
 NPDir=0 NMtPBC=     1 NCelOv=     1 NCel=       1 NClECP=     1 NCelD=      1
         NCelK=      1 NCelE2=     1 NClLst=     1 CellRange=     0.0.
 One-electron integrals computed using PRISM.
 NBasis=   830 RedAO= T EigKep=  1.92D-04  NBF=   830
 NBsUse=   830 1.00D-06 EigRej= -1.00D+00 NBFU=   830
 Precomputing XC quadrature grid using
 IXCGrd= 4 IRadAn=           0 IRanWt=          -1 IRanGd=           0 AccXCQ= 0.00D+00.
 Generated NRdTot=       0 NPtTot=           0 NUsed=           0 NTot=          32
 NSgBfM=   746   754   756   759   769 MxSgAt=    57 MxSgA2=    57.
 Leave Link  302 at Sat Oct 20 03:12:56 2018, MaxMem=   838860800 cpu:        29.9
 (Enter /soft/sl6.3/x86_64/gaussian/g09_d01/g09/l303.exe)
 DipDrv:  MaxL=1.
 Leave Link  303 at Sat Oct 20 03:12:56 2018, MaxMem=   838860800 cpu:         1.8
 (Enter /soft/sl6.3/x86_64/gaussian/g09_d01/g09/l401.exe)
 ExpMin= 4.19D-02 ExpMax= 2.58D+05 ExpMxC= 8.89D+03 IAcc=2 IRadAn=         4 AccDes= 0.00D+00
 Harris functional with IExCor=  402 and IRadAn=       4 diagonalized for initial guess.
 HarFok:  IExCor=  402 AccDes= 0.00D+00 IRadAn=         4 IDoV= 1 UseB2=F ITyADJ=14
 ICtDFT=  3500011 ScaDFX=  1.000000  1.000000  1.000000  1.000000
 FoFCou: FMM=F IPFlag=           0 FMFlag=      100000 FMFlg1=           0
         NFxFlg=           0 DoJE=T BraDBF=F KetDBF=T FulRan=T
         wScrn=  0.000000 ICntrl=     500 IOpCl=  0 I1Cent=   200000004 NGrid=           0
         NMat0=    1 NMatS0=      1 NMatT0=    0 NMatD0=    1 NMtDS0=    0 NMtDT0=    0
 Petite list used in FoFCou.
 Harris En= -3625.09349643825    
 JPrj=0 DoOrth=F DoCkMO=F.
 Initial guess <Sx>= 0.0000 <Sy>= 0.0000 <Sz>= 2.0000 <S**2>= 6.0000 S= 2.0000
 Leave Link  401 at Sat Oct 20 03:13:08 2018, MaxMem=   838860800 cpu:        91.4
 (Enter /soft/sl6.3/x86_64/gaussian/g09_d01/g09/l502.exe)
 UHF open shell SCF:
 Using DIIS extrapolation, IDIIS=  1040.
 Integral symmetry usage will be decided dynamically.
 IVT=     2313146 IEndB=     2313146 NGot=   838860800 MDV=   837325551
 LenX=   837325551 LenY=   836564295
 Requested convergence on RMS density matrix=1.00D-08 within 128 cycles.
 Requested convergence on MAX density matrix=1.00D-06.
 Requested convergence on             energy=1.00D-06.
 No special actions if energy rises.
 Fock matrices will be formed incrementally for  20 cycles.

 Cycle   1  Pass 1  IDiag  1:
 FoFJK:  IHMeth= 1 ICntrl=       0 DoSepK=F KAlg= 0 I1Cent=   0 FoldK=F
 IRaf= 520000000 NMat=   1 IRICut=       1 DoRegI=T DoRafI=F ISym2E= 0.
 FoFCou: FMM=F IPFlag=           0 FMFlag=      100000 FMFlg1=           0
         NFxFlg=           0 DoJE=F BraDBF=F KetDBF=F FulRan=T
         wScrn=  0.000000 ICntrl=       0 IOpCl=  1 I1Cent=           0 NGrid=           0
         NMat0=    1 NMatS0=      1 NMatT0=    0 NMatD0=    1 NMtDS0=    0 NMtDT0=    0
 Symmetry not used in FoFCou.
 E= -3624.40189711265    
 DIIS: error= 7.37D-02 at cycle   1 NSaved=   1.
 NSaved= 1 IEnMin= 1 EnMin= -3624.40189711265     IErMin= 1 ErrMin= 7.37D-02
 ErrMax= 7.37D-02  0.00D+00 EMaxC= 1.00D-01 BMatC= 5.24D+00 BMatP= 5.24D+00
 IDIUse=3 WtCom= 2.63D-01 WtEn= 7.37D-01
 Coeff-Com:  0.100D+01
 Coeff-En:   0.100D+01
 Coeff:      0.100D+01
 Gap=    -0.174 Goal=   None    Shift=    0.000
 Gap=     0.174 Goal=   None    Shift=    0.000
 GapD=   -0.174 DampG=0.250 DampE=0.250 DampFc=0.1250 IDamp=-1.
 Damping current iteration by 1.25D-01
 RMSDP=3.01D-03 MaxDP=2.59D-01              OVMax= 7.79D-01

 Cycle   2  Pass 1  IDiag  1:
 RMSU=  3.74D-04    CP:  9.96D-01
 E= -3624.58593735073     Delta-E=       -0.184040238080 Rises=F Damp=T
 DIIS: error= 3.60D-02 at cycle   2 NSaved=   2.
 NSaved= 2 IEnMin= 2 EnMin= -3624.58593735073     IErMin= 2 ErrMin= 3.60D-02
 ErrMax= 3.60D-02  0.00D+00 EMaxC= 1.00D-01 BMatC= 2.45D+00 BMatP= 5.24D+00
 IDIUse=3 WtCom= 6.40D-01 WtEn= 3.60D-01
 Coeff-Com: -0.475D+00 0.148D+01
 Coeff-En:   0.768D-01 0.923D+00
 Coeff:     -0.277D+00 0.128D+01
 Gap=     0.183 Goal=   None    Shift=    0.000
 Gap=    -0.046 Goal=   None    Shift=    0.000
 RMSDP=2.57D-03 MaxDP=1.96D-01 DE=-1.84D-01 OVMax= 9.88D-01

 Cycle   3  Pass 1  IDiag  1:
 RMSU=  2.51D-03    CP:  9.61D-01  2.21D+00
 E= -3621.01582820132     Delta-E=        3.570109149412 Rises=F Damp=F
 DIIS: error= 2.25D-01 at cycle   3 NSaved=   3.
 NSaved= 3 IEnMin= 2 EnMin= -3624.58593735073     IErMin= 2 ErrMin= 3.60D-02
 ErrMax= 2.25D-01  0.00D+00 EMaxC= 1.00D-01 BMatC= 1.85D+01 BMatP= 2.45D+00
 IDIUse=2 WtCom= 0.00D+00 WtEn= 1.00D+00
 Coeff-En:   0.000D+00 0.898D+00 0.102D+00
 Coeff:      0.000D+00 0.898D+00 0.102D+00
 Gap=     0.318 Goal=   None    Shift=    0.000
 Gap=     0.005 Goal=   None    Shift=    0.000
 RMSDP=2.59D-03 MaxDP=2.17D-01 DE= 3.57D+00 OVMax= 8.03D-01

 Cycle   4  Pass 1  IDiag  1:
 RMSU=  1.16D-03    CP:  9.71D-01  3.00D+00  1.05D-01
 E= -3622.93836531614     Delta-E=       -1.922537114824 Rises=F Damp=F
 DIIS: error= 1.99D-01 at cycle   4 NSaved=   4.
 NSaved= 4 IEnMin= 2 EnMin= -3624.58593735073     IErMin= 2 ErrMin= 3.60D-02
 ErrMax= 1.99D-01  0.00D+00 EMaxC= 1.00D-01 BMatC= 1.57D+01 BMatP= 2.45D+00
 IDIUse=2 WtCom= 0.00D+00 WtEn= 1.00D+00
 EnCoef did   100 forward-backward iterations
 Coeff-En:   0.429D+00 0.225D-01 0.175D+00 0.373D+00
 Coeff:      0.429D+00 0.225D-01 0.175D+00 0.373D+00
 Gap=     0.109 Goal=   None    Shift=    0.000
 Gap=    -0.031 Goal=   None    Shift=    0.000
 RMSDP=1.34D-03 MaxDP=1.52D-01 DE=-1.92D+00 OVMax= 7.21D-01

 Cycle   5  Pass 1  IDiag  1:
 RMSU=  9.55D-04    CP:  9.84D-01  1.62D+00  1.53D-01  5.63D-01
 E= -3625.36024358744     Delta-E=       -2.421878271300 Rises=F Damp=F
 DIIS: error= 1.41D-02 at cycle   5 NSaved=   5.
 NSaved= 5 IEnMin= 5 EnMin= -3625.36024358744     IErMin= 5 ErrMin= 1.41D-02
 ErrMax= 1.41D-02  0.00D+00 EMaxC= 1.00D-01 BMatC= 2.38D-01 BMatP= 2.45D+00
 IDIUse=3 WtCom= 8.59D-01 WtEn= 1.41D-01
 Coeff-Com: -0.140D+00 0.307D+00 0.605D-01 0.400D-01 0.733D+00
 Coeff-En:   0.000D+00 0.000D+00 0.000D+00 0.000D+00 0.100D+01
 Coeff:     -0.120D+00 0.263D+00 0.519D-01 0.344D-01 0.771D+00
 Gap=     0.115 Goal=   None    Shift=    0.000
 Gap=     0.113 Goal=   None    Shift=    0.000
 RMSDP=7.05D-04 MaxDP=2.58D-02 DE=-2.42D+00 OVMax= 9.67D-02

 Cycle   6  Pass 1  IDiag  1:
 RMSU=  6.59D-04    CP:  9.80D-01  1.61D+00  2.11D-01  5.76D-01  7.92D-01
 E= -3625.30375219854     Delta-E=        0.056491388903 Rises=F Damp=F
 DIIS: error= 1.94D-02 at cycle   6 NSaved=   6.
 NSaved= 6 IEnMin= 5 EnMin= -3625.36024358744     IErMin= 5 ErrMin= 1.41D-02
 ErrMax= 1.94D-02  0.00D+00 EMaxC= 1.00D-01 BMatC= 5.23D-01 BMatP= 2.38D-01
 IDIUse=2 WtCom= 0.00D+00 WtEn= 1.00D+00
 Coeff-En:   0.000D+00 0.000D+00 0.000D+00 0.000D+00 0.632D+00 0.368D+00
 Coeff:      0.000D+00 0.000D+00 0.000D+00 0.000D+00 0.632D+00 0.368D+00
 Gap=     0.107 Goal=   None    Shift=    0.000
 Gap=     0.092 Goal=   None    Shift=    0.000
 RMSDP=4.12D-04 MaxDP=1.74D-02 DE= 5.65D-02 OVMax= 6.36D-02

 Cycle   7  Pass 1  IDiag  1:
 RMSU=  2.27D-04    CP:  9.81D-01  1.73D+00  1.67D-01  5.37D-01  8.64D-01
                    CP:  5.27D-01
 E= -3625.41683678689     Delta-E=       -0.113084588349 Rises=F Damp=F
 DIIS: error= 2.56D-03 at cycle   7 NSaved=   7.
 NSaved= 7 IEnMin= 7 EnMin= -3625.41683678689     IErMin= 7 ErrMin= 2.56D-03
 ErrMax= 2.56D-03  0.00D+00 EMaxC= 1.00D-01 BMatC= 2.01D-02 BMatP= 2.38D-01
 IDIUse=3 WtCom= 9.74D-01 WtEn= 2.56D-02
 Coeff-Com:  0.172D-01-0.141D-01-0.172D-02 0.101D-02 0.304D+00 0.188D+00
 Coeff-Com:  0.505D+00
 Coeff-En:   0.000D+00 0.000D+00 0.000D+00 0.000D+00 0.000D+00 0.000D+00
 Coeff-En:   0.100D+01
 Coeff:      0.167D-01-0.138D-01-0.167D-02 0.985D-03 0.296D+00 0.184D+00
 Coeff:      0.518D+00
 Gap=     0.119 Goal=   None    Shift=    0.000
 Gap=     0.101 Goal=   None    Shift=    0.000
 RMSDP=1.10D-04 MaxDP=5.68D-03 DE=-1.13D-01 OVMax= 2.31D-02

 Cycle   8  Pass 1  IDiag  1:
 RMSU=  8.56D-05    CP:  9.81D-01  1.70D+00  1.68D-01  5.52D-01  8.79D-01
                    CP:  4.88D-01  7.38D-01
 E= -3625.42164539237     Delta-E=       -0.004808605481 Rises=F Damp=F
 DIIS: error= 9.13D-04 at cycle   8 NSaved=   8.
 NSaved= 8 IEnMin= 8 EnMin= -3625.42164539237     IErMin= 8 ErrMin= 9.13D-04
 ErrMax= 9.13D-04  0.00D+00 EMaxC= 1.00D-01 BMatC= 2.06D-03 BMatP= 2.01D-02
 IDIUse=3 WtCom= 9.91D-01 WtEn= 9.13D-03
 Coeff-Com:  0.433D-02-0.733D-02-0.900D-03 0.171D-03 0.256D-01 0.141D-01
 Coeff-Com:  0.233D+00 0.731D+00
 Coeff-En:   0.000D+00 0.000D+00 0.000D+00 0.000D+00 0.000D+00 0.000D+00
 Coeff-En:   0.131D-01 0.987D+00
 Coeff:      0.429D-02-0.726D-02-0.891D-03 0.169D-03 0.254D-01 0.139D-01
 Coeff:      0.231D+00 0.733D+00
 Gap=     0.121 Goal=   None    Shift=    0.000
 Gap=     0.103 Goal=   None    Shift=    0.000
 RMSDP=5.01D-05 MaxDP=5.65D-03 DE=-4.81D-03 OVMax= 6.47D-03

 Cycle   9  Pass 1  IDiag  1:
 RMSU=  3.56D-05    CP:  9.81D-01  1.75D+00  1.63D-01  5.49D-01  8.64D-01
                    CP:  4.91D-01  8.41D-01  9.88D-01
 E= -3625.42199961668     Delta-E=       -0.000354224314 Rises=F Damp=F
 DIIS: error= 6.42D-04 at cycle   9 NSaved=   9.
 NSaved= 9 IEnMin= 9 EnMin= -3625.42199961668     IErMin= 9 ErrMin= 6.42D-04
 ErrMax= 6.42D-04  0.00D+00 EMaxC= 1.00D-01 BMatC= 8.66D-04 BMatP= 2.06D-03
 IDIUse=3 WtCom= 9.94D-01 WtEn= 6.42D-03
 Coeff-Com:  0.269D-02-0.522D-02-0.377D-03 0.247D-04-0.217D-01-0.149D-01
 Coeff-Com:  0.792D-01 0.468D+00 0.492D+00
 Coeff-En:   0.000D+00 0.000D+00 0.000D+00 0.000D+00 0.000D+00 0.000D+00
 Coeff-En:   0.000D+00 0.253D+00 0.747D+00
 Coeff:      0.267D-02-0.518D-02-0.375D-03 0.246D-04-0.216D-01-0.148D-01
 Coeff:      0.787D-01 0.467D+00 0.493D+00
 Gap=     0.120 Goal=   None    Shift=    0.000
 Gap=     0.102 Goal=   None    Shift=    0.000
 RMSDP=1.87D-05 MaxDP=1.14D-03 DE=-3.54D-04 OVMax= 3.13D-03

 Cycle  10  Pass 1  IDiag  1:
 RMSU=  1.35D-05    CP:  9.81D-01  1.75D+00  1.64D-01  5.50D-01  8.66D-01
                    CP:  4.92D-01  8.49D-01  1.05D+00  6.72D-01
 E= -3625.42219433560     Delta-E=       -0.000194718923 Rises=F Damp=F
 DIIS: error= 1.74D-04 at cycle  10 NSaved=  10.
 NSaved=10 IEnMin=10 EnMin= -3625.42219433560     IErMin=10 ErrMin= 1.74D-04
 ErrMax= 1.74D-04  0.00D+00 EMaxC= 1.00D-01 BMatC= 8.84D-05 BMatP= 8.66D-04
 IDIUse=3 WtCom= 9.98D-01 WtEn= 1.74D-03
 Coeff-Com:  0.481D-03-0.136D-02 0.128D-03-0.276D-03-0.125D-01-0.784D-02
 Coeff-Com:  0.118D-01 0.142D+00 0.274D+00 0.594D+00
 Coeff-En:   0.000D+00 0.000D+00 0.000D+00 0.000D+00 0.000D+00 0.000D+00
 Coeff-En:   0.000D+00 0.000D+00 0.281D-01 0.972D+00
 Coeff:      0.480D-03-0.136D-02 0.128D-03-0.275D-03-0.125D-01-0.782D-02
 Coeff:      0.118D-01 0.142D+00 0.274D+00 0.594D+00
 Gap=     0.120 Goal=   None    Shift=    0.000
 Gap=     0.102 Goal=   None    Shift=    0.000
 RMSDP=6.75D-06 MaxDP=4.04D-04 DE=-1.95D-04 OVMax= 1.39D-03

 Cycle  11  Pass 1  IDiag  1:
 RMSU=  4.55D-06    CP:  9.81D-01  1.75D+00  1.64D-01  5.49D-01  8.66D-01
                    CP:  4.94D-01  8.48D-01  1.05D+00  7.02D-01  6.68D-01
 E= -3625.42221315621     Delta-E=       -0.000018820603 Rises=F Damp=F
 DIIS: error= 7.10D-05 at cycle  11 NSaved=  11.
 NSaved=11 IEnMin=11 EnMin= -3625.42221315621     IErMin=11 ErrMin= 7.10D-05
 ErrMax= 7.10D-05  0.00D+00 EMaxC= 1.00D-01 BMatC= 1.24D-05 BMatP= 8.84D-05
 IDIUse=1 WtCom= 1.00D+00 WtEn= 0.00D+00
 Coeff-Com:  0.443D-03-0.767D-03 0.368D-04-0.149D-03-0.459D-02-0.284D-02
 Coeff-Com:  0.446D-03 0.352D-01 0.105D+00 0.332D+00 0.535D+00
 Coeff:      0.443D-03-0.767D-03 0.368D-04-0.149D-03-0.459D-02-0.284D-02
 Coeff:      0.446D-03 0.352D-01 0.105D+00 0.332D+00 0.535D+00
 Gap=     0.120 Goal=   None    Shift=    0.000
 Gap=     0.101 Goal=   None    Shift=    0.000
 RMSDP=2.68D-06 MaxDP=1.57D-04 DE=-1.88D-05 OVMax= 7.39D-04

 Cycle  12  Pass 1  IDiag  1:
 RMSU=  2.37D-06    CP:  9.81D-01  1.75D+00  1.64D-01  5.49D-01  8.67D-01
                    CP:  4.95D-01  8.48D-01  1.05D+00  6.99D-01  7.28D-01
                    CP:  8.85D-01
 E= -3625.42221626620     Delta-E=       -0.000003109997 Rises=F Damp=F
 DIIS: error= 4.35D-05 at cycle  12 NSaved=  12.
 NSaved=12 IEnMin=12 EnMin= -3625.42221626620     IErMin=12 ErrMin= 4.35D-05
 ErrMax= 4.35D-05  0.00D+00 EMaxC= 1.00D-01 BMatC= 2.62D-06 BMatP= 1.24D-05
 IDIUse=1 WtCom= 1.00D+00 WtEn= 0.00D+00
 Coeff-Com:  0.305D-03-0.285D-03-0.668D-04 0.911D-05 0.145D-03 0.538D-04
 Coeff-Com: -0.229D-02-0.128D-01-0.295D-02 0.523D-01 0.316D+00 0.649D+00
 Coeff:      0.305D-03-0.285D-03-0.668D-04 0.911D-05 0.145D-03 0.538D-04
 Coeff:     -0.229D-02-0.128D-01-0.295D-02 0.523D-01 0.316D+00 0.649D+00
 Gap=     0.120 Goal=   None    Shift=    0.000
 Gap=     0.101 Goal=   None    Shift=    0.000
 RMSDP=1.58D-06 MaxDP=1.30D-04 DE=-3.11D-06 OVMax= 8.26D-04

 Cycle  13  Pass 1  IDiag  1:
 RMSU=  1.17D-06    CP:  9.81D-01  1.75D+00  1.64D-01  5.49D-01  8.67D-01
                    CP:  4.95D-01  8.50D-01  1.05D+00  7.06D-01  7.33D-01
                    CP:  1.09D+00  9.60D-01
 E= -3625.42221726613     Delta-E=       -0.000000999929 Rises=F Damp=F
 DIIS: error= 2.68D-05 at cycle  13 NSaved=  13.
 NSaved=13 IEnMin=13 EnMin= -3625.42221726613     IErMin=13 ErrMin= 2.68D-05
 ErrMax= 2.68D-05  0.00D+00 EMaxC= 1.00D-01 BMatC= 7.74D-07 BMatP= 2.62D-06
 IDIUse=1 WtCom= 1.00D+00 WtEn= 0.00D+00
 Coeff-Com: -0.592D-04 0.156D-03-0.422D-04 0.461D-04 0.551D-03 0.389D-03
 Coeff-Com: -0.191D-02-0.124D-01-0.170D-01-0.193D-01 0.900D-01 0.365D+00
 Coeff-Com:  0.595D+00
 Coeff:     -0.592D-04 0.156D-03-0.422D-04 0.461D-04 0.551D-03 0.389D-03
 Coeff:     -0.191D-02-0.124D-01-0.170D-01-0.193D-01 0.900D-01 0.365D+00
 Coeff:      0.595D+00
 Gap=     0.120 Goal=   None    Shift=    0.000
 Gap=     0.101 Goal=   None    Shift=    0.000
 RMSDP=8.81D-07 MaxDP=9.32D-05 DE=-1.00D-06 OVMax= 6.11D-04

 Cycle  14  Pass 1  IDiag  1:
 RMSU=  6.35D-07    CP:  9.81D-01  1.75D+00  1.64D-01  5.49D-01  8.67D-01
                    CP:  4.95D-01  8.50D-01  1.05D+00  7.10D-01  7.52D-01
                    CP:  1.15D+00  1.13D+00  1.14D+00
 E= -3625.42221762762     Delta-E=       -0.000000361486 Rises=F Damp=F
 DIIS: error= 1.71D-05 at cycle  14 NSaved=  14.
 NSaved=14 IEnMin=14 EnMin= -3625.42221762762     IErMin=14 ErrMin= 1.71D-05
 ErrMax= 1.71D-05  0.00D+00 EMaxC= 1.00D-01 BMatC= 2.45D-07 BMatP= 7.74D-07
 IDIUse=1 WtCom= 1.00D+00 WtEn= 0.00D+00
 Coeff-Com: -0.276D-03 0.346D-03 0.679D-05 0.362D-04 0.571D-04 0.134D-03
 Coeff-Com: -0.745D-03-0.249D-02-0.639D-02-0.198D-01-0.541D-01-0.440D-01
 Coeff-Com:  0.270D+00 0.858D+00
 Coeff:     -0.276D-03 0.346D-03 0.679D-05 0.362D-04 0.571D-04 0.134D-03
 Coeff:     -0.745D-03-0.249D-02-0.639D-02-0.198D-01-0.541D-01-0.440D-01
 Coeff:      0.270D+00 0.858D+00
 Gap=     0.120 Goal=   None    Shift=    0.000
 Gap=     0.101 Goal=   None    Shift=    0.000
 RMSDP=9.80D-07 MaxDP=1.12D-04 DE=-3.61D-07 OVMax= 7.60D-04

 Cycle  15  Pass 1  IDiag  1:
 RMSU=  4.43D-07    CP:  9.81D-01  1.75D+00  1.64D-01  5.49D-01  8.67D-01
                    CP:  4.95D-01  8.50D-01  1.05D+00  7.14D-01  7.63D-01
                    CP:  1.22D+00  1.25D+00  1.60D+00  1.64D+00
 E= -3625.42221787224     Delta-E=       -0.000000244616 Rises=F Damp=F
 DIIS: error= 1.08D-05 at cycle  15 NSaved=  15.
 NSaved=15 IEnMin=15 EnMin= -3625.42221787224     IErMin=15 ErrMin= 1.08D-05
 ErrMax= 1.08D-05  0.00D+00 EMaxC= 1.00D-01 BMatC= 7.50D-08 BMatP= 2.45D-07
 IDIUse=1 WtCom= 1.00D+00 WtEn= 0.00D+00
 Coeff-Com: -0.122D-03 0.132D-03 0.147D-04 0.100D-04-0.587D-04-0.992D-05
 Coeff-Com:  0.931D-04 0.112D-02 0.557D-03-0.460D-02-0.491D-01-0.131D+00
 Coeff-Com: -0.737D-01 0.419D+00 0.837D+00
 Coeff:     -0.122D-03 0.132D-03 0.147D-04 0.100D-04-0.587D-04-0.992D-05
 Coeff:      0.931D-04 0.112D-02 0.557D-03-0.460D-02-0.491D-01-0.131D+00
 Coeff:     -0.737D-01 0.419D+00 0.837D+00
 Gap=     0.120 Goal=   None    Shift=    0.000
 Gap=     0.101 Goal=   None    Shift=    0.000
 RMSDP=7.96D-07 MaxDP=9.27D-05 DE=-2.45D-07 OVMax= 6.66D-04

 Cycle  16  Pass 1  IDiag  1:
 RMSU=  2.23D-07    CP:  9.81D-01  1.75D+00  1.64D-01  5.49D-01  8.67D-01
                    CP:  4.95D-01  8.50D-01  1.05D+00  7.17D-01  7.71D-01
                    CP:  1.27D+00  1.36D+00  1.97D+00  2.35D+00  1.33D+00
 E= -3625.42221800388     Delta-E=       -0.000000131642 Rises=F Damp=F
 DIIS: error= 9.38D-06 at cycle  16 NSaved=  16.
 NSaved=16 IEnMin=16 EnMin= -3625.42221800388     IErMin=16 ErrMin= 9.38D-06
 ErrMax= 9.38D-06  0.00D+00 EMaxC= 1.00D-01 BMatC= 4.58D-08 BMatP= 7.50D-08
 IDIUse=1 WtCom= 1.00D+00 WtEn= 0.00D+00
 Coeff-Com:  0.557D-04-0.746D-04 0.572D-05-0.932D-05 0.631D-04 0.957D-05
 Coeff-Com:  0.411D-03 0.917D-03 0.127D-02 0.113D-02-0.114D-01-0.596D-01
 Coeff-Com: -0.139D+00-0.660D-01 0.548D+00 0.724D+00
 Coeff:      0.557D-04-0.746D-04 0.572D-05-0.932D-05 0.631D-04 0.957D-05
 Coeff:      0.411D-03 0.917D-03 0.127D-02 0.113D-02-0.114D-01-0.596D-01
 Coeff:     -0.139D+00-0.660D-01 0.548D+00 0.724D+00
 Gap=     0.120 Goal=   None    Shift=    0.000
 Gap=     0.101 Goal=   None    Shift=    0.000
 RMSDP=5.88D-07 MaxDP=6.54D-05 DE=-1.32D-07 OVMax= 5.13D-04

 Cycle  17  Pass 1  IDiag  1:
 RMSU=  1.57D-07    CP:  9.81D-01  1.75D+00  1.64D-01  5.49D-01  8.67D-01
                    CP:  4.95D-01  8.50D-01  1.05D+00  7.18D-01  7.75D-01
                    CP:  1.31D+00  1.44D+00  2.24D+00  2.82D+00  1.83D+00
                    CP:  1.32D+00
 E= -3625.42221807643     Delta-E=       -0.000000072550 Rises=F Damp=F
 DIIS: error= 8.42D-06 at cycle  17 NSaved=  17.
 NSaved=17 IEnMin=17 EnMin= -3625.42221807643     IErMin=17 ErrMin= 8.42D-06
 ErrMax= 8.42D-06  0.00D+00 EMaxC= 1.00D-01 BMatC= 1.71D-08 BMatP= 4.58D-08
 IDIUse=1 WtCom= 1.00D+00 WtEn= 0.00D+00
 Coeff-Com:  0.593D-04-0.655D-04 0.438D-06-0.109D-04 0.144D-03 0.719D-04
 Coeff-Com:  0.135D-03-0.191D-03-0.796D-03-0.254D-02 0.483D-02 0.232D-01
 Coeff-Com:  0.192D-01-0.106D+00-0.203D+00 0.934D-01 0.117D+01
 Coeff:      0.593D-04-0.655D-04 0.438D-06-0.109D-04 0.144D-03 0.719D-04
 Coeff:      0.135D-03-0.191D-03-0.796D-03-0.254D-02 0.483D-02 0.232D-01
 Coeff:      0.192D-01-0.106D+00-0.203D+00 0.934D-01 0.117D+01
 Gap=     0.120 Goal=   None    Shift=    0.000
 Gap=     0.101 Goal=   None    Shift=    0.000
 RMSDP=5.40D-07 MaxDP=5.49D-05 DE=-7.26D-08 OVMax= 4.85D-04

 Cycle  18  Pass 1  IDiag  1:
 RMSU=  1.78D-07    CP:  9.81D-01  1.75D+00  1.64D-01  5.49D-01  8.67D-01
                    CP:  4.95D-01  8.50D-01  1.05D+00  7.19D-01  7.77D-01
                    CP:  1.34D+00  1.51D+00  2.48D+00  3.00D+00  2.20D+00
                    CP:  2.10D+00  2.04D+00
 E= -3625.42221812221     Delta-E=       -0.000000045782 Rises=F Damp=F
 DIIS: error= 7.30D-06 at cycle  18 NSaved=  18.
 NSaved=18 IEnMin=18 EnMin= -3625.42221812221     IErMin=18 ErrMin= 7.30D-06
 ErrMax= 7.30D-06  0.00D+00 EMaxC= 1.00D-01 BMatC= 9.23D-09 BMatP= 1.71D-08
 IDIUse=1 WtCom= 1.00D+00 WtEn= 0.00D+00
 Coeff-Com:  0.133D-04-0.112D-04-0.134D-05-0.218D-05 0.504D-04 0.331D-04
 Coeff-Com: -0.131D-03-0.381D-03-0.117D-02-0.318D-02 0.479D-02 0.392D-01
 Coeff-Com:  0.874D-01-0.167D-01-0.434D+00-0.336D+00 0.833D+00 0.827D+00
 Coeff:      0.133D-04-0.112D-04-0.134D-05-0.218D-05 0.504D-04 0.331D-04
 Coeff:     -0.131D-03-0.381D-03-0.117D-02-0.318D-02 0.479D-02 0.392D-01
 Coeff:      0.874D-01-0.167D-01-0.434D+00-0.336D+00 0.833D+00 0.827D+00
 Gap=     0.120 Goal=   None    Shift=    0.000
 Gap=     0.101 Goal=   None    Shift=    0.000
 RMSDP=4.71D-07 MaxDP=5.54D-05 DE=-4.58D-08 OVMax= 4.33D-04

 Cycle  19  Pass 1  IDiag  1:
 RMSU=  1.07D-07    CP:  9.81D-01  1.75D+00  1.64D-01  5.49D-01  8.67D-01
                    CP:  4.95D-01  8.50D-01  1.05D+00  7.20D-01  7.79D-01
                    CP:  1.37D+00  1.57D+00  2.67D+00  3.00D+00  2.52D+00
                    CP:  2.84D+00  3.00D+00  2.17D+00
 E= -3625.42221815070     Delta-E=       -0.000000028491 Rises=F Damp=F
 DIIS: error= 6.18D-06 at cycle  19 NSaved=  19.
 NSaved=19 IEnMin=19 EnMin= -3625.42221815070     IErMin=19 ErrMin= 6.18D-06
 ErrMax= 6.18D-06  0.00D+00 EMaxC= 1.00D-01 BMatC= 3.43D-09 BMatP= 9.23D-09
 IDIUse=1 WtCom= 1.00D+00 WtEn= 0.00D+00
 Coeff-Com: -0.662D-05 0.776D-05-0.157D-05 0.282D-05-0.296D-04-0.133D-04
 Coeff-Com: -0.948D-04-0.103D-03-0.158D-03 0.968D-04 0.227D-02 0.997D-02
 Coeff-Com:  0.213D-01 0.731D-02-0.101D+00-0.139D+00-0.122D-01 0.317D+00
 Coeff-Com:  0.896D+00
 Coeff:     -0.662D-05 0.776D-05-0.157D-05 0.282D-05-0.296D-04-0.133D-04
 Coeff:     -0.948D-04-0.103D-03-0.158D-03 0.968D-04 0.227D-02 0.997D-02
 Coeff:      0.213D-01 0.731D-02-0.101D+00-0.139D+00-0.122D-01 0.317D+00
 Coeff:      0.896D+00
 Gap=     0.120 Goal=   None    Shift=    0.000
 Gap=     0.101 Goal=   None    Shift=    0.000
 RMSDP=2.77D-07 MaxDP=4.03D-05 DE=-2.85D-08 OVMax= 2.63D-04

 Cycle  20  Pass 1  IDiag  1:
 RMSU=  1.47D-07    CP:  9.81D-01  1.75D+00  1.64D-01  5.49D-01  8.67D-01
                    CP:  4.95D-01  8.50D-01  1.05D+00  7.20D-01  7.80D-01
                    CP:  1.38D+00  1.60D+00  2.77D+00  3.00D+00  2.70D+00
                    CP:  3.00D+00  3.00D+00  2.91D+00  1.74D+00
 E= -3625.42221816387     Delta-E=       -0.000000013166 Rises=F Damp=F
 DIIS: error= 5.39D-06 at cycle  20 NSaved=  20.
 NSaved=20 IEnMin=20 EnMin= -3625.42221816387     IErMin=20 ErrMin= 5.39D-06
 ErrMax= 5.39D-06  0.00D+00 EMaxC= 1.00D-01 BMatC= 2.35D-09 BMatP= 3.43D-09
 IDIUse=1 WtCom= 1.00D+00 WtEn= 0.00D+00
 Coeff-Com: -0.126D-04 0.127D-04-0.162D-06 0.187D-05-0.478D-04-0.292D-04
 Coeff-Com:  0.428D-04 0.213D-03 0.879D-03 0.299D-02 0.685D-03-0.162D-01
 Coeff-Com: -0.486D-01-0.447D-02 0.213D+00 0.157D+00-0.468D+00-0.363D+00
 Coeff-Com:  0.354D+00 0.117D+01
 Coeff:     -0.126D-04 0.127D-04-0.162D-06 0.187D-05-0.478D-04-0.292D-04
 Coeff:      0.428D-04 0.213D-03 0.879D-03 0.299D-02 0.685D-03-0.162D-01
 Coeff:     -0.486D-01-0.447D-02 0.213D+00 0.157D+00-0.468D+00-0.363D+00
 Coeff:      0.354D+00 0.117D+01
 Gap=     0.120 Goal=   None    Shift=    0.000
 Gap=     0.101 Goal=   None    Shift=    0.000
 RMSDP=3.05D-07 MaxDP=4.99D-05 DE=-1.32D-08 OVMax= 2.97D-04

 Cycle  21  Pass 1  IDiag  1:
 Restarting incremental Fock formation.
 E= -3625.42221817426     Delta-E=       -0.000000010390 Rises=F Damp=F
 DIIS: error= 4.42D-06 at cycle  21 NSaved=  20.
 NSaved=20 IEnMin=20 EnMin= -3625.42221817426     IErMin=20 ErrMin= 4.42D-06
 ErrMax= 4.42D-06  0.00D+00 EMaxC= 1.00D-01 BMatC= 1.55D-09 BMatP= 2.35D-09
 IDIUse=1 WtCom= 1.00D+00 WtEn= 0.00D+00
 Coeff-Com: -0.460D-05 0.427D-05-0.280D-07-0.213D-04-0.137D-04 0.798D-04
 Coeff-Com:  0.226D-03 0.697D-03 0.180D-02-0.908D-03-0.147D-01-0.374D-01
 Coeff-Com: -0.586D-02 0.175D+00 0.173D+00-0.239D+00-0.426D+00-0.447D+00
 Coeff-Com:  0.755D+00 0.106D+01
 Coeff:     -0.460D-05 0.427D-05-0.280D-07-0.213D-04-0.137D-04 0.798D-04
 Coeff:      0.226D-03 0.697D-03 0.180D-02-0.908D-03-0.147D-01-0.374D-01
 Coeff:     -0.586D-02 0.175D+00 0.173D+00-0.239D+00-0.426D+00-0.447D+00
 Coeff:      0.755D+00 0.106D+01
 Gap=     0.120 Goal=   None    Shift=    0.000
 Gap=     0.101 Goal=   None    Shift=    0.000
 RMSDP=3.21D-07 MaxDP=5.51D-05 DE=-1.04D-08 OVMax= 3.17D-04

 Cycle  22  Pass 1  IDiag  1:
 RMSU=  3.21D-07    CP:  1.00D+00
 E= -3625.42221818408     Delta-E=       -0.000000009823 Rises=F Damp=F
 DIIS: error= 3.36D-06 at cycle  22 NSaved=  20.
 NSaved=20 IEnMin=20 EnMin= -3625.42221818408     IErMin=20 ErrMin= 3.36D-06
 ErrMax= 3.36D-06  0.00D+00 EMaxC= 1.00D-01 BMatC= 9.57D-10 BMatP= 1.55D-09
 IDIUse=1 WtCom= 1.00D+00 WtEn= 0.00D+00
 Coeff-Com:  0.550D-05-0.595D-05 0.954D-05 0.485D-05 0.266D-04 0.299D-04
 Coeff-Com: -0.221D-04-0.524D-03-0.153D-02-0.188D-02 0.309D-02 0.385D-02
 Coeff-Com:  0.168D-02 0.269D-01 0.904D-01-0.936D-01-0.521D+00-0.127D+00
 Coeff-Com:  0.752D+00 0.868D+00
 Coeff:      0.550D-05-0.595D-05 0.954D-05 0.485D-05 0.266D-04 0.299D-04
 Coeff:     -0.221D-04-0.524D-03-0.153D-02-0.188D-02 0.309D-02 0.385D-02
 Coeff:      0.168D-02 0.269D-01 0.904D-01-0.936D-01-0.521D+00-0.127D+00
 Coeff:      0.752D+00 0.868D+00
 Gap=     0.120 Goal=   None    Shift=    0.000
 Gap=     0.101 Goal=   None    Shift=    0.000
 RMSDP=2.55D-07 MaxDP=4.51D-05 DE=-9.82D-09 OVMax= 2.55D-04

 Cycle  23  Pass 1  IDiag  1:
 RMSU=  4.05D-08    CP:  1.00D+00  1.78D+00
 E= -3625.42221818986     Delta-E=       -0.000000005781 Rises=F Damp=F
 DIIS: error= 2.48D-06 at cycle  23 NSaved=  20.
 NSaved=20 IEnMin=20 EnMin= -3625.42221818986     IErMin=20 ErrMin= 2.48D-06
 ErrMax= 2.48D-06  0.00D+00 EMaxC= 1.00D-01 BMatC= 6.08D-10 BMatP= 9.57D-10
 IDIUse=1 WtCom= 1.00D+00 WtEn= 0.00D+00
 Coeff-Com:  0.601D-06 0.209D-04 0.133D-04-0.252D-04-0.139D-03-0.507D-03
 Coeff-Com: -0.169D-02-0.150D-02 0.486D-02 0.210D-01 0.154D-01-0.714D-01
 Coeff-Com: -0.695D-01 0.115D+00 0.141D+00-0.554D-01-0.440D+00-0.586D-01
 Coeff-Com:  0.560D+00 0.842D+00
 Coeff:      0.601D-06 0.209D-04 0.133D-04-0.252D-04-0.139D-03-0.507D-03
 Coeff:     -0.169D-02-0.150D-02 0.486D-02 0.210D-01 0.154D-01-0.714D-01
 Coeff:     -0.695D-01 0.115D+00 0.141D+00-0.554D-01-0.440D+00-0.586D-01
 Coeff:      0.560D+00 0.842D+00
 Gap=     0.120 Goal=   None    Shift=    0.000
 Gap=     0.101 Goal=   None    Shift=    0.000
 RMSDP=1.76D-07 MaxDP=3.17D-05 DE=-5.78D-09 OVMax= 1.78D-04

 Cycle  24  Pass 1  IDiag  1:
 RMSU=  3.30D-08    CP:  1.00D+00  2.31D+00  1.87D+00
 E= -3625.42221819282     Delta-E=       -0.000000002961 Rises=F Damp=F
 DIIS: error= 1.87D-06 at cycle  24 NSaved=  20.
 NSaved=20 IEnMin=20 EnMin= -3625.42221819282     IErMin=20 ErrMin= 1.87D-06
 ErrMax= 1.87D-06  0.00D+00 EMaxC= 1.00D-01 BMatC= 3.96D-10 BMatP= 6.08D-10
 IDIUse=1 WtCom= 1.00D+00 WtEn= 0.00D+00
 Coeff-Com:  0.150D-04 0.843D-05-0.211D-04-0.767D-04-0.387D-03-0.114D-02
 Coeff-Com: -0.359D-03 0.510D-02 0.142D-01 0.687D-02-0.622D-01-0.746D-01
 Coeff-Com:  0.529D-01 0.197D+00 0.303D+00-0.344D+00-0.566D+00-0.113D+00
 Coeff-Com:  0.706D+00 0.877D+00
 Coeff:      0.150D-04 0.843D-05-0.211D-04-0.767D-04-0.387D-03-0.114D-02
 Coeff:     -0.359D-03 0.510D-02 0.142D-01 0.687D-02-0.622D-01-0.746D-01
 Coeff:      0.529D-01 0.197D+00 0.303D+00-0.344D+00-0.566D+00-0.113D+00
 Coeff:      0.706D+00 0.877D+00
 Gap=     0.120 Goal=   None    Shift=    0.000
 Gap=     0.101 Goal=   None    Shift=    0.000
 RMSDP=1.79D-07 MaxDP=3.21D-05 DE=-2.96D-09 OVMax= 1.81D-04

 Cycle  25  Pass 1  IDiag  1:
 RMSU=  2.51D-08    CP:  1.00D+00  2.83D+00  3.00D+00  2.05D+00
 E= -3625.42221819513     Delta-E=       -0.000000002303 Rises=F Damp=F
 DIIS: error= 1.24D-06 at cycle  25 NSaved=  20.
 NSaved=20 IEnMin=20 EnMin= -3625.42221819513     IErMin=20 ErrMin= 1.24D-06
 ErrMax= 1.24D-06  0.00D+00 EMaxC= 1.00D-01 BMatC= 2.36D-10 BMatP= 3.96D-10
 IDIUse=1 WtCom= 1.00D+00 WtEn= 0.00D+00
 Coeff-Com:  0.159D-05-0.153D-05 0.392D-04-0.129D-04-0.816D-05 0.947D-04
 Coeff-Com:  0.452D-03 0.257D-03-0.213D-02-0.137D-01-0.228D-01 0.474D-02
 Coeff-Com:  0.803D-01 0.222D+00-0.620D-01-0.375D+00-0.335D+00 0.103D+00
 Coeff-Com:  0.636D+00 0.764D+00
 Coeff:      0.159D-05-0.153D-05 0.392D-04-0.129D-04-0.816D-05 0.947D-04
 Coeff:      0.452D-03 0.257D-03-0.213D-02-0.137D-01-0.228D-01 0.474D-02
 Coeff:      0.803D-01 0.222D+00-0.620D-01-0.375D+00-0.335D+00 0.103D+00
 Coeff:      0.636D+00 0.764D+00
 Gap=     0.120 Goal=   None    Shift=    0.000
 Gap=     0.101 Goal=   None    Shift=    0.000
 RMSDP=1.20D-07 MaxDP=2.10D-05 DE=-2.30D-09 OVMax= 1.21D-04

 Cycle  26  Pass 1  IDiag  1:
 RMSU=  6.19D-08    CP:  1.00D+00  3.00D+00  3.00D+00  3.00D+00  2.21D+00
 E= -3625.42221819631     Delta-E=       -0.000000001190 Rises=F Damp=F
 DIIS: error= 8.29D-07 at cycle  26 NSaved=  20.
 NSaved=20 IEnMin=20 EnMin= -3625.42221819631     IErMin=20 ErrMin= 8.29D-07
 ErrMax= 8.29D-07  0.00D+00 EMaxC= 1.00D-01 BMatC= 1.15D-10 BMatP= 2.36D-10
 IDIUse=1 WtCom= 1.00D+00 WtEn= 0.00D+00
 Coeff-Com:  0.601D-05-0.747D-05 0.136D-03 0.581D-03 0.691D-03-0.130D-02
 Coeff-Com: -0.661D-02-0.785D-02 0.207D-01 0.283D-01-0.111D-01-0.645D-01
 Coeff-Com: -0.541D-01 0.161D+00 0.908D-01-0.124D+00-0.313D+00-0.167D+00
 Coeff-Com:  0.388D+00 0.106D+01
 Coeff:      0.601D-05-0.747D-05 0.136D-03 0.581D-03 0.691D-03-0.130D-02
 Coeff:     -0.661D-02-0.785D-02 0.207D-01 0.283D-01-0.111D-01-0.645D-01
 Coeff:     -0.541D-01 0.161D+00 0.908D-01-0.124D+00-0.313D+00-0.167D+00
 Coeff:      0.388D+00 0.106D+01
 Gap=     0.120 Goal=   None    Shift=    0.000
 Gap=     0.101 Goal=   None    Shift=    0.000
 RMSDP=1.02D-07 MaxDP=1.68D-05 DE=-1.19D-09 OVMax= 1.02D-04

 Cycle  27  Pass 1  IDiag  1:
 RMSU=  4.29D-08    CP:  1.00D+00  3.00D+00  3.00D+00  3.00D+00  3.00D+00
                    CP:  2.40D+00
 E= -3625.42221819706     Delta-E=       -0.000000000746 Rises=F Damp=F
 DIIS: error= 4.95D-07 at cycle  27 NSaved=  20.
 NSaved=20 IEnMin=20 EnMin= -3625.42221819706     IErMin=20 ErrMin= 4.95D-07
 ErrMax= 4.95D-07  0.00D+00 EMaxC= 1.00D-01 BMatC= 6.35D-11 BMatP= 1.15D-10
 IDIUse=1 WtCom= 1.00D+00 WtEn= 0.00D+00
 Coeff-Com: -0.899D-04 0.609D-04 0.445D-03 0.110D-02 0.506D-03-0.413D-02
 Coeff-Com: -0.579D-02 0.228D-01 0.359D-01-0.217D-01-0.107D+00-0.176D+00
 Coeff-Com:  0.182D+00 0.319D+00 0.132D+00-0.285D+00-0.566D+00-0.335D+00
 Coeff-Com:  0.635D+00 0.117D+01
 Coeff:     -0.899D-04 0.609D-04 0.445D-03 0.110D-02 0.506D-03-0.413D-02
 Coeff:     -0.579D-02 0.228D-01 0.359D-01-0.217D-01-0.107D+00-0.176D+00
 Coeff:      0.182D+00 0.319D+00 0.132D+00-0.285D+00-0.566D+00-0.335D+00
 Coeff:      0.635D+00 0.117D+01
 Gap=     0.120 Goal=   None    Shift=    0.000
 Gap=     0.101 Goal=   None    Shift=    0.000
 RMSDP=1.04D-07 MaxDP=1.58D-05 DE=-7.46D-10 OVMax= 1.02D-04

 Cycle  28  Pass 1  IDiag  1:
 RMSU=  5.39D-08    CP:  1.00D+00  3.00D+00  3.00D+00  3.00D+00  3.00D+00
                    CP:  3.00D+00  2.28D+00
 E= -3625.42221819753     Delta-E=       -0.000000000466 Rises=F Damp=F
 DIIS: error= 2.87D-07 at cycle  28 NSaved=  20.
 NSaved=20 IEnMin=20 EnMin= -3625.42221819753     IErMin=20 ErrMin= 2.87D-07
 ErrMax= 2.87D-07  0.00D+00 EMaxC= 1.00D-01 BMatC= 2.17D-11 BMatP= 6.35D-11
 IDIUse=1 WtCom= 1.00D+00 WtEn= 0.00D+00
 Coeff-Com: -0.219D-05-0.712D-04-0.149D-03 0.270D-04 0.614D-03 0.264D-02
 Coeff-Com:  0.351D-02 0.321D-02-0.102D-01-0.193D-01-0.548D-01 0.149D-01
 Coeff-Com:  0.112D+00 0.105D+00-0.143D-01-0.169D+00-0.283D+00-0.194D+00
 Coeff-Com:  0.490D+00 0.101D+01
 Coeff:     -0.219D-05-0.712D-04-0.149D-03 0.270D-04 0.614D-03 0.264D-02
 Coeff:      0.351D-02 0.321D-02-0.102D-01-0.193D-01-0.548D-01 0.149D-01
 Coeff:      0.112D+00 0.105D+00-0.143D-01-0.169D+00-0.283D+00-0.194D+00
 Coeff:      0.490D+00 0.101D+01
 Gap=     0.120 Goal=   None    Shift=    0.000
 Gap=     0.101 Goal=   None    Shift=    0.000
 RMSDP=5.60D-08 MaxDP=7.87D-06 DE=-4.66D-10 OVMax= 5.46D-05

 Cycle  29  Pass 1  IDiag  1:
 RMSU=  1.00D-08    CP:  1.00D+00  3.00D+00  3.00D+00  3.00D+00  3.00D+00
                    CP:  3.00D+00  3.00D+00  1.84D+00
 E= -3625.42221819763     Delta-E=       -0.000000000106 Rises=F Damp=F
 DIIS: error= 2.30D-07 at cycle  29 NSaved=  20.
 NSaved=20 IEnMin=20 EnMin= -3625.42221819763     IErMin=20 ErrMin= 2.30D-07
 ErrMax= 2.30D-07  0.00D+00 EMaxC= 1.00D-01 BMatC= 8.49D-12 BMatP= 2.17D-11
 IDIUse=1 WtCom= 1.00D+00 WtEn= 0.00D+00
 Coeff-Com: -0.362D-04-0.217D-03-0.537D-03-0.245D-03 0.186D-02 0.451D-02
 Coeff-Com:  0.276D-02-0.894D-02-0.105D-01-0.223D-01 0.629D-02 0.465D-01
 Coeff-Com:  0.429D-01 0.168D-02-0.519D-01-0.111D+00-0.135D+00 0.111D+00
 Coeff-Com:  0.484D+00 0.639D+00
 Coeff:     -0.362D-04-0.217D-03-0.537D-03-0.245D-03 0.186D-02 0.451D-02
 Coeff:      0.276D-02-0.894D-02-0.105D-01-0.223D-01 0.629D-02 0.465D-01
 Coeff:      0.429D-01 0.168D-02-0.519D-01-0.111D+00-0.135D+00 0.111D+00
 Coeff:      0.484D+00 0.639D+00
 Gap=     0.120 Goal=   None    Shift=    0.000
 Gap=     0.101 Goal=   None    Shift=    0.000
 RMSDP=1.36D-08 MaxDP=1.64D-06 DE=-1.06D-10 OVMax= 1.31D-05

 Cycle  30  Pass 1  IDiag  1:
 RMSU=  7.87D-09    CP:  1.00D+00  3.00D+00  3.00D+00  3.00D+00  3.00D+00
                    CP:  3.00D+00  3.00D+00  2.04D+00  1.27D+00
 E= -3625.42221819765     Delta-E=       -0.000000000022 Rises=F Damp=F
 DIIS: error= 2.09D-07 at cycle  30 NSaved=  20.
 NSaved=20 IEnMin=20 EnMin= -3625.42221819765     IErMin=20 ErrMin= 2.09D-07
 ErrMax= 2.09D-07  0.00D+00 EMaxC= 1.00D-01 BMatC= 5.16D-12 BMatP= 8.49D-12
 IDIUse=1 WtCom= 1.00D+00 WtEn= 0.00D+00
 Coeff-Com: -0.492D-04-0.235D-03-0.199D-03-0.174D-03-0.264D-03-0.191D-02
 Coeff-Com: -0.485D-03 0.905D-02 0.278D-01-0.104D-01-0.480D-01-0.401D-01
 Coeff-Com:  0.177D-01 0.842D-01 0.101D+00 0.209D-03-0.235D+00-0.246D+00
 Coeff-Com:  0.446D+00 0.896D+00
 Coeff:     -0.492D-04-0.235D-03-0.199D-03-0.174D-03-0.264D-03-0.191D-02
 Coeff:     -0.485D-03 0.905D-02 0.278D-01-0.104D-01-0.480D-01-0.401D-01
 Coeff:      0.177D-01 0.842D-01 0.101D+00 0.209D-03-0.235D+00-0.246D+00
 Coeff:      0.446D+00 0.896D+00
 Gap=     0.120 Goal=   None    Shift=    0.000
 Gap=     0.101 Goal=   None    Shift=    0.000
 RMSDP=1.17D-08 MaxDP=1.58D-06 DE=-2.18D-11 OVMax= 1.13D-05

 Cycle  31  Pass 1  IDiag  1:
 RMSU=  4.28D-09    CP:  1.00D+00  3.00D+00  3.00D+00  3.00D+00  3.00D+00
                    CP:  3.00D+00  3.00D+00  2.18D+00  1.60D+00  1.88D+00
 E= -3625.42221819767     Delta-E=       -0.000000000018 Rises=F Damp=F
 DIIS: error= 1.82D-07 at cycle  31 NSaved=  20.
 NSaved=20 IEnMin=20 EnMin= -3625.42221819767     IErMin=20 ErrMin= 1.82D-07
 ErrMax= 1.82D-07  0.00D+00 EMaxC= 1.00D-01 BMatC= 3.01D-12 BMatP= 5.16D-12
 IDIUse=1 WtCom= 1.00D+00 WtEn= 0.00D+00
 Coeff-Com:  0.783D-04 0.173D-03-0.700D-03-0.297D-02-0.324D-02 0.515D-02
 Coeff-Com:  0.126D-01 0.277D-01-0.149D-01-0.534D-01-0.409D-01 0.175D-01
 Coeff-Com:  0.816D-01 0.112D+00 0.443D-01-0.208D+00-0.361D+00 0.300D-01
 Coeff-Com:  0.615D+00 0.739D+00
 Coeff:      0.783D-04 0.173D-03-0.700D-03-0.297D-02-0.324D-02 0.515D-02
 Coeff:      0.126D-01 0.277D-01-0.149D-01-0.534D-01-0.409D-01 0.175D-01
 Coeff:      0.816D-01 0.112D+00 0.443D-01-0.208D+00-0.361D+00 0.300D-01
 Coeff:      0.615D+00 0.739D+00
 Gap=     0.120 Goal=   None    Shift=    0.000
 Gap=     0.101 Goal=   None    Shift=    0.000
 RMSDP=7.95D-09 MaxDP=1.26D-06 DE=-1.82D-11 OVMax= 7.73D-06

 Cycle  32  Pass 1  IDiag  1:
 RMSU=  2.26D-09    CP:  1.00D+00  3.00D+00  3.00D+00  3.00D+00  3.00D+00
                    CP:  3.00D+00  3.00D+00  2.26D+00  1.81D+00  2.50D+00
                    CP:  1.79D+00
 E= -3625.42221819766     Delta-E=        0.000000000015 Rises=F Damp=F
 DIIS: error= 1.60D-07 at cycle  32 NSaved=  20.
 NSaved=20 IEnMin=19 EnMin= -3625.42221819767     IErMin=20 ErrMin= 1.60D-07
 ErrMax= 1.60D-07  0.00D+00 EMaxC= 1.00D-01 BMatC= 1.74D-12 BMatP= 3.01D-12
 IDIUse=1 WtCom= 1.00D+00 WtEn= 0.00D+00
 Coeff-Com: -0.396D-04-0.246D-03-0.655D-03 0.101D-03 0.297D-02 0.716D-03
 Coeff-Com: -0.209D-02-0.190D-02-0.235D-02 0.223D-03 0.137D-02-0.144D-02
 Coeff-Com:  0.703D-02 0.283D-01 0.717D-02-0.890D-01-0.200D+00-0.936D-01
 Coeff-Com:  0.416D+00 0.927D+00
 Coeff:     -0.396D-04-0.246D-03-0.655D-03 0.101D-03 0.297D-02 0.716D-03
 Coeff:     -0.209D-02-0.190D-02-0.235D-02 0.223D-03 0.137D-02-0.144D-02
 Coeff:      0.703D-02 0.283D-01 0.717D-02-0.890D-01-0.200D+00-0.936D-01
 Coeff:      0.416D+00 0.927D+00
 Gap=     0.120 Goal=   None    Shift=    0.000
 Gap=     0.101 Goal=   None    Shift=    0.000
 RMSDP=7.08D-09 MaxDP=1.25D-06 DE= 1.46D-11 OVMax= 7.05D-06

 Cycle  33  Pass 1  IDiag  1:
 RMSU=  1.60D-09    CP:  1.00D+00  3.00D+00  3.00D+00  3.00D+00  3.00D+00
                    CP:  3.00D+00  3.00D+00  2.32D+00  2.01D+00  2.97D+00
                    CP:  2.72D+00  1.97D+00
 E= -3625.42221819769     Delta-E=       -0.000000000033 Rises=F Damp=F
 DIIS: error= 1.37D-07 at cycle  33 NSaved=  20.
 NSaved=20 IEnMin=20 EnMin= -3625.42221819769     IErMin=20 ErrMin= 1.37D-07
 ErrMax= 1.37D-07  0.00D+00 EMaxC= 1.00D-01 BMatC= 1.21D-12 BMatP= 1.74D-12
 IDIUse=1 WtCom= 1.00D+00 WtEn= 0.00D+00
 Coeff-Com:  0.280D-03 0.130D-02 0.189D-02-0.186D-02-0.729D-02-0.176D-01
 Coeff-Com:  0.868D-02 0.317D-01 0.246D-01-0.116D-01-0.509D-01-0.624D-01
 Coeff-Com: -0.983D-02 0.132D+00 0.168D+00-0.143D+00-0.441D+00-0.192D+00
 Coeff-Com:  0.534D+00 0.104D+01
 Coeff:      0.280D-03 0.130D-02 0.189D-02-0.186D-02-0.729D-02-0.176D-01
 Coeff:      0.868D-02 0.317D-01 0.246D-01-0.116D-01-0.509D-01-0.624D-01
 Coeff:     -0.983D-02 0.132D+00 0.168D+00-0.143D+00-0.441D+00-0.192D+00
 Coeff:      0.534D+00 0.104D+01
 Gap=     0.120 Goal=   None    Shift=    0.000
 Gap=     0.101 Goal=   None    Shift=    0.000
 RMSDP=7.58D-09 MaxDP=1.38D-06 DE=-3.27D-11 OVMax= 7.61D-06

 Cycle  34  Pass 1  IDiag  1:
 RMSU=  4.91D-09    CP:  1.00D+00  3.00D+00  3.00D+00  3.00D+00  3.00D+00
                    CP:  3.00D+00  3.00D+00  2.36D+00  2.23D+00  3.00D+00
                    CP:  3.00D+00  3.00D+00  2.11D+00
 E= -3625.42221819768     Delta-E=        0.000000000005 Rises=F Damp=F
 DIIS: error= 1.11D-07 at cycle  34 NSaved=  20.
 NSaved=20 IEnMin=19 EnMin= -3625.42221819769     IErMin=20 ErrMin= 1.11D-07
 ErrMax= 1.11D-07  0.00D+00 EMaxC= 1.00D-01 BMatC= 1.06D-12 BMatP= 1.21D-12
 IDIUse=1 WtCom= 1.00D+00 WtEn= 0.00D+00
 Coeff-Com:  0.167D-02 0.151D-02-0.414D-02-0.613D-02-0.854D-02 0.116D-01
 Coeff-Com:  0.223D-01 0.921D-02-0.162D-01-0.308D-01-0.359D-01-0.190D-01
 Coeff-Com:  0.745D-01 0.187D+00 0.405D-01-0.294D+00-0.532D+00-0.258D+00
 Coeff-Com:  0.980D+00 0.876D+00
 Coeff:      0.167D-02 0.151D-02-0.414D-02-0.613D-02-0.854D-02 0.116D-01
 Coeff:      0.223D-01 0.921D-02-0.162D-01-0.308D-01-0.359D-01-0.190D-01
 Coeff:      0.745D-01 0.187D+00 0.405D-01-0.294D+00-0.532D+00-0.258D+00
 Coeff:      0.980D+00 0.876D+00
 Gap=     0.120 Goal=   None    Shift=    0.000
 Gap=     0.101 Goal=   None    Shift=    0.000
 RMSDP=8.81D-09 MaxDP=1.60D-06 DE= 5.46D-12 OVMax= 8.87D-06

 Cycle  35  Pass 1  IDiag  1:
 RMSU=  3.15D-09    CP:  1.00D+00  3.00D+00  3.00D+00  3.00D+00  3.00D+00
                    CP:  3.00D+00  3.00D+00  2.41D+00  2.48D+00  3.00D+00
                    CP:  3.00D+00  3.00D+00  3.00D+00  2.45D+00
 E= -3625.42221819770     Delta-E=       -0.000000000013 Rises=F Damp=F
 DIIS: error= 8.11D-08 at cycle  35 NSaved=  20.
 NSaved=20 IEnMin=20 EnMin= -3625.42221819770     IErMin=20 ErrMin= 8.11D-08
 ErrMax= 8.11D-08  0.00D+00 EMaxC= 1.00D-01 BMatC= 6.21D-13 BMatP= 1.06D-12
 IDIUse=1 WtCom= 1.00D+00 WtEn= 0.00D+00
 Coeff-Com: -0.868D-03-0.180D-02 0.273D-02 0.104D-01-0.124D-02-0.134D-01
 Coeff-Com: -0.132D-01 0.266D-02 0.252D-01 0.226D-01-0.210D-01-0.508D-01
 Coeff-Com:  0.217D-01 0.139D+00 0.101D+00-0.242D+00-0.566D+00-0.474D-01
 Coeff-Com:  0.675D+00 0.959D+00
 Coeff:     -0.868D-03-0.180D-02 0.273D-02 0.104D-01-0.124D-02-0.134D-01
 Coeff:     -0.132D-01 0.266D-02 0.252D-01 0.226D-01-0.210D-01-0.508D-01
 Coeff:      0.217D-01 0.139D+00 0.101D+00-0.242D+00-0.566D+00-0.474D-01
 Coeff:      0.675D+00 0.959D+00
 Gap=     0.120 Goal=   None    Shift=    0.000
 Gap=     0.101 Goal=   None    Shift=    0.000
 RMSDP=7.89D-09 MaxDP=1.44D-06 DE=-1.27D-11 OVMax= 7.95D-06

 Cycle  36  Pass 1  IDiag  1:
 RMSU=  4.03D-09    CP:  1.00D+00  3.00D+00  3.00D+00  3.00D+00  3.00D+00
                    CP:  3.00D+00  3.00D+00  2.44D+00  2.71D+00  3.00D+00
                    CP:  3.00D+00  3.00D+00  3.00D+00  3.00D+00  2.01D+00
 E= -3625.42221819770     Delta-E=       -0.000000000005 Rises=F Damp=F
 DIIS: error= 5.39D-08 at cycle  36 NSaved=  20.
 NSaved=20 IEnMin=20 EnMin= -3625.42221819770     IErMin=20 ErrMin= 5.39D-08
 ErrMax= 5.39D-08  0.00D+00 EMaxC= 1.00D-01 BMatC= 5.13D-13 BMatP= 6.21D-13
 IDIUse=1 WtCom= 1.00D+00 WtEn= 0.00D+00
 Coeff-Com:  0.330D-03 0.147D-02 0.316D-02-0.445D-02-0.801D-02-0.254D-02
 Coeff-Com:  0.905D-02 0.151D-01 0.824D-02-0.121D-01-0.386D-01-0.274D-01
 Coeff-Com:  0.114D+00 0.213D+00 0.150D-02-0.474D+00-0.599D+00 0.924D-01
 Coeff-Com:  0.920D+00 0.788D+00
 Coeff:      0.330D-03 0.147D-02 0.316D-02-0.445D-02-0.801D-02-0.254D-02
 Coeff:      0.905D-02 0.151D-01 0.824D-02-0.121D-01-0.386D-01-0.274D-01
 Coeff:      0.114D+00 0.213D+00 0.150D-02-0.474D+00-0.599D+00 0.924D-01
 Coeff:      0.920D+00 0.788D+00
 Gap=     0.120 Goal=   None    Shift=    0.000
 Gap=     0.101 Goal=   None    Shift=    0.000
 RMSDP=9.12D-09 MaxDP=1.66D-06 DE=-5.46D-12 OVMax= 9.21D-06

 Cycle  37  Pass 1  IDiag  1:
 RMSU=  1.81D-09    CP:  1.00D+00  3.00D+00  3.00D+00  3.00D+00  3.00D+00
                    CP:  3.00D+00  3.00D+00  2.48D+00  2.95D+00  3.00D+00
                    CP:  3.00D+00  3.00D+00  3.00D+00  3.00D+00  3.00D+00
                    CP:  2.83D+00
 E= -3625.42221819770     Delta-E=        0.000000000007 Rises=F Damp=F
 DIIS: error= 2.25D-08 at cycle  37 NSaved=  20.
 NSaved=20 IEnMin=19 EnMin= -3625.42221819770     IErMin=20 ErrMin= 2.25D-08
 ErrMax= 2.25D-08  0.00D+00 EMaxC= 1.00D-01 BMatC= 1.27D-13 BMatP= 5.13D-13
 IDIUse=1 WtCom= 1.00D+00 WtEn= 0.00D+00
 Coeff-Com:  0.581D-03 0.538D-03-0.290D-02-0.210D-02 0.255D-02 0.639D-02
 Coeff-Com:  0.209D-02-0.417D-02-0.455D-02-0.597D-02-0.197D-01 0.349D-01
 Coeff-Com:  0.113D+00 0.671D-01-0.162D+00-0.343D+00-0.104D+00 0.301D+00
 Coeff-Com:  0.409D+00 0.712D+00
 Coeff:      0.581D-03 0.538D-03-0.290D-02-0.210D-02 0.255D-02 0.639D-02
 Coeff:      0.209D-02-0.417D-02-0.455D-02-0.597D-02-0.197D-01 0.349D-01
 Coeff:      0.113D+00 0.671D-01-0.162D+00-0.343D+00-0.104D+00 0.301D+00
 Coeff:      0.409D+00 0.712D+00
 Gap=     0.120 Goal=   None    Shift=    0.000
 Gap=     0.101 Goal=   None    Shift=    0.000
 RMSDP=2.84D-09 MaxDP=5.12D-07 DE= 7.28D-12 OVMax= 2.86D-06

 SCF Done:  E(UB3LYP) =  -3625.42221820     A.U. after   37 cycles
            NFock= 37  Conv=0.28D-08     -V/T= 2.0025
 <Sx>= 0.0000 <Sy>= 0.0000 <Sz>= 2.0000 <S**2>= 6.0079 S= 2.0016
 <L.S>= 0.000000000000E+00
 KE= 3.616532785205D+03 PE=-1.818680148354D+04 EE= 6.127507911128D+03
 Annihilation of the first spin contaminant:
 S**2 before annihilation     6.0079,   after     6.0000
 Leave Link  502 at Sat Oct 20 04:20:53 2018, MaxMem=   838860800 cpu:     31961.4
 (Enter /soft/sl6.3/x86_64/gaussian/g09_d01/g09/l601.exe)
 Copying SCF densities to generalized density rwf, IOpCl= 1 IROHF=0.

 **********************************************************************

            Population analysis using the SCF density.

 **********************************************************************

 Orbital symmetries:
 Alpha Orbitals:
       Occupied  (A) (A) (A) (A) (A) (A) (A) (A) (A) (A) (A) (A)
                 (A) (A) (A) (A) (A) (A) (A) (A) (A) (A) (A) (A)
                 (A) (A) (A) (A) (A) (A) (A) (A) (A) (A) (A) (A)
                 (A) (A) (A) (A) (A) (A) (A) (A) (A) (A) (A) (A)
                 (A) (A) (A) (A) (A) (A) (A) (A) (A) (A) (A) (A)
                 (A) (A) (A) (A) (A) (A) (A) (A) (A) (A) (A) (A)
                 (A) (A) (A) (A) (A) (A) (A) (A) (A) (A) (A) (A)
                 (A) (A) (A) (A) (A) (A) (A) (A) (A) (A) (A) (A)
                 (A) (A) (A) (A) (A) (A) (A) (A) (A) (A) (A) (A)
                 (A) (A) (A) (A) (A) (A) (A) (A) (A) (A) (A) (A)
                 (A) (A) (A) (A) (A) (A) (A) (A) (A) (A) (A) (A)
                 (A) (A) (A) (A) (A) (A) (A) (A) (A) (A) (A) (A)
                 (A) (A) (A) (A)
       Virtual   (A) (A) (A) (A) (A) (A) (A) (A) (A) (A) (A) (A)
                 (A) (A) (A) (A) (A) (A) (A) (A) (A) (A) (A) (A)
                 (A) (A) (A) (A) (A) (A) (A) (A) (A) (A) (A) (A)
                 (A) (A) (A) (A) (A) (A) (A) (A) (A) (A) (A) (A)
                 (A) (A) (A) (A) (A) (A) (A) (A) (A) (A) (A) (A)
                 (A) (A) (A) (A) (A) (A) (A) (A) (A) (A) (A) (A)
                 (A) (A) (A) (A) (A) (A) (A) (A) (A) (A) (A) (A)
                 (A) (A) (A) (A) (A) (A) (A) (A) (A) (A) (A) (A)
                 (A) (A) (A) (A) (A) (A) (A) (A) (A) (A) (A) (A)
                 (A) (A) (A) (A) (A) (A) (A) (A) (A) (A) (A) (A)
                 (A) (A) (A) (A) (A) (A) (A) (A) (A) (A) (A) (A)
                 (A) (A) (A) (A) (A) (A) (A) (A) (A) (A) (A) (A)
                 (A) (A) (A) (A) (A) (A) (A) (A) (A) (A) (A) (A)
                 (A) (A) (A) (A) (A) (A) (A) (A) (A) (A) (A) (A)
                 (A) (A) (A) (A) (A) (A) (A) (A) (A) (A) (A) (A)
                 (A) (A) (A) (A) (A) (A) (A) (A) (A) (A) (A) (A)
                 (A) (A) (A) (A) (A) (A) (A) (A) (A) (A) (A) (A)
                 (A) (A) (A) (A) (A) (A) (A) (A) (A) (A) (A) (A)
                 (A) (A) (A) (A) (A) (A) (A) (A) (A) (A) (A) (A)
                 (A) (A) (A) (A) (A) (A) (A) (A) (A) (A) (A) (A)
                 (A) (A) (A) (A) (A) (A) (A) (A) (A) (A) (A) (A)
                 (A) (A) (A) (A) (A) (A) (A) (A) (A) (A) (A) (A)
                 (A) (A) (A) (A) (A) (A) (A) (A) (A) (A) (A) (A)
                 (A) (A) (A) (A) (A) (A) (A) (A) (A) (A) (A) (A)
                 (A) (A) (A) (A) (A) (A) (A) (A) (A) (A) (A) (A)
                 (A) (A) (A) (A) (A) (A) (A) (A) (A) (A) (A) (A)
                 (A) (A) (A) (A) (A) (A) (A) (A) (A) (A) (A) (A)
                 (A) (A) (A) (A) (A) (A) (A) (A) (A) (A) (A) (A)
                 (A) (A) (A) (A) (A) (A) (A) (A) (A) (A) (A) (A)
                 (A) (A) (A) (A) (A) (A) (A) (A) (A) (A) (A) (A)
                 (A) (A) (A) (A) (A) (A) (A) (A) (A) (A) (A) (A)
                 (A) (A) (A) (A) (A) (A) (A) (A) (A) (A) (A) (A)
                 (A) (A) (A) (A) (A) (A) (A) (A) (A) (A) (A) (A)
                 (A) (A) (A) (A) (A) (A) (A) (A) (A) (A) (A) (A)
                 (A) (A) (A) (A) (A) (A) (A) (A) (A) (A) (A) (A)
                 (A) (A) (A) (A) (A) (A) (A) (A) (A) (A) (A) (A)
                 (A) (A) (A) (A) (A) (A) (A) (A) (A) (A) (A) (A)
                 (A) (A) (A) (A) (A) (A) (A) (A) (A) (A) (A) (A)
                 (A) (A) (A) (A) (A) (A) (A) (A) (A) (A) (A) (A)
                 (A) (A) (A) (A) (A) (A) (A) (A) (A) (A) (A) (A)
                 (A) (A) (A) (A) (A) (A) (A) (A) (A) (A) (A) (A)
                 (A) (A) (A) (A) (A) (A) (A) (A) (A) (A) (A) (A)
                 (A) (A) (A) (A) (A) (A) (A) (A) (A) (A) (A) (A)
                 (A) (A) (A) (A) (A) (A) (A) (A) (A) (A) (A) (A)
                 (A) (A) (A) (A) (A) (A) (A) (A) (A) (A) (A) (A)
                 (A) (A) (A) (A) (A) (A) (A) (A) (A) (A) (A) (A)
                 (A) (A) (A) (A) (A) (A) (A) (A) (A) (A) (A) (A)
                 (A) (A) (A) (A) (A) (A) (A) (A) (A) (A) (A) (A)
                 (A) (A) (A) (A) (A) (A) (A) (A) (A) (A) (A) (A)
                 (A) (A) (A) (A) (A) (A) (A) (A) (A) (A) (A) (A)
                 (A) (A) (A) (A) (A) (A) (A) (A) (A) (A) (A) (A)
                 (A) (A) (A) (A) (A) (A) (A) (A) (A) (A) (A) (A)
                 (A) (A) (A) (A) (A) (A) (A) (A) (A) (A) (A) (A)
                 (A) (A) (A) (A) (A) (A) (A) (A) (A) (A) (A) (A)
                 (A) (A) (A) (A) (A) (A) (A) (A) (A) (A) (A) (A)
                 (A) (A) (A) (A) (A) (A) (A) (A) (A) (A) (A) (A)
                 (A) (A) (A) (A) (A) (A) (A) (A) (A) (A)
 Beta  Orbitals:
       Occupied  (A) (A) (A) (A) (A) (A) (A) (A) (A) (A) (A) (A)
                 (A) (A) (A) (A) (A) (A) (A) (A) (A) (A) (A) (A)
                 (A) (A) (A) (A) (A) (A) (A) (A) (A) (A) (A) (A)
                 (A) (A) (A) (A) (A) (A) (A) (A) (A) (A) (A) (A)
                 (A) (A) (A) (A) (A) (A) (A) (A) (A) (A) (A) (A)
                 (A) (A) (A) (A) (A) (A) (A) (A) (A) (A) (A) (A)
                 (A) (A) (A) (A) (A) (A) (A) (A) (A) (A) (A) (A)
                 (A) (A) (A) (A) (A) (A) (A) (A) (A) (A) (A) (A)
                 (A) (A) (A) (A) (A) (A) (A) (A) (A) (A) (A) (A)
                 (A) (A) (A) (A) (A) (A) (A) (A) (A) (A) (A) (A)
                 (A) (A) (A) (A) (A) (A) (A) (A) (A) (A) (A) (A)
                 (A) (A) (A) (A) (A) (A) (A) (A) (A) (A) (A) (A)
       Virtual   (A) (A) (A) (A) (A) (A) (A) (A) (A) (A) (A) (A)
                 (A) (A) (A) (A) (A) (A) (A) (A) (A) (A) (A) (A)
                 (A) (A) (A) (A) (A) (A) (A) (A) (A) (A) (A) (A)
                 (A) (A) (A) (A) (A) (A) (A) (A) (A) (A) (A) (A)
                 (A) (A) (A) (A) (A) (A) (A) (A) (A) (A) (A) (A)
                 (A) (A) (A) (A) (A) (A) (A) (A) (A) (A) (A) (A)
                 (A) (A) (A) (A) (A) (A) (A) (A) (A) (A) (A) (A)
                 (A) (A) (A) (A) (A) (A) (A) (A) (A) (A) (A) (A)
                 (A) (A) (A) (A) (A) (A) (A) (A) (A) (A) (A) (A)
                 (A) (A) (A) (A) (A) (A) (A) (A) (A) (A) (A) (A)
                 (A) (A) (A) (A) (A) (A) (A) (A) (A) (A) (A) (A)
                 (A) (A) (A) (A) (A) (A) (A) (A) (A) (A) (A) (A)
                 (A) (A) (A) (A) (A) (A) (A) (A) (A) (A) (A) (A)
                 (A) (A) (A) (A) (A) (A) (A) (A) (A) (A) (A) (A)
                 (A) (A) (A) (A) (A) (A) (A) (A) (A) (A) (A) (A)
                 (A) (A) (A) (A) (A) (A) (A) (A) (A) (A) (A) (A)
                 (A) (A) (A) (A) (A) (A) (A) (A) (A) (A) (A) (A)
                 (A) (A) (A) (A) (A) (A) (A) (A) (A) (A) (A) (A)
                 (A) (A) (A) (A) (A) (A) (A) (A) (A) (A) (A) (A)
                 (A) (A) (A) (A) (A) (A) (A) (A) (A) (A) (A) (A)
                 (A) (A) (A) (A) (A) (A) (A) (A) (A) (A) (A) (A)
                 (A) (A) (A) (A) (A) (A) (A) (A) (A) (A) (A) (A)
                 (A) (A) (A) (A) (A) (A) (A) (A) (A) (A) (A) (A)
                 (A) (A) (A) (A) (A) (A) (A) (A) (A) (A) (A) (A)
                 (A) (A) (A) (A) (A) (A) (A) (A) (A) (A) (A) (A)
                 (A) (A) (A) (A) (A) (A) (A) (A) (A) (A) (A) (A)
                 (A) (A) (A) (A) (A) (A) (A) (A) (A) (A) (A) (A)
                 (A) (A) (A) (A) (A) (A) (A) (A) (A) (A) (A) (A)
                 (A) (A) (A) (A) (A) (A) (A) (A) (A) (A) (A) (A)
                 (A) (A) (A) (A) (A) (A) (A) (A) (A) (A) (A) (A)
                 (A) (A) (A) (A) (A) (A) (A) (A) (A) (A) (A) (A)
                 (A) (A) (A) (A) (A) (A) (A) (A) (A) (A) (A) (A)
                 (A) (A) (A) (A) (A) (A) (A) (A) (A) (A) (A) (A)
                 (A) (A) (A) (A) (A) (A) (A) (A) (A) (A) (A) (A)
                 (A) (A) (A) (A) (A) (A) (A) (A) (A) (A) (A) (A)
                 (A) (A) (A) (A) (A) (A) (A) (A) (A) (A) (A) (A)
                 (A) (A) (A) (A) (A) (A) (A) (A) (A) (A) (A) (A)
                 (A) (A) (A) (A) (A) (A) (A) (A) (A) (A) (A) (A)
                 (A) (A) (A) (A) (A) (A) (A) (A) (A) (A) (A) (A)
                 (A) (A) (A) (A) (A) (A) (A) (A) (A) (A) (A) (A)
                 (A) (A) (A) (A) (A) (A) (A) (A) (A) (A) (A) (A)
                 (A) (A) (A) (A) (A) (A) (A) (A) (A) (A) (A) (A)
                 (A) (A) (A) (A) (A) (A) (A) (A) (A) (A) (A) (A)
                 (A) (A) (A) (A) (A) (A) (A) (A) (A) (A) (A) (A)
                 (A) (A) (A) (A) (A) (A) (A) (A) (A) (A) (A) (A)
                 (A) (A) (A) (A) (A) (A) (A) (A) (A) (A) (A) (A)
                 (A) (A) (A) (A) (A) (A) (A) (A) (A) (A) (A) (A)
                 (A) (A) (A) (A) (A) (A) (A) (A) (A) (A) (A) (A)
                 (A) (A) (A) (A) (A) (A) (A) (A) (A) (A) (A) (A)
                 (A) (A) (A) (A) (A) (A) (A) (A) (A) (A) (A) (A)
                 (A) (A) (A) (A) (A) (A) (A) (A) (A) (A) (A) (A)
                 (A) (A) (A) (A) (A) (A) (A) (A) (A) (A) (A) (A)
                 (A) (A) (A) (A) (A) (A) (A) (A) (A) (A) (A) (A)
                 (A) (A) (A) (A) (A) (A) (A) (A) (A) (A) (A) (A)
                 (A) (A) (A) (A) (A) (A) (A) (A) (A) (A) (A) (A)
                 (A) (A) (A) (A) (A) (A) (A) (A) (A) (A) (A) (A)
                 (A) (A) (A) (A) (A) (A) (A) (A) (A) (A) (A) (A)
                 (A) (A)
 The electronic state is 5-A.
 DiagDN has N=   830 LTot=  2522 but NE2=     2 cannot use DSYEVD.
     Natural Orbital Coefficients:
                           1         2         3         4         5
     Eigenvalues --     2.00000   2.00000   2.00000   2.00000   2.00000
   1 1   Fe 1S         -0.00029   0.00001  -0.00028  -0.00018   0.00093
   2        2S         -0.00025   0.00001  -0.00024  -0.00015   0.00080
   3        3S         -0.00013   0.00000  -0.00013  -0.00008   0.00042
   4        4S         -0.00001   0.00000  -0.00001  -0.00001   0.00003
   5        5S          0.00000   0.00000   0.00000   0.00000  -0.00001
   6        6S          0.00000  -0.00001   0.00000   0.00000   0.00002
   7        7S          0.00001   0.00001   0.00001   0.00001  -0.00004
   8        8S         -0.00006  -0.00004  -0.00002  -0.00004   0.00014
   9        9S          0.00006   0.00003   0.00003   0.00007  -0.00017
  10       10PX         0.00000   0.00000   0.00000   0.00000   0.00000
  11       10PY         0.00000   0.00000   0.00000   0.00000   0.00000
  12       10PZ         0.00000   0.00000   0.00000   0.00000   0.00000
  13       11PX         0.00000   0.00000   0.00000   0.00000   0.00000
  14       11PY         0.00000   0.00000   0.00000   0.00000   0.00000
  15       11PZ         0.00000   0.00000   0.00000   0.00000   0.00000
  16       12PX         0.00000   0.00000   0.00001   0.00001  -0.00001
  17       12PY         0.00000   0.00000   0.00000   0.00000  -0.00001
  18       12PZ         0.00000   0.00000   0.00000   0.00000   0.00000
  19       13PX         0.00000   0.00000  -0.00002  -0.00001   0.00002
  20       13PY         0.00000  -0.00001   0.00000   0.00001   0.00002
  21       13PZ         0.00000   0.00000   0.00000   0.00000   0.00000
  22       14PX         0.00001   0.00000   0.00003   0.00002  -0.00003
  23       14PY        -0.00001   0.00001   0.00000  -0.00001  -0.00003
  24       14PZ         0.00000   0.00000   0.00000   0.00000   0.00000
  25       15D 0        0.00000   0.00000   0.00000   0.00000   0.00000
  26       15D+1        0.00000   0.00000   0.00000   0.00000   0.00000
  27       15D-1        0.00000   0.00000   0.00000   0.00000   0.00000
  28       15D+2        0.00000   0.00000   0.00000   0.00000   0.00000
  29       15D-2        0.00000   0.00000   0.00000   0.00000   0.00000
  30       16D 0        0.00000   0.00000   0.00000   0.00000   0.00001
  31       16D+1        0.00000   0.00000   0.00000   0.00000   0.00000
  32       16D-1        0.00000   0.00000   0.00000   0.00000   0.00000
  33       16D+2        0.00000   0.00000   0.00000   0.00000   0.00000
  34       16D-2        0.00000   0.00000   0.00000   0.00000  -0.00001
  35       17D 0        0.00001   0.00000   0.00000   0.00000  -0.00001
  36       17D+1        0.00000   0.00000   0.00000   0.00001  -0.00001
  37       17D-1        0.00000   0.00000   0.00000   0.00000   0.00000
  38       17D+2        0.00000   0.00000   0.00000   0.00000   0.00000
  39       17D-2       -0.00001   0.00000  -0.00001   0.00000   0.00001
  40       18F 0        0.00000   0.00000   0.00000   0.00000   0.00000
  41       18F+1        0.00000   0.00000   0.00000   0.00000   0.00000
  42       18F-1        0.00000   0.00000   0.00000   0.00000   0.00000
  43       18F+2        0.00000   0.00000   0.00000   0.00000   0.00000
  44       18F-2        0.00000   0.00000   0.00000   0.00000   0.00000
  45       18F+3        0.00000   0.00000   0.00000   0.00000   0.00000
  46       18F-3        0.00000  -0.00001   0.00000   0.00000   0.00001
  47 2   Cl 1S          0.00055  -0.00004  -0.00078   0.00033  -0.00020
  48        2S          0.00089  -0.00008  -0.00128   0.00054  -0.00031
  49        3S         -0.00008   0.00005   0.00014  -0.00007  -0.00007
  50        4S         -0.00013   0.00007   0.00021  -0.00011  -0.00006
  51        5S          0.00000   0.00000   0.00001   0.00001  -0.00002
  52        6S          0.00000   0.00000  -0.00002  -0.00001   0.00004
  53        7PX         0.00003  -0.00003  -0.00003   0.00007  -0.00005
  54        7PY         0.00003  -0.00003   0.00000   0.00000  -0.00002
  55        7PZ        -0.00009   0.00014   0.00021  -0.00010  -0.00021
  56        8PX        -0.00001   0.00001   0.00001  -0.00002   0.00002
  57        8PY        -0.00001   0.00001   0.00000   0.00000   0.00001
  58        8PZ         0.00003  -0.00005  -0.00007   0.00003   0.00007
  59        9PX         0.00001   0.00000   0.00000   0.00000  -0.00001
  60        9PY         0.00000   0.00000   0.00000   0.00000  -0.00001
  61        9PZ        -0.00001   0.00001   0.00001  -0.00001  -0.00001
  62       10PX        -0.00001  -0.00001   0.00000   0.00000   0.00002
  63       10PY         0.00000   0.00000  -0.00001   0.00000   0.00001
  64       10PZ         0.00000   0.00001   0.00000   0.00000   0.00000
  65       11PX         0.00001   0.00000   0.00000   0.00000  -0.00003
  66       11PY         0.00000   0.00000   0.00001   0.00000  -0.00002
  67       11PZ        -0.00001  -0.00001   0.00000   0.00000   0.00000
  68       12D 0        0.00000   0.00000   0.00000   0.00000   0.00000
  69       12D+1        0.00000   0.00000   0.00000   0.00000   0.00000
  70       12D-1        0.00000   0.00000   0.00000   0.00000   0.00000
  71       12D+2        0.00000   0.00000   0.00000   0.00000   0.00000
  72       12D-2        0.00000   0.00000   0.00000   0.00000   0.00000
  73 3   N  1S         -0.00002   0.00006   0.00002  -0.00007   0.00006
  74        2S         -0.00002   0.00005   0.00002  -0.00006   0.00006
  75        2PX        -0.00001   0.00000   0.00000   0.00000   0.00000
  76        2PY         0.00000   0.00000   0.00000   0.00000   0.00001
  77        2PZ         0.00000   0.00000   0.00000   0.00000   0.00000
  78        3S         -0.00001  -0.00001   0.00001   0.00000   0.00004
  79        3PX         0.00002   0.00000   0.00002   0.00000  -0.00001
  80        3PY         0.00001  -0.00001   0.00000   0.00000  -0.00006
  81        3PZ         0.00000   0.00000   0.00000   0.00000   0.00000
  82        4S         -0.00014   0.00006  -0.00017   0.00003  -0.00071
  83        4PX        -0.00021  -0.00004  -0.00007  -0.00011   0.00019
  84        4PY        -0.00013   0.00005  -0.00006  -0.00005  -0.00015
  85        4PZ        -0.00001  -0.00001  -0.00001   0.00000   0.00000
  86        5D 0        0.00000   0.00000   0.00000   0.00000   0.00003
  87        5D+1        0.00000   0.00000   0.00000   0.00000   0.00000
  88        5D-1        0.00000   0.00000   0.00000   0.00000   0.00000
  89        5D+2        0.00000   0.00000   0.00000   0.00000  -0.00001
  90        5D-2       -0.00002  -0.00001   0.00000  -0.00001   0.00001
  91 4   N  1S         -0.00006   0.00001   0.00003  -0.00008   0.00005
  92        2S         -0.00005   0.00001   0.00003  -0.00007   0.00004
  93        2PX         0.00000   0.00000   0.00000   0.00000   0.00000
  94        2PY         0.00001   0.00000   0.00001   0.00000  -0.00001
  95        2PZ         0.00000   0.00000   0.00000   0.00000   0.00000
  96        3S         -0.00001   0.00000   0.00002   0.00005  -0.00003
  97        3PX        -0.00002   0.00000   0.00000   0.00000   0.00001
  98        3PY        -0.00005  -0.00002  -0.00004  -0.00001   0.00003
  99        3PZ         0.00000   0.00001   0.00000  -0.00001   0.00000
 100        4S         -0.00013  -0.00013  -0.00025  -0.00038   0.00066
 101        4PX         0.00014   0.00011   0.00019   0.00012  -0.00029
 102        4PY        -0.00004   0.00015   0.00006  -0.00008  -0.00013
 103        4PZ         0.00000  -0.00003   0.00001   0.00003   0.00001
 104        5D 0        0.00001   0.00000   0.00001   0.00001   0.00001
 105        5D+1        0.00000   0.00000   0.00000   0.00000   0.00000
 106        5D-1        0.00000   0.00000   0.00000   0.00000   0.00000
 107        5D+2        0.00003  -0.00001   0.00001   0.00001  -0.00001
 108        5D-2        0.00000   0.00000   0.00000   0.00000   0.00000
 109 5   N  1S         -0.00016   0.00048   0.00040  -0.00033   0.00030
 110        2S         -0.00013   0.00040   0.00034  -0.00028   0.00025
 111        2PX        -0.00002   0.00000   0.00000   0.00001   0.00000
 112        2PY         0.00000  -0.00001   0.00001   0.00000   0.00001
 113        2PZ         0.00000   0.00002   0.00001  -0.00001   0.00001
 114        3S         -0.00003   0.00002  -0.00004   0.00000  -0.00003
 115        3PX         0.00007  -0.00003   0.00000  -0.00002   0.00002
 116        3PY         0.00002   0.00000   0.00000  -0.00002  -0.00004
 117        3PZ         0.00000   0.00000   0.00000   0.00000   0.00001
 118        4S          0.00001  -0.00003   0.00011   0.00019  -0.00050
 119        4PX        -0.00004   0.00018   0.00011   0.00006  -0.00016
 120        4PY        -0.00001  -0.00004   0.00004   0.00011  -0.00020
 121        4PZ         0.00002   0.00006   0.00006  -0.00002  -0.00001
 122        5D 0        0.00001   0.00000   0.00000   0.00000   0.00001
 123        5D+1        0.00000  -0.00001  -0.00001   0.00001   0.00000
 124        5D-1        0.00000  -0.00001   0.00000   0.00001   0.00000
 125        5D+2       -0.00002  -0.00001   0.00000   0.00001   0.00002
 126        5D-2        0.00001   0.00001   0.00001   0.00000   0.00000
 127 6   N  1S          0.00191  -0.00057   0.00066   0.00060  -0.00129
 128        2S          0.00164  -0.00049   0.00056   0.00051  -0.00108
 129        2PX        -0.00001   0.00001   0.00000   0.00001  -0.00001
 130        2PY        -0.00002   0.00001   0.00001   0.00001   0.00000
 131        2PZ         0.00000   0.00002   0.00001  -0.00002   0.00001
 132        3S         -0.00014   0.00009   0.00000   0.00005  -0.00001
 133        3PX         0.00012  -0.00008   0.00001  -0.00008  -0.00002
 134        3PY         0.00000   0.00002   0.00002  -0.00011   0.00008
 135        3PZ         0.00004  -0.00002   0.00006   0.00003   0.00001
 136        4S          0.00040  -0.00046   0.00022  -0.00012   0.00047
 137        4PX        -0.00011   0.00004   0.00033   0.00055   0.00085
 138        4PY        -0.00034  -0.00038   0.00011   0.00061   0.00024
 139        4PZ        -0.00013   0.00021  -0.00010  -0.00024   0.00003
 140        5D 0        0.00009  -0.00002   0.00003   0.00004   0.00000
 141        5D+1       -0.00001  -0.00003  -0.00002   0.00002   0.00000
 142        5D-1       -0.00002   0.00000  -0.00001   0.00000  -0.00001
 143        5D+2       -0.00004   0.00004  -0.00005  -0.00002  -0.00008
 144        5D-2       -0.00010   0.00004  -0.00002  -0.00004  -0.00002
 145 7   C  1S          0.00224  -0.00078  -0.00002   0.00003   0.00072
 146        2S          0.00185  -0.00064  -0.00001   0.00003   0.00060
 147        2PX         0.00000   0.00001   0.00001   0.00000   0.00000
 148        2PY        -0.00001  -0.00001   0.00000   0.00000   0.00005
 149        2PZ         0.00000   0.00000   0.00000   0.00000   0.00000
 150        3S          0.00004  -0.00006  -0.00001  -0.00001   0.00003
 151        3PX        -0.00003  -0.00003  -0.00006  -0.00001   0.00006
 152        3PY        -0.00005   0.00000   0.00001  -0.00006  -0.00026
 153        3PZ         0.00000   0.00000  -0.00001   0.00000  -0.00001
 154        4S          0.00028   0.00003   0.00014  -0.00007  -0.00082
 155        4PX        -0.00008   0.00010   0.00020   0.00002  -0.00004
 156        4PY        -0.00006  -0.00011  -0.00017  -0.00010  -0.00012
 157        4PZ         0.00000   0.00000   0.00001  -0.00001  -0.00001
 158        5D 0        0.00000   0.00001   0.00000   0.00001   0.00000
 159        5D+1        0.00000   0.00000   0.00000   0.00000   0.00001
 160        5D-1        0.00000   0.00000   0.00000   0.00000   0.00000
 161        5D+2        0.00001   0.00000   0.00000   0.00002   0.00011
 162        5D-2        0.00001   0.00001   0.00001   0.00001   0.00005
 163 8   H  1S         -0.00001  -0.00001  -0.00001  -0.00001  -0.00001
 164        2S          0.00000   0.00004   0.00001  -0.00001  -0.00007
 165        3S         -0.00004  -0.00017  -0.00031  -0.00002   0.00033
 166        4PX         0.00001   0.00000   0.00000   0.00000   0.00003
 167        4PY         0.00000   0.00000   0.00000   0.00000  -0.00001
 168        4PZ         0.00000   0.00000   0.00000   0.00000   0.00000
 169 9   C  1S          0.00619   0.00276  -0.00047   0.00397  -0.00198
 170        2S          0.00511   0.00228  -0.00039   0.00329  -0.00152
 171        2PX         0.00001   0.00001   0.00000   0.00000   0.00001
 172        2PY         0.00000   0.00000   0.00000  -0.00001  -0.00004
 173        2PZ         0.00000   0.00000   0.00000   0.00000  -0.00001
 174        3S          0.00013   0.00003  -0.00002   0.00002  -0.00054
 175        3PX        -0.00002  -0.00002   0.00000   0.00008   0.00083
 176        3PY         0.00002   0.00002   0.00000  -0.00006  -0.00046
 177        3PZ         0.00000   0.00000   0.00000   0.00000   0.00000
 178        4S         -0.00023   0.00000   0.00015   0.00006   0.00142
 179        4PX         0.00015   0.00000  -0.00003   0.00000  -0.00068
 180        4PY         0.00015  -0.00009  -0.00005  -0.00006  -0.00047
 181        4PZ         0.00001   0.00000  -0.00001   0.00000  -0.00004
 182        5D 0       -0.00002  -0.00001   0.00000   0.00000   0.00015
 183        5D+1        0.00000   0.00000   0.00000   0.00000  -0.00001
 184        5D-1        0.00000   0.00000   0.00000   0.00000   0.00001
 185        5D+2        0.00002   0.00001  -0.00001  -0.00003  -0.00028
 186        5D-2        0.00000  -0.00001   0.00001   0.00003   0.00025
 187 10  H  1S         -0.00001  -0.00001   0.00000  -0.00001  -0.00005
 188        2S         -0.00011  -0.00002   0.00000  -0.00006  -0.00001
 189        3S         -0.00001   0.00003   0.00003   0.00003   0.00022
 190        4PX         0.00002   0.00001   0.00000   0.00002   0.00009
 191        4PY         0.00002   0.00001   0.00000   0.00002   0.00003
 192        4PZ         0.00000   0.00000   0.00000   0.00000   0.00000
 193 11  C  1S         -0.00447  -0.00214   0.00054   0.01192   0.11234
 194        2S         -0.00368  -0.00177   0.00046   0.00985   0.09276
 195        2PX        -0.00002  -0.00001   0.00001   0.00000   0.00004
 196        2PY         0.00000   0.00005   0.00000  -0.00005  -0.00026
 197        2PZ         0.00000   0.00000   0.00000   0.00000  -0.00001
 198        3S         -0.00015   0.00000  -0.00003   0.00017   0.00210
 199        3PX        -0.00008  -0.00007   0.00004  -0.00005   0.00012
 200        3PY         0.00001   0.00006   0.00002  -0.00009  -0.00048
 201        3PZ         0.00000   0.00000   0.00000  -0.00001  -0.00002
 202        4S          0.00069  -0.00008   0.00022  -0.00025  -0.00335
 203        4PX        -0.00021   0.00009  -0.00009  -0.00002  -0.00042
 204        4PY        -0.00028   0.00004  -0.00006   0.00008   0.00146
 205        4PZ        -0.00002   0.00001   0.00000   0.00000   0.00005
 206        5D 0        0.00001   0.00000   0.00000  -0.00003  -0.00033
 207        5D+1        0.00000   0.00000   0.00000   0.00000   0.00001
 208        5D-1        0.00000   0.00000   0.00000   0.00000   0.00002
 209        5D+2       -0.00001  -0.00001   0.00000  -0.00001   0.00000
 210        5D-2        0.00002   0.00002  -0.00002   0.00002  -0.00003
 211 12  H  1S          0.00000   0.00005  -0.00001  -0.00008  -0.00051
 212        2S          0.00006   0.00011  -0.00002  -0.00024  -0.00193
 213        3S          0.00003   0.00003   0.00000  -0.00002  -0.00022
 214        4PX         0.00001   0.00000   0.00000  -0.00001  -0.00009
 215        4PY        -0.00001  -0.00002   0.00001   0.00007   0.00057
 216        4PZ         0.00000   0.00000   0.00000   0.00000   0.00002
 217 13  C  1S         -0.00337  -0.00394   0.00487  -0.00135   0.00695
 218        2S         -0.00278  -0.00325   0.00402  -0.00110   0.00584
 219        2PX         0.00000  -0.00001  -0.00001   0.00002   0.00002
 220        2PY        -0.00001   0.00000  -0.00001  -0.00001  -0.00003
 221        2PZ         0.00000   0.00000   0.00000   0.00000   0.00000
 222        3S         -0.00003  -0.00010   0.00009  -0.00006  -0.00035
 223        3PX         0.00004  -0.00001  -0.00002  -0.00007  -0.00069
 224        3PY         0.00009   0.00000   0.00003  -0.00007  -0.00068
 225        3PZ         0.00001   0.00000   0.00001   0.00000  -0.00004
 226        4S         -0.00032   0.00018  -0.00021  -0.00016   0.00146
 227        4PX        -0.00030   0.00017  -0.00021  -0.00004   0.00042
 228        4PY        -0.00034   0.00011  -0.00018   0.00004  -0.00072
 229        4PZ        -0.00002   0.00001  -0.00002   0.00000  -0.00002
 230        5D 0        0.00001   0.00001  -0.00001   0.00002   0.00012
 231        5D+1        0.00000   0.00000   0.00000   0.00000  -0.00002
 232        5D-1        0.00000   0.00000   0.00000   0.00000  -0.00002
 233        5D+2        0.00001   0.00000   0.00001  -0.00001  -0.00007
 234        5D-2        0.00001   0.00000   0.00000  -0.00004  -0.00036
 235 14  H  1S          0.00001   0.00001   0.00000   0.00000  -0.00006
 236        2S         -0.00002   0.00008  -0.00010  -0.00003  -0.00021
 237        3S          0.00004  -0.00001   0.00006   0.00000   0.00027
 238        4PX         0.00003   0.00002  -0.00002  -0.00001  -0.00014
 239        4PY         0.00001  -0.00001   0.00002   0.00000   0.00004
 240        4PZ         0.00000   0.00000   0.00000   0.00000   0.00000
 241 15  C  1S         -0.00079  -0.00040   0.00105  -0.00118   0.00221
 242        2S         -0.00065  -0.00033   0.00087  -0.00098   0.00183
 243        2PX        -0.00002   0.00000   0.00000   0.00000   0.00001
 244        2PY        -0.00001   0.00000  -0.00001   0.00001   0.00003
 245        2PZ         0.00000   0.00000   0.00000   0.00000   0.00000
 246        3S          0.00000  -0.00002  -0.00001  -0.00001   0.00007
 247        3PX         0.00006  -0.00003   0.00001   0.00000  -0.00003
 248        3PY         0.00009   0.00003  -0.00002  -0.00002  -0.00031
 249        3PZ         0.00001  -0.00001   0.00000   0.00000  -0.00002
 250        4S          0.00017   0.00066  -0.00003  -0.00034  -0.00255
 251        4PX         0.00005  -0.00035   0.00034   0.00020   0.00185
 252        4PY        -0.00015  -0.00028  -0.00002   0.00048   0.00026
 253        4PZ        -0.00001   0.00000   0.00002   0.00001   0.00007
 254        5D 0        0.00000  -0.00001   0.00001   0.00000   0.00003
 255        5D+1        0.00000   0.00000   0.00000   0.00000   0.00000
 256        5D-1        0.00000   0.00000   0.00000   0.00000  -0.00001
 257        5D+2       -0.00006  -0.00001   0.00000  -0.00001   0.00015
 258        5D-2       -0.00004   0.00000  -0.00001  -0.00001   0.00003
 259 16  C  1S         -0.00053  -0.00002   0.00135  -0.00098  -0.00037
 260        2S         -0.00040  -0.00002   0.00114  -0.00080  -0.00031
 261        2PX        -0.00009   0.00000  -0.00001  -0.00004   0.00003
 262        2PY         0.00000   0.00000   0.00000   0.00000   0.00001
 263        2PZ         0.00000   0.00000   0.00000   0.00000   0.00000
 264        3S         -0.00020   0.00001  -0.00009  -0.00005  -0.00006
 265        3PX         0.00051   0.00001   0.00014   0.00015  -0.00029
 266        3PY         0.00000   0.00003  -0.00002  -0.00003  -0.00007
 267        3PZ        -0.00001   0.00000   0.00000  -0.00001   0.00000
 268        4S          0.00167  -0.00054   0.00134   0.00096   0.00211
 269        4PX        -0.00130  -0.00051  -0.00079   0.00015   0.00082
 270        4PY        -0.00023  -0.00039   0.00002   0.00008   0.00157
 271        4PZ        -0.00002  -0.00003  -0.00005   0.00000   0.00002
 272        5D 0        0.00009   0.00000   0.00002   0.00004  -0.00005
 273        5D+1        0.00000   0.00000   0.00000   0.00000   0.00000
 274        5D-1        0.00000   0.00000   0.00000   0.00000   0.00000
 275        5D+2       -0.00023   0.00001  -0.00006  -0.00008   0.00011
 276        5D-2        0.00001   0.00000   0.00000  -0.00001  -0.00003
 277 17  C  1S          0.05468   0.00155   0.01389   0.01926  -0.02360
 278        2S          0.04506   0.00128   0.01145   0.01586  -0.01944
 279        2PX        -0.00001   0.00002  -0.00001   0.00002   0.00003
 280        2PY        -0.00012  -0.00002  -0.00004  -0.00004   0.00003
 281        2PZ        -0.00001   0.00000   0.00000  -0.00001   0.00001
 282        3S          0.00152   0.00007   0.00037   0.00050  -0.00067
 283        3PX         0.00035  -0.00004   0.00005   0.00010  -0.00013
 284        3PY         0.00018  -0.00015   0.00012   0.00012   0.00008
 285        3PZ         0.00003  -0.00003   0.00001   0.00003  -0.00001
 286        4S         -0.00174  -0.00034  -0.00129  -0.00058  -0.00002
 287        4PX        -0.00156   0.00017  -0.00096  -0.00036  -0.00035
 288        4PY         0.00019   0.00015   0.00033   0.00025  -0.00006
 289        4PZ         0.00006  -0.00002   0.00011   0.00006   0.00005
 290        5D 0       -0.00022   0.00001  -0.00005  -0.00009   0.00009
 291        5D+1       -0.00002   0.00000  -0.00001  -0.00001  -0.00001
 292        5D-1        0.00000   0.00002  -0.00001  -0.00002  -0.00001
 293        5D+2        0.00012  -0.00002   0.00003   0.00005  -0.00003
 294        5D-2       -0.00019   0.00003  -0.00006  -0.00006   0.00003
 295 18  H  1S         -0.00011  -0.00004  -0.00001  -0.00003   0.00005
 296        2S         -0.00094  -0.00004  -0.00042  -0.00035   0.00011
 297        3S         -0.00016  -0.00002  -0.00020  -0.00003  -0.00016
 298        4PX        -0.00014   0.00000  -0.00003  -0.00007   0.00007
 299        4PY         0.00032  -0.00001   0.00012   0.00011  -0.00005
 300        4PZ         0.00003   0.00000   0.00001   0.00001   0.00000
 301 19  Cl 1S          0.00009   0.00020   0.00048   0.00053   0.00009
 302        2S          0.00015   0.00033   0.00078   0.00085   0.00017
 303        3S         -0.00003  -0.00005  -0.00007  -0.00003  -0.00012
 304        4S         -0.00004  -0.00008  -0.00011  -0.00007  -0.00014
 305        5S          0.00001   0.00001   0.00000   0.00001  -0.00003
 306        6S         -0.00001  -0.00001   0.00000  -0.00001   0.00005
 307        7PX        -0.00004  -0.00007  -0.00001  -0.00007   0.00008
 308        7PY         0.00000   0.00000  -0.00002   0.00002   0.00000
 309        7PZ         0.00005   0.00011   0.00009  -0.00001   0.00025
 310        8PX         0.00002   0.00002   0.00000   0.00003  -0.00002
 311        8PY         0.00000   0.00000   0.00001  -0.00001   0.00000
 312        8PZ        -0.00002  -0.00004  -0.00003   0.00000  -0.00008
 313        9PX        -0.00001   0.00000  -0.00001  -0.00001  -0.00001
 314        9PY         0.00000   0.00000   0.00000   0.00000   0.00000
 315        9PZ         0.00000   0.00001   0.00001   0.00000   0.00001
 316       10PX         0.00001   0.00000   0.00001   0.00000   0.00002
 317       10PY         0.00000   0.00000   0.00000   0.00000   0.00001
 318       10PZ         0.00000   0.00001   0.00000   0.00000   0.00000
 319       11PX        -0.00001   0.00000  -0.00001  -0.00001  -0.00003
 320       11PY         0.00000   0.00001   0.00001   0.00000  -0.00002
 321       11PZ         0.00000  -0.00001   0.00000   0.00000  -0.00001
 322       12D 0        0.00000   0.00000   0.00000   0.00000   0.00000
 323       12D+1        0.00000   0.00000   0.00000   0.00000   0.00000
 324       12D-1        0.00000   0.00000   0.00000   0.00000   0.00000
 325       12D+2        0.00000   0.00000   0.00000   0.00000   0.00000
 326       12D-2        0.00000   0.00000   0.00000   0.00000   0.00000
 327 20  N  1S         -0.00002  -0.00013   0.00000  -0.00001   0.00000
 328        2S         -0.00002  -0.00011   0.00000  -0.00001   0.00000
 329        2PX         0.00000   0.00000   0.00000   0.00000   0.00000
 330        2PY         0.00000   0.00000   0.00000   0.00000   0.00000
 331        2PZ         0.00000   0.00000   0.00000   0.00000   0.00000
 332        3S          0.00001   0.00000   0.00000  -0.00002  -0.00003
 333        3PX         0.00000   0.00000   0.00000   0.00000   0.00001
 334        3PY        -0.00001  -0.00002  -0.00001  -0.00002  -0.00001
 335        3PZ         0.00000   0.00000   0.00000   0.00000   0.00000
 336        4S         -0.00007   0.00016  -0.00006   0.00032   0.00055
 337        4PX         0.00000   0.00009   0.00003   0.00005  -0.00007
 338        4PY         0.00002   0.00010   0.00008  -0.00008  -0.00032
 339        4PZ        -0.00001   0.00000   0.00000   0.00000  -0.00004
 340        5D 0        0.00000   0.00000   0.00000  -0.00001  -0.00002
 341        5D+1        0.00000   0.00000   0.00000   0.00000   0.00000
 342        5D-1        0.00000   0.00000   0.00000   0.00000   0.00000
 343        5D+2        0.00000   0.00000   0.00000   0.00000   0.00000
 344        5D-2        0.00000   0.00000   0.00000   0.00000   0.00000
 345 21  N  1S          0.00001  -0.00002   0.00001   0.00004  -0.00017
 346        2S          0.00001  -0.00002   0.00002   0.00004  -0.00015
 347        2PX         0.00000   0.00000   0.00000   0.00000   0.00000
 348        2PY         0.00001   0.00000   0.00001   0.00001  -0.00001
 349        2PZ         0.00000   0.00000   0.00000   0.00000   0.00000
 350        3S         -0.00003   0.00004  -0.00007  -0.00002   0.00005
 351        3PX         0.00000   0.00000   0.00000  -0.00001  -0.00001
 352        3PY        -0.00003  -0.00002  -0.00002  -0.00002   0.00004
 353        3PZ         0.00001   0.00002  -0.00001   0.00001  -0.00001
 354        4S          0.00036  -0.00015   0.00069   0.00021  -0.00129
 355        4PX         0.00006   0.00015   0.00034   0.00014  -0.00053
 356        4PY         0.00005   0.00034   0.00021   0.00001  -0.00047
 357        4PZ        -0.00002  -0.00006   0.00003  -0.00004   0.00006
 358        5D 0        0.00000   0.00001  -0.00001  -0.00001  -0.00003
 359        5D+1        0.00000  -0.00001   0.00000   0.00000   0.00000
 360        5D-1        0.00000   0.00000   0.00000   0.00000   0.00000
 361        5D+2       -0.00001   0.00002   0.00001   0.00000  -0.00001
 362        5D-2        0.00000   0.00001   0.00000   0.00000  -0.00001
 363 22  N  1S         -0.00057  -0.00084  -0.00013  -0.00049  -0.00083
 364        2S         -0.00047  -0.00070  -0.00010  -0.00041  -0.00072
 365        2PX         0.00001   0.00000   0.00002   0.00001  -0.00002
 366        2PY         0.00000  -0.00001   0.00001   0.00000   0.00004
 367        2PZ         0.00001   0.00003   0.00000   0.00001   0.00000
 368        3S         -0.00002  -0.00002   0.00001  -0.00002   0.00012
 369        3PX        -0.00004  -0.00004  -0.00009  -0.00004   0.00020
 370        3PY         0.00001   0.00002  -0.00001  -0.00001  -0.00008
 371        3PZ         0.00000   0.00000   0.00001  -0.00002   0.00002
 372        4S          0.00017  -0.00008  -0.00071   0.00009   0.00168
 373        4PX         0.00023   0.00020   0.00032   0.00014  -0.00051
 374        4PY        -0.00003  -0.00006   0.00030  -0.00002  -0.00071
 375        4PZ        -0.00002   0.00014   0.00006   0.00008  -0.00014
 376        5D 0        0.00001   0.00000   0.00001   0.00000  -0.00003
 377        5D+1        0.00000   0.00002   0.00001   0.00001  -0.00002
 378        5D-1        0.00001   0.00001  -0.00001   0.00000   0.00001
 379        5D+2        0.00001   0.00001   0.00000  -0.00001  -0.00003
 380        5D-2        0.00000  -0.00001  -0.00001   0.00000  -0.00002
 381 23  N  1S          0.00053   0.00127  -0.00063   0.00092  -0.00007
 382        2S          0.00046   0.00108  -0.00051   0.00078  -0.00008
 383        2PX         0.00004  -0.00002   0.00003   0.00001  -0.00006
 384        2PY         0.00000   0.00002   0.00002   0.00003  -0.00002
 385        2PZ         0.00002   0.00003  -0.00001   0.00001   0.00003
 386        3S         -0.00014  -0.00002  -0.00008  -0.00016   0.00010
 387        3PX        -0.00019   0.00005  -0.00008  -0.00012   0.00002
 388        3PY        -0.00008   0.00013  -0.00009  -0.00006   0.00029
 389        3PZ        -0.00007   0.00002   0.00004   0.00003   0.00004
 390        4S          0.00088   0.00012   0.00013   0.00100  -0.00221
 391        4PX         0.00023  -0.00036  -0.00010   0.00091   0.00218
 392        4PY        -0.00066  -0.00044   0.00049   0.00046  -0.00036
 393        4PZ         0.00037   0.00018  -0.00018  -0.00004   0.00021
 394        5D 0       -0.00001   0.00004   0.00003  -0.00002  -0.00011
 395        5D+1        0.00002   0.00005   0.00001   0.00001   0.00002
 396        5D-1        0.00000   0.00000  -0.00001   0.00001   0.00003
 397        5D+2       -0.00011   0.00000  -0.00002   0.00001   0.00025
 398        5D-2       -0.00001  -0.00008  -0.00007   0.00001   0.00018
 399 24  C  1S         -0.00033  -0.00032   0.00065  -0.00008  -0.00040
 400        2S         -0.00028  -0.00026   0.00054  -0.00007  -0.00033
 401        2PX         0.00000   0.00001   0.00000   0.00000   0.00001
 402        2PY         0.00000   0.00000   0.00000   0.00001   0.00003
 403        2PZ         0.00000   0.00000   0.00000   0.00000   0.00000
 404        3S          0.00002   0.00002   0.00003   0.00002  -0.00006
 405        3PX         0.00003  -0.00002  -0.00001   0.00000  -0.00002
 406        3PY        -0.00002  -0.00001   0.00004  -0.00011  -0.00021
 407        3PZ         0.00001   0.00000   0.00000  -0.00001  -0.00001
 408        4S         -0.00008   0.00017   0.00006   0.00016   0.00038
 409        4PX        -0.00020   0.00013   0.00006   0.00001   0.00027
 410        4PY         0.00007  -0.00009  -0.00009  -0.00008  -0.00014
 411        4PZ        -0.00001   0.00000   0.00000   0.00000   0.00000
 412        5D 0        0.00000   0.00000   0.00000   0.00000  -0.00001
 413        5D+1        0.00000   0.00000   0.00000   0.00000   0.00000
 414        5D-1        0.00000   0.00000   0.00000   0.00000   0.00000
 415        5D+2       -0.00001  -0.00001   0.00000  -0.00005  -0.00007
 416        5D-2        0.00000  -0.00001   0.00000  -0.00002  -0.00004
 417 25  H  1S          0.00000   0.00001   0.00000   0.00000   0.00000
 418        2S         -0.00001  -0.00001  -0.00002   0.00002   0.00008
 419        3S         -0.00014   0.00009   0.00009  -0.00001   0.00005
 420        4PX         0.00000   0.00000   0.00000   0.00001   0.00002
 421        4PY         0.00000   0.00000   0.00000   0.00000  -0.00001
 422        4PZ         0.00000   0.00000   0.00000   0.00000   0.00000
 423 26  C  1S         -0.00229   0.00011   0.00116  -0.00296  -0.00057
 424        2S         -0.00190   0.00008   0.00096  -0.00248  -0.00054
 425        2PX         0.00000   0.00001   0.00000   0.00000   0.00000
 426        2PY         0.00000   0.00000   0.00000  -0.00002  -0.00002
 427        2PZ         0.00000   0.00000   0.00000   0.00000  -0.00001
 428        3S         -0.00001   0.00007   0.00002   0.00011   0.00029
 429        3PX         0.00005   0.00004  -0.00002   0.00025   0.00054
 430        3PY        -0.00001  -0.00001   0.00002  -0.00015  -0.00032
 431        3PZ         0.00000   0.00000   0.00000   0.00000   0.00000
 432        4S          0.00030  -0.00036  -0.00006  -0.00036  -0.00106
 433        4PX         0.00012  -0.00019   0.00001  -0.00019  -0.00052
 434        4PY         0.00002  -0.00016  -0.00010  -0.00017  -0.00017
 435        4PZ         0.00001  -0.00001  -0.00001  -0.00001  -0.00004
 436        5D 0        0.00000   0.00000   0.00000  -0.00004  -0.00010
 437        5D+1        0.00000   0.00000   0.00000   0.00000   0.00000
 438        5D-1        0.00000   0.00000   0.00000   0.00000  -0.00001
 439        5D+2        0.00001   0.00001  -0.00001   0.00009   0.00019
 440        5D-2       -0.00001  -0.00001   0.00001  -0.00008  -0.00017
 441 27  H  1S          0.00001   0.00001   0.00000   0.00003   0.00003
 442        2S          0.00004  -0.00004  -0.00003   0.00005   0.00005
 443        3S          0.00001  -0.00006  -0.00001  -0.00008  -0.00016
 444        4PX         0.00001   0.00000  -0.00001   0.00004   0.00006
 445        4PY         0.00001   0.00000   0.00000   0.00002   0.00002
 446        4PZ         0.00000   0.00000   0.00000   0.00000   0.00000
 447 28  C  1S         -0.00546  -0.00645   0.00340  -0.03626  -0.07316
 448        2S         -0.00451  -0.00532   0.00281  -0.02995  -0.06043
 449        2PX        -0.00001   0.00000   0.00000   0.00001   0.00004
 450        2PY         0.00001   0.00001   0.00001  -0.00009  -0.00021
 451        2PZ         0.00000   0.00000   0.00000  -0.00001  -0.00001
 452        3S         -0.00011  -0.00016   0.00008  -0.00065  -0.00128
 453        3PX        -0.00003  -0.00002   0.00002   0.00001   0.00010
 454        3PY         0.00001   0.00001   0.00002  -0.00015  -0.00035
 455        3PZ         0.00000   0.00000   0.00000  -0.00001  -0.00001
 456        4S          0.00005   0.00057   0.00004   0.00108   0.00168
 457        4PX         0.00016  -0.00003   0.00014  -0.00008  -0.00068
 458        4PY        -0.00008   0.00030  -0.00002   0.00044   0.00086
 459        4PZ         0.00000   0.00001   0.00001   0.00001   0.00002
 460        5D 0        0.00002   0.00002  -0.00001   0.00010   0.00021
 461        5D+1        0.00000   0.00000   0.00000  -0.00001  -0.00001
 462        5D-1        0.00000   0.00000   0.00000  -0.00001  -0.00001
 463        5D+2        0.00001   0.00000   0.00000   0.00001   0.00000
 464        5D-2       -0.00001  -0.00001   0.00001   0.00000   0.00003
 465 29  H  1S          0.00000   0.00000  -0.00001   0.00017   0.00038
 466        2S          0.00001   0.00007  -0.00006   0.00062   0.00139
 467        3S         -0.00006   0.00003  -0.00001   0.00006   0.00020
 468        4PX        -0.00001  -0.00001   0.00000  -0.00003  -0.00005
 469        4PY         0.00002   0.00003  -0.00002   0.00019   0.00039
 470        4PZ         0.00000   0.00000   0.00000   0.00001   0.00001
 471 30  C  1S          0.00235   0.00223  -0.00247  -0.00229  -0.00841
 472        2S          0.00193   0.00183  -0.00203  -0.00192  -0.00701
 473        2PX         0.00000  -0.00001   0.00000   0.00001   0.00002
 474        2PY         0.00000   0.00000   0.00000  -0.00001  -0.00004
 475        2PZ         0.00000   0.00000   0.00000   0.00000   0.00000
 476        3S          0.00009   0.00011  -0.00006   0.00012   0.00011
 477        3PX        -0.00004  -0.00005   0.00002  -0.00024  -0.00045
 478        3PY        -0.00002  -0.00007   0.00000  -0.00021  -0.00040
 479        3PZ         0.00000   0.00000   0.00001  -0.00002  -0.00002
 480        4S          0.00024  -0.00092   0.00008  -0.00052  -0.00039
 481        4PX         0.00006   0.00040   0.00009   0.00018  -0.00032
 482        4PY         0.00034  -0.00025   0.00021  -0.00019  -0.00101
 483        4PZ         0.00001   0.00000   0.00001   0.00000  -0.00008
 484        5D 0       -0.00002  -0.00001   0.00001  -0.00004  -0.00007
 485        5D+1        0.00000   0.00000   0.00000   0.00001   0.00002
 486        5D-1        0.00000   0.00000   0.00000   0.00001   0.00001
 487        5D+2       -0.00001   0.00002   0.00000   0.00001   0.00005
 488        5D-2        0.00002   0.00002  -0.00001   0.00012   0.00024
 489 31  H  1S          0.00000   0.00000   0.00001   0.00002   0.00003
 490        2S         -0.00003  -0.00009   0.00001   0.00008   0.00030
 491        3S          0.00009  -0.00012   0.00001  -0.00010  -0.00027
 492        4PX         0.00000   0.00001  -0.00001  -0.00005  -0.00010
 493        4PY        -0.00001  -0.00001   0.00000   0.00001   0.00005
 494        4PZ         0.00000   0.00000   0.00000   0.00000   0.00000
 495 32  C  1S         -0.00046  -0.00002   0.00047  -0.00151  -0.00138
 496        2S         -0.00038  -0.00002   0.00039  -0.00125  -0.00115
 497        2PX        -0.00001   0.00000   0.00000   0.00000   0.00001
 498        2PY         0.00000   0.00000   0.00000   0.00001   0.00002
 499        2PZ         0.00000   0.00000   0.00000   0.00000   0.00000
 500        3S          0.00004   0.00001   0.00005  -0.00002  -0.00012
 501        3PX         0.00003  -0.00004  -0.00001   0.00000  -0.00002
 502        3PY         0.00002   0.00000  -0.00004  -0.00009  -0.00021
 503        3PZ        -0.00001  -0.00001   0.00000   0.00000  -0.00003
 504        4S         -0.00106  -0.00054  -0.00071   0.00021   0.00404
 505        4PX        -0.00067  -0.00013  -0.00033   0.00047   0.00268
 506        4PY         0.00002  -0.00107  -0.00011  -0.00016   0.00117
 507        4PZ         0.00001  -0.00003  -0.00001  -0.00002   0.00019
 508        5D 0        0.00002   0.00001   0.00000   0.00000  -0.00005
 509        5D+1        0.00000   0.00000   0.00000   0.00000   0.00000
 510        5D-1        0.00000   0.00000   0.00000   0.00000   0.00001
 511        5D+2        0.00001  -0.00002  -0.00001  -0.00004  -0.00008
 512        5D-2        0.00001  -0.00002  -0.00001   0.00000   0.00001
 513 33  C  1S         -0.00099   0.00088  -0.00086   0.00015   0.00099
 514        2S         -0.00083   0.00074  -0.00071   0.00012   0.00079
 515        2PX        -0.00002   0.00002   0.00002  -0.00003  -0.00003
 516        2PY        -0.00001   0.00001   0.00000   0.00000   0.00002
 517        2PZ         0.00000   0.00000   0.00000   0.00000  -0.00001
 518        3S         -0.00004   0.00001  -0.00004   0.00007   0.00019
 519        3PX         0.00016  -0.00015  -0.00005   0.00004  -0.00003
 520        3PY         0.00003   0.00004   0.00000  -0.00002  -0.00009
 521        3PZ         0.00002   0.00000   0.00000  -0.00001   0.00001
 522        4S          0.00143   0.00012   0.00046  -0.00135  -0.00471
 523        4PX         0.00012  -0.00144  -0.00032  -0.00069   0.00113
 524        4PY        -0.00074  -0.00022  -0.00045   0.00002   0.00256
 525        4PZ        -0.00003  -0.00004  -0.00005   0.00003  -0.00008
 526        5D 0       -0.00004   0.00005   0.00001  -0.00001  -0.00001
 527        5D+1        0.00000  -0.00001   0.00000   0.00000   0.00000
 528        5D-1        0.00000   0.00000   0.00000   0.00000  -0.00001
 529        5D+2        0.00008  -0.00009  -0.00003   0.00002   0.00002
 530        5D-2        0.00001  -0.00001   0.00001   0.00002   0.00001
 531 34  C  1S         -0.02674   0.02016   0.00838  -0.01181  -0.00423
 532        2S         -0.02203   0.01660   0.00689  -0.00971  -0.00349
 533        2PX         0.00003   0.00002   0.00001   0.00001   0.00002
 534        2PY        -0.00004   0.00001   0.00001  -0.00001  -0.00007
 535        2PZ         0.00000   0.00001   0.00000  -0.00001   0.00003
 536        3S         -0.00080   0.00053   0.00033  -0.00046  -0.00013
 537        3PX        -0.00007  -0.00003  -0.00007  -0.00002   0.00006
 538        3PY        -0.00019  -0.00017  -0.00004   0.00002   0.00047
 539        3PZ        -0.00003  -0.00005   0.00000   0.00001   0.00001
 540        4S         -0.00039   0.00103   0.00030   0.00155   0.00054
 541        4PX         0.00078  -0.00034   0.00023  -0.00067  -0.00197
 542        4PY         0.00007   0.00022   0.00027   0.00063  -0.00020
 543        4PZ        -0.00008   0.00003   0.00009   0.00001   0.00022
 544        5D 0        0.00009  -0.00011  -0.00004   0.00003   0.00005
 545        5D+1        0.00000   0.00000   0.00000   0.00000   0.00005
 546        5D-1       -0.00004  -0.00001   0.00002   0.00000   0.00001
 547        5D+2        0.00000   0.00005   0.00002   0.00000  -0.00011
 548        5D-2        0.00002  -0.00006  -0.00004   0.00003   0.00010
 549 35  H  1S          0.00007   0.00002   0.00001  -0.00001  -0.00003
 550        2S          0.00020  -0.00013  -0.00008   0.00029   0.00078
 551        3S         -0.00023   0.00025   0.00005   0.00019   0.00034
 552        4PX        -0.00010   0.00009   0.00001  -0.00003   0.00003
 553        4PY         0.00007  -0.00009  -0.00005   0.00007   0.00025
 554        4PZ         0.00000   0.00000   0.00000   0.00001   0.00004
 555 36  C  1S          0.01332   0.00571   0.01276   0.00277   0.00542
 556        2S          0.01121   0.00462   0.01065   0.00239   0.00461
 557        2PX         0.00000   0.00006  -0.00002   0.00002  -0.00002
 558        2PY         0.00020   0.00012   0.00030   0.00011   0.00012
 559        2PZ        -0.00003   0.00000  -0.00008  -0.00008  -0.00005
 560        3S         -0.00075   0.00047  -0.00041  -0.00044  -0.00050
 561        3PX         0.00101  -0.00007   0.00091   0.00014   0.00063
 562        3PY        -0.00044  -0.00126  -0.00167   0.00041  -0.00013
 563        3PZ         0.00078   0.00093   0.00159  -0.00026   0.00033
 564        4S         -0.00292  -0.00458   0.00002   0.00520   0.00352
 565        4PX         0.00007   0.00215   0.00002  -0.00107  -0.00152
 566        4PY        -0.00029   0.00248  -0.00017  -0.00200  -0.00018
 567        4PZ         0.00034  -0.00097   0.00025   0.00101  -0.00023
 568        5D 0        0.00002  -0.00004  -0.00001   0.00003   0.00003
 569        5D+1       -0.00043  -0.00021  -0.00069  -0.00005  -0.00022
 570        5D-1        0.00013  -0.00038  -0.00017   0.00017   0.00019
 571        5D+2       -0.00021  -0.00041  -0.00060   0.00007  -0.00004
 572        5D-2        0.00046   0.00027   0.00076   0.00001   0.00023
 573 37  C  1S          0.11029   0.05804   0.17357   0.00142   0.13116
 574        2S          0.09147   0.04777   0.14349   0.00126   0.10820
 575        2PX         0.00019  -0.00001   0.00016   0.00003   0.00013
 576        2PY        -0.00004   0.00010   0.00000  -0.00005  -0.00010
 577        2PZ         0.00026  -0.00003   0.00025   0.00008   0.00020
 578        3S          0.00005   0.00171   0.00247  -0.00031   0.00296
 579        3PX         0.00252  -0.00072   0.00175   0.00048  -0.00038
 580        3PY         0.00079  -0.00051   0.00017   0.00019  -0.00029
 581        3PZ         0.00036   0.00019   0.00057   0.00006   0.00020
 582        4S          0.00124   0.00047  -0.00282  -0.00198  -0.00545
 583        4PX        -0.00015  -0.00065   0.00040   0.00088   0.00044
 584        4PY        -0.00146  -0.00035   0.00061   0.00102   0.00202
 585        4PZ         0.00107   0.00013  -0.00016  -0.00046  -0.00123
 586        5D 0        0.00037  -0.00025   0.00012   0.00012  -0.00025
 587        5D+1        0.00011   0.00010   0.00025  -0.00003   0.00007
 588        5D-1       -0.00042  -0.00010  -0.00052   0.00001  -0.00029
 589        5D+2       -0.00065   0.00032  -0.00029  -0.00016   0.00021
 590        5D-2       -0.00053   0.00017  -0.00040  -0.00012   0.00021
 591 38  C  1S          0.01146  -0.21642  -0.12467   0.13298   0.03799
 592        2S          0.00957  -0.17870  -0.10298   0.10972   0.03141
 593        2PX        -0.00020  -0.00035  -0.00043   0.00028   0.00003
 594        2PY         0.00005  -0.00056  -0.00024   0.00031   0.00008
 595        2PZ        -0.00004   0.00033   0.00011  -0.00017  -0.00003
 596        3S         -0.00049  -0.00390  -0.00224   0.00268   0.00049
 597        3PX        -0.00023   0.00026  -0.00171  -0.00180  -0.00026
 598        3PY        -0.00049  -0.00044  -0.00141  -0.00062  -0.00031
 599        3PZ         0.00032   0.00041   0.00057  -0.00006   0.00015
 600        4S          0.00113   0.01098   0.00132  -0.01024  -0.00313
 601        4PX        -0.00115  -0.00343  -0.00082   0.00331   0.00122
 602        4PY         0.00048   0.00204  -0.00010  -0.00234  -0.00060
 603        4PZ        -0.00056  -0.00228  -0.00010   0.00241   0.00075
 604        5D 0       -0.00006   0.00044  -0.00012  -0.00062  -0.00012
 605        5D+1        0.00014  -0.00017  -0.00004   0.00010   0.00009
 606        5D-1        0.00009   0.00054   0.00053  -0.00015   0.00002
 607        5D+2        0.00023  -0.00028   0.00052   0.00076   0.00023
 608        5D-2       -0.00009  -0.00031   0.00019   0.00060   0.00003
 609 39  C  1S          0.32440  -0.10542   0.20138   0.09228  -0.03543
 610        2S          0.26782  -0.08716   0.16637   0.07623  -0.02922
 611        2PX         0.00004  -0.00037  -0.00014   0.00023  -0.00032
 612        2PY        -0.00023  -0.00013   0.00015   0.00027   0.00014
 613        2PZ         0.00036  -0.00005   0.00003  -0.00004  -0.00010
 614        3S          0.00629  -0.00121   0.00334   0.00135  -0.00083
 615        3PX        -0.00070  -0.00105  -0.00140   0.00019  -0.00154
 616        3PY        -0.00101  -0.00058  -0.00084  -0.00027  -0.00054
 617        3PZ         0.00074   0.00010   0.00045   0.00033   0.00008
 618        4S         -0.00971  -0.00040  -0.00350   0.00177   0.00351
 619        4PX        -0.00293  -0.00067  -0.00103   0.00082   0.00104
 620        4PY         0.00204   0.00019   0.00082  -0.00026  -0.00080
 621        4PZ        -0.00183  -0.00035  -0.00057   0.00050   0.00091
 622        5D 0       -0.00027   0.00021   0.00002  -0.00007   0.00027
 623        5D+1        0.00033  -0.00014   0.00019   0.00005  -0.00001
 624        5D-1       -0.00093   0.00009  -0.00066  -0.00036  -0.00012
 625        5D+2       -0.00014  -0.00032  -0.00042  -0.00014  -0.00046
 626        5D-2       -0.00005  -0.00008  -0.00022   0.00002  -0.00028
 627 40  C  1S         -0.00755   0.12124  -0.17075  -0.28988  -0.01842
 628        2S         -0.00610   0.09980  -0.14093  -0.23910  -0.01520
 629        2PX        -0.00009   0.00099   0.00028  -0.00099  -0.00022
 630        2PY         0.00063   0.00079   0.00050  -0.00056   0.00008
 631        2PZ        -0.00040  -0.00031  -0.00022   0.00015  -0.00010
 632        3S         -0.00080   0.00372  -0.00355  -0.00665  -0.00046
 633        3PX         0.00018   0.00240   0.00167  -0.00228  -0.00095
 634        3PY         0.00035   0.00203   0.00046  -0.00144   0.00014
 635        3PZ        -0.00011  -0.00079   0.00017   0.00041  -0.00031
 636        4S         -0.00322  -0.00778   0.00290   0.01150   0.00254
 637        4PX        -0.00012  -0.00026   0.00053   0.00049   0.00019
 638        4PY        -0.00045  -0.00303   0.00169   0.00446   0.00117
 639        4PZ         0.00029   0.00194  -0.00097  -0.00283  -0.00075
 640        5D 0       -0.00001  -0.00054   0.00002   0.00066   0.00009
 641        5D+1       -0.00013   0.00027  -0.00032  -0.00027   0.00011
 642        5D-1        0.00005  -0.00023   0.00054   0.00060  -0.00005
 643        5D+2       -0.00005   0.00071   0.00017  -0.00058  -0.00009
 644        5D-2        0.00015   0.00033   0.00036  -0.00045  -0.00025
 645 41  C  1S         -0.01787  -0.06815   0.00885   0.00235  -0.04472
 646        2S         -0.01457  -0.05633   0.00734   0.00184  -0.03695
 647        2PX         0.00010  -0.00025   0.00000   0.00050   0.00015
 648        2PY        -0.00001   0.00035  -0.00007  -0.00038  -0.00002
 649        2PZ         0.00015  -0.00036   0.00014   0.00045   0.00009
 650        3S         -0.00106  -0.00100   0.00004   0.00049  -0.00064
 651        3PX        -0.00033  -0.00049   0.00077   0.00180   0.00010
 652        3PY        -0.00244   0.00131  -0.00266  -0.00221  -0.00013
 653        3PZ         0.00174  -0.00108   0.00213   0.00204   0.00017
 654        4S          0.00484   0.00528  -0.00023  -0.00537  -0.00157
 655        4PX         0.00295   0.00209   0.00000  -0.00247  -0.00065
 656        4PY         0.00114   0.00081  -0.00009  -0.00108  -0.00041
 657        4PZ         0.00009  -0.00012   0.00015   0.00020   0.00016
 658        5D 0        0.00003   0.00009  -0.00005  -0.00002   0.00006
 659        5D+1        0.00038  -0.00027   0.00076   0.00067   0.00002
 660        5D-1        0.00083   0.00009   0.00038  -0.00010   0.00005
 661        5D+2        0.00085  -0.00022   0.00084   0.00038  -0.00003
 662        5D-2       -0.00042   0.00021  -0.00080  -0.00075  -0.00009
 663 42  H  1S         -0.00063  -0.00003  -0.00063  -0.00011  -0.00041
 664        2S         -0.00178  -0.00028  -0.00260  -0.00049  -0.00202
 665        3S          0.00082   0.00005   0.00033  -0.00020  -0.00022
 666        4PX         0.00025   0.00001   0.00026   0.00002   0.00014
 667        4PY         0.00072   0.00009   0.00081   0.00007   0.00051
 668        4PZ        -0.00045  -0.00006  -0.00052  -0.00005  -0.00034
 669 43  H  1S         -0.00024   0.00078   0.00019  -0.00044  -0.00014
 670        2S         -0.00022   0.00344   0.00151  -0.00212  -0.00073
 671        3S          0.00044   0.00041  -0.00026  -0.00071  -0.00012
 672        4PX         0.00013  -0.00078  -0.00050   0.00033   0.00015
 673        4PY        -0.00010   0.00047   0.00025  -0.00024  -0.00011
 674        4PZ         0.00010  -0.00052  -0.00030   0.00025   0.00012
 675 44  H  1S         -0.00099   0.00060  -0.00038  -0.00029   0.00041
 676        2S         -0.00464   0.00161  -0.00243  -0.00100   0.00111
 677        3S         -0.00003  -0.00020   0.00042   0.00034   0.00057
 678        4PX        -0.00123   0.00038  -0.00078  -0.00030   0.00008
 679        4PY         0.00077  -0.00029   0.00048   0.00020  -0.00009
 680        4PZ        -0.00085   0.00030  -0.00052  -0.00021   0.00008
 681 45  H  1S         -0.00069  -0.00102  -0.00019   0.00120  -0.00003
 682        2S         -0.00101  -0.00291   0.00143   0.00483   0.00030
 683        3S         -0.00040  -0.00133  -0.00043   0.00094   0.00015
 684        4PX        -0.00004  -0.00003   0.00020   0.00022  -0.00001
 685        4PY        -0.00012  -0.00036   0.00064   0.00111   0.00007
 686        4PZ         0.00008   0.00024  -0.00038  -0.00070  -0.00005
 687 46  H  1S          0.00000   0.00038   0.00003  -0.00032   0.00001
 688        2S          0.00046   0.00143  -0.00003  -0.00082   0.00027
 689        3S          0.00094   0.00040   0.00017  -0.00093  -0.00033
 690        4PX        -0.00016   0.00034  -0.00006   0.00010   0.00019
 691        4PY        -0.00012   0.00018  -0.00009  -0.00005   0.00007
 692        4PZ         0.00005  -0.00004   0.00005   0.00006   0.00000
 693 47  C  1S          0.00000  -0.01396  -0.00081  -0.00966  -0.02973
 694        2S          0.00016  -0.01145  -0.00057  -0.00803  -0.02518
 695        2PX         0.00009   0.00002  -0.00001   0.00005  -0.00006
 696        2PY        -0.00007   0.00030   0.00018   0.00020   0.00047
 697        2PZ         0.00006   0.00000  -0.00010  -0.00002  -0.00011
 698        3S         -0.00068  -0.00053  -0.00030  -0.00009   0.00255
 699        3PX        -0.00081   0.00053  -0.00005   0.00030   0.00254
 700        3PY        -0.00007  -0.00284  -0.00167  -0.00072  -0.00016
 701        3PZ        -0.00022   0.00237   0.00114   0.00072   0.00119
 702        4S          0.00105   0.01071  -0.00302   0.00482  -0.01379
 703        4PX         0.00099   0.00407  -0.00016   0.00396  -0.00843
 704        4PY         0.00280   0.00326  -0.00119   0.00134  -0.00062
 705        4PZ        -0.00151  -0.00090   0.00075   0.00022  -0.00142
 706        5D 0        0.00003   0.00007   0.00005  -0.00003  -0.00007
 707        5D+1       -0.00030   0.00074   0.00041   0.00033   0.00080
 708        5D-1        0.00024   0.00068   0.00048   0.00003  -0.00080
 709        5D+2       -0.00003   0.00095   0.00060   0.00028   0.00003
 710        5D-2        0.00028  -0.00087  -0.00046  -0.00032  -0.00086
 711 48  C  1S          0.04058  -0.15617  -0.01691  -0.10767  -0.48135
 712        2S          0.03395  -0.12904  -0.01401  -0.08894  -0.39722
 713        2PX        -0.00018   0.00014  -0.00008   0.00032   0.00020
 714        2PY         0.00011   0.00015   0.00014  -0.00002  -0.00038
 715        2PZ        -0.00024   0.00011  -0.00006   0.00020   0.00072
 716        3S         -0.00134  -0.00227  -0.00023  -0.00166  -0.01037
 717        3PX        -0.00299   0.00131   0.00123  -0.00004  -0.00084
 718        3PY        -0.00090  -0.00020   0.00013  -0.00056  -0.00035
 719        3PZ        -0.00029   0.00065   0.00027   0.00048   0.00054
 720        4S          0.00192  -0.00363   0.00220  -0.00390   0.02331
 721        4PX        -0.00065  -0.00102   0.00093  -0.00046   0.00142
 722        4PY         0.00120  -0.00227   0.00127  -0.00194   0.00837
 723        4PZ        -0.00113   0.00153  -0.00053   0.00135  -0.00531
 724        5D 0        0.00055   0.00000  -0.00022   0.00017   0.00074
 725        5D+1        0.00008  -0.00029  -0.00024   0.00005  -0.00027
 726        5D-1       -0.00027   0.00048   0.00011   0.00019   0.00116
 727        5D+2       -0.00081   0.00011   0.00019  -0.00010  -0.00048
 728        5D-2       -0.00070   0.00030   0.00051  -0.00026  -0.00053
 729 49  C  1S          0.11983   0.40530   0.17085   0.03279  -0.15658
 730        2S          0.09893   0.33464   0.14131   0.02711  -0.12959
 731        2PX        -0.00010  -0.00091  -0.00028  -0.00009  -0.00030
 732        2PY        -0.00039  -0.00093  -0.00036   0.00000   0.00026
 733        2PZ         0.00024   0.00053   0.00019   0.00003  -0.00020
 734        3S          0.00209   0.00751   0.00211   0.00066  -0.00146
 735        3PX         0.00108  -0.00011  -0.00236  -0.00171  -0.00005
 736        3PY         0.00042  -0.00118  -0.00155  -0.00075  -0.00083
 737        3PZ         0.00001   0.00090   0.00044   0.00015   0.00059
 738        4S         -0.00718  -0.02008   0.00240  -0.00610   0.01322
 739        4PX        -0.00147  -0.00720   0.00093  -0.00281   0.00525
 740        4PY         0.00151   0.00374  -0.00141   0.00114  -0.00214
 741        4PZ        -0.00147  -0.00431   0.00118  -0.00147   0.00292
 742        5D 0       -0.00046  -0.00072   0.00024   0.00023   0.00021
 743        5D+1        0.00016   0.00027   0.00023  -0.00001  -0.00043
 744        5D-1       -0.00017  -0.00107  -0.00054  -0.00037   0.00007
 745        5D+2        0.00056   0.00031  -0.00056  -0.00058  -0.00048
 746        5D-2        0.00033   0.00051  -0.00053  -0.00026   0.00024
 747 50  C  1S          0.37930  -0.11716  -0.08652  -0.08338   0.08203
 748        2S          0.31319  -0.09651  -0.07179  -0.06812   0.06697
 749        2PX        -0.00036  -0.00046   0.00013  -0.00028  -0.00068
 750        2PY         0.00006  -0.00059   0.00085  -0.00126   0.00108
 751        2PZ        -0.00032   0.00034  -0.00048   0.00085  -0.00061
 752        3S          0.00697  -0.00370   0.00025  -0.00538   0.00536
 753        3PX        -0.00031  -0.00179   0.00053  -0.00221  -0.00432
 754        3PY         0.00068  -0.00187   0.00157  -0.00515   0.00084
 755        3PZ        -0.00077   0.00091  -0.00085   0.00303  -0.00123
 756        4S         -0.00851   0.00967  -0.00270   0.00770  -0.01399
 757        4PX         0.00236  -0.00384   0.00130  -0.00373   0.00562
 758        4PY        -0.00188   0.00214  -0.00026   0.00163  -0.00348
 759        4PZ         0.00163  -0.00237   0.00055  -0.00197   0.00430
 760        5D 0       -0.00043  -0.00004   0.00002  -0.00004  -0.00092
 761        5D+1        0.00036  -0.00003  -0.00015   0.00030  -0.00028
 762        5D-1       -0.00099   0.00059  -0.00015   0.00143  -0.00023
 763        5D+2        0.00006   0.00052  -0.00026   0.00139   0.00088
 764        5D-2        0.00009   0.00008   0.00012  -0.00026   0.00128
 765 51  C  1S         -0.19217  -0.15883   0.35384   0.05778  -0.03072
 766        2S         -0.15841  -0.13070   0.29203   0.04804  -0.02578
 767        2PX         0.00084   0.00184   0.00014   0.00009  -0.00041
 768        2PY         0.00017   0.00166  -0.00035   0.00070   0.00069
 769        2PZ         0.00003  -0.00065   0.00029  -0.00043  -0.00054
 770        3S         -0.00483  -0.00505   0.00728  -0.00034   0.00167
 771        3PX         0.00132   0.00521   0.00285  -0.00222  -0.00129
 772        3PY         0.00127   0.00345  -0.00112   0.00225   0.00007
 773        3PZ        -0.00061  -0.00098   0.00148  -0.00204  -0.00031
 774        4S          0.00518   0.01516  -0.01222   0.00696  -0.01011
 775        4PX        -0.00013  -0.00038   0.00111  -0.00078   0.00144
 776        4PY        -0.00245  -0.00545   0.00476  -0.00303   0.00578
 777        4PZ         0.00158   0.00353  -0.00287   0.00186  -0.00357
 778        5D 0        0.00044   0.00096  -0.00025  -0.00001  -0.00022
 779        5D+1       -0.00040  -0.00020   0.00086  -0.00085   0.00012
 780        5D-1        0.00045   0.00019  -0.00122   0.00038   0.00004
 781        5D+2       -0.00050  -0.00121  -0.00006  -0.00025   0.00042
 782        5D-2       -0.00007  -0.00089  -0.00076   0.00101   0.00015
 783 52  C  1S          0.01881   0.10001  -0.20287   0.42877  -0.11453
 784        2S          0.01569   0.08253  -0.16743   0.35425  -0.09468
 785        2PX        -0.00034  -0.00046   0.00003   0.00021   0.00033
 786        2PY         0.00031   0.00075  -0.00055   0.00093  -0.00062
 787        2PZ        -0.00045  -0.00064   0.00042  -0.00055   0.00065
 788        3S         -0.00027   0.00202  -0.00384   0.00670  -0.00167
 789        3PX        -0.00076  -0.00092   0.00229   0.00017  -0.00034
 790        3PY         0.00369   0.00013  -0.00298   0.00013  -0.00107
 791        3PZ        -0.00290  -0.00033   0.00264   0.00000   0.00087
 792        4S          0.00018  -0.01249   0.01026  -0.01606   0.01377
 793        4PX        -0.00078   0.00565  -0.00498   0.00683  -0.00547
 794        4PY        -0.00033   0.00242  -0.00215   0.00314  -0.00306
 795        4PZ        -0.00019  -0.00027   0.00025  -0.00039   0.00079
 796        5D 0       -0.00002  -0.00013   0.00034  -0.00063   0.00023
 797        5D+1        0.00078   0.00001  -0.00118   0.00012  -0.00015
 798        5D-1        0.00063  -0.00077   0.00056  -0.00109   0.00013
 799        5D+2        0.00102  -0.00043  -0.00078   0.00004  -0.00026
 800        5D-2       -0.00083   0.00010   0.00100   0.00053  -0.00009
 801 53  H  1S         -0.00047   0.00042   0.00001   0.00032   0.00162
 802        2S         -0.00115   0.00140   0.00053   0.00089   0.00788
 803        3S          0.00069  -0.00091   0.00026  -0.00070   0.00099
 804        4PX        -0.00019   0.00021   0.00003   0.00011   0.00056
 805        4PY        -0.00048   0.00061   0.00007   0.00038   0.00202
 806        4PZ         0.00029  -0.00037  -0.00004  -0.00024  -0.00134
 807 54  H  1S         -0.00055  -0.00119  -0.00052  -0.00002   0.00086
 808        2S         -0.00193  -0.00622  -0.00211  -0.00099   0.00364
 809        3S         -0.00024  -0.00081   0.00105  -0.00034   0.00033
 810        4PX        -0.00042  -0.00141  -0.00083  -0.00024   0.00081
 811        4PY         0.00027   0.00084   0.00045   0.00011  -0.00055
 812        4PZ        -0.00029  -0.00094  -0.00052  -0.00013   0.00059
 813 55  H  1S         -0.00132   0.00011   0.00006   0.00025  -0.00089
 814        2S         -0.00548   0.00188   0.00067   0.00160  -0.00304
 815        3S         -0.00001   0.00063  -0.00074   0.00130  -0.00282
 816        4PX         0.00138  -0.00046  -0.00030  -0.00020  -0.00005
 817        4PY        -0.00091   0.00021   0.00027  -0.00006   0.00001
 818        4PZ         0.00097  -0.00026  -0.00025  -0.00001   0.00000
 819 56  H  1S          0.00059   0.00198  -0.00108   0.00036   0.00109
 820        2S          0.00281   0.00494  -0.00518   0.00030   0.00101
 821        3S          0.00060   0.00251  -0.00042   0.00146  -0.00094
 822        4PX        -0.00011   0.00000   0.00045   0.00004  -0.00015
 823        4PY        -0.00061  -0.00052   0.00142   0.00043  -0.00042
 824        4PZ         0.00038   0.00036  -0.00085  -0.00028   0.00024
 825 57  H  1S         -0.00027  -0.00061   0.00050  -0.00099   0.00048
 826        2S         -0.00053  -0.00248   0.00295  -0.00583   0.00243
 827        3S          0.00029  -0.00147   0.00080  -0.00027   0.00070
 828        4PX         0.00024   0.00033  -0.00069   0.00193  -0.00068
 829        4PY         0.00020   0.00017  -0.00037   0.00076  -0.00029
 830        4PZ        -0.00009  -0.00003   0.00008  -0.00002   0.00003
                           6         7         8         9        10
     Eigenvalues --     2.00000   2.00000   2.00000   2.00000   2.00000
   1 1   Fe 1S          0.00053   0.00120   0.00028   0.00001  -0.00058
   2        2S          0.00045   0.00103   0.00024   0.00001  -0.00050
   3        3S          0.00024   0.00054   0.00013   0.00000  -0.00027
   4        4S          0.00002   0.00005   0.00001   0.00000  -0.00002
   5        5S         -0.00001  -0.00002   0.00000   0.00000   0.00001
   6        6S          0.00001   0.00004   0.00001   0.00000  -0.00002
   7        7S         -0.00002  -0.00008  -0.00002   0.00001   0.00005
   8        8S          0.00007   0.00029   0.00009  -0.00004  -0.00014
   9        9S         -0.00011  -0.00025  -0.00017  -0.00001   0.00000
  10       10PX         0.00000   0.00000   0.00000   0.00000   0.00000
  11       10PY         0.00000   0.00000   0.00000   0.00000   0.00000
  12       10PZ         0.00000   0.00000   0.00000   0.00000   0.00000
  13       11PX         0.00000   0.00000   0.00000   0.00000   0.00000
  14       11PY         0.00000   0.00000   0.00000   0.00000   0.00000
  15       11PZ         0.00000   0.00000   0.00000   0.00000   0.00000
  16       12PX         0.00001   0.00001   0.00000   0.00001   0.00001
  17       12PY         0.00000   0.00000   0.00000   0.00001   0.00000
  18       12PZ         0.00000   0.00000   0.00000   0.00000   0.00000
  19       13PX        -0.00001  -0.00002   0.00001  -0.00002  -0.00002
  20       13PY         0.00000  -0.00001  -0.00001  -0.00001  -0.00001
  21       13PZ         0.00000   0.00000   0.00000   0.00000   0.00000
  22       14PX         0.00002   0.00003  -0.00001   0.00003   0.00003
  23       14PY         0.00000   0.00001   0.00001   0.00002   0.00001
  24       14PZ         0.00000   0.00000   0.00000   0.00000   0.00000
  25       15D 0        0.00000   0.00000   0.00000   0.00000   0.00000
  26       15D+1        0.00000   0.00000   0.00000   0.00000   0.00000
  27       15D-1        0.00000   0.00000   0.00000   0.00000   0.00000
  28       15D+2        0.00000   0.00000   0.00000   0.00000   0.00000
  29       15D-2        0.00000   0.00000   0.00000   0.00000   0.00000
  30       16D 0        0.00000   0.00001   0.00000   0.00000  -0.00001
  31       16D+1        0.00000   0.00000   0.00000   0.00000   0.00000
  32       16D-1        0.00000   0.00000   0.00000   0.00000   0.00000
  33       16D+2        0.00000   0.00000   0.00001   0.00000   0.00000
  34       16D-2        0.00000   0.00000  -0.00001  -0.00001   0.00000
  35       17D 0       -0.00001  -0.00004  -0.00001   0.00001   0.00002
  36       17D+1        0.00000  -0.00001   0.00000   0.00000   0.00000
  37       17D-1        0.00000   0.00000   0.00000   0.00000   0.00000
  38       17D+2        0.00000   0.00000  -0.00002  -0.00002  -0.00001
  39       17D-2        0.00001   0.00001   0.00003   0.00002   0.00001
  40       18F 0        0.00000   0.00000   0.00000   0.00000   0.00000
  41       18F+1        0.00000   0.00000   0.00000   0.00000   0.00000
  42       18F-1        0.00000   0.00000   0.00000   0.00000   0.00000
  43       18F+2        0.00000   0.00000   0.00000   0.00000   0.00000
  44       18F-2        0.00000   0.00000   0.00000   0.00000   0.00000
  45       18F+3        0.00000   0.00000   0.00000   0.00000   0.00000
  46       18F-3        0.00000  -0.00001   0.00000   0.00000   0.00000
  47 2   Cl 1S          0.00026   0.00028  -0.00038  -0.00049  -0.00015
  48        2S          0.00045   0.00049  -0.00062  -0.00083  -0.00025
  49        3S         -0.00012  -0.00018   0.00002   0.00015   0.00006
  50        4S         -0.00016  -0.00021   0.00005   0.00021   0.00008
  51        5S         -0.00002  -0.00004  -0.00002   0.00001   0.00000
  52        6S          0.00003   0.00006   0.00004   0.00000   0.00001
  53        7PX         0.00000  -0.00013  -0.00005  -0.00003  -0.00003
  54        7PY        -0.00002  -0.00001  -0.00001   0.00000   0.00001
  55        7PZ        -0.00023  -0.00036  -0.00002   0.00025   0.00011
  56        8PX         0.00000   0.00004   0.00002   0.00001   0.00001
  57        8PY         0.00001   0.00000   0.00001   0.00000   0.00000
  58        8PZ         0.00008   0.00012   0.00001  -0.00009  -0.00004
  59        9PX         0.00001   0.00000   0.00000  -0.00001   0.00000
  60        9PY         0.00000   0.00000   0.00000   0.00000   0.00000
  61        9PZ        -0.00001  -0.00002   0.00000   0.00002   0.00001
  62       10PX        -0.00001  -0.00001   0.00000   0.00000   0.00000
  63       10PY         0.00000  -0.00001   0.00000  -0.00001   0.00000
  64       10PZ         0.00000   0.00000  -0.00001   0.00000  -0.00001
  65       11PX         0.00002   0.00002  -0.00001   0.00000   0.00001
  66       11PY         0.00001   0.00001   0.00000   0.00002   0.00001
  67       11PZ         0.00001   0.00001   0.00000   0.00000   0.00000
  68       12D 0        0.00000   0.00000   0.00000   0.00000   0.00000
  69       12D+1        0.00000   0.00000   0.00000   0.00000   0.00000
  70       12D-1        0.00000   0.00000   0.00000   0.00000   0.00000
  71       12D+2        0.00000   0.00000   0.00000   0.00000   0.00000
  72       12D-2        0.00000   0.00000   0.00000   0.00000   0.00000
  73 3   N  1S         -0.00011   0.00005   0.00003  -0.00005  -0.00001
  74        2S         -0.00009   0.00004   0.00002  -0.00005  -0.00001
  75        2PX         0.00000   0.00000   0.00001   0.00001   0.00000
  76        2PY        -0.00001   0.00000   0.00000  -0.00001  -0.00001
  77        2PZ         0.00000   0.00000   0.00000   0.00000   0.00000
  78        3S         -0.00001   0.00000   0.00001   0.00000  -0.00002
  79        3PX         0.00001  -0.00001  -0.00003  -0.00002   0.00000
  80        3PY         0.00003  -0.00002   0.00000   0.00005   0.00003
  81        3PZ         0.00000   0.00000  -0.00001   0.00000   0.00000
  82        4S          0.00040   0.00013   0.00005   0.00065   0.00036
  83        4PX        -0.00012   0.00009   0.00030   0.00008  -0.00005
  84        4PY         0.00009   0.00027   0.00022   0.00025   0.00002
  85        4PZ         0.00001   0.00002   0.00004   0.00000   0.00001
  86        5D 0       -0.00001  -0.00001  -0.00001  -0.00003  -0.00001
  87        5D+1        0.00000   0.00000   0.00000   0.00000   0.00000
  88        5D-1        0.00000   0.00000   0.00000   0.00000   0.00000
  89        5D+2        0.00000  -0.00001   0.00000   0.00001   0.00000
  90        5D-2        0.00000   0.00000   0.00001   0.00002   0.00001
  91 4   N  1S         -0.00011  -0.00010  -0.00001   0.00004  -0.00014
  92        2S         -0.00010  -0.00009  -0.00001   0.00002  -0.00013
  93        2PX         0.00000   0.00000   0.00000   0.00000   0.00001
  94        2PY         0.00000   0.00001  -0.00001   0.00000   0.00001
  95        2PZ         0.00000   0.00000   0.00000   0.00000   0.00000
  96        3S          0.00006   0.00001  -0.00003   0.00010   0.00012
  97        3PX         0.00001   0.00002   0.00000   0.00000  -0.00003
  98        3PY        -0.00004  -0.00002   0.00005   0.00002  -0.00003
  99        3PZ        -0.00001   0.00002   0.00001  -0.00001   0.00000
 100        4S         -0.00105  -0.00067   0.00014  -0.00070  -0.00111
 101        4PX         0.00031   0.00025   0.00017   0.00038   0.00047
 102        4PY         0.00010   0.00042   0.00038   0.00026  -0.00004
 103        4PZ         0.00002  -0.00007  -0.00005   0.00003  -0.00001
 104        5D 0        0.00000  -0.00003  -0.00003   0.00000   0.00002
 105        5D+1        0.00000   0.00000   0.00000   0.00000   0.00000
 106        5D-1        0.00000   0.00000   0.00001   0.00000   0.00000
 107        5D+2        0.00002  -0.00002  -0.00005  -0.00005   0.00001
 108        5D-2        0.00000  -0.00001  -0.00001  -0.00001   0.00001
 109 5   N  1S         -0.00130  -0.00052   0.00016   0.00066  -0.00004
 110        2S         -0.00110  -0.00046   0.00012   0.00054  -0.00004
 111        2PX         0.00001   0.00002   0.00002   0.00003   0.00002
 112        2PY        -0.00001  -0.00003  -0.00001   0.00001   0.00000
 113        2PZ        -0.00001   0.00001   0.00001   0.00001   0.00000
 114        3S          0.00004   0.00011   0.00004   0.00004   0.00006
 115        3PX        -0.00009  -0.00017  -0.00008  -0.00011  -0.00010
 116        3PY         0.00005   0.00005   0.00002  -0.00002  -0.00002
 117        3PZ         0.00001  -0.00002  -0.00001   0.00001  -0.00002
 118        4S          0.00117   0.00107   0.00068   0.00044   0.00027
 119        4PX         0.00020   0.00040   0.00011   0.00035   0.00035
 120        4PY         0.00055   0.00043   0.00017   0.00013   0.00018
 121        4PZ         0.00000   0.00014   0.00015   0.00005   0.00004
 122        5D 0       -0.00002  -0.00002   0.00000  -0.00001  -0.00001
 123        5D+1        0.00000  -0.00002  -0.00002  -0.00001   0.00000
 124        5D-1        0.00001   0.00000   0.00000   0.00000   0.00001
 125        5D+2       -0.00002  -0.00002   0.00000   0.00002   0.00002
 126        5D-2       -0.00001  -0.00001   0.00000   0.00001  -0.00001
 127 6   N  1S          0.00100  -0.00123  -0.00114  -0.00078   0.00067
 128        2S          0.00085  -0.00106  -0.00098  -0.00070   0.00054
 129        2PX         0.00005   0.00004  -0.00003   0.00002   0.00007
 130        2PY        -0.00001   0.00002   0.00003   0.00004   0.00005
 131        2PZ        -0.00004  -0.00001   0.00000   0.00002  -0.00001
 132        3S         -0.00005   0.00010   0.00000   0.00023   0.00035
 133        3PX         0.00002  -0.00003   0.00015  -0.00014  -0.00031
 134        3PY        -0.00025  -0.00016   0.00010   0.00003  -0.00024
 135        3PZ        -0.00003  -0.00003   0.00005   0.00002  -0.00001
 136        4S         -0.00081  -0.00178  -0.00011  -0.00011  -0.00205
 137        4PX        -0.00146  -0.00156  -0.00112   0.00013   0.00142
 138        4PY         0.00026   0.00014   0.00053   0.00031   0.00093
 139        4PZ        -0.00028  -0.00004  -0.00019   0.00009  -0.00008
 140        5D 0       -0.00002  -0.00011  -0.00012  -0.00008   0.00004
 141        5D+1        0.00004   0.00000  -0.00001  -0.00003   0.00001
 142        5D-1        0.00002   0.00002   0.00001   0.00001   0.00000
 143        5D+2        0.00014   0.00019  -0.00001   0.00000   0.00005
 144        5D-2        0.00005   0.00017   0.00016   0.00012  -0.00002
 145 7   C  1S          0.00019   0.00067  -0.00036  -0.00195  -0.00147
 146        2S          0.00016   0.00055  -0.00030  -0.00162  -0.00122
 147        2PX        -0.00001   0.00000  -0.00001  -0.00001   0.00000
 148        2PY        -0.00003  -0.00002  -0.00001  -0.00005  -0.00001
 149        2PZ         0.00000   0.00000   0.00000   0.00000   0.00000
 150        3S         -0.00001  -0.00002   0.00000   0.00000  -0.00002
 151        3PX        -0.00001   0.00002   0.00007   0.00000   0.00000
 152        3PY         0.00016   0.00010   0.00006   0.00033   0.00012
 153        3PZ         0.00001   0.00000   0.00001   0.00002   0.00001
 154        4S          0.00055  -0.00005  -0.00021   0.00042   0.00017
 155        4PX        -0.00032  -0.00016  -0.00010  -0.00014  -0.00007
 156        4PY         0.00009  -0.00009   0.00024   0.00022   0.00005
 157        4PZ         0.00000   0.00000  -0.00001   0.00001   0.00000
 158        5D 0       -0.00001  -0.00001   0.00000   0.00000   0.00000
 159        5D+1        0.00000   0.00000   0.00000  -0.00001   0.00000
 160        5D-1        0.00000   0.00000   0.00000   0.00000   0.00000
 161        5D+2       -0.00006  -0.00002  -0.00002  -0.00013  -0.00004
 162        5D-2       -0.00003  -0.00001  -0.00002  -0.00006  -0.00002
 163 8   H  1S          0.00000   0.00000   0.00002   0.00002   0.00001
 164        2S          0.00007   0.00003  -0.00004   0.00005   0.00004
 165        3S          0.00005   0.00007   0.00031   0.00005  -0.00001
 166        4PX        -0.00001   0.00000  -0.00001  -0.00004  -0.00002
 167        4PY         0.00001   0.00001   0.00000   0.00001   0.00001
 168        4PZ         0.00000   0.00000   0.00000   0.00000   0.00000
 169 9   C  1S          0.00239  -0.00143  -0.00037  -0.00165  -0.00279
 170        2S          0.00191  -0.00120  -0.00034  -0.00150  -0.00234
 171        2PX         0.00000   0.00001   0.00000  -0.00001   0.00000
 172        2PY         0.00002   0.00001   0.00001   0.00006   0.00001
 173        2PZ         0.00000   0.00000   0.00000   0.00001   0.00000
 174        3S          0.00036   0.00004   0.00013   0.00059   0.00009
 175        3PX        -0.00048  -0.00018  -0.00025  -0.00098  -0.00026
 176        3PY         0.00028   0.00013   0.00013   0.00052   0.00014
 177        3PZ         0.00000   0.00000   0.00000   0.00000   0.00000
 178        4S         -0.00120  -0.00018  -0.00013  -0.00137  -0.00044
 179        4PX         0.00067   0.00019  -0.00003   0.00074   0.00024
 180        4PY         0.00032  -0.00014   0.00010   0.00046   0.00006
 181        4PZ         0.00004   0.00001   0.00002   0.00004   0.00001
 182        5D 0       -0.00010  -0.00003  -0.00004  -0.00018  -0.00004
 183        5D+1        0.00000   0.00000   0.00000   0.00001   0.00000
 184        5D-1        0.00000   0.00000   0.00000  -0.00001   0.00000
 185        5D+2        0.00017   0.00007   0.00008   0.00033   0.00009
 186        5D-2       -0.00015  -0.00006  -0.00008  -0.00031  -0.00009
 187 10  H  1S          0.00003   0.00001   0.00002   0.00007   0.00002
 188        2S         -0.00004   0.00005   0.00007   0.00009   0.00005
 189        3S         -0.00019  -0.00004  -0.00006  -0.00031  -0.00009
 190        4PX        -0.00005  -0.00003  -0.00003  -0.00012  -0.00004
 191        4PY        -0.00001  -0.00001  -0.00002  -0.00005  -0.00002
 192        4PZ         0.00000   0.00000   0.00000   0.00000   0.00000
 193 11  C  1S         -0.06868  -0.02266  -0.03184  -0.13434  -0.03538
 194        2S         -0.05670  -0.01873  -0.02629  -0.11092  -0.02923
 195        2PX        -0.00003  -0.00002  -0.00001  -0.00002  -0.00001
 196        2PY         0.00017   0.00008   0.00006   0.00034   0.00013
 197        2PZ         0.00001   0.00000   0.00000   0.00002   0.00001
 198        3S         -0.00132  -0.00034  -0.00056  -0.00249  -0.00058
 199        3PX        -0.00006  -0.00006  -0.00004  -0.00003  -0.00002
 200        3PY         0.00032   0.00012   0.00011   0.00064   0.00020
 201        3PZ         0.00002   0.00000   0.00000   0.00003   0.00001
 202        4S          0.00229   0.00012   0.00007   0.00341   0.00086
 203        4PX         0.00046   0.00046   0.00013   0.00063   0.00032
 204        4PY        -0.00109  -0.00013   0.00001  -0.00136  -0.00035
 205        4PZ        -0.00003   0.00000   0.00000  -0.00002   0.00000
 206        5D 0        0.00021   0.00006   0.00010   0.00042   0.00010
 207        5D+1       -0.00001   0.00000   0.00000  -0.00002   0.00000
 208        5D-1       -0.00001   0.00000  -0.00001  -0.00003  -0.00001
 209        5D+2       -0.00001   0.00000   0.00000   0.00000   0.00000
 210        5D-2        0.00001   0.00002   0.00002  -0.00001   0.00000
 211 12  H  1S          0.00032   0.00014   0.00014   0.00063   0.00021
 212        2S          0.00123   0.00048   0.00049   0.00227   0.00068
 213        3S          0.00020   0.00008  -0.00002   0.00020   0.00009
 214        4PX         0.00005   0.00001   0.00002   0.00010   0.00003
 215        4PY        -0.00035  -0.00013  -0.00017  -0.00068  -0.00019
 216        4PZ        -0.00001   0.00000  -0.00001  -0.00003  -0.00001
 217 13  C  1S         -0.00077  -0.00532  -0.00459   0.00309  -0.00345
 218        2S         -0.00070  -0.00441  -0.00382   0.00242  -0.00287
 219        2PX        -0.00001  -0.00001  -0.00001  -0.00003  -0.00002
 220        2PY         0.00002   0.00002   0.00003   0.00005   0.00001
 221        2PZ         0.00000   0.00000   0.00000   0.00000   0.00000
 222        3S          0.00029  -0.00005   0.00003   0.00064   0.00005
 223        3PX         0.00043   0.00014   0.00020   0.00080   0.00018
 224        3PY         0.00043   0.00009   0.00009   0.00072   0.00022
 225        3PZ         0.00003   0.00000   0.00001   0.00006   0.00001
 226        4S         -0.00141   0.00046   0.00109  -0.00122  -0.00053
 227        4PX        -0.00035   0.00053   0.00058  -0.00021   0.00000
 228        4PY         0.00083   0.00056  -0.00006   0.00091   0.00057
 229        4PZ         0.00004   0.00005   0.00003   0.00001   0.00003
 230        5D 0       -0.00008  -0.00002  -0.00004  -0.00019  -0.00003
 231        5D+1        0.00002   0.00001   0.00001   0.00003   0.00001
 232        5D-1        0.00001   0.00000   0.00000   0.00002   0.00000
 233        5D+2        0.00006   0.00001  -0.00001   0.00006   0.00004
 234        5D-2        0.00022   0.00007   0.00010   0.00043   0.00012
 235 14  H  1S          0.00003   0.00001   0.00002   0.00006   0.00003
 236        2S          0.00007   0.00021   0.00023   0.00018   0.00008
 237        3S         -0.00028  -0.00011   0.00007  -0.00024  -0.00014
 238        4PX         0.00006   0.00004   0.00006   0.00011   0.00004
 239        4PY        -0.00002  -0.00003  -0.00003  -0.00004  -0.00001
 240        4PZ         0.00000   0.00000   0.00000   0.00000   0.00000
 241 15  C  1S         -0.00089  -0.00072  -0.00086  -0.00131   0.00072
 242        2S         -0.00073  -0.00060  -0.00072  -0.00109   0.00058
 243        2PX        -0.00001   0.00000   0.00001   0.00001  -0.00001
 244        2PY        -0.00003  -0.00001   0.00000  -0.00004  -0.00001
 245        2PZ         0.00000   0.00000   0.00000   0.00000   0.00000
 246        3S         -0.00010  -0.00009   0.00003  -0.00004   0.00002
 247        3PX         0.00007  -0.00002  -0.00006  -0.00003   0.00000
 248        3PY         0.00017   0.00008   0.00006   0.00019   0.00009
 249        3PZ         0.00002   0.00001   0.00001   0.00001   0.00001
 250        4S          0.00253   0.00252   0.00084   0.00227   0.00142
 251        4PX        -0.00174  -0.00160  -0.00060  -0.00174  -0.00094
 252        4PY         0.00004  -0.00111  -0.00145  -0.00042   0.00010
 253        4PZ        -0.00008  -0.00014  -0.00011  -0.00001  -0.00004
 254        5D 0       -0.00003  -0.00004  -0.00001  -0.00001  -0.00002
 255        5D+1        0.00000   0.00000   0.00000   0.00000   0.00000
 256        5D-1        0.00001   0.00001   0.00000   0.00000   0.00000
 257        5D+2       -0.00008  -0.00001   0.00001  -0.00008  -0.00006
 258        5D-2       -0.00002   0.00002   0.00004   0.00002  -0.00001
 259 16  C  1S          0.00278   0.00042  -0.00211  -0.00081  -0.00089
 260        2S          0.00230   0.00032  -0.00179  -0.00072  -0.00073
 261        2PX         0.00000   0.00005   0.00009   0.00007  -0.00005
 262        2PY        -0.00002  -0.00001   0.00001   0.00000   0.00000
 263        2PZ         0.00001   0.00001   0.00000   0.00000   0.00000
 264        3S          0.00010   0.00015   0.00014   0.00026   0.00005
 265        3PX         0.00025  -0.00016  -0.00054  -0.00038   0.00019
 266        3PY         0.00003   0.00007   0.00005   0.00007   0.00001
 267        3PZ        -0.00001  -0.00001  -0.00001   0.00002  -0.00001
 268        4S         -0.00280  -0.00329  -0.00140  -0.00265  -0.00030
 269        4PX        -0.00002  -0.00087  -0.00109  -0.00025  -0.00049
 270        4PY        -0.00164  -0.00157  -0.00034  -0.00121  -0.00117
 271        4PZ         0.00003   0.00008   0.00003  -0.00014   0.00000
 272        5D 0        0.00004  -0.00005  -0.00013  -0.00007   0.00006
 273        5D+1        0.00000   0.00000   0.00001   0.00000   0.00000
 274        5D-1        0.00000  -0.00001  -0.00001   0.00000   0.00000
 275        5D+2       -0.00010   0.00010   0.00027   0.00018  -0.00010
 276        5D-2        0.00001   0.00001   0.00003   0.00001  -0.00003
 277 17  C  1S          0.02195  -0.02043  -0.07225  -0.04920   0.03134
 278        2S          0.01809  -0.01684  -0.05952  -0.04053   0.02580
 279        2PX        -0.00004   0.00000   0.00000   0.00004   0.00004
 280        2PY         0.00000   0.00008   0.00012   0.00006  -0.00004
 281        2PZ        -0.00002  -0.00002   0.00000   0.00002  -0.00002
 282        3S          0.00049  -0.00054  -0.00204  -0.00141   0.00099
 283        3PX         0.00005  -0.00013  -0.00013  -0.00022  -0.00002
 284        3PY        -0.00014  -0.00044  -0.00020  -0.00013   0.00000
 285        3PZ         0.00002  -0.00003  -0.00003  -0.00004   0.00002
 286        4S          0.00088   0.00036  -0.00006   0.00071  -0.00130
 287        4PX         0.00119   0.00154   0.00042   0.00102   0.00006
 288        4PY        -0.00010   0.00016   0.00008   0.00028   0.00096
 289        4PZ        -0.00011  -0.00018   0.00000   0.00010  -0.00002
 290        5D 0       -0.00008   0.00012   0.00030   0.00019  -0.00011
 291        5D+1        0.00002   0.00004   0.00003   0.00000   0.00000
 292        5D-1        0.00000   0.00001  -0.00003  -0.00001   0.00000
 293        5D+2       -0.00001  -0.00012  -0.00012  -0.00007   0.00003
 294        5D-2       -0.00002   0.00013   0.00020   0.00019  -0.00004
 295 18  H  1S         -0.00005  -0.00001   0.00009   0.00005  -0.00002
 296        2S          0.00018   0.00077   0.00101   0.00055  -0.00045
 297        3S          0.00036   0.00017  -0.00024  -0.00005   0.00001
 298        4PX        -0.00011   0.00004   0.00023   0.00014  -0.00013
 299        4PY        -0.00002  -0.00026  -0.00038  -0.00024   0.00011
 300        4PZ        -0.00001  -0.00003  -0.00003  -0.00002   0.00001
 301 19  Cl 1S          0.00038   0.00003  -0.00003   0.00027  -0.00036
 302        2S          0.00066   0.00009  -0.00005   0.00044  -0.00060
 303        3S         -0.00016  -0.00014   0.00001  -0.00006   0.00010
 304        4S         -0.00021  -0.00016   0.00002  -0.00009   0.00015
 305        5S         -0.00003  -0.00004  -0.00002   0.00000   0.00000
 306        6S          0.00004   0.00006   0.00004   0.00001   0.00001
 307        7PX         0.00001   0.00007   0.00005  -0.00005   0.00002
 308        7PY         0.00005   0.00001   0.00000  -0.00002   0.00002
 309        7PZ         0.00029   0.00035   0.00001   0.00010  -0.00017
 310        8PX         0.00000  -0.00002  -0.00002   0.00001  -0.00001
 311        8PY        -0.00002   0.00000   0.00000   0.00001  -0.00001
 312        8PZ        -0.00010  -0.00012   0.00000  -0.00003   0.00006
 313        9PX         0.00000   0.00001   0.00001   0.00000   0.00000
 314        9PY         0.00001   0.00000   0.00000   0.00000   0.00000
 315        9PZ         0.00002   0.00002   0.00000   0.00000  -0.00001
 316       10PX         0.00000  -0.00001  -0.00001  -0.00001   0.00000
 317       10PY        -0.00001  -0.00001   0.00000  -0.00001  -0.00001
 318       10PZ         0.00000   0.00000   0.00001   0.00000   0.00001
 319       11PX         0.00000   0.00001   0.00001   0.00002   0.00001
 320       11PY         0.00002   0.00001   0.00000   0.00002   0.00001
 321       11PZ         0.00000  -0.00001  -0.00001   0.00000   0.00001
 322       12D 0        0.00000   0.00000   0.00000   0.00000   0.00000
 323       12D+1        0.00000   0.00000   0.00000   0.00000   0.00000
 324       12D-1        0.00000   0.00000   0.00000   0.00000   0.00000
 325       12D+2        0.00000   0.00000   0.00000   0.00000   0.00000
 326       12D-2        0.00000   0.00000   0.00000   0.00000   0.00000
 327 20  N  1S          0.00003   0.00007  -0.00001   0.00006  -0.00005
 328        2S          0.00003   0.00006  -0.00001   0.00006  -0.00004
 329        2PX         0.00000   0.00000   0.00000   0.00000   0.00000
 330        2PY        -0.00001  -0.00001   0.00000  -0.00001   0.00000
 331        2PZ         0.00000   0.00000   0.00000   0.00000   0.00000
 332        3S          0.00002   0.00003   0.00001   0.00001   0.00001
 333        3PX         0.00002   0.00000   0.00001   0.00001   0.00001
 334        3PY         0.00005   0.00005   0.00002   0.00007   0.00001
 335        3PZ         0.00001   0.00000   0.00000   0.00001   0.00000
 336        4S         -0.00025  -0.00052   0.00002  -0.00055  -0.00022
 337        4PX        -0.00009  -0.00017  -0.00018  -0.00029  -0.00008
 338        4PY         0.00001  -0.00001  -0.00011   0.00009   0.00012
 339        4PZ        -0.00001  -0.00001  -0.00001  -0.00002   0.00000
 340        5D 0        0.00001   0.00001   0.00000   0.00002   0.00001
 341        5D+1        0.00000   0.00000   0.00000   0.00000   0.00000
 342        5D-1        0.00000   0.00000   0.00000   0.00000   0.00000
 343        5D+2        0.00000  -0.00001  -0.00001  -0.00001   0.00000
 344        5D-2        0.00000   0.00000   0.00001   0.00000   0.00000
 345 21  N  1S         -0.00005   0.00003  -0.00005  -0.00002   0.00004
 346        2S         -0.00005   0.00004  -0.00005  -0.00001   0.00004
 347        2PX         0.00001   0.00001   0.00000   0.00000   0.00000
 348        2PY         0.00001   0.00001  -0.00001  -0.00001   0.00000
 349        2PZ         0.00000   0.00000   0.00000   0.00000   0.00000
 350        3S          0.00000  -0.00010   0.00009  -0.00003   0.00001
 351        3PX        -0.00001  -0.00002   0.00000   0.00001   0.00001
 352        3PY        -0.00005  -0.00002   0.00001   0.00001  -0.00001
 353        3PZ         0.00000  -0.00001   0.00000   0.00000   0.00000
 354        4S          0.00024   0.00074  -0.00080   0.00014   0.00005
 355        4PX         0.00016   0.00032  -0.00036  -0.00009  -0.00006
 356        4PY         0.00005  -0.00010  -0.00022  -0.00014   0.00007
 357        4PZ         0.00001   0.00003   0.00000   0.00001   0.00000
 358        5D 0       -0.00001  -0.00002   0.00001   0.00000   0.00001
 359        5D+1        0.00000   0.00000   0.00000   0.00000   0.00000
 360        5D-1        0.00000   0.00000   0.00000   0.00000   0.00000
 361        5D+2       -0.00002   0.00000  -0.00002   0.00001   0.00000
 362        5D-2        0.00000  -0.00001   0.00000  -0.00001   0.00000
 363 22  N  1S         -0.00029  -0.00001   0.00038   0.00012   0.00020
 364        2S         -0.00025  -0.00001   0.00031   0.00010   0.00017
 365        2PX        -0.00001   0.00001  -0.00003   0.00000   0.00000
 366        2PY         0.00001   0.00001   0.00000   0.00000  -0.00001
 367        2PZ         0.00000   0.00000  -0.00001   0.00000   0.00000
 368        3S          0.00005  -0.00001   0.00004  -0.00003  -0.00003
 369        3PX         0.00005  -0.00003   0.00015   0.00002   0.00000
 370        3PY         0.00003  -0.00003   0.00002   0.00000   0.00001
 371        3PZ         0.00000   0.00000   0.00000   0.00000   0.00000
 372        4S          0.00011   0.00009   0.00047   0.00020  -0.00010
 373        4PX         0.00006   0.00020  -0.00047  -0.00011   0.00002
 374        4PY        -0.00006   0.00000  -0.00021  -0.00007   0.00002
 375        4PZ        -0.00001  -0.00003  -0.00005  -0.00004  -0.00002
 376        5D 0        0.00000   0.00000  -0.00002   0.00000   0.00000
 377        5D+1        0.00000  -0.00001   0.00000  -0.00001   0.00000
 378        5D-1        0.00001   0.00000   0.00000   0.00000   0.00000
 379        5D+2        0.00002  -0.00002   0.00002  -0.00001   0.00001
 380        5D-2       -0.00001   0.00000   0.00000   0.00001   0.00000
 381 23  N  1S         -0.00073  -0.00064  -0.00153   0.00013  -0.00037
 382        2S         -0.00063  -0.00052  -0.00133   0.00011  -0.00032
 383        2PX        -0.00001   0.00004  -0.00004   0.00000   0.00000
 384        2PY        -0.00001   0.00003  -0.00004  -0.00001  -0.00001
 385        2PZ         0.00003   0.00000  -0.00001   0.00000   0.00000
 386        3S          0.00008  -0.00025   0.00029  -0.00005   0.00007
 387        3PX         0.00007  -0.00025   0.00028  -0.00001   0.00005
 388        3PY         0.00007  -0.00011   0.00013   0.00001  -0.00001
 389        3PZ         0.00002  -0.00001   0.00001  -0.00003  -0.00002
 390        4S         -0.00060   0.00078  -0.00105   0.00006  -0.00006
 391        4PX        -0.00026   0.00140  -0.00047   0.00001  -0.00064
 392        4PY        -0.00086   0.00046  -0.00043  -0.00014  -0.00046
 393        4PZ         0.00017   0.00003  -0.00009   0.00009   0.00007
 394        5D 0       -0.00006  -0.00005  -0.00006   0.00000  -0.00001
 395        5D+1        0.00003   0.00000  -0.00002  -0.00001   0.00000
 396        5D-1        0.00001   0.00000   0.00001   0.00000   0.00000
 397        5D+2        0.00001   0.00001   0.00008   0.00000  -0.00004
 398        5D-2        0.00005   0.00005   0.00011   0.00002   0.00000
 399 24  C  1S          0.00046   0.00148   0.00043   0.00110   0.00018
 400        2S          0.00038   0.00122   0.00035   0.00092   0.00016
 401        2PX         0.00000   0.00001   0.00001   0.00001   0.00000
 402        2PY        -0.00003  -0.00002   0.00000  -0.00005  -0.00001
 403        2PZ         0.00000   0.00000   0.00000   0.00000   0.00000
 404        3S          0.00000   0.00003   0.00002  -0.00001  -0.00002
 405        3PX        -0.00004  -0.00006  -0.00005  -0.00009  -0.00001
 406        3PY         0.00016   0.00014  -0.00003   0.00030   0.00013
 407        3PZ         0.00001   0.00001   0.00000   0.00000   0.00001
 408        4S         -0.00071  -0.00043  -0.00028  -0.00074  -0.00011
 409        4PX        -0.00006   0.00016   0.00020   0.00005   0.00001
 410        4PY         0.00019   0.00001  -0.00003  -0.00014  -0.00007
 411        4PZ         0.00001   0.00001   0.00000   0.00002   0.00000
 412        5D 0        0.00000  -0.00001  -0.00001   0.00000   0.00001
 413        5D+1        0.00000   0.00000   0.00000   0.00001   0.00000
 414        5D-1        0.00000   0.00000   0.00000   0.00000   0.00000
 415        5D+2        0.00007   0.00006   0.00000   0.00012   0.00005
 416        5D-2        0.00003   0.00002  -0.00001   0.00004   0.00002
 417 25  H  1S         -0.00001   0.00000   0.00001  -0.00001  -0.00001
 418        2S         -0.00004  -0.00005  -0.00001  -0.00008  -0.00002
 419        3S          0.00015   0.00032   0.00026   0.00038   0.00007
 420        4PX        -0.00002  -0.00002   0.00000  -0.00003  -0.00001
 421        4PY         0.00000   0.00001   0.00000   0.00002   0.00001
 422        4PZ         0.00000   0.00000   0.00000   0.00000   0.00000
 423 26  C  1S         -0.00020  -0.00106  -0.00238  -0.00024   0.00519
 424        2S         -0.00008  -0.00082  -0.00197  -0.00007   0.00431
 425        2PX        -0.00002  -0.00001   0.00001   0.00000   0.00000
 426        2PY         0.00003   0.00002   0.00000   0.00005   0.00002
 427        2PZ         0.00000   0.00000   0.00000   0.00001   0.00000
 428        3S         -0.00036  -0.00031  -0.00004  -0.00055  -0.00003
 429        3PX        -0.00054  -0.00047  -0.00002  -0.00090  -0.00023
 430        3PY         0.00030   0.00024   0.00000   0.00049   0.00014
 431        3PZ         0.00000   0.00000   0.00000   0.00000   0.00000
 432        4S          0.00105   0.00077   0.00001   0.00123   0.00012
 433        4PX         0.00047   0.00037  -0.00004   0.00083   0.00016
 434        4PY         0.00048   0.00021   0.00013   0.00038   0.00004
 435        4PZ         0.00003   0.00002   0.00001   0.00003   0.00001
 436        5D 0        0.00010   0.00009   0.00001   0.00016   0.00003
 437        5D+1        0.00000   0.00000   0.00000   0.00000   0.00000
 438        5D-1        0.00001   0.00000   0.00000   0.00001   0.00000
 439        5D+2       -0.00018  -0.00015   0.00000  -0.00030  -0.00008
 440        5D-2        0.00016   0.00014   0.00001   0.00028   0.00008
 441 27  H  1S         -0.00004  -0.00003   0.00001  -0.00007  -0.00003
 442        2S          0.00000  -0.00001   0.00005  -0.00002  -0.00008
 443        3S          0.00017   0.00011  -0.00001   0.00027   0.00007
 444        4PX        -0.00006  -0.00005   0.00001  -0.00010  -0.00005
 445        4PY        -0.00003  -0.00002   0.00000  -0.00004  -0.00002
 446        4PZ         0.00000   0.00000   0.00000   0.00000   0.00000
 447 28  C  1S          0.07588   0.06279   0.00252   0.12304   0.03185
 448        2S          0.06264   0.05184   0.00209   0.10160   0.02632
 449        2PX        -0.00001  -0.00001  -0.00002  -0.00004  -0.00001
 450        2PY         0.00017   0.00016   0.00005   0.00035   0.00011
 451        2PZ         0.00001   0.00001   0.00000   0.00002   0.00000
 452        3S          0.00148   0.00119  -0.00001   0.00224   0.00053
 453        3PX         0.00001  -0.00005  -0.00006  -0.00010   0.00001
 454        3PY         0.00034   0.00029   0.00005   0.00062   0.00016
 455        3PZ         0.00002   0.00001   0.00000   0.00003   0.00001
 456        4S         -0.00267  -0.00187  -0.00052  -0.00375  -0.00091
 457        4PX         0.00007   0.00029  -0.00033   0.00046   0.00012
 458        4PY        -0.00114  -0.00079  -0.00008  -0.00143  -0.00033
 459        4PZ        -0.00004  -0.00002  -0.00001  -0.00003  -0.00001
 460        5D 0       -0.00023  -0.00020   0.00000  -0.00038  -0.00008
 461        5D+1        0.00001   0.00001   0.00000   0.00002   0.00000
 462        5D-1        0.00002   0.00001   0.00000   0.00003   0.00001
 463        5D+2        0.00000   0.00000   0.00001   0.00000  -0.00001
 464        5D-2        0.00002   0.00000  -0.00001  -0.00001   0.00000
 465 29  H  1S         -0.00033  -0.00029  -0.00006  -0.00062  -0.00018
 466        2S         -0.00127  -0.00107  -0.00008  -0.00214  -0.00059
 467        3S         -0.00015  -0.00011  -0.00001  -0.00023  -0.00006
 468        4PX         0.00007   0.00005   0.00001   0.00010   0.00003
 469        4PY        -0.00038  -0.00032  -0.00002  -0.00063  -0.00017
 470        4PZ        -0.00001  -0.00001   0.00000  -0.00002  -0.00001
 471 30  C  1S         -0.00178  -0.00010   0.00429   0.00155   0.00368
 472        2S         -0.00140  -0.00002   0.00354   0.00140   0.00306
 473        2PX        -0.00002  -0.00001  -0.00001  -0.00004  -0.00002
 474        2PY         0.00002   0.00001   0.00000   0.00004   0.00000
 475        2PZ         0.00000   0.00000   0.00000   0.00001   0.00000
 476        3S         -0.00037  -0.00028   0.00007  -0.00051  -0.00004
 477        3PX         0.00047   0.00035   0.00002   0.00071   0.00020
 478        3PY         0.00051   0.00038   0.00006   0.00073   0.00021
 479        3PZ         0.00004   0.00003   0.00000   0.00006   0.00001
 480        4S          0.00126   0.00127   0.00015   0.00173   0.00026
 481        4PX        -0.00060  -0.00039  -0.00034  -0.00066  -0.00006
 482        4PY         0.00013   0.00061  -0.00048   0.00075   0.00015
 483        4PZ        -0.00002   0.00000  -0.00002   0.00001   0.00000
 484        5D 0        0.00010   0.00008  -0.00001   0.00015   0.00003
 485        5D+1       -0.00002  -0.00001   0.00000  -0.00003  -0.00001
 486        5D-1       -0.00001  -0.00001   0.00000  -0.00002   0.00000
 487        5D+2       -0.00006  -0.00004   0.00001  -0.00007  -0.00002
 488        5D-2       -0.00025  -0.00020  -0.00001  -0.00040  -0.00011
 489 31  H  1S         -0.00004  -0.00003  -0.00002  -0.00007  -0.00002
 490        2S         -0.00002  -0.00002   0.00000  -0.00012  -0.00009
 491        3S          0.00011   0.00018  -0.00004   0.00030   0.00008
 492        4PX         0.00007   0.00005   0.00003   0.00012   0.00005
 493        4PY         0.00000  -0.00001   0.00001  -0.00003  -0.00001
 494        4PZ         0.00000   0.00000   0.00000   0.00000   0.00000
 495 32  C  1S         -0.00067   0.00091   0.00087   0.00149  -0.00016
 496        2S         -0.00056   0.00075   0.00072   0.00124  -0.00012
 497        2PX        -0.00001   0.00000  -0.00001   0.00000  -0.00001
 498        2PY        -0.00003  -0.00002   0.00000  -0.00004  -0.00002
 499        2PZ         0.00000   0.00000   0.00000   0.00000   0.00000
 500        3S          0.00002   0.00002  -0.00004   0.00004  -0.00001
 501        3PX         0.00008   0.00000   0.00001   0.00000   0.00000
 502        3PY         0.00020   0.00011   0.00008   0.00027   0.00011
 503        3PZ         0.00000   0.00000   0.00000   0.00001   0.00000
 504        4S         -0.00138  -0.00092   0.00118  -0.00131  -0.00072
 505        4PX        -0.00086  -0.00067   0.00067  -0.00119  -0.00068
 506        4PY        -0.00029   0.00066   0.00025   0.00045  -0.00023
 507        4PZ         0.00000   0.00003   0.00001   0.00001  -0.00002
 508        5D 0        0.00001   0.00000  -0.00001   0.00001   0.00002
 509        5D+1        0.00000   0.00000   0.00000   0.00000   0.00000
 510        5D-1        0.00000   0.00000   0.00000  -0.00001   0.00000
 511        5D+2        0.00010   0.00008   0.00004   0.00013   0.00005
 512        5D-2        0.00004   0.00001   0.00003   0.00002   0.00001
 513 33  C  1S         -0.00205   0.00040  -0.00007  -0.00060   0.00114
 514        2S         -0.00172   0.00032  -0.00008  -0.00048   0.00094
 515        2PX        -0.00004  -0.00004  -0.00004   0.00000  -0.00002
 516        2PY        -0.00001   0.00000   0.00000  -0.00001   0.00000
 517        2PZ         0.00000   0.00000   0.00000   0.00000   0.00000
 518        3S          0.00005  -0.00004   0.00014  -0.00011  -0.00001
 519        3PX         0.00035   0.00018   0.00023   0.00003   0.00013
 520        3PY         0.00003   0.00000  -0.00001   0.00005   0.00003
 521        3PZ         0.00002   0.00001  -0.00001   0.00000   0.00001
 522        4S          0.00040  -0.00004  -0.00160   0.00137   0.00105
 523        4PX        -0.00100   0.00003  -0.00003   0.00041  -0.00017
 524        4PY        -0.00082  -0.00066   0.00079  -0.00072  -0.00046
 525        4PZ        -0.00010  -0.00006   0.00004  -0.00003  -0.00001
 526        5D 0       -0.00006  -0.00006  -0.00003  -0.00001  -0.00003
 527        5D+1        0.00000   0.00000   0.00000   0.00000   0.00000
 528        5D-1        0.00000   0.00000   0.00000   0.00000   0.00000
 529        5D+2        0.00014   0.00009   0.00010   0.00000   0.00006
 530        5D-2       -0.00002   0.00002  -0.00003  -0.00002  -0.00001
 531 34  C  1S         -0.03436  -0.02512  -0.01888   0.00141  -0.01256
 532        2S         -0.02832  -0.02068  -0.01556   0.00117  -0.01035
 533        2PX        -0.00003   0.00003  -0.00005  -0.00002   0.00002
 534        2PY        -0.00008  -0.00005  -0.00004   0.00000  -0.00003
 535        2PZ         0.00001   0.00000  -0.00001   0.00000   0.00000
 536        3S         -0.00097  -0.00075  -0.00051   0.00002  -0.00033
 537        3PX         0.00013  -0.00001   0.00026  -0.00001   0.00012
 538        3PY         0.00008   0.00009   0.00021   0.00001  -0.00007
 539        3PZ        -0.00001   0.00001   0.00003   0.00000  -0.00001
 540        4S          0.00052   0.00066   0.00018  -0.00087  -0.00039
 541        4PX        -0.00068  -0.00011  -0.00110   0.00044   0.00028
 542        4PY         0.00001   0.00057  -0.00046  -0.00009  -0.00022
 543        4PZ         0.00007   0.00006  -0.00001  -0.00003  -0.00004
 544        5D 0        0.00014   0.00010   0.00009   0.00000   0.00005
 545        5D+1        0.00002   0.00001   0.00001   0.00000   0.00000
 546        5D-1       -0.00002   0.00000   0.00000  -0.00001  -0.00001
 547        5D+2       -0.00006  -0.00005  -0.00007  -0.00001  -0.00002
 548        5D-2        0.00010   0.00004   0.00012  -0.00003   0.00002
 549 35  H  1S          0.00006   0.00002   0.00002  -0.00002   0.00006
 550        2S          0.00058   0.00049   0.00032  -0.00006   0.00007
 551        3S          0.00002  -0.00001   0.00006  -0.00013  -0.00011
 552        4PX        -0.00008  -0.00009  -0.00003   0.00000  -0.00004
 553        4PY         0.00020   0.00014   0.00014  -0.00002   0.00003
 554        4PZ         0.00002   0.00001   0.00001   0.00000   0.00000
 555 36  C  1S         -0.02338  -0.02109  -0.00459   0.00409   0.01055
 556        2S         -0.01962  -0.01792  -0.00399   0.00325   0.00870
 557        2PX         0.00001   0.00005  -0.00005  -0.00001   0.00015
 558        2PY        -0.00040  -0.00029   0.00004   0.00027   0.00017
 559        2PZ         0.00003   0.00011   0.00002  -0.00010  -0.00008
 560        3S          0.00104   0.00213   0.00090   0.00040   0.00033
 561        3PX        -0.00159  -0.00179  -0.00012  -0.00017  -0.00065
 562        3PY         0.00136  -0.00058  -0.00172  -0.00232   0.00022
 563        3PZ        -0.00175  -0.00029   0.00118   0.00164  -0.00035
 564        4S         -0.00042  -0.01403  -0.00989   0.00461   0.00074
 565        4PX         0.00114   0.00789   0.00462  -0.00091   0.00366
 566        4PY        -0.00221   0.00196   0.00025   0.00045   0.00062
 567        4PZ         0.00145   0.00055   0.00093  -0.00042   0.00054
 568        5D 0       -0.00002  -0.00006  -0.00005  -0.00008   0.00003
 569        5D+1        0.00077   0.00044  -0.00035  -0.00050   0.00009
 570        5D-1       -0.00018  -0.00075  -0.00057  -0.00064  -0.00002
 571        5D+2        0.00043  -0.00020  -0.00059  -0.00076   0.00001
 572        5D-2       -0.00085  -0.00045   0.00040   0.00059  -0.00016
 573 37  C  1S         -0.36754  -0.30393  -0.04555   0.10426  -0.00849
 574        2S         -0.30328  -0.25084  -0.03727   0.08572  -0.00722
 575        2PX        -0.00027  -0.00007   0.00012  -0.00016   0.00016
 576        2PY         0.00017   0.00030   0.00016   0.00014   0.00002
 577        2PZ        -0.00050  -0.00049  -0.00004  -0.00007  -0.00002
 578        3S         -0.00777  -0.00653  -0.00267   0.00391   0.00082
 579        3PX         0.00076   0.00039   0.00262  -0.00096  -0.00212
 580        3PY         0.00077  -0.00009   0.00039  -0.00077  -0.00102
 581        3PZ        -0.00068  -0.00020   0.00039   0.00031   0.00009
 582        4S          0.00970   0.01859   0.01088  -0.00812   0.00195
 583        4PX         0.00009  -0.00154  -0.00056   0.00096   0.00015
 584        4PY        -0.00294  -0.00697  -0.00459   0.00395  -0.00023
 585        4PZ         0.00187   0.00440   0.00325  -0.00237   0.00019
 586        5D 0        0.00064   0.00041   0.00053  -0.00035  -0.00040
 587        5D+1       -0.00020  -0.00015   0.00014   0.00030  -0.00025
 588        5D-1        0.00086   0.00075  -0.00005  -0.00022   0.00026
 589        5D+2       -0.00047  -0.00021  -0.00063   0.00051   0.00055
 590        5D-2       -0.00052  -0.00028  -0.00072   0.00007   0.00073
 591 38  C  1S          0.10069  -0.22980  -0.23758  -0.29671   0.07246
 592        2S          0.08294  -0.18996  -0.19631  -0.24522   0.05967
 593        2PX         0.00063   0.00005  -0.00043  -0.00064   0.00025
 594        2PY         0.00025  -0.00045  -0.00042  -0.00070   0.00014
 595        2PZ        -0.00012   0.00032   0.00023   0.00036  -0.00004
 596        3S          0.00280  -0.00322  -0.00380  -0.00432   0.00185
 597        3PX         0.00020   0.00035  -0.00085  -0.00225  -0.00302
 598        3PY         0.00085   0.00049  -0.00067  -0.00174  -0.00089
 599        3PZ        -0.00065  -0.00023   0.00028   0.00064  -0.00013
 600        4S         -0.00568   0.01735   0.01198   0.00142  -0.00220
 601        4PX         0.00188  -0.00646  -0.00513   0.00039   0.00053
 602        4PY        -0.00143   0.00310   0.00191  -0.00076  -0.00086
 603        4PZ         0.00133  -0.00382  -0.00255   0.00062   0.00066
 604        5D 0       -0.00025   0.00043   0.00023   0.00007  -0.00067
 605        5D+1       -0.00012  -0.00039  -0.00025  -0.00033   0.00000
 606        5D-1       -0.00052   0.00034   0.00059   0.00087   0.00018
 607        5D+2       -0.00013  -0.00053  -0.00002   0.00034   0.00101
 608        5D-2        0.00042  -0.00004   0.00001   0.00030   0.00079
 609 39  C  1S          0.05935   0.03209   0.28871  -0.20052  -0.14145
 610        2S          0.04906   0.02573   0.23798  -0.16511  -0.11750
 611        2PX         0.00075   0.00024   0.00014  -0.00022  -0.00009
 612        2PY         0.00040  -0.00118  -0.00080   0.00092  -0.00101
 613        2PZ        -0.00024   0.00062   0.00062  -0.00072   0.00060
 614        3S          0.00059   0.00460   0.00762  -0.00606   0.00086
 615        3PX         0.00418   0.00224   0.00053  -0.00063  -0.00132
 616        3PY         0.00272  -0.00186  -0.00190   0.00169  -0.00473
 617        3PZ        -0.00103   0.00149   0.00146  -0.00134   0.00281
 618        4S         -0.00182  -0.01286  -0.01434   0.01158   0.00182
 619        4PX        -0.00023  -0.00550  -0.00528   0.00405  -0.00059
 620        4PY         0.00076   0.00312   0.00328  -0.00236  -0.00037
 621        4PZ        -0.00083  -0.00393  -0.00361   0.00252   0.00001
 622        5D 0       -0.00064  -0.00058  -0.00049   0.00050   0.00021
 623        5D+1        0.00007  -0.00031   0.00008  -0.00009  -0.00058
 624        5D-1        0.00052  -0.00038  -0.00095   0.00083  -0.00090
 625        5D+2        0.00135   0.00028  -0.00002  -0.00008  -0.00140
 626        5D-2        0.00062   0.00094   0.00044  -0.00044   0.00037
 627 40  C  1S         -0.16828   0.08842  -0.04040  -0.25522  -0.26849
 628        2S         -0.13878   0.07245  -0.03363  -0.21074  -0.22189
 629        2PX        -0.00085   0.00085   0.00085   0.00099  -0.00053
 630        2PY        -0.00151   0.00006   0.00059   0.00013  -0.00011
 631        2PZ         0.00079   0.00015  -0.00015   0.00013  -0.00006
 632        3S         -0.00371   0.00452   0.00060  -0.00487  -0.00422
 633        3PX        -0.00055   0.00184   0.00294   0.00448  -0.00431
 634        3PY        -0.00297   0.00148   0.00129   0.00031   0.00110
 635        3PZ         0.00182  -0.00059  -0.00007   0.00088  -0.00186
 636        4S          0.00716  -0.01471  -0.00877   0.01091   0.00391
 637        4PX        -0.00015  -0.00149  -0.00054   0.00151  -0.00029
 638        4PY         0.00177  -0.00716  -0.00361   0.00439   0.00065
 639        4PZ        -0.00117   0.00444   0.00230  -0.00257  -0.00046
 640        5D 0        0.00044  -0.00053  -0.00039  -0.00008   0.00056
 641        5D+1       -0.00060   0.00043  -0.00007  -0.00064   0.00081
 642        5D-1        0.00058  -0.00030   0.00019   0.00103   0.00000
 643        5D+2       -0.00050   0.00075   0.00060   0.00048  -0.00017
 644        5D-2        0.00022   0.00014   0.00054   0.00091  -0.00158
 645 41  C  1S          0.19754  -0.19837  -0.09159   0.20019  -0.42651
 646        2S          0.16314  -0.16390  -0.07558   0.16508  -0.35265
 647        2PX         0.00003  -0.00036  -0.00024  -0.00008   0.00060
 648        2PY        -0.00062   0.00086   0.00058  -0.00024   0.00077
 649        2PZ         0.00039  -0.00081  -0.00042   0.00007  -0.00041
 650        3S          0.00332  -0.00317  -0.00183   0.00444  -0.00550
 651        3PX         0.00111  -0.00033   0.00007   0.00213   0.00193
 652        3PY        -0.00098   0.00173  -0.00143  -0.00057   0.00088
 653        3PZ         0.00087  -0.00147   0.00102   0.00081  -0.00015
 654        4S         -0.00618   0.01688   0.01170  -0.01280   0.00857
 655        4PX        -0.00291   0.00700   0.00529  -0.00662   0.00274
 656        4PY        -0.00101   0.00351   0.00262  -0.00287   0.00151
 657        4PZ        -0.00003  -0.00074  -0.00037   0.00017  -0.00038
 658        5D 0       -0.00025   0.00034   0.00014  -0.00037   0.00061
 659        5D+1        0.00036  -0.00040   0.00039   0.00078   0.00001
 660        5D-1       -0.00067   0.00042   0.00080  -0.00104   0.00030
 661        5D+2        0.00005  -0.00034   0.00070   0.00018  -0.00055
 662        5D-2       -0.00016   0.00008  -0.00057  -0.00054  -0.00069
 663 42  H  1S          0.00109   0.00109   0.00006   0.00002   0.00023
 664        2S          0.00498   0.00549   0.00119  -0.00145   0.00066
 665        3S         -0.00005   0.00098   0.00123  -0.00091  -0.00013
 666        4PX        -0.00040  -0.00037   0.00004   0.00003  -0.00013
 667        4PY        -0.00142  -0.00135  -0.00007   0.00018  -0.00027
 668        4PZ         0.00093   0.00090   0.00008  -0.00013   0.00016
 669 43  H  1S         -0.00003   0.00105   0.00070   0.00090  -0.00017
 670        2S         -0.00108   0.00465   0.00392   0.00367  -0.00059
 671        3S         -0.00048   0.00067   0.00030  -0.00118  -0.00047
 672        4PX         0.00021  -0.00099  -0.00093  -0.00126  -0.00005
 673        4PY        -0.00009   0.00065   0.00057   0.00070  -0.00003
 674        4PZ         0.00011  -0.00070  -0.00063  -0.00080   0.00001
 675 44  H  1S         -0.00057  -0.00044  -0.00106   0.00096   0.00032
 676        2S         -0.00142  -0.00193  -0.00495   0.00366   0.00168
 677        3S         -0.00056  -0.00248  -0.00137   0.00116  -0.00115
 678        4PX        -0.00004   0.00015  -0.00095   0.00068   0.00069
 679        4PY         0.00018  -0.00014   0.00058  -0.00039  -0.00062
 680        4PZ        -0.00014   0.00012  -0.00064   0.00045   0.00060
 681 45  H  1S          0.00196   0.00007  -0.00036   0.00031   0.00094
 682        2S          0.00440  -0.00163  -0.00066   0.00322   0.00389
 683        3S          0.00136  -0.00169  -0.00142  -0.00009  -0.00052
 684        4PX         0.00017   0.00005   0.00014   0.00042   0.00023
 685        4PY         0.00067  -0.00004   0.00026   0.00111   0.00135
 686        4PZ        -0.00042   0.00004  -0.00014  -0.00065  -0.00086
 687 46  H  1S         -0.00056   0.00073   0.00040  -0.00041   0.00072
 688        2S         -0.00280   0.00366   0.00205  -0.00295   0.00495
 689        3S         -0.00045   0.00097   0.00116  -0.00125  -0.00127
 690        4PX        -0.00074   0.00098   0.00035  -0.00056   0.00221
 691        4PY        -0.00034   0.00044   0.00011  -0.00025   0.00085
 692        4PZ         0.00004  -0.00006   0.00001   0.00002  -0.00002
 693 47  C  1S         -0.01229  -0.01484  -0.00546   0.00639   0.00025
 694        2S         -0.01024  -0.01237  -0.00475   0.00526   0.00027
 695        2PX        -0.00002   0.00010  -0.00004  -0.00002   0.00003
 696        2PY         0.00016   0.00026  -0.00010  -0.00011  -0.00006
 697        2PZ         0.00000  -0.00010   0.00004   0.00001   0.00004
 698        3S          0.00040   0.00037   0.00092   0.00011  -0.00019
 699        3PX         0.00067  -0.00002   0.00081  -0.00022  -0.00032
 700        3PY        -0.00121  -0.00007   0.00141   0.00083   0.00019
 701        3PZ         0.00122   0.00011  -0.00072  -0.00072  -0.00023
 702        4S          0.00030  -0.00633   0.00212  -0.00260   0.00186
 703        4PX        -0.00166  -0.00067  -0.00162  -0.00130  -0.00003
 704        4PY         0.00108   0.00012  -0.00106   0.00004   0.00041
 705        4PZ        -0.00093  -0.00014   0.00024  -0.00039  -0.00027
 706        5D 0        0.00004  -0.00001  -0.00005  -0.00003   0.00003
 707        5D+1        0.00043   0.00011  -0.00011  -0.00026  -0.00018
 708        5D-1        0.00016  -0.00006  -0.00055  -0.00022   0.00012
 709        5D+2        0.00038   0.00006  -0.00046  -0.00031  -0.00006
 710        5D-2       -0.00052  -0.00010   0.00014   0.00030   0.00016
 711 48  C  1S         -0.13919  -0.09539  -0.00670   0.01837   0.07740
 712        2S         -0.11494  -0.07846  -0.00595   0.01536   0.06388
 713        2PX        -0.00005   0.00000   0.00011  -0.00002  -0.00015
 714        2PY         0.00002  -0.00004  -0.00015  -0.00006   0.00006
 715        2PZ         0.00012   0.00009   0.00019  -0.00004  -0.00013
 716        3S         -0.00262  -0.00337   0.00193  -0.00064   0.00163
 717        3PX         0.00062  -0.00210   0.00192  -0.00138   0.00006
 718        3PY         0.00018  -0.00084   0.00107  -0.00033   0.00026
 719        3PZ         0.00022   0.00011  -0.00012  -0.00022  -0.00021
 720        4S          0.00529   0.00715  -0.00258   0.00238  -0.00164
 721        4PX        -0.00009   0.00074  -0.00041   0.00007  -0.00031
 722        4PY         0.00160   0.00330  -0.00193   0.00121  -0.00063
 723        4PZ        -0.00109  -0.00209   0.00121  -0.00093   0.00031
 724        5D 0        0.00005   0.00051  -0.00041   0.00025  -0.00012
 725        5D+1       -0.00022   0.00006   0.00009   0.00010   0.00002
 726        5D-1        0.00043   0.00005   0.00015  -0.00013  -0.00016
 727        5D+2        0.00006  -0.00061   0.00067  -0.00034   0.00009
 728        5D-2        0.00019  -0.00063   0.00037  -0.00038   0.00012
 729 49  C  1S          0.15586  -0.04558  -0.20689  -0.09568   0.04361
 730        2S          0.12859  -0.03756  -0.17109  -0.07903   0.03596
 731        2PX        -0.00063  -0.00001   0.00020   0.00026  -0.00005
 732        2PY        -0.00039   0.00001   0.00046   0.00021  -0.00017
 733        2PZ         0.00017  -0.00001  -0.00028  -0.00011   0.00011
 734        3S          0.00329  -0.00108  -0.00256  -0.00171   0.00094
 735        3PX         0.00046  -0.00229   0.00203   0.00066   0.00107
 736        3PY        -0.00047  -0.00103   0.00105   0.00062   0.00036
 737        3PZ         0.00050   0.00014  -0.00023  -0.00028   0.00003
 738        4S         -0.00446   0.00654   0.00283   0.00307  -0.00252
 739        4PX        -0.00130   0.00267   0.00024   0.00152  -0.00068
 740        4PY         0.00099  -0.00168   0.00028  -0.00041   0.00061
 741        4PZ        -0.00095   0.00179  -0.00008   0.00065  -0.00059
 742        5D 0       -0.00041   0.00049  -0.00006   0.00003  -0.00028
 743        5D+1        0.00006  -0.00004  -0.00031  -0.00008   0.00005
 744        5D-1       -0.00037  -0.00018   0.00061   0.00029   0.00004
 745        5D+2        0.00030  -0.00079   0.00033   0.00012   0.00042
 746        5D-2        0.00040  -0.00052   0.00043   0.00005   0.00026
 747 50  C  1S         -0.02174   0.19884  -0.26556   0.15486   0.02332
 748        2S         -0.01840   0.16419  -0.21929   0.12785   0.01910
 749        2PX        -0.00017  -0.00014   0.00023  -0.00006   0.00015
 750        2PY         0.00048   0.00008  -0.00026   0.00009   0.00014
 751        2PZ        -0.00030  -0.00009   0.00037  -0.00015  -0.00012
 752        3S          0.00176   0.00372  -0.00482   0.00301   0.00121
 753        3PX        -0.00072  -0.00141   0.00041  -0.00009   0.00113
 754        3PY         0.00161  -0.00142   0.00017   0.00027   0.00156
 755        3PZ        -0.00118   0.00063   0.00014  -0.00030  -0.00086
 756        4S         -0.00136  -0.00967   0.00913  -0.00499   0.00006
 757        4PX         0.00109   0.00302  -0.00246   0.00159   0.00031
 758        4PY        -0.00049  -0.00216   0.00176  -0.00112  -0.00004
 759        4PZ         0.00074   0.00226  -0.00160   0.00108   0.00002
 760        5D 0       -0.00018  -0.00048   0.00039  -0.00018   0.00010
 761        5D+1       -0.00023   0.00030  -0.00036   0.00013  -0.00009
 762        5D-1       -0.00041   0.00000   0.00050  -0.00035  -0.00049
 763        5D+2       -0.00022   0.00086  -0.00038   0.00005  -0.00058
 764        5D-2        0.00042   0.00020  -0.00004   0.00006  -0.00003
 765 51  C  1S         -0.09967   0.23309  -0.21597  -0.06751  -0.09995
 766        2S         -0.08238   0.19239  -0.17854  -0.05575  -0.08257
 767        2PX         0.00096  -0.00031  -0.00057  -0.00031   0.00032
 768        2PY         0.00060  -0.00005   0.00019  -0.00015   0.00001
 769        2PZ        -0.00016  -0.00006  -0.00024   0.00000   0.00005
 770        3S         -0.00143   0.00490  -0.00308  -0.00121  -0.00173
 771        3PX         0.00371  -0.00198  -0.00175  -0.00158   0.00160
 772        3PY         0.00052   0.00028  -0.00055  -0.00005  -0.00020
 773        3PZ         0.00060  -0.00073   0.00000  -0.00040   0.00050
 774        4S          0.00195  -0.00989   0.00669  -0.00078   0.00243
 775        4PX         0.00065   0.00072  -0.00061  -0.00010   0.00001
 776        4PY         0.00006   0.00384  -0.00188   0.00021  -0.00083
 777        4PZ         0.00011  -0.00238   0.00109  -0.00018   0.00054
 778        5D 0        0.00042  -0.00047   0.00002  -0.00008   0.00021
 779        5D+1        0.00039  -0.00019  -0.00006  -0.00024   0.00020
 780        5D-1       -0.00014  -0.00033   0.00057   0.00028   0.00003
 781        5D+2       -0.00038   0.00022   0.00039   0.00016  -0.00012
 782        5D-2       -0.00095   0.00075   0.00010   0.00038  -0.00049
 783 52  C  1S         -0.18968   0.11977  -0.02042   0.02897  -0.13553
 784        2S         -0.15678   0.09922  -0.01721   0.02396  -0.11199
 785        2PX        -0.00047   0.00047  -0.00002   0.00014  -0.00014
 786        2PY        -0.00016   0.00008  -0.00017  -0.00007  -0.00008
 787        2PZ         0.00000   0.00004   0.00021   0.00004  -0.00004
 788        3S         -0.00268   0.00071   0.00103   0.00032  -0.00206
 789        3PX        -0.00086   0.00180  -0.00190  -0.00019  -0.00043
 790        3PY        -0.00039   0.00026  -0.00088   0.00134   0.00062
 791        3PZ         0.00007   0.00025   0.00027  -0.00102  -0.00061
 792        4S          0.00460   0.00459  -0.00462   0.00164   0.00209
 793        4PX        -0.00185  -0.00280   0.00325  -0.00080  -0.00074
 794        4PY        -0.00096  -0.00121   0.00125  -0.00045  -0.00033
 795        4PZ         0.00014   0.00006   0.00011   0.00005  -0.00003
 796        5D 0        0.00031  -0.00013  -0.00001  -0.00005   0.00019
 797        5D+1       -0.00013  -0.00024   0.00031   0.00039   0.00014
 798        5D-1        0.00014   0.00037  -0.00077   0.00024   0.00027
 799        5D+2       -0.00038   0.00031  -0.00037   0.00050   0.00005
 800        5D-2       -0.00019   0.00044  -0.00039  -0.00038  -0.00037
 801 53  H  1S          0.00043   0.00012   0.00040  -0.00015  -0.00023
 802        2S          0.00208   0.00141   0.00052  -0.00025  -0.00109
 803        3S          0.00006   0.00078  -0.00074   0.00045   0.00001
 804        4PX         0.00018   0.00000   0.00014  -0.00007  -0.00008
 805        4PY         0.00061   0.00019   0.00036  -0.00017  -0.00029
 806        4PZ        -0.00040  -0.00015  -0.00022   0.00010   0.00019
 807 54  H  1S         -0.00026   0.00018   0.00079   0.00020  -0.00020
 808        2S         -0.00169   0.00096   0.00299   0.00137  -0.00068
 809        3S         -0.00012   0.00077  -0.00086   0.00001  -0.00022
 810        4PX        -0.00042  -0.00002   0.00101   0.00037  -0.00009
 811        4PY         0.00024  -0.00006  -0.00057  -0.00021   0.00008
 812        4PZ        -0.00027   0.00004   0.00065   0.00024  -0.00008
 813 55  H  1S         -0.00004  -0.00069   0.00107  -0.00051   0.00008
 814        2S          0.00001  -0.00327   0.00417  -0.00235  -0.00008
 815        3S         -0.00087  -0.00044   0.00013  -0.00018  -0.00003
 816        4PX        -0.00024   0.00073  -0.00104   0.00056   0.00006
 817        4PY         0.00019  -0.00053   0.00069  -0.00036   0.00002
 818        4PZ        -0.00019   0.00056  -0.00075   0.00039   0.00000
 819 56  H  1S          0.00104  -0.00054   0.00076  -0.00001   0.00031
 820        2S          0.00238  -0.00338   0.00325   0.00054   0.00147
 821        3S          0.00032  -0.00024  -0.00031  -0.00031  -0.00003
 822        4PX        -0.00003   0.00021  -0.00034  -0.00011  -0.00007
 823        4PY        -0.00052   0.00102  -0.00110  -0.00026  -0.00045
 824        4PZ         0.00034  -0.00064   0.00067   0.00015   0.00029
 825 57  H  1S          0.00014  -0.00004   0.00006   0.00003   0.00027
 826        2S          0.00197  -0.00073  -0.00003  -0.00008   0.00159
 827        3S         -0.00059   0.00148  -0.00130   0.00041  -0.00030
 828        4PX        -0.00095   0.00079  -0.00047   0.00016  -0.00065
 829        4PY        -0.00035   0.00029  -0.00019   0.00009  -0.00023
 830        4PZ         0.00000   0.00000   0.00002  -0.00002  -0.00001
                          11        12        13        14        15
     Eigenvalues --     2.00000   2.00000   2.00000   2.00000   2.00000
   1 1   Fe 1S          0.00018   0.00049  -0.00052  -0.00108   0.00003
   2        2S          0.00015   0.00042  -0.00045  -0.00093   0.00002
   3        3S          0.00008   0.00023  -0.00024  -0.00049   0.00001
   4        4S          0.00001   0.00002  -0.00001  -0.00004   0.00000
   5        5S          0.00000   0.00001   0.00000  -0.00002   0.00000
   6        6S          0.00000  -0.00001   0.00001   0.00002   0.00000
   7        7S          0.00000   0.00001  -0.00003   0.00000   0.00000
   8        8S          0.00002   0.00014   0.00001  -0.00046   0.00000
   9        9S         -0.00005  -0.00002  -0.00027   0.00028   0.00000
  10       10PX         0.00001   0.00001   0.00000   0.00000   0.00000
  11       10PY         0.00000   0.00000   0.00000   0.00000   0.00001
  12       10PZ         0.00000   0.00000   0.00000   0.00000   0.00000
  13       11PX         0.00001   0.00001   0.00000   0.00001   0.00000
  14       11PY         0.00001  -0.00001   0.00000   0.00000   0.00000
  15       11PZ         0.00000   0.00000   0.00000   0.00000   0.00000
  16       12PX        -0.00003  -0.00003  -0.00001  -0.00001   0.00000
  17       12PY        -0.00001   0.00002   0.00000   0.00000   0.00001
  18       12PZ         0.00000   0.00000   0.00000   0.00000   0.00000
  19       13PX         0.00006   0.00007   0.00001   0.00003   0.00001
  20       13PY         0.00003  -0.00004  -0.00001  -0.00001  -0.00003
  21       13PZ         0.00000   0.00000   0.00000   0.00000   0.00000
  22       14PX        -0.00008  -0.00012  -0.00002  -0.00004   0.00000
  23       14PY        -0.00004   0.00006   0.00001   0.00002   0.00005
  24       14PZ         0.00000   0.00000   0.00000   0.00000   0.00001
  25       15D 0        0.00000   0.00000   0.00000   0.00000   0.00000
  26       15D+1        0.00000   0.00000   0.00000   0.00000   0.00000
  27       15D-1        0.00000   0.00000   0.00000   0.00000   0.00000
  28       15D+2        0.00000   0.00000  -0.00001   0.00000   0.00000
  29       15D-2        0.00000   0.00000   0.00000   0.00000   0.00000
  30       16D 0        0.00000   0.00000   0.00000  -0.00001   0.00000
  31       16D+1        0.00000   0.00000   0.00000   0.00000   0.00000
  32       16D-1        0.00000   0.00000   0.00000   0.00000   0.00000
  33       16D+2        0.00000   0.00000   0.00002  -0.00001   0.00000
  34       16D-2        0.00000   0.00000  -0.00001   0.00002   0.00000
  35       17D 0        0.00000  -0.00002   0.00001   0.00005   0.00000
  36       17D+1        0.00000   0.00000   0.00001   0.00000   0.00000
  37       17D-1        0.00000   0.00000   0.00001  -0.00001   0.00000
  38       17D+2       -0.00001   0.00001  -0.00009   0.00002   0.00000
  39       17D-2        0.00001  -0.00001   0.00004  -0.00002   0.00000
  40       18F 0        0.00000   0.00000   0.00000   0.00000   0.00000
  41       18F+1        0.00000   0.00000   0.00000   0.00000   0.00000
  42       18F-1        0.00000   0.00000   0.00000   0.00000   0.00000
  43       18F+2        0.00000   0.00000   0.00000   0.00000   0.00000
  44       18F-2        0.00000   0.00000   0.00000   0.00000   0.00000
  45       18F+3        0.00000   0.00000   0.00000   0.00000  -0.00001
  46       18F-3        0.00000  -0.00001   0.00000   0.00000  -0.00002
  47 2   Cl 1S          0.00032  -0.00045  -0.00082   0.00024  -0.00145
  48        2S          0.00052  -0.00076  -0.00136   0.00042  -0.00239
  49        3S         -0.00007   0.00016   0.00016  -0.00012   0.00030
  50        4S         -0.00010   0.00022   0.00027  -0.00019   0.00045
  51        5S         -0.00001   0.00001  -0.00004   0.00003   0.00002
  52        6S          0.00002  -0.00001   0.00009  -0.00005  -0.00001
  53        7PX         0.00001  -0.00002  -0.00005  -0.00009   0.00023
  54        7PY        -0.00006  -0.00010  -0.00023   0.00003  -0.00017
  55        7PZ        -0.00010   0.00034   0.00019  -0.00037   0.00035
  56        8PX         0.00000   0.00001   0.00002   0.00003  -0.00008
  57        8PY         0.00002   0.00004   0.00008  -0.00001   0.00006
  58        8PZ         0.00003  -0.00011  -0.00007   0.00013  -0.00012
  59        9PX        -0.00001   0.00000   0.00000   0.00000   0.00002
  60        9PY        -0.00001  -0.00002  -0.00002   0.00000  -0.00001
  61        9PZ         0.00000   0.00002   0.00002  -0.00004   0.00002
  62       10PX         0.00002   0.00000   0.00000   0.00000  -0.00002
  63       10PY         0.00001   0.00002   0.00001   0.00001   0.00000
  64       10PZ         0.00000   0.00000  -0.00002   0.00001   0.00000
  65       11PX        -0.00003   0.00000   0.00000   0.00001   0.00002
  66       11PY        -0.00003  -0.00003  -0.00001  -0.00001   0.00002
  67       11PZ         0.00000   0.00000   0.00000  -0.00002  -0.00001
  68       12D 0        0.00000   0.00000   0.00000   0.00000   0.00000
  69       12D+1        0.00000   0.00000   0.00000   0.00000   0.00000
  70       12D-1        0.00000   0.00000   0.00000   0.00000   0.00000
  71       12D+2        0.00000   0.00000  -0.00001   0.00000   0.00000
  72       12D-2        0.00000   0.00000   0.00000   0.00000   0.00000
  73 3   N  1S          0.00017   0.00030  -0.00054   0.00012  -0.00019
  74        2S          0.00015   0.00023  -0.00046   0.00012  -0.00016
  75        2PX         0.00001   0.00004  -0.00001  -0.00002   0.00000
  76        2PY         0.00005   0.00002  -0.00005   0.00001   0.00001
  77        2PZ         0.00000   0.00000   0.00000   0.00000   0.00000
  78        3S          0.00005   0.00012  -0.00007  -0.00005  -0.00009
  79        3PX        -0.00005  -0.00018   0.00004   0.00007  -0.00003
  80        3PY        -0.00022  -0.00008   0.00022  -0.00003  -0.00003
  81        3PZ        -0.00001  -0.00001   0.00001   0.00000   0.00000
  82        4S         -0.00147  -0.00021   0.00172  -0.00048   0.00064
  83        4PX         0.00052   0.00076  -0.00046  -0.00003  -0.00007
  84        4PY        -0.00021   0.00046   0.00040  -0.00049   0.00041
  85        4PZ         0.00001   0.00004   0.00000  -0.00002   0.00001
  86        5D 0        0.00007  -0.00001  -0.00008   0.00004  -0.00002
  87        5D+1        0.00000   0.00000   0.00000   0.00000   0.00000
  88        5D-1        0.00000   0.00000   0.00001   0.00000   0.00000
  89        5D+2       -0.00002   0.00005   0.00001  -0.00004   0.00000
  90        5D-2       -0.00001   0.00002   0.00001   0.00000  -0.00003
  91 4   N  1S          0.00003   0.00040   0.00029   0.00015  -0.00055
  92        2S          0.00003   0.00033   0.00023   0.00014  -0.00047
  93        2PX         0.00000  -0.00004   0.00001   0.00002   0.00001
  94        2PY        -0.00001  -0.00010   0.00000   0.00004   0.00003
  95        2PZ         0.00000   0.00000   0.00000   0.00000   0.00000
  96        3S         -0.00009  -0.00026   0.00016   0.00010   0.00000
  97        3PX         0.00001   0.00009  -0.00005  -0.00005   0.00002
  98        3PY         0.00006   0.00054  -0.00004  -0.00028  -0.00006
  99        3PZ         0.00000   0.00001   0.00000   0.00000   0.00000
 100        4S          0.00090   0.00482  -0.00194  -0.00211  -0.00142
 101        4PX        -0.00029  -0.00187   0.00085   0.00086   0.00066
 102        4PY         0.00021   0.00002  -0.00006  -0.00012   0.00090
 103        4PZ        -0.00002   0.00000   0.00001  -0.00001   0.00001
 104        5D 0       -0.00001  -0.00010   0.00001   0.00006  -0.00004
 105        5D+1        0.00000   0.00000   0.00000   0.00000   0.00000
 106        5D-1        0.00000   0.00002   0.00000  -0.00001   0.00000
 107        5D+2       -0.00002  -0.00029   0.00002   0.00016  -0.00001
 108        5D-2       -0.00001  -0.00001   0.00001   0.00002  -0.00005
 109 5   N  1S          0.00018   0.00074  -0.00058  -0.00046   0.00226
 110        2S          0.00015   0.00062  -0.00049  -0.00037   0.00190
 111        2PX         0.00003   0.00004   0.00000  -0.00002   0.00002
 112        2PY         0.00000   0.00003  -0.00002   0.00001  -0.00011
 113        2PZ         0.00000   0.00001   0.00000   0.00000   0.00001
 114        3S         -0.00002   0.00011   0.00004  -0.00011  -0.00010
 115        3PX        -0.00012  -0.00002   0.00000   0.00001  -0.00015
 116        3PY        -0.00003  -0.00011   0.00009   0.00005   0.00007
 117        3PZ         0.00000   0.00001   0.00000  -0.00001  -0.00002
 118        4S          0.00019  -0.00113   0.00048   0.00059   0.00165
 119        4PX         0.00014  -0.00144   0.00035   0.00057   0.00105
 120        4PY         0.00008  -0.00081   0.00014   0.00057   0.00066
 121        4PZ         0.00006   0.00004  -0.00001   0.00002   0.00004
 122        5D 0        0.00000   0.00004  -0.00001  -0.00002  -0.00006
 123        5D+1       -0.00001   0.00000   0.00000   0.00000   0.00001
 124        5D-1        0.00000   0.00001   0.00000   0.00000   0.00000
 125        5D+2        0.00001   0.00015  -0.00002  -0.00008  -0.00006
 126        5D-2        0.00000  -0.00002   0.00000   0.00001  -0.00003
 127 6   N  1S         -0.00224  -0.00861  -0.00082   0.00497  -0.02796
 128        2S         -0.00191  -0.00733  -0.00070   0.00424  -0.02372
 129        2PX         0.00000  -0.00019  -0.00004   0.00014  -0.00058
 130        2PY         0.00002   0.00008  -0.00002  -0.00002  -0.00018
 131        2PZ         0.00000  -0.00003   0.00001  -0.00001   0.00009
 132        3S          0.00004  -0.00011   0.00015  -0.00003   0.00077
 133        3PX        -0.00013   0.00060  -0.00005  -0.00027  -0.00084
 134        3PY        -0.00003   0.00101  -0.00010  -0.00050  -0.00045
 135        3PZ         0.00001   0.00006  -0.00001  -0.00005   0.00013
 136        4S          0.00001   0.00341   0.00000  -0.00214   0.00535
 137        4PX         0.00013  -0.00041  -0.00104   0.00061  -0.00583
 138        4PY         0.00082   0.00332  -0.00078  -0.00120  -0.00237
 139        4PZ        -0.00008  -0.00033   0.00003   0.00008  -0.00001
 140        5D 0       -0.00014  -0.00058   0.00005   0.00029  -0.00032
 141        5D+1        0.00000   0.00004  -0.00001  -0.00001  -0.00002
 142        5D-1        0.00002   0.00005  -0.00001  -0.00002  -0.00011
 143        5D+2        0.00003  -0.00047   0.00009   0.00021   0.00041
 144        5D-2        0.00016   0.00048  -0.00002  -0.00025   0.00050
 145 7   C  1S          0.00336   0.00026  -0.00238  -0.00027   0.00082
 146        2S          0.00280   0.00020  -0.00200  -0.00019   0.00070
 147        2PX         0.00001  -0.00001  -0.00004   0.00002   0.00000
 148        2PY         0.00012   0.00000  -0.00014   0.00006  -0.00004
 149        2PZ         0.00000   0.00000   0.00000   0.00000  -0.00001
 150        3S         -0.00006   0.00012   0.00004  -0.00015  -0.00020
 151        3PX         0.00007   0.00004  -0.00007   0.00002  -0.00004
 152        3PY        -0.00077   0.00001   0.00094  -0.00038   0.00002
 153        3PZ        -0.00004   0.00000   0.00004  -0.00002  -0.00002
 154        4S         -0.00203  -0.00202   0.00246   0.00055   0.00040
 155        4PX         0.00053   0.00137  -0.00076  -0.00059  -0.00013
 156        4PY        -0.00046  -0.00043   0.00057   0.00054  -0.00008
 157        4PZ        -0.00001   0.00002   0.00001   0.00001   0.00000
 158        5D 0        0.00000   0.00004  -0.00003  -0.00001  -0.00002
 159        5D+1        0.00002   0.00000  -0.00002   0.00001   0.00000
 160        5D-1       -0.00001   0.00000   0.00001   0.00000   0.00000
 161        5D+2        0.00033   0.00000  -0.00039   0.00014   0.00000
 162        5D-2        0.00013   0.00000  -0.00017   0.00006  -0.00001
 163 8   H  1S         -0.00004   0.00005   0.00004  -0.00006  -0.00004
 164        2S         -0.00017  -0.00027   0.00017   0.00016   0.00012
 165        3S          0.00004  -0.00037   0.00002   0.00021  -0.00033
 166        4PX         0.00010   0.00002  -0.00009   0.00001   0.00001
 167        4PY        -0.00004  -0.00001   0.00004  -0.00002  -0.00001
 168        4PZ         0.00000   0.00000   0.00000   0.00000   0.00000
 169 9   C  1S          0.00382   0.00015  -0.00486   0.00007   0.00948
 170        2S          0.00348   0.00010  -0.00442   0.00023   0.00783
 171        2PX         0.00000   0.00002  -0.00003   0.00001  -0.00003
 172        2PY        -0.00015   0.00001   0.00016  -0.00006  -0.00003
 173        2PZ        -0.00002   0.00000   0.00001  -0.00001  -0.00002
 174        3S         -0.00139   0.00008   0.00179  -0.00078   0.00016
 175        3PX         0.00232  -0.00029  -0.00277   0.00128  -0.00016
 176        3PY        -0.00128   0.00006   0.00153  -0.00062   0.00009
 177        3PZ        -0.00001  -0.00001   0.00000   0.00001  -0.00002
 178        4S          0.00372   0.00222  -0.00448  -0.00006  -0.00067
 179        4PX        -0.00209  -0.00103   0.00250  -0.00037   0.00022
 180        4PY        -0.00158  -0.00083   0.00186   0.00010  -0.00012
 181        4PZ        -0.00014  -0.00007   0.00016  -0.00001  -0.00002
 182        5D 0        0.00042  -0.00002  -0.00049   0.00021  -0.00005
 183        5D+1       -0.00001   0.00000   0.00002  -0.00001   0.00001
 184        5D-1        0.00003   0.00000  -0.00003   0.00001   0.00000
 185        5D+2       -0.00079   0.00006   0.00096  -0.00042   0.00008
 186        5D-2        0.00075  -0.00009  -0.00084   0.00037   0.00000
 187 10  H  1S         -0.00019   0.00001   0.00026  -0.00010  -0.00005
 188        2S         -0.00009   0.00023   0.00018  -0.00019  -0.00010
 189        3S          0.00081   0.00017  -0.00092   0.00020   0.00007
 190        4PX         0.00028  -0.00004  -0.00033   0.00015   0.00003
 191        4PY         0.00013  -0.00002  -0.00014   0.00005   0.00004
 192        4PZ         0.00001   0.00000  -0.00001   0.00001   0.00000
 193 11  C  1S          0.32644  -0.01426  -0.38467   0.15669  -0.00899
 194        2S          0.26957  -0.01181  -0.31753   0.12933  -0.00742
 195        2PX         0.00011   0.00002  -0.00005  -0.00002  -0.00006
 196        2PY        -0.00094   0.00005   0.00064  -0.00015  -0.00021
 197        2PZ        -0.00005   0.00001   0.00004  -0.00001  -0.00002
 198        3S          0.00589   0.00013  -0.00768   0.00306  -0.00026
 199        3PX         0.00019  -0.00018  -0.00009   0.00018  -0.00034
 200        3PY        -0.00166   0.00009   0.00131  -0.00035  -0.00038
 201        3PZ        -0.00009   0.00000   0.00007  -0.00001  -0.00004
 202        4S         -0.01024  -0.00322   0.01134  -0.00232  -0.00014
 203        4PX        -0.00075   0.00017   0.00121  -0.00068   0.00054
 204        4PY         0.00391   0.00214  -0.00504   0.00069  -0.00056
 205        4PZ         0.00011   0.00010  -0.00016   0.00000  -0.00002
 206        5D 0       -0.00097   0.00010   0.00116  -0.00050  -0.00002
 207        5D+1        0.00005   0.00000  -0.00006   0.00002   0.00001
 208        5D-1        0.00007   0.00000  -0.00008   0.00003   0.00001
 209        5D+2       -0.00001  -0.00001   0.00005  -0.00001  -0.00001
 210        5D-2        0.00001   0.00009   0.00000  -0.00008   0.00014
 211 12  H  1S         -0.00168   0.00015   0.00143  -0.00049  -0.00016
 212        2S         -0.00572  -0.00001   0.00606  -0.00211   0.00006
 213        3S         -0.00062  -0.00043   0.00053   0.00013   0.00004
 214        4PX        -0.00028  -0.00002   0.00031  -0.00010  -0.00001
 215        4PY         0.00168  -0.00009  -0.00192   0.00077  -0.00005
 216        4PZ         0.00006   0.00000  -0.00007   0.00003   0.00000
 217 13  C  1S          0.00960  -0.00316  -0.00945   0.01152  -0.02810
 218        2S          0.00823  -0.00265  -0.00819   0.00968  -0.02322
 219        2PX         0.00012   0.00000  -0.00010   0.00000   0.00011
 220        2PY        -0.00009   0.00010   0.00011  -0.00007   0.00003
 221        2PZ        -0.00001   0.00001   0.00001   0.00000   0.00000
 222        3S         -0.00119   0.00002   0.00158  -0.00048  -0.00044
 223        3PX        -0.00196  -0.00008   0.00236  -0.00091   0.00026
 224        3PY        -0.00203  -0.00047   0.00234  -0.00063   0.00003
 225        3PZ        -0.00015  -0.00001   0.00017  -0.00005   0.00000
 226        4S          0.00414   0.00440  -0.00444  -0.00096   0.00055
 227        4PX         0.00168   0.00175  -0.00161  -0.00050   0.00100
 228        4PY        -0.00121  -0.00046   0.00178  -0.00048   0.00080
 229        4PZ        -0.00001   0.00002   0.00003  -0.00002   0.00006
 230        5D 0        0.00038  -0.00006  -0.00046   0.00019   0.00007
 231        5D+1       -0.00007   0.00000   0.00008  -0.00003   0.00000
 232        5D-1       -0.00005   0.00001   0.00006  -0.00003  -0.00001
 233        5D+2       -0.00020  -0.00019   0.00028  -0.00001   0.00001
 234        5D-2       -0.00108   0.00001   0.00125  -0.00049   0.00001
 235 14  H  1S         -0.00020   0.00003   0.00025  -0.00010  -0.00001
 236        2S         -0.00041   0.00043   0.00058  -0.00050   0.00050
 237        3S          0.00062   0.00033  -0.00073   0.00010  -0.00016
 238        4PX        -0.00038   0.00003   0.00043  -0.00020   0.00014
 239        4PY         0.00006  -0.00010  -0.00008   0.00010  -0.00007
 240        4PZ        -0.00001   0.00000   0.00001   0.00000   0.00000
 241 15  C  1S          0.00365  -0.00115  -0.00499   0.00194  -0.00577
 242        2S          0.00304  -0.00099  -0.00414   0.00165  -0.00479
 243        2PX         0.00003   0.00012   0.00000  -0.00005  -0.00001
 244        2PY         0.00012   0.00006  -0.00013   0.00001   0.00001
 245        2PZ         0.00000   0.00000   0.00000   0.00000   0.00001
 246        3S          0.00005   0.00041  -0.00020  -0.00024  -0.00017
 247        3PX        -0.00014  -0.00064   0.00018   0.00034   0.00001
 248        3PY        -0.00086  -0.00036   0.00100  -0.00023   0.00024
 249        3PZ        -0.00004  -0.00002   0.00005   0.00000   0.00003
 250        4S         -0.00460  -0.00796   0.00731   0.00173   0.00537
 251        4PX         0.00387   0.00410  -0.00555  -0.00011  -0.00352
 252        4PY         0.00048   0.00030  -0.00146   0.00028  -0.00195
 253        4PZ         0.00009   0.00011  -0.00018   0.00000  -0.00017
 254        5D 0        0.00004   0.00008  -0.00007   0.00001  -0.00010
 255        5D+1        0.00001   0.00001  -0.00001   0.00000   0.00000
 256        5D-1       -0.00002  -0.00002   0.00002   0.00000   0.00001
 257        5D+2        0.00041   0.00032  -0.00046   0.00003  -0.00011
 258        5D-2        0.00011   0.00025  -0.00010  -0.00010   0.00002
 259 16  C  1S         -0.00168  -0.00782   0.00267   0.00892  -0.00264
 260        2S         -0.00141  -0.00678   0.00223   0.00755  -0.00218
 261        2PX         0.00012   0.00064  -0.00006  -0.00026   0.00000
 262        2PY         0.00002   0.00009  -0.00005  -0.00004  -0.00006
 263        2PZ         0.00001   0.00000   0.00000   0.00000   0.00001
 264        3S         -0.00011   0.00086   0.00015  -0.00054   0.00008
 265        3PX        -0.00079  -0.00404   0.00076   0.00188   0.00037
 266        3PY        -0.00015  -0.00001   0.00017  -0.00010   0.00011
 267        3PZ        -0.00001  -0.00004   0.00001   0.00001   0.00002
 268        4S          0.00247  -0.00043  -0.00506   0.00199  -0.00651
 269        4PX         0.00187   0.00595  -0.00295  -0.00213  -0.00223
 270        4PY         0.00298   0.00657  -0.00488  -0.00190  -0.00352
 271        4PZ         0.00017   0.00024  -0.00020  -0.00005  -0.00008
 272        5D 0       -0.00015  -0.00080   0.00012   0.00036   0.00003
 273        5D+1        0.00000   0.00002   0.00000  -0.00001   0.00000
 274        5D-1        0.00000  -0.00001   0.00000   0.00001   0.00000
 275        5D+2        0.00034   0.00187  -0.00029  -0.00088  -0.00008
 276        5D-2       -0.00006   0.00007   0.00007  -0.00007   0.00005
 277 17  C  1S         -0.07455  -0.48861   0.06207   0.23312   0.02475
 278        2S         -0.06141  -0.40255   0.05113   0.19205   0.02025
 279        2PX         0.00003   0.00001  -0.00009  -0.00010  -0.00021
 280        2PY         0.00017   0.00084  -0.00015  -0.00033  -0.00011
 281        2PZ         0.00001   0.00006  -0.00001  -0.00003  -0.00002
 282        3S         -0.00213  -0.01387   0.00179   0.00666   0.00152
 283        3PX        -0.00046  -0.00144   0.00024   0.00045  -0.00016
 284        3PY        -0.00023  -0.00022   0.00000   0.00020  -0.00088
 285        3PZ        -0.00002  -0.00011   0.00002   0.00006   0.00001
 286        4S          0.00073   0.00740  -0.00068  -0.00372   0.00218
 287        4PX         0.00107   0.00371  -0.00020  -0.00197   0.00202
 288        4PY        -0.00032  -0.00194   0.00067   0.00095  -0.00061
 289        4PZ        -0.00004   0.00005   0.00000  -0.00003  -0.00016
 290        5D 0        0.00032   0.00187  -0.00026  -0.00088  -0.00012
 291        5D+1        0.00002   0.00008  -0.00001  -0.00004   0.00000
 292        5D-1       -0.00002  -0.00017   0.00002   0.00008   0.00000
 293        5D+2       -0.00018  -0.00064   0.00011   0.00026  -0.00012
 294        5D-2        0.00018   0.00127  -0.00010  -0.00063   0.00004
 295 18  H  1S          0.00013   0.00089  -0.00010  -0.00031   0.00008
 296        2S          0.00123   0.00640  -0.00083  -0.00289   0.00073
 297        3S         -0.00004  -0.00070   0.00014   0.00034   0.00058
 298        4PX         0.00020   0.00153  -0.00019  -0.00074  -0.00005
 299        4PY        -0.00039  -0.00223   0.00024   0.00106  -0.00017
 300        4PZ        -0.00003  -0.00016   0.00002   0.00008   0.00000
 301 19  Cl 1S         -0.00042   0.00071  -0.00073   0.00028   0.00152
 302        2S         -0.00070   0.00118  -0.00121   0.00050   0.00251
 303        3S          0.00010  -0.00018   0.00012  -0.00017  -0.00030
 304        4S          0.00015  -0.00026   0.00021  -0.00024  -0.00045
 305        5S          0.00000  -0.00001  -0.00004   0.00003  -0.00002
 306        6S          0.00000   0.00000   0.00009  -0.00005   0.00002
 307        7PX         0.00001  -0.00009   0.00000   0.00006   0.00024
 308        7PY        -0.00004  -0.00015   0.00020  -0.00011  -0.00017
 309        7PZ        -0.00017   0.00023  -0.00012   0.00046   0.00035
 310        8PX         0.00000   0.00003   0.00000  -0.00002  -0.00008
 311        8PY         0.00001   0.00005  -0.00007   0.00004   0.00006
 312        8PZ         0.00006  -0.00008   0.00004  -0.00016  -0.00012
 313        9PX        -0.00001   0.00000   0.00000   0.00000   0.00003
 314        9PY         0.00000  -0.00002   0.00001  -0.00001  -0.00001
 315        9PZ        -0.00001   0.00001  -0.00002   0.00004   0.00002
 316       10PX         0.00002   0.00000   0.00000   0.00000  -0.00002
 317       10PY         0.00001   0.00002   0.00000   0.00001   0.00000
 318       10PZ         0.00000   0.00000   0.00002  -0.00001   0.00000
 319       11PX        -0.00002   0.00000   0.00000  -0.00001   0.00002
 320       11PY        -0.00003  -0.00003  -0.00001  -0.00001   0.00002
 321       11PZ         0.00000  -0.00001   0.00000   0.00002  -0.00001
 322       12D 0        0.00000   0.00000   0.00000   0.00000   0.00000
 323       12D+1        0.00000   0.00000   0.00000   0.00000   0.00000
 324       12D-1        0.00000   0.00000   0.00000   0.00000   0.00000
 325       12D+2        0.00000   0.00000  -0.00001   0.00000   0.00000
 326       12D-2        0.00000   0.00000   0.00000   0.00000   0.00000
 327 20  N  1S         -0.00022  -0.00013  -0.00061  -0.00002   0.00019
 328        2S         -0.00020  -0.00010  -0.00052   0.00001   0.00016
 329        2PX         0.00000   0.00002   0.00002   0.00004   0.00000
 330        2PY         0.00005   0.00000   0.00005   0.00001   0.00001
 331        2PZ         0.00000   0.00000   0.00000   0.00000   0.00000
 332        3S         -0.00004  -0.00005  -0.00011  -0.00011   0.00008
 333        3PX        -0.00003  -0.00009  -0.00009  -0.00015  -0.00003
 334        3PY        -0.00023   0.00000  -0.00022  -0.00002  -0.00003
 335        3PZ        -0.00001   0.00000  -0.00001  -0.00001   0.00000
 336        4S          0.00167  -0.00016   0.00168  -0.00025  -0.00058
 337        4PX         0.00039   0.00052   0.00069   0.00050  -0.00004
 338        4PY        -0.00037   0.00026  -0.00026   0.00067   0.00040
 339        4PZ         0.00000   0.00003   0.00001   0.00005   0.00001
 340        5D 0       -0.00008   0.00002  -0.00007   0.00004   0.00002
 341        5D+1        0.00001   0.00000   0.00000   0.00000   0.00000
 342        5D-1        0.00001   0.00000   0.00001   0.00000   0.00000
 343        5D+2        0.00002  -0.00002   0.00000  -0.00005   0.00000
 344        5D-2        0.00002  -0.00002   0.00000  -0.00002   0.00003
 345 21  N  1S         -0.00003  -0.00052   0.00009  -0.00016   0.00056
 346        2S         -0.00003  -0.00043   0.00007  -0.00013   0.00048
 347        2PX         0.00000  -0.00001  -0.00002  -0.00004   0.00001
 348        2PY         0.00000  -0.00005  -0.00003  -0.00009   0.00003
 349        2PZ         0.00000   0.00000   0.00000   0.00000   0.00000
 350        3S          0.00011   0.00008   0.00022   0.00021   0.00001
 351        3PX         0.00001   0.00003   0.00007   0.00008   0.00002
 352        3PY         0.00001   0.00025   0.00020   0.00052  -0.00005
 353        3PZ         0.00001   0.00001   0.00001   0.00001   0.00000
 354        4S         -0.00097  -0.00180  -0.00326  -0.00422   0.00127
 355        4PX        -0.00040  -0.00061  -0.00136  -0.00164   0.00060
 356        4PY         0.00005   0.00003   0.00003   0.00015   0.00090
 357        4PZ        -0.00002  -0.00001  -0.00001   0.00000   0.00001
 358        5D 0        0.00000   0.00004   0.00004   0.00011   0.00005
 359        5D+1        0.00000   0.00000   0.00000   0.00000   0.00000
 360        5D-1        0.00000  -0.00001  -0.00001  -0.00002   0.00000
 361        5D+2       -0.00002   0.00014   0.00010   0.00029   0.00001
 362        5D-2        0.00001   0.00000   0.00001   0.00002   0.00005
 363 22  N  1S         -0.00006  -0.00043  -0.00089  -0.00098  -0.00228
 364        2S         -0.00006  -0.00036  -0.00075  -0.00080  -0.00191
 365        2PX         0.00001   0.00002   0.00001   0.00003   0.00002
 366        2PY         0.00000   0.00002   0.00003   0.00001  -0.00011
 367        2PZ         0.00000   0.00001   0.00001   0.00001   0.00001
 368        3S          0.00005  -0.00004   0.00000  -0.00016   0.00009
 369        3PX        -0.00006  -0.00004   0.00000  -0.00004  -0.00015
 370        3PY        -0.00002  -0.00003  -0.00013  -0.00008   0.00006
 371        3PZ         0.00000   0.00001   0.00000   0.00001  -0.00002
 372        4S          0.00013   0.00031   0.00086   0.00099  -0.00161
 373        4PX         0.00003  -0.00057  -0.00079  -0.00118   0.00102
 374        4PY         0.00001  -0.00025  -0.00039  -0.00086   0.00063
 375        4PZ         0.00002   0.00006   0.00002   0.00002   0.00004
 376        5D 0        0.00000  -0.00001  -0.00002  -0.00004   0.00006
 377        5D+1        0.00000   0.00000   0.00000   0.00000  -0.00001
 378        5D-1        0.00000   0.00000   0.00000   0.00000   0.00000
 379        5D+2        0.00001  -0.00007  -0.00007  -0.00014   0.00006
 380        5D-2        0.00000   0.00001   0.00001   0.00002   0.00003
 381 23  N  1S          0.00094   0.00503   0.00224   0.01057   0.02719
 382        2S          0.00079   0.00428   0.00189   0.00898   0.02308
 383        2PX         0.00001  -0.00009  -0.00001  -0.00022  -0.00058
 384        2PY         0.00000   0.00006   0.00005   0.00007  -0.00018
 385        2PZ         0.00000  -0.00001  -0.00001  -0.00001   0.00009
 386        3S          0.00006  -0.00001   0.00019   0.00005  -0.00077
 387        3PX        -0.00011   0.00025   0.00023   0.00054  -0.00082
 388        3PY        -0.00007   0.00049   0.00041   0.00095  -0.00043
 389        3PZ        -0.00002   0.00002   0.00002   0.00007   0.00013
 390        4S          0.00009  -0.00140  -0.00096  -0.00360  -0.00539
 391        4PX         0.00035  -0.00041   0.00106  -0.00089  -0.00579
 392        4PY         0.00028   0.00156   0.00176   0.00278  -0.00231
 393        4PZ         0.00000  -0.00011  -0.00011  -0.00024  -0.00001
 394        5D 0        0.00006   0.00030   0.00021   0.00057   0.00033
 395        5D+1       -0.00001  -0.00001  -0.00002  -0.00003   0.00002
 396        5D-1       -0.00001  -0.00003  -0.00003  -0.00004   0.00011
 397        5D+2       -0.00004   0.00020   0.00024   0.00041  -0.00040
 398        5D-2       -0.00006  -0.00027  -0.00015  -0.00048  -0.00051
 399 24  C  1S         -0.00373   0.00127  -0.00194   0.00025  -0.00043
 400        2S         -0.00312   0.00105  -0.00163   0.00024  -0.00038
 401        2PX         0.00002  -0.00001   0.00003  -0.00002   0.00000
 402        2PY         0.00013  -0.00002   0.00013  -0.00005  -0.00003
 403        2PZ         0.00000   0.00000   0.00000   0.00000  -0.00001
 404        3S          0.00008  -0.00002   0.00000  -0.00017   0.00021
 405        3PX         0.00004   0.00003   0.00008   0.00001  -0.00004
 406        3PY        -0.00089   0.00016  -0.00087   0.00033   0.00001
 407        3PZ        -0.00005   0.00000  -0.00004   0.00002  -0.00002
 408        4S          0.00195   0.00036   0.00281   0.00152  -0.00034
 409        4PX         0.00057   0.00039   0.00107   0.00119  -0.00009
 410        4PY        -0.00053   0.00028  -0.00056  -0.00062  -0.00009
 411        4PZ        -0.00001   0.00003   0.00000   0.00000   0.00000
 412        5D 0        0.00000  -0.00001  -0.00004  -0.00003   0.00001
 413        5D+1       -0.00002   0.00000  -0.00002   0.00001   0.00000
 414        5D-1        0.00001   0.00000   0.00001   0.00000   0.00000
 415        5D+2       -0.00037   0.00007  -0.00036   0.00012  -0.00001
 416        5D-2       -0.00016   0.00004  -0.00016   0.00006   0.00000
 417 25  H  1S          0.00006  -0.00003   0.00003  -0.00007   0.00004
 418        2S          0.00015   0.00005   0.00022   0.00027  -0.00011
 419        3S          0.00010   0.00006   0.00009   0.00034   0.00034
 420        4PX         0.00011  -0.00001   0.00009   0.00000   0.00001
 421        4PY        -0.00005   0.00000  -0.00005   0.00001  -0.00001
 422        4PZ         0.00000   0.00000   0.00000   0.00000   0.00000
 423 26  C  1S         -0.00479   0.00177  -0.00517   0.00170  -0.00930
 424        2S         -0.00434   0.00154  -0.00463   0.00157  -0.00768
 425        2PX         0.00000   0.00000   0.00003  -0.00001  -0.00003
 426        2PY        -0.00016   0.00004  -0.00014   0.00005  -0.00004
 427        2PZ        -0.00002   0.00000  -0.00001   0.00000  -0.00002
 428        3S          0.00161  -0.00033   0.00160  -0.00068  -0.00014
 429        3PX         0.00269  -0.00059   0.00245  -0.00122  -0.00013
 430        3PY        -0.00146   0.00029  -0.00138   0.00054   0.00006
 431        3PZ        -0.00001  -0.00001   0.00000  -0.00001  -0.00002
 432        4S         -0.00400   0.00010  -0.00465  -0.00121   0.00057
 433        4PX        -0.00226  -0.00006  -0.00257  -0.00026   0.00017
 434        4PY        -0.00167   0.00014  -0.00188  -0.00050  -0.00015
 435        4PZ        -0.00015   0.00000  -0.00016  -0.00003  -0.00003
 436        5D 0       -0.00049   0.00009  -0.00045   0.00018   0.00004
 437        5D+1        0.00001   0.00000   0.00002  -0.00001  -0.00001
 438        5D-1       -0.00003   0.00001  -0.00003   0.00001   0.00000
 439        5D+2        0.00091  -0.00018   0.00087  -0.00038  -0.00007
 440        5D-2       -0.00086   0.00019  -0.00074   0.00035  -0.00001
 441 27  H  1S          0.00022  -0.00005   0.00024  -0.00009   0.00005
 442        2S          0.00016  -0.00014   0.00011  -0.00031   0.00010
 443        3S         -0.00091   0.00012  -0.00087   0.00007  -0.00008
 444        4PX         0.00033  -0.00007   0.00029  -0.00015   0.00003
 445        4PY         0.00015  -0.00004   0.00012  -0.00006   0.00004
 446        4PZ         0.00001   0.00000   0.00001  -0.00001   0.00000
 447 28  C  1S         -0.37441   0.07279  -0.34692   0.13820   0.00456
 448        2S         -0.30917   0.06012  -0.28635   0.11409   0.00376
 449        2PX         0.00011   0.00000   0.00005   0.00004  -0.00005
 450        2PY        -0.00100   0.00021  -0.00053   0.00010  -0.00022
 451        2PZ        -0.00006   0.00001  -0.00003   0.00001  -0.00002
 452        3S         -0.00685   0.00118  -0.00709   0.00258   0.00019
 453        3PX         0.00020  -0.00003   0.00004  -0.00017  -0.00032
 454        3PY        -0.00179   0.00041  -0.00110   0.00028  -0.00039
 455        3PZ        -0.00009   0.00002  -0.00006   0.00001  -0.00004
 456        4S          0.01100  -0.00049   0.01122  -0.00015   0.00031
 457        4PX        -0.00102   0.00028  -0.00108   0.00069   0.00052
 458        4PY         0.00423   0.00013   0.00525   0.00050  -0.00048
 459        4PZ         0.00012   0.00002   0.00018   0.00005  -0.00002
 460        5D 0        0.00113  -0.00025   0.00103  -0.00048   0.00002
 461        5D+1       -0.00005   0.00001  -0.00005   0.00002  -0.00001
 462        5D-1       -0.00008   0.00002  -0.00008   0.00003  -0.00001
 463        5D+2        0.00002   0.00000   0.00005  -0.00001   0.00001
 464        5D-2        0.00000  -0.00001  -0.00001  -0.00009  -0.00013
 465 29  H  1S          0.00183  -0.00040   0.00121  -0.00043   0.00019
 466        2S          0.00641  -0.00117   0.00548  -0.00168   0.00003
 467        3S          0.00062   0.00005   0.00059   0.00035  -0.00003
 468        4PX        -0.00031   0.00005  -0.00029   0.00007  -0.00002
 469        4PY         0.00192  -0.00038   0.00172  -0.00068  -0.00003
 470        4PZ         0.00007  -0.00001   0.00006  -0.00003   0.00000
 471 30  C  1S         -0.00994  -0.00380  -0.01031   0.00737   0.02553
 472        2S         -0.00856  -0.00305  -0.00885   0.00625   0.02109
 473        2PX         0.00012  -0.00004   0.00009   0.00000   0.00011
 474        2PY        -0.00011   0.00008  -0.00007   0.00011   0.00003
 475        2PZ        -0.00001   0.00001  -0.00001   0.00000   0.00000
 476        3S          0.00140  -0.00042   0.00139  -0.00050   0.00041
 477        3PX        -0.00225   0.00034  -0.00219   0.00072   0.00023
 478        3PY        -0.00224   0.00018  -0.00227   0.00028  -0.00001
 479        3PZ        -0.00017   0.00003  -0.00016   0.00004   0.00000
 480        4S         -0.00400  -0.00124  -0.00525  -0.00314  -0.00061
 481        4PX         0.00148   0.00052   0.00191   0.00135   0.00100
 482        4PY        -0.00150   0.00011  -0.00178   0.00018   0.00076
 483        4PZ        -0.00003   0.00002  -0.00003   0.00003   0.00006
 484        5D 0       -0.00044   0.00013  -0.00039   0.00020  -0.00007
 485        5D+1        0.00008  -0.00001   0.00007  -0.00003   0.00000
 486        5D-1        0.00006  -0.00002   0.00005  -0.00003   0.00001
 487        5D+2        0.00021   0.00004   0.00031   0.00008  -0.00001
 488        5D-2        0.00123  -0.00022   0.00113  -0.00041   0.00000
 489 31  H  1S          0.00022  -0.00006   0.00022  -0.00009   0.00002
 490        2S          0.00054  -0.00026   0.00044  -0.00061  -0.00046
 491        3S         -0.00067  -0.00004  -0.00076  -0.00010   0.00014
 492        4PX        -0.00043   0.00006  -0.00039   0.00017   0.00012
 493        4PY         0.00009  -0.00005   0.00005  -0.00013  -0.00007
 494        4PZ        -0.00001   0.00000  -0.00001   0.00000   0.00000
 495 32  C  1S         -0.00414  -0.00055  -0.00514   0.00148   0.00524
 496        2S         -0.00346  -0.00044  -0.00426   0.00128   0.00436
 497        2PX         0.00002   0.00007   0.00004   0.00011  -0.00001
 498        2PY         0.00013   0.00000   0.00014   0.00002   0.00001
 499        2PZ         0.00000   0.00000   0.00000   0.00000   0.00001
 500        3S         -0.00003  -0.00015  -0.00032  -0.00039   0.00015
 501        3PX        -0.00009  -0.00024  -0.00035  -0.00060  -0.00001
 502        3PY        -0.00091  -0.00006  -0.00105  -0.00003   0.00020
 503        3PZ        -0.00004   0.00000  -0.00006  -0.00001   0.00002
 504        4S          0.00519   0.00220   0.00924   0.00541  -0.00507
 505        4PX         0.00441   0.00094   0.00645   0.00218  -0.00329
 506        4PY         0.00092  -0.00035   0.00153  -0.00025  -0.00189
 507        4PZ         0.00012   0.00001   0.00021   0.00005  -0.00016
 508        5D 0       -0.00005  -0.00003  -0.00009  -0.00004   0.00009
 509        5D+1       -0.00001   0.00000  -0.00002  -0.00001   0.00000
 510        5D-1        0.00002   0.00001   0.00003   0.00001  -0.00001
 511        5D+2       -0.00041  -0.00011  -0.00052  -0.00016   0.00009
 512        5D-2       -0.00008  -0.00011  -0.00017  -0.00022  -0.00003
 513 33  C  1S          0.00029  -0.00024   0.00429   0.00976   0.00373
 514        2S          0.00022  -0.00005   0.00366   0.00838   0.00309
 515        2PX         0.00005   0.00035   0.00025   0.00058   0.00000
 516        2PY         0.00002   0.00003   0.00007   0.00007  -0.00006
 517        2PZ         0.00000   0.00000   0.00000   0.00000   0.00001
 518        3S          0.00027  -0.00048  -0.00012  -0.00092  -0.00008
 519        3PX        -0.00035  -0.00195  -0.00194  -0.00376   0.00028
 520        3PY        -0.00018   0.00000  -0.00017   0.00007   0.00010
 521        3PZ        -0.00001  -0.00002  -0.00002  -0.00003   0.00001
 522        4S         -0.00371   0.00169  -0.00469   0.00220   0.00636
 523        4PX         0.00188   0.00232   0.00462   0.00481  -0.00205
 524        4PY         0.00321   0.00211   0.00656   0.00491  -0.00327
 525        4PZ         0.00018   0.00007   0.00025   0.00017  -0.00007
 526        5D 0        0.00006   0.00040   0.00035   0.00074  -0.00001
 527        5D+1        0.00000  -0.00001  -0.00001  -0.00002   0.00000
 528        5D-1        0.00000   0.00001   0.00001   0.00001   0.00000
 529        5D+2       -0.00012  -0.00093  -0.00084  -0.00176   0.00004
 530        5D-2        0.00007  -0.00003   0.00005  -0.00009  -0.00005
 531 34  C  1S          0.01876   0.24194   0.20544   0.46017  -0.01489
 532        2S          0.01545   0.19933   0.16925   0.37911  -0.01213
 533        2PX         0.00001  -0.00007   0.00008   0.00007  -0.00020
 534        2PY         0.00009   0.00044   0.00040   0.00073  -0.00009
 535        2PZ         0.00000   0.00004   0.00003   0.00006  -0.00002
 536        3S          0.00052   0.00683   0.00586   0.01312  -0.00124
 537        3PX        -0.00029  -0.00088  -0.00068  -0.00122  -0.00017
 538        3PY        -0.00012  -0.00014  -0.00004  -0.00033  -0.00088
 539        3PZ         0.00000  -0.00006  -0.00005  -0.00012   0.00000
 540        4S         -0.00018  -0.00365  -0.00285  -0.00704  -0.00234
 541        4PX         0.00039   0.00206   0.00126   0.00374   0.00208
 542        4PY        -0.00039  -0.00071  -0.00117  -0.00178  -0.00068
 543        4PZ        -0.00007   0.00003   0.00003   0.00005  -0.00015
 544        5D 0       -0.00010  -0.00094  -0.00081  -0.00176   0.00008
 545        5D+1       -0.00001  -0.00004  -0.00003  -0.00008   0.00000
 546        5D-1        0.00000   0.00008   0.00007   0.00016   0.00001
 547        5D+2        0.00010   0.00035   0.00029   0.00059   0.00013
 548        5D-2       -0.00001  -0.00066  -0.00048  -0.00123  -0.00006
 549 35  H  1S         -0.00005  -0.00049  -0.00037  -0.00074  -0.00009
 550        2S         -0.00051  -0.00327  -0.00267  -0.00592  -0.00084
 551        3S         -0.00005   0.00031   0.00035   0.00065  -0.00056
 552        4PX         0.00004   0.00075   0.00063   0.00144  -0.00002
 553        4PY        -0.00011  -0.00113  -0.00089  -0.00211  -0.00021
 554        4PZ        -0.00001  -0.00008  -0.00007  -0.00015  -0.00001
 555 36  C  1S         -0.02128  -0.02319  -0.02234   0.02846  -0.39835
 556        2S         -0.01787  -0.01923  -0.01854   0.02354  -0.33058
 557        2PX        -0.00006  -0.00039  -0.00004   0.00025  -0.00183
 558        2PY        -0.00017  -0.00017  -0.00018   0.00010  -0.00297
 559        2PZ         0.00002  -0.00005   0.00009  -0.00005   0.00086
 560        3S          0.00110   0.00010   0.00011   0.00020   0.00286
 561        3PX        -0.00069   0.00030  -0.00011  -0.00028   0.00058
 562        3PY        -0.00073   0.00040  -0.00013  -0.00012  -0.00323
 563        3PZ         0.00014  -0.00043   0.00004  -0.00001   0.00126
 564        4S         -0.00040   0.00408  -0.00029  -0.00300   0.01679
 565        4PX         0.00179  -0.00268  -0.00046   0.00247  -0.01081
 566        4PY        -0.00044  -0.00462   0.00022   0.00207  -0.00555
 567        4PZ         0.00057   0.00171  -0.00020  -0.00056   0.00033
 568        5D 0       -0.00004   0.00001   0.00002  -0.00001   0.00031
 569        5D+1        0.00008  -0.00001   0.00004   0.00005  -0.00033
 570        5D-1       -0.00040   0.00019   0.00004  -0.00016   0.00077
 571        5D+2       -0.00021   0.00022   0.00001  -0.00010  -0.00011
 572        5D-2       -0.00008  -0.00004  -0.00006  -0.00002   0.00002
 573 37  C  1S         -0.11130   0.00370  -0.01806  -0.03473   0.02241
 574        2S         -0.09199   0.00297  -0.01491  -0.02855   0.01722
 575        2PX        -0.00012   0.00014  -0.00006  -0.00003   0.00052
 576        2PY         0.00010  -0.00031  -0.00006   0.00023  -0.00026
 577        2PZ        -0.00021   0.00018   0.00005  -0.00021  -0.00015
 578        3S         -0.00161   0.00052  -0.00033  -0.00130   0.00733
 579        3PX         0.00002   0.00060   0.00002  -0.00006   0.00347
 580        3PY        -0.00029  -0.00031  -0.00015   0.00041  -0.00198
 581        3PZ         0.00002   0.00012   0.00016  -0.00030   0.00150
 582        4S          0.00363   0.00041   0.00027   0.00203  -0.00459
 583        4PX         0.00016   0.00149  -0.00022  -0.00079   0.00108
 584        4PY        -0.00081   0.00074  -0.00020  -0.00121   0.00390
 585        4PZ         0.00064   0.00031   0.00004   0.00035  -0.00300
 586        5D 0        0.00010   0.00003   0.00002   0.00009  -0.00003
 587        5D+1        0.00008   0.00007   0.00006  -0.00011   0.00146
 588        5D-1        0.00026  -0.00009   0.00004   0.00013  -0.00058
 589        5D+2        0.00006  -0.00005   0.00004  -0.00010   0.00047
 590        5D-2       -0.00020  -0.00004  -0.00011  -0.00002  -0.00171
 591 38  C  1S         -0.12760   0.08622   0.00186  -0.03671  -0.00127
 592        2S         -0.10559   0.07104   0.00147  -0.03023  -0.00227
 593        2PX         0.00012   0.00005   0.00033  -0.00016   0.00312
 594        2PY        -0.00020   0.00035   0.00019  -0.00028   0.00322
 595        2PZ         0.00013  -0.00028  -0.00006   0.00015  -0.00168
 596        3S         -0.00117   0.00252   0.00033  -0.00118   0.00653
 597        3PX        -0.00051   0.00004   0.00059  -0.00046   0.00539
 598        3PY        -0.00013   0.00049   0.00050  -0.00054   0.00754
 599        3PZ        -0.00009  -0.00044  -0.00020   0.00027  -0.00410
 600        4S          0.00228  -0.00786   0.00092   0.00401  -0.00416
 601        4PX        -0.00065   0.00202   0.00018  -0.00150   0.00539
 602        4PY        -0.00016  -0.00221   0.00031   0.00095  -0.00069
 603        4PZ        -0.00012   0.00225  -0.00025  -0.00114   0.00129
 604        5D 0        0.00003  -0.00013   0.00002   0.00002   0.00014
 605        5D+1       -0.00026   0.00009  -0.00003  -0.00006  -0.00067
 606        5D-1        0.00021  -0.00026  -0.00010   0.00016  -0.00149
 607        5D+2       -0.00005   0.00001  -0.00011   0.00007  -0.00167
 608        5D-2        0.00025   0.00004   0.00000   0.00006   0.00054
 609 39  C  1S         -0.04895   0.03422   0.00146   0.02031   0.00440
 610        2S         -0.04047   0.02818   0.00115   0.01678   0.00372
 611        2PX         0.00008   0.00029  -0.00010  -0.00012  -0.00127
 612        2PY         0.00025  -0.00047   0.00045   0.00010   0.00470
 613        2PZ        -0.00023   0.00035  -0.00027  -0.00010  -0.00356
 614        3S         -0.00066   0.00101   0.00027   0.00025  -0.00057
 615        3PX         0.00110   0.00048   0.00002  -0.00003  -0.00072
 616        3PY         0.00080  -0.00076   0.00066   0.00016   0.00686
 617        3PZ        -0.00036   0.00061  -0.00035  -0.00014  -0.00489
 618        4S          0.00104   0.00059  -0.00035  -0.00216   0.00486
 619        4PX         0.00000   0.00016  -0.00037  -0.00069  -0.00053
 620        4PY         0.00012  -0.00027   0.00051   0.00046   0.00244
 621        4PZ        -0.00026  -0.00009  -0.00033  -0.00037  -0.00184
 622        5D 0       -0.00010  -0.00005  -0.00003  -0.00009  -0.00016
 623        5D+1       -0.00009   0.00001   0.00004  -0.00004   0.00020
 624        5D-1        0.00028  -0.00013   0.00000  -0.00003   0.00041
 625        5D+2        0.00031  -0.00002   0.00008   0.00007   0.00076
 626        5D-2        0.00020   0.00001   0.00000   0.00014  -0.00007
 627 40  C  1S         -0.12123  -0.00460   0.01349  -0.02456  -0.00210
 628        2S         -0.10029  -0.00377   0.01102  -0.02025  -0.00262
 629        2PX         0.00011  -0.00024  -0.00046   0.00038  -0.00377
 630        2PY        -0.00059   0.00007  -0.00008  -0.00035  -0.00335
 631        2PZ         0.00042  -0.00011  -0.00004   0.00036   0.00144
 632        3S         -0.00121  -0.00020   0.00091  -0.00067   0.00489
 633        3PX         0.00143  -0.00088  -0.00066   0.00073  -0.00408
 634        3PY        -0.00060   0.00004  -0.00004  -0.00052  -0.00415
 635        3PZ         0.00075  -0.00023  -0.00011   0.00057   0.00195
 636        4S          0.00299   0.00298  -0.00047  -0.00167   0.00773
 637        4PX        -0.00002   0.00020  -0.00047   0.00002  -0.00325
 638        4PY         0.00029   0.00145  -0.00049  -0.00094  -0.00117
 639        4PZ        -0.00017  -0.00107   0.00026   0.00074   0.00034
 640        5D 0       -0.00003   0.00013  -0.00003  -0.00002  -0.00023
 641        5D+1       -0.00025   0.00004   0.00004  -0.00006  -0.00027
 642        5D-1        0.00041  -0.00010  -0.00004   0.00012   0.00009
 643        5D+2        0.00020  -0.00021   0.00002   0.00008   0.00022
 644        5D-2        0.00035  -0.00021  -0.00002   0.00011   0.00051
 645 41  C  1S          0.05259  -0.02435  -0.01101   0.00445  -0.01089
 646        2S          0.04334  -0.02010  -0.00904   0.00367  -0.00826
 647        2PX        -0.00010   0.00058   0.00013  -0.00086  -0.00170
 648        2PY        -0.00010   0.00027  -0.00038  -0.00006  -0.00413
 649        2PZ         0.00002  -0.00002   0.00034  -0.00016   0.00259
 650        3S          0.00124  -0.00035  -0.00049   0.00004  -0.00437
 651        3PX         0.00098   0.00061   0.00014  -0.00102  -0.00198
 652        3PY        -0.00018   0.00030  -0.00044  -0.00034  -0.00574
 653        3PZ         0.00032  -0.00006   0.00043   0.00001   0.00374
 654        4S         -0.00210  -0.00108   0.00058   0.00152  -0.00660
 655        4PX        -0.00141  -0.00008   0.00046  -0.00001  -0.00351
 656        4PY        -0.00046   0.00025  -0.00013   0.00018  -0.00346
 657        4PZ        -0.00003   0.00000   0.00026  -0.00016   0.00184
 658        5D 0       -0.00007   0.00005   0.00004  -0.00002   0.00026
 659        5D+1        0.00029  -0.00005   0.00000   0.00007   0.00028
 660        5D-1       -0.00042   0.00010   0.00002   0.00002  -0.00007
 661        5D+2       -0.00004  -0.00002  -0.00005   0.00009  -0.00020
 662        5D-2       -0.00028   0.00001  -0.00004  -0.00005  -0.00061
 663 42  H  1S          0.00046  -0.00007  -0.00006   0.00017   0.00091
 664        2S          0.00176  -0.00038   0.00009   0.00076   0.00032
 665        3S         -0.00012   0.00016  -0.00020   0.00015  -0.00170
 666        4PX        -0.00016   0.00010  -0.00002  -0.00008   0.00005
 667        4PY        -0.00056   0.00007  -0.00009  -0.00014  -0.00045
 668        4PZ         0.00037  -0.00003   0.00006   0.00008   0.00029
 669 43  H  1S          0.00063  -0.00022   0.00017  -0.00001   0.00096
 670        2S          0.00214  -0.00149   0.00023   0.00059   0.00062
 671        3S         -0.00042  -0.00064   0.00014   0.00020  -0.00152
 672        4PX        -0.00063   0.00035   0.00000  -0.00017  -0.00017
 673        4PY         0.00039  -0.00017   0.00003   0.00007   0.00053
 674        4PZ        -0.00043   0.00020  -0.00002  -0.00009  -0.00041
 675 44  H  1S          0.00027  -0.00049   0.00041  -0.00001   0.00397
 676        2S          0.00073  -0.00103   0.00053  -0.00028   0.00554
 677        3S         -0.00025  -0.00028   0.00018  -0.00016   0.00234
 678        4PX         0.00028  -0.00015   0.00005  -0.00004   0.00048
 679        4PY        -0.00014   0.00011  -0.00001   0.00002  -0.00008
 680        4PZ         0.00017  -0.00009   0.00002  -0.00003   0.00019
 681 45  H  1S          0.00103   0.00003   0.00020   0.00029   0.00443
 682        2S          0.00255   0.00034   0.00004   0.00049   0.00603
 683        3S          0.00009   0.00046  -0.00005  -0.00011   0.00186
 684        4PX         0.00021  -0.00005  -0.00003   0.00007   0.00001
 685        4PY         0.00064  -0.00002  -0.00001   0.00013   0.00059
 686        4PZ        -0.00039   0.00001   0.00000  -0.00007  -0.00039
 687 46  H  1S         -0.00009  -0.00042  -0.00005   0.00066   0.00119
 688        2S         -0.00068  -0.00044   0.00005   0.00098   0.00124
 689        3S         -0.00043  -0.00035  -0.00004   0.00050  -0.00031
 690        4PX        -0.00005   0.00003   0.00006   0.00006   0.00036
 691        4PY        -0.00004   0.00000   0.00000   0.00003  -0.00005
 692        4PZ         0.00001   0.00000   0.00002   0.00000   0.00015
 693 47  C  1S          0.01287   0.01360  -0.02470   0.03543   0.39594
 694        2S          0.01082   0.01138  -0.02050   0.02939   0.32858
 695        2PX        -0.00001  -0.00019  -0.00004  -0.00040  -0.00182
 696        2PY        -0.00020  -0.00013   0.00020  -0.00018  -0.00295
 697        2PZ         0.00004  -0.00002  -0.00012   0.00003   0.00085
 698        3S         -0.00074  -0.00050   0.00015  -0.00012  -0.00282
 699        3PX        -0.00052  -0.00007   0.00021   0.00024   0.00060
 700        3PY         0.00013  -0.00048   0.00024   0.00014  -0.00323
 701        3PZ        -0.00039   0.00013  -0.00013  -0.00013   0.00128
 702        4S          0.00103  -0.00106  -0.00180  -0.00328  -0.01685
 703        4PX         0.00130  -0.00056  -0.00045  -0.00283  -0.01087
 704        4PY         0.00013  -0.00168  -0.00141  -0.00397  -0.00558
 705        4PZ         0.00012   0.00062   0.00059   0.00140   0.00033
 706        5D 0        0.00001   0.00002   0.00002   0.00000  -0.00031
 707        5D+1       -0.00024   0.00006   0.00005   0.00003   0.00034
 708        5D-1        0.00014   0.00012   0.00000  -0.00012  -0.00076
 709        5D+2       -0.00008   0.00008  -0.00004  -0.00015   0.00012
 710        5D-2        0.00026  -0.00005  -0.00007   0.00001  -0.00003
 711 48  C  1S          0.10738   0.00198  -0.03366  -0.00408  -0.02594
 712        2S          0.08871   0.00176  -0.02776  -0.00325  -0.02014
 713        2PX        -0.00010   0.00002   0.00009   0.00005   0.00052
 714        2PY         0.00005  -0.00009  -0.00003  -0.00032  -0.00026
 715        2PZ        -0.00018   0.00000   0.00002   0.00024  -0.00015
 716        3S          0.00183  -0.00059  -0.00081  -0.00070  -0.00738
 717        3PX        -0.00026   0.00000  -0.00012   0.00045   0.00346
 718        3PY        -0.00009  -0.00038   0.00002  -0.00048  -0.00197
 719        3PZ        -0.00016   0.00008  -0.00015   0.00031   0.00149
 720        4S         -0.00337  -0.00050   0.00120   0.00003   0.00483
 721        4PX        -0.00025   0.00060   0.00071   0.00133   0.00111
 722        4PY        -0.00108   0.00039   0.00083   0.00085   0.00399
 723        4PZ         0.00062   0.00008  -0.00021   0.00025  -0.00304
 724        5D 0       -0.00007   0.00005   0.00007   0.00000   0.00003
 725        5D+1        0.00003  -0.00010   0.00006  -0.00013  -0.00146
 726        5D-1       -0.00027   0.00002   0.00008   0.00010   0.00059
 727        5D+2       -0.00005  -0.00011  -0.00001  -0.00003  -0.00047
 728        5D-2        0.00005   0.00002  -0.00019   0.00007   0.00170
 729 49  C  1S          0.02989   0.05694  -0.01812  -0.03497   0.00497
 730        2S          0.02476   0.04715  -0.01500  -0.02871   0.00532
 731        2PX         0.00022  -0.00008  -0.00039   0.00013   0.00307
 732        2PY        -0.00004  -0.00003  -0.00016   0.00032   0.00319
 733        2PZ         0.00005  -0.00003   0.00002  -0.00021  -0.00167
 734        3S          0.00011   0.00023  -0.00022  -0.00170  -0.00643
 735        3PX         0.00061  -0.00010  -0.00071   0.00047   0.00536
 736        3PY         0.00045   0.00006  -0.00055   0.00068   0.00748
 737        3PZ        -0.00019  -0.00014   0.00017  -0.00042  -0.00407
 738        4S         -0.00198   0.00034   0.00342   0.00554   0.00423
 739        4PX        -0.00059  -0.00002   0.00052   0.00165   0.00539
 740        4PY         0.00031  -0.00061  -0.00102  -0.00164  -0.00072
 741        4PZ        -0.00042   0.00049   0.00099   0.00175   0.00132
 742        5D 0       -0.00012  -0.00008   0.00006   0.00001  -0.00015
 743        5D+1        0.00011   0.00009  -0.00007  -0.00006   0.00067
 744        5D-1        0.00008  -0.00009  -0.00008   0.00019   0.00148
 745        5D+2        0.00027   0.00009  -0.00016   0.00012   0.00167
 746        5D-2        0.00001  -0.00001   0.00000   0.00006  -0.00052
 747 50  C  1S          0.05565   0.03934   0.01896  -0.00549  -0.00174
 748        2S          0.04600   0.03249   0.01559  -0.00446  -0.00154
 749        2PX         0.00004   0.00001   0.00017   0.00028  -0.00127
 750        2PY         0.00010   0.00000  -0.00062  -0.00035   0.00467
 751        2PZ        -0.00013  -0.00004   0.00039   0.00028  -0.00354
 752        3S          0.00076   0.00067   0.00066  -0.00056   0.00069
 753        3PX         0.00094   0.00012  -0.00002   0.00056  -0.00071
 754        3PY         0.00078   0.00002  -0.00092  -0.00040   0.00687
 755        3PZ        -0.00039  -0.00002   0.00052   0.00041  -0.00490
 756        4S         -0.00010  -0.00124  -0.00175  -0.00116  -0.00510
 757        4PX        -0.00019   0.00020   0.00089   0.00030  -0.00042
 758        4PY         0.00015  -0.00017  -0.00094  -0.00025   0.00234
 759        4PZ        -0.00027  -0.00003   0.00066  -0.00003  -0.00175
 760        5D 0        0.00010  -0.00005  -0.00009   0.00000   0.00015
 761        5D+1        0.00006   0.00006   0.00005  -0.00004  -0.00021
 762        5D-1       -0.00030  -0.00012  -0.00003   0.00001  -0.00044
 763        5D+2       -0.00035   0.00000   0.00013  -0.00003  -0.00077
 764        5D-2       -0.00018   0.00000   0.00005   0.00006   0.00009
 765 51  C  1S         -0.02823   0.00458   0.01675  -0.02414  -0.00069
 766        2S         -0.02317   0.00390   0.01366  -0.01991   0.00030
 767        2PX        -0.00001   0.00025   0.00051  -0.00028  -0.00370
 768        2PY        -0.00049  -0.00005   0.00022   0.00047  -0.00331
 769        2PZ         0.00032   0.00010  -0.00005  -0.00041   0.00143
 770        3S         -0.00129  -0.00049   0.00128  -0.00057  -0.00486
 771        3PX         0.00035   0.00081   0.00060  -0.00044  -0.00389
 772        3PY        -0.00054   0.00020   0.00022   0.00072  -0.00411
 773        3PZ         0.00044   0.00009  -0.00003  -0.00062   0.00197
 774        4S          0.00110  -0.00070  -0.00176  -0.00172  -0.00780
 775        4PX        -0.00032   0.00010   0.00070   0.00004  -0.00318
 776        4PY        -0.00108   0.00012   0.00125   0.00113  -0.00107
 777        4PZ         0.00066  -0.00010  -0.00077  -0.00091   0.00028
 778        5D 0        0.00009   0.00011  -0.00007  -0.00001   0.00024
 779        5D+1        0.00003   0.00002   0.00003  -0.00004   0.00029
 780        5D-1        0.00003  -0.00004  -0.00004   0.00011  -0.00010
 781        5D+2       -0.00008  -0.00016   0.00008   0.00007  -0.00022
 782        5D-2       -0.00014  -0.00013   0.00004   0.00007  -0.00054
 783 52  C  1S         -0.02902   0.00179  -0.01343   0.00450   0.00041
 784        2S         -0.02396   0.00149  -0.01100   0.00372  -0.00039
 785        2PX        -0.00021  -0.00009   0.00006   0.00100  -0.00169
 786        2PY        -0.00006   0.00007   0.00054   0.00024  -0.00408
 787        2PZ        -0.00003  -0.00006  -0.00041   0.00007   0.00256
 788        3S         -0.00048  -0.00001  -0.00073  -0.00002   0.00416
 789        3PX        -0.00018   0.00008   0.00010   0.00123  -0.00196
 790        3PY         0.00062   0.00032   0.00078   0.00052  -0.00565
 791        3PZ        -0.00050  -0.00019  -0.00060  -0.00009   0.00368
 792        4S         -0.00006   0.00063   0.00172   0.00112   0.00696
 793        4PX        -0.00018  -0.00049  -0.00091   0.00026  -0.00366
 794        4PY         0.00001  -0.00004   0.00005   0.00014  -0.00349
 795        4PZ        -0.00005   0.00001  -0.00028   0.00010   0.00182
 796        5D 0        0.00002   0.00000   0.00005  -0.00002  -0.00025
 797        5D+1        0.00013   0.00001   0.00002   0.00007  -0.00028
 798        5D-1        0.00023   0.00009   0.00006  -0.00002   0.00010
 799        5D+2        0.00023   0.00008  -0.00001   0.00006   0.00020
 800        5D-2       -0.00016   0.00000  -0.00008  -0.00005   0.00059
 801 53  H  1S         -0.00037  -0.00007   0.00000   0.00011  -0.00090
 802        2S         -0.00167  -0.00003   0.00044   0.00040  -0.00026
 803        3S          0.00004   0.00003  -0.00017  -0.00002   0.00170
 804        4PX        -0.00014   0.00002   0.00006   0.00009   0.00005
 805        4PY        -0.00050  -0.00006   0.00016   0.00004  -0.00043
 806        4PZ         0.00032   0.00005  -0.00010   0.00000   0.00028
 807 54  H  1S         -0.00028  -0.00024   0.00023  -0.00007  -0.00096
 808        2S         -0.00075  -0.00075   0.00065   0.00057  -0.00063
 809        3S         -0.00006   0.00043   0.00035   0.00044   0.00153
 810        4PX        -0.00015  -0.00023   0.00009   0.00016  -0.00018
 811        4PY         0.00012   0.00016  -0.00009  -0.00005   0.00053
 812        4PZ        -0.00012  -0.00017   0.00008   0.00007  -0.00042
 813 55  H  1S         -0.00021  -0.00012   0.00052   0.00027  -0.00394
 814        2S         -0.00071  -0.00047   0.00047   0.00046  -0.00553
 815        3S          0.00027   0.00013   0.00018   0.00015  -0.00235
 816        4PX         0.00027   0.00016  -0.00001  -0.00005   0.00048
 817        4PY        -0.00014  -0.00009  -0.00001   0.00005  -0.00008
 818        4PZ         0.00017   0.00011   0.00001  -0.00003   0.00019
 819 56  H  1S         -0.00055  -0.00013   0.00036   0.00041  -0.00436
 820        2S         -0.00038  -0.00027   0.00013   0.00061  -0.00593
 821        3S         -0.00014   0.00002  -0.00015  -0.00012  -0.00186
 822        4PX         0.00001   0.00004   0.00002  -0.00008   0.00001
 823        4PY        -0.00002   0.00009   0.00000  -0.00014   0.00057
 824        4PZ         0.00002  -0.00004   0.00001   0.00008  -0.00038
 825 57  H  1S         -0.00004  -0.00005   0.00010   0.00078  -0.00115
 826        2S          0.00018  -0.00006   0.00034   0.00111  -0.00108
 827        3S          0.00000   0.00011   0.00014   0.00050   0.00032
 828        4PX        -0.00006   0.00006  -0.00008  -0.00007   0.00031
 829        4PY        -0.00001   0.00003  -0.00001  -0.00004  -0.00007
 830        4PZ        -0.00001  -0.00001  -0.00003   0.00000   0.00015
                          16        17        18        19        20
     Eigenvalues --     2.00000   2.00000   2.00000   2.00000   2.00000
   1 1   Fe 1S          0.00001   0.00138  -0.00423   0.00296  -0.00703
   2        2S          0.00000   0.00118  -0.00364   0.00254  -0.00605
   3        3S          0.00001   0.00063  -0.00192   0.00135  -0.00320
   4        4S         -0.00001   0.00005  -0.00015   0.00011  -0.00026
   5        5S          0.00005  -0.00001   0.00004  -0.00002   0.00004
   6        6S         -0.00010   0.00002  -0.00007   0.00004  -0.00008
   7        7S          0.00023  -0.00004   0.00012  -0.00010   0.00022
   8        8S         -0.00056   0.00027  -0.00082   0.00048  -0.00104
   9        9S          0.00029  -0.00021   0.00059   0.00009  -0.00025
  10       10PX         0.00000   0.00002   0.00001   0.00000   0.00000
  11       10PY         0.00000   0.00001   0.00000   0.00001   0.00000
  12       10PZ         0.00000   0.00000   0.00000   0.00000   0.00000
  13       11PX         0.00000   0.00000   0.00000   0.00001   0.00000
  14       11PY         0.00000   0.00002   0.00001   0.00006   0.00003
  15       11PZ         0.00000   0.00000   0.00000   0.00000   0.00000
  16       12PX         0.00000   0.00001   0.00000  -0.00001  -0.00001
  17       12PY         0.00000  -0.00004  -0.00002  -0.00017  -0.00007
  18       12PZ         0.00000   0.00000   0.00000  -0.00001   0.00000
  19       13PX         0.00000  -0.00004  -0.00001   0.00004   0.00002
  20       13PY         0.00000   0.00009   0.00004   0.00034   0.00015
  21       13PZ         0.00000   0.00001   0.00000   0.00002   0.00001
  22       14PX         0.00000   0.00007   0.00002  -0.00003  -0.00002
  23       14PY         0.00000  -0.00012  -0.00006  -0.00049  -0.00021
  24       14PZ         0.00000  -0.00001   0.00000  -0.00003  -0.00001
  25       15D 0        0.00001   0.00000   0.00001  -0.00001   0.00001
  26       15D+1        0.00000   0.00000   0.00000   0.00000   0.00000
  27       15D-1        0.00000   0.00000   0.00000   0.00000   0.00000
  28       15D+2        0.00000   0.00000   0.00000  -0.00001   0.00003
  29       15D-2       -0.00001   0.00001  -0.00002   0.00000   0.00001
  30       16D 0       -0.00003   0.00001  -0.00002   0.00002  -0.00005
  31       16D+1        0.00000   0.00000   0.00000   0.00000   0.00000
  32       16D-1        0.00000   0.00000   0.00001  -0.00001   0.00001
  33       16D+2        0.00001   0.00000   0.00000   0.00005  -0.00011
  34       16D-2        0.00002  -0.00002   0.00006   0.00001  -0.00003
  35       17D 0        0.00008  -0.00003   0.00009  -0.00009   0.00020
  36       17D+1        0.00000   0.00000  -0.00001   0.00000   0.00000
  37       17D-1       -0.00001   0.00000  -0.00002   0.00002  -0.00005
  38       17D+2        0.00000   0.00001  -0.00001  -0.00017   0.00040
  39       17D-2       -0.00006   0.00005  -0.00013  -0.00003   0.00008
  40       18F 0        0.00000   0.00000   0.00000   0.00000   0.00000
  41       18F+1        0.00000   0.00000   0.00000   0.00000   0.00000
  42       18F-1        0.00000   0.00000   0.00000   0.00001   0.00000
  43       18F+2        0.00000   0.00000   0.00000   0.00000   0.00000
  44       18F-2        0.00000   0.00000   0.00000   0.00000   0.00000
  45       18F+3        0.00000   0.00004   0.00001  -0.00002  -0.00001
  46       18F-3        0.00000   0.00000   0.00000   0.00003   0.00001
  47 2   Cl 1S          0.00170   0.00015  -0.00233   0.00182  -0.00048
  48        2S          0.00274   0.00024  -0.00389   0.00302  -0.00080
  49        3S         -0.00006  -0.00004   0.00059  -0.00040   0.00010
  50        4S         -0.00017  -0.00004   0.00081  -0.00058   0.00013
  51        5S          0.00000  -0.00003   0.00011  -0.00003   0.00001
  52        6S         -0.00001   0.00006  -0.00018  -0.00002   0.00010
  53        7PX        -0.00036  -0.00009  -0.00002  -0.00034  -0.00032
  54        7PY         0.00022   0.00025  -0.00018  -0.00015  -0.00001
  55        7PZ         0.00025  -0.00001   0.00083  -0.00053  -0.00008
  56        8PX         0.00012   0.00003   0.00001   0.00012   0.00011
  57        8PY        -0.00007  -0.00009   0.00006   0.00005   0.00000
  58        8PZ        -0.00009   0.00000  -0.00028   0.00018   0.00003
  59        9PX        -0.00001  -0.00002   0.00000  -0.00004  -0.00003
  60        9PY         0.00002   0.00003  -0.00001  -0.00003  -0.00001
  61        9PZ         0.00002   0.00001   0.00004  -0.00004   0.00001
  62       10PX        -0.00001   0.00001   0.00000   0.00003   0.00002
  63       10PY        -0.00001  -0.00002   0.00000   0.00006   0.00003
  64       10PZ        -0.00002  -0.00001   0.00001   0.00004  -0.00007
  65       11PX         0.00002   0.00002   0.00001  -0.00003  -0.00002
  66       11PY         0.00001   0.00000   0.00000  -0.00014  -0.00006
  67       11PZ        -0.00003   0.00001  -0.00003  -0.00001   0.00000
  68       12D 0        0.00001   0.00000   0.00001   0.00000   0.00001
  69       12D+1        0.00000  -0.00001   0.00000   0.00000   0.00000
  70       12D-1        0.00000   0.00000   0.00000   0.00002   0.00001
  71       12D+2        0.00000   0.00000   0.00000   0.00000   0.00001
  72       12D-2        0.00000   0.00000   0.00000   0.00000   0.00000
  73 3   N  1S         -0.00001  -0.00079  -0.00119  -0.00174  -0.00323
  74        2S         -0.00001  -0.00066  -0.00100  -0.00147  -0.00271
  75        2PX         0.00000  -0.00002  -0.00002   0.00000   0.00001
  76        2PY        -0.00002   0.00002   0.00002   0.00004   0.00003
  77        2PZ         0.00000   0.00000   0.00000   0.00000   0.00000
  78        3S          0.00002   0.00017   0.00029   0.00033   0.00075
  79        3PX         0.00002   0.00033   0.00070  -0.00005  -0.00018
  80        3PY         0.00007  -0.00003   0.00001  -0.00023  -0.00021
  81        3PZ         0.00001   0.00001   0.00002  -0.00001  -0.00001
  82        4S         -0.00017  -0.00164  -0.00312  -0.00347  -0.00849
  83        4PX        -0.00021   0.00130   0.00314  -0.00052  -0.00141
  84        4PY        -0.00046  -0.00034  -0.00090  -0.00138  -0.00537
  85        4PZ        -0.00004   0.00002   0.00004  -0.00007  -0.00027
  86        5D 0        0.00001   0.00006   0.00011   0.00014   0.00032
  87        5D+1        0.00000   0.00000   0.00001  -0.00001  -0.00003
  88        5D-1        0.00000   0.00001   0.00002  -0.00001  -0.00003
  89        5D+2        0.00001  -0.00012  -0.00025  -0.00002  -0.00002
  90        5D-2        0.00001   0.00025   0.00056  -0.00011  -0.00026
  91 4   N  1S         -0.00038   0.00082   0.00227   0.00032   0.00112
  92        2S         -0.00032   0.00070   0.00194   0.00028   0.00095
  93        2PX        -0.00001   0.00002   0.00004  -0.00001   0.00000
  94        2PY        -0.00004   0.00001   0.00001  -0.00001  -0.00001
  95        2PZ         0.00001   0.00000   0.00000   0.00000   0.00000
  96        3S          0.00001   0.00001  -0.00003  -0.00001   0.00004
  97        3PX        -0.00008   0.00000  -0.00009   0.00007   0.00003
  98        3PY         0.00005  -0.00018  -0.00029  -0.00016  -0.00009
  99        3PZ         0.00002  -0.00001  -0.00001  -0.00001   0.00000
 100        4S          0.00140  -0.00079  -0.00120  -0.00035  -0.00093
 101        4PX        -0.00045   0.00041   0.00104  -0.00029  -0.00047
 102        4PY        -0.00089   0.00014   0.00025  -0.00037  -0.00110
 103        4PZ         0.00001   0.00001   0.00001   0.00000  -0.00006
 104        5D 0        0.00004   0.00005   0.00010   0.00005   0.00005
 105        5D+1        0.00000   0.00000   0.00000   0.00000   0.00000
 106        5D-1        0.00000   0.00000   0.00000  -0.00001   0.00000
 107        5D+2        0.00001   0.00004   0.00008   0.00008   0.00011
 108        5D-2        0.00005   0.00002   0.00004   0.00003   0.00001
 109 5   N  1S         -0.00440   0.00010   0.00395   0.00015  -0.00071
 110        2S         -0.00370   0.00009   0.00334   0.00016  -0.00058
 111        2PX        -0.00004  -0.00001  -0.00002  -0.00002  -0.00001
 112        2PY         0.00014   0.00003   0.00008   0.00013   0.00002
 113        2PZ         0.00000   0.00001  -0.00001   0.00001  -0.00002
 114        3S          0.00018  -0.00011  -0.00022  -0.00020  -0.00016
 115        3PX         0.00014   0.00000  -0.00006   0.00000   0.00000
 116        3PY         0.00003   0.00003   0.00016   0.00024   0.00000
 117        3PZ         0.00005   0.00000  -0.00001   0.00003  -0.00005
 118        4S         -0.00148   0.00100   0.00100  -0.00008   0.00006
 119        4PX        -0.00107   0.00003   0.00048  -0.00021  -0.00037
 120        4PY        -0.00064   0.00059   0.00060   0.00016   0.00037
 121        4PZ        -0.00004   0.00004  -0.00001  -0.00002  -0.00002
 122        5D 0        0.00006  -0.00002  -0.00002  -0.00001  -0.00002
 123        5D+1        0.00000   0.00000   0.00000   0.00000   0.00000
 124        5D-1        0.00001   0.00000   0.00000   0.00000   0.00000
 125        5D+2        0.00005  -0.00001  -0.00002  -0.00002  -0.00003
 126        5D-2        0.00003  -0.00002   0.00000  -0.00002   0.00001
 127 6   N  1S          0.02706  -0.00475  -0.00643  -0.00506   0.00134
 128        2S          0.02299  -0.00399  -0.00539  -0.00422   0.00114
 129        2PX         0.00066  -0.00003  -0.00005   0.00006   0.00000
 130        2PY         0.00015  -0.00001  -0.00005   0.00004  -0.00003
 131        2PZ        -0.00006   0.00001   0.00003   0.00000   0.00001
 132        3S         -0.00095  -0.00004  -0.00013  -0.00019  -0.00006
 133        3PX         0.00097  -0.00006  -0.00017   0.00006  -0.00013
 134        3PY         0.00039  -0.00009  -0.00016  -0.00003  -0.00010
 135        3PZ        -0.00008   0.00002   0.00004  -0.00001   0.00001
 136        4S         -0.00536  -0.00028   0.00028  -0.00022  -0.00097
 137        4PX         0.00588  -0.00060  -0.00021   0.00022   0.00069
 138        4PY         0.00233  -0.00009  -0.00017   0.00012   0.00018
 139        4PZ         0.00006  -0.00002  -0.00004   0.00008   0.00003
 140        5D 0        0.00031   0.00001   0.00000   0.00002  -0.00001
 141        5D+1        0.00001   0.00000  -0.00001   0.00000  -0.00001
 142        5D-1        0.00011  -0.00001  -0.00001   0.00000   0.00000
 143        5D+2       -0.00041   0.00003   0.00006   0.00001   0.00002
 144        5D-2       -0.00051   0.00001   0.00000  -0.00004  -0.00002
 145 7   C  1S         -0.00052  -0.01936  -0.05163   0.03010   0.05298
 146        2S         -0.00045  -0.01609  -0.04286   0.02501   0.04414
 147        2PX         0.00002  -0.00003  -0.00004  -0.00009  -0.00015
 148        2PY         0.00001   0.00015   0.00036  -0.00007  -0.00008
 149        2PZ         0.00000   0.00000   0.00003  -0.00002  -0.00003
 150        3S          0.00016   0.00007   0.00004  -0.00007  -0.00056
 151        3PX        -0.00016  -0.00026  -0.00053  -0.00014  -0.00044
 152        3PY         0.00013   0.00090   0.00191  -0.00164  -0.00410
 153        3PZ        -0.00001   0.00002   0.00008  -0.00010  -0.00021
 154        4S         -0.00002   0.00063   0.00122   0.00261   0.00808
 155        4PX         0.00089   0.00014   0.00033  -0.00188  -0.00566
 156        4PY        -0.00039   0.00099   0.00270   0.00027   0.00167
 157        4PZ         0.00003   0.00005   0.00014  -0.00006  -0.00011
 158        5D 0        0.00001  -0.00012  -0.00018   0.00011   0.00043
 159        5D+1        0.00000  -0.00001  -0.00002   0.00002   0.00004
 160        5D-1        0.00000   0.00002   0.00003  -0.00003  -0.00008
 161        5D+2       -0.00006  -0.00027  -0.00052   0.00056   0.00146
 162        5D-2       -0.00001  -0.00009  -0.00019   0.00016   0.00049
 163 8   H  1S          0.00001   0.00001   0.00004  -0.00016  -0.00046
 164        2S         -0.00004   0.00039   0.00105  -0.00026  -0.00022
 165        3S         -0.00078  -0.00018  -0.00036   0.00054   0.00170
 166        4PX        -0.00001  -0.00016  -0.00040   0.00025   0.00046
 167        4PY         0.00000   0.00005   0.00012  -0.00014  -0.00030
 168        4PZ         0.00000   0.00000  -0.00001   0.00000   0.00000
 169 9   C  1S         -0.00958  -0.11458  -0.23648   0.18069   0.45742
 170        2S         -0.00797  -0.09467  -0.19537   0.14911   0.37754
 171        2PX        -0.00005  -0.00025  -0.00058  -0.00023  -0.00033
 172        2PY         0.00002   0.00008   0.00009  -0.00011  -0.00028
 173        2PZ        -0.00001  -0.00001   0.00000  -0.00004  -0.00005
 174        3S          0.00012  -0.00176  -0.00371   0.00399   0.00973
 175        3PX        -0.00031   0.00033   0.00065  -0.00024  -0.00019
 176        3PY         0.00009  -0.00020  -0.00064  -0.00018  -0.00070
 177        3PZ        -0.00001  -0.00001   0.00001  -0.00006  -0.00008
 178        4S          0.00078   0.00125   0.00237  -0.00722  -0.02027
 179        4PX        -0.00026  -0.00099  -0.00234   0.00310   0.00862
 180        4PY        -0.00004   0.00025   0.00052   0.00195   0.00542
 181        4PZ        -0.00003  -0.00003  -0.00003   0.00013   0.00045
 182        5D 0       -0.00001   0.00034   0.00068  -0.00052  -0.00133
 183        5D+1        0.00000  -0.00002  -0.00005   0.00004   0.00009
 184        5D-1        0.00000  -0.00001  -0.00002   0.00004   0.00011
 185        5D+2        0.00007  -0.00027  -0.00064   0.00012   0.00007
 186        5D-2       -0.00006   0.00008   0.00012   0.00023   0.00039
 187 10  H  1S          0.00005   0.00026   0.00041  -0.00048  -0.00126
 188        2S          0.00015   0.00139   0.00278  -0.00276  -0.00716
 189        3S          0.00003  -0.00013  -0.00034  -0.00021  -0.00091
 190        4PX        -0.00007  -0.00041  -0.00084   0.00075   0.00188
 191        4PY        -0.00004  -0.00034  -0.00071   0.00061   0.00150
 192        4PZ         0.00000  -0.00003  -0.00005   0.00005   0.00012
 193 11  C  1S         -0.03122  -0.00556  -0.01003  -0.00313  -0.01131
 194        2S         -0.02569  -0.00440  -0.00795  -0.00202  -0.00823
 195        2PX         0.00013   0.00051   0.00108   0.00003  -0.00011
 196        2PY        -0.00019  -0.00024  -0.00017  -0.00118  -0.00105
 197        2PZ        -0.00001   0.00000   0.00002  -0.00008  -0.00007
 198        3S         -0.00101  -0.00108  -0.00185  -0.00299  -0.00579
 199        3PX         0.00031   0.00315   0.00661  -0.00087  -0.00231
 200        3PY        -0.00017   0.00040   0.00132  -0.00086   0.00058
 201        3PZ         0.00000   0.00009   0.00023  -0.00010  -0.00009
 202        4S          0.00075   0.00197   0.00385   0.00475   0.01452
 203        4PX        -0.00029  -0.00027  -0.00063   0.00061   0.00156
 204        4PY        -0.00020  -0.00149  -0.00259  -0.00428  -0.00979
 205        4PZ        -0.00001  -0.00008  -0.00013  -0.00019  -0.00040
 206        5D 0        0.00013   0.00015   0.00031   0.00039   0.00099
 207        5D+1       -0.00001  -0.00004  -0.00009  -0.00002  -0.00006
 208        5D-1       -0.00001  -0.00005  -0.00011   0.00000  -0.00001
 209        5D+2        0.00005   0.00025   0.00048  -0.00037  -0.00110
 210        5D-2       -0.00008  -0.00112  -0.00236   0.00022   0.00042
 211 12  H  1S         -0.00017  -0.00041  -0.00050  -0.00144  -0.00162
 212        2S         -0.00009  -0.00045  -0.00049  -0.00166  -0.00138
 213        3S         -0.00026   0.00008   0.00030   0.00021   0.00159
 214        4PX         0.00004   0.00010   0.00021  -0.00008  -0.00017
 215        4PY        -0.00010   0.00012   0.00023   0.00036   0.00067
 216        4PZ         0.00000   0.00001   0.00001   0.00001   0.00002
 217 13  C  1S          0.01589   0.20950   0.43768   0.08995   0.25146
 218        2S          0.01308   0.17295   0.36139   0.07413   0.20740
 219        2PX        -0.00005  -0.00012  -0.00028   0.00029   0.00048
 220        2PY         0.00000  -0.00015  -0.00038   0.00008  -0.00003
 221        2PZ         0.00000  -0.00002  -0.00004   0.00000   0.00000
 222        3S          0.00052   0.00413   0.00824   0.00267   0.00647
 223        3PX         0.00004   0.00028   0.00056  -0.00001  -0.00038
 224        3PY         0.00024   0.00050   0.00091  -0.00002  -0.00053
 225        3PZ         0.00001   0.00002   0.00003  -0.00003  -0.00005
 226        4S         -0.00089  -0.00595  -0.01224  -0.00707  -0.02201
 227        4PX        -0.00109  -0.00356  -0.00716  -0.00366  -0.01051
 228        4PY        -0.00044  -0.00009  -0.00032   0.00130   0.00421
 229        4PZ        -0.00006  -0.00011  -0.00023  -0.00006  -0.00013
 230        5D 0       -0.00008  -0.00062  -0.00129  -0.00025  -0.00071
 231        5D+1        0.00001   0.00004   0.00009   0.00000   0.00001
 232        5D-1        0.00001   0.00003   0.00007   0.00000   0.00003
 233        5D+2        0.00006   0.00033   0.00064   0.00013   0.00004
 234        5D-2        0.00011   0.00015   0.00032  -0.00024  -0.00056
 235 14  H  1S          0.00008  -0.00039  -0.00093  -0.00013  -0.00056
 236        2S         -0.00029  -0.00295  -0.00623  -0.00170  -0.00491
 237        3S          0.00008   0.00008   0.00017  -0.00037  -0.00131
 238        4PX        -0.00006  -0.00099  -0.00206  -0.00052  -0.00140
 239        4PY         0.00005   0.00040   0.00083   0.00020   0.00050
 240        4PZ         0.00000  -0.00001  -0.00002  -0.00001  -0.00002
 241 15  C  1S          0.00437   0.03643   0.08027   0.00832   0.00817
 242        2S          0.00362   0.03030   0.06673   0.00701   0.00706
 243        2PX         0.00004   0.00011   0.00021   0.00020   0.00032
 244        2PY        -0.00002  -0.00018  -0.00036   0.00011   0.00033
 245        2PZ         0.00000  -0.00001  -0.00001   0.00000   0.00003
 246        3S          0.00015  -0.00037  -0.00058  -0.00055  -0.00120
 247        3PX        -0.00007   0.00061   0.00127   0.00057   0.00102
 248        3PY        -0.00007  -0.00153  -0.00324  -0.00065  -0.00219
 249        3PZ        -0.00001  -0.00005  -0.00010  -0.00003  -0.00004
 250        4S         -0.00506   0.00097   0.00190   0.00050   0.00119
 251        4PX         0.00333   0.00248   0.00531   0.00322   0.00924
 252        4PY         0.00242   0.00037   0.00052   0.00449   0.01523
 253        4PZ         0.00020   0.00007   0.00015   0.00025   0.00083
 254        5D 0        0.00007   0.00021   0.00045   0.00010   0.00034
 255        5D+1        0.00000   0.00001   0.00001   0.00000   0.00001
 256        5D-1       -0.00001  -0.00003  -0.00008  -0.00002  -0.00005
 257        5D+2        0.00002   0.00053   0.00113   0.00026   0.00083
 258        5D-2       -0.00002   0.00008   0.00019   0.00001   0.00024
 259 16  C  1S          0.00300   0.02170   0.04186   0.03136   0.01892
 260        2S          0.00247   0.01801   0.03474   0.02604   0.01582
 261        2PX        -0.00001   0.00016   0.00035   0.00020   0.00006
 262        2PY         0.00007  -0.00007  -0.00015  -0.00013  -0.00022
 263        2PZ         0.00000  -0.00001   0.00002  -0.00002   0.00003
 264        3S         -0.00003  -0.00010  -0.00026  -0.00032  -0.00096
 265        3PX        -0.00032  -0.00025  -0.00062  -0.00004  -0.00056
 266        3PY        -0.00008  -0.00033  -0.00076  -0.00032  -0.00072
 267        3PZ        -0.00001  -0.00002   0.00001  -0.00003   0.00004
 268        4S          0.00657   0.00071   0.00207   0.00247   0.01041
 269        4PX         0.00213   0.00023  -0.00018   0.00274   0.00877
 270        4PY         0.00340   0.00019   0.00070   0.00107   0.00394
 271        4PZ         0.00008   0.00000   0.00005   0.00005   0.00031
 272        5D 0       -0.00002  -0.00003  -0.00006  -0.00007  -0.00007
 273        5D+1        0.00000  -0.00001  -0.00002   0.00000  -0.00001
 274        5D-1        0.00000  -0.00001  -0.00001   0.00000   0.00000
 275        5D+2        0.00007   0.00007   0.00020   0.00006   0.00011
 276        5D-2       -0.00004  -0.00020  -0.00039  -0.00010  -0.00020
 277 17  C  1S         -0.02453   0.00454  -0.00561   0.00189  -0.00325
 278        2S         -0.02009   0.00374  -0.00449   0.00157  -0.00259
 279        2PX         0.00017  -0.00025  -0.00029  -0.00042  -0.00018
 280        2PY         0.00020   0.00015   0.00011   0.00020   0.00006
 281        2PZ         0.00003   0.00000   0.00004   0.00000   0.00004
 282        3S         -0.00135   0.00021  -0.00080  -0.00002  -0.00053
 283        3PX         0.00014  -0.00080  -0.00140  -0.00099  -0.00062
 284        3PY         0.00100   0.00013   0.00007   0.00027   0.00006
 285        3PZ         0.00001   0.00000   0.00005   0.00000   0.00007
 286        4S         -0.00223   0.00031  -0.00078   0.00114   0.00336
 287        4PX        -0.00204  -0.00013  -0.00065   0.00022   0.00115
 288        4PY         0.00068  -0.00002   0.00002  -0.00015  -0.00121
 289        4PZ         0.00016   0.00000   0.00008  -0.00004  -0.00002
 290        5D 0        0.00011   0.00003   0.00013   0.00005   0.00009
 291        5D+1        0.00000   0.00000  -0.00001   0.00000   0.00000
 292        5D-1        0.00000   0.00001   0.00001   0.00001   0.00000
 293        5D+2        0.00013  -0.00022  -0.00042  -0.00022  -0.00021
 294        5D-2       -0.00005  -0.00005  -0.00006  -0.00003  -0.00006
 295 18  H  1S          0.00003   0.00026   0.00016   0.00036   0.00005
 296        2S         -0.00055   0.00028   0.00009   0.00050   0.00033
 297        3S         -0.00050   0.00008  -0.00010   0.00033   0.00041
 298        4PX         0.00007  -0.00007  -0.00014  -0.00004  -0.00004
 299        4PY         0.00015   0.00001   0.00002  -0.00002   0.00000
 300        4PZ         0.00000   0.00000   0.00001   0.00000   0.00000
 301 19  Cl 1S          0.00160   0.00114  -0.00169  -0.00085  -0.00146
 302        2S          0.00258   0.00191  -0.00282  -0.00141  -0.00242
 303        3S         -0.00006  -0.00030   0.00045   0.00018   0.00033
 304        4S         -0.00017  -0.00042   0.00060   0.00028   0.00047
 305        5S          0.00000  -0.00004   0.00010   0.00001   0.00003
 306        6S         -0.00001   0.00007  -0.00017  -0.00005   0.00009
 307        7PX         0.00036  -0.00008  -0.00007  -0.00046  -0.00002
 308        7PY        -0.00021   0.00009   0.00029  -0.00011  -0.00012
 309        7PZ        -0.00024   0.00048  -0.00061  -0.00039  -0.00030
 310        8PX        -0.00012   0.00003   0.00002   0.00016   0.00001
 311        8PY         0.00007  -0.00003  -0.00010   0.00004   0.00004
 312        8PZ         0.00008  -0.00016   0.00020   0.00013   0.00010
 313        9PX         0.00001  -0.00001  -0.00001  -0.00004  -0.00001
 314        9PY        -0.00001   0.00002   0.00002  -0.00003  -0.00002
 315        9PZ        -0.00002   0.00003  -0.00002  -0.00002  -0.00004
 316       10PX         0.00001   0.00001   0.00001   0.00003   0.00001
 317       10PY         0.00001  -0.00002  -0.00001   0.00006   0.00002
 318       10PZ         0.00002   0.00000  -0.00001  -0.00003   0.00007
 319       11PX        -0.00002   0.00002   0.00000  -0.00004  -0.00001
 320       11PY        -0.00001   0.00001  -0.00001  -0.00014  -0.00006
 321       11PZ         0.00003  -0.00001   0.00003   0.00000  -0.00001
 322       12D 0        0.00001   0.00000   0.00001  -0.00001   0.00001
 323       12D+1        0.00000   0.00001   0.00000   0.00000   0.00000
 324       12D-1        0.00000   0.00000   0.00000  -0.00002  -0.00001
 325       12D+2        0.00000   0.00000   0.00000   0.00000   0.00001
 326       12D-2        0.00000   0.00000   0.00000   0.00000   0.00000
 327 20  N  1S         -0.00001   0.00123  -0.00030   0.00361  -0.00096
 328        2S         -0.00001   0.00104  -0.00026   0.00303  -0.00080
 329        2PX         0.00000  -0.00003   0.00001   0.00000  -0.00001
 330        2PY         0.00002   0.00002   0.00000   0.00005   0.00001
 331        2PZ         0.00000   0.00000   0.00000   0.00000   0.00000
 332        3S          0.00002  -0.00028   0.00009  -0.00079   0.00027
 333        3PX        -0.00002   0.00070  -0.00034  -0.00013   0.00007
 334        3PY        -0.00007  -0.00001  -0.00004  -0.00031  -0.00003
 335        3PZ        -0.00001   0.00002  -0.00001  -0.00002   0.00000
 336        4S         -0.00021   0.00290  -0.00114   0.00874  -0.00320
 337        4PX         0.00024   0.00303  -0.00167  -0.00122   0.00056
 338        4PY         0.00048  -0.00063   0.00036  -0.00492   0.00262
 339        4PZ         0.00005   0.00005  -0.00002  -0.00024   0.00013
 340        5D 0        0.00001  -0.00010   0.00003  -0.00033   0.00011
 341        5D+1        0.00000  -0.00001   0.00001   0.00003  -0.00001
 342        5D-1        0.00000  -0.00002   0.00001   0.00003  -0.00001
 343        5D+2        0.00001   0.00025  -0.00012   0.00005   0.00000
 344        5D-2        0.00000  -0.00056   0.00029   0.00023  -0.00009
 345 21  N  1S         -0.00039  -0.00200   0.00119  -0.00113   0.00054
 346        2S         -0.00033  -0.00171   0.00101  -0.00097   0.00045
 347        2PX         0.00001   0.00004  -0.00002   0.00000   0.00000
 348        2PY         0.00004   0.00001   0.00000  -0.00002   0.00000
 349        2PZ        -0.00001   0.00000   0.00000   0.00000   0.00000
 350        3S          0.00001   0.00002  -0.00003  -0.00002   0.00003
 351        3PX         0.00008  -0.00006   0.00008   0.00006   0.00003
 352        3PY        -0.00005  -0.00032   0.00010  -0.00019  -0.00005
 353        3PZ        -0.00002  -0.00001   0.00000   0.00000  -0.00001
 354        4S          0.00143   0.00133  -0.00037   0.00098  -0.00044
 355        4PX         0.00047   0.00099  -0.00057  -0.00048   0.00009
 356        4PY         0.00090   0.00031  -0.00014  -0.00103   0.00048
 357        4PZ        -0.00001   0.00002   0.00000  -0.00004   0.00004
 358        5D 0        0.00004  -0.00010   0.00004  -0.00008   0.00000
 359        5D+1        0.00000   0.00000   0.00000   0.00000   0.00000
 360        5D-1        0.00000   0.00001   0.00000   0.00001   0.00000
 361        5D+2        0.00001  -0.00008   0.00004  -0.00014   0.00002
 362        5D-2        0.00005  -0.00004   0.00001  -0.00003  -0.00002
 363 22  N  1S         -0.00416  -0.00246   0.00288   0.00048  -0.00064
 364        2S         -0.00350  -0.00209   0.00243   0.00036  -0.00055
 365        2PX         0.00004  -0.00002   0.00000  -0.00003   0.00000
 366        2PY        -0.00014   0.00007  -0.00003   0.00010   0.00008
 367        2PZ        -0.00001   0.00000   0.00001  -0.00001   0.00002
 368        3S          0.00018   0.00022  -0.00008   0.00027   0.00004
 369        3PX        -0.00015  -0.00003   0.00004  -0.00001   0.00000
 370        3PY        -0.00003   0.00011  -0.00008   0.00017   0.00017
 371        3PZ        -0.00005   0.00000   0.00001  -0.00001   0.00005
 372        4S         -0.00151  -0.00140   0.00014  -0.00008   0.00013
 373        4PX         0.00108   0.00034  -0.00037  -0.00038   0.00010
 374        4PY         0.00066   0.00081  -0.00007   0.00041  -0.00016
 375        4PZ         0.00004   0.00002   0.00003  -0.00003  -0.00001
 376        5D 0        0.00006   0.00003   0.00000   0.00002  -0.00001
 377        5D+1        0.00000   0.00000   0.00000   0.00000   0.00000
 378        5D-1        0.00001   0.00000   0.00000   0.00000   0.00000
 379        5D+2        0.00005   0.00002   0.00000   0.00004   0.00000
 380        5D-2        0.00003   0.00001   0.00001   0.00001   0.00002
 381 23  N  1S          0.02820   0.00652  -0.00103   0.00356   0.00425
 382        2S          0.02395   0.00546  -0.00086   0.00296   0.00355
 383        2PX        -0.00066  -0.00004   0.00002   0.00003   0.00004
 384        2PY        -0.00015  -0.00004   0.00004   0.00000   0.00005
 385        2PZ         0.00006   0.00002  -0.00001   0.00001  -0.00001
 386        3S         -0.00095   0.00010  -0.00005   0.00018   0.00009
 387        3PX        -0.00097  -0.00015   0.00009  -0.00007   0.00013
 388        3PY        -0.00040  -0.00017   0.00007  -0.00011   0.00005
 389        3PZ         0.00008   0.00004  -0.00002   0.00001  -0.00001
 390        4S         -0.00542   0.00014   0.00038   0.00077  -0.00054
 391        4PX        -0.00594  -0.00056  -0.00024   0.00057  -0.00031
 392        4PY        -0.00234  -0.00019   0.00009   0.00017  -0.00002
 393        4PZ        -0.00006  -0.00004   0.00002   0.00006   0.00003
 394        5D 0        0.00032  -0.00001   0.00000  -0.00001  -0.00001
 395        5D+1        0.00001   0.00001   0.00000   0.00001  -0.00001
 396        5D-1        0.00011   0.00001   0.00000   0.00000   0.00000
 397        5D+2       -0.00041  -0.00006   0.00002  -0.00003   0.00000
 398        5D-2       -0.00051   0.00000   0.00000   0.00004   0.00001
 399 24  C  1S          0.00054   0.04914  -0.02974  -0.05662   0.01277
 400        2S          0.00043   0.04082  -0.02469  -0.04713   0.01071
 401        2PX        -0.00002  -0.00005   0.00001  -0.00017   0.00004
 402        2PY         0.00000   0.00035  -0.00020  -0.00009   0.00000
 403        2PZ         0.00000   0.00002  -0.00002  -0.00003   0.00000
 404        3S          0.00018  -0.00011   0.00001   0.00046  -0.00035
 405        3PX         0.00016  -0.00052   0.00023  -0.00045   0.00020
 406        3PY        -0.00011   0.00206  -0.00105  -0.00402   0.00157
 407        3PZ         0.00001   0.00008  -0.00006  -0.00021   0.00007
 408        4S          0.00002  -0.00093   0.00032  -0.00777   0.00358
 409        4PX        -0.00086   0.00054  -0.00034  -0.00542   0.00246
 410        4PY         0.00039   0.00239  -0.00144   0.00156  -0.00095
 411        4PZ        -0.00002   0.00013  -0.00009  -0.00011   0.00003
 412        5D 0        0.00001   0.00022  -0.00008  -0.00038   0.00021
 413        5D+1        0.00000   0.00002  -0.00001  -0.00004   0.00001
 414        5D-1        0.00000  -0.00004   0.00002   0.00008  -0.00003
 415        5D+2       -0.00006   0.00059  -0.00029  -0.00142   0.00058
 416        5D-2       -0.00001   0.00021  -0.00011  -0.00046   0.00021
 417 25  H  1S          0.00001  -0.00005   0.00004   0.00045  -0.00019
 418        2S         -0.00005  -0.00096   0.00058   0.00028   0.00005
 419        3S         -0.00077   0.00044  -0.00022  -0.00160   0.00075
 420        4PX         0.00001  -0.00039   0.00023   0.00048  -0.00013
 421        4PY         0.00000   0.00012  -0.00007  -0.00030   0.00010
 422        4PZ         0.00000  -0.00001   0.00000   0.00000   0.00000
 423 26  C  1S         -0.00654   0.25574  -0.12719  -0.44569   0.17558
 424        2S         -0.00546   0.21127  -0.10507  -0.36783   0.14494
 425        2PX         0.00005  -0.00055   0.00028  -0.00043   0.00006
 426        2PY        -0.00002   0.00013  -0.00003  -0.00028   0.00011
 427        2PZ         0.00001  -0.00001  -0.00001  -0.00006   0.00000
 428        3S          0.00019   0.00410  -0.00211  -0.00965   0.00363
 429        3PX         0.00033   0.00069  -0.00032  -0.00028  -0.00005
 430        3PY        -0.00010  -0.00053   0.00035  -0.00067   0.00035
 431        3PZ         0.00001   0.00000  -0.00002  -0.00010   0.00001
 432        4S          0.00066  -0.00329   0.00168   0.01966  -0.00842
 433        4PX         0.00020  -0.00259   0.00147   0.00832  -0.00355
 434        4PY         0.00001   0.00029  -0.00008   0.00534  -0.00224
 435        4PZ         0.00003  -0.00006   0.00002   0.00042  -0.00021
 436        5D 0       -0.00002  -0.00075   0.00036   0.00129  -0.00052
 437        5D+1        0.00000   0.00005  -0.00003  -0.00009   0.00003
 438        5D-1        0.00000   0.00003  -0.00001  -0.00010   0.00004
 439        5D+2        0.00008   0.00062  -0.00034  -0.00010  -0.00004
 440        5D-2       -0.00006  -0.00013   0.00002  -0.00045   0.00010
 441 27  H  1S          0.00005  -0.00051   0.00019   0.00122  -0.00050
 442        2S          0.00011  -0.00311   0.00152   0.00698  -0.00280
 443        3S          0.00002   0.00027  -0.00016   0.00083  -0.00046
 444        4PX         0.00006  -0.00092   0.00046   0.00185  -0.00072
 445        4PY         0.00003  -0.00077   0.00039   0.00148  -0.00056
 446        4PZ         0.00000  -0.00006   0.00003   0.00011  -0.00005
 447 28  C  1S         -0.03348   0.00818  -0.00340   0.01198  -0.00514
 448        2S         -0.02755   0.00645  -0.00271   0.00868  -0.00390
 449        2PX        -0.00013   0.00108  -0.00052   0.00000   0.00009
 450        2PY         0.00018  -0.00026  -0.00009  -0.00158  -0.00014
 451        2PZ         0.00001   0.00001  -0.00002  -0.00011   0.00000
 452        3S         -0.00107   0.00173  -0.00053   0.00639  -0.00175
 453        3PX        -0.00027   0.00669  -0.00325  -0.00193   0.00088
 454        3PY         0.00016   0.00111  -0.00082  -0.00008  -0.00101
 455        3PZ         0.00000   0.00022  -0.00013  -0.00012  -0.00002
 456        4S          0.00088  -0.00333   0.00135  -0.01411   0.00638
 457        4PX         0.00028  -0.00067   0.00038   0.00153  -0.00061
 458        4PY         0.00025  -0.00237   0.00073  -0.01024   0.00354
 459        4PZ         0.00001  -0.00012   0.00004  -0.00043   0.00013
 460        5D 0        0.00014  -0.00026   0.00011  -0.00100   0.00039
 461        5D+1       -0.00001   0.00009  -0.00004   0.00007  -0.00003
 462        5D-1       -0.00001   0.00011  -0.00005   0.00002  -0.00001
 463        5D+2        0.00004  -0.00054   0.00025   0.00103  -0.00047
 464        5D-2       -0.00006   0.00237  -0.00116  -0.00034   0.00011
 465 29  H  1S         -0.00017   0.00058  -0.00004   0.00219  -0.00006
 466        2S         -0.00006   0.00063   0.00000   0.00214   0.00026
 467        3S         -0.00025  -0.00018   0.00016  -0.00133   0.00092
 468        4PX        -0.00004   0.00022  -0.00011  -0.00017   0.00005
 469        4PY         0.00011   0.00022  -0.00008   0.00074  -0.00020
 470        4PZ         0.00000   0.00001  -0.00001   0.00002  -0.00001
 471 30  C  1S          0.01517  -0.42749   0.20221  -0.26844   0.10773
 472        2S          0.01248  -0.35296   0.16700  -0.22137   0.08890
 473        2PX         0.00005  -0.00029   0.00016   0.00054  -0.00011
 474        2PY         0.00000  -0.00036   0.00021   0.00001   0.00008
 475        2PZ         0.00000  -0.00003   0.00002  -0.00001   0.00000
 476        3S          0.00052  -0.00811   0.00361  -0.00699   0.00249
 477        3PX        -0.00005   0.00058  -0.00026  -0.00025   0.00024
 478        3PY        -0.00025   0.00096  -0.00039  -0.00034   0.00034
 479        3PZ        -0.00001   0.00004  -0.00001  -0.00005   0.00002
 480        4S         -0.00096   0.01144  -0.00518   0.02160  -0.00984
 481        4PX         0.00113  -0.00685   0.00304  -0.01058   0.00449
 482        4PY         0.00042  -0.00044   0.00033   0.00396  -0.00191
 483        4PZ         0.00006  -0.00022   0.00011  -0.00014   0.00004
 484        5D 0       -0.00008   0.00126  -0.00059   0.00076  -0.00031
 485        5D+1        0.00001  -0.00009   0.00004  -0.00002   0.00001
 486        5D-1        0.00001  -0.00007   0.00003  -0.00003   0.00002
 487        5D+2        0.00005  -0.00065   0.00028  -0.00015  -0.00007
 488        5D-2        0.00011  -0.00033   0.00017   0.00055  -0.00021
 489 31  H  1S          0.00008   0.00087  -0.00047   0.00055  -0.00028
 490        2S         -0.00029   0.00602  -0.00287   0.00508  -0.00213
 491        3S          0.00007  -0.00022   0.00012   0.00121  -0.00062
 492        4PX         0.00005  -0.00201   0.00095  -0.00149   0.00058
 493        4PY        -0.00004   0.00081  -0.00038   0.00055  -0.00020
 494        4PZ         0.00000  -0.00002   0.00001  -0.00002   0.00001
 495 32  C  1S          0.00434  -0.07803   0.03951  -0.01614  -0.00081
 496        2S          0.00360  -0.06488   0.03283  -0.01367  -0.00055
 497        2PX        -0.00004   0.00020  -0.00008   0.00039  -0.00007
 498        2PY         0.00001  -0.00038   0.00018   0.00029  -0.00014
 499        2PZ         0.00000  -0.00001   0.00000   0.00002  -0.00002
 500        3S          0.00017   0.00061  -0.00015   0.00128  -0.00044
 501        3PX         0.00007   0.00122  -0.00055   0.00120  -0.00030
 502        3PY         0.00006  -0.00314   0.00152  -0.00221   0.00102
 503        3PZ         0.00001  -0.00010   0.00004  -0.00005   0.00001
 504        4S         -0.00511  -0.00187   0.00077  -0.00135   0.00052
 505        4PX        -0.00338   0.00492  -0.00236   0.00922  -0.00389
 506        4PY        -0.00250   0.00005   0.00021   0.01423  -0.00704
 507        4PZ        -0.00020   0.00012  -0.00005   0.00078  -0.00038
 508        5D 0        0.00007  -0.00043   0.00020  -0.00034   0.00016
 509        5D+1        0.00000  -0.00001   0.00001  -0.00001   0.00001
 510        5D-1       -0.00001   0.00007  -0.00004   0.00005  -0.00002
 511        5D+2        0.00001  -0.00109   0.00052  -0.00084   0.00037
 512        5D-2       -0.00002  -0.00017   0.00010  -0.00019   0.00015
 513 33  C  1S          0.00205  -0.04109   0.01477  -0.03674  -0.00873
 514        2S          0.00169  -0.03410   0.01227  -0.03059  -0.00718
 515        2PX         0.00001   0.00033  -0.00014   0.00019   0.00010
 516        2PY        -0.00007  -0.00013   0.00006  -0.00026   0.00006
 517        2PZ         0.00001   0.00001  -0.00002   0.00001  -0.00003
 518        3S         -0.00005   0.00021  -0.00014   0.00094  -0.00041
 519        3PX         0.00033  -0.00054   0.00031  -0.00046   0.00033
 520        3PY         0.00008  -0.00070   0.00036  -0.00079   0.00026
 521        3PZ         0.00001  -0.00001  -0.00003   0.00000  -0.00005
 522        4S          0.00667  -0.00153   0.00106  -0.00940   0.00521
 523        4PX        -0.00218  -0.00028   0.00055   0.00825  -0.00392
 524        4PY        -0.00346   0.00045  -0.00039   0.00363  -0.00182
 525        4PZ        -0.00008   0.00002  -0.00004   0.00027  -0.00017
 526        5D 0       -0.00002   0.00004  -0.00001   0.00009   0.00000
 527        5D+1        0.00000   0.00002  -0.00001   0.00001   0.00000
 528        5D-1        0.00000   0.00001  -0.00001   0.00000   0.00000
 529        5D+2        0.00007  -0.00016   0.00010  -0.00013   0.00002
 530        5D-2       -0.00004   0.00039  -0.00018   0.00024  -0.00006
 531 34  C  1S         -0.02467  -0.00343  -0.00485   0.00003  -0.00116
 532        2S         -0.02021  -0.00290  -0.00389  -0.00005  -0.00091
 533        2PX        -0.00018  -0.00035   0.00003  -0.00043  -0.00017
 534        2PY        -0.00020   0.00018   0.00003   0.00018   0.00010
 535        2PZ        -0.00003   0.00003  -0.00003   0.00003  -0.00003
 536        3S         -0.00135   0.00021  -0.00066   0.00039  -0.00028
 537        3PX        -0.00017  -0.00144   0.00047  -0.00118  -0.00028
 538        3PY        -0.00101   0.00015   0.00004   0.00022   0.00015
 539        3PZ        -0.00001   0.00003  -0.00004   0.00005  -0.00005
 540        4S         -0.00222   0.00043  -0.00095  -0.00319   0.00142
 541        4PX         0.00205  -0.00057   0.00049   0.00096  -0.00060
 542        4PY        -0.00067   0.00005  -0.00004  -0.00100   0.00068
 543        4PZ        -0.00016   0.00005  -0.00006  -0.00004  -0.00002
 544        5D 0        0.00011  -0.00008   0.00007  -0.00010   0.00002
 545        5D+1        0.00000   0.00001   0.00000   0.00001   0.00000
 546        5D-1        0.00000  -0.00001   0.00000  -0.00001   0.00000
 547        5D+2        0.00014   0.00041  -0.00016   0.00032   0.00001
 548        5D-2       -0.00006   0.00009  -0.00003   0.00007  -0.00002
 549 35  H  1S          0.00002  -0.00029  -0.00008  -0.00029  -0.00022
 550        2S         -0.00056  -0.00021  -0.00018  -0.00058  -0.00017
 551        3S         -0.00050   0.00002  -0.00016  -0.00052   0.00004
 552        4PX        -0.00007  -0.00015   0.00006  -0.00007   0.00001
 553        4PY        -0.00015   0.00004  -0.00003  -0.00001  -0.00002
 554        4PZ         0.00000   0.00000  -0.00001   0.00000  -0.00001
 555 36  C  1S          0.39450  -0.02101  -0.02861  -0.00172  -0.00328
 556        2S          0.32725  -0.01749  -0.02368  -0.00149  -0.00270
 557        2PX         0.00158  -0.00013   0.00001  -0.00021   0.00003
 558        2PY         0.00269  -0.00033  -0.00022  -0.00008  -0.00002
 559        2PZ        -0.00063   0.00010   0.00015  -0.00001   0.00010
 560        3S         -0.00203   0.00050  -0.00016   0.00039  -0.00007
 561        3PX        -0.00090  -0.00001   0.00025  -0.00020   0.00021
 562        3PY         0.00283  -0.00043  -0.00017  -0.00014   0.00002
 563        3PZ        -0.00093   0.00014   0.00018   0.00000   0.00016
 564        4S         -0.01643   0.00079   0.00096   0.00011   0.00123
 565        4PX         0.01049  -0.00048  -0.00054  -0.00012  -0.00001
 566        4PY         0.00572  -0.00054  -0.00052   0.00037   0.00029
 567        4PZ        -0.00041   0.00011   0.00020  -0.00026  -0.00012
 568        5D 0       -0.00033   0.00002   0.00001   0.00000   0.00000
 569        5D+1        0.00029  -0.00003   0.00001  -0.00002  -0.00001
 570        5D-1       -0.00079   0.00002   0.00007   0.00001   0.00002
 571        5D+2        0.00009  -0.00002   0.00000  -0.00001   0.00000
 572        5D-2        0.00002   0.00001  -0.00007   0.00003  -0.00001
 573 37  C  1S         -0.02958  -0.00051  -0.00156   0.00144  -0.00154
 574        2S         -0.02305  -0.00051  -0.00127   0.00113  -0.00121
 575        2PX        -0.00048   0.00005  -0.00021   0.00011  -0.00015
 576        2PY         0.00028   0.00007  -0.00010   0.00004   0.00014
 577        2PZ         0.00028  -0.00013   0.00022  -0.00007   0.00005
 578        3S         -0.00804   0.00047  -0.00014   0.00040  -0.00036
 579        3PX        -0.00335   0.00027  -0.00011   0.00016  -0.00019
 580        3PY         0.00199   0.00001  -0.00022   0.00000   0.00017
 581        3PZ        -0.00127  -0.00011   0.00042  -0.00008   0.00011
 582        4S          0.00409   0.00023  -0.00039   0.00005  -0.00062
 583        4PX        -0.00123   0.00008   0.00009  -0.00018  -0.00033
 584        4PY        -0.00395   0.00011   0.00014   0.00002   0.00022
 585        4PZ         0.00312  -0.00016   0.00024  -0.00016   0.00000
 586        5D 0        0.00006   0.00001   0.00001   0.00000   0.00001
 587        5D+1       -0.00138   0.00010   0.00008   0.00005   0.00008
 588        5D-1        0.00060  -0.00003   0.00000  -0.00002   0.00004
 589        5D+2       -0.00043   0.00001   0.00006   0.00000   0.00009
 590        5D-2        0.00159  -0.00013  -0.00013  -0.00005  -0.00011
 591 38  C  1S          0.00016  -0.00289   0.00276   0.00029  -0.00039
 592        2S          0.00123  -0.00251   0.00221   0.00017  -0.00028
 593        2PX        -0.00355   0.00015   0.00104  -0.00038   0.00021
 594        2PY        -0.00271   0.00029   0.00011   0.00011   0.00008
 595        2PZ         0.00131  -0.00017   0.00005  -0.00017   0.00001
 596        3S         -0.00586   0.00069   0.00038   0.00040  -0.00025
 597        3PX        -0.00596   0.00028   0.00152  -0.00048   0.00033
 598        3PY        -0.00676   0.00060   0.00038   0.00019   0.00019
 599        3PZ         0.00357  -0.00035  -0.00006  -0.00021  -0.00003
 600        4S          0.00483   0.00025  -0.00047   0.00080  -0.00008
 601        4PX        -0.00572   0.00013   0.00112  -0.00050   0.00025
 602        4PY         0.00117   0.00002  -0.00030   0.00031  -0.00010
 603        4PZ        -0.00164   0.00001   0.00022  -0.00035   0.00011
 604        5D 0       -0.00016   0.00002   0.00002   0.00000   0.00002
 605        5D+1        0.00069  -0.00006   0.00002  -0.00002   0.00000
 606        5D-1        0.00148  -0.00009  -0.00012  -0.00002   0.00000
 607        5D+2        0.00168  -0.00012  -0.00011  -0.00003  -0.00004
 608        5D-2       -0.00057   0.00003  -0.00004   0.00002  -0.00002
 609 39  C  1S          0.00062   0.00547   0.00403  -0.00260  -0.00142
 610        2S          0.00038   0.00458   0.00336  -0.00204  -0.00114
 611        2PX         0.00078  -0.00014   0.00006  -0.00007  -0.00042
 612        2PY        -0.00389   0.00050   0.00064   0.00030   0.00117
 613        2PZ         0.00304  -0.00042  -0.00018  -0.00031  -0.00072
 614        3S          0.00086  -0.00026  -0.00015  -0.00070  -0.00029
 615        3PX         0.00006  -0.00013   0.00017  -0.00011  -0.00057
 616        3PY        -0.00577   0.00069   0.00092   0.00038   0.00164
 617        3PZ         0.00423  -0.00058  -0.00022  -0.00043  -0.00097
 618        4S         -0.00522  -0.00026   0.00030  -0.00054   0.00025
 619        4PX        -0.00006  -0.00019   0.00001  -0.00010  -0.00031
 620        4PY        -0.00158   0.00039   0.00057   0.00016   0.00081
 621        4PZ         0.00130  -0.00039  -0.00007  -0.00026  -0.00040
 622        5D 0        0.00017  -0.00003   0.00000  -0.00002   0.00000
 623        5D+1       -0.00010  -0.00001   0.00007  -0.00003   0.00006
 624        5D-1       -0.00047   0.00003   0.00002   0.00004   0.00004
 625        5D+2       -0.00073   0.00007   0.00006   0.00003   0.00007
 626        5D-2       -0.00002   0.00003  -0.00006   0.00004  -0.00005
 627 40  C  1S          0.00617   0.00334   0.00209   0.00194   0.00254
 628        2S          0.00591   0.00276   0.00171   0.00167   0.00205
 629        2PX         0.00369  -0.00007  -0.00101   0.00043  -0.00046
 630        2PY         0.00429  -0.00023  -0.00014   0.00001  -0.00006
 631        2PZ        -0.00197   0.00017  -0.00026   0.00010  -0.00004
 632        3S         -0.00435   0.00004   0.00013  -0.00031   0.00033
 633        3PX         0.00394  -0.00001  -0.00136   0.00059  -0.00064
 634        3PY         0.00552  -0.00028  -0.00016   0.00004  -0.00006
 635        3PZ        -0.00272   0.00024  -0.00039   0.00011  -0.00007
 636        4S         -0.00781  -0.00001   0.00036  -0.00055   0.00050
 637        4PX         0.00300  -0.00018  -0.00067   0.00018  -0.00040
 638        4PY         0.00175  -0.00016   0.00000  -0.00017   0.00016
 639        4PZ        -0.00064   0.00013  -0.00029   0.00019  -0.00019
 640        5D 0        0.00019  -0.00004   0.00000  -0.00003  -0.00003
 641        5D+1        0.00029  -0.00003   0.00004  -0.00001   0.00002
 642        5D-1       -0.00008   0.00003  -0.00001   0.00005   0.00004
 643        5D+2       -0.00017   0.00006   0.00002   0.00007   0.00008
 644        5D-2       -0.00050   0.00007  -0.00008   0.00006  -0.00001
 645 41  C  1S         -0.00168  -0.00422  -0.00417  -0.00712  -0.00400
 646        2S         -0.00199  -0.00338  -0.00338  -0.00578  -0.00319
 647        2PX         0.00222  -0.00057   0.00044  -0.00071  -0.00039
 648        2PY         0.00367  -0.00045  -0.00060  -0.00031  -0.00091
 649        2PZ        -0.00201   0.00018   0.00060  -0.00003   0.00063
 650        3S          0.00336  -0.00065  -0.00041  -0.00071  -0.00076
 651        3PX         0.00268  -0.00079   0.00060  -0.00100  -0.00056
 652        3PY         0.00508  -0.00066  -0.00083  -0.00043  -0.00125
 653        3PZ        -0.00289   0.00027   0.00084  -0.00004   0.00088
 654        4S          0.00659  -0.00015  -0.00028   0.00011  -0.00056
 655        4PX         0.00410  -0.00044   0.00031  -0.00044  -0.00039
 656        4PY         0.00335  -0.00026  -0.00046  -0.00018  -0.00065
 657        4PZ        -0.00144   0.00010   0.00049  -0.00006   0.00048
 658        5D 0       -0.00023   0.00002   0.00002   0.00000   0.00002
 659        5D+1       -0.00018   0.00001   0.00004  -0.00001   0.00006
 660        5D-1        0.00015   0.00005   0.00001   0.00007   0.00004
 661        5D+2        0.00027   0.00003  -0.00004   0.00006   0.00002
 662        5D-2        0.00048  -0.00003  -0.00009   0.00002  -0.00009
 663 42  H  1S         -0.00110   0.00019  -0.00027   0.00013  -0.00014
 664        2S         -0.00046   0.00020  -0.00045   0.00016  -0.00022
 665        3S          0.00157   0.00001  -0.00021  -0.00001  -0.00028
 666        4PX        -0.00004   0.00000  -0.00001   0.00000  -0.00001
 667        4PY         0.00043  -0.00004   0.00000  -0.00002  -0.00001
 668        4PZ        -0.00027   0.00003   0.00001   0.00002   0.00002
 669 43  H  1S         -0.00134   0.00003   0.00068  -0.00026   0.00005
 670        2S         -0.00112   0.00002   0.00087  -0.00043   0.00006
 671        3S          0.00145  -0.00020   0.00026   0.00003  -0.00007
 672        4PX         0.00021  -0.00002  -0.00003   0.00001   0.00000
 673        4PY        -0.00054   0.00004   0.00007  -0.00002   0.00001
 674        4PZ         0.00044  -0.00003  -0.00006   0.00002   0.00000
 675 44  H  1S         -0.00303   0.00033   0.00030   0.00012   0.00097
 676        2S         -0.00424   0.00039   0.00040   0.00021   0.00140
 677        3S         -0.00174   0.00015   0.00027   0.00005   0.00061
 678        4PX        -0.00041   0.00003   0.00002   0.00004   0.00010
 679        4PY         0.00006   0.00000   0.00003  -0.00001  -0.00002
 680        4PZ        -0.00015   0.00000   0.00001   0.00001   0.00006
 681 45  H  1S         -0.00521   0.00019   0.00014  -0.00015   0.00007
 682        2S         -0.00720   0.00022   0.00016  -0.00026   0.00003
 683        3S         -0.00239   0.00006   0.00003  -0.00018  -0.00008
 684        4PX        -0.00005   0.00001  -0.00005   0.00002  -0.00002
 685        4PY        -0.00066   0.00002   0.00002  -0.00002   0.00002
 686        4PZ         0.00044  -0.00001  -0.00004   0.00002  -0.00002
 687 46  H  1S         -0.00157   0.00045  -0.00028   0.00057   0.00038
 688        2S         -0.00159   0.00065  -0.00040   0.00090   0.00055
 689        3S          0.00018   0.00025  -0.00026   0.00041   0.00017
 690        4PX        -0.00034   0.00006   0.00001   0.00008   0.00008
 691        4PY         0.00002   0.00001  -0.00004   0.00003  -0.00001
 692        4PZ        -0.00011   0.00001   0.00004   0.00000   0.00004
 693 47  C  1S          0.39719   0.03102  -0.00764   0.00690   0.00065
 694        2S          0.32949   0.02575  -0.00624   0.00575   0.00059
 695        2PX        -0.00159  -0.00007  -0.00011  -0.00013  -0.00018
 696        2PY        -0.00271  -0.00037  -0.00007  -0.00009  -0.00005
 697        2PZ         0.00064   0.00016  -0.00003   0.00008  -0.00008
 698        3S         -0.00207  -0.00026  -0.00052  -0.00022  -0.00031
 699        3PX         0.00090   0.00012  -0.00023   0.00003  -0.00027
 700        3PY        -0.00285  -0.00041  -0.00017  -0.00009  -0.00010
 701        3PZ         0.00094   0.00019  -0.00003   0.00013  -0.00013
 702        4S         -0.01644  -0.00100   0.00028  -0.00109   0.00061
 703        4PX        -0.01052  -0.00055   0.00011  -0.00022  -0.00015
 704        4PY        -0.00575  -0.00066   0.00010   0.00035   0.00000
 705        4PZ         0.00042   0.00019  -0.00010  -0.00023  -0.00009
 706        5D 0       -0.00033  -0.00002  -0.00001   0.00000  -0.00001
 707        5D+1        0.00029   0.00000   0.00003   0.00002   0.00000
 708        5D-1       -0.00079  -0.00005   0.00004  -0.00003   0.00000
 709        5D+2        0.00009   0.00001   0.00002   0.00000   0.00000
 710        5D-2        0.00002   0.00005  -0.00006  -0.00001  -0.00002
 711 48  C  1S         -0.02856   0.00365   0.00035   0.00377  -0.00152
 712        2S         -0.02220   0.00307   0.00036   0.00311  -0.00117
 713        2PX         0.00049  -0.00009   0.00021  -0.00005   0.00018
 714        2PY        -0.00027  -0.00001   0.00013   0.00012  -0.00007
 715        2PZ        -0.00028   0.00002  -0.00026  -0.00001  -0.00008
 716        3S         -0.00807  -0.00023  -0.00040   0.00007  -0.00052
 717        3PX         0.00339   0.00008   0.00026   0.00004   0.00028
 718        3PY        -0.00201  -0.00013   0.00018   0.00014  -0.00012
 719        3PZ         0.00128   0.00015  -0.00039   0.00005  -0.00012
 720        4S          0.00400  -0.00006  -0.00051   0.00040  -0.00044
 721        4PX         0.00124   0.00010  -0.00003  -0.00034   0.00011
 722        4PY         0.00394   0.00011  -0.00005   0.00017  -0.00013
 723        4PZ        -0.00312   0.00004  -0.00028  -0.00009  -0.00012
 724        5D 0        0.00006  -0.00001   0.00000  -0.00003   0.00000
 725        5D+1       -0.00139  -0.00011  -0.00001  -0.00010   0.00001
 726        5D-1        0.00060   0.00002   0.00002  -0.00002   0.00004
 727        5D+2       -0.00043  -0.00005   0.00004  -0.00005   0.00006
 728        5D-2        0.00161   0.00016  -0.00001   0.00015  -0.00002
 729 49  C  1S          0.00249   0.00233   0.00502  -0.00005  -0.00330
 730        2S          0.00317   0.00205   0.00420  -0.00003  -0.00265
 731        2PX         0.00356   0.00073  -0.00073  -0.00002  -0.00039
 732        2PY         0.00272   0.00024   0.00013   0.00015   0.00004
 733        2PZ        -0.00131  -0.00008  -0.00017  -0.00010  -0.00014
 734        3S         -0.00587  -0.00067  -0.00026  -0.00011  -0.00049
 735        3PX         0.00600   0.00112  -0.00102   0.00006  -0.00054
 736        3PY         0.00680   0.00063   0.00014   0.00032   0.00003
 737        3PZ        -0.00359  -0.00027  -0.00021  -0.00018  -0.00015
 738        4S          0.00471  -0.00004  -0.00078  -0.00031  -0.00042
 739        4PX         0.00570   0.00070  -0.00086  -0.00001  -0.00046
 740        4PY        -0.00115  -0.00014   0.00029   0.00010   0.00025
 741        4PZ         0.00162   0.00010  -0.00021  -0.00011  -0.00029
 742        5D 0       -0.00016  -0.00004   0.00000  -0.00002   0.00001
 743        5D+1        0.00070   0.00004   0.00005   0.00002   0.00001
 744        5D-1        0.00148   0.00014  -0.00003   0.00004   0.00003
 745        5D+2        0.00170   0.00017   0.00000   0.00006   0.00000
 746        5D-2       -0.00057   0.00000  -0.00005   0.00000  -0.00004
 747 50  C  1S          0.00017  -0.00137   0.00145  -0.00300  -0.00125
 748        2S          0.00002  -0.00120   0.00119  -0.00261  -0.00110
 749        2PX        -0.00080  -0.00005  -0.00018  -0.00032   0.00024
 750        2PY         0.00390   0.00070  -0.00015   0.00113  -0.00056
 751        2PZ        -0.00306  -0.00039  -0.00016  -0.00077   0.00025
 752        3S          0.00080   0.00039   0.00004   0.00070   0.00034
 753        3PX        -0.00007   0.00005  -0.00027  -0.00038   0.00034
 754        3PY         0.00579   0.00100  -0.00024   0.00164  -0.00079
 755        3PZ        -0.00424  -0.00053  -0.00023  -0.00107   0.00032
 756        4S         -0.00517  -0.00003   0.00047   0.00023   0.00056
 757        4PX         0.00001  -0.00011  -0.00019  -0.00027   0.00015
 758        4PY         0.00161   0.00057  -0.00013   0.00076  -0.00043
 759        4PZ        -0.00133  -0.00030  -0.00025  -0.00049   0.00008
 760        5D 0        0.00017   0.00002   0.00002   0.00002   0.00002
 761        5D+1       -0.00010  -0.00003   0.00007  -0.00005   0.00006
 762        5D-1       -0.00047  -0.00005   0.00000  -0.00007   0.00000
 763        5D+2       -0.00073  -0.00009   0.00000  -0.00012   0.00002
 764        5D-2       -0.00003   0.00000  -0.00007   0.00001  -0.00006
 765 51  C  1S          0.00495  -0.00640  -0.00243  -0.00133   0.00160
 766        2S          0.00491  -0.00525  -0.00206  -0.00111   0.00126
 767        2PX        -0.00369  -0.00063   0.00081  -0.00014   0.00057
 768        2PY        -0.00436  -0.00033   0.00006  -0.00006  -0.00001
 769        2PZ         0.00201   0.00003   0.00026   0.00002   0.00013
 770        3S         -0.00446  -0.00030   0.00026   0.00004   0.00037
 771        3PX        -0.00392  -0.00080   0.00113  -0.00012   0.00079
 772        3PY        -0.00560  -0.00039   0.00011  -0.00008  -0.00004
 773        3PZ         0.00277   0.00000   0.00037   0.00006   0.00018
 774        4S         -0.00774  -0.00015   0.00061  -0.00020   0.00053
 775        4PX        -0.00302  -0.00054   0.00042  -0.00021   0.00038
 776        4PY        -0.00186  -0.00024  -0.00011   0.00008  -0.00021
 777        4PZ         0.00071   0.00000   0.00033  -0.00008   0.00025
 778        5D 0        0.00020   0.00003   0.00003   0.00004  -0.00001
 779        5D+1        0.00029  -0.00001   0.00004   0.00002   0.00003
 780        5D-1       -0.00008   0.00000  -0.00004  -0.00008  -0.00001
 781        5D+2       -0.00017  -0.00006  -0.00004  -0.00010   0.00001
 782        5D-2       -0.00051   0.00000  -0.00011  -0.00006  -0.00005
 783 52  C  1S         -0.00003   0.00569   0.00432  -0.00237   0.00005
 784        2S         -0.00063   0.00460   0.00354  -0.00213   0.00004
 785        2PX        -0.00227  -0.00018  -0.00078  -0.00071  -0.00026
 786        2PY        -0.00368  -0.00066   0.00017  -0.00095   0.00035
 787        2PZ         0.00200   0.00046  -0.00036   0.00051  -0.00042
 788        3S          0.00341   0.00069   0.00021   0.00096  -0.00003
 789        3PX        -0.00275  -0.00026  -0.00109  -0.00100  -0.00034
 790        3PY        -0.00509  -0.00089   0.00023  -0.00134   0.00047
 791        3PZ         0.00287   0.00062  -0.00051   0.00074  -0.00058
 792        4S          0.00650   0.00022  -0.00034   0.00068  -0.00032
 793        4PX        -0.00409  -0.00013  -0.00049  -0.00066  -0.00011
 794        4PY        -0.00333  -0.00044   0.00022  -0.00068   0.00027
 795        4PZ         0.00143   0.00035  -0.00033   0.00036  -0.00035
 796        5D 0       -0.00024  -0.00003   0.00000   0.00000   0.00001
 797        5D+1       -0.00018  -0.00001   0.00003  -0.00006   0.00005
 798        5D-1        0.00015  -0.00003  -0.00004  -0.00006  -0.00001
 799        5D+2        0.00027   0.00002  -0.00005  -0.00008  -0.00003
 800        5D-2        0.00049   0.00006  -0.00006   0.00006  -0.00007
 801 53  H  1S         -0.00111   0.00001  -0.00034   0.00002  -0.00018
 802        2S         -0.00049   0.00008  -0.00051   0.00004  -0.00026
 803        3S          0.00157   0.00010  -0.00017   0.00023  -0.00018
 804        4PX         0.00004  -0.00001   0.00000  -0.00001   0.00001
 805        4PY        -0.00044  -0.00004  -0.00004  -0.00003  -0.00001
 806        4PZ         0.00027   0.00003   0.00001   0.00003   0.00000
 807 54  H  1S         -0.00136  -0.00044   0.00050   0.00010   0.00023
 808        2S         -0.00116  -0.00058   0.00065   0.00020   0.00040
 809        3S          0.00146  -0.00001   0.00032   0.00002  -0.00006
 810        4PX        -0.00022  -0.00004   0.00001   0.00001   0.00002
 811        4PY         0.00055   0.00007  -0.00002   0.00000  -0.00002
 812        4PZ        -0.00045  -0.00007   0.00002   0.00000   0.00002
 813 55  H  1S         -0.00306  -0.00038  -0.00005  -0.00078   0.00058
 814        2S         -0.00425  -0.00052  -0.00004  -0.00110   0.00083
 815        3S         -0.00173  -0.00023   0.00010  -0.00051   0.00037
 816        4PX         0.00042   0.00005   0.00002   0.00008  -0.00005
 817        4PY        -0.00006   0.00001  -0.00003   0.00000   0.00001
 818        4PZ         0.00015   0.00002   0.00001   0.00003  -0.00004
 819 56  H  1S         -0.00528  -0.00032   0.00013   0.00003   0.00006
 820        2S         -0.00728  -0.00035   0.00022   0.00010   0.00007
 821        3S         -0.00241  -0.00010   0.00007   0.00015   0.00002
 822        4PX         0.00005  -0.00002   0.00004   0.00000   0.00003
 823        4PY         0.00067   0.00003  -0.00002   0.00001  -0.00002
 824        4PZ        -0.00044  -0.00003   0.00004  -0.00001   0.00002
 825 57  H  1S         -0.00161  -0.00017  -0.00057  -0.00059  -0.00015
 826        2S         -0.00166  -0.00026  -0.00089  -0.00081  -0.00024
 827        3S          0.00016  -0.00003  -0.00041  -0.00038  -0.00017
 828        4PX         0.00036   0.00006   0.00006   0.00006  -0.00001
 829        4PY        -0.00001  -0.00001   0.00005  -0.00002   0.00002
 830        4PZ         0.00011   0.00003  -0.00002   0.00003  -0.00003
                          21        22        23        24        25
     Eigenvalues --     2.00000   2.00000   2.00000   2.00000   2.00000
   1 1   Fe 1S          0.00605  -0.01440  -0.00121  -0.01303   0.00006
   2        2S          0.00520  -0.01239  -0.00104  -0.01120   0.00005
   3        3S          0.00275  -0.00656  -0.00055  -0.00593   0.00003
   4        4S          0.00022  -0.00051  -0.00004  -0.00045   0.00000
   5        5S         -0.00004   0.00010   0.00001   0.00006   0.00000
   6        6S          0.00006  -0.00013  -0.00001  -0.00009   0.00000
   7        7S         -0.00008   0.00018   0.00001   0.00003   0.00000
   8        8S          0.00046  -0.00109  -0.00011  -0.00098   0.00000
   9        9S         -0.00032   0.00077   0.00008   0.00083   0.00000
  10       10PX        -0.00002  -0.00001   0.00003   0.00000   0.00000
  11       10PY         0.00000   0.00000   0.00000   0.00000  -0.00001
  12       10PZ         0.00000   0.00000   0.00000   0.00000   0.00003
  13       11PX         0.00001   0.00001  -0.00001   0.00000   0.00000
  14       11PY         0.00000   0.00000   0.00001   0.00000  -0.00001
  15       11PZ         0.00000   0.00000   0.00000   0.00000   0.00002
  16       12PX        -0.00007  -0.00003   0.00005   0.00000   0.00001
  17       12PY         0.00000   0.00000  -0.00004   0.00000   0.00003
  18       12PZ         0.00001   0.00000   0.00000   0.00000   0.00000
  19       13PX         0.00015   0.00006  -0.00012   0.00001  -0.00002
  20       13PY        -0.00004  -0.00002   0.00011  -0.00001  -0.00008
  21       13PZ         0.00000   0.00000   0.00001   0.00000   0.00008
  22       14PX        -0.00023  -0.00010   0.00018  -0.00001   0.00003
  23       14PY         0.00006   0.00003  -0.00015   0.00001   0.00011
  24       14PZ         0.00001   0.00000  -0.00001   0.00000  -0.00007
  25       15D 0        0.00000   0.00001   0.00000   0.00000   0.00000
  26       15D+1        0.00000   0.00000   0.00000   0.00000   0.00000
  27       15D-1        0.00000   0.00000   0.00000   0.00000   0.00000
  28       15D+2        0.00000   0.00000   0.00000  -0.00001   0.00000
  29       15D-2        0.00001  -0.00003   0.00000  -0.00003   0.00000
  30       16D 0        0.00001  -0.00003   0.00000  -0.00002   0.00000
  31       16D+1        0.00000  -0.00001   0.00000   0.00000   0.00000
  32       16D-1        0.00000   0.00000   0.00000   0.00000   0.00000
  33       16D+2       -0.00001   0.00002   0.00000   0.00005   0.00000
  34       16D-2       -0.00002   0.00005   0.00001   0.00007   0.00000
  35       17D 0       -0.00005   0.00011   0.00001   0.00008   0.00000
  36       17D+1       -0.00001   0.00002   0.00000  -0.00001   0.00000
  37       17D-1        0.00000   0.00000   0.00000   0.00000   0.00000
  38       17D+2        0.00004  -0.00010  -0.00002  -0.00019   0.00000
  39       17D-2        0.00006  -0.00013  -0.00002  -0.00018   0.00000
  40       18F 0        0.00000   0.00000   0.00000   0.00000   0.00000
  41       18F+1       -0.00001   0.00000   0.00001   0.00000   0.00000
  42       18F-1        0.00001   0.00000  -0.00001   0.00000   0.00000
  43       18F+2        0.00000   0.00000   0.00000   0.00000   0.00000
  44       18F-2        0.00000   0.00000   0.00000   0.00000   0.00000
  45       18F+3       -0.00001   0.00000   0.00000   0.00000   0.00000
  46       18F-3       -0.00003  -0.00001   0.00003   0.00000   0.00000
  47 2   Cl 1S          0.01205  -0.00992   0.01581  -0.01097   0.29335
  48        2S          0.01977  -0.01627   0.02574  -0.01791   0.47721
  49        3S         -0.00194   0.00158  -0.00175   0.00139  -0.03099
  50        4S         -0.00299   0.00241  -0.00300   0.00222  -0.05381
  51        5S         -0.00018   0.00019  -0.00011   0.00020  -0.00218
  52        6S          0.00023  -0.00034   0.00007  -0.00041   0.00196
  53        7PX        -0.00002   0.00036   0.00056  -0.00020   0.00019
  54        7PY        -0.00036  -0.00084   0.00033  -0.00053   0.00180
  55        7PZ        -0.00268   0.00200  -0.00168   0.00145  -0.02939
  56        8PX        -0.00001  -0.00013  -0.00018   0.00006  -0.00007
  57        8PY         0.00013   0.00029  -0.00012   0.00018  -0.00061
  58        8PZ         0.00091  -0.00067   0.00057  -0.00048   0.00995
  59        9PX         0.00005   0.00005  -0.00002   0.00000   0.00002
  60        9PY        -0.00007  -0.00007   0.00008  -0.00003   0.00010
  61        9PZ        -0.00016   0.00010  -0.00010   0.00004  -0.00179
  62       10PX        -0.00008  -0.00004   0.00007  -0.00001  -0.00002
  63       10PY         0.00007   0.00003  -0.00009   0.00001  -0.00002
  64       10PZ         0.00002   0.00002   0.00001   0.00006   0.00028
  65       11PX         0.00001   0.00000  -0.00002   0.00001   0.00003
  66       11PY        -0.00004   0.00000   0.00005   0.00001   0.00001
  67       11PZ         0.00000  -0.00004   0.00001  -0.00005   0.00008
  68       12D 0        0.00000   0.00001   0.00000   0.00001   0.00001
  69       12D+1        0.00001   0.00001  -0.00001   0.00000   0.00000
  70       12D-1       -0.00001   0.00000   0.00001   0.00000  -0.00001
  71       12D+2        0.00000  -0.00001   0.00000  -0.00001   0.00000
  72       12D-2        0.00000   0.00000   0.00000   0.00001   0.00000
  73 3   N  1S         -0.00126  -0.00117   0.00299  -0.00123  -0.00155
  74        2S         -0.00108  -0.00097   0.00255  -0.00101  -0.00131
  75        2PX         0.00005  -0.00001  -0.00003  -0.00008  -0.00001
  76        2PY        -0.00001  -0.00002   0.00001  -0.00001   0.00000
  77        2PZ         0.00000   0.00000   0.00000   0.00000  -0.00002
  78        3S         -0.00006  -0.00018   0.00015  -0.00032  -0.00015
  79        3PX        -0.00031   0.00014   0.00024   0.00049   0.00002
  80        3PY         0.00005   0.00009  -0.00017   0.00006   0.00012
  81        3PZ        -0.00001   0.00001   0.00000   0.00002   0.00004
  82        4S          0.00116   0.00102  -0.00227   0.00177   0.00177
  83        4PX        -0.00057   0.00091   0.00034   0.00096   0.00000
  84        4PY         0.00048   0.00015  -0.00098   0.00058   0.00067
  85        4PZ         0.00003   0.00001  -0.00004   0.00003  -0.00012
  86        5D 0       -0.00015  -0.00007   0.00026  -0.00007  -0.00014
  87        5D+1        0.00000   0.00001  -0.00001   0.00001   0.00002
  88        5D-1        0.00000   0.00001  -0.00001   0.00002   0.00001
  89        5D+2        0.00017  -0.00002  -0.00021  -0.00011   0.00005
  90        5D-2       -0.00015   0.00014   0.00007   0.00029   0.00006
  91 4   N  1S         -0.00274  -0.00009   0.00723   0.00858   0.00002
  92        2S         -0.00233  -0.00008   0.00617   0.00728   0.00002
  93        2PX         0.00005  -0.00002  -0.00002  -0.00003   0.00000
  94        2PY         0.00012  -0.00004  -0.00007  -0.00009  -0.00001
  95        2PZ        -0.00001   0.00000  -0.00001  -0.00001  -0.00007
  96        3S         -0.00070   0.00029   0.00021   0.00042   0.00006
  97        3PX        -0.00014  -0.00015   0.00055   0.00038   0.00000
  98        3PY         0.00124  -0.00031  -0.00080  -0.00079  -0.00006
  99        3PZ         0.00006  -0.00002  -0.00001  -0.00002  -0.00006
 100        4S          0.00707  -0.00204  -0.00546  -0.00661  -0.00063
 101        4PX        -0.00204   0.00104   0.00115   0.00188   0.00022
 102        4PY         0.00199  -0.00050  -0.00183  -0.00198   0.00005
 103        4PZ        -0.00008   0.00004  -0.00010  -0.00007  -0.00014
 104        5D 0       -0.00051   0.00012   0.00048   0.00050   0.00001
 105        5D+1        0.00000   0.00000   0.00002   0.00002   0.00002
 106        5D-1        0.00004   0.00000  -0.00003  -0.00002   0.00002
 107        5D+2       -0.00046   0.00012   0.00037   0.00036   0.00000
 108        5D-2       -0.00053   0.00015   0.00028   0.00030   0.00002
 109 5   N  1S          0.00038   0.00375   0.02252   0.02827  -0.00374
 110        2S          0.00033   0.00306   0.01933   0.02406  -0.00316
 111        2PX         0.00032  -0.00018   0.00022   0.00014  -0.00003
 112        2PY        -0.00108   0.00035   0.00084   0.00088   0.00002
 113        2PZ        -0.00007   0.00001  -0.00008  -0.00010  -0.00024
 114        3S          0.00013   0.00046  -0.00233  -0.00175   0.00012
 115        3PX         0.00078  -0.00045   0.00084   0.00063  -0.00006
 116        3PY        -0.00227   0.00080   0.00095   0.00107   0.00007
 117        3PZ        -0.00020   0.00006  -0.00019  -0.00019  -0.00037
 118        4S         -0.00063  -0.00018   0.00113   0.00104   0.00072
 119        4PX         0.00000   0.00018  -0.00063  -0.00043  -0.00004
 120        4PY        -0.00203   0.00041   0.00270   0.00271   0.00028
 121        4PZ         0.00003  -0.00008   0.00003  -0.00006  -0.00033
 122        5D 0        0.00032  -0.00016   0.00013   0.00006  -0.00001
 123        5D+1        0.00002  -0.00002   0.00003   0.00001  -0.00001
 124        5D-1       -0.00001   0.00000  -0.00001  -0.00002  -0.00003
 125        5D+2        0.00012  -0.00002  -0.00019  -0.00017   0.00000
 126        5D-2        0.00042  -0.00023   0.00036   0.00028  -0.00002
 127 6   N  1S          0.37629  -0.20168   0.29154   0.20091  -0.01354
 128        2S          0.31541  -0.16912   0.24474   0.16869  -0.01133
 129        2PX         0.00037  -0.00037   0.00117   0.00083   0.00003
 130        2PY        -0.00047   0.00009   0.00013   0.00006   0.00006
 131        2PZ        -0.00009   0.00011  -0.00010   0.00000   0.00001
 132        3S          0.00480  -0.00221   0.00190   0.00121  -0.00027
 133        3PX         0.00033  -0.00046   0.00160   0.00116   0.00010
 134        3PY         0.00040  -0.00029   0.00031   0.00011   0.00006
 135        3PZ        -0.00006   0.00014  -0.00017  -0.00004   0.00001
 136        4S         -0.01571   0.00974  -0.01665  -0.01134   0.00070
 137        4PX         0.00217  -0.00121   0.00189   0.00080  -0.00069
 138        4PY        -0.00088   0.00002   0.00122   0.00088   0.00003
 139        4PZ        -0.00018   0.00010  -0.00005  -0.00002  -0.00008
 140        5D 0       -0.00026   0.00010   0.00005   0.00008   0.00002
 141        5D+1        0.00004  -0.00003  -0.00001  -0.00005  -0.00003
 142        5D-1        0.00005  -0.00003   0.00003   0.00002   0.00001
 143        5D+2       -0.00030   0.00013   0.00006   0.00013   0.00003
 144        5D-2        0.00036  -0.00013  -0.00001  -0.00004  -0.00007
 145 7   C  1S         -0.00855  -0.06114   0.06660  -0.10589  -0.05673
 146        2S         -0.00705  -0.05038   0.05487  -0.08723  -0.04671
 147        2PX        -0.00009   0.00005   0.00003   0.00010   0.00001
 148        2PY         0.00009   0.00013  -0.00012   0.00011   0.00002
 149        2PZ         0.00000   0.00003   0.00000   0.00003   0.00013
 150        3S         -0.00013  -0.00173   0.00174  -0.00321  -0.00176
 151        3PX        -0.00005  -0.00001   0.00007   0.00011   0.00001
 152        3PY        -0.00008  -0.00017   0.00025  -0.00008  -0.00010
 153        3PZ        -0.00001   0.00003   0.00003   0.00004   0.00022
 154        4S         -0.00143   0.00201   0.00246   0.00376  -0.00001
 155        4PX         0.00153  -0.00015  -0.00171  -0.00187   0.00019
 156        4PY        -0.00078   0.00203   0.00090   0.00289   0.00017
 157        4PZ         0.00001   0.00011  -0.00001   0.00010   0.00017
 158        5D 0        0.00007   0.00022  -0.00032   0.00035   0.00020
 159        5D+1        0.00000  -0.00001   0.00001  -0.00001  -0.00002
 160        5D-1        0.00000  -0.00002   0.00003  -0.00003   0.00000
 161        5D+2        0.00000   0.00010  -0.00009   0.00012   0.00005
 162        5D-2        0.00002  -0.00003  -0.00007  -0.00002   0.00002
 163 8   H  1S         -0.00003   0.00001  -0.00001   0.00000   0.00002
 164        2S         -0.00048   0.00080  -0.00018   0.00175   0.00047
 165        3S         -0.00065  -0.00042   0.00068   0.00030  -0.00020
 166        4PX         0.00001  -0.00026   0.00026  -0.00049  -0.00022
 167        4PY        -0.00001   0.00005  -0.00009   0.00013   0.00007
 168        4PZ         0.00000   0.00000   0.00000  -0.00001   0.00000
 169 9   C  1S          0.00441   0.02228  -0.01439   0.02249   0.00437
 170        2S          0.00365   0.01838  -0.01187   0.01853   0.00360
 171        2PX        -0.00006  -0.00039   0.00023  -0.00058  -0.00011
 172        2PY        -0.00013  -0.00021   0.00018  -0.00017  -0.00005
 173        2PZ         0.00000   0.00001   0.00003   0.00001   0.00020
 174        3S          0.00005   0.00047  -0.00012   0.00059   0.00004
 175        3PX        -0.00014  -0.00043   0.00047  -0.00041  -0.00008
 176        3PY        -0.00040  -0.00079   0.00096  -0.00106  -0.00056
 177        3PZ        -0.00002   0.00000   0.00008  -0.00001   0.00029
 178        4S          0.00180  -0.00238  -0.00310  -0.00418   0.00029
 179        4PX        -0.00078  -0.00052   0.00168   0.00030  -0.00046
 180        4PY        -0.00063   0.00085   0.00173   0.00194  -0.00018
 181        4PZ        -0.00004   0.00006   0.00015   0.00014   0.00028
 182        5D 0       -0.00001  -0.00013   0.00015  -0.00020  -0.00009
 183        5D+1        0.00000   0.00000   0.00000   0.00000  -0.00001
 184        5D-1        0.00000   0.00001  -0.00002   0.00002   0.00000
 185        5D+2       -0.00004  -0.00022   0.00019  -0.00035  -0.00015
 186        5D-2        0.00002  -0.00008   0.00007  -0.00008   0.00000
 187 10  H  1S         -0.00008  -0.00046   0.00031  -0.00054  -0.00009
 188        2S         -0.00003  -0.00069   0.00002  -0.00104   0.00003
 189        3S          0.00019  -0.00022  -0.00027  -0.00061   0.00007
 190        4PX         0.00002   0.00010  -0.00001   0.00011  -0.00001
 191        4PY         0.00000   0.00002   0.00000   0.00003  -0.00002
 192        4PZ         0.00000   0.00001   0.00000   0.00001   0.00002
 193 11  C  1S         -0.00048  -0.00004  -0.00028   0.00080   0.00045
 194        2S         -0.00022  -0.00003  -0.00041   0.00071   0.00052
 195        2PX         0.00001   0.00017  -0.00004   0.00032  -0.00001
 196        2PY        -0.00068  -0.00004   0.00099  -0.00012  -0.00068
 197        2PZ        -0.00002   0.00001   0.00006   0.00000   0.00010
 198        3S         -0.00082  -0.00002   0.00075  -0.00040  -0.00079
 199        3PX         0.00010   0.00030  -0.00004   0.00066   0.00004
 200        3PY        -0.00081  -0.00002   0.00123  -0.00022  -0.00096
 201        3PZ        -0.00002   0.00001   0.00008   0.00001   0.00016
 202        4S         -0.00221  -0.00022   0.00655   0.00304  -0.00165
 203        4PX        -0.00027   0.00002  -0.00079  -0.00053   0.00012
 204        4PY         0.00065  -0.00036  -0.00237  -0.00228  -0.00016
 205        4PZ         0.00001   0.00000  -0.00010  -0.00011   0.00015
 206        5D 0        0.00012   0.00002  -0.00017  -0.00006   0.00003
 207        5D+1       -0.00001   0.00000   0.00001   0.00000   0.00002
 208        5D-1       -0.00001   0.00000   0.00001   0.00000  -0.00002
 209        5D+2       -0.00008  -0.00003   0.00007   0.00008   0.00006
 210        5D-2       -0.00001  -0.00007  -0.00004  -0.00014   0.00002
 211 12  H  1S         -0.00066  -0.00003   0.00091  -0.00019  -0.00070
 212        2S         -0.00113   0.00012   0.00165   0.00015  -0.00095
 213        3S         -0.00053   0.00012   0.00093   0.00037  -0.00038
 214        4PX        -0.00003   0.00001   0.00009   0.00007  -0.00002
 215        4PY         0.00013   0.00001  -0.00014   0.00001   0.00007
 216        4PZ         0.00001   0.00000   0.00000   0.00000   0.00001
 217 13  C  1S          0.05285  -0.00461  -0.03894  -0.03048   0.00247
 218        2S          0.04359  -0.00372  -0.03207  -0.02503   0.00198
 219        2PX         0.00061   0.00003  -0.00064  -0.00024   0.00016
 220        2PY        -0.00016  -0.00011   0.00002  -0.00020   0.00008
 221        2PZ         0.00002  -0.00002  -0.00001  -0.00004   0.00002
 222        3S          0.00115  -0.00061  -0.00089  -0.00124   0.00030
 223        3PX         0.00107   0.00003  -0.00097  -0.00010   0.00038
 224        3PY        -0.00151   0.00000   0.00165   0.00083  -0.00022
 225        3PZ        -0.00002  -0.00002   0.00005   0.00000   0.00002
 226        4S          0.00007   0.00029  -0.00478  -0.00229   0.00077
 227        4PX         0.00121   0.00044  -0.00408  -0.00120   0.00104
 228        4PY        -0.00038  -0.00013  -0.00063  -0.00094   0.00032
 229        4PZ         0.00008  -0.00005  -0.00011  -0.00012   0.00000
 230        5D 0       -0.00022   0.00002   0.00024   0.00015  -0.00006
 231        5D+1        0.00000   0.00000   0.00000   0.00000   0.00001
 232        5D-1        0.00003   0.00000  -0.00004  -0.00003   0.00001
 233        5D+2       -0.00059   0.00013   0.00055   0.00047  -0.00006
 234        5D-2       -0.00003   0.00000   0.00003  -0.00003  -0.00005
 235 14  H  1S         -0.00070  -0.00014   0.00061   0.00013  -0.00005
 236        2S         -0.00089  -0.00006   0.00019   0.00023   0.00020
 237        3S          0.00011  -0.00004  -0.00024   0.00008   0.00011
 238        4PX        -0.00008  -0.00003   0.00006   0.00005   0.00003
 239        4PY        -0.00001   0.00002   0.00008   0.00006  -0.00002
 240        4PZ         0.00000   0.00000   0.00001   0.00000   0.00000
 241 15  C  1S         -0.06731   0.01272   0.07397   0.03076  -0.03746
 242        2S         -0.05573   0.01054   0.06115   0.02557  -0.03083
 243        2PX        -0.00024   0.00008   0.00001   0.00010   0.00005
 244        2PY         0.00025   0.00000  -0.00033  -0.00013   0.00005
 245        2PZ         0.00001   0.00000  -0.00001   0.00001   0.00001
 246        3S         -0.00028   0.00003   0.00087  -0.00042  -0.00121
 247        3PX        -0.00170   0.00047   0.00154   0.00187   0.00021
 248        3PY        -0.00185   0.00041   0.00168   0.00175  -0.00003
 249        3PZ        -0.00008   0.00002   0.00011   0.00013   0.00002
 250        4S         -0.00707   0.00275   0.00437   0.00572   0.00086
 251        4PX         0.00386  -0.00193  -0.00174  -0.00620  -0.00189
 252        4PY         0.00196  -0.00182   0.00078  -0.00244  -0.00066
 253        4PZ         0.00005  -0.00006  -0.00002  -0.00020  -0.00004
 254        5D 0        0.00001   0.00004  -0.00006   0.00011   0.00013
 255        5D+1        0.00004  -0.00001  -0.00004  -0.00005  -0.00001
 256        5D-1        0.00002  -0.00001  -0.00001  -0.00003  -0.00002
 257        5D+2        0.00024  -0.00003  -0.00027  -0.00022   0.00003
 258        5D-2        0.00102  -0.00020  -0.00098  -0.00092   0.00001
 259 16  C  1S         -0.33778   0.08409   0.27851   0.28758   0.01369
 260        2S         -0.27943   0.06956   0.23035   0.23786   0.01133
 261        2PX        -0.00239   0.00064   0.00181   0.00187   0.00010
 262        2PY         0.00067  -0.00023  -0.00037  -0.00054  -0.00007
 263        2PZ         0.00002   0.00003   0.00005   0.00012   0.00012
 264        3S         -0.00287   0.00071   0.00280   0.00286   0.00011
 265        3PX        -0.00086   0.00008   0.00150   0.00148   0.00018
 266        3PY         0.00067  -0.00026  -0.00044  -0.00055   0.00006
 267        3PZ        -0.00005   0.00009   0.00009   0.00023   0.00023
 268        4S          0.00799  -0.00209  -0.00977  -0.01326  -0.00192
 269        4PX         0.00144  -0.00207   0.00361   0.00135  -0.00024
 270        4PY         0.00944  -0.00331  -0.00557  -0.00855  -0.00121
 271        4PZ         0.00059  -0.00021  -0.00009  -0.00019   0.00010
 272        5D 0        0.00089  -0.00023  -0.00068  -0.00073  -0.00005
 273        5D+1       -0.00001   0.00000   0.00000   0.00000   0.00000
 274        5D-1       -0.00003   0.00001   0.00004   0.00004   0.00000
 275        5D+2       -0.00058   0.00022   0.00000   0.00007   0.00002
 276        5D-2        0.00004  -0.00001   0.00016   0.00026   0.00008
 277 17  C  1S         -0.00013  -0.00051  -0.00698  -0.01001  -0.00063
 278        2S         -0.00047  -0.00022  -0.00487  -0.00710  -0.00045
 279        2PX         0.00317  -0.00063  -0.00185  -0.00160  -0.00011
 280        2PY        -0.00037  -0.00032   0.00072   0.00014  -0.00005
 281        2PZ        -0.00007   0.00005   0.00013   0.00018   0.00011
 282        3S          0.00206  -0.00126  -0.00460  -0.00630  -0.00047
 283        3PX         0.00881  -0.00214  -0.00518  -0.00498  -0.00021
 284        3PY         0.00059  -0.00107   0.00234   0.00125  -0.00011
 285        3PZ         0.00004  -0.00001   0.00031   0.00035   0.00015
 286        4S          0.00393  -0.00362   0.00495   0.00268   0.00006
 287        4PX         0.00187  -0.00105   0.00194   0.00184   0.00018
 288        4PY        -0.00592   0.00221  -0.00007   0.00071   0.00016
 289        4PZ        -0.00044   0.00027   0.00009   0.00030   0.00020
 290        5D 0       -0.00029   0.00003   0.00066   0.00066   0.00002
 291        5D+1        0.00001   0.00000  -0.00003  -0.00002   0.00001
 292        5D-1       -0.00009   0.00003   0.00001   0.00001   0.00000
 293        5D+2        0.00265  -0.00092  -0.00072  -0.00095  -0.00008
 294        5D-2       -0.00069   0.00036  -0.00023   0.00000   0.00007
 295 18  H  1S         -0.00192  -0.00001   0.00085   0.00003  -0.00005
 296        2S         -0.00080  -0.00069   0.00095  -0.00041  -0.00012
 297        3S         -0.00070  -0.00020   0.00138   0.00088   0.00004
 298        4PX         0.00054  -0.00020  -0.00036  -0.00046  -0.00003
 299        4PY         0.00035  -0.00011   0.00020   0.00020  -0.00003
 300        4PZ         0.00001   0.00001   0.00003   0.00005   0.00001
 301 19  Cl 1S         -0.00100  -0.01782  -0.01759  -0.00569  -0.29428
 302        2S         -0.00164  -0.02921  -0.02865  -0.00931  -0.47870
 303        3S          0.00017   0.00272   0.00200   0.00082   0.03102
 304        4S          0.00028   0.00422   0.00339   0.00124   0.05390
 305        5S         -0.00001   0.00028   0.00015   0.00016   0.00218
 306        6S          0.00008  -0.00042  -0.00015  -0.00038  -0.00196
 307        7PX         0.00026  -0.00028   0.00058   0.00010   0.00019
 308        7PY        -0.00086   0.00034   0.00043   0.00047   0.00180
 309        7PZ        -0.00037  -0.00352  -0.00198  -0.00091  -0.02937
 310        8PX        -0.00010   0.00009  -0.00019  -0.00004  -0.00006
 311        8PY         0.00030  -0.00011  -0.00016  -0.00016  -0.00061
 312        8PZ         0.00013   0.00119   0.00067   0.00030   0.00994
 313        9PX         0.00007   0.00001  -0.00001   0.00001   0.00002
 314        9PY        -0.00010   0.00000   0.00008   0.00002   0.00010
 315        9PZ        -0.00004  -0.00020  -0.00011  -0.00001  -0.00179
 316       10PX        -0.00008  -0.00003   0.00007   0.00000  -0.00002
 317       10PY         0.00008   0.00003  -0.00009   0.00000  -0.00002
 318       10PZ         0.00002   0.00000   0.00000  -0.00007   0.00028
 319       11PX         0.00001   0.00001  -0.00002  -0.00001   0.00003
 320       11PY        -0.00003  -0.00003   0.00005  -0.00002   0.00001
 321       11PZ        -0.00003   0.00003   0.00002   0.00005   0.00008
 322       12D 0       -0.00001   0.00001   0.00000   0.00001  -0.00001
 323       12D+1       -0.00001  -0.00001   0.00001   0.00000   0.00000
 324       12D-1        0.00001   0.00000  -0.00001   0.00000   0.00001
 325       12D+2        0.00000  -0.00001   0.00000  -0.00001   0.00000
 326       12D-2        0.00000   0.00001   0.00000   0.00001   0.00000
 327 20  N  1S          0.00164   0.00021  -0.00310  -0.00073   0.00156
 328        2S          0.00139   0.00020  -0.00263  -0.00058   0.00132
 329        2PX         0.00003   0.00005  -0.00002   0.00009  -0.00001
 330        2PY        -0.00002   0.00001   0.00001   0.00001   0.00000
 331        2PZ         0.00000   0.00000   0.00000   0.00000  -0.00002
 332        3S          0.00017  -0.00008  -0.00020  -0.00028   0.00015
 333        3PX        -0.00012  -0.00033   0.00016  -0.00052   0.00002
 334        3PY         0.00010  -0.00002  -0.00018  -0.00003   0.00013
 335        3PZ         0.00000  -0.00002   0.00000  -0.00002   0.00004
 336        4S         -0.00148  -0.00022   0.00245   0.00132  -0.00177
 337        4PX         0.00023  -0.00107   0.00016  -0.00100   0.00001
 338        4PY         0.00041   0.00028  -0.00101  -0.00040   0.00067
 339        4PZ         0.00002   0.00002  -0.00004  -0.00003  -0.00012
 340        5D 0        0.00015   0.00007  -0.00026  -0.00003   0.00014
 341        5D+1       -0.00001   0.00001   0.00002   0.00001  -0.00002
 342        5D-1       -0.00001   0.00000   0.00001   0.00002  -0.00001
 343        5D+2       -0.00011  -0.00015   0.00018  -0.00014  -0.00005
 344        5D-2        0.00001   0.00021  -0.00002   0.00029  -0.00006
 345 21  N  1S          0.00185   0.00210  -0.00583   0.00956   0.00004
 346        2S          0.00158   0.00178  -0.00498   0.00812   0.00004
 347        2PX         0.00002   0.00004  -0.00001   0.00003   0.00000
 348        2PY         0.00006   0.00011  -0.00005   0.00010  -0.00001
 349        2PZ        -0.00001  -0.00001  -0.00001   0.00001  -0.00007
 350        3S          0.00028   0.00070  -0.00012   0.00044  -0.00006
 351        3PX        -0.00019  -0.00001   0.00049  -0.00046   0.00000
 352        3PY         0.00064   0.00112  -0.00064   0.00090  -0.00007
 353        3PZ         0.00003   0.00005  -0.00001   0.00002  -0.00006
 354        4S         -0.00344  -0.00662   0.00421  -0.00734   0.00063
 355        4PX        -0.00068  -0.00222   0.00078  -0.00203   0.00023
 356        4PY         0.00101   0.00182  -0.00146   0.00223   0.00005
 357        4PZ        -0.00003  -0.00009  -0.00009   0.00009  -0.00014
 358        5D 0        0.00026   0.00047  -0.00039   0.00056  -0.00001
 359        5D+1        0.00000   0.00000  -0.00001   0.00002  -0.00002
 360        5D-1       -0.00002  -0.00003   0.00002  -0.00002  -0.00002
 361        5D+2        0.00024   0.00042  -0.00030   0.00041   0.00000
 362        5D-2        0.00027   0.00049  -0.00022   0.00033  -0.00002
 363 22  N  1S         -0.00351   0.00328  -0.01761   0.03111   0.00392
 364        2S         -0.00290   0.00269  -0.01516   0.02650   0.00332
 365        2PX         0.00010   0.00034   0.00021  -0.00017  -0.00004
 366        2PY        -0.00049  -0.00104   0.00067  -0.00099   0.00002
 367        2PZ        -0.00004  -0.00006  -0.00007   0.00011  -0.00024
 368        3S         -0.00038   0.00015   0.00206  -0.00208  -0.00014
 369        3PX         0.00025   0.00084   0.00077  -0.00074  -0.00007
 370        3PY        -0.00102  -0.00220   0.00071  -0.00120   0.00008
 371        3PZ        -0.00010  -0.00018  -0.00016   0.00022  -0.00036
 372        4S          0.00056   0.00035  -0.00095   0.00119  -0.00071
 373        4PX         0.00011  -0.00012  -0.00056   0.00052  -0.00003
 374        4PY        -0.00108  -0.00181   0.00221  -0.00308   0.00027
 375        4PZ        -0.00004   0.00007   0.00004   0.00006  -0.00033
 376        5D 0       -0.00011  -0.00033  -0.00013   0.00008   0.00002
 377        5D+1        0.00000  -0.00003  -0.00003   0.00001   0.00001
 378        5D-1        0.00001   0.00000   0.00001  -0.00002   0.00003
 379        5D+2       -0.00007  -0.00011   0.00016  -0.00020   0.00000
 380        5D-2       -0.00015  -0.00045  -0.00033   0.00033   0.00002
 381 23  N  1S         -0.12784  -0.39864  -0.27183   0.24109   0.01874
 382        2S         -0.10712  -0.33418  -0.22817   0.20241   0.01570
 383        2PX         0.00002   0.00049   0.00105  -0.00099   0.00002
 384        2PY        -0.00027  -0.00040   0.00011  -0.00008   0.00007
 385        2PZ         0.00001  -0.00013  -0.00010   0.00002   0.00001
 386        3S         -0.00186  -0.00489  -0.00186   0.00147   0.00032
 387        3PX        -0.00007   0.00051   0.00143  -0.00138   0.00008
 388        3PY         0.00008   0.00048   0.00031  -0.00015   0.00006
 389        3PZ         0.00006  -0.00013  -0.00017   0.00006   0.00001
 390        4S          0.00448   0.01741   0.01537  -0.01364  -0.00096
 391        4PX         0.00070   0.00231   0.00183  -0.00107  -0.00071
 392        4PY        -0.00058  -0.00067   0.00106  -0.00104   0.00003
 393        4PZ        -0.00006  -0.00020  -0.00005   0.00002  -0.00008
 394        5D 0        0.00011   0.00026  -0.00003   0.00009  -0.00003
 395        5D+1        0.00000  -0.00005   0.00000  -0.00005   0.00003
 396        5D-1       -0.00002  -0.00005  -0.00003   0.00002  -0.00001
 397        5D+2        0.00011   0.00031  -0.00003   0.00014  -0.00003
 398        5D-2       -0.00017  -0.00034  -0.00001  -0.00004   0.00007
 399 24  C  1S          0.04650  -0.03407  -0.08002  -0.09273   0.05700
 400        2S          0.03832  -0.02808  -0.06593  -0.07638   0.04694
 401        2PX        -0.00003  -0.00010   0.00001  -0.00011   0.00001
 402        2PY         0.00015  -0.00003  -0.00013  -0.00009   0.00002
 403        2PZ         0.00002  -0.00002   0.00000  -0.00004   0.00013
 404        3S          0.00125  -0.00104  -0.00214  -0.00285   0.00177
 405        3PX        -0.00004  -0.00003   0.00005  -0.00012   0.00001
 406        3PY        -0.00018   0.00004   0.00026   0.00005  -0.00010
 407        3PZ         0.00001  -0.00003   0.00002  -0.00005   0.00022
 408        4S         -0.00046   0.00252  -0.00177   0.00409   0.00002
 409        4PX         0.00092   0.00125  -0.00136   0.00212   0.00020
 410        4PY         0.00089  -0.00201   0.00038  -0.00299   0.00017
 411        4PZ         0.00008  -0.00007  -0.00003  -0.00010   0.00017
 412        5D 0       -0.00020   0.00009   0.00036   0.00029  -0.00020
 413        5D+1        0.00001   0.00000  -0.00001  -0.00001   0.00002
 414        5D-1        0.00002  -0.00001  -0.00003  -0.00002   0.00000
 415        5D+2       -0.00008   0.00007   0.00011   0.00010  -0.00005
 416        5D-2        0.00000  -0.00004   0.00006  -0.00003  -0.00002
 417 25  H  1S          0.00002   0.00003   0.00001   0.00000  -0.00002
 418        2S         -0.00021   0.00089   0.00045   0.00169  -0.00047
 419        3S          0.00073   0.00018  -0.00061   0.00040   0.00020
 420        4PX        -0.00016   0.00018   0.00032   0.00044  -0.00022
 421        4PY         0.00002  -0.00004  -0.00011  -0.00012   0.00007
 422        4PZ         0.00000   0.00000   0.00000   0.00001   0.00000
 423 26  C  1S         -0.02014   0.01087   0.01815   0.02069  -0.00414
 424        2S         -0.01662   0.00896   0.01497   0.01704  -0.00341
 425        2PX        -0.00031   0.00023   0.00032   0.00054  -0.00011
 426        2PY        -0.00024   0.00005   0.00021   0.00014  -0.00005
 427        2PZ         0.00000  -0.00001   0.00003  -0.00002   0.00020
 428        3S         -0.00040   0.00027   0.00023   0.00058  -0.00003
 429        3PX        -0.00040   0.00018   0.00054   0.00034  -0.00009
 430        3PY        -0.00081   0.00023   0.00109   0.00089  -0.00056
 431        3PZ        -0.00001  -0.00002   0.00008  -0.00001   0.00029
 432        4S          0.00053  -0.00304   0.00230  -0.00463  -0.00031
 433        4PX        -0.00085  -0.00024   0.00159  -0.00058  -0.00048
 434        4PY         0.00020  -0.00110   0.00136  -0.00219  -0.00019
 435        4PZ         0.00002  -0.00007   0.00012  -0.00017   0.00028
 436        5D 0        0.00010  -0.00008  -0.00018  -0.00017   0.00009
 437        5D+1        0.00000   0.00000   0.00000   0.00000   0.00001
 438        5D-1       -0.00001   0.00001   0.00002   0.00002   0.00000
 439        5D+2        0.00017  -0.00012  -0.00023  -0.00032   0.00015
 440        5D-2        0.00004  -0.00007  -0.00008  -0.00007   0.00000
 441 27  H  1S          0.00038  -0.00025  -0.00039  -0.00049   0.00009
 442        2S          0.00053  -0.00045  -0.00019  -0.00104  -0.00004
 443        3S          0.00003  -0.00030   0.00016  -0.00064  -0.00008
 444        4PX         0.00009  -0.00005  -0.00003  -0.00011  -0.00001
 445        4PY         0.00002  -0.00001  -0.00001  -0.00003  -0.00002
 446        4PZ         0.00001   0.00000   0.00000  -0.00001   0.00002
 447 28  C  1S          0.00061   0.00048  -0.00026   0.00081  -0.00045
 448        2S          0.00038   0.00027  -0.00003   0.00068  -0.00052
 449        2PX         0.00013  -0.00011  -0.00009  -0.00031  -0.00001
 450        2PY        -0.00049  -0.00050   0.00097  -0.00005  -0.00068
 451        2PZ        -0.00001  -0.00002   0.00006  -0.00002   0.00010
 452        3S          0.00058   0.00060  -0.00078  -0.00027   0.00078
 453        3PX         0.00025  -0.00016  -0.00013  -0.00065   0.00004
 454        3PY        -0.00056  -0.00062   0.00122   0.00000  -0.00097
 455        3PZ         0.00000  -0.00002   0.00008  -0.00003   0.00016
 456        4S          0.00156   0.00167  -0.00590   0.00406   0.00169
 457        4PX        -0.00018  -0.00017  -0.00071   0.00064   0.00012
 458        4PY         0.00015   0.00079  -0.00196   0.00261  -0.00014
 459        4PZ         0.00000   0.00002  -0.00008   0.00013   0.00015
 460        5D 0       -0.00010  -0.00007   0.00016  -0.00009  -0.00003
 461        5D+1        0.00001   0.00000  -0.00001   0.00001  -0.00002
 462        5D-1        0.00001   0.00000  -0.00001   0.00000   0.00002
 463        5D+2        0.00008   0.00004  -0.00005   0.00008  -0.00006
 464        5D-2        0.00005  -0.00005   0.00002  -0.00014  -0.00002
 465 29  H  1S          0.00047   0.00050  -0.00091  -0.00003   0.00070
 466        2S          0.00067   0.00096  -0.00155   0.00042   0.00095
 467        3S          0.00027   0.00050  -0.00084   0.00052   0.00038
 468        4PX        -0.00001  -0.00004   0.00007  -0.00009  -0.00002
 469        4PY         0.00009   0.00009  -0.00013   0.00001   0.00007
 470        4PZ         0.00000   0.00000   0.00000   0.00000   0.00001
 471 30  C  1S         -0.03205  -0.04080   0.03206  -0.03565  -0.00205
 472        2S         -0.02650  -0.03358   0.02642  -0.02929  -0.00164
 473        2PX         0.00045   0.00044  -0.00058   0.00034   0.00016
 474        2PY        -0.00019  -0.00003   0.00005   0.00020   0.00008
 475        2PZ         0.00000   0.00003   0.00000   0.00004   0.00002
 476        3S         -0.00034  -0.00125   0.00064  -0.00136  -0.00029
 477        3PX         0.00076   0.00078  -0.00092   0.00026   0.00038
 478        3PY        -0.00104  -0.00114   0.00147  -0.00108  -0.00022
 479        3PZ        -0.00003   0.00000   0.00005  -0.00001   0.00002
 480        4S         -0.00016  -0.00005   0.00433  -0.00302  -0.00083
 481        4PX         0.00109   0.00073  -0.00380   0.00185   0.00107
 482        4PY        -0.00036  -0.00014  -0.00049   0.00104   0.00032
 483        4PZ         0.00002   0.00010  -0.00009   0.00014   0.00000
 484        5D 0        0.00013   0.00018  -0.00021   0.00019   0.00006
 485        5D+1        0.00000   0.00000   0.00000   0.00000  -0.00001
 486        5D-1       -0.00002  -0.00003   0.00003  -0.00004  -0.00001
 487        5D+2        0.00032   0.00053  -0.00046   0.00055   0.00006
 488        5D-2        0.00002   0.00003  -0.00003  -0.00003   0.00005
 489 31  H  1S          0.00058   0.00042  -0.00057   0.00022   0.00005
 490        2S          0.00066   0.00058  -0.00015   0.00025  -0.00021
 491        3S         -0.00004  -0.00011   0.00023   0.00004  -0.00011
 492        4PX        -0.00008  -0.00003   0.00005  -0.00006   0.00003
 493        4PY         0.00000  -0.00003   0.00007  -0.00008  -0.00002
 494        4PZ         0.00000   0.00000   0.00000   0.00000   0.00000
 495 32  C  1S          0.03736   0.06044  -0.06584   0.04337   0.03725
 496        2S          0.03093   0.05005  -0.05441   0.03599   0.03066
 497        2PX        -0.00011  -0.00022  -0.00001  -0.00010   0.00005
 498        2PY         0.00018   0.00019  -0.00030   0.00018   0.00005
 499        2PZ         0.00001   0.00001  -0.00001  -0.00001   0.00001
 500        3S          0.00016   0.00028  -0.00088  -0.00023   0.00120
 501        3PX        -0.00084  -0.00158   0.00120  -0.00207   0.00020
 502        3PY        -0.00098  -0.00165   0.00135  -0.00198  -0.00003
 503        3PZ        -0.00004  -0.00007   0.00008  -0.00014   0.00002
 504        4S          0.00294   0.00709  -0.00323   0.00628  -0.00086
 505        4PX         0.00132   0.00410  -0.00071   0.00630  -0.00189
 506        4PY         0.00015   0.00264   0.00118   0.00227  -0.00069
 507        4PZ        -0.00001   0.00008   0.00001   0.00020  -0.00004
 508        5D 0       -0.00003   0.00001   0.00008   0.00009  -0.00012
 509        5D+1       -0.00002  -0.00004   0.00003  -0.00006   0.00001
 510        5D-1        0.00000  -0.00002   0.00000  -0.00003   0.00002
 511        5D+2       -0.00014  -0.00020   0.00023  -0.00026  -0.00003
 512        5D-2       -0.00056  -0.00089   0.00081  -0.00106  -0.00001
 513 33  C  1S          0.17296   0.30735  -0.22316   0.32560  -0.01329
 514        2S          0.14308   0.25425  -0.18457   0.26931  -0.01099
 515        2PX        -0.00120  -0.00220   0.00145  -0.00212   0.00010
 516        2PY         0.00031   0.00065  -0.00027   0.00058  -0.00007
 517        2PZ         0.00004  -0.00001   0.00003  -0.00012   0.00012
 518        3S          0.00145   0.00261  -0.00225   0.00324  -0.00011
 519        3PX        -0.00053  -0.00073   0.00124  -0.00168   0.00017
 520        3PY         0.00028   0.00068  -0.00033   0.00062   0.00006
 521        3PZ         0.00003  -0.00010   0.00005  -0.00024   0.00023
 522        4S         -0.00396  -0.00741   0.00753  -0.01447   0.00187
 523        4PX        -0.00035   0.00238   0.00346  -0.00187  -0.00030
 524        4PY         0.00421   0.00920  -0.00397   0.00924  -0.00121
 525        4PZ         0.00027   0.00057  -0.00004   0.00020   0.00010
 526        5D 0       -0.00045  -0.00081   0.00055  -0.00082   0.00005
 527        5D+1        0.00001   0.00000   0.00000   0.00000   0.00000
 528        5D-1        0.00002   0.00003  -0.00003   0.00004   0.00000
 529        5D+2        0.00025   0.00056   0.00003   0.00007  -0.00002
 530        5D-2       -0.00003  -0.00003  -0.00012   0.00028  -0.00008
 531 34  C  1S          0.00200   0.00143   0.00621  -0.01051   0.00005
 532        2S          0.00175   0.00160   0.00444  -0.00740  -0.00003
 533        2PX         0.00176   0.00275  -0.00151   0.00186  -0.00011
 534        2PY        -0.00047  -0.00006   0.00070  -0.00024  -0.00005
 535        2PZ        -0.00001  -0.00009   0.00010  -0.00020   0.00011
 536        3S         -0.00043  -0.00243   0.00355  -0.00689   0.00042
 537        3PX         0.00459   0.00792  -0.00415   0.00570  -0.00022
 538        3PY        -0.00030   0.00109   0.00217  -0.00158  -0.00013
 539        3PZ         0.00003   0.00002   0.00026  -0.00039   0.00015
 540        4S         -0.00033  -0.00520  -0.00471   0.00336   0.00002
 541        4PX         0.00063   0.00202   0.00172  -0.00209   0.00014
 542        4PY        -0.00261  -0.00575  -0.00035  -0.00070   0.00020
 543        4PZ        -0.00012  -0.00050   0.00003  -0.00031   0.00020
 544        5D 0        0.00017   0.00024  -0.00055   0.00074  -0.00001
 545        5D+1       -0.00001   0.00000   0.00003  -0.00003  -0.00001
 546        5D-1        0.00005   0.00009  -0.00001   0.00002   0.00000
 547        5D+2       -0.00120  -0.00254   0.00049  -0.00105   0.00009
 548        5D-2        0.00024   0.00073   0.00025  -0.00003  -0.00007
 549 35  H  1S          0.00134   0.00138  -0.00080   0.00016   0.00004
 550        2S          0.00102   0.00010  -0.00102  -0.00027   0.00012
 551        3S          0.00061   0.00041  -0.00123   0.00108  -0.00004
 552        4PX         0.00024   0.00054  -0.00027   0.00051  -0.00003
 553        4PY         0.00016   0.00031   0.00018  -0.00022  -0.00003
 554        4PZ         0.00001   0.00000   0.00002  -0.00005   0.00001
 555 36  C  1S         -0.02561   0.01410  -0.01950  -0.01317  -0.00120
 556        2S         -0.02021   0.01139  -0.01597  -0.01059  -0.00072
 557        2PX         0.00004   0.00039  -0.00141  -0.00078  -0.00005
 558        2PY         0.00019   0.00028  -0.00117  -0.00068   0.00073
 559        2PZ        -0.00052   0.00050  -0.00002   0.00045   0.00012
 560        3S         -0.00552   0.00144  -0.00067  -0.00165  -0.00168
 561        3PX        -0.00117   0.00127  -0.00323  -0.00202  -0.00008
 562        3PY         0.00011   0.00060  -0.00237  -0.00155   0.00112
 563        3PZ        -0.00085   0.00081  -0.00004   0.00073   0.00020
 564        4S         -0.00125  -0.00089   0.00493   0.00292  -0.00185
 565        4PX         0.00707  -0.00429   0.00619   0.00368  -0.00055
 566        4PY         0.00108  -0.00044   0.00201   0.00218   0.00003
 567        4PZ         0.00051  -0.00007  -0.00026  -0.00023   0.00066
 568        5D 0        0.00036  -0.00027   0.00035   0.00016  -0.00003
 569        5D+1       -0.00004   0.00005  -0.00011  -0.00004   0.00009
 570        5D-1        0.00003  -0.00002   0.00011   0.00009   0.00002
 571        5D+2       -0.00025   0.00022  -0.00049  -0.00035   0.00009
 572        5D-2       -0.00019   0.00009  -0.00033  -0.00035  -0.00008
 573 37  C  1S          0.00050  -0.00109   0.00339   0.00295   0.00072
 574        2S          0.00070  -0.00096   0.00353   0.00335   0.00057
 575        2PX         0.00042  -0.00085  -0.00007  -0.00107  -0.00013
 576        2PY        -0.00017  -0.00002  -0.00078  -0.00089  -0.00038
 577        2PZ        -0.00057   0.00074   0.00063   0.00151   0.00054
 578        3S         -0.00172   0.00035  -0.00399  -0.00502   0.00013
 579        3PX         0.00049  -0.00123  -0.00010  -0.00167  -0.00028
 580        3PY        -0.00039   0.00013  -0.00128  -0.00128  -0.00050
 581        3PZ        -0.00077   0.00103   0.00098   0.00219   0.00074
 582        4S          0.00297  -0.00296   0.00175  -0.00150  -0.00004
 583        4PX        -0.00045   0.00036  -0.00260  -0.00220   0.00058
 584        4PY        -0.00195   0.00137  -0.00270  -0.00170   0.00007
 585        4PZ         0.00023   0.00036   0.00132   0.00211   0.00061
 586        5D 0       -0.00003  -0.00003   0.00017   0.00012   0.00000
 587        5D+1       -0.00055   0.00011   0.00037   0.00030  -0.00016
 588        5D-1       -0.00024   0.00010   0.00021   0.00028  -0.00005
 589        5D+2       -0.00056   0.00029   0.00016   0.00035  -0.00015
 590        5D-2        0.00068  -0.00009  -0.00071  -0.00057   0.00032
 591 38  C  1S          0.00049   0.00100  -0.00191  -0.00082   0.00020
 592        2S          0.00091   0.00093  -0.00260  -0.00140   0.00050
 593        2PX        -0.00293   0.00223  -0.00134   0.00095   0.00066
 594        2PY        -0.00082   0.00068  -0.00136  -0.00097  -0.00020
 595        2PZ        -0.00005   0.00004   0.00009   0.00033   0.00048
 596        3S         -0.00288  -0.00060   0.00585   0.00407  -0.00195
 597        3PX        -0.00449   0.00327  -0.00197   0.00125   0.00088
 598        3PY        -0.00130   0.00097  -0.00182  -0.00134  -0.00031
 599        3PZ        -0.00012   0.00011  -0.00002   0.00036   0.00071
 600        4S         -0.00140  -0.00117   0.00643   0.00475  -0.00182
 601        4PX        -0.00412   0.00362  -0.00437  -0.00080   0.00103
 602        4PY         0.00054  -0.00019  -0.00082  -0.00098  -0.00015
 603        4PZ        -0.00095   0.00078  -0.00130  -0.00054   0.00066
 604        5D 0       -0.00008   0.00003  -0.00003  -0.00002  -0.00003
 605        5D+1       -0.00019   0.00043  -0.00057   0.00001   0.00022
 606        5D-1        0.00009   0.00010  -0.00031  -0.00013   0.00010
 607        5D+2        0.00011   0.00021  -0.00051  -0.00012   0.00011
 608        5D-2        0.00031  -0.00052   0.00071   0.00005  -0.00018
 609 39  C  1S         -0.00106   0.00138  -0.00012   0.00147   0.00059
 610        2S         -0.00146   0.00129   0.00044   0.00170   0.00075
 611        2PX         0.00081   0.00093  -0.00327  -0.00193   0.00208
 612        2PY        -0.00678   0.00229   0.00538   0.00602  -0.00261
 613        2PZ         0.00412  -0.00064  -0.00402  -0.00338   0.00193
 614        3S          0.00345  -0.00089  -0.00317  -0.00284  -0.00140
 615        3PX         0.00087   0.00139  -0.00472  -0.00288   0.00289
 616        3PY        -0.00960   0.00323   0.00762   0.00850  -0.00369
 617        3PZ         0.00568  -0.00080  -0.00565  -0.00465   0.00268
 618        4S         -0.00036   0.00033  -0.00060   0.00003  -0.00095
 619        4PX         0.00084   0.00084  -0.00324  -0.00188   0.00183
 620        4PY        -0.00564   0.00260   0.00246   0.00398  -0.00183
 621        4PZ         0.00316  -0.00066  -0.00185  -0.00156   0.00117
 622        5D 0       -0.00006   0.00012  -0.00017   0.00000   0.00003
 623        5D+1       -0.00051   0.00040  -0.00002   0.00038  -0.00001
 624        5D-1       -0.00032  -0.00005   0.00061   0.00039  -0.00007
 625        5D+2       -0.00050   0.00001   0.00074   0.00052  -0.00026
 626        5D-2        0.00053  -0.00048   0.00028  -0.00026  -0.00003
 627 40  C  1S          0.00083   0.00047  -0.00266  -0.00151  -0.00028
 628        2S          0.00077   0.00105  -0.00415  -0.00229   0.00002
 629        2PX         0.00381  -0.00327   0.00274  -0.00058  -0.00080
 630        2PY        -0.00161   0.00463  -0.00912  -0.00321   0.00121
 631        2PZ         0.00219  -0.00423   0.00679   0.00161  -0.00151
 632        3S         -0.00064  -0.00359   0.01088   0.00589  -0.00143
 633        3PX         0.00497  -0.00447   0.00383  -0.00083  -0.00119
 634        3PY        -0.00231   0.00649  -0.01284  -0.00460   0.00166
 635        3PZ         0.00304  -0.00593   0.00955   0.00228  -0.00217
 636        4S         -0.00150  -0.00139   0.00573   0.00327  -0.00115
 637        4PX         0.00320  -0.00188   0.00020  -0.00135   0.00006
 638        4PY        -0.00151   0.00373  -0.00659  -0.00188   0.00070
 639        4PZ         0.00207  -0.00347   0.00443   0.00023  -0.00115
 640        5D 0        0.00008   0.00012  -0.00046  -0.00026   0.00017
 641        5D+1       -0.00019   0.00032  -0.00046  -0.00005   0.00018
 642        5D-1       -0.00035   0.00014   0.00012   0.00016  -0.00015
 643        5D+2       -0.00050   0.00015   0.00042   0.00045  -0.00018
 644        5D-2        0.00017  -0.00052   0.00095   0.00023  -0.00027
 645 41  C  1S         -0.00099   0.00093  -0.00032   0.00144  -0.00008
 646        2S         -0.00157   0.00086   0.00096   0.00222  -0.00035
 647        2PX        -0.00041   0.00479  -0.01058  -0.00373   0.00327
 648        2PY         0.00617  -0.00225  -0.00382  -0.00458   0.00109
 649        2PZ        -0.00451   0.00280   0.00032   0.00260  -0.00068
 650        3S          0.00428  -0.00034  -0.00738  -0.00604   0.00173
 651        3PX        -0.00072   0.00674  -0.01489  -0.00533   0.00456
 652        3PY         0.00865  -0.00314  -0.00540  -0.00647   0.00151
 653        3PZ        -0.00641   0.00394   0.00052   0.00371  -0.00103
 654        4S          0.00229   0.00005  -0.00541  -0.00446   0.00124
 655        4PX        -0.00013   0.00369  -0.00856  -0.00317   0.00274
 656        4PY         0.00430  -0.00163  -0.00283  -0.00348   0.00051
 657        4PZ        -0.00321   0.00204   0.00035   0.00208  -0.00073
 658        5D 0       -0.00007  -0.00002   0.00004   0.00000  -0.00003
 659        5D+1       -0.00049   0.00030   0.00000   0.00026  -0.00012
 660        5D-1       -0.00026   0.00017   0.00007   0.00018  -0.00004
 661        5D+2       -0.00032   0.00022  -0.00007   0.00009  -0.00004
 662        5D-2        0.00069  -0.00039  -0.00007  -0.00040   0.00010
 663 42  H  1S          0.00035  -0.00052  -0.00226  -0.00310  -0.00024
 664        2S          0.00146  -0.00110  -0.00306  -0.00432  -0.00025
 665        3S          0.00161  -0.00083  -0.00134  -0.00193   0.00017
 666        4PX         0.00000  -0.00002   0.00004   0.00001   0.00001
 667        4PY         0.00008   0.00004   0.00017   0.00028   0.00009
 668        4PZ        -0.00013   0.00004  -0.00010  -0.00012  -0.00004
 669 43  H  1S         -0.00241   0.00154   0.00005   0.00167   0.00046
 670        2S         -0.00271   0.00201   0.00001   0.00242   0.00079
 671        3S         -0.00093   0.00112  -0.00099   0.00044   0.00050
 672        4PX         0.00005   0.00006  -0.00030  -0.00024   0.00001
 673        4PY        -0.00021   0.00007   0.00006   0.00010   0.00000
 674        4PZ         0.00014  -0.00003  -0.00016  -0.00017   0.00002
 675 44  H  1S         -0.00446   0.00091   0.00450   0.00436  -0.00317
 676        2S         -0.00628   0.00149   0.00615   0.00627  -0.00430
 677        3S         -0.00319   0.00134   0.00199   0.00286  -0.00139
 678        4PX        -0.00043   0.00004   0.00052   0.00043  -0.00033
 679        4PY        -0.00008   0.00013  -0.00013   0.00001   0.00014
 680        4PZ        -0.00012  -0.00002   0.00028   0.00021  -0.00022
 681 45  H  1S          0.00175  -0.00522   0.01031   0.00368  -0.00142
 682        2S          0.00300  -0.00735   0.01398   0.00487  -0.00178
 683        3S          0.00198  -0.00282   0.00417   0.00098  -0.00035
 684        4PX         0.00023  -0.00038   0.00060   0.00015  -0.00012
 685        4PY         0.00005  -0.00050   0.00118   0.00050  -0.00019
 686        4PZ         0.00004   0.00022  -0.00065  -0.00034   0.00006
 687 46  H  1S         -0.00043  -0.00299   0.00727   0.00268  -0.00232
 688        2S         -0.00053  -0.00417   0.01020   0.00378  -0.00322
 689        3S         -0.00019  -0.00161   0.00415   0.00163  -0.00126
 690        4PX        -0.00018  -0.00025   0.00076   0.00031  -0.00025
 691        4PY         0.00031  -0.00034   0.00032  -0.00005  -0.00011
 692        4PZ        -0.00027   0.00017   0.00001   0.00015  -0.00005
 693 47  C  1S          0.00996   0.02684   0.01844  -0.01618   0.00049
 694        2S          0.00775   0.02132   0.01511  -0.01306   0.00014
 695        2PX         0.00027  -0.00020  -0.00129   0.00098  -0.00003
 696        2PY         0.00029  -0.00001  -0.00107   0.00084   0.00074
 697        2PZ        -0.00001  -0.00071  -0.00012  -0.00044   0.00012
 698        3S          0.00287   0.00494   0.00057  -0.00173   0.00164
 699        3PX         0.00002  -0.00162  -0.00295   0.00247  -0.00005
 700        3PY         0.00042  -0.00025  -0.00213   0.00188   0.00114
 701        3PZ        -0.00002  -0.00116  -0.00019  -0.00072   0.00021
 702        4S          0.00130   0.00049  -0.00446   0.00360   0.00190
[truncated: 10,948,099 more chars]
