# Supplementary material for: DFT and CV data of 4-phenyl-substituted dichloro(bis{2-[1-(phenyl)-1H-1,2,3-triazol-4-yl-κN3]pyridine-κN})iron(II) coordination compounds
Source: Data Brief. 2018 Oct 27;21:1458–71. doi: 10.1016/j.dib.2018.10.085 (PMC6234228; doi:10.1016/j.dib.2018.10.085)
Supplement: Supplementary file 2 — Supplementary material. [file mmc2.zip › DIB_DFT_files_Fe/FeCl2L12_H_trans2.log]

 Entering Gaussian System, Link 0=g09
 Input=FeCl2L12_H_trans2.com
 Output=FeCl2L12_H_trans2.log
 Initial command:
 /soft/sl6.3/x86_64/gaussian/g09_d01/g09/l1.exe "/scratch/conradj/558875.ui.FeCl2L12_H_trans2/Gau-37377.inp" -scrdir="/scratch/conradj/558875.ui.FeCl2L12_H_trans2/"
 Default linda workers:  node0403-ib,node0404-ib
 Default is to use  16 SMP processors on each worker.
 Entering Link 1 = /soft/sl6.3/x86_64/gaussian/g09_d01/g09/l1.exe PID=     37378.
  
 Copyright (c) 1988,1990,1992,1993,1995,1998,2003,2009,2013,
            Gaussian, Inc.  All Rights Reserved.
  
 This is part of the Gaussian(R) 09 program.  It is based on
 the Gaussian(R) 03 system (copyright 2003, Gaussian, Inc.),
 the Gaussian(R) 98 system (copyright 1998, Gaussian, Inc.),
 the Gaussian(R) 94 system (copyright 1995, Gaussian, Inc.),
 the Gaussian 92(TM) system (copyright 1992, Gaussian, Inc.),
 the Gaussian 90(TM) system (copyright 1990, Gaussian, Inc.),
 the Gaussian 88(TM) system (copyright 1988, Gaussian, Inc.),
 the Gaussian 86(TM) system (copyright 1986, Carnegie Mellon
 University), and the Gaussian 82(TM) system (copyright 1983,
 Carnegie Mellon University). Gaussian is a federally registered
 trademark of Gaussian, Inc.
  
 This software contains proprietary and confidential information,
 including trade secrets, belonging to Gaussian, Inc.
  
 This software is provided under written license and may be
 used, copied, transmitted, or stored only in accord with that
 written license.
  
 The following legend is applicable only to US Government
 contracts under FAR:
  
                    RESTRICTED RIGHTS LEGEND
  
 Use, reproduction and disclosure by the US Government is
 subject to restrictions as set forth in subparagraphs (a)
 and (c) of the Commercial Computer Software - Restricted
 Rights clause in FAR 52.227-19.
  
 Gaussian, Inc.
 340 Quinnipiac St., Bldg. 40, Wallingford CT 06492
  
  
 ---------------------------------------------------------------
 Warning -- This program may not be used in any manner that
 competes with the business of Gaussian, Inc. or will provide
 assistance to any competitor of Gaussian, Inc.  The licensee
 of this program is prohibited from giving any competitor of
 Gaussian, Inc. access to this program.  By using this program,
 the user acknowledges that Gaussian, Inc. is engaged in the
 business of creating and licensing software in the field of
 computational chemistry and represents and warrants to the
 licensee that it is not a competitor of Gaussian, Inc. and that
 it will not use this program in any manner prohibited above.
 ---------------------------------------------------------------
  

 Cite this work as:
 Gaussian 09, Revision D.01,
 M. J. Frisch, G. W. Trucks, H. B. Schlegel, G. E. Scuseria, 
 M. A. Robb, J. R. Cheeseman, G. Scalmani, V. Barone, B. Mennucci, 
 G. A. Petersson, H. Nakatsuji, M. Caricato, X. Li, H. P. Hratchian, 
 A. F. Izmaylov, J. Bloino, G. Zheng, J. L. Sonnenberg, M. Hada, 
 M. Ehara, K. Toyota, R. Fukuda, J. Hasegawa, M. Ishida, T. Nakajima, 
 Y. Honda, O. Kitao, H. Nakai, T. Vreven, J. A. Montgomery, Jr., 
 J. E. Peralta, F. Ogliaro, M. Bearpark, J. J. Heyd, E. Brothers, 
 K. N. Kudin, V. N. Staroverov, T. Keith, R. Kobayashi, J. Normand, 
 K. Raghavachari, A. Rendell, J. C. Burant, S. S. Iyengar, J. Tomasi, 
 M. Cossi, N. Rega, J. M. Millam, M. Klene, J. E. Knox, J. B. Cross, 
 V. Bakken, C. Adamo, J. Jaramillo, R. Gomperts, R. E. Stratmann, 
 O. Yazyev, A. J. Austin, R. Cammi, C. Pomelli, J. W. Ochterski, 
 R. L. Martin, K. Morokuma, V. G. Zakrzewski, G. A. Voth, 
 P. Salvador, J. J. Dannenberg, S. Dapprich, A. D. Daniels, 
 O. Farkas, J. B. Foresman, J. V. Ortiz, J. Cioslowski, 
 and D. J. Fox, Gaussian, Inc., Wallingford CT, 2013.
 
 ******************************************
 Gaussian 09:  AS64L-G09RevD.01 24-Apr-2013
                20-Oct-2018 
 ******************************************
 %chk=FeCl2L12_H_trans2.chk
 SetLPE:  input flags="-opt 'Tsnet.Node.lindarsharg: ssh' "
 SetLPE:    new flags="-opt 'Tsnet.Node.lindarsharg: ssh'  -nodelist 'node0403-ib node0404-ib'"
 Will use up to    2 processors via Linda.
 ---------------------------------------
 #P b3lyp/6-311G(d,p) opt scf=(conver=8)
 ---------------------------------------
 1/14=-1,18=20,19=15,26=3,38=1/1,3;
 2/9=110,12=2,17=6,18=5,40=1/2;
 3/5=4,6=6,7=101,11=2,16=1,25=1,30=1,71=1,74=-5/1,2,3;
 4//1;
 5/5=2,6=8,38=5/2;
 6/7=2,8=2,9=2,10=2,28=1/1;
 7//1,2,3,16;
 1/14=-1,18=20,19=15,26=3/3(2);
 2/9=110/2;
 99//99;
 2/9=110/2;
 3/5=4,6=6,7=101,11=2,16=1,25=1,30=1,71=1,74=-5/1,2,3;
 4/5=5,16=3,69=1/1;
 5/5=2,6=8,38=5/2;
 7//1,2,3,16;
 1/14=-1,18=20,19=15,26=3/3(-5);
 2/9=110/2;
 6/7=2,8=2,9=2,10=2,19=2,28=1/1;
 99/9=1/99;
 Leave Link    1 at Sat Oct 20 15:51:36 2018, MaxMem=           0 cpu:         1.2
 (Enter /soft/sl6.3/x86_64/gaussian/g09_d01/g09/l101.exe)
 --------
 Comment:
 --------
 Symbolic Z-matrix:
 Charge =  0 Multiplicity = 5
 26                   -0.05821  -1.42164   0.02577 
 17                   -0.46771  -1.67642  -2.31275 
 7                     1.78002  -2.83448  -0.32848 
 7                     1.73023  -0.11666  -0.13909 
 7                     1.90695   1.1559    0.00174 
 7                     3.23959   1.36662   0.0151 
 6                     1.74033  -4.15444  -0.50896 
 1                     0.75579  -4.60643  -0.50182 
 6                     2.87559  -4.92981  -0.71626 
 1                     2.78674  -5.99998  -0.85384 
 6                     4.11283  -4.29414  -0.74884 
 1                     5.0225   -4.86093  -0.90968 
 6                     4.16432  -2.91677  -0.58562 
 1                     5.11017  -2.39067  -0.62653 
 6                     2.97331  -2.21648  -0.37789 
 6                     2.93105  -0.76243  -0.22353 
 6                     3.91509   0.19396  -0.12357 
 1                     4.98854   0.14069  -0.09828 
 17                    0.33456  -1.558     2.37546 
 7                    -2.00133  -2.65745   0.42287 
 7                    -1.73765   0.03336   0.11219 
 7                    -1.81012   1.31366  -0.04558 
 7                    -3.12115   1.62896  -0.09941 
 6                    -2.0676   -3.96571   0.66808 
 1                    -1.1186   -4.48225   0.74798 
 6                    -3.26652  -4.64916   0.83699 
 1                    -3.26414  -5.71427   1.03092 
 6                    -4.45424  -3.9289    0.75567 
 1                    -5.41083  -4.42311   0.8796 
 6                    -4.39618  -2.56105   0.52672 
 1                    -5.30283  -1.9706    0.47755 
 6                    -3.14708  -1.95562   0.3686 
 6                    -2.98759  -0.51562   0.16627 
 6                    -3.88997   0.51392   0.03197 
 1                    -4.96418   0.55008   0.04288 
 6                     3.76137   2.68232   0.18915 
 6                     4.93409   3.05635  -0.46486 
 6                     3.08484   3.57522   1.01944 
 6                     5.44253   4.33759  -0.27075 
 6                     3.59693   4.85647   1.19281 
 6                     4.77638   5.23945   0.55568 
 1                     5.42959   2.36556  -1.13617 
 1                     2.17745   3.25518   1.51359 
 1                     6.35323   4.63278  -0.77832 
 1                     3.07667   5.55419   1.83839 
 1                     5.17293   6.23743   0.7006 
 6                    -3.53055   2.98503  -0.26444 
 6                    -4.72523   3.27606  -0.9214 
 6                    -2.72089   4.00437   0.23592 
 6                    -5.12055   4.60338  -1.06045 
 6                    -3.12161   5.32624   0.07671 
 6                    -4.3221    5.63046  -0.56333 
 1                    -5.32622   2.48085  -1.3448 
 1                    -1.79436   3.7494    0.73167 
 1                    -6.04758   4.8321   -1.57273 
 1                    -2.49444   6.12143   0.46216 
 1                    -4.63053   6.66271  -0.67924 
 
 Add virtual bond connecting atoms N3         and Fe1        Dist= 4.43D+00.
 Add virtual bond connecting atoms N4         and Fe1        Dist= 4.20D+00.
 Add virtual bond connecting atoms N20        and Fe1        Dist= 4.42D+00.
 Add virtual bond connecting atoms N21        and Fe1        Dist= 4.20D+00.
 Add virtual bond connecting atoms H25        and H8         Dist= 4.26D+00.
 NAtoms=     57 NQM=       57 NQMF=       0 NMMI=      0 NMMIF=      0
                NMic=       0 NMicF=      0.
                    Isotopes and Nuclear Properties:
 (Nuclear quadrupole moments (NQMom) in fm**2, nuclear magnetic moments (NMagM)
  in nuclear magnetons)

  Atom         1           2           3           4           5           6           7           8           9          10
 IAtWgt=          56          35          14          14          14          14          12           1          12           1
 AtmWgt=  55.9349393  34.9688527  14.0030740  14.0030740  14.0030740  14.0030740  12.0000000   1.0078250  12.0000000   1.0078250
 NucSpn=           0           3           2           2           2           2           0           1           0           1
 AtZEff=   0.0000000   0.0000000   0.0000000   0.0000000   0.0000000   0.0000000   0.0000000   0.0000000   0.0000000   0.0000000
 NQMom=    0.0000000  -8.1650000   2.0440000   2.0440000   2.0440000   2.0440000   0.0000000   0.0000000   0.0000000   0.0000000
 NMagM=    0.0000000   0.8218740   0.4037610   0.4037610   0.4037610   0.4037610   0.0000000   2.7928460   0.0000000   2.7928460
 AtZNuc=  26.0000000  17.0000000   7.0000000   7.0000000   7.0000000   7.0000000   6.0000000   1.0000000   6.0000000   1.0000000

  Atom        11          12          13          14          15          16          17          18          19          20
 IAtWgt=          12           1          12           1          12          12          12           1          35          14
 AtmWgt=  12.0000000   1.0078250  12.0000000   1.0078250  12.0000000  12.0000000  12.0000000   1.0078250  34.9688527  14.0030740
 NucSpn=           0           1           0           1           0           0           0           1           3           2
 AtZEff=   0.0000000   0.0000000   0.0000000   0.0000000   0.0000000   0.0000000   0.0000000   0.0000000   0.0000000   0.0000000
 NQMom=    0.0000000   0.0000000   0.0000000   0.0000000   0.0000000   0.0000000   0.0000000   0.0000000  -8.1650000   2.0440000
 NMagM=    0.0000000   2.7928460   0.0000000   2.7928460   0.0000000   0.0000000   0.0000000   2.7928460   0.8218740   0.4037610
 AtZNuc=   6.0000000   1.0000000   6.0000000   1.0000000   6.0000000   6.0000000   6.0000000   1.0000000  17.0000000   7.0000000

  Atom        21          22          23          24          25          26          27          28          29          30
 IAtWgt=          14          14          14          12           1          12           1          12           1          12
 AtmWgt=  14.0030740  14.0030740  14.0030740  12.0000000   1.0078250  12.0000000   1.0078250  12.0000000   1.0078250  12.0000000
 NucSpn=           2           2           2           0           1           0           1           0           1           0
 AtZEff=   0.0000000   0.0000000   0.0000000   0.0000000   0.0000000   0.0000000   0.0000000   0.0000000   0.0000000   0.0000000
 NQMom=    2.0440000   2.0440000   2.0440000   0.0000000   0.0000000   0.0000000   0.0000000   0.0000000   0.0000000   0.0000000
 NMagM=    0.4037610   0.4037610   0.4037610   0.0000000   2.7928460   0.0000000   2.7928460   0.0000000   2.7928460   0.0000000
 AtZNuc=   7.0000000   7.0000000   7.0000000   6.0000000   1.0000000   6.0000000   1.0000000   6.0000000   1.0000000   6.0000000

  Atom        31          32          33          34          35          36          37          38          39          40
 IAtWgt=           1          12          12          12           1          12          12          12          12          12
 AtmWgt=   1.0078250  12.0000000  12.0000000  12.0000000   1.0078250  12.0000000  12.0000000  12.0000000  12.0000000  12.0000000
 NucSpn=           1           0           0           0           1           0           0           0           0           0
 AtZEff=   0.0000000   0.0000000   0.0000000   0.0000000   0.0000000   0.0000000   0.0000000   0.0000000   0.0000000   0.0000000
 NQMom=    0.0000000   0.0000000   0.0000000   0.0000000   0.0000000   0.0000000   0.0000000   0.0000000   0.0000000   0.0000000
 NMagM=    2.7928460   0.0000000   0.0000000   0.0000000   2.7928460   0.0000000   0.0000000   0.0000000   0.0000000   0.0000000
 AtZNuc=   1.0000000   6.0000000   6.0000000   6.0000000   1.0000000   6.0000000   6.0000000   6.0000000   6.0000000   6.0000000

  Atom        41          42          43          44          45          46          47          48          49          50
 IAtWgt=          12           1           1           1           1           1          12          12          12          12
 AtmWgt=  12.0000000   1.0078250   1.0078250   1.0078250   1.0078250   1.0078250  12.0000000  12.0000000  12.0000000  12.0000000
 NucSpn=           0           1           1           1           1           1           0           0           0           0
 AtZEff=   0.0000000   0.0000000   0.0000000   0.0000000   0.0000000   0.0000000   0.0000000   0.0000000   0.0000000   0.0000000
 NQMom=    0.0000000   0.0000000   0.0000000   0.0000000   0.0000000   0.0000000   0.0000000   0.0000000   0.0000000   0.0000000
 NMagM=    0.0000000   2.7928460   2.7928460   2.7928460   2.7928460   2.7928460   0.0000000   0.0000000   0.0000000   0.0000000
 AtZNuc=   6.0000000   1.0000000   1.0000000   1.0000000   1.0000000   1.0000000   6.0000000   6.0000000   6.0000000   6.0000000

  Atom        51          52          53          54          55          56          57
 IAtWgt=          12          12           1           1           1           1           1
 AtmWgt=  12.0000000  12.0000000   1.0078250   1.0078250   1.0078250   1.0078250   1.0078250
 NucSpn=           0           0           1           1           1           1           1
 AtZEff=   0.0000000   0.0000000   0.0000000   0.0000000   0.0000000   0.0000000   0.0000000
 NQMom=    0.0000000   0.0000000   0.0000000   0.0000000   0.0000000   0.0000000   0.0000000
 NMagM=    0.0000000   0.0000000   2.7928460   2.7928460   2.7928460   2.7928460   2.7928460
 AtZNuc=   6.0000000   6.0000000   1.0000000   1.0000000   1.0000000   1.0000000   1.0000000
 Leave Link  101 at Sat Oct 20 15:51:36 2018, MaxMem=  1073741824 cpu:         5.4
 (Enter /soft/sl6.3/x86_64/gaussian/g09_d01/g09/l103.exe)

 GradGradGradGradGradGradGradGradGradGradGradGradGradGradGradGradGradGrad
 Berny optimization.
 Initialization pass.
                           ----------------------------
                           !    Initial Parameters    !
                           ! (Angstroms and Degrees)  !
 --------------------------                            --------------------------
 ! Name  Definition              Value          Derivative Info.                !
 --------------------------------------------------------------------------------
 ! R1    R(1,2)                  2.3877         estimate D2E/DX2                !
 ! R2    R(1,3)                  2.3454         estimate D2E/DX2                !
 ! R3    R(1,4)                  2.2201         estimate D2E/DX2                !
 ! R4    R(1,19)                 2.3862         estimate D2E/DX2                !
 ! R5    R(1,20)                 2.3368         estimate D2E/DX2                !
 ! R6    R(1,21)                 2.2237         estimate D2E/DX2                !
 ! R7    R(3,7)                  1.3328         estimate D2E/DX2                !
 ! R8    R(3,15)                 1.3447         estimate D2E/DX2                !
 ! R9    R(4,5)                  1.2925         estimate D2E/DX2                !
 ! R10   R(4,16)                 1.3661         estimate D2E/DX2                !
 ! R11   R(5,6)                  1.3493         estimate D2E/DX2                !
 ! R12   R(6,17)                 1.3604         estimate D2E/DX2                !
 ! R13   R(6,36)                 1.426          estimate D2E/DX2                !
 ! R14   R(7,8)                  1.0834         estimate D2E/DX2                !
 ! R15   R(7,9)                  1.3903         estimate D2E/DX2                !
 ! R16   R(8,25)                 2.2563         estimate D2E/DX2                !
 ! R17   R(9,10)                 1.0826         estimate D2E/DX2                !
 ! R18   R(9,11)                 1.3914         estimate D2E/DX2                !
 ! R19   R(11,12)                1.0838         estimate D2E/DX2                !
 ! R20   R(11,13)                1.388          estimate D2E/DX2                !
 ! R21   R(13,14)                1.0831         estimate D2E/DX2                !
 ! R22   R(13,15)                1.3972         estimate D2E/DX2                !
 ! R23   R(15,16)                1.4628         estimate D2E/DX2                !
 ! R24   R(16,17)                1.3759         estimate D2E/DX2                !
 ! R25   R(17,18)                1.0751         estimate D2E/DX2                !
 ! R26   R(20,24)                1.3327         estimate D2E/DX2                !
 ! R27   R(20,32)                1.3447         estimate D2E/DX2                !
 ! R28   R(21,22)                1.292          estimate D2E/DX2                !
 ! R29   R(21,33)                1.3663         estimate D2E/DX2                !
 ! R30   R(22,23)                1.3495         estimate D2E/DX2                !
 ! R31   R(23,34)                1.3608         estimate D2E/DX2                !
 ! R32   R(23,47)                1.4261         estimate D2E/DX2                !
 ! R33   R(24,25)                1.0834         estimate D2E/DX2                !
 ! R34   R(24,26)                1.3903         estimate D2E/DX2                !
 ! R35   R(26,27)                1.0826         estimate D2E/DX2                !
 ! R36   R(26,28)                1.3914         estimate D2E/DX2                !
 ! R37   R(28,29)                1.0838         estimate D2E/DX2                !
 ! R38   R(28,30)                1.3881         estimate D2E/DX2                !
 ! R39   R(30,31)                1.0831         estimate D2E/DX2                !
 ! R40   R(30,32)                1.3971         estimate D2E/DX2                !
 ! R41   R(32,33)                1.4629         estimate D2E/DX2                !
 ! R42   R(33,34)                1.3756         estimate D2E/DX2                !
 ! R43   R(34,35)                1.0749         estimate D2E/DX2                !
 ! R44   R(36,37)                1.3939         estimate D2E/DX2                !
 ! R45   R(36,38)                1.3944         estimate D2E/DX2                !
 ! R46   R(37,39)                1.392          estimate D2E/DX2                !
 ! R47   R(37,42)                1.0832         estimate D2E/DX2                !
 ! R48   R(38,40)                1.3907         estimate D2E/DX2                !
 ! R49   R(38,43)                1.0816         estimate D2E/DX2                !
 ! R50   R(39,41)                1.3929         estimate D2E/DX2                !
 ! R51   R(39,44)                1.0836         estimate D2E/DX2                !
 ! R52   R(40,41)                1.3942         estimate D2E/DX2                !
 ! R53   R(40,45)                1.0836         estimate D2E/DX2                !
 ! R54   R(41,46)                1.0836         estimate D2E/DX2                !
 ! R55   R(47,48)                1.3941         estimate D2E/DX2                !
 ! R56   R(47,49)                1.3946         estimate D2E/DX2                !
 ! R57   R(48,50)                1.3919         estimate D2E/DX2                !
 ! R58   R(48,53)                1.083          estimate D2E/DX2                !
 ! R59   R(49,51)                1.3904         estimate D2E/DX2                !
 ! R60   R(49,54)                1.0813         estimate D2E/DX2                !
 ! R61   R(50,52)                1.3927         estimate D2E/DX2                !
 ! R62   R(50,55)                1.0836         estimate D2E/DX2                !
 ! R63   R(51,52)                1.3941         estimate D2E/DX2                !
 ! R64   R(51,56)                1.0836         estimate D2E/DX2                !
 ! R65   R(52,57)                1.0836         estimate D2E/DX2                !
 ! A1    A(2,1,3)               85.5386         estimate D2E/DX2                !
 ! A2    A(2,1,4)               97.3629         estimate D2E/DX2                !
 ! A3    A(2,1,20)              88.1313         estimate D2E/DX2                !
 ! A4    A(2,1,21)              88.7598         estimate D2E/DX2                !
 ! A5    A(3,1,4)               73.2314         estimate D2E/DX2                !
 ! A6    A(3,1,19)              89.1577         estimate D2E/DX2                !
 ! A7    A(3,1,20)             111.0278         estimate D2E/DX2                !
 ! A8    A(4,1,19)              88.5167         estimate D2E/DX2                !
 ! A9    A(4,1,21)             103.1016         estimate D2E/DX2                !
 ! A10   A(19,1,20)             86.5209         estimate D2E/DX2                !
 ! A11   A(19,1,21)             97.0901         estimate D2E/DX2                !
 ! A12   A(20,1,21)             73.227          estimate D2E/DX2                !
 ! A13   A(1,3,7)              126.4199         estimate D2E/DX2                !
 ! A14   A(1,3,15)             115.1006         estimate D2E/DX2                !
 ! A15   A(7,3,15)             118.4622         estimate D2E/DX2                !
 ! A16   A(1,4,5)              132.9075         estimate D2E/DX2                !
 ! A17   A(1,4,16)             115.7759         estimate D2E/DX2                !
 ! A18   A(5,4,16)             110.6089         estimate D2E/DX2                !
 ! A19   A(4,5,6)              106.8514         estimate D2E/DX2                !
 ! A20   A(5,6,17)             110.7809         estimate D2E/DX2                !
 ! A21   A(5,6,36)             120.443          estimate D2E/DX2                !
 ! A22   A(17,6,36)            128.7602         estimate D2E/DX2                !
 ! A23   A(3,7,8)              116.0619         estimate D2E/DX2                !
 ! A24   A(3,7,9)              123.2425         estimate D2E/DX2                !
 ! A25   A(8,7,9)              120.689          estimate D2E/DX2                !
 ! A26   A(7,8,25)             137.3634         estimate D2E/DX2                !
 ! A27   A(7,9,10)             120.2129         estimate D2E/DX2                !
 ! A28   A(7,9,11)             118.3459         estimate D2E/DX2                !
 ! A29   A(10,9,11)            121.4401         estimate D2E/DX2                !
 ! A30   A(9,11,12)            120.7242         estimate D2E/DX2                !
 ! A31   A(9,11,13)            118.922          estimate D2E/DX2                !
 ! A32   A(12,11,13)           120.3505         estimate D2E/DX2                !
 ! A33   A(11,13,14)           120.6633         estimate D2E/DX2                !
 ! A34   A(11,13,15)           118.8982         estimate D2E/DX2                !
 ! A35   A(14,13,15)           120.4366         estimate D2E/DX2                !
 ! A36   A(3,15,13)            122.1111         estimate D2E/DX2                !
 ! A37   A(3,15,16)            115.2962         estimate D2E/DX2                !
 ! A38   A(13,15,16)           122.5837         estimate D2E/DX2                !
 ! A39   A(4,16,15)            120.1195         estimate D2E/DX2                !
 ! A40   A(4,16,17)            107.1943         estimate D2E/DX2                !
 ! A41   A(15,16,17)           132.6835         estimate D2E/DX2                !
 ! A42   A(6,17,16)            104.5642         estimate D2E/DX2                !
 ! A43   A(6,17,18)            122.4193         estimate D2E/DX2                !
 ! A44   A(16,17,18)           132.9535         estimate D2E/DX2                !
 ! A45   A(1,20,24)            126.2826         estimate D2E/DX2                !
 ! A46   A(1,20,32)            115.1902         estimate D2E/DX2                !
 ! A47   A(24,20,32)           118.5162         estimate D2E/DX2                !
 ! A48   A(1,21,22)            133.313          estimate D2E/DX2                !
 ! A49   A(1,21,33)            115.4404         estimate D2E/DX2                !
 ! A50   A(22,21,33)           110.5903         estimate D2E/DX2                !
 ! A51   A(21,22,23)           106.9114         estimate D2E/DX2                !
 ! A52   A(22,23,34)           110.7065         estimate D2E/DX2                !
 ! A53   A(22,23,47)           120.3766         estimate D2E/DX2                !
 ! A54   A(34,23,47)           128.9152         estimate D2E/DX2                !
 ! A55   A(20,24,25)           115.9789         estimate D2E/DX2                !
 ! A56   A(20,24,26)           123.2156         estimate D2E/DX2                !
 ! A57   A(25,24,26)           120.7979         estimate D2E/DX2                !
 ! A58   A(8,25,24)            135.4849         estimate D2E/DX2                !
 ! A59   A(24,26,27)           120.2306         estimate D2E/DX2                !
 ! A60   A(24,26,28)           118.3281         estimate D2E/DX2                !
 ! A61   A(27,26,28)           121.4407         estimate D2E/DX2                !
 ! A62   A(26,28,29)           120.7087         estimate D2E/DX2                !
 ! A63   A(26,28,30)           118.9491         estimate D2E/DX2                !
 ! A64   A(29,28,30)           120.3388         estimate D2E/DX2                !
 ! A65   A(28,30,31)           120.643          estimate D2E/DX2                !
 ! A66   A(28,30,32)           118.8882         estimate D2E/DX2                !
 ! A67   A(31,30,32)           120.4676         estimate D2E/DX2                !
 ! A68   A(20,32,30)           122.0765         estimate D2E/DX2                !
 ! A69   A(20,32,33)           115.2423         estimate D2E/DX2                !
 ! A70   A(30,32,33)           122.6645         estimate D2E/DX2                !
 ! A71   A(21,33,32)           120.0496         estimate D2E/DX2                !
 ! A72   A(21,33,34)           107.1906         estimate D2E/DX2                !
 ! A73   A(32,33,34)           132.7434         estimate D2E/DX2                !
 ! A74   A(23,34,33)           104.6009         estimate D2E/DX2                !
 ! A75   A(23,34,35)           122.5513         estimate D2E/DX2                !
 ! A76   A(33,34,35)           132.8257         estimate D2E/DX2                !
 ! A77   A(6,36,37)            119.8773         estimate D2E/DX2                !
 ! A78   A(6,36,38)            119.0746         estimate D2E/DX2                !
 ! A79   A(37,36,38)           121.0479         estimate D2E/DX2                !
 ! A80   A(36,37,39)           119.2649         estimate D2E/DX2                !
 ! A81   A(36,37,42)           120.2985         estimate D2E/DX2                !
 ! A82   A(39,37,42)           120.4182         estimate D2E/DX2                !
 ! A83   A(36,38,40)           119.0484         estimate D2E/DX2                !
 ! A84   A(36,38,43)           119.313          estimate D2E/DX2                !
 ! A85   A(40,38,43)           121.6384         estimate D2E/DX2                !
 ! A86   A(37,39,41)           120.2651         estimate D2E/DX2                !
 ! A87   A(37,39,44)           119.4979         estimate D2E/DX2                !
 ! A88   A(41,39,44)           120.2316         estimate D2E/DX2                !
 ! A89   A(38,40,41)           120.5067         estimate D2E/DX2                !
 ! A90   A(38,40,45)           119.3866         estimate D2E/DX2                !
 ! A91   A(41,40,45)           120.1029         estimate D2E/DX2                !
 ! A92   A(39,41,40)           119.8601         estimate D2E/DX2                !
 ! A93   A(39,41,46)           120.0426         estimate D2E/DX2                !
 ! A94   A(40,41,46)           120.0971         estimate D2E/DX2                !
 ! A95   A(23,47,48)           119.9364         estimate D2E/DX2                !
 ! A96   A(23,47,49)           119.1329         estimate D2E/DX2                !
 ! A97   A(48,47,49)           120.9305         estimate D2E/DX2                !
 ! A98   A(47,48,50)           119.3096         estimate D2E/DX2                !
 ! A99   A(47,48,53)           120.4316         estimate D2E/DX2                !
 ! A100  A(50,48,53)           120.2353         estimate D2E/DX2                !
 ! A101  A(47,49,51)           119.1091         estimate D2E/DX2                !
 ! A102  A(47,49,54)           119.314          estimate D2E/DX2                !
 ! A103  A(51,49,54)           121.5755         estimate D2E/DX2                !
 ! A104  A(48,50,52)           120.3169         estimate D2E/DX2                !
 ! A105  A(48,50,55)           119.4394         estimate D2E/DX2                !
 ! A106  A(52,50,55)           120.2368         estimate D2E/DX2                !
 ! A107  A(49,51,52)           120.5458         estimate D2E/DX2                !
 ! A108  A(49,51,56)           119.3477         estimate D2E/DX2                !
 ! A109  A(52,51,56)           120.105          estimate D2E/DX2                !
 ! A110  A(50,52,51)           119.7793         estimate D2E/DX2                !
 ! A111  A(50,52,57)           120.0788         estimate D2E/DX2                !
 ! A112  A(51,52,57)           120.1409         estimate D2E/DX2                !
 ! A113  L(2,1,19,3,-1)        174.6962         estimate D2E/DX2                !
 ! A114  L(3,1,21,2,-1)        174.2984         estimate D2E/DX2                !
 ! A115  L(4,1,20,2,-1)        185.4942         estimate D2E/DX2                !
 ! A116  L(2,1,19,3,-2)        187.7816         estimate D2E/DX2                !
 ! A117  L(3,1,21,2,-2)        184.519          estimate D2E/DX2                !
 ! A118  L(4,1,20,2,-2)        183.6929         estimate D2E/DX2                !
 ! D1    D(2,1,3,7)            -75.7687         estimate D2E/DX2                !
 ! D2    D(2,1,3,15)           102.6842         estimate D2E/DX2                !
 ! D3    D(4,1,3,7)           -174.8457         estimate D2E/DX2                !
 ! D4    D(4,1,3,15)             3.6072         estimate D2E/DX2                !
 ! D5    D(19,1,3,7)            96.4497         estimate D2E/DX2                !
 ! D6    D(19,1,3,15)          -85.0974         estimate D2E/DX2                !
 ! D7    D(20,1,3,7)            10.5024         estimate D2E/DX2                !
 ! D8    D(20,1,3,15)         -171.0447         estimate D2E/DX2                !
 ! D9    D(7,3,21,22)         -160.1765         estimate D2E/DX2                !
 ! D10   D(7,3,21,33)            5.2631         estimate D2E/DX2                !
 ! D11   D(15,3,21,22)          14.3791         estimate D2E/DX2                !
 ! D12   D(15,3,21,33)         179.8187         estimate D2E/DX2                !
 ! D13   D(2,1,4,5)            101.7541         estimate D2E/DX2                !
 ! D14   D(2,1,4,16)           -88.9764         estimate D2E/DX2                !
 ! D15   D(3,1,4,5)           -175.1873         estimate D2E/DX2                !
 ! D16   D(3,1,4,16)            -5.9178         estimate D2E/DX2                !
 ! D17   D(19,1,4,5)           -85.6203         estimate D2E/DX2                !
 ! D18   D(19,1,4,16)           83.6492         estimate D2E/DX2                !
 ! D19   D(21,1,4,5)            11.3148         estimate D2E/DX2                !
 ! D20   D(21,1,4,16)         -179.4157         estimate D2E/DX2                !
 ! D21   D(5,4,20,24)         -157.5629         estimate D2E/DX2                !
 ! D22   D(5,4,20,32)           20.1875         estimate D2E/DX2                !
 ! D23   D(16,4,20,24)           8.2276         estimate D2E/DX2                !
 ! D24   D(16,4,20,32)        -174.022          estimate D2E/DX2                !
 ! D25   D(2,1,20,24)           96.1436         estimate D2E/DX2                !
 ! D26   D(2,1,20,32)          -82.6257         estimate D2E/DX2                !
 ! D27   D(3,1,20,24)           11.6481         estimate D2E/DX2                !
 ! D28   D(3,1,20,32)         -167.1211         estimate D2E/DX2                !
 ! D29   D(19,1,20,24)         -76.1081         estimate D2E/DX2                !
 ! D30   D(19,1,20,32)         105.1226         estimate D2E/DX2                !
 ! D31   D(21,1,20,24)        -174.5889         estimate D2E/DX2                !
 ! D32   D(21,1,20,32)           6.6418         estimate D2E/DX2                !
 ! D33   D(2,1,21,22)          -89.3202         estimate D2E/DX2                !
 ! D34   D(2,1,21,33)           80.3259         estimate D2E/DX2                !
 ! D35   D(4,1,21,22)            7.9513         estimate D2E/DX2                !
 ! D36   D(4,1,21,33)          177.5974         estimate D2E/DX2                !
 ! D37   D(19,1,21,22)          98.0754         estimate D2E/DX2                !
 ! D38   D(19,1,21,33)         -92.2785         estimate D2E/DX2                !
 ! D39   D(20,1,21,22)        -177.742          estimate D2E/DX2                !
 ! D40   D(20,1,21,33)          -8.0959         estimate D2E/DX2                !
 ! D41   D(1,3,7,8)              0.8251         estimate D2E/DX2                !
 ! D42   D(1,3,7,9)            179.9            estimate D2E/DX2                !
 ! D43   D(15,3,7,8)          -177.5813         estimate D2E/DX2                !
 ! D44   D(15,3,7,9)             1.4936         estimate D2E/DX2                !
 ! D45   D(1,3,15,13)         -179.8318         estimate D2E/DX2                !
 ! D46   D(1,3,15,16)           -0.8983         estimate D2E/DX2                !
 ! D47   D(7,3,15,13)           -1.2478         estimate D2E/DX2                !
 ! D48   D(7,3,15,16)          177.6857         estimate D2E/DX2                !
 ! D49   D(1,4,5,6)            169.5424         estimate D2E/DX2                !
 ! D50   D(16,4,5,6)            -0.1386         estimate D2E/DX2                !
 ! D51   D(1,4,16,15)            7.9718         estimate D2E/DX2                !
 ! D52   D(1,4,16,17)         -171.5061         estimate D2E/DX2                !
 ! D53   D(5,4,16,15)          179.594          estimate D2E/DX2                !
 ! D54   D(5,4,16,17)            0.1161         estimate D2E/DX2                !
 ! D55   D(4,5,6,17)             0.1113         estimate D2E/DX2                !
 ! D56   D(4,5,6,36)          -178.5623         estimate D2E/DX2                !
 ! D57   D(5,6,17,16)           -0.0397         estimate D2E/DX2                !
 ! D58   D(5,6,17,18)         -177.4971         estimate D2E/DX2                !
 ! D59   D(36,6,17,16)         178.4938         estimate D2E/DX2                !
 ! D60   D(36,6,17,18)           1.0364         estimate D2E/DX2                !
 ! D61   D(5,6,36,37)         -145.4668         estimate D2E/DX2                !
 ! D62   D(5,6,36,38)           34.6939         estimate D2E/DX2                !
 ! D63   D(17,6,36,37)          36.1236         estimate D2E/DX2                !
 ! D64   D(17,6,36,38)        -143.7156         estimate D2E/DX2                !
 ! D65   D(3,7,8,25)           -45.3011         estimate D2E/DX2                !
 ! D66   D(9,7,8,25)           135.5987         estimate D2E/DX2                !
 ! D67   D(3,7,9,10)           179.7707         estimate D2E/DX2                !
 ! D68   D(3,7,9,11)            -0.6012         estimate D2E/DX2                !
 ! D69   D(8,7,9,10)            -1.1957         estimate D2E/DX2                !
 ! D70   D(8,7,9,11)           178.4324         estimate D2E/DX2                !
 ! D71   D(7,8,25,24)           98.7282         estimate D2E/DX2                !
 ! D72   D(7,9,11,12)         -179.8876         estimate D2E/DX2                !
 ! D73   D(7,9,11,13)           -0.5503         estimate D2E/DX2                !
 ! D74   D(10,9,11,12)          -0.2643         estimate D2E/DX2                !
 ! D75   D(10,9,11,13)         179.0729         estimate D2E/DX2                !
 ! D76   D(9,11,13,14)        -178.7296         estimate D2E/DX2                !
 ! D77   D(9,11,13,15)           0.7651         estimate D2E/DX2                !
 ! D78   D(12,11,13,14)          0.6103         estimate D2E/DX2                !
 ! D79   D(12,11,13,15)       -179.8951         estimate D2E/DX2                !
 ! D80   D(11,13,15,3)           0.1343         estimate D2E/DX2                !
 ! D81   D(11,13,15,16)       -178.7213         estimate D2E/DX2                !
 ! D82   D(14,13,15,3)         179.6301         estimate D2E/DX2                !
 ! D83   D(14,13,15,16)          0.7745         estimate D2E/DX2                !
 ! D84   D(3,15,16,4)           -4.6313         estimate D2E/DX2                !
 ! D85   D(3,15,16,17)         174.6902         estimate D2E/DX2                !
 ! D86   D(13,15,16,4)         174.2966         estimate D2E/DX2                !
 ! D87   D(13,15,16,17)         -6.3819         estimate D2E/DX2                !
 ! D88   D(4,16,17,6)           -0.0431         estimate D2E/DX2                !
 ! D89   D(4,16,17,18)         177.024          estimate D2E/DX2                !
 ! D90   D(15,16,17,6)        -179.4288         estimate D2E/DX2                !
 ! D91   D(15,16,17,18)         -2.3616         estimate D2E/DX2                !
 ! D92   D(1,20,24,25)           3.975          estimate D2E/DX2                !
 ! D93   D(1,20,24,26)        -177.0232         estimate D2E/DX2                !
 ! D94   D(32,20,24,25)       -177.2925         estimate D2E/DX2                !
 ! D95   D(32,20,24,26)          1.7094         estimate D2E/DX2                !
 ! D96   D(1,20,32,30)         177.2055         estimate D2E/DX2                !
 ! D97   D(1,20,32,33)          -4.2431         estimate D2E/DX2                !
 ! D98   D(24,20,32,30)         -1.6654         estimate D2E/DX2                !
 ! D99   D(24,20,32,33)        176.886          estimate D2E/DX2                !
 ! D100  D(1,21,22,23)         169.9595         estimate D2E/DX2                !
 ! D101  D(33,21,22,23)         -0.0564         estimate D2E/DX2                !
 ! D102  D(1,21,33,32)           9.2622         estimate D2E/DX2                !
 ! D103  D(1,21,33,34)        -172.0351         estimate D2E/DX2                !
 ! D104  D(22,21,33,32)       -178.7681         estimate D2E/DX2                !
 ! D105  D(22,21,33,34)         -0.0654         estimate D2E/DX2                !
 ! D106  D(21,22,23,34)          0.1614         estimate D2E/DX2                !
 ! D107  D(21,22,23,47)        179.7257         estimate D2E/DX2                !
 ! D108  D(22,23,34,33)         -0.1966         estimate D2E/DX2                !
 ! D109  D(22,23,34,35)        178.295          estimate D2E/DX2                !
 ! D110  D(47,23,34,33)       -179.7135         estimate D2E/DX2                !
 ! D111  D(47,23,34,35)         -1.222          estimate D2E/DX2                !
 ! D112  D(22,23,47,48)        150.0447         estimate D2E/DX2                !
 ! D113  D(22,23,47,49)        -29.8295         estimate D2E/DX2                !
 ! D114  D(34,23,47,48)        -30.4791         estimate D2E/DX2                !
 ! D115  D(34,23,47,49)        149.6467         estimate D2E/DX2                !
 ! D116  D(20,24,25,8)         -50.4222         estimate D2E/DX2                !
 ! D117  D(26,24,25,8)         130.5499         estimate D2E/DX2                !
 ! D118  D(20,24,26,27)        179.7758         estimate D2E/DX2                !
 ! D119  D(20,24,26,28)         -0.4952         estimate D2E/DX2                !
 ! D120  D(25,24,26,27)         -1.2688         estimate D2E/DX2                !
 ! D121  D(25,24,26,28)        178.4602         estimate D2E/DX2                !
 ! D122  D(24,26,28,29)        179.8945         estimate D2E/DX2                !
 ! D123  D(24,26,28,30)         -0.7772         estimate D2E/DX2                !
 ! D124  D(27,26,28,29)         -0.3799         estimate D2E/DX2                !
 ! D125  D(27,26,28,30)        178.9484         estimate D2E/DX2                !
 ! D126  D(26,28,30,31)       -178.8086         estimate D2E/DX2                !
 ! D127  D(26,28,30,32)          0.8031         estimate D2E/DX2                !
 ! D128  D(29,28,30,31)          0.5222         estimate D2E/DX2                !
 ! D129  D(29,28,30,32)       -179.8661         estimate D2E/DX2                !
 ! D130  D(28,30,32,20)          0.4277         estimate D2E/DX2                !
 ! D131  D(28,30,32,33)       -178.0158         estimate D2E/DX2                !
 ! D132  D(31,30,32,20)       -179.9598         estimate D2E/DX2                !
 ! D133  D(31,30,32,33)          1.5966         estimate D2E/DX2                !
 ! D134  D(20,32,33,21)         -3.1749         estimate D2E/DX2                !
 ! D135  D(20,32,33,34)        178.5126         estimate D2E/DX2                !
 ! D136  D(30,32,33,21)        175.367          estimate D2E/DX2                !
 ! D137  D(30,32,33,34)         -2.9454         estimate D2E/DX2                !
 ! D138  D(21,33,34,23)          0.1561         estimate D2E/DX2                !
 ! D139  D(21,33,34,35)       -178.1103         estimate D2E/DX2                !
 ! D140  D(32,33,34,23)        178.627          estimate D2E/DX2                !
 ! D141  D(32,33,34,35)          0.3607         estimate D2E/DX2                !
 ! D142  D(6,36,37,39)        -179.0833         estimate D2E/DX2                !
 ! D143  D(6,36,37,42)           2.468          estimate D2E/DX2                !
 ! D144  D(38,36,37,39)          0.7527         estimate D2E/DX2                !
 ! D145  D(38,36,37,42)       -177.696          estimate D2E/DX2                !
 ! D146  D(6,36,38,40)         179.7567         estimate D2E/DX2                !
 ! D147  D(6,36,38,43)          -0.1329         estimate D2E/DX2                !
 ! D148  D(37,36,38,40)         -0.0806         estimate D2E/DX2                !
 ! D149  D(37,36,38,43)       -179.9702         estimate D2E/DX2                !
 ! D150  D(36,37,39,41)         -0.7651         estimate D2E/DX2                !
 ! D151  D(36,37,39,44)       -179.9194         estimate D2E/DX2                !
 ! D152  D(42,37,39,41)        177.6817         estimate D2E/DX2                !
 ! D153  D(42,37,39,44)         -1.4726         estimate D2E/DX2                !
 ! D154  D(36,38,40,41)         -0.5847         estimate D2E/DX2                !
 ! D155  D(36,38,40,45)       -179.8791         estimate D2E/DX2                !
 ! D156  D(43,38,40,41)        179.3022         estimate D2E/DX2                !
 ! D157  D(43,38,40,45)          0.0078         estimate D2E/DX2                !
 ! D158  D(37,39,41,40)          0.1132         estimate D2E/DX2                !
 ! D159  D(37,39,41,46)       -179.7157         estimate D2E/DX2                !
 ! D160  D(44,39,41,40)        179.2612         estimate D2E/DX2                !
 ! D161  D(44,39,41,46)         -0.5676         estimate D2E/DX2                !
 ! D162  D(38,40,41,39)          0.5712         estimate D2E/DX2                !
 ! D163  D(38,40,41,46)       -179.6001         estimate D2E/DX2                !
 ! D164  D(45,40,41,39)        179.8606         estimate D2E/DX2                !
 ! D165  D(45,40,41,46)         -0.3107         estimate D2E/DX2                !
 ! D166  D(23,47,48,50)        179.2001         estimate D2E/DX2                !
 ! D167  D(23,47,48,53)         -2.5601         estimate D2E/DX2                !
 ! D168  D(49,47,48,50)         -0.928          estimate D2E/DX2                !
 ! D169  D(49,47,48,53)        177.3118         estimate D2E/DX2                !
 ! D170  D(23,47,49,51)       -179.8938         estimate D2E/DX2                !
 ! D171  D(23,47,49,54)          0.531          estimate D2E/DX2                !
 ! D172  D(48,47,49,51)          0.2333         estimate D2E/DX2                !
 ! D173  D(48,47,49,54)       -179.342          estimate D2E/DX2                !
 ! D174  D(47,48,50,52)          0.8156         estimate D2E/DX2                !
 ! D175  D(47,48,50,55)        179.8578         estimate D2E/DX2                !
 ! D176  D(53,48,50,52)       -177.4277         estimate D2E/DX2                !
 ! D177  D(53,48,50,55)          1.6145         estimate D2E/DX2                !
 ! D178  D(47,49,51,52)          0.5804         estimate D2E/DX2                !
 ! D179  D(47,49,51,56)       -179.8729         estimate D2E/DX2                !
 ! D180  D(54,49,51,52)       -179.8543         estimate D2E/DX2                !
 ! D181  D(54,49,51,56)         -0.3077         estimate D2E/DX2                !
 ! D182  D(48,50,52,51)         -0.0177         estimate D2E/DX2                !
 ! D183  D(48,50,52,57)        179.6133         estimate D2E/DX2                !
 ! D184  D(55,50,52,51)       -179.0523         estimate D2E/DX2                !
 ! D185  D(55,50,52,57)          0.5787         estimate D2E/DX2                !
 ! D186  D(49,51,52,50)         -0.6897         estimate D2E/DX2                !
 ! D187  D(49,51,52,57)        179.6795         estimate D2E/DX2                !
 ! D188  D(56,51,52,50)        179.7671         estimate D2E/DX2                !
 ! D189  D(56,51,52,57)          0.1363         estimate D2E/DX2                !
 --------------------------------------------------------------------------------
 Trust Radius=3.00D-01 FncErr=1.00D-07 GrdErr=1.00D-06
 Number of steps in this run=    342 maximum allowed number of steps=    342.
 GradGradGradGradGradGradGradGradGradGradGradGradGradGradGradGradGradGrad

 Leave Link  103 at Sat Oct 20 15:51:37 2018, MaxMem=  1073741824 cpu:         0.3
 (Enter /soft/sl6.3/x86_64/gaussian/g09_d01/g09/l202.exe)
 Stoichiometry    C26H20Cl2FeN8(5)
 Framework group  C1[X(C26H20Cl2FeN8)]
 Deg. of freedom   165
 Full point group                 C1      NOp   1
 Largest Abelian subgroup         C1      NOp   1
 Largest concise Abelian subgroup C1      NOp   1
                         Standard orientation:                         
 ---------------------------------------------------------------------
 Center     Atomic      Atomic             Coordinates (Angstroms)
 Number     Number       Type             X           Y           Z
 ---------------------------------------------------------------------
      1         26           0       -0.058206   -1.421642    0.025768
      2         17           0       -0.467708   -1.676424   -2.312753
      3          7           0        1.780017   -2.834484   -0.328477
      4          7           0        1.730227   -0.116658   -0.139089
      5          7           0        1.906947    1.155903    0.001744
      6          7           0        3.239592    1.366621    0.015100
      7          6           0        1.740331   -4.154442   -0.508964
      8          1           0        0.755783   -4.606426   -0.501818
      9          6           0        2.875584   -4.929809   -0.716257
     10          1           0        2.786738   -5.999979   -0.853841
     11          6           0        4.112826   -4.294139   -0.748838
     12          1           0        5.022496   -4.860931   -0.909675
     13          6           0        4.164321   -2.916772   -0.585623
     14          1           0        5.110164   -2.390675   -0.626530
     15          6           0        2.973311   -2.216482   -0.377886
     16          6           0        2.931049   -0.762427   -0.223534
     17          6           0        3.915085    0.193957   -0.123572
     18          1           0        4.988537    0.140687   -0.098275
     19         17           0        0.334560   -1.557999    2.375462
     20          7           0       -2.001330   -2.657452    0.422867
     21          7           0       -1.737651    0.033356    0.112193
     22          7           0       -1.810121    1.313660   -0.045578
     23          7           0       -3.121153    1.628966   -0.099413
     24          6           0       -2.067601   -3.965709    0.668076
     25          1           0       -1.118603   -4.482246    0.747978
     26          6           0       -3.266524   -4.649156    0.836985
     27          1           0       -3.264143   -5.714265    1.030920
     28          6           0       -4.454238   -3.928896    0.755667
     29          1           0       -5.410828   -4.423102    0.879599
     30          6           0       -4.396180   -2.561048    0.526721
     31          1           0       -5.302826   -1.970594    0.477550
     32          6           0       -3.147085   -1.955618    0.368596
     33          6           0       -2.987593   -0.515619    0.166271
     34          6           0       -3.889970    0.513923    0.031969
     35          1           0       -4.964179    0.550084    0.042881
     36          6           0        3.761372    2.682318    0.189154
     37          6           0        4.934093    3.056351   -0.464861
     38          6           0        3.084840    3.575213    1.019437
     39          6           0        5.442533    4.337588   -0.270745
     40          6           0        3.596928    4.856472    1.192812
     41          6           0        4.776382    5.239450    0.555684
     42          1           0        5.429589    2.365555   -1.136170
     43          1           0        2.177452    3.255177    1.513592
     44          1           0        6.353227    4.632777   -0.778324
     45          1           0        3.076668    5.554188    1.838394
     46          1           0        5.172930    6.237430    0.700597
     47          6           0       -3.530545    2.985036   -0.264440
     48          6           0       -4.725232    3.276063   -0.921399
     49          6           0       -2.720885    4.004376    0.235919
     50          6           0       -5.120550    4.603379   -1.060448
     51          6           0       -3.121608    5.326246    0.076710
     52          6           0       -4.322098    5.630465   -0.563331
     53          1           0       -5.326218    2.480852   -1.344801
     54          1           0       -1.794353    3.749401    0.731668
     55          1           0       -6.047576    4.832105   -1.572730
     56          1           0       -2.494437    6.121430    0.462164
     57          1           0       -4.630529    6.662714   -0.679238
 ---------------------------------------------------------------------
 Rotational constants (GHZ):      0.0874261      0.0841401      0.0470451
 Leave Link  202 at Sat Oct 20 15:51:37 2018, MaxMem=  1073741824 cpu:         0.1
 (Enter /soft/sl6.3/x86_64/gaussian/g09_d01/g09/l301.exe)
 Standard basis: 6-311G(d,p) (5D, 7F)
 Ernie: Thresh=  0.10000D-02 Tol=  0.10000D-05 Strict=F.
 There are   872 symmetry adapted cartesian basis functions of A   symmetry.
 There are   830 symmetry adapted basis functions of A   symmetry.
   830 basis functions,  1427 primitive gaussians,   872 cartesian basis functions
   148 alpha electrons      144 beta electrons
       nuclear repulsion energy      4842.2635205516 Hartrees.
 IExCor=  402 DFT=T Ex+Corr=B3LYP ExCW=0 ScaHFX=  0.200000
 ScaDFX=  0.800000  0.720000  1.000000  0.810000 ScalE2=  1.000000  1.000000
 IRadAn=      0 IRanWt=     -1 IRanGd=            0 ICorTp=0 IEmpDi=  4
 NAtoms=   57 NActive=   57 NUniq=   57 SFac= 1.00D+00 NAtFMM=   60 NAOKFM=F Big=F
 Integral buffers will be    131072 words long.
 Raffenetti 2 integral format.
 Two-electron integral symmetry is turned on.
 Leave Link  301 at Sat Oct 20 15:51:37 2018, MaxMem=  1073741824 cpu:         1.0
 (Enter /soft/sl6.3/x86_64/gaussian/g09_d01/g09/l302.exe)
 NPDir=0 NMtPBC=     1 NCelOv=     1 NCel=       1 NClECP=     1 NCelD=      1
         NCelK=      1 NCelE2=     1 NClLst=     1 CellRange=     0.0.
 One-electron integrals computed using PRISM.
 NBasis=   830 RedAO= T EigKep=  1.90D-04  NBF=   830
 NBsUse=   830 1.00D-06 EigRej= -1.00D+00 NBFU=   830
 Precomputing XC quadrature grid using
 IXCGrd= 4 IRadAn=           0 IRanWt=          -1 IRanGd=           0 AccXCQ= 0.00D+00.
 Generated NRdTot=       0 NPtTot=           0 NUsed=           0 NTot=          32
 NSgBfM=   795   798   798   798   798 MxSgAt=    57 MxSgA2=    57.
 Leave Link  302 at Sat Oct 20 15:51:40 2018, MaxMem=  1073741824 cpu:        55.2
 (Enter /soft/sl6.3/x86_64/gaussian/g09_d01/g09/l303.exe)
 DipDrv:  MaxL=1.
 Leave Link  303 at Sat Oct 20 15:51:41 2018, MaxMem=  1073741824 cpu:         3.5
 (Enter /soft/sl6.3/x86_64/gaussian/g09_d01/g09/l401.exe)
 ExpMin= 4.19D-02 ExpMax= 2.58D+05 ExpMxC= 8.89D+03 IAcc=2 IRadAn=         4 AccDes= 0.00D+00
 Harris functional with IExCor=  402 and IRadAn=       4 diagonalized for initial guess.
 HarFok:  IExCor=  402 AccDes= 0.00D+00 IRadAn=         4 IDoV= 1 UseB2=F ITyADJ=14
 ICtDFT=  3500011 ScaDFX=  1.000000  1.000000  1.000000  1.000000
 FoFCou: FMM=F IPFlag=           0 FMFlag=      100000 FMFlg1=           0
         NFxFlg=           0 DoJE=T BraDBF=F KetDBF=T FulRan=T
         wScrn=  0.000000 ICntrl=     500 IOpCl=  0 I1Cent=   200000004 NGrid=           0
         NMat0=    1 NMatS0=      1 NMatT0=    0 NMatD0=    1 NMtDS0=    0 NMtDT0=    0
 Petite list used in FoFCou.
 Harris En= -3625.08766105189    
 JPrj=0 DoOrth=F DoCkMO=F.
 Initial guess <Sx>= 0.0000 <Sy>= 0.0000 <Sz>= 2.0000 <S**2>= 6.0000 S= 2.0000
 Leave Link  401 at Sat Oct 20 15:51:48 2018, MaxMem=  1073741824 cpu:       114.7
 (Enter /soft/sl6.3/x86_64/gaussian/g09_d01/g09/l502.exe)
 UHF open shell SCF:
 Using DIIS extrapolation, IDIIS=  1040.
 Integral symmetry usage will be decided dynamically.
 IVT=     2320122 IEndB=     2320122 NGot=  1073741824 MDV=  1072199599
 LenX=  1072199599 LenY=  1071438343
 Requested convergence on RMS density matrix=1.00D-08 within 128 cycles.
 Requested convergence on MAX density matrix=1.00D-06.
 Requested convergence on             energy=1.00D-06.
 No special actions if energy rises.
 Fock matrices will be formed incrementally for  20 cycles.

 Cycle   1  Pass 1  IDiag  1:
 FoFJK:  IHMeth= 1 ICntrl=       0 DoSepK=F KAlg= 0 I1Cent=   0 FoldK=F
 IRaf= 520000000 NMat=   1 IRICut=       1 DoRegI=T DoRafI=F ISym2E= 0.
 FoFCou: FMM=F IPFlag=           0 FMFlag=      100000 FMFlg1=           0
         NFxFlg=           0 DoJE=F BraDBF=F KetDBF=F FulRan=T
         wScrn=  0.000000 ICntrl=       0 IOpCl=  1 I1Cent=           0 NGrid=           0
         NMat0=    1 NMatS0=      1 NMatT0=    0 NMatD0=    1 NMtDS0=    0 NMtDT0=    0
 Symmetry not used in FoFCou.
 E= -3624.52532053643    
 DIIS: error= 5.95D-02 at cycle   1 NSaved=   1.
 NSaved= 1 IEnMin= 1 EnMin= -3624.52532053643     IErMin= 1 ErrMin= 5.95D-02
 ErrMax= 5.95D-02  0.00D+00 EMaxC= 1.00D-01 BMatC= 4.63D+00 BMatP= 4.63D+00
 IDIUse=3 WtCom= 4.05D-01 WtEn= 5.95D-01
 Coeff-Com:  0.100D+01
 Coeff-En:   0.100D+01
 Coeff:      0.100D+01
 Gap=     0.035 Goal=   None    Shift=    0.000
 Gap=     0.148 Goal=   None    Shift=    0.000
 GapD=    0.035 DampG=0.250 DampE=0.250 DampFc=0.1250 IDamp=-1.
 Damping current iteration by 1.25D-01
 RMSDP=2.54D-03 MaxDP=1.89D-01              OVMax= 8.60D-01

 Cycle   2  Pass 1  IDiag  1:
 RMSU=  3.16D-04    CP:  9.96D-01
 E= -3624.65178026125     Delta-E=       -0.126459724816 Rises=F Damp=T
 DIIS: error= 3.28D-02 at cycle   2 NSaved=   2.
 NSaved= 2 IEnMin= 2 EnMin= -3624.65178026125     IErMin= 2 ErrMin= 3.28D-02
 ErrMax= 3.28D-02  0.00D+00 EMaxC= 1.00D-01 BMatC= 2.47D+00 BMatP= 4.63D+00
 IDIUse=3 WtCom= 6.72D-01 WtEn= 3.28D-01
 Coeff-Com: -0.615D+00 0.162D+01
 Coeff-En:   0.694D-01 0.931D+00
 Coeff:     -0.391D+00 0.139D+01
 Gap=     0.233 Goal=   None    Shift=    0.000
 Gap=     0.014 Goal=   None    Shift=    0.000
 RMSDP=2.88D-03 MaxDP=2.55D-01 DE=-1.26D-01 OVMax= 9.90D-01

 Cycle   3  Pass 1  IDiag  1:
 RMSU=  2.77D-03    CP:  9.47D-01  3.00D+00
 E= -3614.92481044575     Delta-E=        9.726969815494 Rises=F Damp=F
 DIIS: error= 3.34D-01 at cycle   3 NSaved=   3.
 NSaved= 3 IEnMin= 2 EnMin= -3624.65178026125     IErMin= 2 ErrMin= 3.28D-02
 ErrMax= 3.34D-01  0.00D+00 EMaxC= 1.00D-01 BMatC= 4.02D+01 BMatP= 2.47D+00
 IDIUse=2 WtCom= 0.00D+00 WtEn= 1.00D+00
 Coeff-En:   0.000D+00 0.965D+00 0.353D-01
 Coeff:      0.000D+00 0.965D+00 0.353D-01
 Gap=     0.061 Goal=   None    Shift=    0.000
 Gap=    -0.011 Goal=   None    Shift=    0.000
 RMSDP=2.68D-03 MaxDP=2.60D-01 DE= 9.73D+00 OVMax= 9.89D-01

 Cycle   4  Pass 1  IDiag  1:
 RMSU=  1.05D-03    CP:  9.79D-01  3.00D+00  1.15D-01
 E= -3624.99180713248     Delta-E=      -10.066996686726 Rises=F Damp=F
 DIIS: error= 2.10D-02 at cycle   4 NSaved=   4.
 NSaved= 4 IEnMin= 4 EnMin= -3624.99180713248     IErMin= 4 ErrMin= 2.10D-02
 ErrMax= 2.10D-02  0.00D+00 EMaxC= 1.00D-01 BMatC= 1.66D+00 BMatP= 2.47D+00
 IDIUse=3 WtCom= 7.90D-01 WtEn= 2.10D-01
 EnCoef did   100 forward-backward iterations
 Coeff-Com:  0.396D+00-0.421D-01-0.754D-02 0.654D+00
 Coeff-En:   0.306D+00 0.536D-02 0.000D+00 0.689D+00
 Coeff:      0.377D+00-0.322D-01-0.596D-02 0.661D+00
 Gap=     0.134 Goal=   None    Shift=    0.000
 Gap=     0.133 Goal=   None    Shift=    0.000
 RMSDP=9.53D-04 MaxDP=4.89D-02 DE=-1.01D+01 OVMax= 1.80D-01

 Cycle   5  Pass 1  IDiag  1:
 RMSU=  6.84D-04    CP:  9.86D-01  1.73D+00  8.68D-02  7.55D-01
 E= -3625.31785861910     Delta-E=       -0.326051486623 Rises=F Damp=F
 DIIS: error= 1.22D-02 at cycle   5 NSaved=   5.
 NSaved= 5 IEnMin= 5 EnMin= -3625.31785861910     IErMin= 5 ErrMin= 1.22D-02
 ErrMax= 1.22D-02  0.00D+00 EMaxC= 1.00D-01 BMatC= 3.87D-01 BMatP= 1.66D+00
 IDIUse=3 WtCom= 8.78D-01 WtEn= 1.22D-01
 Coeff-Com:  0.133D+00-0.353D-01 0.469D-02 0.364D+00 0.534D+00
 Coeff-En:   0.000D+00 0.000D+00 0.000D+00 0.182D+00 0.818D+00
 Coeff:      0.117D+00-0.310D-01 0.412D-02 0.342D+00 0.568D+00
 Gap=     0.123 Goal=   None    Shift=    0.000
 Gap=     0.109 Goal=   None    Shift=    0.000
 RMSDP=4.80D-04 MaxDP=2.53D-02 DE=-3.26D-01 OVMax= 9.14D-02

 Cycle   6  Pass 1  IDiag  1:
 RMSU=  3.41D-04    CP:  9.84D-01  2.37D+00  8.81D-02  7.69D-01  6.07D-01
 E= -3625.38856262689     Delta-E=       -0.070704007785 Rises=F Damp=F
 DIIS: error= 7.36D-03 at cycle   6 NSaved=   6.
 NSaved= 6 IEnMin= 6 EnMin= -3625.38856262689     IErMin= 6 ErrMin= 7.36D-03
 ErrMax= 7.36D-03  0.00D+00 EMaxC= 1.00D-01 BMatC= 1.07D-01 BMatP= 3.87D-01
 IDIUse=3 WtCom= 9.26D-01 WtEn= 7.36D-02
 Coeff-Com:  0.579D-01-0.473D-01 0.207D-02 0.146D+00 0.386D+00 0.455D+00
 Coeff-En:   0.000D+00 0.000D+00 0.000D+00 0.000D+00 0.240D+00 0.760D+00
 Coeff:      0.536D-01-0.438D-01 0.191D-02 0.135D+00 0.375D+00 0.478D+00
 Gap=     0.127 Goal=   None    Shift=    0.000
 Gap=     0.109 Goal=   None    Shift=    0.000
 RMSDP=2.03D-04 MaxDP=1.03D-02 DE=-7.07D-02 OVMax= 3.25D-02

 Cycle   7  Pass 1  IDiag  1:
 RMSU=  1.19D-04    CP:  9.83D-01  2.33D+00  8.46D-02  7.70D-01  7.35D-01
                    CP:  5.93D-01
 E= -3625.41309745833     Delta-E=       -0.024534831446 Rises=F Damp=F
 DIIS: error= 1.88D-03 at cycle   7 NSaved=   7.
 NSaved= 7 IEnMin= 7 EnMin= -3625.41309745833     IErMin= 7 ErrMin= 1.88D-03
 ErrMax= 1.88D-03  0.00D+00 EMaxC= 1.00D-01 BMatC= 8.46D-03 BMatP= 1.07D-01
 IDIUse=3 WtCom= 9.81D-01 WtEn= 1.88D-02
 Coeff-Com:  0.209D-01-0.282D-01 0.940D-03 0.284D-01 0.137D+00 0.278D+00
 Coeff-Com:  0.563D+00
 Coeff-En:   0.000D+00 0.000D+00 0.000D+00 0.000D+00 0.000D+00 0.142D-01
 Coeff-En:   0.986D+00
 Coeff:      0.205D-01-0.277D-01 0.923D-03 0.279D-01 0.134D+00 0.273D+00
 Coeff:      0.571D+00
 Gap=     0.125 Goal=   None    Shift=    0.000
 Gap=     0.103 Goal=   None    Shift=    0.000
 RMSDP=6.98D-05 MaxDP=4.10D-03 DE=-2.45D-02 OVMax= 1.13D-02

 Cycle   8  Pass 1  IDiag  1:
 RMSU=  5.19D-05    CP:  9.83D-01  2.30D+00  8.91D-02  7.77D-01  7.48D-01
                    CP:  6.65D-01  7.10D-01
 E= -3625.41476556748     Delta-E=       -0.001668109144 Rises=F Damp=F
 DIIS: error= 7.41D-04 at cycle   8 NSaved=   8.
 NSaved= 8 IEnMin= 8 EnMin= -3625.41476556748     IErMin= 8 ErrMin= 7.41D-04
 ErrMax= 7.41D-04  0.00D+00 EMaxC= 1.00D-01 BMatC= 1.63D-03 BMatP= 8.46D-03
 IDIUse=3 WtCom= 9.93D-01 WtEn= 7.41D-03
 Coeff-Com:  0.538D-02-0.107D-01 0.139D-03-0.531D-02 0.213D-01 0.978D-01
 Coeff-Com:  0.370D+00 0.522D+00
 Coeff-En:   0.000D+00 0.000D+00 0.000D+00 0.000D+00 0.000D+00 0.000D+00
 Coeff-En:   0.149D+00 0.851D+00
 Coeff:      0.534D-02-0.106D-01 0.138D-03-0.527D-02 0.212D-01 0.971D-01
 Coeff:      0.368D+00 0.524D+00
 Gap=     0.125 Goal=   None    Shift=    0.000
 Gap=     0.103 Goal=   None    Shift=    0.000
 RMSDP=3.10D-05 MaxDP=1.68D-03 DE=-1.67D-03 OVMax= 5.42D-03

 Cycle   9  Pass 1  IDiag  1:
 RMSU=  1.82D-05    CP:  9.83D-01  2.31D+00  8.76D-02  7.75D-01  7.52D-01
                    CP:  6.84D-01  8.04D-01  6.05D-01
 E= -3625.41514665984     Delta-E=       -0.000381092363 Rises=F Damp=F
 DIIS: error= 3.21D-04 at cycle   9 NSaved=   9.
 NSaved= 9 IEnMin= 9 EnMin= -3625.41514665984     IErMin= 9 ErrMin= 3.21D-04
 ErrMax= 3.21D-04  0.00D+00 EMaxC= 1.00D-01 BMatC= 2.25D-04 BMatP= 1.63D-03
 IDIUse=3 WtCom= 9.97D-01 WtEn= 3.21D-03
 Coeff-Com: -0.912D-03-0.881D-03 0.129D-03-0.706D-02-0.401D-02 0.230D-01
 Coeff-Com:  0.148D+00 0.321D+00 0.521D+00
 Coeff-En:   0.000D+00 0.000D+00 0.000D+00 0.000D+00 0.000D+00 0.000D+00
 Coeff-En:   0.000D+00 0.541D-01 0.946D+00
 Coeff:     -0.909D-03-0.878D-03 0.128D-03-0.704D-02-0.400D-02 0.229D-01
 Coeff:      0.147D+00 0.320D+00 0.523D+00
 Gap=     0.124 Goal=   None    Shift=    0.000
 Gap=     0.102 Goal=   None    Shift=    0.000
 RMSDP=9.34D-06 MaxDP=7.19D-04 DE=-3.81D-04 OVMax= 2.31D-03

 Cycle  10  Pass 1  IDiag  1:
 RMSU=  7.54D-06    CP:  9.83D-01  2.31D+00  8.81D-02  7.75D-01  7.54D-01
                    CP:  6.87D-01  8.16D-01  6.66D-01  7.91D-01
 E= -3625.41519375589     Delta-E=       -0.000047096051 Rises=F Damp=F
 DIIS: error= 1.29D-04 at cycle  10 NSaved=  10.
 NSaved=10 IEnMin=10 EnMin= -3625.41519375589     IErMin=10 ErrMin= 1.29D-04
 ErrMax= 1.29D-04  0.00D+00 EMaxC= 1.00D-01 BMatC= 3.87D-05 BMatP= 2.25D-04
 IDIUse=3 WtCom= 9.99D-01 WtEn= 1.29D-03
 Coeff-Com: -0.172D-02 0.180D-02-0.576D-05-0.316D-02-0.635D-02-0.493D-02
 Coeff-Com:  0.182D-01 0.984D-01 0.322D+00 0.575D+00
 Coeff-En:   0.000D+00 0.000D+00 0.000D+00 0.000D+00 0.000D+00 0.000D+00
 Coeff-En:   0.000D+00 0.000D+00 0.991D-01 0.901D+00
 Coeff:     -0.172D-02 0.180D-02-0.576D-05-0.316D-02-0.634D-02-0.493D-02
 Coeff:      0.181D-01 0.983D-01 0.322D+00 0.576D+00
 Gap=     0.125 Goal=   None    Shift=    0.000
 Gap=     0.103 Goal=   None    Shift=    0.000
 RMSDP=4.60D-06 MaxDP=3.40D-04 DE=-4.71D-05 OVMax= 8.39D-04

 Cycle  11  Pass 1  IDiag  1:
 RMSU=  2.74D-06    CP:  9.83D-01  2.31D+00  8.77D-02  7.74D-01  7.53D-01
                    CP:  6.89D-01  8.31D-01  6.84D-01  8.78D-01  7.20D-01
 E= -3625.41520260923     Delta-E=       -0.000008853338 Rises=F Damp=F
 DIIS: error= 4.08D-05 at cycle  11 NSaved=  11.
 NSaved=11 IEnMin=11 EnMin= -3625.41520260923     IErMin=11 ErrMin= 4.08D-05
 ErrMax= 4.08D-05  0.00D+00 EMaxC= 1.00D-01 BMatC= 4.32D-06 BMatP= 3.87D-05
 IDIUse=1 WtCom= 1.00D+00 WtEn= 0.00D+00
 Coeff-Com: -0.120D-02 0.149D-02-0.846D-05-0.793D-03-0.236D-02-0.435D-02
 Coeff-Com: -0.538D-02 0.179D-01 0.102D+00 0.288D+00 0.604D+00
 Coeff:     -0.120D-02 0.149D-02-0.846D-05-0.793D-03-0.236D-02-0.435D-02
 Coeff:     -0.538D-02 0.179D-01 0.102D+00 0.288D+00 0.604D+00
 Gap=     0.125 Goal=   None    Shift=    0.000
 Gap=     0.103 Goal=   None    Shift=    0.000
 RMSDP=1.85D-06 MaxDP=1.31D-04 DE=-8.85D-06 OVMax= 7.53D-04

 Cycle  12  Pass 1  IDiag  1:
 RMSU=  1.63D-06    CP:  9.83D-01  2.31D+00  8.78D-02  7.74D-01  7.54D-01
                    CP:  6.89D-01  8.30D-01  6.92D-01  8.94D-01  7.95D-01
                    CP:  9.53D-01
 E= -3625.41520366732     Delta-E=       -0.000001058092 Rises=F Damp=F
 DIIS: error= 2.92D-05 at cycle  12 NSaved=  12.
 NSaved=12 IEnMin=12 EnMin= -3625.41520366732     IErMin=12 ErrMin= 2.92D-05
 ErrMax= 2.92D-05  0.00D+00 EMaxC= 1.00D-01 BMatC= 1.62D-06 BMatP= 4.32D-06
 IDIUse=1 WtCom= 1.00D+00 WtEn= 0.00D+00
 Coeff-Com: -0.472D-03 0.678D-03-0.385D-05 0.498D-03 0.525D-03-0.120D-02
 Coeff-Com: -0.893D-02-0.190D-01-0.368D-01 0.281D-02 0.405D+00 0.657D+00
 Coeff:     -0.472D-03 0.678D-03-0.385D-05 0.498D-03 0.525D-03-0.120D-02
 Coeff:     -0.893D-02-0.190D-01-0.368D-01 0.281D-02 0.405D+00 0.657D+00
 Gap=     0.125 Goal=   None    Shift=    0.000
 Gap=     0.103 Goal=   None    Shift=    0.000
 RMSDP=1.41D-06 MaxDP=1.63D-04 DE=-1.06D-06 OVMax= 9.36D-04

 Cycle  13  Pass 1  IDiag  1:
 RMSU=  9.54D-07    CP:  9.83D-01  2.31D+00  8.78D-02  7.74D-01  7.54D-01
                    CP:  6.89D-01  8.33D-01  6.95D-01  9.02D-01  8.29D-01
                    CP:  1.27D+00  1.09D+00
 E= -3625.41520441168     Delta-E=       -0.000000744363 Rises=F Damp=F
 DIIS: error= 2.65D-05 at cycle  13 NSaved=  13.
 NSaved=13 IEnMin=13 EnMin= -3625.41520441168     IErMin=13 ErrMin= 2.65D-05
 ErrMax= 2.65D-05  0.00D+00 EMaxC= 1.00D-01 BMatC= 3.85D-07 BMatP= 1.62D-06
 IDIUse=1 WtCom= 1.00D+00 WtEn= 0.00D+00
 Coeff-Com: -0.875D-04 0.151D-03 0.248D-05 0.383D-03 0.581D-03-0.397D-04
 Coeff-Com: -0.398D-02-0.136D-01-0.377D-01-0.467D-01 0.133D+00 0.394D+00
 Coeff-Com:  0.574D+00
 Coeff:     -0.875D-04 0.151D-03 0.248D-05 0.383D-03 0.581D-03-0.397D-04
 Coeff:     -0.398D-02-0.136D-01-0.377D-01-0.467D-01 0.133D+00 0.394D+00
 Coeff:      0.574D+00
 Gap=     0.125 Goal=   None    Shift=    0.000
 Gap=     0.103 Goal=   None    Shift=    0.000
 RMSDP=8.65D-07 MaxDP=1.25D-04 DE=-7.44D-07 OVMax= 7.24D-04

 Cycle  14  Pass 1  IDiag  1:
 RMSU=  5.49D-07    CP:  9.83D-01  2.32D+00  8.78D-02  7.74D-01  7.54D-01
                    CP:  6.89D-01  8.33D-01  6.94D-01  9.09D-01  8.51D-01
                    CP:  1.40D+00  1.38D+00  1.17D+00
 E= -3625.41520472964     Delta-E=       -0.000000317958 Rises=F Damp=F
 DIIS: error= 2.53D-05 at cycle  14 NSaved=  14.
 NSaved=14 IEnMin=14 EnMin= -3625.41520472964     IErMin=14 ErrMin= 2.53D-05
 ErrMax= 2.53D-05  0.00D+00 EMaxC= 1.00D-01 BMatC= 1.42D-07 BMatP= 3.85D-07
 IDIUse=1 WtCom= 1.00D+00 WtEn= 0.00D+00
 Coeff-Com:  0.119D-03-0.147D-03 0.845D-06 0.335D-04 0.160D-04 0.935D-04
 Coeff-Com:  0.419D-04-0.195D-02-0.809D-02-0.203D-01-0.265D-01 0.367D-01
 Coeff-Com:  0.305D+00 0.715D+00
 Coeff:      0.119D-03-0.147D-03 0.845D-06 0.335D-04 0.160D-04 0.935D-04
 Coeff:      0.419D-04-0.195D-02-0.809D-02-0.203D-01-0.265D-01 0.367D-01
 Coeff:      0.305D+00 0.715D+00
 Gap=     0.125 Goal=   None    Shift=    0.000
 Gap=     0.103 Goal=   None    Shift=    0.000
 RMSDP=8.51D-07 MaxDP=1.43D-04 DE=-3.18D-07 OVMax= 8.32D-04

 Cycle  15  Pass 1  IDiag  1:
 RMSU=  3.12D-07    CP:  9.83D-01  2.32D+00  8.78D-02  7.74D-01  7.54D-01
                    CP:  6.89D-01  8.33D-01  6.94D-01  9.11D-01  8.65D-01
                    CP:  1.51D+00  1.61D+00  1.72D+00  1.58D+00
 E= -3625.41520499629     Delta-E=       -0.000000266644 Rises=F Damp=F
 DIIS: error= 2.36D-05 at cycle  15 NSaved=  15.
 NSaved=15 IEnMin=15 EnMin= -3625.41520499629     IErMin=15 ErrMin= 2.36D-05
 ErrMax= 2.36D-05  0.00D+00 EMaxC= 1.00D-01 BMatC= 8.99D-08 BMatP= 1.42D-07
 IDIUse=1 WtCom= 1.00D+00 WtEn= 0.00D+00
 Coeff-Com:  0.118D-03-0.155D-03-0.904D-06-0.928D-04-0.167D-03 0.303D-04
 Coeff-Com:  0.104D-02 0.286D-02 0.692D-02 0.371D-02-0.498D-01-0.944D-01
 Coeff-Com: -0.131D-01 0.361D+00 0.782D+00
 Coeff:      0.118D-03-0.155D-03-0.904D-06-0.928D-04-0.167D-03 0.303D-04
 Coeff:      0.104D-02 0.286D-02 0.692D-02 0.371D-02-0.498D-01-0.944D-01
 Coeff:     -0.131D-01 0.361D+00 0.782D+00
 Gap=     0.125 Goal=   None    Shift=    0.000
 Gap=     0.103 Goal=   None    Shift=    0.000
 RMSDP=9.23D-07 MaxDP=1.57D-04 DE=-2.67D-07 OVMax= 9.19D-04

 Cycle  16  Pass 1  IDiag  1:
 RMSU=  1.96D-07    CP:  9.83D-01  2.32D+00  8.78D-02  7.74D-01  7.54D-01
                    CP:  6.89D-01  8.33D-01  6.95D-01  9.15D-01  8.77D-01
                    CP:  1.62D+00  1.85D+00  2.25D+00  2.47D+00  1.70D+00
 E= -3625.41520525685     Delta-E=       -0.000000260561 Rises=F Damp=F
 DIIS: error= 2.17D-05 at cycle  16 NSaved=  16.
 NSaved=16 IEnMin=16 EnMin= -3625.41520525685     IErMin=16 ErrMin= 2.17D-05
 ErrMax= 2.17D-05  0.00D+00 EMaxC= 1.00D-01 BMatC= 6.98D-08 BMatP= 8.99D-08
 IDIUse=1 WtCom= 1.00D+00 WtEn= 0.00D+00
 Coeff-Com: -0.497D-04 0.566D-04 0.380D-06-0.813D-04-0.491D-04 0.232D-04
 Coeff-Com:  0.685D-03 0.384D-02 0.124D-01 0.220D-01-0.137D-01-0.111D+00
 Coeff-Com: -0.353D+00-0.555D+00 0.625D+00 0.137D+01
 Coeff:     -0.497D-04 0.566D-04 0.380D-06-0.813D-04-0.491D-04 0.232D-04
 Coeff:      0.685D-03 0.384D-02 0.124D-01 0.220D-01-0.137D-01-0.111D+00
 Coeff:     -0.353D+00-0.555D+00 0.625D+00 0.137D+01
 Gap=     0.125 Goal=   None    Shift=    0.000
 Gap=     0.103 Goal=   None    Shift=    0.000
 RMSDP=2.18D-06 MaxDP=3.75D-04 DE=-2.61D-07 OVMax= 2.19D-03

 Cycle  17  Pass 1  IDiag  1:
 RMSU=  1.01D-06    CP:  9.83D-01  2.32D+00  8.78D-02  7.74D-01  7.54D-01
                    CP:  6.89D-01  8.33D-01  6.95D-01  9.22D-01  9.15D-01
                    CP:  1.88D+00  2.43D+00  3.00D+00  3.00D+00  3.00D+00
                    CP:  2.05D+00
 E= -3625.41520578089     Delta-E=       -0.000000524044 Rises=F Damp=F
 DIIS: error= 1.73D-05 at cycle  17 NSaved=  17.
 NSaved=17 IEnMin=17 EnMin= -3625.41520578089     IErMin=17 ErrMin= 1.73D-05
 ErrMax= 1.73D-05  0.00D+00 EMaxC= 1.00D-01 BMatC= 4.67D-08 BMatP= 6.98D-08
 IDIUse=1 WtCom= 1.00D+00 WtEn= 0.00D+00
 Coeff-Com: -0.895D-04 0.110D-03-0.836D-06-0.813D-05 0.539D-04 0.677D-04
 Coeff-Com:  0.269D-03 0.140D-02 0.464D-02 0.941D-02 0.184D-02-0.395D-01
 Coeff-Com: -0.188D+00-0.421D+00-0.509D-01 0.671D+00 0.101D+01
 Coeff:     -0.895D-04 0.110D-03-0.836D-06-0.813D-05 0.539D-04 0.677D-04
 Coeff:      0.269D-03 0.140D-02 0.464D-02 0.941D-02 0.184D-02-0.395D-01
 Coeff:     -0.188D+00-0.421D+00-0.509D-01 0.671D+00 0.101D+01
 Gap=     0.125 Goal=   None    Shift=    0.000
 Gap=     0.103 Goal=   None    Shift=    0.000
 RMSDP=1.85D-06 MaxDP=3.18D-04 DE=-5.24D-07 OVMax= 1.87D-03

 Cycle  18  Pass 1  IDiag  1:
 RMSU=  4.54D-07    CP:  9.83D-01  2.32D+00  8.78D-02  7.74D-01  7.54D-01
                    CP:  6.89D-01  8.34D-01  6.95D-01  9.29D-01  9.42D-01
                    CP:  2.12D+00  2.93D+00  3.00D+00  3.00D+00  3.00D+00
                    CP:  3.00D+00  2.41D+00
 E= -3625.41520613378     Delta-E=       -0.000000352889 Rises=F Damp=F
 DIIS: error= 1.36D-05 at cycle  18 NSaved=  18.
 NSaved=18 IEnMin=18 EnMin= -3625.41520613378     IErMin=18 ErrMin= 1.36D-05
 ErrMax= 1.36D-05  0.00D+00 EMaxC= 1.00D-01 BMatC= 3.13D-08 BMatP= 4.67D-08
 IDIUse=1 WtCom= 1.00D+00 WtEn= 0.00D+00
 Coeff-Com: -0.387D-04 0.414D-04-0.328D-06 0.203D-04-0.242D-04-0.216D-04
 Coeff-Com: -0.541D-04-0.162D-02-0.711D-02-0.145D-01 0.154D-03 0.649D-01
 Coeff-Com:  0.259D+00 0.423D+00-0.702D+00-0.121D+01 0.592D+00 0.160D+01
 Coeff:     -0.387D-04 0.414D-04-0.328D-06 0.203D-04-0.242D-04-0.216D-04
 Coeff:     -0.541D-04-0.162D-02-0.711D-02-0.145D-01 0.154D-03 0.649D-01
 Coeff:      0.259D+00 0.423D+00-0.702D+00-0.121D+01 0.592D+00 0.160D+01
 Gap=     0.125 Goal=   None    Shift=    0.000
 Gap=     0.103 Goal=   None    Shift=    0.000
 RMSDP=3.15D-06 MaxDP=5.42D-04 DE=-3.53D-07 OVMax= 3.19D-03

 Cycle  19  Pass 1  IDiag  1:
 RMSU=  2.27D-06    CP:  9.83D-01  2.32D+00  8.78D-02  7.74D-01  7.54D-01
                    CP:  6.89D-01  8.34D-01  6.95D-01  9.38D-01  9.89D-01
                    CP:  2.50D+00  3.00D+00  3.00D+00  3.00D+00  3.00D+00
                    CP:  3.00D+00  3.00D+00  2.70D+00
 E= -3625.41520654740     Delta-E=       -0.000000413624 Rises=F Damp=F
 DIIS: error= 7.43D-06 at cycle  19 NSaved=  19.
 NSaved=19 IEnMin=19 EnMin= -3625.41520654740     IErMin=19 ErrMin= 7.43D-06
 ErrMax= 7.43D-06  0.00D+00 EMaxC= 1.00D-01 BMatC= 1.82D-08 BMatP= 3.13D-08
 IDIUse=1 WtCom= 1.00D+00 WtEn= 0.00D+00
 Coeff-Com:  0.137D-04-0.199D-04 0.781D-06 0.115D-04-0.752D-04-0.131D-03
 Coeff-Com: -0.350D-03-0.166D-02-0.628D-02-0.107D-01 0.128D-01 0.751D-01
 Coeff-Com:  0.252D+00 0.413D+00-0.461D+00-0.111D+01-0.133D+00 0.113D+01
 Coeff-Com:  0.851D+00
 Coeff:      0.137D-04-0.199D-04 0.781D-06 0.115D-04-0.752D-04-0.131D-03
 Coeff:     -0.350D-03-0.166D-02-0.628D-02-0.107D-01 0.128D-01 0.751D-01
 Coeff:      0.252D+00 0.413D+00-0.461D+00-0.111D+01-0.133D+00 0.113D+01
 Coeff:      0.851D+00
 Gap=     0.125 Goal=   None    Shift=    0.000
 Gap=     0.103 Goal=   None    Shift=    0.000
 RMSDP=2.18D-06 MaxDP=3.74D-04 DE=-4.14D-07 OVMax= 2.20D-03

 Cycle  20  Pass 1  IDiag  1:
 RMSU=  4.85D-07    CP:  9.83D-01  2.32D+00  8.78D-02  7.74D-01  7.54D-01
                    CP:  6.89D-01  8.34D-01  6.95D-01  9.44D-01  1.02D+00
                    CP:  2.75D+00  3.00D+00  3.00D+00  3.00D+00  3.00D+00
                    CP:  3.00D+00  3.00D+00  3.00D+00  1.86D+00
 E= -3625.41520669736     Delta-E=       -0.000000149957 Rises=F Damp=F
 DIIS: error= 3.18D-06 at cycle  20 NSaved=  20.
 NSaved=20 IEnMin=20 EnMin= -3625.41520669736     IErMin=20 ErrMin= 3.18D-06
 ErrMax= 3.18D-06  0.00D+00 EMaxC= 1.00D-01 BMatC= 7.50D-09 BMatP= 1.82D-08
 IDIUse=1 WtCom= 1.00D+00 WtEn= 0.00D+00
 Coeff-Com:  0.234D-04-0.265D-04 0.703D-06 0.627D-05-0.377D-04-0.107D-03
 Coeff-Com: -0.374D-03-0.727D-03-0.159D-02-0.639D-03 0.167D-01 0.333D-01
 Coeff-Com:  0.580D-01 0.486D-01-0.648D-01-0.216D+00-0.238D+00 0.129D+00
 Coeff-Com:  0.496D+00 0.740D+00
 Coeff:      0.234D-04-0.265D-04 0.703D-06 0.627D-05-0.377D-04-0.107D-03
 Coeff:     -0.374D-03-0.727D-03-0.159D-02-0.639D-03 0.167D-01 0.333D-01
 Coeff:      0.580D-01 0.486D-01-0.648D-01-0.216D+00-0.238D+00 0.129D+00
 Coeff:      0.496D+00 0.740D+00
 Gap=     0.125 Goal=   None    Shift=    0.000
 Gap=     0.103 Goal=   None    Shift=    0.000
 RMSDP=8.70D-07 MaxDP=1.48D-04 DE=-1.50D-07 OVMax= 8.79D-04

 Cycle  21  Pass 1  IDiag  1:
 Restarting incremental Fock formation.
 E= -3625.41520672762     Delta-E=       -0.000000030257 Rises=F Damp=F
 DIIS: error= 1.51D-06 at cycle  21 NSaved=  20.
 NSaved=20 IEnMin=20 EnMin= -3625.41520672762     IErMin=20 ErrMin= 1.51D-06
 ErrMax= 1.51D-06  0.00D+00 EMaxC= 1.00D-01 BMatC= 2.47D-09 BMatP= 7.50D-09
 IDIUse=1 WtCom= 1.00D+00 WtEn= 0.00D+00
 Coeff-Com:  0.915D-05-0.765D-05 0.389D-05 0.217D-04 0.901D-05-0.116D-03
 Coeff-Com:  0.333D-04 0.117D-02 0.304D-02 0.347D-02-0.111D-01-0.710D-01
 Coeff-Com: -0.149D+00 0.148D+00 0.378D+00-0.385D-01-0.450D+00-0.173D+00
 Coeff-Com:  0.384D+00 0.975D+00
 Coeff:      0.915D-05-0.765D-05 0.389D-05 0.217D-04 0.901D-05-0.116D-03
 Coeff:      0.333D-04 0.117D-02 0.304D-02 0.347D-02-0.111D-01-0.710D-01
 Coeff:     -0.149D+00 0.148D+00 0.378D+00-0.385D-01-0.450D+00-0.173D+00
 Coeff:      0.384D+00 0.975D+00
 Gap=     0.125 Goal=   None    Shift=    0.000
 Gap=     0.103 Goal=   None    Shift=    0.000
 RMSDP=5.37D-07 MaxDP=8.99D-05 DE=-3.03D-08 OVMax= 5.40D-04

 Cycle  22  Pass 1  IDiag  1:
 RMSU=  5.37D-07    CP:  1.00D+00
 E= -3625.41520673786     Delta-E=       -0.000000010241 Rises=F Damp=F
 DIIS: error= 7.07D-07 at cycle  22 NSaved=  20.
 NSaved=20 IEnMin=20 EnMin= -3625.41520673786     IErMin=20 ErrMin= 7.07D-07
 ErrMax= 7.07D-07  0.00D+00 EMaxC= 1.00D-01 BMatC= 1.08D-09 BMatP= 2.47D-09
 IDIUse=1 WtCom= 1.00D+00 WtEn= 0.00D+00
 Coeff-Com:  0.104D-05-0.168D-06 0.282D-04 0.564D-04 0.123D-03 0.320D-03
 Coeff-Com:  0.115D-02 0.140D-02-0.708D-02-0.207D-01-0.553D-01-0.785D-01
 Coeff-Com:  0.109D+00 0.267D+00 0.523D-01-0.295D+00-0.278D+00-0.534D-01
 Coeff-Com:  0.584D+00 0.773D+00
 Coeff:      0.104D-05-0.168D-06 0.282D-04 0.564D-04 0.123D-03 0.320D-03
 Coeff:      0.115D-02 0.140D-02-0.708D-02-0.207D-01-0.553D-01-0.785D-01
 Coeff:      0.109D+00 0.267D+00 0.523D-01-0.295D+00-0.278D+00-0.534D-01
 Coeff:      0.584D+00 0.773D+00
 Gap=     0.125 Goal=   None    Shift=    0.000
 Gap=     0.103 Goal=   None    Shift=    0.000
 RMSDP=2.34D-07 MaxDP=3.76D-05 DE=-1.02D-08 OVMax= 2.31D-04

 Cycle  23  Pass 1  IDiag  1:
 RMSU=  4.35D-08    CP:  1.00D+00  1.43D+00
 E= -3625.41520674018     Delta-E=       -0.000000002317 Rises=F Damp=F
 DIIS: error= 5.57D-07 at cycle  23 NSaved=  20.
 NSaved=20 IEnMin=20 EnMin= -3625.41520674018     IErMin=20 ErrMin= 5.57D-07
 ErrMax= 5.57D-07  0.00D+00 EMaxC= 1.00D-01 BMatC= 5.80D-10 BMatP= 1.08D-09
 IDIUse=1 WtCom= 1.00D+00 WtEn= 0.00D+00
 Coeff-Com:  0.298D-06 0.162D-04 0.403D-04 0.132D-03 0.229D-03 0.426D-03
 Coeff-Com: -0.756D-04-0.686D-02-0.120D-01-0.170D-01-0.592D-02 0.367D-01
 Coeff-Com:  0.714D-01 0.424D-01-0.749D-01-0.146D+00-0.152D+00 0.128D+00
 Coeff-Com:  0.573D+00 0.562D+00
 Coeff:      0.298D-06 0.162D-04 0.403D-04 0.132D-03 0.229D-03 0.426D-03
 Coeff:     -0.756D-04-0.686D-02-0.120D-01-0.170D-01-0.592D-02 0.367D-01
 Coeff:      0.714D-01 0.424D-01-0.749D-01-0.146D+00-0.152D+00 0.128D+00
 Coeff:      0.573D+00 0.562D+00
 Gap=     0.125 Goal=   None    Shift=    0.000
 Gap=     0.103 Goal=   None    Shift=    0.000
 RMSDP=7.99D-08 MaxDP=1.19D-05 DE=-2.32D-09 OVMax= 7.67D-05

 Cycle  24  Pass 1  IDiag  1:
 RMSU=  2.46D-08    CP:  1.00D+00  1.57D+00  1.20D+00
 E= -3625.41520674066     Delta-E=       -0.000000000482 Rises=F Damp=F
 DIIS: error= 3.16D-07 at cycle  24 NSaved=  20.
 NSaved=20 IEnMin=20 EnMin= -3625.41520674066     IErMin=20 ErrMin= 3.16D-07
 ErrMax= 3.16D-07  0.00D+00 EMaxC= 1.00D-01 BMatC= 1.28D-10 BMatP= 5.80D-10
 IDIUse=1 WtCom= 1.00D+00 WtEn= 0.00D+00
 Coeff-Com:  0.617D-06 0.386D-05 0.374D-04 0.816D-04 0.544D-04-0.109D-03
 Coeff-Com: -0.175D-02-0.185D-02 0.169D-02 0.111D-01-0.348D-02-0.203D-01
 Coeff-Com:  0.859D-02 0.315D-01-0.505D-02-0.695D-01-0.106D+00 0.102D+00
 Coeff-Com:  0.331D+00 0.721D+00
 Coeff:      0.617D-06 0.386D-05 0.374D-04 0.816D-04 0.544D-04-0.109D-03
 Coeff:     -0.175D-02-0.185D-02 0.169D-02 0.111D-01-0.348D-02-0.203D-01
 Coeff:      0.859D-02 0.315D-01-0.505D-02-0.695D-01-0.106D+00 0.102D+00
 Coeff:      0.331D+00 0.721D+00
 Gap=     0.125 Goal=   None    Shift=    0.000
 Gap=     0.103 Goal=   None    Shift=    0.000
 RMSDP=3.68D-08 MaxDP=4.28D-06 DE=-4.82D-10 OVMax= 3.37D-05

 Cycle  25  Pass 1  IDiag  1:
 RMSU=  1.29D-08    CP:  1.00D+00  1.62D+00  1.54D+00  1.48D+00
 E= -3625.41520674090     Delta-E=       -0.000000000242 Rises=F Damp=F
 DIIS: error= 2.50D-07 at cycle  25 NSaved=  20.
 NSaved=20 IEnMin=20 EnMin= -3625.41520674090     IErMin=20 ErrMin= 2.50D-07
 ErrMax= 2.50D-07  0.00D+00 EMaxC= 1.00D-01 BMatC= 4.52D-11 BMatP= 1.28D-10
 IDIUse=1 WtCom= 1.00D+00 WtEn= 0.00D+00
 Coeff-Com: -0.185D-05-0.627D-05 0.863D-05 0.262D-04 0.187D-03 0.101D-02
 Coeff-Com:  0.107D-02-0.183D-03-0.414D-02-0.263D-02-0.437D-02-0.392D-02
 Coeff-Com:  0.124D-01 0.263D-01 0.144D-01-0.690D-01-0.114D+00-0.208D-01
 Coeff-Com:  0.343D+00 0.820D+00
 Coeff:     -0.185D-05-0.627D-05 0.863D-05 0.262D-04 0.187D-03 0.101D-02
 Coeff:      0.107D-02-0.183D-03-0.414D-02-0.263D-02-0.437D-02-0.392D-02
 Coeff:      0.124D-01 0.263D-01 0.144D-01-0.690D-01-0.114D+00-0.208D-01
 Coeff:      0.343D+00 0.820D+00
 Gap=     0.125 Goal=   None    Shift=    0.000
 Gap=     0.103 Goal=   None    Shift=    0.000
 RMSDP=2.31D-08 MaxDP=2.89D-06 DE=-2.42D-10 OVMax= 2.02D-05

 Cycle  26  Pass 1  IDiag  1:
 RMSU=  7.78D-09    CP:  1.00D+00  1.64D+00  1.78D+00  1.98D+00  1.55D+00
 E= -3625.41520674095     Delta-E=       -0.000000000055 Rises=F Damp=F
 DIIS: error= 1.98D-07 at cycle  26 NSaved=  20.
 NSaved=20 IEnMin=20 EnMin= -3625.41520674095     IErMin=20 ErrMin= 1.98D-07
 ErrMax= 1.98D-07  0.00D+00 EMaxC= 1.00D-01 BMatC= 2.13D-11 BMatP= 4.52D-11
 IDIUse=1 WtCom= 1.00D+00 WtEn= 0.00D+00
 Coeff-Com: -0.116D-04-0.395D-04-0.546D-04 0.201D-05 0.118D-02 0.167D-02
 Coeff-Com:  0.100D-02-0.335D-02-0.338D-02-0.745D-03-0.429D-02-0.869D-03
 Coeff-Com:  0.164D-01 0.322D-01 0.584D-02-0.922D-01-0.144D+00-0.145D+00
 Coeff-Com:  0.343D+00 0.993D+00
 Coeff:     -0.116D-04-0.395D-04-0.546D-04 0.201D-05 0.118D-02 0.167D-02
 Coeff:      0.100D-02-0.335D-02-0.338D-02-0.745D-03-0.429D-02-0.869D-03
 Coeff:      0.164D-01 0.322D-01 0.584D-02-0.922D-01-0.144D+00-0.145D+00
 Coeff:      0.343D+00 0.993D+00
 Gap=     0.125 Goal=   None    Shift=    0.000
 Gap=     0.103 Goal=   None    Shift=    0.000
 RMSDP=2.14D-08 MaxDP=3.06D-06 DE=-5.46D-11 OVMax= 1.85D-05

 Cycle  27  Pass 1  IDiag  1:
 RMSU=  4.88D-09    CP:  1.00D+00  1.66D+00  2.02D+00  2.48D+00  2.27D+00
                    CP:  1.80D+00
 E= -3625.41520674102     Delta-E=       -0.000000000062 Rises=F Damp=F
 DIIS: error= 1.39D-07 at cycle  27 NSaved=  20.
 NSaved=20 IEnMin=20 EnMin= -3625.41520674102     IErMin=20 ErrMin= 1.39D-07
 ErrMax= 1.39D-07  0.00D+00 EMaxC= 1.00D-01 BMatC= 1.56D-11 BMatP= 2.13D-11
 IDIUse=1 WtCom= 1.00D+00 WtEn= 0.00D+00
 Coeff-Com: -0.157D-04-0.156D-04-0.534D-04 0.186D-03 0.322D-03 0.609D-03
 Coeff-Com:  0.753D-04-0.400D-03 0.120D-02-0.222D-02-0.521D-02-0.513D-03
 Coeff-Com:  0.139D-01 0.336D-01-0.661D-02-0.830D-01-0.258D+00-0.166D+00
 Coeff-Com:  0.723D+00 0.749D+00
 Coeff:     -0.157D-04-0.156D-04-0.534D-04 0.186D-03 0.322D-03 0.609D-03
 Coeff:      0.753D-04-0.400D-03 0.120D-02-0.222D-02-0.521D-02-0.513D-03
 Coeff:      0.139D-01 0.336D-01-0.661D-02-0.830D-01-0.258D+00-0.166D+00
 Coeff:      0.723D+00 0.749D+00
 Gap=     0.125 Goal=   None    Shift=    0.000
 Gap=     0.103 Goal=   None    Shift=    0.000
 RMSDP=1.60D-08 MaxDP=2.36D-06 DE=-6.18D-11 OVMax= 1.36D-05

 Cycle  28  Pass 1  IDiag  1:
 RMSU=  3.74D-09    CP:  1.00D+00  1.67D+00  2.19D+00  2.85D+00  2.83D+00
                    CP:  2.55D+00  1.44D+00
 E= -3625.41520674102     Delta-E=        0.000000000000 Rises=F Damp=F
 DIIS: error= 9.72D-08 at cycle  28 NSaved=  20.
 NSaved=20 IEnMin=19 EnMin= -3625.41520674102     IErMin=20 ErrMin= 9.72D-08
 ErrMax= 9.72D-08  0.00D+00 EMaxC= 1.00D-01 BMatC= 8.45D-12 BMatP= 1.56D-11
 IDIUse=1 WtCom= 1.00D+00 WtEn= 0.00D+00
 Coeff-Com:  0.250D-06-0.409D-04-0.309D-03-0.398D-03-0.405D-04 0.875D-03
 Coeff-Com:  0.214D-02 0.325D-02-0.182D-02-0.711D-02-0.684D-02 0.334D-02
 Coeff-Com:  0.318D-01 0.271D-01-0.205D-01-0.162D+00-0.265D+00 0.107D+00
 Coeff-Com:  0.565D+00 0.724D+00
 Coeff:      0.250D-06-0.409D-04-0.309D-03-0.398D-03-0.405D-04 0.875D-03
 Coeff:      0.214D-02 0.325D-02-0.182D-02-0.711D-02-0.684D-02 0.334D-02
 Coeff:      0.318D-01 0.271D-01-0.205D-01-0.162D+00-0.265D+00 0.107D+00
 Coeff:      0.565D+00 0.724D+00
 Gap=     0.125 Goal=   None    Shift=    0.000
 Gap=     0.103 Goal=   None    Shift=    0.000
 RMSDP=1.32D-08 MaxDP=1.98D-06 DE= 0.00D+00 OVMax= 1.12D-05

 Cycle  29  Pass 1  IDiag  1:
 RMSU=  6.03D-09    CP:  1.00D+00  1.67D+00  2.32D+00  3.00D+00  3.00D+00
                    CP:  3.00D+00  2.15D+00  1.21D+00
 E= -3625.41520674109     Delta-E=       -0.000000000076 Rises=F Damp=F
 DIIS: error= 6.11D-08 at cycle  29 NSaved=  20.
 NSaved=20 IEnMin=20 EnMin= -3625.41520674109     IErMin=20 ErrMin= 6.11D-08
 ErrMax= 6.11D-08  0.00D+00 EMaxC= 1.00D-01 BMatC= 5.34D-12 BMatP= 8.45D-12
 IDIUse=1 WtCom= 1.00D+00 WtEn= 0.00D+00
 Coeff-Com: -0.286D-04-0.490D-03-0.650D-03-0.361D-03 0.124D-02 0.242D-02
 Coeff-Com:  0.252D-02 0.133D-03-0.482D-02-0.827D-02-0.536D-02 0.169D-01
 Coeff-Com:  0.350D-01 0.209D-01-0.435D-01-0.184D+00-0.217D+00 0.194D+00
 Coeff-Com:  0.605D+00 0.587D+00
 Coeff:     -0.286D-04-0.490D-03-0.650D-03-0.361D-03 0.124D-02 0.242D-02
 Coeff:      0.252D-02 0.133D-03-0.482D-02-0.827D-02-0.536D-02 0.169D-01
 Coeff:      0.350D-01 0.209D-01-0.435D-01-0.184D+00-0.217D+00 0.194D+00
 Coeff:      0.605D+00 0.587D+00
 Gap=     0.125 Goal=   None    Shift=    0.000
 Gap=     0.103 Goal=   None    Shift=    0.000
 RMSDP=8.71D-09 MaxDP=1.30D-06 DE=-7.64D-11 OVMax= 7.38D-06

 Cycle  30  Pass 1  IDiag  1:
 RMSU=  3.70D-09    CP:  1.00D+00  1.67D+00  2.41D+00  3.00D+00  3.00D+00
                    CP:  3.00D+00  2.60D+00  1.66D+00  2.04D+00
 E= -3625.41520674107     Delta-E=        0.000000000025 Rises=F Damp=F
 DIIS: error= 3.63D-08 at cycle  30 NSaved=  20.
 NSaved=20 IEnMin=19 EnMin= -3625.41520674109     IErMin=20 ErrMin= 3.63D-08
 ErrMax= 3.63D-08  0.00D+00 EMaxC= 1.00D-01 BMatC= 1.92D-12 BMatP= 5.34D-12
 IDIUse=1 WtCom= 1.00D+00 WtEn= 0.00D+00
 Coeff-Com: -0.118D-03-0.697D-04 0.448D-04 0.773D-03-0.845D-04-0.154D-02
 Coeff-Com:  0.560D-03 0.230D-02-0.413D-03-0.530D-02-0.777D-02 0.775D-02
 Coeff-Com:  0.270D-01 0.646D-01 0.505D-02-0.254D+00-0.154D+00 0.150D+00
 Coeff-Com:  0.421D+00 0.744D+00
 Coeff:     -0.118D-03-0.697D-04 0.448D-04 0.773D-03-0.845D-04-0.154D-02
 Coeff:      0.560D-03 0.230D-02-0.413D-03-0.530D-02-0.777D-02 0.775D-02
 Coeff:      0.270D-01 0.646D-01 0.505D-02-0.254D+00-0.154D+00 0.150D+00
 Coeff:      0.421D+00 0.744D+00
 Gap=     0.125 Goal=   None    Shift=    0.000
 Gap=     0.103 Goal=   None    Shift=    0.000
 RMSDP=6.14D-09 MaxDP=9.11D-07 DE= 2.55D-11 OVMax= 5.17D-06

 SCF Done:  E(UB3LYP) =  -3625.41520674     A.U. after   30 cycles
            NFock= 30  Conv=0.61D-08     -V/T= 2.0025
 <Sx>= 0.0000 <Sy>= 0.0000 <Sz>= 2.0000 <S**2>= 6.0079 S= 2.0016
 <L.S>= 0.000000000000E+00
 KE= 3.616541848030D+03 PE=-1.823663940606D+04 EE= 6.152418830733D+03
 Annihilation of the first spin contaminant:
 S**2 before annihilation     6.0079,   after     6.0000
 Leave Link  502 at Sat Oct 20 16:29:41 2018, MaxMem=  1073741824 cpu:     31614.0
 (Enter /soft/sl6.3/x86_64/gaussian/g09_d01/g09/l601.exe)
 Copying SCF densities to generalized density rwf, IOpCl= 1 IROHF=0.

 **********************************************************************

            Population analysis using the SCF density.

 **********************************************************************

 Orbital symmetries:
 Alpha Orbitals:
       Occupied  (A) (A) (A) (A) (A) (A) (A) (A) (A) (A) (A) (A)
                 (A) (A) (A) (A) (A) (A) (A) (A) (A) (A) (A) (A)
                 (A) (A) (A) (A) (A) (A) (A) (A) (A) (A) (A) (A)
                 (A) (A) (A) (A) (A) (A) (A) (A) (A) (A) (A) (A)
                 (A) (A) (A) (A) (A) (A) (A) (A) (A) (A) (A) (A)
                 (A) (A) (A) (A) (A) (A) (A) (A) (A) (A) (A) (A)
                 (A) (A) (A) (A) (A) (A) (A) (A) (A) (A) (A) (A)
                 (A) (A) (A) (A) (A) (A) (A) (A) (A) (A) (A) (A)
                 (A) (A) (A) (A) (A) (A) (A) (A) (A) (A) (A) (A)
                 (A) (A) (A) (A) (A) (A) (A) (A) (A) (A) (A) (A)
                 (A) (A) (A) (A) (A) (A) (A) (A) (A) (A) (A) (A)
                 (A) (A) (A) (A) (A) (A) (A) (A) (A) (A) (A) (A)
                 (A) (A) (A) (A)
       Virtual   (A) (A) (A) (A) (A) (A) (A) (A) (A) (A) (A) (A)
                 (A) (A) (A) (A) (A) (A) (A) (A) (A) (A) (A) (A)
                 (A) (A) (A) (A) (A) (A) (A) (A) (A) (A) (A) (A)
                 (A) (A) (A) (A) (A) (A) (A) (A) (A) (A) (A) (A)
                 (A) (A) (A) (A) (A) (A) (A) (A) (A) (A) (A) (A)
                 (A) (A) (A) (A) (A) (A) (A) (A) (A) (A) (A) (A)
                 (A) (A) (A) (A) (A) (A) (A) (A) (A) (A) (A) (A)
                 (A) (A) (A) (A) (A) (A) (A) (A) (A) (A) (A) (A)
                 (A) (A) (A) (A) (A) (A) (A) (A) (A) (A) (A) (A)
                 (A) (A) (A) (A) (A) (A) (A) (A) (A) (A) (A) (A)
                 (A) (A) (A) (A) (A) (A) (A) (A) (A) (A) (A) (A)
                 (A) (A) (A) (A) (A) (A) (A) (A) (A) (A) (A) (A)
                 (A) (A) (A) (A) (A) (A) (A) (A) (A) (A) (A) (A)
                 (A) (A) (A) (A) (A) (A) (A) (A) (A) (A) (A) (A)
                 (A) (A) (A) (A) (A) (A) (A) (A) (A) (A) (A) (A)
                 (A) (A) (A) (A) (A) (A) (A) (A) (A) (A) (A) (A)
                 (A) (A) (A) (A) (A) (A) (A) (A) (A) (A) (A) (A)
                 (A) (A) (A) (A) (A) (A) (A) (A) (A) (A) (A) (A)
                 (A) (A) (A) (A) (A) (A) (A) (A) (A) (A) (A) (A)
                 (A) (A) (A) (A) (A) (A) (A) (A) (A) (A) (A) (A)
                 (A) (A) (A) (A) (A) (A) (A) (A) (A) (A) (A) (A)
                 (A) (A) (A) (A) (A) (A) (A) (A) (A) (A) (A) (A)
                 (A) (A) (A) (A) (A) (A) (A) (A) (A) (A) (A) (A)
                 (A) (A) (A) (A) (A) (A) (A) (A) (A) (A) (A) (A)
                 (A) (A) (A) (A) (A) (A) (A) (A) (A) (A) (A) (A)
                 (A) (A) (A) (A) (A) (A) (A) (A) (A) (A) (A) (A)
                 (A) (A) (A) (A) (A) (A) (A) (A) (A) (A) (A) (A)
                 (A) (A) (A) (A) (A) (A) (A) (A) (A) (A) (A) (A)
                 (A) (A) (A) (A) (A) (A) (A) (A) (A) (A) (A) (A)
                 (A) (A) (A) (A) (A) (A) (A) (A) (A) (A) (A) (A)
                 (A) (A) (A) (A) (A) (A) (A) (A) (A) (A) (A) (A)
                 (A) (A) (A) (A) (A) (A) (A) (A) (A) (A) (A) (A)
                 (A) (A) (A) (A) (A) (A) (A) (A) (A) (A) (A) (A)
                 (A) (A) (A) (A) (A) (A) (A) (A) (A) (A) (A) (A)
                 (A) (A) (A) (A) (A) (A) (A) (A) (A) (A) (A) (A)
                 (A) (A) (A) (A) (A) (A) (A) (A) (A) (A) (A) (A)
                 (A) (A) (A) (A) (A) (A) (A) (A) (A) (A) (A) (A)
                 (A) (A) (A) (A) (A) (A) (A) (A) (A) (A) (A) (A)
                 (A) (A) (A) (A) (A) (A) (A) (A) (A) (A) (A) (A)
                 (A) (A) (A) (A) (A) (A) (A) (A) (A) (A) (A) (A)
                 (A) (A) (A) (A) (A) (A) (A) (A) (A) (A) (A) (A)
                 (A) (A) (A) (A) (A) (A) (A) (A) (A) (A) (A) (A)
                 (A) (A) (A) (A) (A) (A) (A) (A) (A) (A) (A) (A)
                 (A) (A) (A) (A) (A) (A) (A) (A) (A) (A) (A) (A)
                 (A) (A) (A) (A) (A) (A) (A) (A) (A) (A) (A) (A)
                 (A) (A) (A) (A) (A) (A) (A) (A) (A) (A) (A) (A)
                 (A) (A) (A) (A) (A) (A) (A) (A) (A) (A) (A) (A)
                 (A) (A) (A) (A) (A) (A) (A) (A) (A) (A) (A) (A)
                 (A) (A) (A) (A) (A) (A) (A) (A) (A) (A) (A) (A)
                 (A) (A) (A) (A) (A) (A) (A) (A) (A) (A) (A) (A)
                 (A) (A) (A) (A) (A) (A) (A) (A) (A) (A) (A) (A)
                 (A) (A) (A) (A) (A) (A) (A) (A) (A) (A) (A) (A)
                 (A) (A) (A) (A) (A) (A) (A) (A) (A) (A) (A) (A)
                 (A) (A) (A) (A) (A) (A) (A) (A) (A) (A) (A) (A)
                 (A) (A) (A) (A) (A) (A) (A) (A) (A) (A) (A) (A)
                 (A) (A) (A) (A) (A) (A) (A) (A) (A) (A) (A) (A)
                 (A) (A) (A) (A) (A) (A) (A) (A) (A) (A)
 Beta  Orbitals:
       Occupied  (A) (A) (A) (A) (A) (A) (A) (A) (A) (A) (A) (A)
                 (A) (A) (A) (A) (A) (A) (A) (A) (A) (A) (A) (A)
                 (A) (A) (A) (A) (A) (A) (A) (A) (A) (A) (A) (A)
                 (A) (A) (A) (A) (A) (A) (A) (A) (A) (A) (A) (A)
                 (A) (A) (A) (A) (A) (A) (A) (A) (A) (A) (A) (A)
                 (A) (A) (A) (A) (A) (A) (A) (A) (A) (A) (A) (A)
                 (A) (A) (A) (A) (A) (A) (A) (A) (A) (A) (A) (A)
                 (A) (A) (A) (A) (A) (A) (A) (A) (A) (A) (A) (A)
                 (A) (A) (A) (A) (A) (A) (A) (A) (A) (A) (A) (A)
                 (A) (A) (A) (A) (A) (A) (A) (A) (A) (A) (A) (A)
                 (A) (A) (A) (A) (A) (A) (A) (A) (A) (A) (A) (A)
                 (A) (A) (A) (A) (A) (A) (A) (A) (A) (A) (A) (A)
       Virtual   (A) (A) (A) (A) (A) (A) (A) (A) (A) (A) (A) (A)
                 (A) (A) (A) (A) (A) (A) (A) (A) (A) (A) (A) (A)
                 (A) (A) (A) (A) (A) (A) (A) (A) (A) (A) (A) (A)
                 (A) (A) (A) (A) (A) (A) (A) (A) (A) (A) (A) (A)
                 (A) (A) (A) (A) (A) (A) (A) (A) (A) (A) (A) (A)
                 (A) (A) (A) (A) (A) (A) (A) (A) (A) (A) (A) (A)
                 (A) (A) (A) (A) (A) (A) (A) (A) (A) (A) (A) (A)
                 (A) (A) (A) (A) (A) (A) (A) (A) (A) (A) (A) (A)
                 (A) (A) (A) (A) (A) (A) (A) (A) (A) (A) (A) (A)
                 (A) (A) (A) (A) (A) (A) (A) (A) (A) (A) (A) (A)
                 (A) (A) (A) (A) (A) (A) (A) (A) (A) (A) (A) (A)
                 (A) (A) (A) (A) (A) (A) (A) (A) (A) (A) (A) (A)
                 (A) (A) (A) (A) (A) (A) (A) (A) (A) (A) (A) (A)
                 (A) (A) (A) (A) (A) (A) (A) (A) (A) (A) (A) (A)
                 (A) (A) (A) (A) (A) (A) (A) (A) (A) (A) (A) (A)
                 (A) (A) (A) (A) (A) (A) (A) (A) (A) (A) (A) (A)
                 (A) (A) (A) (A) (A) (A) (A) (A) (A) (A) (A) (A)
                 (A) (A) (A) (A) (A) (A) (A) (A) (A) (A) (A) (A)
                 (A) (A) (A) (A) (A) (A) (A) (A) (A) (A) (A) (A)
                 (A) (A) (A) (A) (A) (A) (A) (A) (A) (A) (A) (A)
                 (A) (A) (A) (A) (A) (A) (A) (A) (A) (A) (A) (A)
                 (A) (A) (A) (A) (A) (A) (A) (A) (A) (A) (A) (A)
                 (A) (A) (A) (A) (A) (A) (A) (A) (A) (A) (A) (A)
                 (A) (A) (A) (A) (A) (A) (A) (A) (A) (A) (A) (A)
                 (A) (A) (A) (A) (A) (A) (A) (A) (A) (A) (A) (A)
                 (A) (A) (A) (A) (A) (A) (A) (A) (A) (A) (A) (A)
                 (A) (A) (A) (A) (A) (A) (A) (A) (A) (A) (A) (A)
                 (A) (A) (A) (A) (A) (A) (A) (A) (A) (A) (A) (A)
                 (A) (A) (A) (A) (A) (A) (A) (A) (A) (A) (A) (A)
                 (A) (A) (A) (A) (A) (A) (A) (A) (A) (A) (A) (A)
                 (A) (A) (A) (A) (A) (A) (A) (A) (A) (A) (A) (A)
                 (A) (A) (A) (A) (A) (A) (A) (A) (A) (A) (A) (A)
                 (A) (A) (A) (A) (A) (A) (A) (A) (A) (A) (A) (A)
                 (A) (A) (A) (A) (A) (A) (A) (A) (A) (A) (A) (A)
                 (A) (A) (A) (A) (A) (A) (A) (A) (A) (A) (A) (A)
                 (A) (A) (A) (A) (A) (A) (A) (A) (A) (A) (A) (A)
                 (A) (A) (A) (A) (A) (A) (A) (A) (A) (A) (A) (A)
                 (A) (A) (A) (A) (A) (A) (A) (A) (A) (A) (A) (A)
                 (A) (A) (A) (A) (A) (A) (A) (A) (A) (A) (A) (A)
                 (A) (A) (A) (A) (A) (A) (A) (A) (A) (A) (A) (A)
                 (A) (A) (A) (A) (A) (A) (A) (A) (A) (A) (A) (A)
                 (A) (A) (A) (A) (A) (A) (A) (A) (A) (A) (A) (A)
                 (A) (A) (A) (A) (A) (A) (A) (A) (A) (A) (A) (A)
                 (A) (A) (A) (A) (A) (A) (A) (A) (A) (A) (A) (A)
                 (A) (A) (A) (A) (A) (A) (A) (A) (A) (A) (A) (A)
                 (A) (A) (A) (A) (A) (A) (A) (A) (A) (A) (A) (A)
                 (A) (A) (A) (A) (A) (A) (A) (A) (A) (A) (A) (A)
                 (A) (A) (A) (A) (A) (A) (A) (A) (A) (A) (A) (A)
                 (A) (A) (A) (A) (A) (A) (A) (A) (A) (A) (A) (A)
                 (A) (A) (A) (A) (A) (A) (A) (A) (A) (A) (A) (A)
                 (A) (A) (A) (A) (A) (A) (A) (A) (A) (A) (A) (A)
                 (A) (A) (A) (A) (A) (A) (A) (A) (A) (A) (A) (A)
                 (A) (A) (A) (A) (A) (A) (A) (A) (A) (A) (A) (A)
                 (A) (A) (A) (A) (A) (A) (A) (A) (A) (A) (A) (A)
                 (A) (A) (A) (A) (A) (A) (A) (A) (A) (A) (A) (A)
                 (A) (A) (A) (A) (A) (A) (A) (A) (A) (A) (A) (A)
                 (A) (A) (A) (A) (A) (A) (A) (A) (A) (A) (A) (A)
                 (A) (A)
 The electronic state is 5-A.
 Alpha  occ. eigenvalues -- -256.00456-101.41740-101.41665 -29.97554 -25.86166
 Alpha  occ. eigenvalues --  -25.83848 -25.83150 -14.43087 -14.43026 -14.38732
 Alpha  occ. eigenvalues --  -14.38703 -14.36250 -14.36219 -14.33419 -14.33393
 Alpha  occ. eigenvalues --  -10.24668 -10.24653 -10.23871 -10.23842 -10.23826
 Alpha  occ. eigenvalues --  -10.23802 -10.22478 -10.22451 -10.22094 -10.22072
 Alpha  occ. eigenvalues --  -10.20524 -10.20499 -10.20385 -10.20308 -10.19920
 Alpha  occ. eigenvalues --  -10.19895 -10.19870 -10.19843 -10.19786 -10.19714
 Alpha  occ. eigenvalues --  -10.19708 -10.19641 -10.19577 -10.19478 -10.19316
 Alpha  occ. eigenvalues --  -10.19290  -9.33178  -9.33105  -7.09185  -7.09114
 Alpha  occ. eigenvalues --   -7.08932  -7.08917  -7.08858  -7.08843  -3.48665
 Alpha  occ. eigenvalues --   -2.30201  -2.25480  -2.23893  -1.12811  -1.12772
 Alpha  occ. eigenvalues --   -0.97246  -0.97180  -0.95237  -0.95200  -0.87744
 Alpha  occ. eigenvalues --   -0.87692  -0.84543  -0.84498  -0.82348  -0.82314
 Alpha  occ. eigenvalues --   -0.78760  -0.78719  -0.77786  -0.77742  -0.77030
 Alpha  occ. eigenvalues --   -0.76982  -0.68989  -0.68784  -0.68706  -0.68417
 Alpha  occ. eigenvalues --   -0.67649  -0.67617  -0.65213  -0.65072  -0.64038
 Alpha  occ. eigenvalues --   -0.63978  -0.62078  -0.61913  -0.60134  -0.60105
 Alpha  occ. eigenvalues --   -0.57898  -0.57757  -0.54427  -0.54148  -0.51797
 Alpha  occ. eigenvalues --   -0.51728  -0.51260  -0.51205  -0.50492  -0.50482
 Alpha  occ. eigenvalues --   -0.49364  -0.49122  -0.48602  -0.48550  -0.47282
 Alpha  occ. eigenvalues --   -0.47191  -0.46045  -0.45888  -0.45216  -0.44998
 Alpha  occ. eigenvalues --   -0.44945  -0.44792  -0.43148  -0.42663  -0.42560
 Alpha  occ. eigenvalues --   -0.42442  -0.40230  -0.40020  -0.39713  -0.39485
 Alpha  occ. eigenvalues --   -0.38820  -0.38657  -0.38486  -0.37748  -0.37652
 Alpha  occ. eigenvalues --   -0.37578  -0.34695  -0.34540  -0.34037  -0.32919
 Alpha  occ. eigenvalues --   -0.32693  -0.31910  -0.31748  -0.31552  -0.31341
 Alpha  occ. eigenvalues --   -0.30931  -0.30534  -0.29732  -0.29561  -0.28110
 Alpha  occ. eigenvalues --   -0.28041  -0.27350  -0.27202  -0.24997  -0.24915
 Alpha  occ. eigenvalues --   -0.24650  -0.24024  -0.21504  -0.21467  -0.21440
 Alpha  occ. eigenvalues --   -0.20856  -0.20776  -0.18652
 Alpha virt. eigenvalues --   -0.06180  -0.06094  -0.05333  -0.05139  -0.03676
 Alpha virt. eigenvalues --   -0.03590  -0.03408  -0.03301  -0.00281  -0.00014
 Alpha virt. eigenvalues --    0.02358   0.02677   0.03274   0.03814   0.04494
 Alpha virt. eigenvalues --    0.04967   0.05241   0.05415   0.06080   0.06884
 Alpha virt. eigenvalues --    0.07256   0.08172   0.08592   0.09457   0.09576
 Alpha virt. eigenvalues --    0.10133   0.10448   0.10541   0.11817   0.12084
 Alpha virt. eigenvalues --    0.12557   0.13656   0.14073   0.14482   0.14682
 Alpha virt. eigenvalues --    0.14928   0.16330   0.16464   0.17196   0.17276
 Alpha virt. eigenvalues --    0.17651   0.18784   0.19169   0.19355   0.21489
 Alpha virt. eigenvalues --    0.21668   0.22641   0.23430   0.24300   0.24602
 Alpha virt. eigenvalues --    0.24860   0.25655   0.25806   0.26405   0.26560
 Alpha virt. eigenvalues --    0.26903   0.26933   0.27275   0.27563   0.28165
 Alpha virt. eigenvalues --    0.28514   0.28819   0.29116   0.29361   0.29995
 Alpha virt. eigenvalues --    0.30410   0.31826   0.32407   0.32758   0.33384
 Alpha virt. eigenvalues --    0.33671   0.34144   0.34329   0.34867   0.35403
 Alpha virt. eigenvalues --    0.35736   0.35966   0.36095   0.36649   0.36889
 Alpha virt. eigenvalues --    0.37143   0.37250   0.37558   0.38035   0.38460
 Alpha virt. eigenvalues --    0.38682   0.38874   0.39193   0.39262   0.39472
 Alpha virt. eigenvalues --    0.39894   0.40183   0.40504   0.40638   0.40773
 Alpha virt. eigenvalues --    0.41317   0.41444   0.41615   0.41964   0.42056
 Alpha virt. eigenvalues --    0.42188   0.42651   0.42769   0.43299   0.43515
 Alpha virt. eigenvalues --    0.44152   0.44276   0.44988   0.45754   0.46304
 Alpha virt. eigenvalues --    0.46747   0.46814   0.47031   0.47443   0.47870
 Alpha virt. eigenvalues --    0.48241   0.48966   0.49225   0.49565   0.50452
 Alpha virt. eigenvalues --    0.51004   0.51204   0.51601   0.52041   0.52649
 Alpha virt. eigenvalues --    0.53236   0.54425   0.54549   0.54782   0.55007
 Alpha virt. eigenvalues --    0.55165   0.56024   0.56469   0.56632   0.56734
 Alpha virt. eigenvalues --    0.56958   0.57546   0.58298   0.58516   0.58589
 Alpha virt. eigenvalues --    0.58694   0.58813   0.58989   0.59680   0.59970
 Alpha virt. eigenvalues --    0.60095   0.60404   0.60828   0.60960   0.61054
 Alpha virt. eigenvalues --    0.61602   0.61774   0.62097   0.63185   0.63355
 Alpha virt. eigenvalues --    0.63845   0.64152   0.65357   0.65810   0.66790
 Alpha virt. eigenvalues --    0.66983   0.67241   0.67711   0.68216   0.68770
 Alpha virt. eigenvalues --    0.68851   0.69643   0.69883   0.70735   0.71189
 Alpha virt. eigenvalues --    0.71628   0.72003   0.72142   0.72568   0.72847
 Alpha virt. eigenvalues --    0.73177   0.73451   0.74334   0.74586   0.75349
 Alpha virt. eigenvalues --    0.75488   0.75934   0.76576   0.76966   0.77688
 Alpha virt. eigenvalues --    0.77767   0.78332   0.78964   0.79530   0.80313
 Alpha virt. eigenvalues --    0.80575   0.81452   0.81690   0.82102   0.82342
 Alpha virt. eigenvalues --    0.83103   0.83429   0.83553   0.84336   0.84539
 Alpha virt. eigenvalues --    0.85587   0.86470   0.86923   0.88377   0.88564
 Alpha virt. eigenvalues --    0.88945   0.89630   0.89916   0.90951   0.91262
 Alpha virt. eigenvalues --    0.91785   0.92683   0.93127   0.94326   0.94675
 Alpha virt. eigenvalues --    0.95215   0.95403   0.96684   0.97092   0.97369
 Alpha virt. eigenvalues --    0.97705   0.98522   0.98829   0.99021   0.99309
 Alpha virt. eigenvalues --    0.99551   0.99748   0.99863   1.00255   1.00348
 Alpha virt. eigenvalues --    1.00561   1.00999   1.01124   1.02080   1.02329
 Alpha virt. eigenvalues --    1.02379   1.02852   1.03133   1.04171   1.04645
 Alpha virt. eigenvalues --    1.05339   1.05795   1.05871   1.06277   1.06334
 Alpha virt. eigenvalues --    1.08139   1.08640   1.09373   1.09635   1.10185
 Alpha virt. eigenvalues --    1.11013   1.11366   1.11688   1.12870   1.14564
 Alpha virt. eigenvalues --    1.14738   1.16038   1.16922   1.17105   1.17390
 Alpha virt. eigenvalues --    1.18291   1.18606   1.21020   1.21502   1.22636
 Alpha virt. eigenvalues --    1.23958   1.25391   1.25807   1.27116   1.27927
 Alpha virt. eigenvalues --    1.28398   1.29055   1.29496   1.30489   1.31566
 Alpha virt. eigenvalues --    1.33356   1.33668   1.34833   1.35714   1.36176
 Alpha virt. eigenvalues --    1.36574   1.38945   1.39220   1.40612   1.42020
 Alpha virt. eigenvalues --    1.42245   1.42487   1.42724   1.42940   1.43435
 Alpha virt. eigenvalues --    1.44518   1.44756   1.44959   1.45954   1.46787
 Alpha virt. eigenvalues --    1.48259   1.48448   1.49863   1.51068   1.51580
 Alpha virt. eigenvalues --    1.51957   1.52161   1.52481   1.52682   1.52959
 Alpha virt. eigenvalues --    1.53200   1.53212   1.53345   1.53722   1.53924
 Alpha virt. eigenvalues --    1.55785   1.55985   1.56363   1.56669   1.57035
 Alpha virt. eigenvalues --    1.57212   1.58389   1.58761   1.59649   1.59775
 Alpha virt. eigenvalues --    1.60236   1.60442   1.61083   1.61813   1.62357
 Alpha virt. eigenvalues --    1.62774   1.63189   1.63995   1.66046   1.66106
 Alpha virt. eigenvalues --    1.66760   1.67067   1.67533   1.68022   1.70879
 Alpha virt. eigenvalues --    1.70942   1.71006   1.71139   1.71207   1.71445
 Alpha virt. eigenvalues --    1.72563   1.73714   1.74035   1.74277   1.75330
 Alpha virt. eigenvalues --    1.75474   1.75663   1.76115   1.76577   1.76780
 Alpha virt. eigenvalues --    1.77421   1.79105   1.79390   1.80350   1.80457
 Alpha virt. eigenvalues --    1.80525   1.80793   1.82730   1.83050   1.84575
 Alpha virt. eigenvalues --    1.85289   1.87360   1.87857   1.88005   1.88446
 Alpha virt. eigenvalues --    1.88514   1.88761   1.88890   1.89050   1.89557
 Alpha virt. eigenvalues --    1.89699   1.89745   1.90726   1.90766   1.91315
 Alpha virt. eigenvalues --    1.91601   1.92214   1.93991   1.94256   1.94613
 Alpha virt. eigenvalues --    1.94956   1.95266   1.95910   1.96164   1.98144
 Alpha virt. eigenvalues --    1.98251   1.98607   1.98821   1.99372   1.99525
 Alpha virt. eigenvalues --    2.00250   2.03567   2.04392   2.04497   2.05058
 Alpha virt. eigenvalues --    2.05222   2.05697   2.05881   2.07155   2.07565
 Alpha virt. eigenvalues --    2.12127   2.12435   2.13409   2.14367   2.15993
 Alpha virt. eigenvalues --    2.16114   2.17593   2.18102   2.18524   2.18955
 Alpha virt. eigenvalues --    2.22339   2.22475   2.22915   2.23507   2.24200
 Alpha virt. eigenvalues --    2.24608   2.25036   2.25613   2.26312   2.26496
 Alpha virt. eigenvalues --    2.27426   2.27563   2.27858   2.28100   2.28486
 Alpha virt. eigenvalues --    2.29189   2.29266   2.29852   2.30082   2.30212
 Alpha virt. eigenvalues --    2.30593   2.33109   2.34488   2.34862   2.35248
 Alpha virt. eigenvalues --    2.36568   2.37018   2.38143   2.39060   2.39800
 Alpha virt. eigenvalues --    2.41805   2.41966   2.43377   2.43579   2.44736
 Alpha virt. eigenvalues --    2.45556   2.48306   2.48626   2.49251   2.50197
 Alpha virt. eigenvalues --    2.52714   2.52868   2.55968   2.56091   2.56573
 Alpha virt. eigenvalues --    2.57448   2.57583   2.57714   2.57852   2.57960
 Alpha virt. eigenvalues --    2.58615   2.58883   2.59833   2.60077   2.60273
 Alpha virt. eigenvalues --    2.60305   2.60391   2.60718   2.61110   2.61234
 Alpha virt. eigenvalues --    2.61992   2.62259   2.62323   2.62533   2.62668
 Alpha virt. eigenvalues --    2.63191   2.63555   2.64435   2.64553   2.64647
 Alpha virt. eigenvalues --    2.65333   2.65984   2.66393   2.66716   2.67560
 Alpha virt. eigenvalues --    2.67813   2.68527   2.68778   2.69612   2.70544
 Alpha virt. eigenvalues --    2.71234   2.71497   2.72185   2.72715   2.72889
 Alpha virt. eigenvalues --    2.72982   2.73947   2.74610   2.75286   2.75911
 Alpha virt. eigenvalues --    2.76605   2.77115   2.78418   2.79342   2.79673
 Alpha virt. eigenvalues --    2.80267   2.81397   2.82291   2.83012   2.83669
 Alpha virt. eigenvalues --    2.83934   2.84095   2.84260   2.84305   2.84842
 Alpha virt. eigenvalues --    2.85322   2.87825   2.88091   2.88965   2.89217
 Alpha virt. eigenvalues --    2.89539   2.89870   2.90427   2.92263   2.92883
 Alpha virt. eigenvalues --    2.94001   2.95770   2.96505   2.96843   2.96990
 Alpha virt. eigenvalues --    2.97738   3.01112   3.01436   3.03139   3.03539
 Alpha virt. eigenvalues --    3.04868   3.05640   3.06604   3.08928   3.12314
 Alpha virt. eigenvalues --    3.13093   3.13856   3.15050   3.15092   3.17061
 Alpha virt. eigenvalues --    3.22900   3.23376   3.24703   3.27944   3.30946
 Alpha virt. eigenvalues --    3.31249   3.32860   3.33072   3.34275   3.35233
 Alpha virt. eigenvalues --    3.37481   3.38819   3.39812   3.41347   3.43992
 Alpha virt. eigenvalues --    3.44288   3.44549   3.44814   3.45026   3.45492
 Alpha virt. eigenvalues --    3.46031   3.46100   3.46342   3.55861   3.58234
 Alpha virt. eigenvalues --    3.59223   3.59478   3.62153   3.63221   3.63387
 Alpha virt. eigenvalues --    3.64091   3.70225   3.72715   3.75436   3.77532
 Alpha virt. eigenvalues --    3.83233   3.84149   3.84760   3.85081   3.86440
 Alpha virt. eigenvalues --    3.87654   3.88516   3.89148   3.94955   3.95286
 Alpha virt. eigenvalues --    3.96259   3.97278   3.99231   3.99506   4.00444
 Alpha virt. eigenvalues --    4.01150   4.03086   4.03650   4.04743   4.06116
 Alpha virt. eigenvalues --    4.09201   4.09617   4.09768   4.10052   4.15749
 Alpha virt. eigenvalues --    4.16430   4.26711   4.26858   4.41106   4.49053
 Alpha virt. eigenvalues --    4.49601   4.51366   4.61561   4.61840   4.80286
 Alpha virt. eigenvalues --    4.80421   4.81694   4.81860   5.07672   5.08267
 Alpha virt. eigenvalues --    5.22790   5.23284   5.60675   5.61306   5.62348
 Alpha virt. eigenvalues --    5.63246   5.80108   5.94584   6.04653   7.66681
 Alpha virt. eigenvalues --    8.01788   8.08057   9.54742   9.73620  23.47635
 Alpha virt. eigenvalues --   23.48079  23.60909  23.60962  23.76416  23.77068
 Alpha virt. eigenvalues --   23.87243  23.87267  23.90752  23.90782  23.92208
 Alpha virt. eigenvalues --   23.92330  23.97663  23.97764  24.05181  24.05216
 Alpha virt. eigenvalues --   24.06602  24.06823  24.08098  24.08237  24.11519
 Alpha virt. eigenvalues --   24.11665  24.14215  24.14421  24.17182  24.17317
 Alpha virt. eigenvalues --   25.60560  25.63001  25.65951  25.66902  25.74913
 Alpha virt. eigenvalues --   25.84784  26.41686  33.66968  33.90622  33.96011
 Alpha virt. eigenvalues --   35.36563  35.36623  35.48026  35.48573  35.60079
 Alpha virt. eigenvalues --   35.60177  35.64322  35.65198 147.21149 215.46166
 Alpha virt. eigenvalues --  215.70513 777.04474
  Beta  occ. eigenvalues -- -256.00480-101.41657-101.41583 -29.89889 -25.78939
  Beta  occ. eigenvalues --  -25.77846 -25.77589 -14.43073 -14.43013 -14.38724
  Beta  occ. eigenvalues --  -14.38696 -14.36133 -14.36102 -14.33301 -14.33277
  Beta  occ. eigenvalues --  -10.24666 -10.24652 -10.23876 -10.23847 -10.23827
  Beta  occ. eigenvalues --  -10.23803 -10.22475 -10.22449 -10.22099 -10.22077
  Beta  occ. eigenvalues --  -10.20527 -10.20502 -10.20384 -10.20307 -10.19920
  Beta  occ. eigenvalues --  -10.19890 -10.19865 -10.19843 -10.19786 -10.19714
  Beta  occ. eigenvalues --  -10.19708 -10.19641 -10.19576 -10.19478 -10.19312
  Beta  occ. eigenvalues --  -10.19285  -9.33098  -9.33026  -7.09039  -7.08968
  Beta  occ. eigenvalues --   -7.08827  -7.08822  -7.08754  -7.08749  -3.30355
  Beta  occ. eigenvalues --   -2.07741  -2.07101  -2.06786  -1.12758  -1.12720
  Beta  occ. eigenvalues --   -0.97154  -0.97089  -0.95169  -0.95131  -0.87730
  Beta  occ. eigenvalues --   -0.87679  -0.84524  -0.84479  -0.82314  -0.82280
  Beta  occ. eigenvalues --   -0.78750  -0.78708  -0.77775  -0.77731  -0.77012
  Beta  occ. eigenvalues --   -0.76965  -0.68813  -0.68746  -0.68368  -0.67931
  Beta  occ. eigenvalues --   -0.67581  -0.67528  -0.65184  -0.65039  -0.64020
  Beta  occ. eigenvalues --   -0.63962  -0.62048  -0.61883  -0.60106  -0.60074
  Beta  occ. eigenvalues --   -0.57865  -0.57734  -0.54379  -0.54113  -0.51774
  Beta  occ. eigenvalues --   -0.51702  -0.51226  -0.51176  -0.50462  -0.50446
  Beta  occ. eigenvalues --   -0.49343  -0.49104  -0.48554  -0.48501  -0.47265
  Beta  occ. eigenvalues --   -0.47169  -0.46035  -0.45880  -0.45194  -0.44992
  Beta  occ. eigenvalues --   -0.44936  -0.44779  -0.42924  -0.42486  -0.42454
  Beta  occ. eigenvalues --   -0.42380  -0.40108  -0.39971  -0.39614  -0.39222
  Beta  occ. eigenvalues --   -0.38784  -0.38616  -0.37948  -0.37648  -0.37571
  Beta  occ. eigenvalues --   -0.36630  -0.34390  -0.34264  -0.32971  -0.31441
  Beta  occ. eigenvalues --   -0.31412  -0.31284  -0.30604  -0.30514  -0.30147
  Beta  occ. eigenvalues --   -0.29998  -0.28101  -0.28033  -0.27415  -0.27271
  Beta  occ. eigenvalues --   -0.25797  -0.24979  -0.24893  -0.23430  -0.21638
  Beta  occ. eigenvalues --   -0.21614  -0.21154  -0.20995  -0.16447
  Beta virt. eigenvalues --   -0.06187  -0.06102  -0.05707  -0.05300  -0.03809
  Beta virt. eigenvalues --   -0.03577  -0.03406  -0.03303  -0.00695  -0.00486
  Beta virt. eigenvalues --    0.00978   0.01277   0.01634   0.02416   0.02659
  Beta virt. eigenvalues --    0.03422   0.03787   0.04549   0.05056   0.05242
  Beta virt. eigenvalues --    0.05466   0.06027   0.06094   0.06915   0.07261
  Beta virt. eigenvalues --    0.08193   0.08597   0.09461   0.09617   0.10238
  Beta virt. eigenvalues --    0.10506   0.10634   0.11833   0.12111   0.12725
  Beta virt. eigenvalues --    0.13728   0.14156   0.14522   0.14729   0.14956
  Beta virt. eigenvalues --    0.16485   0.16615   0.17324   0.17664   0.18308
  Beta virt. eigenvalues --    0.18894   0.19271   0.19380   0.21784   0.21896
  Beta virt. eigenvalues --    0.23265   0.23480   0.24379   0.24630   0.24902
  Beta virt. eigenvalues --    0.25667   0.25840   0.26542   0.26573   0.26916
  Beta virt. eigenvalues --    0.26939   0.27310   0.27661   0.28218   0.28591
  Beta virt. eigenvalues --    0.28838   0.29204   0.29435   0.30131   0.30539
  Beta virt. eigenvalues --    0.31899   0.32532   0.32841   0.33519   0.33716
  Beta virt. eigenvalues --    0.34271   0.34498   0.34927   0.35485   0.35801
  Beta virt. eigenvalues --    0.36038   0.36139   0.36715   0.36954   0.37195
  Beta virt. eigenvalues --    0.37323   0.37586   0.38070   0.38504   0.38862
  Beta virt. eigenvalues --    0.39061   0.39246   0.39319   0.39520   0.39951
  Beta virt. eigenvalues --    0.40221   0.40579   0.40687   0.40820   0.41336
  Beta virt. eigenvalues --    0.41465   0.41635   0.41988   0.42097   0.42230
  Beta virt. eigenvalues --    0.42666   0.42781   0.43332   0.43526   0.44249
  Beta virt. eigenvalues --    0.44441   0.45044   0.45808   0.46341   0.46829
  Beta virt. eigenvalues --    0.46874   0.47066   0.47526   0.47953   0.48389
  Beta virt. eigenvalues --    0.49015   0.49286   0.49601   0.50539   0.51092
  Beta virt. eigenvalues --    0.51298   0.51666   0.52092   0.52698   0.53435
  Beta virt. eigenvalues --    0.54463   0.54598   0.54857   0.55324   0.55484
  Beta virt. eigenvalues --    0.56093   0.56671   0.56750   0.56895   0.57058
  Beta virt. eigenvalues --    0.57624   0.58374   0.58548   0.58666   0.58728
  Beta virt. eigenvalues --    0.58840   0.59026   0.59739   0.60070   0.60415
  Beta virt. eigenvalues --    0.60537   0.60883   0.61101   0.61221   0.61718
  Beta virt. eigenvalues --    0.61844   0.62137   0.63218   0.63532   0.63871
  Beta virt. eigenvalues --    0.64206   0.65400   0.65853   0.66932   0.67114
  Beta virt. eigenvalues --    0.67313   0.67805   0.68450   0.68849   0.68909
  Beta virt. eigenvalues --    0.69727   0.70083   0.70803   0.71345   0.71669
  Beta virt. eigenvalues --    0.72087   0.72241   0.72659   0.72937   0.73335
  Beta virt. eigenvalues --    0.73689   0.74534   0.74711   0.75595   0.75872
  Beta virt. eigenvalues --    0.76199   0.76703   0.77096   0.77757   0.77885
  Beta virt. eigenvalues --    0.78516   0.79095   0.80129   0.80416   0.80684
  Beta virt. eigenvalues --    0.81545   0.81775   0.82143   0.82418   0.83151
  Beta virt. eigenvalues --    0.83585   0.83661   0.84478   0.84760   0.85699
  Beta virt. eigenvalues --    0.86580   0.87082   0.88439   0.88762   0.89655
  Beta virt. eigenvalues --    0.90263   0.91052   0.91395   0.91922   0.92317
  Beta virt. eigenvalues --    0.92999   0.93503   0.94747   0.95264   0.95371
  Beta virt. eigenvalues --    0.95598   0.96897   0.97447   0.97555   0.98313
  Beta virt. eigenvalues --    0.98785   0.99101   0.99255   0.99561   0.99802
  Beta virt. eigenvalues --    1.00047   1.00151   1.00303   1.00598   1.00759
  Beta virt. eigenvalues --    1.01032   1.01242   1.02153   1.02399   1.02517
  Beta virt. eigenvalues --    1.02899   1.04009   1.04428   1.04788   1.05432
  Beta virt. eigenvalues --    1.05838   1.05900   1.06319   1.06409   1.08162
  Beta virt. eigenvalues --    1.08663   1.09401   1.09752   1.10321   1.11046
  Beta virt. eigenvalues --    1.11409   1.11719   1.13024   1.14764   1.15092
  Beta virt. eigenvalues --    1.16423   1.17203   1.17431   1.18049   1.18597
  Beta virt. eigenvalues --    1.19226   1.21201   1.21628   1.23182   1.24466
  Beta virt. eigenvalues --    1.25870   1.26877   1.27179   1.28066   1.28776
  Beta virt. eigenvalues --    1.29594   1.30097   1.30572   1.31758   1.33461
  Beta virt. eigenvalues --    1.34068   1.35445   1.36555   1.37648   1.39404
  Beta virt. eigenvalues --    1.40831   1.41682   1.41986   1.42358   1.42505
  Beta virt. eigenvalues --    1.42886   1.42969   1.43523   1.44615   1.44902
  Beta virt. eigenvalues --    1.45232   1.45869   1.46040   1.46867   1.48310
  Beta virt. eigenvalues --    1.48499   1.50247   1.51518   1.51654   1.52086
  Beta virt. eigenvalues --    1.52248   1.52629   1.53024   1.53174   1.53247
  Beta virt. eigenvalues --    1.53328   1.53557   1.53950   1.54167   1.55864
  Beta virt. eigenvalues --    1.56018   1.56475   1.56743   1.57065   1.57279
  Beta virt. eigenvalues --    1.58432   1.58795   1.59706   1.59826   1.60291
  Beta virt. eigenvalues --    1.60597   1.61386   1.61891   1.62656   1.63014
  Beta virt. eigenvalues --    1.63988   1.64620   1.66156   1.66212   1.66904
  Beta virt. eigenvalues --    1.67172   1.67672   1.68139   1.70922   1.70990
  Beta virt. eigenvalues --    1.71125   1.71303   1.71556   1.71605   1.73362
  Beta virt. eigenvalues --    1.74077   1.74171   1.74634   1.75407   1.75509
  Beta virt. eigenvalues --    1.75768   1.76417   1.76666   1.76944   1.77477
  Beta virt. eigenvalues --    1.79146   1.79627   1.80526   1.80564   1.80979
  Beta virt. eigenvalues --    1.81178   1.82757   1.83787   1.85835   1.86196
  Beta virt. eigenvalues --    1.87913   1.87939   1.88383   1.88556   1.88588
  Beta virt. eigenvalues --    1.88797   1.88951   1.89072   1.89603   1.89714
  Beta virt. eigenvalues --    1.89837   1.90795   1.90865   1.91410   1.91664
  Beta virt. eigenvalues --    1.93012   1.94292   1.94640   1.95007   1.95225
  Beta virt. eigenvalues --    1.96038   1.96302   1.96681   1.98195   1.98272
  Beta virt. eigenvalues --    1.98680   1.98945   1.99554   1.99693   2.00818
  Beta virt. eigenvalues --    2.04418   2.04492   2.04720   2.05349   2.05419
  Beta virt. eigenvalues --    2.05905   2.06031   2.07641   2.08570   2.12159
  Beta virt. eigenvalues --    2.12473   2.13526   2.14427   2.16036   2.16174
  Beta virt. eigenvalues --    2.17670   2.18163   2.18622   2.19084   2.22446
  Beta virt. eigenvalues --    2.22526   2.23181   2.23888   2.24225   2.24749
  Beta virt. eigenvalues --    2.25489   2.25797   2.26467   2.26661   2.27529
  Beta virt. eigenvalues --    2.27661   2.28056   2.28209   2.28570   2.29264
  Beta virt. eigenvalues --    2.29351   2.29939   2.30164   2.30302   2.30750
  Beta virt. eigenvalues --    2.33218   2.34553   2.34931   2.35278   2.36666
  Beta virt. eigenvalues --    2.37058   2.38589   2.39136   2.40332   2.41925
  Beta virt. eigenvalues --    2.42157   2.43501   2.43647   2.45089   2.45682
  Beta virt. eigenvalues --    2.48364   2.48683   2.49381   2.50244   2.52726
  Beta virt. eigenvalues --    2.52879   2.56036   2.56156   2.56674   2.57492
  Beta virt. eigenvalues --    2.57611   2.57732   2.57887   2.57993   2.58648
  Beta virt. eigenvalues --    2.58915   2.59839   2.60093   2.60305   2.60359
  Beta virt. eigenvalues --    2.60413   2.60754   2.61192   2.61323   2.62009
  Beta virt. eigenvalues --    2.62278   2.62335   2.62544   2.62771   2.63214
  Beta virt. eigenvalues --    2.63644   2.64504   2.64609   2.64701   2.65395
  Beta virt. eigenvalues --    2.66019   2.66471   2.66869   2.67633   2.67910
  Beta virt. eigenvalues --    2.68608   2.68888   2.69668   2.70632   2.71314
  Beta virt. eigenvalues --    2.71537   2.72255   2.72764   2.72930   2.73171
  Beta virt. eigenvalues --    2.74044   2.74904   2.75362   2.75951   2.76750
  Beta virt. eigenvalues --    2.77246   2.78499   2.79405   2.79720   2.80433
  Beta virt. eigenvalues --    2.81539   2.82665   2.83616   2.83915   2.84091
  Beta virt. eigenvalues --    2.84349   2.87524   2.88808   2.88956   2.89274
  Beta virt. eigenvalues --    2.89608   2.89834   2.92236   2.93242   2.93389
  Beta virt. eigenvalues --    2.93896   2.94342   2.94893   2.95973   2.96573
  Beta virt. eigenvalues --    2.96828   2.96997   2.97289   2.98881   3.01214
  Beta virt. eigenvalues --    3.02853   3.03163   3.03636   3.04048   3.06659
  Beta virt. eigenvalues --    3.06820   3.08977   3.09177   3.12352   3.13121
  Beta virt. eigenvalues --    3.14163   3.15099   3.15393   3.17814   3.23148
  Beta virt. eigenvalues --    3.23508   3.24902   3.28006   3.30953   3.31263
  Beta virt. eigenvalues --    3.32896   3.33081   3.34394   3.35317   3.38166
  Beta virt. eigenvalues --    3.38989   3.40869   3.41388   3.44000   3.44555
  Beta virt. eigenvalues --    3.44801   3.45030   3.45359   3.46031   3.46123
  Beta virt. eigenvalues --    3.46341   3.49591   3.55934   3.58332   3.59482
  Beta virt. eigenvalues --    3.59845   3.62509   3.63236   3.63393   3.64141
  Beta virt. eigenvalues --    3.70423   3.72821   3.75683   3.77610   3.83290
  Beta virt. eigenvalues --    3.84200   3.84826   3.85149   3.86585   3.87774
  Beta virt. eigenvalues --    3.88563   3.89218   3.94958   3.95288   3.96355
  Beta virt. eigenvalues --    3.97374   3.99255   3.99519   4.00486   4.01159
  Beta virt. eigenvalues --    4.03149   4.03691   4.04775   4.06193   4.09208
  Beta virt. eigenvalues --    4.09622   4.09777   4.10054   4.15830   4.16522
  Beta virt. eigenvalues --    4.26736   4.26883   4.41351   4.49127   4.49656
  Beta virt. eigenvalues --    4.51787   4.61702   4.62033   4.80342   4.80480
  Beta virt. eigenvalues --    4.81698   4.81865   5.07684   5.08281   5.22858
  Beta virt. eigenvalues --    5.23354   5.61497   5.62117   5.75756   5.76299
  Beta virt. eigenvalues --    5.87894   6.05826   6.18570   7.80586   8.12281
  Beta virt. eigenvalues --    8.19375   9.54957   9.73764  23.47636  23.48080
  Beta virt. eigenvalues --   23.60910  23.60962  23.76418  23.77069  23.87241
  Beta virt. eigenvalues --   23.87265  23.90753  23.90783  23.92208  23.92330
  Beta virt. eigenvalues --   23.97662  23.97761  24.05182  24.05217  24.06604
  Beta virt. eigenvalues --   24.06824  24.08098  24.08238  24.11521  24.11666
  Beta virt. eigenvalues --   24.14216  24.14422  24.17183  24.17317  25.60687
  Beta virt. eigenvalues --   25.63159  25.66075  25.67028  25.75094  25.88457
  Beta virt. eigenvalues --   26.48922  33.77129  33.98510  34.04432  35.36600
  Beta virt. eigenvalues --   35.36659  35.48042  35.48589  35.60183  35.60282
  Beta virt. eigenvalues --   35.64446  35.65322 147.25104 215.46242 215.70589
  Beta virt. eigenvalues --  777.05241
          Condensed to atoms (all electrons):
          Atomic-Atomic Spin Densities.
 Mulliken charges and spin densities:
               1          2
     1  Fe   1.373279   3.738964
     2  Cl  -0.760130   0.086065
     3  N   -0.497517   0.017637
     4  N   -0.396548   0.013941
     5  N    0.023938   0.002519
     6  N   -0.342975   0.003381
     7  C    0.161603  -0.003176
     8  H    0.112940   0.001546
     9  C   -0.181629   0.002100
    10  H    0.106224   0.000615
    11  C    0.002600  -0.002162
    12  H    0.107022   0.000056
    13  C   -0.094706   0.002124
    14  H    0.095116   0.000395
    15  C    0.232382   0.001727
    16  C    0.118428   0.002593
    17  C    0.139036  -0.000343
    18  H    0.131422   0.000064
    19  Cl  -0.761699   0.086001
    20  N   -0.499451   0.017761
    21  N   -0.394873   0.014089
    22  N    0.025012   0.002505
    23  N   -0.349494   0.003517
    24  C    0.159903  -0.003164
    25  H    0.114765   0.001553
    26  C   -0.181394   0.001993
    27  H    0.106411   0.000632
    28  C    0.002208  -0.002103
    29  H    0.107125   0.000053
    30  C   -0.093799   0.002050
    31  H    0.095441   0.000411
    32  C    0.234281   0.001857
    33  C    0.115090   0.002500
    34  C    0.143414  -0.000413
    35  H    0.130270   0.000091
    36  C    0.190264   0.000616
    37  C   -0.086299   0.000351
    38  C   -0.042876   0.000504
    39  C   -0.097016  -0.000163
    40  C   -0.098145  -0.000239
    41  C   -0.078153   0.000457
    42  H    0.113383  -0.000004
    43  H    0.139837  -0.000033
    44  H    0.104796   0.000023
    45  H    0.106785   0.000012
    46  H    0.104217  -0.000027
    47  C    0.206931   0.000774
    48  C   -0.091695   0.000189
    49  C   -0.048830   0.000084
    50  C   -0.097400   0.000026
    51  C   -0.096526  -0.000042
    52  C   -0.078232   0.000082
    53  H    0.114369   0.000000
    54  H    0.136649  -0.000006
    55  H    0.104694   0.000020
    56  H    0.105712   0.000001
    57  H    0.103843  -0.000005
 Sum of Mulliken charges =   0.00000   4.00000
 Mulliken charges and spin densities with hydrogens summed into heavy atoms:
               1          2
     1  Fe   1.373279   3.738964
     2  Cl  -0.760130   0.086065
     3  N   -0.497517   0.017637
     4  N   -0.396548   0.013941
     5  N    0.023938   0.002519
     6  N   -0.342975   0.003381
     7  C    0.274543  -0.001630
     9  C   -0.075405   0.002715
    11  C    0.109622  -0.002105
    13  C    0.000409   0.002519
    15  C    0.232382   0.001727
    16  C    0.118428   0.002593
    17  C    0.270457  -0.000279
    19  Cl  -0.761699   0.086001
    20  N   -0.499451   0.017761
    21  N   -0.394873   0.014089
    22  N    0.025012   0.002505
    23  N   -0.349494   0.003517
    24  C    0.274668  -0.001611
    26  C   -0.074983   0.002625
    28  C    0.109332  -0.002050
    30  C    0.001642   0.002461
    32  C    0.234281   0.001857
    33  C    0.115090   0.002500
    34  C    0.273684  -0.000323
    36  C    0.190264   0.000616
    37  C    0.027084   0.000348
    38  C    0.096962   0.000471
    39  C    0.007779  -0.000140
    40  C    0.008640  -0.000226
    41  C    0.026064   0.000430
    47  C    0.206931   0.000774
    48  C    0.022674   0.000189
    49  C    0.087819   0.000078
    50  C    0.007294   0.000046
    51  C    0.009186  -0.000042
    52  C    0.025610   0.000077
 Electronic spatial extent (au):  <R**2>=          21926.2937
 Charge=              0.0000 electrons
 Dipole moment (field-independent basis, Debye):
    X=              0.1618    Y=              3.6387    Z=             -0.0314  Tot=              3.6425
 Quadrupole moment (field-independent basis, Debye-Ang):
   XX=           -143.8149   YY=           -170.6905   ZZ=           -275.0866
   XY=              0.0546   XZ=             -9.4057   YZ=              1.7499
 Traceless Quadrupole moment (field-independent basis, Debye-Ang):
   XX=             52.7158   YY=             25.8402   ZZ=            -78.5559
   XY=              0.0546   XZ=             -9.4057   YZ=              1.7499
 Octapole moment (field-independent basis, Debye-Ang**2):
  XXX=             -6.6157  YYY=            -43.0689  ZZZ=             -0.9424  XYY=              5.8699
  XXY=              7.0823  XXZ=            -60.4521  XZZ=              1.5383  YZZ=             52.8057
  YYZ=             24.1288  XYZ=             58.1346
 Hexadecapole moment (field-independent basis, Debye-Ang**3):
 XXXX=         -12339.1234 YYYY=         -11680.5299 ZZZZ=          -1869.0478 XXXY=             92.1579
 XXXZ=           -120.3291 YYYX=            -22.3566 YYYZ=            117.1297 ZZZX=            -23.6066
 ZZZY=             11.5194 XXYY=          -3615.0278 XXZZ=          -2818.4897 YYZZ=          -2786.5788
 XXYZ=           -209.8903 YYXZ=            -34.2676 ZZXY=              2.4689
 N-N= 4.842263520552D+03 E-N=-1.823663941742D+04  KE= 3.616541848030D+03
                          Isotropic Fermi Contact Couplings
        Atom                 a.u.       MegaHertz       Gauss      10(-4) cm-1
     1  Fe(57)            -0.56479     -20.47909      -7.30745      -6.83109
     2  Cl(35)             0.05417       5.93776       2.11874       1.98062
     3  N(14)              0.07110       5.74309       2.04928       1.91569
     4  N(14)              0.08740       7.05967       2.51907       2.35485
     5  N(14)              0.01140       0.92124       0.32872       0.30729
     6  N(14)              0.00963       0.77814       0.27766       0.25956
     7  C(13)             -0.00201      -0.56415      -0.20130      -0.18818
     8  H(1)               0.00041       0.46316       0.16527       0.15449
     9  C(13)              0.00163       0.45774       0.16333       0.15269
    10  H(1)               0.00012       0.13584       0.04847       0.04531
    11  C(13)             -0.00002      -0.00534      -0.00190      -0.00178
    12  H(1)               0.00001       0.01080       0.00385       0.00360
    13  C(13)              0.00167       0.46963       0.16757       0.15665
    14  H(1)               0.00013       0.14814       0.05286       0.04941
    15  C(13)             -0.00182      -0.51209      -0.18273      -0.17081
    16  C(13)             -0.00058      -0.16327      -0.05826      -0.05446
    17  C(13)              0.00037       0.10259       0.03661       0.03422
    18  H(1)               0.00003       0.03632       0.01296       0.01212
    19  Cl(35)             0.05447       5.97028       2.13034       1.99147
    20  N(14)              0.07159       5.78292       2.06349       1.92898
    21  N(14)              0.08756       7.07263       2.52369       2.35917
    22  N(14)              0.01137       0.91876       0.32784       0.30646
    23  N(14)              0.00947       0.76483       0.27291       0.25512
    24  C(13)             -0.00208      -0.58557      -0.20895      -0.19533
    25  H(1)               0.00042       0.47451       0.16932       0.15828
    26  C(13)              0.00164       0.45952       0.16397       0.15328
    27  H(1)               0.00012       0.13893       0.04958       0.04634
    28  C(13)             -0.00001      -0.00178      -0.00064      -0.00059
    29  H(1)               0.00001       0.00981       0.00350       0.00327
    30  C(13)              0.00169       0.47430       0.16924       0.15821
    31  H(1)               0.00014       0.15304       0.05461       0.05105
    32  C(13)             -0.00183      -0.51543      -0.18392      -0.17193
    33  C(13)             -0.00059      -0.16606      -0.05925      -0.05539
    34  C(13)              0.00034       0.09467       0.03378       0.03158
    35  H(1)               0.00003       0.03547       0.01266       0.01183
    36  C(13)              0.00051       0.14388       0.05134       0.04799
    37  C(13)              0.00020       0.05724       0.02042       0.01909
    38  C(13)              0.00001       0.00258       0.00092       0.00086
    39  C(13)              0.00005       0.01285       0.00459       0.00429
    40  C(13)             -0.00003      -0.00707      -0.00252      -0.00236
    41  C(13)              0.00003       0.00778       0.00278       0.00259
    42  H(1)               0.00001       0.00583       0.00208       0.00194
    43  H(1)               0.00000      -0.00080      -0.00028      -0.00027
    44  H(1)               0.00001       0.00811       0.00289       0.00270
    45  H(1)               0.00000       0.00392       0.00140       0.00131
    46  H(1)              -0.00001      -0.00707      -0.00252      -0.00236
    47  C(13)              0.00050       0.14078       0.05024       0.04696
    48  C(13)              0.00034       0.09570       0.03415       0.03192
    49  C(13)             -0.00003      -0.00863      -0.00308      -0.00288
    50  C(13)              0.00011       0.03048       0.01088       0.01017
    51  C(13)             -0.00001      -0.00190      -0.00068      -0.00063
    52  C(13)              0.00000      -0.00005      -0.00002      -0.00002
    53  H(1)               0.00001       0.01271       0.00453       0.00424
    54  H(1)               0.00001       0.00888       0.00317       0.00296
    55  H(1)               0.00001       0.00815       0.00291       0.00272
    56  H(1)               0.00000       0.00047       0.00017       0.00016
    57  H(1)               0.00000      -0.00053      -0.00019      -0.00018
 --------------------------------------------------------
       Center         ----  Spin Dipole Couplings  ----
                      3XX-RR        3YY-RR        3ZZ-RR
 --------------------------------------------------------
     1   Atom       -0.611865     -1.657594      2.269459
     2   Atom       -0.087910     -0.135302      0.223212
     3   Atom        0.070061     -0.007185     -0.062875
     4   Atom        0.096572     -0.021319     -0.075252
     5   Atom       -0.002440      0.017219     -0.014779
     6   Atom        0.008346     -0.001768     -0.006579
     7   Atom       -0.002760      0.020978     -0.018218
     8   Atom       -0.012751      0.026723     -0.013972
     9   Atom        0.001311      0.003355     -0.004666
    10   Atom       -0.000822      0.004167     -0.003344
    11   Atom        0.005423      0.000748     -0.006171
    12   Atom        0.002451     -0.000128     -0.002323
    13   Atom        0.009856     -0.004829     -0.005028
    14   Atom        0.007403     -0.003607     -0.003796
    15   Atom        0.033326     -0.011948     -0.021378
    16   Atom        0.033838     -0.014538     -0.019299
    17   Atom        0.012298     -0.003332     -0.008966
    18   Atom        0.006844     -0.002803     -0.004041
    19   Atom       -0.088718     -0.136775      0.225493
    20   Atom        0.088663     -0.023932     -0.064731
    21   Atom        0.079270     -0.004162     -0.075108
    22   Atom       -0.006041      0.020472     -0.014431
    23   Atom        0.006043      0.000007     -0.006050
    24   Atom        0.000505      0.017304     -0.017809
    25   Atom       -0.010972      0.024091     -0.013119
    26   Atom        0.002895      0.001783     -0.004678
    27   Atom       -0.000018      0.003287     -0.003269
    28   Atom        0.006464     -0.000307     -0.006157
    29   Atom        0.003014     -0.000653     -0.002361
    30   Atom        0.011068     -0.005809     -0.005259
    31   Atom        0.007772     -0.003869     -0.003902
    32   Atom        0.035254     -0.013650     -0.021604
    33   Atom        0.032174     -0.012559     -0.019615
    34   Atom        0.010928     -0.001970     -0.008958
    35   Atom        0.006246     -0.002200     -0.004046
    36   Atom        0.000735      0.003271     -0.004006
    37   Atom        0.001113      0.000585     -0.001698
    38   Atom       -0.000574      0.002906     -0.002332
    39   Atom        0.000509      0.000737     -0.001245
    40   Atom       -0.000386      0.001851     -0.001465
    41   Atom       -0.000026      0.000856     -0.000830
    42   Atom        0.001838     -0.000144     -0.001694
    43   Atom       -0.001818      0.004660     -0.002843
    44   Atom        0.000479      0.000352     -0.000832
    45   Atom       -0.000639      0.001658     -0.001019
    46   Atom       -0.000060      0.000792     -0.000732
    47   Atom        0.000017      0.003790     -0.003807
    48   Atom        0.000971      0.000883     -0.001854
    49   Atom       -0.001134      0.003755     -0.002620
    50   Atom        0.000221      0.000985     -0.001207
    51   Atom       -0.000721      0.002189     -0.001468
    52   Atom       -0.000247      0.001213     -0.000966
    53   Atom        0.001699      0.000013     -0.001712
    54   Atom       -0.002478      0.005811     -0.003333
    55   Atom        0.000333      0.000450     -0.000782
    56   Atom       -0.000847      0.002008     -0.001161
    57   Atom       -0.000213      0.000931     -0.000718
 --------------------------------------------------------
                        XY            XZ            YZ
 --------------------------------------------------------
     1   Atom       -0.033383      0.302462      0.111571
     2   Atom        0.026154      0.058320      0.053114
     3   Atom       -0.105940     -0.026485      0.017622
     4   Atom        0.098338      0.005635     -0.001565
     5   Atom        0.022807      0.002392      0.000945
     6   Atom        0.012406      0.002699      0.000258
     7   Atom       -0.019243     -0.003857      0.006878
     8   Atom       -0.010274     -0.001616      0.006675
     9   Atom       -0.009220     -0.001734      0.001925
    10   Atom       -0.004677     -0.000863      0.001468
    11   Atom       -0.006040     -0.001920      0.001567
    12   Atom       -0.003249     -0.000890      0.000620
    13   Atom       -0.006699     -0.002506      0.000905
    14   Atom       -0.001989     -0.001429      0.000268
    15   Atom       -0.009851     -0.007175      0.002099
    16   Atom        0.009581     -0.003335     -0.001974
    17   Atom        0.007631     -0.000871     -0.000537
    18   Atom        0.003280     -0.000287     -0.000075
    19   Atom       -0.027042      0.056669     -0.034782
    20   Atom        0.099395     -0.024527     -0.012813
    21   Atom       -0.106848      0.008497     -0.001752
    22   Atom       -0.020797      0.002622     -0.003088
    23   Atom       -0.013052      0.004001     -0.001336
    24   Atom        0.020908     -0.005051     -0.007604
    25   Atom        0.013211     -0.003042     -0.008991
    26   Atom        0.009219     -0.002424     -0.001991
    27   Atom        0.005015     -0.001148     -0.001606
    28   Atom        0.005632     -0.001759     -0.001477
    29   Atom        0.003020     -0.000850     -0.000505
    30   Atom        0.005428     -0.002389     -0.000514
    31   Atom        0.001096     -0.001006     -0.000113
    32   Atom        0.006004     -0.005340     -0.002273
    33   Atom       -0.013605     -0.001681      0.001553
    34   Atom       -0.008787     -0.000142      0.000174
    35   Atom       -0.004020     -0.000053      0.000011
    36   Atom        0.005479     -0.000103      0.000240
    37   Atom        0.002858     -0.000240     -0.000615
    38   Atom        0.003352      0.000990      0.000918
    39   Atom        0.001872     -0.000154      0.000071
    40   Atom        0.001932      0.000207      0.000674
    41   Atom        0.001372      0.000427     -0.000018
    42   Atom        0.002582     -0.000837     -0.000530
    43   Atom        0.003937      0.001202      0.002635
    44   Atom        0.001270     -0.000171     -0.000154
    45   Atom        0.001284      0.000322      0.000734
    46   Atom        0.001034      0.000103      0.000127
    47   Atom       -0.005239      0.000483     -0.000687
    48   Atom       -0.003058      0.000648     -0.000659
    49   Atom       -0.003047     -0.000160      0.000257
    50   Atom       -0.001795      0.000313     -0.000310
    51   Atom       -0.001612      0.000023      0.000020
    52   Atom       -0.001373      0.000064     -0.000198
    53   Atom       -0.002684      0.000985     -0.000684
    54   Atom       -0.003024     -0.000382      0.001268
    55   Atom       -0.001262      0.000326     -0.000333
    56   Atom       -0.001015     -0.000054      0.000183
    57   Atom       -0.000932      0.000079     -0.000144
 --------------------------------------------------------


 ---------------------------------------------------------------------------------
              Anisotropic Spin Dipole Couplings in Principal Axis System
 ---------------------------------------------------------------------------------

       Atom             a.u.   MegaHertz   Gauss  10(-4) cm-1        Axes

              Baa    -1.6625   -28.782   -10.270    -9.601  0.0408  0.9987 -0.0315
     1 Fe(57) Bbb    -0.6413   -11.103    -3.962    -3.704  0.9939 -0.0438 -0.1016
              Bcc     2.3038    39.885    14.232    13.304  0.1028  0.0271  0.9943
 
              Baa    -0.1490    -7.798    -2.783    -2.601 -0.3235  0.9425 -0.0838
     2 Cl(35) Bbb    -0.0934    -4.887    -1.744    -1.630  0.9283  0.2989 -0.2212
              Bcc     0.2424    12.686     4.527     4.232  0.1834  0.1493  0.9716
 
              Baa    -0.0814    -3.138    -1.120    -1.047  0.5787  0.8138  0.0533
     3 N(14)  Bbb    -0.0676    -2.608    -0.930    -0.870  0.0906 -0.1291  0.9875
              Bcc     0.1490     5.746     2.050     1.917  0.8105 -0.5666 -0.1485
 
              Baa    -0.0804    -3.101    -1.106    -1.034 -0.3917  0.6687  0.6320
     4 N(14)  Bbb    -0.0720    -2.775    -0.990    -0.926  0.2991 -0.5570  0.7748
              Bcc     0.1524     5.876     2.097     1.960  0.8701  0.4925  0.0182
 
              Baa    -0.0181    -0.699    -0.249    -0.233  0.7699 -0.4858 -0.4139
     5 N(14)  Bbb    -0.0142    -0.548    -0.195    -0.183  0.3234 -0.2621  0.9092
              Bcc     0.0323     1.246     0.445     0.416  0.5502  0.8338  0.0447
 
              Baa    -0.0106    -0.407    -0.145    -0.136 -0.5511  0.7688  0.3245
     6 N(14)  Bbb    -0.0064    -0.246    -0.088    -0.082  0.1010 -0.3245  0.9405
              Bcc     0.0169     0.653     0.233     0.218  0.8283  0.5510  0.1012
 
              Baa    -0.0194    -2.608    -0.931    -0.870  0.0766 -0.1317  0.9883
     7 C(13)  Bbb    -0.0135    -1.812    -0.646    -0.604  0.8730  0.4878 -0.0027
              Bcc     0.0329     4.419     1.577     1.474 -0.4817  0.8630  0.1524
 
              Baa    -0.0153    -8.145    -2.906    -2.717  0.9662  0.2477 -0.0712
     8 H(1)   Bbb    -0.0150    -8.023    -2.863    -2.676  0.1064 -0.1314  0.9856
              Bcc     0.0303    16.168     5.769     5.393 -0.2348  0.9599  0.1533
 
              Baa    -0.0069    -0.932    -0.332    -0.311  0.7454  0.6666  0.0041
     9 C(13)  Bbb    -0.0051    -0.680    -0.243    -0.227  0.0994 -0.1171  0.9881
              Bcc     0.0120     1.612     0.575     0.538 -0.6592  0.7362  0.1535
 
              Baa    -0.0036    -1.942    -0.693    -0.648  0.6499  0.4974 -0.5747
    10 H(1)   Bbb    -0.0036    -1.925    -0.687    -0.642  0.5656  0.1886  0.8028
              Bcc     0.0072     3.866     1.380     1.290 -0.5078  0.8467  0.1588
 
              Baa    -0.0066    -0.881    -0.314    -0.294  0.0881 -0.1387  0.9864
    11 C(13)  Bbb    -0.0034    -0.453    -0.162    -0.151  0.5741  0.8163  0.0635
              Bcc     0.0099     1.334     0.476     0.445  0.8140 -0.5607 -0.1515
 
              Baa    -0.0025    -1.328    -0.474    -0.443  0.0777 -0.1519  0.9853
    12 H(1)   Bbb    -0.0023    -1.245    -0.444    -0.415  0.5703  0.8175  0.0810
              Bcc     0.0048     2.573     0.918     0.858  0.8178 -0.5556 -0.1501
 
              Baa    -0.0074    -0.997    -0.356    -0.332  0.3650  0.9305  0.0302
    13 C(13)  Bbb    -0.0054    -0.728    -0.260    -0.243  0.1264 -0.0817  0.9886
              Bcc     0.0129     1.724     0.615     0.575  0.9224 -0.3571 -0.1474
 
              Baa    -0.0040    -2.127    -0.759    -0.709  0.0218 -0.4980  0.8669
    14 H(1)   Bbb    -0.0039    -2.105    -0.751    -0.702  0.2098  0.8501  0.4830
              Bcc     0.0079     4.232     1.510     1.412  0.9775 -0.1714 -0.1230
 
              Baa    -0.0224    -3.003    -1.072    -1.002  0.1107 -0.0946  0.9893
    15 C(13)  Bbb    -0.0140    -1.873    -0.668    -0.625  0.2135  0.9745  0.0692
              Bcc     0.0363     4.876     1.740     1.627  0.9706 -0.2036 -0.1281
 
              Baa    -0.0200    -2.685    -0.958    -0.896 -0.0030  0.3439  0.9390
    16 C(13)  Bbb    -0.0159    -2.133    -0.761    -0.712 -0.1998  0.9198 -0.3376
              Bcc     0.0359     4.818     1.719     1.607  0.9798  0.1887 -0.0659
 
              Baa    -0.0090    -1.210    -0.432    -0.404  0.0135  0.0760  0.9970
    17 C(13)  Bbb    -0.0064    -0.863    -0.308    -0.288 -0.3792  0.9230 -0.0652
              Bcc     0.0154     2.073     0.740     0.691  0.9252  0.3771 -0.0413
 
              Baa    -0.0040    -2.160    -0.771    -0.721  0.0399 -0.0451  0.9982
    18 H(1)   Bbb    -0.0038    -2.034    -0.726    -0.679 -0.2924  0.9547  0.0549
              Bcc     0.0079     4.194     1.497     1.399  0.9555  0.2941 -0.0249
 
              Baa    -0.1492    -7.806    -2.785    -2.604  0.3871  0.9216  0.0270
    19 Cl(35) Bbb    -0.0903    -4.726    -1.686    -1.576  0.9048 -0.3740 -0.2036
              Bcc     0.2394    12.532     4.472     4.180  0.1775 -0.1032  0.9787
 
              Baa    -0.0820    -3.162    -1.128    -1.055 -0.5110  0.8547 -0.0917
    20 N(14)  Bbb    -0.0682    -2.629    -0.938    -0.877  0.0633  0.1438  0.9876
              Bcc     0.1502     5.791     2.066     1.932  0.8572  0.4988 -0.1276
 
              Baa    -0.0797    -3.075    -1.097    -1.026  0.4641  0.6421 -0.6102
    21 N(14)  Bbb    -0.0728    -2.808    -1.002    -0.937  0.3211  0.5200  0.7915
              Bcc     0.1525     5.883     2.099     1.962  0.8255 -0.5633  0.0351
 
              Baa    -0.0177    -0.682    -0.243    -0.227  0.8548  0.4443 -0.2681
    22 N(14)  Bbb    -0.0145    -0.561    -0.200    -0.187  0.1964  0.2013  0.9597
              Bcc     0.0322     1.242     0.443     0.414 -0.4804  0.8730 -0.0848
 
              Baa    -0.0109    -0.419    -0.150    -0.140  0.6251  0.7109 -0.3223
    23 N(14)  Bbb    -0.0062    -0.241    -0.086    -0.080  0.0752  0.3562  0.9314
              Bcc     0.0171     0.660     0.235     0.220  0.7769 -0.6064  0.1693
 
              Baa    -0.0194    -2.610    -0.931    -0.870  0.0886  0.1533  0.9842
    24 C(13)  Bbb    -0.0136    -1.829    -0.653    -0.610  0.8298 -0.5579  0.0122
              Bcc     0.0331     4.438     1.584     1.480  0.5510  0.8156 -0.1766
 
              Baa    -0.0154    -8.215    -2.931    -2.740  0.9480 -0.2847  0.1424
    25 H(1)   Bbb    -0.0152    -8.097    -2.889    -2.701 -0.0715  0.2454  0.9668
              Bcc     0.0306    16.312     5.821     5.441  0.3102  0.9267 -0.2123
 
              Baa    -0.0069    -0.929    -0.331    -0.310 -0.6953  0.7082 -0.1227
    26 C(13)  Bbb    -0.0052    -0.702    -0.251    -0.234  0.0470  0.2151  0.9755
              Bcc     0.0122     1.631     0.582     0.544  0.7172  0.6725 -0.1828
 
              Baa    -0.0037    -1.949    -0.696    -0.650  0.6029 -0.5658 -0.5624
    27 H(1)   Bbb    -0.0036    -1.937    -0.691    -0.646  0.5520 -0.2131  0.8062
              Bcc     0.0073     3.886     1.387     1.296  0.5760  0.7965 -0.1839
 
              Baa    -0.0065    -0.876    -0.313    -0.292  0.0524  0.1856  0.9812
    28 C(13)  Bbb    -0.0034    -0.461    -0.165    -0.154 -0.5079  0.8510 -0.1338
              Bcc     0.0100     1.337     0.477     0.446  0.8598  0.4914 -0.1388
 
              Baa    -0.0025    -1.334    -0.476    -0.445  0.0404  0.2017  0.9786
    29 H(1)   Bbb    -0.0023    -1.253    -0.447    -0.418 -0.5033  0.8502 -0.1545
              Bcc     0.0048     2.587     0.923     0.863  0.8632  0.4863 -0.1359
 
              Baa    -0.0074    -0.996    -0.355    -0.332 -0.2918  0.9517 -0.0959
    30 C(13)  Bbb    -0.0056    -0.747    -0.267    -0.249  0.0993  0.1299  0.9865
              Bcc     0.0130     1.743     0.622     0.581  0.9513  0.2783 -0.1324
 
              Baa    -0.0040    -2.135    -0.762    -0.712  0.0200  0.5507  0.8344
    31 H(1)   Bbb    -0.0040    -2.112    -0.754    -0.705 -0.1242  0.8295 -0.5445
              Bcc     0.0080     4.247     1.515     1.417  0.9921  0.0927 -0.0850
 
              Baa    -0.0225    -3.014    -1.075    -1.005  0.0690  0.2049  0.9763
    32 C(13)  Bbb    -0.0141    -1.886    -0.673    -0.629 -0.1392  0.9711 -0.1940
              Bcc     0.0365     4.900     1.748     1.634  0.9879  0.1226 -0.0956
 
              Baa    -0.0200    -2.682    -0.957    -0.895 -0.0410 -0.2758  0.9604
    33 C(13)  Bbb    -0.0161    -2.157    -0.770    -0.719  0.2697  0.9224  0.2764
              Bcc     0.0361     4.839     1.727     1.614  0.9621 -0.2704 -0.0366
 
              Baa    -0.0090    -1.203    -0.429    -0.401 -0.0087 -0.0357  0.9993
    34 C(13)  Bbb    -0.0064    -0.861    -0.307    -0.287  0.4518  0.8914  0.0357
              Bcc     0.0154     2.064     0.736     0.688  0.8921 -0.4518 -0.0084
 
              Baa    -0.0040    -2.159    -0.770    -0.720  0.0189  0.0351  0.9992
    35 H(1)   Bbb    -0.0038    -2.031    -0.725    -0.678  0.3708  0.9279 -0.0396
              Bcc     0.0079     4.191     1.495     1.398  0.9285 -0.3713 -0.0045
 
              Baa    -0.0041    -0.552    -0.197    -0.184  0.3246 -0.2703  0.9064
    36 C(13)  Bbb    -0.0035    -0.471    -0.168    -0.157  0.7125 -0.5604 -0.4222
              Bcc     0.0076     1.024     0.365     0.341  0.6221  0.7829  0.0106
 
              Baa    -0.0022    -0.297    -0.106    -0.099 -0.5249  0.6560  0.5424
    37 C(13)  Bbb    -0.0016    -0.211    -0.075    -0.070  0.4361 -0.3400  0.8332
              Bcc     0.0038     0.508     0.181     0.169  0.7310  0.6739 -0.1077
 
              Baa    -0.0029    -0.396    -0.141    -0.132  0.6837 -0.2862 -0.6713
    38 C(13)  Bbb    -0.0022    -0.298    -0.106    -0.099  0.5134 -0.4650  0.7212
              Bcc     0.0052     0.694     0.247     0.231  0.5186  0.8378  0.1710
 
              Baa    -0.0014    -0.189    -0.068    -0.063  0.5272 -0.4828  0.6993
    39 C(13)  Bbb    -0.0011    -0.146    -0.052    -0.049 -0.5019  0.4871  0.7147
              Bcc     0.0025     0.335     0.120     0.112  0.6857  0.7277 -0.0145
 
              Baa    -0.0017    -0.227    -0.081    -0.076  0.4852 -0.4112  0.7717
    40 C(13)  Bbb    -0.0014    -0.184    -0.066    -0.062  0.7246 -0.3048 -0.6181
              Bcc     0.0031     0.412     0.147     0.137  0.4893  0.8591  0.1501
 
              Baa    -0.0013    -0.175    -0.062    -0.058  0.6637 -0.4269 -0.6143
    41 C(13)  Bbb    -0.0006    -0.077    -0.027    -0.026  0.4527 -0.4245  0.7841
              Bcc     0.0019     0.252     0.090     0.084  0.5955  0.7985  0.0885
 
              Baa    -0.0019    -1.035    -0.369    -0.345 -0.5657  0.6734 -0.4759
    42 H(1)   Bbb    -0.0019    -0.988    -0.353    -0.330 -0.1452  0.4868  0.8614
              Bcc     0.0038     2.023     0.722     0.675  0.8117  0.5564 -0.1777
 
              Baa    -0.0037    -1.979    -0.706    -0.660  0.6076 -0.4841  0.6297
    43 H(1)   Bbb    -0.0036    -1.939    -0.692    -0.647 -0.6803  0.0919  0.7271
              Bcc     0.0073     3.918     1.398     1.307  0.4099  0.8702  0.2735
 
              Baa    -0.0009    -0.459    -0.164    -0.153  0.5897 -0.5412  0.5994
    44 H(1)   Bbb    -0.0008    -0.452    -0.161    -0.151 -0.3624  0.4859  0.7953
              Bcc     0.0017     0.912     0.325     0.304  0.7217  0.6863 -0.0904
 
              Baa    -0.0012    -0.649    -0.232    -0.216  0.7737 -0.4577  0.4381
    45 H(1)   Bbb    -0.0012    -0.642    -0.229    -0.214 -0.4934 -0.0016  0.8698
              Bcc     0.0024     1.291     0.461     0.431  0.3974  0.8891  0.2271
 
              Baa    -0.0008    -0.407    -0.145    -0.136  0.6831 -0.4046 -0.6080
    46 H(1)   Bbb    -0.0007    -0.391    -0.139    -0.130  0.4743 -0.3874  0.7906
              Bcc     0.0015     0.798     0.285     0.266  0.5554  0.8284  0.0727
 
              Baa    -0.0039    -0.519    -0.185    -0.173 -0.0457  0.0582  0.9973
    47 C(13)  Bbb    -0.0037    -0.492    -0.175    -0.164  0.8180  0.5752  0.0039
              Bcc     0.0075     1.011     0.361     0.337 -0.5734  0.8159 -0.0738
 
              Baa    -0.0021    -0.286    -0.102    -0.095  0.6870  0.7193  0.1034
    48 C(13)  Bbb    -0.0020    -0.268    -0.096    -0.089 -0.1816  0.0322  0.9829
              Bcc     0.0041     0.554     0.198     0.185  0.7036 -0.6940  0.1527
 
              Baa    -0.0027    -0.356    -0.127    -0.119  0.4763  0.1922  0.8580
    49 C(13)  Bbb    -0.0026    -0.346    -0.123    -0.115  0.7656  0.3892 -0.5122
              Bcc     0.0052     0.702     0.250     0.234 -0.4324  0.9009  0.0383
 
              Baa    -0.0013    -0.174    -0.062    -0.058 -0.5289 -0.3091  0.7904
    50 C(13)  Bbb    -0.0012    -0.160    -0.057    -0.054  0.5730  0.5570  0.6012
              Bcc     0.0025     0.334     0.119     0.111 -0.6260  0.7709 -0.1175
 
              Baa    -0.0015    -0.199    -0.071    -0.067 -0.4745 -0.2129  0.8541
    51 C(13)  Bbb    -0.0014    -0.190    -0.068    -0.064  0.7809  0.3459  0.5201
              Bcc     0.0029     0.390     0.139     0.130 -0.4062  0.9138  0.0021
 
              Baa    -0.0011    -0.147    -0.052    -0.049  0.7786  0.4969  0.3832
    52 C(13)  Bbb    -0.0010    -0.129    -0.046    -0.043 -0.3613 -0.1443  0.9212
              Bcc     0.0021     0.275     0.098     0.092 -0.5131  0.8557 -0.0672
 
              Baa    -0.0020    -1.063    -0.379    -0.355 -0.5121 -0.4320  0.7424
    53 H(1)   Bbb    -0.0019    -1.030    -0.368    -0.344  0.3391  0.6924  0.6369
              Bcc     0.0039     2.094     0.747     0.698  0.7891 -0.5779  0.2081
 
              Baa    -0.0035    -1.878    -0.670    -0.626 -0.4141 -0.2530  0.8744
    54 H(1)   Bbb    -0.0034    -1.840    -0.656    -0.614  0.8568  0.2158  0.4683
              Bcc     0.0070     3.717     1.326     1.240 -0.3071  0.9431  0.1275
 
              Baa    -0.0009    -0.468    -0.167    -0.156  0.6598  0.4836 -0.5752
    55 H(1)   Bbb    -0.0009    -0.461    -0.165    -0.154  0.3211  0.5106  0.7976
              Bcc     0.0017     0.929     0.331     0.310 -0.6794  0.7109 -0.1816
 
              Baa    -0.0012    -0.627    -0.224    -0.209 -0.6440 -0.2470  0.7240
    56 H(1)   Bbb    -0.0012    -0.623    -0.222    -0.208  0.7022  0.1847  0.6876
              Bcc     0.0023     1.250     0.446     0.417 -0.3035  0.9513  0.0545
 
              Baa    -0.0007    -0.392    -0.140    -0.131  0.8511  0.4920  0.1831
    57 H(1)   Bbb    -0.0007    -0.390    -0.139    -0.130 -0.1963 -0.0253  0.9802
              Bcc     0.0015     0.782     0.279     0.261 -0.4869  0.8702 -0.0751
 

 ---------------------------------------------------------------------------------

 No NMR shielding tensors so no spin-rotation constants.
 Leave Link  601 at Sat Oct 20 16:29:44 2018, MaxMem=  1073741824 cpu:        37.7
 (Enter /soft/sl6.3/x86_64/gaussian/g09_d01/g09/l701.exe)
 Compute integral first derivatives.
 ... and contract with generalized density number  0.
 Leave Link  701 at Sat Oct 20 16:29:45 2018, MaxMem=  1073741824 cpu:        15.5
 (Enter /soft/sl6.3/x86_64/gaussian/g09_d01/g09/l702.exe)
 L702 exits ... SP integral derivatives will be done elsewhere.
 Leave Link  702 at Sat Oct 20 16:29:45 2018, MaxMem=  1073741824 cpu:         0.4
 (Enter /soft/sl6.3/x86_64/gaussian/g09_d01/g09/l703.exe)
 Compute integral first derivatives, UseDBF=F ICtDFT=           0.
 Integral derivatives from FoFJK, PRISM(SPDF).
 Calling FoFJK, ICntrl=      2127 FMM=F ISym2X=0 I1Cent= 0 IOpClX= 1 NMat=1 NMatS=1 NMatT=0.
 FoFJK:  IHMeth= 1 ICntrl=    2127 DoSepK=F KAlg= 0 I1Cent=   0 FoldK=F
 IRaf=         0 NMat=   1 IRICut=       1 DoRegI=T DoRafI=F ISym2E= 0.
 FoFCou: FMM=F IPFlag=           0 FMFlag=      100000 FMFlg1=         800
         NFxFlg=           0 DoJE=F BraDBF=F KetDBF=F FulRan=T
         wScrn=  0.000000 ICntrl=    2127 IOpCl=  1 I1Cent=           0 NGrid=           0
         NMat0=    1 NMatS0=      1 NMatT0=    0 NMatD0=    1 NMtDS0=    0 NMtDT0=    0
 Symmetry not used in FoFCou.
 Leave Link  703 at Sat Oct 20 16:32:06 2018, MaxMem=  1073741824 cpu:      2250.3
 (Enter /soft/sl6.3/x86_64/gaussian/g09_d01/g09/l716.exe)
 Dipole        = 6.36688359D-02 1.43158955D+00-1.23443826D-02
 ***** Axes restored to original set *****
 -------------------------------------------------------------------
 Center     Atomic                   Forces (Hartrees/Bohr)
 Number     Number              X              Y              Z
 -------------------------------------------------------------------
      1       26          -0.000004271    0.000009026    0.000011381
      2       17           0.000006501   -0.000001512   -0.000001347
      3        7           0.000013828   -0.000001671   -0.000006688
      4        7           0.000005135   -0.000013922   -0.000009227
      5        7          -0.000001072    0.000005010    0.000004654
      6        7          -0.000002918   -0.000002849    0.000000839
      7        6          -0.000008131    0.000003558    0.000005160
      8        1           0.000000468   -0.000000216    0.000003640
      9        6           0.000000070   -0.000001397    0.000003169
     10        1           0.000001129   -0.000000993    0.000004250
     11        6          -0.000002293   -0.000000583    0.000003323
     12        1           0.000000042   -0.000000844    0.000002811
     13        6           0.000000619    0.000000930    0.000001094
     14        1           0.000000175   -0.000001379    0.000000743
     15        6          -0.000001126   -0.000002168    0.000000605
     16        6          -0.000007726    0.000003183    0.000009391
     17        6           0.000002884   -0.000000264   -0.000011339
     18        1          -0.000000089   -0.000000813    0.000003257
     19       17          -0.000003082    0.000002842    0.000000459
     20        7          -0.000011888    0.000004458    0.000004950
     21        7          -0.000008608   -0.000010441    0.000001205
     22        7           0.000000979    0.000008155   -0.000000406
     23        7           0.000003682   -0.000007085    0.000001248
     24        6           0.000009091    0.000003431    0.000002066
     25        1          -0.000000780    0.000000605    0.000003524
     26        6          -0.000000693    0.000000260    0.000004671
     27        1          -0.000001341    0.000000518    0.000004388
     28        6           0.000002118   -0.000000489    0.000003248
     29        1          -0.000000180    0.000000953    0.000004486
     30        6          -0.000000594    0.000002614    0.000002127
     31        1          -0.000000338   -0.000000599    0.000002865
     32        6          -0.000000035   -0.000001938    0.000005461
     33        6           0.000009720    0.000002972   -0.000002630
     34        6          -0.000003019    0.000001210    0.000003464
     35        1          -0.000000214   -0.000000908   -0.000002580
     36        6          -0.000000553   -0.000000344   -0.000003407
     37        6          -0.000000206   -0.000001196   -0.000001731
     38        6          -0.000000499    0.000002217   -0.000002426
     39        6           0.000000645    0.000000213   -0.000003645
     40        6           0.000000326    0.000000000   -0.000003870
     41        6           0.000000145    0.000000117   -0.000004197
     42        1           0.000000219   -0.000000983   -0.000002409
     43        1           0.000000318    0.000000911   -0.000002435
     44        1          -0.000000179   -0.000000905   -0.000003728
     45        1           0.000000313    0.000001292   -0.000004025
     46        1           0.000000270    0.000000662   -0.000004810
     47        6          -0.000001798    0.000001032   -0.000003516
     48        6           0.000002006   -0.000002403   -0.000000189
     49        6           0.000001285    0.000001702   -0.000001733
     50        6           0.000000614    0.000001053   -0.000001932
     51        6           0.000000775   -0.000000476   -0.000002829
     52        6          -0.000001231   -0.000001304   -0.000004015
     53        1          -0.000000670   -0.000000488   -0.000000896
     54        1           0.000000085    0.000000401   -0.000002255
     55        1          -0.000000248   -0.000001177   -0.000002515
     56        1           0.000000112    0.000000173   -0.000003792
     57        1           0.000000226   -0.000000150   -0.000003907
 -------------------------------------------------------------------
 Cartesian Forces:  Max     0.000013922 RMS     0.000003856
 Leave Link  716 at Sat Oct 20 16:32:06 2018, MaxMem=  1073741824 cpu:         0.5
 (Enter /soft/sl6.3/x86_64/gaussian/g09_d01/g09/l103.exe)

 GradGradGradGradGradGradGradGradGradGradGradGradGradGradGradGradGradGrad
 Berny optimization.
 FormGI is forming the generalized inverse of G from B-inverse, IUseBI=4.
 GSVD:  received Info=                   1 from GESDD.
 Internal  Forces:  Max     0.000005956 RMS     0.000001618
 Search for a local minimum.
 Step number   1 out of a maximum of  342
 All quantities printed in internal units (Hartrees-Bohrs-Radians)
 RMS Force = .16180D-05 SwitMx=.10000D-02 MixMth= 2
 Mixed Optimization -- En-DIIS/RFO-DIIS
 Second derivative matrix not updated -- first step.
 ITU=  0
     Eigenvalues ---    0.00604   0.00752   0.00859   0.00989   0.01061
     Eigenvalues ---    0.01287   0.01347   0.01347   0.01354   0.01531
     Eigenvalues ---    0.01630   0.01790   0.01802   0.01819   0.01885
     Eigenvalues ---    0.01887   0.01918   0.01921   0.02065   0.02076
     Eigenvalues ---    0.02131   0.02143   0.02166   0.02168   0.02174
     Eigenvalues ---    0.02175   0.02181   0.02181   0.02181   0.02182
     Eigenvalues ---    0.02182   0.02183   0.02187   0.02189   0.02189
     Eigenvalues ---    0.02190   0.02190   0.02192   0.02196   0.02198
     Eigenvalues ---    0.02209   0.02210   0.02212   0.02213   0.02227
     Eigenvalues ---    0.02228   0.02234   0.02234   0.02331   0.02334
     Eigenvalues ---    0.02569   0.02949   0.04292   0.04471   0.06356
     Eigenvalues ---    0.07734   0.08808   0.08924   0.08947   0.08954
     Eigenvalues ---    0.09111   0.10143   0.10646   0.13753   0.14752
     Eigenvalues ---    0.15967   0.15988   0.15992   0.15994   0.15998
     Eigenvalues ---    0.15998   0.15999   0.15999   0.15999   0.15999
     Eigenvalues ---    0.15999   0.16000   0.16000   0.16000   0.16000
     Eigenvalues ---    0.16000   0.16000   0.16000   0.20551   0.20606
     Eigenvalues ---    0.21866   0.21982   0.21999   0.22000   0.22000
     Eigenvalues ---    0.22000   0.22616   0.22837   0.23356   0.23492
     Eigenvalues ---    0.23493   0.23809   0.23837   0.24259   0.24318
     Eigenvalues ---    0.24611   0.24737   0.24796   0.24992   0.24999
     Eigenvalues ---    0.25000   0.25000   0.33585   0.35041   0.35244
     Eigenvalues ---    0.35487   0.35537   0.35539   0.35559   0.35560
     Eigenvalues ---    0.35561   0.35566   0.35566   0.35568   0.35608
     Eigenvalues ---    0.35624   0.35625   0.35638   0.35678   0.35679
     Eigenvalues ---    0.35796   0.35836   0.36597   0.36621   0.40787
     Eigenvalues ---    0.41279   0.41555   0.41563   0.42389   0.42417
     Eigenvalues ---    0.42417   0.42475   0.42539   0.42546   0.43644
     Eigenvalues ---    0.43899   0.46614   0.46623   0.46629   0.46636
     Eigenvalues ---    0.46639   0.46656   0.46695   0.46722   0.46829
     Eigenvalues ---    0.46851   0.47105   0.47139   0.47341   0.47356
     Eigenvalues ---    0.50337   0.50704   0.51948   0.52373   0.53741
     Eigenvalues ---    0.53778   0.54724   0.56949   0.66093   0.66206
 RFO step:  Lambda= 0.00000000D+00 EMin= 6.04259107D-03
 Linear search not attempted -- first point.
 Iteration  1 RMS(Cart)=  0.00010958 RMS(Int)=  0.00000000
 Iteration  2 RMS(Cart)=  0.00000000 RMS(Int)=  0.00000000
 ITry= 1 IFail=0 DXMaxC= 6.08D-04 DCOld= 1.00D+10 DXMaxT= 3.00D-01 DXLimC= 3.00D+00 Rises=F
 Variable       Old X    -DE/DX   Delta X   Delta X   Delta X     New X
                                 (Linear)    (Quad)   (Total)
    R1        4.51217   0.00000   0.00000   0.00002   0.00002   4.51219
    R2        4.43207   0.00001   0.00000   0.00006   0.00006   4.43214
    R3        4.19530  -0.00001   0.00000  -0.00005  -0.00005   4.19525
    R4        4.50925   0.00000   0.00000  -0.00002  -0.00002   4.50924
    R5        4.41592   0.00000   0.00000   0.00001   0.00001   4.41592
    R6        4.20226   0.00000   0.00000  -0.00002  -0.00002   4.20224
    R7        2.51869   0.00000   0.00000  -0.00001  -0.00001   2.51868
    R8        2.54119   0.00000   0.00000  -0.00001  -0.00001   2.54117
    R9        2.44241   0.00000   0.00000   0.00000   0.00000   2.44242
   R10        2.58148  -0.00001   0.00000  -0.00001  -0.00001   2.58147
   R11        2.54975   0.00000   0.00000   0.00000   0.00000   2.54974
   R12        2.57077   0.00000   0.00000   0.00000   0.00000   2.57077
   R13        2.69484   0.00000   0.00000   0.00000   0.00000   2.69484
   R14        2.04726   0.00000   0.00000   0.00000   0.00000   2.04726
   R15        2.62731   0.00000   0.00000   0.00000   0.00000   2.62731
   R16        4.26372   0.00000   0.00000  -0.00005  -0.00005   4.26368
   R17        2.04587   0.00000   0.00000   0.00000   0.00000   2.04587
   R18        2.62931   0.00000   0.00000   0.00000   0.00000   2.62931
   R19        2.04808   0.00000   0.00000   0.00000   0.00000   2.04809
   R20        2.62286   0.00000   0.00000   0.00000   0.00000   2.62286
   R21        2.04673   0.00000   0.00000   0.00000   0.00000   2.04673
   R22        2.64026   0.00000   0.00000   0.00000   0.00000   2.64025
   R23        2.76436   0.00000   0.00000   0.00000   0.00000   2.76435
   R24        2.60000   0.00000   0.00000   0.00000   0.00000   2.60000
   R25        2.03159   0.00000   0.00000   0.00000   0.00000   2.03159
   R26        2.51841   0.00000   0.00000  -0.00001  -0.00001   2.51841
   R27        2.54115   0.00000   0.00000  -0.00001  -0.00001   2.54114
   R28        2.44157   0.00000   0.00000   0.00000   0.00000   2.44157
   R29        2.58185  -0.00001   0.00000  -0.00001  -0.00001   2.58184
   R30        2.55016   0.00000   0.00000  -0.00001  -0.00001   2.55016
   R31        2.57146   0.00000   0.00000   0.00000   0.00000   2.57146
   R32        2.69494   0.00000   0.00000   0.00000   0.00000   2.69494
   R33        2.04736   0.00000   0.00000   0.00000   0.00000   2.04736
   R34        2.62736   0.00000   0.00000   0.00000   0.00000   2.62737
   R35        2.04586   0.00000   0.00000   0.00000   0.00000   2.04586
   R36        2.62940   0.00000   0.00000   0.00000   0.00000   2.62940
   R37        2.04812   0.00000   0.00000   0.00000   0.00000   2.04812
   R38        2.62311   0.00000   0.00000   0.00000   0.00000   2.62311
   R39        2.04672   0.00000   0.00000   0.00000   0.00000   2.04672
   R40        2.64007   0.00000   0.00000   0.00000   0.00000   2.64007
   R41        2.76441   0.00000   0.00000   0.00000   0.00000   2.76441
   R42        2.59951   0.00000   0.00000   0.00000   0.00000   2.59951
   R43        2.03122   0.00000   0.00000   0.00000   0.00000   2.03122
   R44        2.63406   0.00000   0.00000   0.00000   0.00000   2.63406
   R45        2.63502   0.00000   0.00000   0.00000   0.00000   2.63502
   R46        2.63057   0.00000   0.00000   0.00000   0.00000   2.63057
   R47        2.04699   0.00000   0.00000   0.00000   0.00000   2.04699
   R48        2.62795   0.00000   0.00000   0.00000   0.00000   2.62795
   R49        2.04402   0.00000   0.00000   0.00000   0.00000   2.04402
   R50        2.63215   0.00000   0.00000   0.00000   0.00000   2.63215
   R51        2.04766   0.00000   0.00000   0.00000   0.00000   2.04766
   R52        2.63460   0.00000   0.00000   0.00000   0.00000   2.63460
   R53        2.04776   0.00000   0.00000   0.00000   0.00000   2.04776
   R54        2.04773   0.00000   0.00000   0.00000   0.00000   2.04773
   R55        2.63450   0.00000   0.00000   0.00000   0.00000   2.63450
   R56        2.63545   0.00000   0.00000   0.00000   0.00000   2.63545
   R57        2.63030   0.00000   0.00000   0.00000   0.00000   2.63030
   R58        2.04651   0.00000   0.00000   0.00000   0.00000   2.04651
   R59        2.62751   0.00000   0.00000   0.00000   0.00000   2.62751
   R60        2.04339   0.00000   0.00000   0.00000   0.00000   2.04339
   R61        2.63178   0.00000   0.00000   0.00000   0.00000   2.63178
   R62        2.04765   0.00000   0.00000   0.00000   0.00000   2.04765
   R63        2.63437   0.00000   0.00000   0.00000   0.00000   2.63438
   R64        2.04775   0.00000   0.00000   0.00000   0.00000   2.04775
   R65        2.04763   0.00000   0.00000   0.00000   0.00000   2.04763
    A1        1.49293  -0.00001   0.00000  -0.00006  -0.00006   1.49287
    A2        1.69930  -0.00001   0.00000  -0.00004  -0.00004   1.69926
    A3        1.53818   0.00001   0.00000   0.00004   0.00004   1.53822
    A4        1.54915   0.00000   0.00000   0.00001   0.00001   1.54916
    A5        1.27813   0.00000   0.00000  -0.00001  -0.00001   1.27812
    A6        1.55609   0.00000   0.00000   0.00005   0.00005   1.55615
    A7        1.93780   0.00000   0.00000   0.00000   0.00000   1.93780
    A8        1.54491   0.00000   0.00000   0.00001   0.00001   1.54492
    A9        1.79946   0.00000   0.00000   0.00003   0.00003   1.79949
   A10        1.51007   0.00000   0.00000  -0.00001  -0.00001   1.51006
   A11        1.69454   0.00000   0.00000   0.00000   0.00000   1.69454
   A12        1.27805   0.00000   0.00000  -0.00001  -0.00001   1.27804
   A13        2.20644  -0.00001   0.00000  -0.00002  -0.00002   2.20643
   A14        2.00888   0.00000   0.00000   0.00000   0.00000   2.00889
   A15        2.06755   0.00000   0.00000   0.00002   0.00002   2.06757
   A16        2.31967  -0.00001   0.00000  -0.00003  -0.00003   2.31964
   A17        2.02067   0.00000   0.00000   0.00002   0.00002   2.02069
   A18        1.93049   0.00000   0.00000   0.00000   0.00000   1.93049
   A19        1.86491   0.00000   0.00000  -0.00001  -0.00001   1.86490
   A20        1.93349   0.00000   0.00000   0.00001   0.00001   1.93350
   A21        2.10213   0.00000   0.00000  -0.00001  -0.00001   2.10212
   A22        2.24729   0.00000   0.00000   0.00000   0.00000   2.24729
   A23        2.02566   0.00000   0.00000   0.00001   0.00001   2.02567
   A24        2.15099   0.00000   0.00000  -0.00001  -0.00001   2.15098
   A25        2.10642   0.00000   0.00000   0.00000   0.00000   2.10642
   A26        2.39744   0.00000   0.00000   0.00000   0.00000   2.39744
   A27        2.09811   0.00000   0.00000   0.00001   0.00001   2.09812
   A28        2.06553   0.00000   0.00000   0.00000   0.00000   2.06552
   A29        2.11953   0.00000   0.00000  -0.00001  -0.00001   2.11952
   A30        2.10704   0.00000   0.00000   0.00000   0.00000   2.10703
   A31        2.07558   0.00000   0.00000   0.00001   0.00001   2.07559
   A32        2.10051   0.00000   0.00000   0.00000   0.00000   2.10051
   A33        2.10597   0.00000   0.00000   0.00000   0.00000   2.10597
   A34        2.07517   0.00000   0.00000  -0.00001  -0.00001   2.07516
   A35        2.10201   0.00000   0.00000   0.00001   0.00001   2.10202
   A36        2.13124   0.00000   0.00000   0.00000   0.00000   2.13124
   A37        2.01230   0.00000   0.00000  -0.00002  -0.00002   2.01228
   A38        2.13949   0.00000   0.00000   0.00002   0.00002   2.13951
   A39        2.09648   0.00000   0.00000   0.00001   0.00001   2.09649
   A40        1.87089   0.00000   0.00000   0.00001   0.00001   1.87090
   A41        2.31576   0.00000   0.00000  -0.00001  -0.00001   2.31575
   A42        1.82499   0.00000   0.00000  -0.00001  -0.00001   1.82498
   A43        2.13662   0.00000   0.00000   0.00000   0.00000   2.13662
   A44        2.32048   0.00000   0.00000   0.00000   0.00000   2.32048
   A45        2.20405  -0.00001   0.00000  -0.00003  -0.00003   2.20402
   A46        2.01045   0.00000   0.00000   0.00001   0.00001   2.01046
   A47        2.06850   0.00000   0.00000   0.00001   0.00001   2.06851
   A48        2.32675   0.00000   0.00000  -0.00001  -0.00001   2.32674
   A49        2.01482   0.00000   0.00000   0.00001   0.00001   2.01482
   A50        1.93016   0.00000   0.00000   0.00001   0.00001   1.93017
   A51        1.86596   0.00000   0.00000  -0.00001  -0.00001   1.86594
   A52        1.93219   0.00000   0.00000   0.00001   0.00001   1.93221
   A53        2.10097   0.00000   0.00000  -0.00001  -0.00001   2.10096
   A54        2.24999   0.00000   0.00000   0.00000   0.00000   2.24999
   A55        2.02421   0.00000   0.00000   0.00001   0.00001   2.02422
   A56        2.15052   0.00000   0.00000  -0.00001  -0.00001   2.15051
   A57        2.10832   0.00000   0.00000   0.00000   0.00000   2.10832
   A58        2.36466   0.00000   0.00000  -0.00001  -0.00001   2.36465
   A59        2.09842   0.00000   0.00000   0.00001   0.00001   2.09843
   A60        2.06521   0.00000   0.00000   0.00000   0.00000   2.06521
   A61        2.11954   0.00000   0.00000  -0.00001  -0.00001   2.11953
   A62        2.10676   0.00000   0.00000   0.00000   0.00000   2.10676
   A63        2.07605   0.00000   0.00000   0.00001   0.00001   2.07606
   A64        2.10031   0.00000   0.00000   0.00000   0.00000   2.10030
   A65        2.10562   0.00000   0.00000   0.00000   0.00000   2.10561
   A66        2.07499   0.00000   0.00000  -0.00001  -0.00001   2.07498
   A67        2.10256   0.00000   0.00000   0.00001   0.00001   2.10257
   A68        2.13064   0.00000   0.00000   0.00000   0.00000   2.13064
   A69        2.01136   0.00000   0.00000  -0.00002  -0.00002   2.01134
   A70        2.14090   0.00000   0.00000   0.00002   0.00002   2.14092
   A71        2.09526   0.00000   0.00000   0.00000   0.00000   2.09526
   A72        1.87083   0.00000   0.00000   0.00000   0.00000   1.87083
   A73        2.31681   0.00000   0.00000  -0.00001  -0.00001   2.31680
   A74        1.82563   0.00000   0.00000  -0.00001  -0.00001   1.82562
   A75        2.13892   0.00000   0.00000   0.00001   0.00001   2.13893
   A76        2.31825   0.00000   0.00000   0.00000   0.00000   2.31825
   A77        2.09225   0.00000   0.00000   0.00000   0.00000   2.09225
   A78        2.07824   0.00000   0.00000   0.00000   0.00000   2.07825
   A79        2.11268   0.00000   0.00000   0.00000   0.00000   2.11268
   A80        2.08156   0.00000   0.00000   0.00000   0.00000   2.08157
   A81        2.09961   0.00000   0.00000   0.00000   0.00000   2.09961
   A82        2.10169   0.00000   0.00000   0.00000   0.00000   2.10169
   A83        2.07779   0.00000   0.00000   0.00000   0.00000   2.07779
   A84        2.08241   0.00000   0.00000   0.00000   0.00000   2.08240
   A85        2.12299   0.00000   0.00000   0.00000   0.00000   2.12299
   A86        2.09902   0.00000   0.00000   0.00000   0.00000   2.09902
   A87        2.08563   0.00000   0.00000   0.00000   0.00000   2.08563
   A88        2.09844   0.00000   0.00000   0.00000   0.00000   2.09844
   A89        2.10324   0.00000   0.00000   0.00000   0.00000   2.10324
   A90        2.08369   0.00000   0.00000   0.00000   0.00000   2.08369
   A91        2.09619   0.00000   0.00000   0.00000   0.00000   2.09619
   A92        2.09195   0.00000   0.00000   0.00000   0.00000   2.09195
   A93        2.09514   0.00000   0.00000   0.00000   0.00000   2.09514
   A94        2.09609   0.00000   0.00000   0.00000   0.00000   2.09609
   A95        2.09329   0.00000   0.00000   0.00000   0.00000   2.09329
   A96        2.07926   0.00000   0.00000   0.00000   0.00000   2.07926
   A97        2.11064   0.00000   0.00000   0.00000   0.00000   2.11064
   A98        2.08235   0.00000   0.00000   0.00000   0.00000   2.08234
   A99        2.10193   0.00000   0.00000   0.00000   0.00000   2.10193
   A100       2.09850   0.00000   0.00000   0.00000   0.00000   2.09850
   A101       2.07885   0.00000   0.00000   0.00000   0.00000   2.07884
   A102       2.08242   0.00000   0.00000   0.00000   0.00000   2.08242
   A103       2.12189   0.00000   0.00000   0.00000   0.00000   2.12189
   A104       2.09993   0.00000   0.00000   0.00000   0.00000   2.09993
   A105       2.08461   0.00000   0.00000   0.00000   0.00000   2.08461
   A106       2.09853   0.00000   0.00000   0.00000   0.00000   2.09853
   A107       2.10392   0.00000   0.00000   0.00000   0.00000   2.10392
   A108       2.08301   0.00000   0.00000   0.00000   0.00000   2.08301
   A109       2.09623   0.00000   0.00000   0.00000   0.00000   2.09623
   A110       2.09054   0.00000   0.00000   0.00000   0.00000   2.09054
   A111       2.09577   0.00000   0.00000   0.00000   0.00000   2.09577
   A112       2.09685   0.00000   0.00000   0.00000   0.00000   2.09685
   A113       3.04902   0.00000   0.00000  -0.00001  -0.00001   3.04901
   A114       3.04208   0.00000   0.00000  -0.00006  -0.00006   3.04202
   A115       3.23748   0.00000   0.00000   0.00000   0.00000   3.23748
   A116       3.27741   0.00000   0.00000  -0.00003  -0.00003   3.27738
   A117       3.22046   0.00000   0.00000  -0.00001  -0.00001   3.22045
   A118       3.20605   0.00000   0.00000  -0.00002  -0.00002   3.20603
    D1       -1.32241   0.00000   0.00000  -0.00004  -0.00004  -1.32246
    D2        1.79218   0.00000   0.00000  -0.00005  -0.00005   1.79213
    D3       -3.05163   0.00000   0.00000  -0.00002  -0.00002  -3.05165
    D4        0.06296   0.00000   0.00000  -0.00003  -0.00003   0.06293
    D5        1.68337   0.00000   0.00000  -0.00001  -0.00001   1.68335
    D6       -1.48523   0.00000   0.00000  -0.00002  -0.00002  -1.48525
    D7        0.18330   0.00000   0.00000  -0.00002  -0.00002   0.18328
    D8       -2.98529   0.00000   0.00000  -0.00003  -0.00003  -2.98532
    D9       -2.79561   0.00000   0.00000   0.00002   0.00002  -2.79558
   D10        0.09186   0.00000   0.00000  -0.00002  -0.00002   0.09184
   D11        0.25096   0.00000   0.00000  -0.00001  -0.00001   0.25095
   D12        3.13843   0.00000   0.00000  -0.00005  -0.00005   3.13838
   D13        1.77594   0.00000   0.00000   0.00013   0.00013   1.77607
   D14       -1.55293   0.00000   0.00000   0.00006   0.00006  -1.55287
   D15       -3.05759   0.00000   0.00000   0.00007   0.00007  -3.05752
   D16       -0.10328   0.00000   0.00000   0.00000   0.00000  -0.10328
   D17       -1.49436   0.00000   0.00000   0.00012   0.00012  -1.49424
   D18        1.45995   0.00000   0.00000   0.00005   0.00005   1.46001
   D19        0.19748   0.00000   0.00000   0.00012   0.00012   0.19761
   D20       -3.13139   0.00000   0.00000   0.00006   0.00006  -3.13133
   D21       -2.74999   0.00000   0.00000   0.00011   0.00011  -2.74988
   D22        0.35234   0.00000   0.00000   0.00011   0.00011   0.35245
   D23        0.14360   0.00000   0.00000   0.00005   0.00005   0.14365
   D24       -3.03726   0.00000   0.00000   0.00005   0.00005  -3.03721
   D25        1.67802   0.00000   0.00000   0.00000   0.00000   1.67802
   D26       -1.44209   0.00000   0.00000   0.00000   0.00000  -1.44209
   D27        0.20330   0.00000   0.00000   0.00005   0.00005   0.20335
   D28       -2.91681   0.00000   0.00000   0.00005   0.00005  -2.91677
   D29       -1.32834   0.00000   0.00000   0.00000   0.00000  -1.32834
   D30        1.83474   0.00000   0.00000   0.00000   0.00000   1.83473
   D31       -3.04715   0.00000   0.00000   0.00000   0.00000  -3.04716
   D32        0.11592   0.00000   0.00000  -0.00001  -0.00001   0.11591
   D33       -1.55893   0.00000   0.00000   0.00003   0.00003  -1.55890
   D34        1.40195   0.00000   0.00000   0.00003   0.00003   1.40198
   D35        0.13878   0.00000   0.00000  -0.00001  -0.00001   0.13876
   D36        3.09966   0.00000   0.00000  -0.00002  -0.00002   3.09964
   D37        1.71174   0.00000   0.00000   0.00000   0.00000   1.71174
   D38       -1.61056   0.00000   0.00000   0.00000   0.00000  -1.61057
   D39       -3.10218   0.00000   0.00000  -0.00001  -0.00001  -3.10219
   D40       -0.14130   0.00000   0.00000  -0.00002  -0.00002  -0.14132
   D41        0.01440   0.00000   0.00000  -0.00002  -0.00002   0.01439
   D42        3.13985   0.00000   0.00000  -0.00002  -0.00002   3.13983
   D43       -3.09938   0.00000   0.00000  -0.00001  -0.00001  -3.09939
   D44        0.02607   0.00000   0.00000  -0.00002  -0.00002   0.02605
   D45       -3.13866   0.00000   0.00000   0.00004   0.00004  -3.13862
   D46       -0.01568   0.00000   0.00000   0.00004   0.00004  -0.01564
   D47       -0.02178   0.00000   0.00000   0.00003   0.00003  -0.02175
   D48        3.10120   0.00000   0.00000   0.00003   0.00003   3.10123
   D49        2.95907   0.00000   0.00000   0.00000   0.00000   2.95908
   D50       -0.00242   0.00000   0.00000   0.00006   0.00006  -0.00236
   D51        0.13913   0.00000   0.00000   0.00002   0.00002   0.13915
   D52       -2.99335   0.00000   0.00000  -0.00003  -0.00003  -2.99338
   D53        3.13451   0.00000   0.00000  -0.00004  -0.00004   3.13447
   D54        0.00203   0.00000   0.00000  -0.00009  -0.00009   0.00194
   D55        0.00194   0.00000   0.00000  -0.00001  -0.00001   0.00193
   D56       -3.11650   0.00000   0.00000  -0.00003  -0.00003  -3.11653
   D57       -0.00069   0.00000   0.00000  -0.00004  -0.00004  -0.00074
   D58       -3.09791   0.00000   0.00000   0.00006   0.00006  -3.09785
   D59        3.11530   0.00000   0.00000  -0.00003  -0.00003   3.11528
   D60        0.01809   0.00000   0.00000   0.00007   0.00007   0.01816
   D61       -2.53887   0.00000   0.00000  -0.00005  -0.00005  -2.53893
   D62        0.60552   0.00000   0.00000  -0.00005  -0.00005   0.60548
   D63        0.63048   0.00000   0.00000  -0.00007  -0.00007   0.63041
   D64       -2.50831   0.00000   0.00000  -0.00007  -0.00007  -2.50838
   D65       -0.79065   0.00000   0.00000   0.00002   0.00002  -0.79063
   D66        2.36664   0.00000   0.00000   0.00003   0.00003   2.36667
   D67        3.13759   0.00000   0.00000   0.00000   0.00000   3.13759
   D68       -0.01049   0.00000   0.00000  -0.00001  -0.00001  -0.01050
   D69       -0.02087   0.00000   0.00000  -0.00001  -0.00001  -0.02088
   D70        3.11423   0.00000   0.00000  -0.00002  -0.00002   3.11422
   D71        1.72313   0.00000   0.00000   0.00005   0.00005   1.72318
   D72       -3.13963   0.00000   0.00000   0.00001   0.00001  -3.13962
   D73       -0.00960   0.00000   0.00000   0.00001   0.00001  -0.00959
   D74       -0.00461   0.00000   0.00000   0.00001   0.00001  -0.00461
   D75        3.12541   0.00000   0.00000   0.00001   0.00001   3.12542
   D76       -3.11942   0.00000   0.00000   0.00000   0.00000  -3.11942
   D77        0.01335   0.00000   0.00000   0.00000   0.00000   0.01336
   D78        0.01065   0.00000   0.00000   0.00000   0.00000   0.01065
   D79       -3.13976   0.00000   0.00000   0.00000   0.00000  -3.13976
   D80        0.00234   0.00000   0.00000  -0.00003  -0.00003   0.00232
   D81       -3.11928   0.00000   0.00000  -0.00003  -0.00003  -3.11930
   D82        3.13514   0.00000   0.00000  -0.00002  -0.00002   3.13512
   D83        0.01352   0.00000   0.00000  -0.00002  -0.00002   0.01349
   D84       -0.08083   0.00000   0.00000  -0.00004  -0.00004  -0.08087
   D85        3.04892   0.00000   0.00000   0.00003   0.00003   3.04895
   D86        3.04205   0.00000   0.00000  -0.00004  -0.00004   3.04201
   D87       -0.11139   0.00000   0.00000   0.00003   0.00003  -0.11136
   D88       -0.00075   0.00000   0.00000   0.00008   0.00008  -0.00067
   D89        3.08965   0.00000   0.00000  -0.00003  -0.00003   3.08962
   D90       -3.13162   0.00000   0.00000   0.00002   0.00002  -3.13161
   D91       -0.04122   0.00000   0.00000  -0.00010  -0.00010  -0.04131
   D92        0.06938   0.00000   0.00000  -0.00002  -0.00002   0.06936
   D93       -3.08964   0.00000   0.00000  -0.00001  -0.00001  -3.08965
   D94       -3.09434   0.00000   0.00000  -0.00001  -0.00001  -3.09435
   D95        0.02983   0.00000   0.00000  -0.00001  -0.00001   0.02983
   D96        3.09282   0.00000   0.00000   0.00001   0.00001   3.09283
   D97       -0.07406   0.00000   0.00000   0.00003   0.00003  -0.07402
   D98       -0.02907   0.00000   0.00000   0.00001   0.00001  -0.02906
   D99        3.08724   0.00000   0.00000   0.00003   0.00003   3.08727
   D100       2.96635   0.00000   0.00000  -0.00003  -0.00003   2.96632
   D101      -0.00098   0.00000   0.00000  -0.00003  -0.00003  -0.00101
   D102       0.16166   0.00000   0.00000   0.00004   0.00004   0.16170
   D103      -3.00258   0.00000   0.00000   0.00004   0.00004  -3.00254
   D104      -3.12009   0.00000   0.00000   0.00004   0.00004  -3.12006
   D105      -0.00114   0.00000   0.00000   0.00003   0.00003  -0.00111
   D106       0.00282   0.00000   0.00000   0.00001   0.00001   0.00283
   D107       3.13681   0.00000   0.00000   0.00003   0.00003   3.13684
   D108      -0.00343   0.00000   0.00000   0.00001   0.00001  -0.00342
   D109       3.11183   0.00000   0.00000   0.00005   0.00005   3.11188
   D110      -3.13659   0.00000   0.00000  -0.00002  -0.00002  -3.13661
   D111      -0.02133   0.00000   0.00000   0.00002   0.00002  -0.02130
   D112       2.61877   0.00000   0.00000   0.00002   0.00002   2.61879
   D113      -0.52062   0.00000   0.00000   0.00002   0.00002  -0.52061
   D114      -0.53196   0.00000   0.00000   0.00004   0.00004  -0.53192
   D115       2.61183   0.00000   0.00000   0.00004   0.00004   2.61187
   D116      -0.88003   0.00000   0.00000  -0.00005  -0.00005  -0.88008
   D117       2.27853   0.00000   0.00000  -0.00005  -0.00005   2.27847
   D118       3.13768   0.00000   0.00000  -0.00001  -0.00001   3.13767
   D119      -0.00864   0.00000   0.00000   0.00000   0.00000  -0.00864
   D120      -0.02215   0.00000   0.00000   0.00000   0.00000  -0.02215
   D121       3.11472   0.00000   0.00000   0.00000   0.00000   3.11472
   D122       3.13975   0.00000   0.00000   0.00001   0.00001   3.13976
   D123      -0.01357   0.00000   0.00000   0.00001   0.00001  -0.01356
   D124      -0.00663   0.00000   0.00000   0.00001   0.00001  -0.00662
   D125       3.12324   0.00000   0.00000   0.00001   0.00001   3.12325
   D126      -3.12080   0.00000   0.00000   0.00000   0.00000  -3.12080
   D127       0.01402   0.00000   0.00000  -0.00001  -0.00001   0.01401
   D128       0.00911   0.00000   0.00000   0.00000   0.00000   0.00911
   D129      -3.13926   0.00000   0.00000  -0.00001  -0.00001  -3.13926
   D130       0.00747   0.00000   0.00000   0.00000   0.00000   0.00746
   D131      -3.10696   0.00000   0.00000  -0.00002  -0.00002  -3.10699
   D132      -3.14089   0.00000   0.00000  -0.00001  -0.00001  -3.14090
   D133       0.02787   0.00000   0.00000  -0.00003  -0.00003   0.02784
   D134      -0.05541   0.00000   0.00000  -0.00005  -0.00005  -0.05546
   D135       3.11563   0.00000   0.00000  -0.00004  -0.00004   3.11559
   D136       3.06073   0.00000   0.00000  -0.00003  -0.00003   3.06070
   D137      -0.05141   0.00000   0.00000  -0.00002  -0.00002  -0.05143
   D138       0.00272   0.00000   0.00000  -0.00002  -0.00002   0.00270
   D139      -3.10861   0.00000   0.00000  -0.00007  -0.00007  -3.10868
   D140       3.11763   0.00000   0.00000  -0.00003  -0.00003   3.11760
   D141       0.00630   0.00000   0.00000  -0.00007  -0.00007   0.00622
   D142      -3.12559   0.00000   0.00000   0.00000   0.00000  -3.12559
   D143       0.04307   0.00000   0.00000   0.00000   0.00000   0.04308
   D144       0.01314   0.00000   0.00000   0.00000   0.00000   0.01314
   D145      -3.10138   0.00000   0.00000   0.00000   0.00000  -3.10138
   D146       3.13735   0.00000   0.00000   0.00000   0.00000   3.13734
   D147      -0.00232   0.00000   0.00000   0.00000   0.00000  -0.00232
   D148      -0.00141   0.00000   0.00000   0.00000   0.00000  -0.00141
   D149      -3.14107   0.00000   0.00000   0.00000   0.00000  -3.14107
   D150      -0.01335   0.00000   0.00000   0.00000   0.00000  -0.01335
   D151      -3.14019   0.00000   0.00000   0.00000   0.00000  -3.14019
   D152       3.10113   0.00000   0.00000   0.00000   0.00000   3.10113
   D153      -0.02570   0.00000   0.00000   0.00000   0.00000  -0.02570
   D154      -0.01020   0.00000   0.00000   0.00000   0.00000  -0.01020
   D155      -3.13948   0.00000   0.00000   0.00000   0.00000  -3.13948
   D156       3.12941   0.00000   0.00000   0.00000   0.00000   3.12941
   D157       0.00014   0.00000   0.00000   0.00000   0.00000   0.00013
   D158       0.00198   0.00000   0.00000   0.00000   0.00000   0.00198
   D159      -3.13663   0.00000   0.00000   0.00000   0.00000  -3.13663
   D160       3.12870   0.00000   0.00000   0.00000   0.00000   3.12870
   D161      -0.00991   0.00000   0.00000   0.00000   0.00000  -0.00991
   D162       0.00997   0.00000   0.00000   0.00000   0.00000   0.00997
   D163      -3.13461   0.00000   0.00000   0.00000   0.00000  -3.13461
   D164       3.13916   0.00000   0.00000   0.00000   0.00000   3.13916
   D165      -0.00542   0.00000   0.00000   0.00000   0.00000  -0.00542
   D166       3.12763   0.00000   0.00000   0.00000   0.00000   3.12764
   D167      -0.04468   0.00000   0.00000   0.00001   0.00001  -0.04468
   D168      -0.01620   0.00000   0.00000   0.00000   0.00000  -0.01619
   D169       3.09468   0.00000   0.00000   0.00001   0.00001   3.09468
   D170      -3.13974   0.00000   0.00000   0.00000   0.00000  -3.13974
   D171       0.00927   0.00000   0.00000   0.00000   0.00000   0.00927
   D172       0.00407   0.00000   0.00000   0.00000   0.00000   0.00407
   D173      -3.13011   0.00000   0.00000   0.00000   0.00000  -3.13011
   D174       0.01423   0.00000   0.00000   0.00000   0.00000   0.01423
   D175       3.13911   0.00000   0.00000   0.00000   0.00000   3.13911
   D176      -3.09670   0.00000   0.00000   0.00000   0.00000  -3.09670
   D177       0.02818   0.00000   0.00000   0.00000   0.00000   0.02818
   D178       0.01013   0.00000   0.00000   0.00000   0.00000   0.01013
   D179      -3.13937   0.00000   0.00000   0.00000   0.00000  -3.13937
   D180      -3.13905   0.00000   0.00000   0.00000   0.00000  -3.13905
   D181      -0.00537   0.00000   0.00000   0.00000   0.00000  -0.00537
   D182      -0.00031   0.00000   0.00000   0.00000   0.00000  -0.00031
   D183       3.13484   0.00000   0.00000   0.00000   0.00000   3.13484
   D184      -3.12505   0.00000   0.00000   0.00000   0.00000  -3.12505
   D185       0.01010   0.00000   0.00000   0.00000   0.00000   0.01010
   D186      -0.01204   0.00000   0.00000   0.00000   0.00000  -0.01203
   D187       3.13600   0.00000   0.00000   0.00000   0.00000   3.13600
   D188       3.13753   0.00000   0.00000   0.00000   0.00000   3.13753
   D189       0.00238   0.00000   0.00000   0.00000   0.00000   0.00238
         Item               Value     Threshold  Converged?
 Maximum Force            0.000006     0.000450     YES
 RMS     Force            0.000002     0.000300     YES
 Maximum Displacement     0.000608     0.001800     YES
 RMS     Displacement     0.000110     0.001200     YES
 Predicted change in Energy=-4.139834D-09
 Optimization completed.
    -- Stationary point found.
                           ----------------------------
                           !   Optimized Parameters   !
                           ! (Angstroms and Degrees)  !
 --------------------------                            --------------------------
 ! Name  Definition              Value          Derivative Info.                !
 --------------------------------------------------------------------------------
 ! R1    R(1,2)                  2.3877         -DE/DX =    0.0                 !
 ! R2    R(1,3)                  2.3454         -DE/DX =    0.0                 !
 ! R3    R(1,4)                  2.2201         -DE/DX =    0.0                 !
 ! R4    R(1,19)                 2.3862         -DE/DX =    0.0                 !
 ! R5    R(1,20)                 2.3368         -DE/DX =    0.0                 !
 ! R6    R(1,21)                 2.2237         -DE/DX =    0.0                 !
 ! R7    R(3,7)                  1.3328         -DE/DX =    0.0                 !
 ! R8    R(3,15)                 1.3447         -DE/DX =    0.0                 !
 ! R9    R(4,5)                  1.2925         -DE/DX =    0.0                 !
 ! R10   R(4,16)                 1.3661         -DE/DX =    0.0                 !
 ! R11   R(5,6)                  1.3493         -DE/DX =    0.0                 !
 ! R12   R(6,17)                 1.3604         -DE/DX =    0.0                 !
 ! R13   R(6,36)                 1.426          -DE/DX =    0.0                 !
 ! R14   R(7,8)                  1.0834         -DE/DX =    0.0                 !
 ! R15   R(7,9)                  1.3903         -DE/DX =    0.0                 !
 ! R16   R(8,25)                 2.2563         -DE/DX =    0.0                 !
 ! R17   R(9,10)                 1.0826         -DE/DX =    0.0                 !
 ! R18   R(9,11)                 1.3914         -DE/DX =    0.0                 !
 ! R19   R(11,12)                1.0838         -DE/DX =    0.0                 !
 ! R20   R(11,13)                1.388          -DE/DX =    0.0                 !
 ! R21   R(13,14)                1.0831         -DE/DX =    0.0                 !
 ! R22   R(13,15)                1.3972         -DE/DX =    0.0                 !
 ! R23   R(15,16)                1.4628         -DE/DX =    0.0                 !
 ! R24   R(16,17)                1.3759         -DE/DX =    0.0                 !
 ! R25   R(17,18)                1.0751         -DE/DX =    0.0                 !
 ! R26   R(20,24)                1.3327         -DE/DX =    0.0                 !
 ! R27   R(20,32)                1.3447         -DE/DX =    0.0                 !
 ! R28   R(21,22)                1.292          -DE/DX =    0.0                 !
 ! R29   R(21,33)                1.3663         -DE/DX =    0.0                 !
 ! R30   R(22,23)                1.3495         -DE/DX =    0.0                 !
 ! R31   R(23,34)                1.3608         -DE/DX =    0.0                 !
 ! R32   R(23,47)                1.4261         -DE/DX =    0.0                 !
 ! R33   R(24,25)                1.0834         -DE/DX =    0.0                 !
 ! R34   R(24,26)                1.3903         -DE/DX =    0.0                 !
 ! R35   R(26,27)                1.0826         -DE/DX =    0.0                 !
 ! R36   R(26,28)                1.3914         -DE/DX =    0.0                 !
 ! R37   R(28,29)                1.0838         -DE/DX =    0.0                 !
 ! R38   R(28,30)                1.3881         -DE/DX =    0.0                 !
 ! R39   R(30,31)                1.0831         -DE/DX =    0.0                 !
 ! R40   R(30,32)                1.3971         -DE/DX =    0.0                 !
 ! R41   R(32,33)                1.4629         -DE/DX =    0.0                 !
 ! R42   R(33,34)                1.3756         -DE/DX =    0.0                 !
 ! R43   R(34,35)                1.0749         -DE/DX =    0.0                 !
 ! R44   R(36,37)                1.3939         -DE/DX =    0.0                 !
 ! R45   R(36,38)                1.3944         -DE/DX =    0.0                 !
 ! R46   R(37,39)                1.392          -DE/DX =    0.0                 !
 ! R47   R(37,42)                1.0832         -DE/DX =    0.0                 !
 ! R48   R(38,40)                1.3907         -DE/DX =    0.0                 !
 ! R49   R(38,43)                1.0816         -DE/DX =    0.0                 !
 ! R50   R(39,41)                1.3929         -DE/DX =    0.0                 !
 ! R51   R(39,44)                1.0836         -DE/DX =    0.0                 !
 ! R52   R(40,41)                1.3942         -DE/DX =    0.0                 !
 ! R53   R(40,45)                1.0836         -DE/DX =    0.0                 !
 ! R54   R(41,46)                1.0836         -DE/DX =    0.0                 !
 ! R55   R(47,48)                1.3941         -DE/DX =    0.0                 !
 ! R56   R(47,49)                1.3946         -DE/DX =    0.0                 !
 ! R57   R(48,50)                1.3919         -DE/DX =    0.0                 !
 ! R58   R(48,53)                1.083          -DE/DX =    0.0                 !
 ! R59   R(49,51)                1.3904         -DE/DX =    0.0                 !
 ! R60   R(49,54)                1.0813         -DE/DX =    0.0                 !
 ! R61   R(50,52)                1.3927         -DE/DX =    0.0                 !
 ! R62   R(50,55)                1.0836         -DE/DX =    0.0                 !
 ! R63   R(51,52)                1.3941         -DE/DX =    0.0                 !
 ! R64   R(51,56)                1.0836         -DE/DX =    0.0                 !
 ! R65   R(52,57)                1.0836         -DE/DX =    0.0                 !
 ! A1    A(2,1,3)               85.5386         -DE/DX =    0.0                 !
 ! A2    A(2,1,4)               97.3629         -DE/DX =    0.0                 !
 ! A3    A(2,1,20)              88.1313         -DE/DX =    0.0                 !
 ! A4    A(2,1,21)              88.7598         -DE/DX =    0.0                 !
 ! A5    A(3,1,4)               73.2314         -DE/DX =    0.0                 !
 ! A6    A(3,1,19)              89.1577         -DE/DX =    0.0                 !
 ! A7    A(3,1,20)             111.0278         -DE/DX =    0.0                 !
 ! A8    A(4,1,19)              88.5167         -DE/DX =    0.0                 !
 ! A9    A(4,1,21)             103.1016         -DE/DX =    0.0                 !
 ! A10   A(19,1,20)             86.5209         -DE/DX =    0.0                 !
 ! A11   A(19,1,21)             97.0901         -DE/DX =    0.0                 !
 ! A12   A(20,1,21)             73.227          -DE/DX =    0.0                 !
 ! A13   A(1,3,7)              126.4199         -DE/DX =    0.0                 !
 ! A14   A(1,3,15)             115.1006         -DE/DX =    0.0                 !
 ! A15   A(7,3,15)             118.4622         -DE/DX =    0.0                 !
 ! A16   A(1,4,5)              132.9075         -DE/DX =    0.0                 !
 ! A17   A(1,4,16)             115.7759         -DE/DX =    0.0                 !
 ! A18   A(5,4,16)             110.6089         -DE/DX =    0.0                 !
 ! A19   A(4,5,6)              106.8514         -DE/DX =    0.0                 !
 ! A20   A(5,6,17)             110.7809         -DE/DX =    0.0                 !
 ! A21   A(5,6,36)             120.443          -DE/DX =    0.0                 !
 ! A22   A(17,6,36)            128.7602         -DE/DX =    0.0                 !
 ! A23   A(3,7,8)              116.0619         -DE/DX =    0.0                 !
 ! A24   A(3,7,9)              123.2425         -DE/DX =    0.0                 !
 ! A25   A(8,7,9)              120.689          -DE/DX =    0.0                 !
 ! A26   A(7,8,25)             137.3634         -DE/DX =    0.0                 !
 ! A27   A(7,9,10)             120.2129         -DE/DX =    0.0                 !
 ! A28   A(7,9,11)             118.3459         -DE/DX =    0.0                 !
 ! A29   A(10,9,11)            121.4401         -DE/DX =    0.0                 !
 ! A30   A(9,11,12)            120.7242         -DE/DX =    0.0                 !
 ! A31   A(9,11,13)            118.922          -DE/DX =    0.0                 !
 ! A32   A(12,11,13)           120.3505         -DE/DX =    0.0                 !
 ! A33   A(11,13,14)           120.6633         -DE/DX =    0.0                 !
 ! A34   A(11,13,15)           118.8982         -DE/DX =    0.0                 !
 ! A35   A(14,13,15)           120.4366         -DE/DX =    0.0                 !
 ! A36   A(3,15,13)            122.1111         -DE/DX =    0.0                 !
 ! A37   A(3,15,16)            115.2962         -DE/DX =    0.0                 !
 ! A38   A(13,15,16)           122.5837         -DE/DX =    0.0                 !
 ! A39   A(4,16,15)            120.1195         -DE/DX =    0.0                 !
 ! A40   A(4,16,17)            107.1943         -DE/DX =    0.0                 !
 ! A41   A(15,16,17)           132.6835         -DE/DX =    0.0                 !
 ! A42   A(6,17,16)            104.5642         -DE/DX =    0.0                 !
 ! A43   A(6,17,18)            122.4193         -DE/DX =    0.0                 !
 ! A44   A(16,17,18)           132.9535         -DE/DX =    0.0                 !
 ! A45   A(1,20,24)            126.2826         -DE/DX =    0.0                 !
 ! A46   A(1,20,32)            115.1902         -DE/DX =    0.0                 !
 ! A47   A(24,20,32)           118.5162         -DE/DX =    0.0                 !
 ! A48   A(1,21,22)            133.313          -DE/DX =    0.0                 !
 ! A49   A(1,21,33)            115.4404         -DE/DX =    0.0                 !
 ! A50   A(22,21,33)           110.5903         -DE/DX =    0.0                 !
 ! A51   A(21,22,23)           106.9114         -DE/DX =    0.0                 !
 ! A52   A(22,23,34)           110.7065         -DE/DX =    0.0                 !
 ! A53   A(22,23,47)           120.3766         -DE/DX =    0.0                 !
 ! A54   A(34,23,47)           128.9152         -DE/DX =    0.0                 !
 ! A55   A(20,24,25)           115.9789         -DE/DX =    0.0                 !
 ! A56   A(20,24,26)           123.2156         -DE/DX =    0.0                 !
 ! A57   A(25,24,26)           120.7979         -DE/DX =    0.0                 !
 ! A58   A(8,25,24)            135.4849         -DE/DX =    0.0                 !
 ! A59   A(24,26,27)           120.2306         -DE/DX =    0.0                 !
 ! A60   A(24,26,28)           118.3281         -DE/DX =    0.0                 !
 ! A61   A(27,26,28)           121.4407         -DE/DX =    0.0                 !
 ! A62   A(26,28,29)           120.7087         -DE/DX =    0.0                 !
 ! A63   A(26,28,30)           118.9491         -DE/DX =    0.0                 !
 ! A64   A(29,28,30)           120.3388         -DE/DX =    0.0                 !
 ! A65   A(28,30,31)           120.643          -DE/DX =    0.0                 !
 ! A66   A(28,30,32)           118.8882         -DE/DX =    0.0                 !
 ! A67   A(31,30,32)           120.4676         -DE/DX =    0.0                 !
 ! A68   A(20,32,30)           122.0765         -DE/DX =    0.0                 !
 ! A69   A(20,32,33)           115.2423         -DE/DX =    0.0                 !
 ! A70   A(30,32,33)           122.6645         -DE/DX =    0.0                 !
 ! A71   A(21,33,32)           120.0496         -DE/DX =    0.0                 !
 ! A72   A(21,33,34)           107.1906         -DE/DX =    0.0                 !
 ! A73   A(32,33,34)           132.7434         -DE/DX =    0.0                 !
 ! A74   A(23,34,33)           104.6009         -DE/DX =    0.0                 !
 ! A75   A(23,34,35)           122.5513         -DE/DX =    0.0                 !
 ! A76   A(33,34,35)           132.8257         -DE/DX =    0.0                 !
 ! A77   A(6,36,37)            119.8773         -DE/DX =    0.0                 !
 ! A78   A(6,36,38)            119.0746         -DE/DX =    0.0                 !
 ! A79   A(37,36,38)           121.0479         -DE/DX =    0.0                 !
 ! A80   A(36,37,39)           119.2649         -DE/DX =    0.0                 !
 ! A81   A(36,37,42)           120.2985         -DE/DX =    0.0                 !
 ! A82   A(39,37,42)           120.4182         -DE/DX =    0.0                 !
 ! A83   A(36,38,40)           119.0484         -DE/DX =    0.0                 !
 ! A84   A(36,38,43)           119.313          -DE/DX =    0.0                 !
 ! A85   A(40,38,43)           121.6384         -DE/DX =    0.0                 !
 ! A86   A(37,39,41)           120.2651         -DE/DX =    0.0                 !
 ! A87   A(37,39,44)           119.4979         -DE/DX =    0.0                 !
 ! A88   A(41,39,44)           120.2316         -DE/DX =    0.0                 !
 ! A89   A(38,40,41)           120.5067         -DE/DX =    0.0                 !
 ! A90   A(38,40,45)           119.3866         -DE/DX =    0.0                 !
 ! A91   A(41,40,45)           120.1029         -DE/DX =    0.0                 !
 ! A92   A(39,41,40)           119.8601         -DE/DX =    0.0                 !
 ! A93   A(39,41,46)           120.0426         -DE/DX =    0.0                 !
 ! A94   A(40,41,46)           120.0971         -DE/DX =    0.0                 !
 ! A95   A(23,47,48)           119.9364         -DE/DX =    0.0                 !
 ! A96   A(23,47,49)           119.1329         -DE/DX =    0.0                 !
 ! A97   A(48,47,49)           120.9305         -DE/DX =    0.0                 !
 ! A98   A(47,48,50)           119.3096         -DE/DX =    0.0                 !
 ! A99   A(47,48,53)           120.4316         -DE/DX =    0.0                 !
 ! A100  A(50,48,53)           120.2353         -DE/DX =    0.0                 !
 ! A101  A(47,49,51)           119.1091         -DE/DX =    0.0                 !
 ! A102  A(47,49,54)           119.314          -DE/DX =    0.0                 !
 ! A103  A(51,49,54)           121.5755         -DE/DX =    0.0                 !
 ! A104  A(48,50,52)           120.3169         -DE/DX =    0.0                 !
 ! A105  A(48,50,55)           119.4394         -DE/DX =    0.0                 !
 ! A106  A(52,50,55)           120.2368         -DE/DX =    0.0                 !
 ! A107  A(49,51,52)           120.5458         -DE/DX =    0.0                 !
 ! A108  A(49,51,56)           119.3477         -DE/DX =    0.0                 !
 ! A109  A(52,51,56)           120.105          -DE/DX =    0.0                 !
 ! A110  A(50,52,51)           119.7793         -DE/DX =    0.0                 !
 ! A111  A(50,52,57)           120.0788         -DE/DX =    0.0                 !
 ! A112  A(51,52,57)           120.1409         -DE/DX =    0.0                 !
 ! A113  L(2,1,19,3,-1)        174.6962         -DE/DX =    0.0                 !
 ! A114  L(3,1,21,2,-1)        174.2984         -DE/DX =    0.0                 !
 ! A115  L(4,1,20,2,-1)        185.4942         -DE/DX =    0.0                 !
 ! A116  L(2,1,19,3,-2)        187.7816         -DE/DX =    0.0                 !
 ! A117  L(3,1,21,2,-2)        184.519          -DE/DX =    0.0                 !
 ! A118  L(4,1,20,2,-2)        183.6929         -DE/DX =    0.0                 !
 ! D1    D(2,1,3,7)            -75.7687         -DE/DX =    0.0                 !
 ! D2    D(2,1,3,15)           102.6842         -DE/DX =    0.0                 !
 ! D3    D(4,1,3,7)           -174.8457         -DE/DX =    0.0                 !
 ! D4    D(4,1,3,15)             3.6072         -DE/DX =    0.0                 !
 ! D5    D(19,1,3,7)            96.4497         -DE/DX =    0.0                 !
 ! D6    D(19,1,3,15)          -85.0974         -DE/DX =    0.0                 !
 ! D7    D(20,1,3,7)            10.5024         -DE/DX =    0.0                 !
 ! D8    D(20,1,3,15)         -171.0447         -DE/DX =    0.0                 !
 ! D9    D(7,3,21,22)         -160.1765         -DE/DX =    0.0                 !
 ! D10   D(7,3,21,33)            5.2631         -DE/DX =    0.0                 !
 ! D11   D(15,3,21,22)          14.3791         -DE/DX =    0.0                 !
 ! D12   D(15,3,21,33)         179.8187         -DE/DX =    0.0                 !
 ! D13   D(2,1,4,5)            101.7541         -DE/DX =    0.0                 !
 ! D14   D(2,1,4,16)           -88.9764         -DE/DX =    0.0                 !
 ! D15   D(3,1,4,5)           -175.1873         -DE/DX =    0.0                 !
 ! D16   D(3,1,4,16)            -5.9178         -DE/DX =    0.0                 !
 ! D17   D(19,1,4,5)           -85.6203         -DE/DX =    0.0                 !
 ! D18   D(19,1,4,16)           83.6492         -DE/DX =    0.0                 !
 ! D19   D(21,1,4,5)            11.3148         -DE/DX =    0.0                 !
 ! D20   D(21,1,4,16)         -179.4157         -DE/DX =    0.0                 !
 ! D21   D(5,4,20,24)         -157.5629         -DE/DX =    0.0                 !
 ! D22   D(5,4,20,32)           20.1875         -DE/DX =    0.0                 !
 ! D23   D(16,4,20,24)           8.2276         -DE/DX =    0.0                 !
 ! D24   D(16,4,20,32)        -174.022          -DE/DX =    0.0                 !
 ! D25   D(2,1,20,24)           96.1436         -DE/DX =    0.0                 !
 ! D26   D(2,1,20,32)          -82.6257         -DE/DX =    0.0                 !
 ! D27   D(3,1,20,24)           11.6481         -DE/DX =    0.0                 !
 ! D28   D(3,1,20,32)         -167.1211         -DE/DX =    0.0                 !
 ! D29   D(19,1,20,24)         -76.1081         -DE/DX =    0.0                 !
 ! D30   D(19,1,20,32)         105.1226         -DE/DX =    0.0                 !
 ! D31   D(21,1,20,24)        -174.5889         -DE/DX =    0.0                 !
 ! D32   D(21,1,20,32)           6.6418         -DE/DX =    0.0                 !
 ! D33   D(2,1,21,22)          -89.3202         -DE/DX =    0.0                 !
 ! D34   D(2,1,21,33)           80.3259         -DE/DX =    0.0                 !
 ! D35   D(4,1,21,22)            7.9513         -DE/DX =    0.0                 !
 ! D36   D(4,1,21,33)          177.5974         -DE/DX =    0.0                 !
 ! D37   D(19,1,21,22)          98.0754         -DE/DX =    0.0                 !
 ! D38   D(19,1,21,33)         -92.2785         -DE/DX =    0.0                 !
 ! D39   D(20,1,21,22)        -177.742          -DE/DX =    0.0                 !
 ! D40   D(20,1,21,33)          -8.0959         -DE/DX =    0.0                 !
 ! D41   D(1,3,7,8)              0.8251         -DE/DX =    0.0                 !
 ! D42   D(1,3,7,9)            179.9            -DE/DX =    0.0                 !
 ! D43   D(15,3,7,8)          -177.5813         -DE/DX =    0.0                 !
 ! D44   D(15,3,7,9)             1.4936         -DE/DX =    0.0                 !
 ! D45   D(1,3,15,13)         -179.8318         -DE/DX =    0.0                 !
 ! D46   D(1,3,15,16)           -0.8983         -DE/DX =    0.0                 !
 ! D47   D(7,3,15,13)           -1.2478         -DE/DX =    0.0                 !
 ! D48   D(7,3,15,16)          177.6857         -DE/DX =    0.0                 !
 ! D49   D(1,4,5,6)            169.5424         -DE/DX =    0.0                 !
 ! D50   D(16,4,5,6)            -0.1386         -DE/DX =    0.0                 !
 ! D51   D(1,4,16,15)            7.9718         -DE/DX =    0.0                 !
 ! D52   D(1,4,16,17)         -171.5061         -DE/DX =    0.0                 !
 ! D53   D(5,4,16,15)          179.594          -DE/DX =    0.0                 !
 ! D54   D(5,4,16,17)            0.1161         -DE/DX =    0.0                 !
 ! D55   D(4,5,6,17)             0.1113         -DE/DX =    0.0                 !
 ! D56   D(4,5,6,36)          -178.5623         -DE/DX =    0.0                 !
 ! D57   D(5,6,17,16)           -0.0397         -DE/DX =    0.0                 !
 ! D58   D(5,6,17,18)         -177.4971         -DE/DX =    0.0                 !
 ! D59   D(36,6,17,16)         178.4938         -DE/DX =    0.0                 !
 ! D60   D(36,6,17,18)           1.0364         -DE/DX =    0.0                 !
 ! D61   D(5,6,36,37)         -145.4668         -DE/DX =    0.0                 !
 ! D62   D(5,6,36,38)           34.6939         -DE/DX =    0.0                 !
 ! D63   D(17,6,36,37)          36.1236         -DE/DX =    0.0                 !
 ! D64   D(17,6,36,38)        -143.7156         -DE/DX =    0.0                 !
 ! D65   D(3,7,8,25)           -45.3011         -DE/DX =    0.0                 !
 ! D66   D(9,7,8,25)           135.5987         -DE/DX =    0.0                 !
 ! D67   D(3,7,9,10)           179.7707         -DE/DX =    0.0                 !
 ! D68   D(3,7,9,11)            -0.6012         -DE/DX =    0.0                 !
 ! D69   D(8,7,9,10)            -1.1957         -DE/DX =    0.0                 !
 ! D70   D(8,7,9,11)           178.4324         -DE/DX =    0.0                 !
 ! D71   D(7,8,25,24)           98.7282         -DE/DX =    0.0                 !
 ! D72   D(7,9,11,12)         -179.8876         -DE/DX =    0.0                 !
 ! D73   D(7,9,11,13)           -0.5503         -DE/DX =    0.0                 !
 ! D74   D(10,9,11,12)          -0.2643         -DE/DX =    0.0                 !
 ! D75   D(10,9,11,13)         179.0729         -DE/DX =    0.0                 !
 ! D76   D(9,11,13,14)        -178.7296         -DE/DX =    0.0                 !
 ! D77   D(9,11,13,15)           0.7651         -DE/DX =    0.0                 !
 ! D78   D(12,11,13,14)          0.6103         -DE/DX =    0.0                 !
 ! D79   D(12,11,13,15)       -179.8951         -DE/DX =    0.0                 !
 ! D80   D(11,13,15,3)           0.1343         -DE/DX =    0.0                 !
 ! D81   D(11,13,15,16)       -178.7213         -DE/DX =    0.0                 !
 ! D82   D(14,13,15,3)         179.6301         -DE/DX =    0.0                 !
 ! D83   D(14,13,15,16)          0.7745         -DE/DX =    0.0                 !
 ! D84   D(3,15,16,4)           -4.6313         -DE/DX =    0.0                 !
 ! D85   D(3,15,16,17)         174.6902         -DE/DX =    0.0                 !
 ! D86   D(13,15,16,4)         174.2966         -DE/DX =    0.0                 !
 ! D87   D(13,15,16,17)         -6.3819         -DE/DX =    0.0                 !
 ! D88   D(4,16,17,6)           -0.0431         -DE/DX =    0.0                 !
 ! D89   D(4,16,17,18)         177.024          -DE/DX =    0.0                 !
 ! D90   D(15,16,17,6)        -179.4288         -DE/DX =    0.0                 !
 ! D91   D(15,16,17,18)         -2.3616         -DE/DX =    0.0                 !
 ! D92   D(1,20,24,25)           3.975          -DE/DX =    0.0                 !
 ! D93   D(1,20,24,26)        -177.0232         -DE/DX =    0.0                 !
 ! D94   D(32,20,24,25)       -177.2925         -DE/DX =    0.0                 !
 ! D95   D(32,20,24,26)          1.7094         -DE/DX =    0.0                 !
 ! D96   D(1,20,32,30)         177.2055         -DE/DX =    0.0                 !
 ! D97   D(1,20,32,33)          -4.2431         -DE/DX =    0.0                 !
 ! D98   D(24,20,32,30)         -1.6654         -DE/DX =    0.0                 !
 ! D99   D(24,20,32,33)        176.886          -DE/DX =    0.0                 !
 ! D100  D(1,21,22,23)         169.9595         -DE/DX =    0.0                 !
 ! D101  D(33,21,22,23)         -0.0564         -DE/DX =    0.0                 !
 ! D102  D(1,21,33,32)           9.2622         -DE/DX =    0.0                 !
 ! D103  D(1,21,33,34)        -172.0351         -DE/DX =    0.0                 !
 ! D104  D(22,21,33,32)       -178.7681         -DE/DX =    0.0                 !
 ! D105  D(22,21,33,34)         -0.0654         -DE/DX =    0.0                 !
 ! D106  D(21,22,23,34)          0.1614         -DE/DX =    0.0                 !
 ! D107  D(21,22,23,47)        179.7257         -DE/DX =    0.0                 !
 ! D108  D(22,23,34,33)         -0.1966         -DE/DX =    0.0                 !
 ! D109  D(22,23,34,35)        178.295          -DE/DX =    0.0                 !
 ! D110  D(47,23,34,33)       -179.7135         -DE/DX =    0.0                 !
 ! D111  D(47,23,34,35)         -1.222          -DE/DX =    0.0                 !
 ! D112  D(22,23,47,48)        150.0447         -DE/DX =    0.0                 !
 ! D113  D(22,23,47,49)        -29.8295         -DE/DX =    0.0                 !
 ! D114  D(34,23,47,48)        -30.4791         -DE/DX =    0.0                 !
 ! D115  D(34,23,47,49)        149.6467         -DE/DX =    0.0                 !
 ! D116  D(20,24,25,8)         -50.4222         -DE/DX =    0.0                 !
 ! D117  D(26,24,25,8)         130.5499         -DE/DX =    0.0                 !
 ! D118  D(20,24,26,27)        179.7758         -DE/DX =    0.0                 !
 ! D119  D(20,24,26,28)         -0.4952         -DE/DX =    0.0                 !
 ! D120  D(25,24,26,27)         -1.2688         -DE/DX =    0.0                 !
 ! D121  D(25,24,26,28)        178.4602         -DE/DX =    0.0                 !
 ! D122  D(24,26,28,29)        179.8945         -DE/DX =    0.0                 !
 ! D123  D(24,26,28,30)         -0.7772         -DE/DX =    0.0                 !
 ! D124  D(27,26,28,29)         -0.3799         -DE/DX =    0.0                 !
 ! D125  D(27,26,28,30)        178.9484         -DE/DX =    0.0                 !
 ! D126  D(26,28,30,31)       -178.8086         -DE/DX =    0.0                 !
 ! D127  D(26,28,30,32)          0.8031         -DE/DX =    0.0                 !
 ! D128  D(29,28,30,31)          0.5222         -DE/DX =    0.0                 !
 ! D129  D(29,28,30,32)       -179.8661         -DE/DX =    0.0                 !
 ! D130  D(28,30,32,20)          0.4277         -DE/DX =    0.0                 !
 ! D131  D(28,30,32,33)       -178.0158         -DE/DX =    0.0                 !
 ! D132  D(31,30,32,20)       -179.9598         -DE/DX =    0.0                 !
 ! D133  D(31,30,32,33)          1.5966         -DE/DX =    0.0                 !
 ! D134  D(20,32,33,21)         -3.1749         -DE/DX =    0.0                 !
 ! D135  D(20,32,33,34)        178.5126         -DE/DX =    0.0                 !
 ! D136  D(30,32,33,21)        175.367          -DE/DX =    0.0                 !
 ! D137  D(30,32,33,34)         -2.9454         -DE/DX =    0.0                 !
 ! D138  D(21,33,34,23)          0.1561         -DE/DX =    0.0                 !
 ! D139  D(21,33,34,35)       -178.1103         -DE/DX =    0.0                 !
 ! D140  D(32,33,34,23)        178.627          -DE/DX =    0.0                 !
 ! D141  D(32,33,34,35)          0.3607         -DE/DX =    0.0                 !
 ! D142  D(6,36,37,39)        -179.0833         -DE/DX =    0.0                 !
 ! D143  D(6,36,37,42)           2.468          -DE/DX =    0.0                 !
 ! D144  D(38,36,37,39)          0.7527         -DE/DX =    0.0                 !
 ! D145  D(38,36,37,42)       -177.696          -DE/DX =    0.0                 !
 ! D146  D(6,36,38,40)         179.7567         -DE/DX =    0.0                 !
 ! D147  D(6,36,38,43)          -0.1329         -DE/DX =    0.0                 !
 ! D148  D(37,36,38,40)         -0.0806         -DE/DX =    0.0                 !
 ! D149  D(37,36,38,43)       -179.9702         -DE/DX =    0.0                 !
 ! D150  D(36,37,39,41)         -0.7651         -DE/DX =    0.0                 !
 ! D151  D(36,37,39,44)       -179.9194         -DE/DX =    0.0                 !
 ! D152  D(42,37,39,41)        177.6817         -DE/DX =    0.0                 !
 ! D153  D(42,37,39,44)         -1.4726         -DE/DX =    0.0                 !
 ! D154  D(36,38,40,41)         -0.5847         -DE/DX =    0.0                 !
 ! D155  D(36,38,40,45)       -179.8791         -DE/DX =    0.0                 !
 ! D156  D(43,38,40,41)        179.3022         -DE/DX =    0.0                 !
 ! D157  D(43,38,40,45)          0.0078         -DE/DX =    0.0                 !
 ! D158  D(37,39,41,40)          0.1132         -DE/DX =    0.0                 !
 ! D159  D(37,39,41,46)       -179.7157         -DE/DX =    0.0                 !
 ! D160  D(44,39,41,40)        179.2612         -DE/DX =    0.0                 !
 ! D161  D(44,39,41,46)         -0.5676         -DE/DX =    0.0                 !
 ! D162  D(38,40,41,39)          0.5712         -DE/DX =    0.0                 !
 ! D163  D(38,40,41,46)       -179.6001         -DE/DX =    0.0                 !
 ! D164  D(45,40,41,39)        179.8606         -DE/DX =    0.0                 !
 ! D165  D(45,40,41,46)         -0.3107         -DE/DX =    0.0                 !
 ! D166  D(23,47,48,50)        179.2001         -DE/DX =    0.0                 !
 ! D167  D(23,47,48,53)         -2.5601         -DE/DX =    0.0                 !
 ! D168  D(49,47,48,50)         -0.928          -DE/DX =    0.0                 !
 ! D169  D(49,47,48,53)        177.3118         -DE/DX =    0.0                 !
 ! D170  D(23,47,49,51)       -179.8938         -DE/DX =    0.0                 !
 ! D171  D(23,47,49,54)          0.531          -DE/DX =    0.0                 !
 ! D172  D(48,47,49,51)          0.2333         -DE/DX =    0.0                 !
 ! D173  D(48,47,49,54)       -179.342          -DE/DX =    0.0                 !
 ! D174  D(47,48,50,52)          0.8156         -DE/DX =    0.0                 !
 ! D175  D(47,48,50,55)        179.8578         -DE/DX =    0.0                 !
 ! D176  D(53,48,50,52)       -177.4277         -DE/DX =    0.0                 !
 ! D177  D(53,48,50,55)          1.6145         -DE/DX =    0.0                 !
 ! D178  D(47,49,51,52)          0.5804         -DE/DX =    0.0                 !
 ! D179  D(47,49,51,56)       -179.8729         -DE/DX =    0.0                 !
 ! D180  D(54,49,51,52)       -179.8543         -DE/DX =    0.0                 !
 ! D181  D(54,49,51,56)         -0.3077         -DE/DX =    0.0                 !
 ! D182  D(48,50,52,51)         -0.0177         -DE/DX =    0.0                 !
 ! D183  D(48,50,52,57)        179.6133         -DE/DX =    0.0                 !
 ! D184  D(55,50,52,51)       -179.0523         -DE/DX =    0.0                 !
 ! D185  D(55,50,52,57)          0.5787         -DE/DX =    0.0                 !
 ! D186  D(49,51,52,50)         -0.6897         -DE/DX =    0.0                 !
 ! D187  D(49,51,52,57)        179.6795         -DE/DX =    0.0                 !
 ! D188  D(56,51,52,50)        179.7671         -DE/DX =    0.0                 !
 ! D189  D(56,51,52,57)          0.1363         -DE/DX =    0.0                 !
 --------------------------------------------------------------------------------
 Lowest energy point so far.  Saving SCF results.
 GradGradGradGradGradGradGradGradGradGradGradGradGradGradGradGradGradGrad

 Largest change from initial coordinates is atom   57       0.000 Angstoms.
 Leave Link  103 at Sat Oct 20 16:32:06 2018, MaxMem=  1073741824 cpu:         7.5
 (Enter /soft/sl6.3/x86_64/gaussian/g09_d01/g09/l202.exe)
 Stoichiometry    C26H20Cl2FeN8(5)
 Framework group  C1[X(C26H20Cl2FeN8)]
 Deg. of freedom   165
 Full point group                 C1      NOp   1
 RotChk:  IX=0 Diff= 2.19D-14
 Largest Abelian subgroup         C1      NOp   1
 Largest concise Abelian subgroup C1      NOp   1
                         Standard orientation:                         
 ---------------------------------------------------------------------
 Center     Atomic      Atomic             Coordinates (Angstroms)
 Number     Number       Type             X           Y           Z
 ---------------------------------------------------------------------
      1         26           0       -0.058206   -1.421642    0.025768
      2         17           0       -0.467708   -1.676424   -2.312753
      3          7           0        1.780017   -2.834484   -0.328477
      4          7           0        1.730227   -0.116658   -0.139089
      5          7           0        1.906947    1.155903    0.001744
      6          7           0        3.239592    1.366621    0.015100
      7          6           0        1.740331   -4.154442   -0.508964
      8          1           0        0.755783   -4.606426   -0.501818
      9          6           0        2.875584   -4.929809   -0.716257
     10          1           0        2.786738   -5.999979   -0.853841
     11          6           0        4.112826   -4.294139   -0.748838
     12          1           0        5.022496   -4.860931   -0.909675
     13          6           0        4.164321   -2.916772   -0.585623
     14          1           0        5.110164   -2.390675   -0.626530
     15          6           0        2.973311   -2.216482   -0.377886
     16          6           0        2.931049   -0.762427   -0.223534
     17          6           0        3.915085    0.193957   -0.123572
     18          1           0        4.988537    0.140687   -0.098275
     19         17           0        0.334560   -1.557999    2.375462
     20          7           0       -2.001330   -2.657452    0.422867
     21          7           0       -1.737651    0.033356    0.112193
     22          7           0       -1.810121    1.313660   -0.045578
     23          7           0       -3.121153    1.628966   -0.099413
     24          6           0       -2.067601   -3.965709    0.668076
     25          1           0       -1.118603   -4.482246    0.747978
     26          6           0       -3.266524   -4.649156    0.836985
     27          1           0       -3.264143   -5.714265    1.030920
     28          6           0       -4.454238   -3.928896    0.755667
     29          1           0       -5.410828   -4.423102    0.879599
     30          6           0       -4.396180   -2.561048    0.526721
     31          1           0       -5.302826   -1.970594    0.477550
     32          6           0       -3.147085   -1.955618    0.368596
     33          6           0       -2.987593   -0.515619    0.166271
     34          6           0       -3.889970    0.513923    0.031969
     35          1           0       -4.964179    0.550084    0.042881
     36          6           0        3.761372    2.682318    0.189154
     37          6           0        4.934093    3.056351   -0.464861
     38          6           0        3.084840    3.575213    1.019437
     39          6           0        5.442533    4.337588   -0.270745
     40          6           0        3.596928    4.856472    1.192812
     41          6           0        4.776382    5.239450    0.555684
     42          1           0        5.429589    2.365555   -1.136170
     43          1           0        2.177452    3.255177    1.513592
     44          1           0        6.353227    4.632777   -0.778324
     45          1           0        3.076668    5.554188    1.838394
     46          1           0        5.172930    6.237430    0.700597
     47          6           0       -3.530545    2.985036   -0.264440
     48          6           0       -4.725232    3.276063   -0.921399
     49          6           0       -2.720885    4.004376    0.235919
     50          6           0       -5.120550    4.603379   -1.060448
     51          6           0       -3.121608    5.326246    0.076710
     52          6           0       -4.322098    5.630465   -0.563331
     53          1           0       -5.326218    2.480852   -1.344801
     54          1           0       -1.794353    3.749401    0.731668
     55          1           0       -6.047576    4.832105   -1.572730
     56          1           0       -2.494437    6.121430    0.462164
     57          1           0       -4.630529    6.662714   -0.679238
 ---------------------------------------------------------------------
 Rotational constants (GHZ):      0.0874261      0.0841401      0.0470451
 Leave Link  202 at Sat Oct 20 16:32:06 2018, MaxMem=  1073741824 cpu:         0.1
 (Enter /soft/sl6.3/x86_64/gaussian/g09_d01/g09/l9999.exe)
 1\1\GINC-NODE0404\FOpt\UB3LYP\6-311G(d,p)\C26H20Cl2Fe1N8(5)\CONRADJ\20
 -Oct-2018\0\\#P b3lyp/6-311G(d,p) opt scf=(conver=8)\\Comment:\\0,5\Fe
 ,-0.058205,-1.421642,0.025768\Cl,-0.467707,-1.676424,-2.312753\N,1.780
 018,-2.834483,-0.328477\N,1.730227,-0.116657,-0.139089\N,1.906946,1.15
 5904,0.001744\N,3.239591,1.366623,0.0151\C,1.740333,-4.154441,-0.50896
 4\H,0.755785,-4.606426,-0.501818\C,2.875586,-4.929808,-0.716257\H,2.78
 6741,-5.999978,-0.853841\C,4.112828,-4.294137,-0.748838\H,5.022498,-4.
 860929,-0.909675\C,4.164322,-2.91677,-0.585623\H,5.110165,-2.390672,-0
 .62653\C,2.973312,-2.216481,-0.377886\C,2.931049,-0.762426,-0.223534\C
 ,3.915085,0.193959,-0.123572\H,4.988537,0.140689,-0.098275\Cl,0.334561
 ,-1.557999,2.375462\N,-2.001329,-2.657453,0.422867\N,-1.737651,0.03335
 5,0.112193\N,-1.810122,1.313659,-0.045578\N,-3.121154,1.628964,-0.0994
 13\C,-2.067599,-3.96571,0.668076\H,-1.118601,-4.482247,0.747978\C,-3.2
 66522,-4.649158,0.836985\H,-3.26414,-5.714267,1.03092\C,-4.454236,-3.9
 28898,0.755667\H,-5.410826,-4.423105,0.879599\C,-4.396179,-2.56105,0.5
 26721\H,-5.302825,-1.970597,0.47755\C,-3.147084,-1.95562,0.368596\C,-2
 .987593,-0.51562,0.166271\C,-3.88997,0.513921,0.031969\H,-4.964179,0.5
 50082,0.042881\C,3.761371,2.68232,0.189154\C,4.934091,3.056353,-0.4648
 61\C,3.084838,3.575215,1.019437\C,5.442531,4.337591,-0.270745\C,3.5969
 26,4.856474,1.192812\C,4.776379,5.239452,0.555684\H,5.429588,2.365558,
 -1.13617\H,2.17745,3.255178,1.513592\H,6.353225,4.63278,-0.778324\H,3.
 076665,5.554189,1.838394\H,5.172927,6.237433,0.700597\C,-3.530547,2.98
 5034,-0.26444\C,-4.725234,3.276061,-0.921399\C,-2.720887,4.004375,0.23
 5919\C,-5.120552,4.603376,-1.060448\C,-3.121611,5.326244,0.07671\C,-4.
 322101,5.630463,-0.563331\H,-5.326219,2.480849,-1.344801\H,-1.794355,3
 .7494,0.731668\H,-6.047578,4.832102,-1.57273\H,-2.49444,6.121429,0.462
 164\H,-4.630532,6.662712,-0.679238\\Version=AS64L-G09RevD.01\State=5-A
 \HF=-3625.4152067\S2=6.007912\S2-1=0.\S2A=6.000018\RMSD=6.136e-09\RMSF
 =3.856e-06\Dipole=0.0636681,1.4315896,-0.0123444\Quadrupole=39.1928744
 ,19.2115394,-58.4044138,0.04063,-6.9929408,1.3009943\PG=C01 [X(C26H20C
 l2Fe1N8)]\\@


 Sacred cows make the best hamburger.
                               -- Mark Twain
 Job cpu time:       0 days  9 hours 28 minutes 29.0 seconds.
 File lengths (MBytes):  RWF=    641 Int=      0 D2E=      0 Chk=     57 Scr=      1
 Normal termination of Gaussian 09 at Sat Oct 20 16:32:07 2018.
