# Supplementary material for: DFT and CV data of 4-phenyl-substituted dichloro(bis{2-[1-(phenyl)-1H-1,2,3-triazol-4-yl-κN3]pyridine-κN})iron(II) coordination compounds
Source: Data Brief. 2018 Oct 27;21:1458–71. doi: 10.1016/j.dib.2018.10.085 (PMC6234228; doi:10.1016/j.dib.2018.10.085)
Supplement: Supplementary file 2 — Supplementary material. [file mmc2.zip › DIB_DFT_files_Fe/FeCl2L12_Me_cis1.log]

 Entering Gaussian System, Link 0=g09
 Input=FeCl2L12_Me_cis1.com
 Output=FeCl2L12_Me_cis1.log
 Initial command:
 /soft/sl6.3/x86_64/gaussian/g09_d01/g09/l1.exe "/scratch/conradj/558857.ui.FeCl2L12_Me_cis1/Gau-43837.inp" -scrdir="/scratch/conradj/558857.ui.FeCl2L12_Me_cis1/"
 Default linda workers:  node0401-ib,node0402-ib
 Default is to use  16 SMP processors on each worker.
 Entering Link 1 = /soft/sl6.3/x86_64/gaussian/g09_d01/g09/l1.exe PID=     43853.
  
 Copyright (c) 1988,1990,1992,1993,1995,1998,2003,2009,2013,
            Gaussian, Inc.  All Rights Reserved.
  
 This is part of the Gaussian(R) 09 program.  It is based on
 the Gaussian(R) 03 system (copyright 2003, Gaussian, Inc.),
 the Gaussian(R) 98 system (copyright 1998, Gaussian, Inc.),
 the Gaussian(R) 94 system (copyright 1995, Gaussian, Inc.),
 the Gaussian 92(TM) system (copyright 1992, Gaussian, Inc.),
 the Gaussian 90(TM) system (copyright 1990, Gaussian, Inc.),
 the Gaussian 88(TM) system (copyright 1988, Gaussian, Inc.),
 the Gaussian 86(TM) system (copyright 1986, Carnegie Mellon
 University), and the Gaussian 82(TM) system (copyright 1983,
 Carnegie Mellon University). Gaussian is a federally registered
 trademark of Gaussian, Inc.
  
 This software contains proprietary and confidential information,
 including trade secrets, belonging to Gaussian, Inc.
  
 This software is provided under written license and may be
 used, copied, transmitted, or stored only in accord with that
 written license.
  
 The following legend is applicable only to US Government
 contracts under FAR:
  
                    RESTRICTED RIGHTS LEGEND
  
 Use, reproduction and disclosure by the US Government is
 subject to restrictions as set forth in subparagraphs (a)
 and (c) of the Commercial Computer Software - Restricted
 Rights clause in FAR 52.227-19.
  
 Gaussian, Inc.
 340 Quinnipiac St., Bldg. 40, Wallingford CT 06492
  
  
 ---------------------------------------------------------------
 Warning -- This program may not be used in any manner that
 competes with the business of Gaussian, Inc. or will provide
 assistance to any competitor of Gaussian, Inc.  The licensee
 of this program is prohibited from giving any competitor of
 Gaussian, Inc. access to this program.  By using this program,
 the user acknowledges that Gaussian, Inc. is engaged in the
 business of creating and licensing software in the field of
 computational chemistry and represents and warrants to the
 licensee that it is not a competitor of Gaussian, Inc. and that
 it will not use this program in any manner prohibited above.
 ---------------------------------------------------------------
  

 Cite this work as:
 Gaussian 09, Revision D.01,
 M. J. Frisch, G. W. Trucks, H. B. Schlegel, G. E. Scuseria, 
 M. A. Robb, J. R. Cheeseman, G. Scalmani, V. Barone, B. Mennucci, 
 G. A. Petersson, H. Nakatsuji, M. Caricato, X. Li, H. P. Hratchian, 
 A. F. Izmaylov, J. Bloino, G. Zheng, J. L. Sonnenberg, M. Hada, 
 M. Ehara, K. Toyota, R. Fukuda, J. Hasegawa, M. Ishida, T. Nakajima, 
 Y. Honda, O. Kitao, H. Nakai, T. Vreven, J. A. Montgomery, Jr., 
 J. E. Peralta, F. Ogliaro, M. Bearpark, J. J. Heyd, E. Brothers, 
 K. N. Kudin, V. N. Staroverov, T. Keith, R. Kobayashi, J. Normand, 
 K. Raghavachari, A. Rendell, J. C. Burant, S. S. Iyengar, J. Tomasi, 
 M. Cossi, N. Rega, J. M. Millam, M. Klene, J. E. Knox, J. B. Cross, 
 V. Bakken, C. Adamo, J. Jaramillo, R. Gomperts, R. E. Stratmann, 
 O. Yazyev, A. J. Austin, R. Cammi, C. Pomelli, J. W. Ochterski, 
 R. L. Martin, K. Morokuma, V. G. Zakrzewski, G. A. Voth, 
 P. Salvador, J. J. Dannenberg, S. Dapprich, A. D. Daniels, 
 O. Farkas, J. B. Foresman, J. V. Ortiz, J. Cioslowski, 
 and D. J. Fox, Gaussian, Inc., Wallingford CT, 2013.
 
 ******************************************
 Gaussian 09:  AS64L-G09RevD.01 24-Apr-2013
                20-Oct-2018 
 ******************************************
 %chk=FeCl2L12_Me_cis1.chk
 SetLPE:  input flags="-opt 'Tsnet.Node.lindarsharg: ssh' "
 SetLPE:    new flags="-opt 'Tsnet.Node.lindarsharg: ssh'  -nodelist 'node0401-ib node0402-ib'"
 Will use up to    2 processors via Linda.
 ---------------------------------------
 #p b3lyp/6-311G(d,p) opt scf=(conver=8)
 ---------------------------------------
 1/14=-1,18=20,19=15,26=3,38=1/1,3;
 2/9=110,12=2,17=6,18=5,40=1/2;
 3/5=4,6=6,7=101,11=2,16=1,25=1,30=1,71=1,74=-5/1,2,3;
 4//1;
 5/5=2,6=8,38=5/2;
 6/7=2,8=2,9=2,10=2,28=1/1;
 7//1,2,3,16;
 1/14=-1,18=20,19=15,26=3/3(2);
 2/9=110/2;
 99//99;
 2/9=110/2;
 3/5=4,6=6,7=101,11=2,16=1,25=1,30=1,71=1,74=-5/1,2,3;
 4/5=5,16=3,69=1/1;
 5/5=2,6=8,38=5/2;
 7//1,2,3,16;
 1/14=-1,18=20,19=15,26=3/3(-5);
 2/9=110/2;
 6/7=2,8=2,9=2,10=2,19=2,28=1/1;
 99/9=1/99;
 Leave Link    1 at Sat Oct 20 09:58:04 2018, MaxMem=           0 cpu:         1.2
 (Enter /soft/sl6.3/x86_64/gaussian/g09_d01/g09/l101.exe)
 --------
 Comment:
 --------
 Symbolic Z-matrix:
 Charge =  0 Multiplicity = 5
 26                    0.02249  -0.15305  -0.06672 
 17                    0.04813  -1.64848   1.81234 
 7                     0.35791   1.48211   1.59452 
 7                     2.19596   0.19157   0.11544 
 7                     3.19482  -0.42934  -0.42989 
 7                     4.27653  -0.1805    0.3355 
 6                    -0.60643   2.10268   2.27676 
 1                    -1.61547   1.94574   1.9146 
 6                    -0.35903   2.88395   3.39981 
 1                    -1.17918   3.35901   3.92302 
 6                     0.95652   3.02533   3.83236 
 1                     1.19061   3.62355   4.70531 
 6                     1.96725   2.38016   3.13302 
 1                     3.00017   2.4648    3.44766 
 6                     1.62929   1.60881   2.019 
 6                     2.60774   0.864     1.23364 
 6                     3.95431   0.62432   1.38305 
 1                     4.66549   0.90251   2.1397 
 17                   -0.00763  -1.44174  -2.01484 
 7                    -0.3797    1.6552   -1.47342 
 7                    -2.20721   0.24946  -0.06489 
 7                    -3.19575  -0.43819   0.41297 
 7                    -4.2811   -0.12985  -0.32201 
 6                     0.57234   2.34453  -2.1034 
 1                     1.59013   2.12523  -1.80194 
 6                     0.29991   3.27284  -3.10277 
 1                     1.10935   3.80098  -3.59062 
 6                    -1.02744   3.49284  -3.45801 
 1                    -1.28141   4.20794  -4.23186 
 6                    -2.02624   2.77741  -2.81014 
 1                    -3.06823   2.9257   -3.06605 
 6                    -1.663     1.85773  -1.82429 
 6                    -2.62991   1.02777  -1.10709 
 6                    -3.97268   0.78395  -1.28232 
 1                    -4.68803   1.12335  -2.00945 
 6                     5.53284  -0.77359   0.01091 
 6                     6.71989  -0.11607   0.31944 
 6                     5.55318  -2.01876  -0.61845 
 6                     7.93565  -0.72036   0.01029 
 6                     6.77544  -2.5969   -0.93082 
 6                     7.98712  -1.96638  -0.61861 
 1                     6.70282   0.86649   0.77584 
 1                     4.61921  -2.51135  -0.85396 
 1                     8.85801  -0.20402   0.25286 
 1                     6.78654  -3.56492  -1.42029 
 6                    -5.52731  -0.77603  -0.06223 
 6                    -6.72607  -0.12042  -0.32584 
 6                    -5.52423  -2.07032   0.45882 
 6                    -7.93035  -0.77557  -0.08229 
 6                    -6.73573  -2.6995    0.708 
 6                    -7.95873  -2.07156   0.43733 
 1                    -6.72834   0.89782  -0.69603 
 1                    -4.58157  -2.5607    0.66232 
 1                    -8.862    -0.26069  -0.28982 
 1                    -6.72889  -3.70564   1.11339 
 6                    -9.26267  -2.78421   0.69798 
 1                    -9.31789  -3.14203   1.72998 
 1                    -10.11796  -2.1294    0.52196 
 1                    -9.36963  -3.65714   0.04646 
 6                     9.30381  -2.62291  -0.95265 
 1                     9.36121  -2.87498  -2.01544 
 1                     10.14653  -1.97116  -0.71512 
 1                     9.43193  -3.5539   -0.39174 
 
 Add virtual bond connecting atoms N3         and Fe1        Dist= 4.45D+00.
 Add virtual bond connecting atoms N4         and Fe1        Dist= 4.17D+00.
 Add virtual bond connecting atoms N20        and Fe1        Dist= 4.40D+00.
 Add virtual bond connecting atoms N21        and Fe1        Dist= 4.28D+00.
 NAtoms=     63 NQM=       63 NQMF=       0 NMMI=      0 NMMIF=      0
                NMic=       0 NMicF=      0.
                    Isotopes and Nuclear Properties:
 (Nuclear quadrupole moments (NQMom) in fm**2, nuclear magnetic moments (NMagM)
  in nuclear magnetons)

  Atom         1           2           3           4           5           6           7           8           9          10
 IAtWgt=          56          35          14          14          14          14          12           1          12           1
 AtmWgt=  55.9349393  34.9688527  14.0030740  14.0030740  14.0030740  14.0030740  12.0000000   1.0078250  12.0000000   1.0078250
 NucSpn=           0           3           2           2           2           2           0           1           0           1
 AtZEff=   0.0000000   0.0000000   0.0000000   0.0000000   0.0000000   0.0000000   0.0000000   0.0000000   0.0000000   0.0000000
 NQMom=    0.0000000  -8.1650000   2.0440000   2.0440000   2.0440000   2.0440000   0.0000000   0.0000000   0.0000000   0.0000000
 NMagM=    0.0000000   0.8218740   0.4037610   0.4037610   0.4037610   0.4037610   0.0000000   2.7928460   0.0000000   2.7928460
 AtZNuc=  26.0000000  17.0000000   7.0000000   7.0000000   7.0000000   7.0000000   6.0000000   1.0000000   6.0000000   1.0000000

  Atom        11          12          13          14          15          16          17          18          19          20
 IAtWgt=          12           1          12           1          12          12          12           1          35          14
 AtmWgt=  12.0000000   1.0078250  12.0000000   1.0078250  12.0000000  12.0000000  12.0000000   1.0078250  34.9688527  14.0030740
 NucSpn=           0           1           0           1           0           0           0           1           3           2
 AtZEff=   0.0000000   0.0000000   0.0000000   0.0000000   0.0000000   0.0000000   0.0000000   0.0000000   0.0000000   0.0000000
 NQMom=    0.0000000   0.0000000   0.0000000   0.0000000   0.0000000   0.0000000   0.0000000   0.0000000  -8.1650000   2.0440000
 NMagM=    0.0000000   2.7928460   0.0000000   2.7928460   0.0000000   0.0000000   0.0000000   2.7928460   0.8218740   0.4037610
 AtZNuc=   6.0000000   1.0000000   6.0000000   1.0000000   6.0000000   6.0000000   6.0000000   1.0000000  17.0000000   7.0000000

  Atom        21          22          23          24          25          26          27          28          29          30
 IAtWgt=          14          14          14          12           1          12           1          12           1          12
 AtmWgt=  14.0030740  14.0030740  14.0030740  12.0000000   1.0078250  12.0000000   1.0078250  12.0000000   1.0078250  12.0000000
 NucSpn=           2           2           2           0           1           0           1           0           1           0
 AtZEff=   0.0000000   0.0000000   0.0000000   0.0000000   0.0000000   0.0000000   0.0000000   0.0000000   0.0000000   0.0000000
 NQMom=    2.0440000   2.0440000   2.0440000   0.0000000   0.0000000   0.0000000   0.0000000   0.0000000   0.0000000   0.0000000
 NMagM=    0.4037610   0.4037610   0.4037610   0.0000000   2.7928460   0.0000000   2.7928460   0.0000000   2.7928460   0.0000000
 AtZNuc=   7.0000000   7.0000000   7.0000000   6.0000000   1.0000000   6.0000000   1.0000000   6.0000000   1.0000000   6.0000000

  Atom        31          32          33          34          35          36          37          38          39          40
 IAtWgt=           1          12          12          12           1          12          12          12          12          12
 AtmWgt=   1.0078250  12.0000000  12.0000000  12.0000000   1.0078250  12.0000000  12.0000000  12.0000000  12.0000000  12.0000000
 NucSpn=           1           0           0           0           1           0           0           0           0           0
 AtZEff=   0.0000000   0.0000000   0.0000000   0.0000000   0.0000000   0.0000000   0.0000000   0.0000000   0.0000000   0.0000000
 NQMom=    0.0000000   0.0000000   0.0000000   0.0000000   0.0000000   0.0000000   0.0000000   0.0000000   0.0000000   0.0000000
 NMagM=    2.7928460   0.0000000   0.0000000   0.0000000   2.7928460   0.0000000   0.0000000   0.0000000   0.0000000   0.0000000
 AtZNuc=   1.0000000   6.0000000   6.0000000   6.0000000   1.0000000   6.0000000   6.0000000   6.0000000   6.0000000   6.0000000

  Atom        41          42          43          44          45          46          47          48          49          50
 IAtWgt=          12           1           1           1           1          12          12          12          12          12
 AtmWgt=  12.0000000   1.0078250   1.0078250   1.0078250   1.0078250  12.0000000  12.0000000  12.0000000  12.0000000  12.0000000
 NucSpn=           0           1           1           1           1           0           0           0           0           0
 AtZEff=   0.0000000   0.0000000   0.0000000   0.0000000   0.0000000   0.0000000   0.0000000   0.0000000   0.0000000   0.0000000
 NQMom=    0.0000000   0.0000000   0.0000000   0.0000000   0.0000000   0.0000000   0.0000000   0.0000000   0.0000000   0.0000000
 NMagM=    0.0000000   2.7928460   2.7928460   2.7928460   2.7928460   0.0000000   0.0000000   0.0000000   0.0000000   0.0000000
 AtZNuc=   6.0000000   1.0000000   1.0000000   1.0000000   1.0000000   6.0000000   6.0000000   6.0000000   6.0000000   6.0000000

  Atom        51          52          53          54          55          56          57          58          59          60
 IAtWgt=          12           1           1           1           1          12           1           1           1          12
 AtmWgt=  12.0000000   1.0078250   1.0078250   1.0078250   1.0078250  12.0000000   1.0078250   1.0078250   1.0078250  12.0000000
 NucSpn=           0           1           1           1           1           0           1           1           1           0
 AtZEff=   0.0000000   0.0000000   0.0000000   0.0000000   0.0000000   0.0000000   0.0000000   0.0000000   0.0000000   0.0000000
 NQMom=    0.0000000   0.0000000   0.0000000   0.0000000   0.0000000   0.0000000   0.0000000   0.0000000   0.0000000   0.0000000
 NMagM=    0.0000000   2.7928460   2.7928460   2.7928460   2.7928460   0.0000000   2.7928460   2.7928460   2.7928460   0.0000000
 AtZNuc=   6.0000000   1.0000000   1.0000000   1.0000000   1.0000000   6.0000000   1.0000000   1.0000000   1.0000000   6.0000000

  Atom        61          62          63
 IAtWgt=           1           1           1
 AtmWgt=   1.0078250   1.0078250   1.0078250
 NucSpn=           1           1           1
 AtZEff=   0.0000000   0.0000000   0.0000000
 NQMom=    0.0000000   0.0000000   0.0000000
 NMagM=    2.7928460   2.7928460   2.7928460
 AtZNuc=   1.0000000   1.0000000   1.0000000
 Leave Link  101 at Sat Oct 20 09:58:04 2018, MaxMem=   838860800 cpu:         4.7
 (Enter /soft/sl6.3/x86_64/gaussian/g09_d01/g09/l103.exe)

 GradGradGradGradGradGradGradGradGradGradGradGradGradGradGradGradGradGrad
 Berny optimization.
 Initialization pass.
                           ----------------------------
                           !    Initial Parameters    !
                           ! (Angstroms and Degrees)  !
 --------------------------                            --------------------------
 ! Name  Definition              Value          Derivative Info.                !
 --------------------------------------------------------------------------------
 ! R1    R(1,2)                  2.4016         estimate D2E/DX2                !
 ! R2    R(1,3)                  2.355          estimate D2E/DX2                !
 ! R3    R(1,4)                  2.2081         estimate D2E/DX2                !
 ! R4    R(1,19)                 2.336          estimate D2E/DX2                !
 ! R5    R(1,20)                 2.326          estimate D2E/DX2                !
 ! R6    R(1,21)                 2.2657         estimate D2E/DX2                !
 ! R7    R(3,7)                  1.3344         estimate D2E/DX2                !
 ! R8    R(3,15)                 1.3463         estimate D2E/DX2                !
 ! R9    R(4,5)                  1.2964         estimate D2E/DX2                !
 ! R10   R(4,16)                 1.3682         estimate D2E/DX2                !
 ! R11   R(5,6)                  1.3483         estimate D2E/DX2                !
 ! R12   R(6,17)                 1.3598         estimate D2E/DX2                !
 ! R13   R(6,36)                 1.4267         estimate D2E/DX2                !
 ! R14   R(7,8)                  1.0835         estimate D2E/DX2                !
 ! R15   R(7,9)                  1.3903         estimate D2E/DX2                !
 ! R16   R(9,10)                 1.0826         estimate D2E/DX2                !
 ! R17   R(9,11)                 1.392          estimate D2E/DX2                !
 ! R18   R(11,12)                1.0838         estimate D2E/DX2                !
 ! R19   R(11,13)                1.3881         estimate D2E/DX2                !
 ! R20   R(13,14)                1.0831         estimate D2E/DX2                !
 ! R21   R(13,15)                1.3965         estimate D2E/DX2                !
 ! R22   R(15,16)                1.4591         estimate D2E/DX2                !
 ! R23   R(16,17)                1.3759         estimate D2E/DX2                !
 ! R24   R(17,18)                1.075          estimate D2E/DX2                !
 ! R25   R(20,24)                1.3336         estimate D2E/DX2                !
 ! R26   R(20,32)                1.3457         estimate D2E/DX2                !
 ! R27   R(21,22)                1.2955         estimate D2E/DX2                !
 ! R28   R(21,33)                1.3677         estimate D2E/DX2                !
 ! R29   R(22,23)                1.3466         estimate D2E/DX2                !
 ! R30   R(23,34)                1.361          estimate D2E/DX2                !
 ! R31   R(23,46)                1.4276         estimate D2E/DX2                !
 ! R32   R(24,25)                1.0839         estimate D2E/DX2                !
 ! R33   R(24,26)                1.3909         estimate D2E/DX2                !
 ! R34   R(26,27)                1.0826         estimate D2E/DX2                !
 ! R35   R(26,28)                1.3916         estimate D2E/DX2                !
 ! R36   R(28,29)                1.0838         estimate D2E/DX2                !
 ! R37   R(28,30)                1.3889         estimate D2E/DX2                !
 ! R38   R(30,31)                1.0832         estimate D2E/DX2                !
 ! R39   R(30,32)                1.3963         estimate D2E/DX2                !
 ! R40   R(32,33)                1.4622         estimate D2E/DX2                !
 ! R41   R(33,34)                1.3759         estimate D2E/DX2                !
 ! R42   R(34,35)                1.075          estimate D2E/DX2                !
 ! R43   R(36,37)                1.3916         estimate D2E/DX2                !
 ! R44   R(36,38)                1.3953         estimate D2E/DX2                !
 ! R45   R(37,39)                1.3924         estimate D2E/DX2                !
 ! R46   R(37,42)                1.0835         estimate D2E/DX2                !
 ! R47   R(38,40)                1.3877         estimate D2E/DX2                !
 ! R48   R(38,43)                1.0819         estimate D2E/DX2                !
 ! R49   R(39,41)                1.3967         estimate D2E/DX2                !
 ! R50   R(39,44)                1.0845         estimate D2E/DX2                !
 ! R51   R(40,41)                1.4011         estimate D2E/DX2                !
 ! R52   R(40,45)                1.0848         estimate D2E/DX2                !
 ! R53   R(41,60)                1.5087         estimate D2E/DX2                !
 ! R54   R(46,47)                1.3915         estimate D2E/DX2                !
 ! R55   R(46,48)                1.3952         estimate D2E/DX2                !
 ! R56   R(47,49)                1.3924         estimate D2E/DX2                !
 ! R57   R(47,52)                1.0834         estimate D2E/DX2                !
 ! R58   R(48,50)                1.3877         estimate D2E/DX2                !
 ! R59   R(48,53)                1.0819         estimate D2E/DX2                !
 ! R60   R(49,51)                1.3966         estimate D2E/DX2                !
 ! R61   R(49,54)                1.0845         estimate D2E/DX2                !
 ! R62   R(50,51)                1.4012         estimate D2E/DX2                !
 ! R63   R(50,55)                1.0848         estimate D2E/DX2                !
 ! R64   R(51,56)                1.5087         estimate D2E/DX2                !
 ! R65   R(56,57)                1.0937         estimate D2E/DX2                !
 ! R66   R(56,58)                1.0915         estimate D2E/DX2                !
 ! R67   R(56,59)                1.0945         estimate D2E/DX2                !
 ! R68   R(60,61)                1.0938         estimate D2E/DX2                !
 ! R69   R(60,62)                1.0915         estimate D2E/DX2                !
 ! R70   R(60,63)                1.0944         estimate D2E/DX2                !
 ! A1    A(2,1,3)               83.0445         estimate D2E/DX2                !
 ! A2    A(2,1,4)               91.2678         estimate D2E/DX2                !
 ! A3    A(2,1,19)             108.0069         estimate D2E/DX2                !
 ! A4    A(2,1,20)             163.5546         estimate D2E/DX2                !
 ! A5    A(2,1,21)              96.9202         estimate D2E/DX2                !
 ! A6    A(3,1,4)               72.1367         estimate D2E/DX2                !
 ! A7    A(3,1,20)              84.9202         estimate D2E/DX2                !
 ! A8    A(3,1,21)              90.9306         estimate D2E/DX2                !
 ! A9    A(4,1,19)              99.6475         estimate D2E/DX2                !
 ! A10   A(4,1,20)              95.6678         estimate D2E/DX2                !
 ! A11   A(4,1,21)             160.1943         estimate D2E/DX2                !
 ! A12   A(19,1,20)             85.5428         estimate D2E/DX2                !
 ! A13   A(19,1,21)             94.933          estimate D2E/DX2                !
 ! A14   A(20,1,21)             72.0748         estimate D2E/DX2                !
 ! A15   A(1,3,7)              125.4967         estimate D2E/DX2                !
 ! A16   A(1,3,15)             114.9763         estimate D2E/DX2                !
 ! A17   A(7,3,15)             118.5216         estimate D2E/DX2                !
 ! A18   A(1,4,5)              130.4621         estimate D2E/DX2                !
 ! A19   A(1,4,16)             116.1262         estimate D2E/DX2                !
 ! A20   A(5,4,16)             110.3206         estimate D2E/DX2                !
 ! A21   A(4,5,6)              106.9165         estimate D2E/DX2                !
 ! A22   A(5,6,17)             110.8825         estimate D2E/DX2                !
 ! A23   A(5,6,36)             120.0405         estimate D2E/DX2                !
 ! A24   A(17,6,36)            129.0502         estimate D2E/DX2                !
 ! A25   A(3,7,8)              115.7711         estimate D2E/DX2                !
 ! A26   A(3,7,9)              123.0767         estimate D2E/DX2                !
 ! A27   A(8,7,9)              121.14           estimate D2E/DX2                !
 ! A28   A(7,9,10)             120.144          estimate D2E/DX2                !
 ! A29   A(7,9,11)             118.4414         estimate D2E/DX2                !
 ! A30   A(10,9,11)            121.4122         estimate D2E/DX2                !
 ! A31   A(9,11,12)            120.6935         estimate D2E/DX2                !
 ! A32   A(9,11,13)            118.9711         estimate D2E/DX2                !
 ! A33   A(12,11,13)           120.3341         estimate D2E/DX2                !
 ! A34   A(11,13,14)           120.7786         estimate D2E/DX2                !
 ! A35   A(11,13,15)           118.8419         estimate D2E/DX2                !
 ! A36   A(14,13,15)           120.3777         estimate D2E/DX2                !
 ! A37   A(3,15,13)            122.1418         estimate D2E/DX2                !
 ! A38   A(3,15,16)            114.5517         estimate D2E/DX2                !
 ! A39   A(13,15,16)           123.3014         estimate D2E/DX2                !
 ! A40   A(4,16,15)            119.2712         estimate D2E/DX2                !
 ! A41   A(4,16,17)            107.3184         estimate D2E/DX2                !
 ! A42   A(15,16,17)           133.3765         estimate D2E/DX2                !
 ! A43   A(6,17,16)            104.5588         estimate D2E/DX2                !
 ! A44   A(6,17,18)            122.591          estimate D2E/DX2                !
 ! A45   A(16,17,18)           132.7505         estimate D2E/DX2                !
 ! A46   A(1,20,24)            124.3395         estimate D2E/DX2                !
 ! A47   A(1,20,32)            116.0764         estimate D2E/DX2                !
 ! A48   A(24,20,32)           118.6734         estimate D2E/DX2                !
 ! A49   A(1,21,22)            131.0645         estimate D2E/DX2                !
 ! A50   A(1,21,33)            113.8669         estimate D2E/DX2                !
 ! A51   A(22,21,33)           110.3217         estimate D2E/DX2                !
 ! A52   A(21,22,23)           106.9871         estimate D2E/DX2                !
 ! A53   A(22,23,34)           110.8675         estimate D2E/DX2                !
 ! A54   A(22,23,46)           120.0414         estimate D2E/DX2                !
 ! A55   A(34,23,46)           129.0588         estimate D2E/DX2                !
 ! A56   A(20,24,25)           115.7461         estimate D2E/DX2                !
 ! A57   A(20,24,26)           122.9952         estimate D2E/DX2                !
 ! A58   A(25,24,26)           121.2494         estimate D2E/DX2                !
 ! A59   A(24,26,27)           120.1916         estimate D2E/DX2                !
 ! A60   A(24,26,28)           118.4079         estimate D2E/DX2                !
 ! A61   A(27,26,28)           121.3992         estimate D2E/DX2                !
 ! A62   A(26,28,29)           120.6693         estimate D2E/DX2                !
 ! A63   A(26,28,30)           119.0395         estimate D2E/DX2                !
 ! A64   A(29,28,30)           120.2905         estimate D2E/DX2                !
 ! A65   A(28,30,31)           120.7338         estimate D2E/DX2                !
 ! A66   A(28,30,32)           118.7853         estimate D2E/DX2                !
 ! A67   A(31,30,32)           120.4804         estimate D2E/DX2                !
 ! A68   A(20,32,30)           122.0927         estimate D2E/DX2                !
 ! A69   A(20,32,33)           114.6623         estimate D2E/DX2                !
 ! A70   A(30,32,33)           123.2391         estimate D2E/DX2                !
 ! A71   A(21,33,32)           119.4977         estimate D2E/DX2                !
 ! A72   A(21,33,34)           107.3258         estimate D2E/DX2                !
 ! A73   A(32,33,34)           133.1128         estimate D2E/DX2                !
 ! A74   A(23,34,33)           104.4937         estimate D2E/DX2                !
 ! A75   A(23,34,35)           122.5772         estimate D2E/DX2                !
 ! A76   A(33,34,35)           132.8119         estimate D2E/DX2                !
 ! A77   A(6,36,37)            120.2832         estimate D2E/DX2                !
 ! A78   A(6,36,38)            119.1064         estimate D2E/DX2                !
 ! A79   A(37,36,38)           120.6104         estimate D2E/DX2                !
 ! A80   A(36,37,39)           119.3736         estimate D2E/DX2                !
 ! A81   A(36,37,42)           120.5581         estimate D2E/DX2                !
 ! A82   A(39,37,42)           120.0544         estimate D2E/DX2                !
 ! A83   A(36,38,40)           119.0877         estimate D2E/DX2                !
 ! A84   A(36,38,43)           119.4666         estimate D2E/DX2                !
 ! A85   A(40,38,43)           121.4455         estimate D2E/DX2                !
 ! A86   A(37,39,41)           121.2865         estimate D2E/DX2                !
 ! A87   A(37,39,44)           119.0975         estimate D2E/DX2                !
 ! A88   A(41,39,44)           119.6113         estimate D2E/DX2                !
 ! A89   A(38,40,41)           121.6036         estimate D2E/DX2                !
 ! A90   A(38,40,45)           118.8384         estimate D2E/DX2                !
 ! A91   A(41,40,45)           119.5556         estimate D2E/DX2                !
 ! A92   A(39,41,40)           118.03           estimate D2E/DX2                !
 ! A93   A(39,41,60)           121.3363         estimate D2E/DX2                !
 ! A94   A(40,41,60)           120.6335         estimate D2E/DX2                !
 ! A95   A(23,46,47)           120.2834         estimate D2E/DX2                !
 ! A96   A(23,46,48)           119.0722         estimate D2E/DX2                !
 ! A97   A(47,46,48)           120.6443         estimate D2E/DX2                !
 ! A98   A(46,47,49)           119.3577         estimate D2E/DX2                !
 ! A99   A(46,47,52)           120.619          estimate D2E/DX2                !
 ! A100  A(49,47,52)           120.0092         estimate D2E/DX2                !
 ! A101  A(46,48,50)           119.06           estimate D2E/DX2                !
 ! A102  A(46,48,53)           119.5143         estimate D2E/DX2                !
 ! A103  A(50,48,53)           121.4255         estimate D2E/DX2                !
 ! A104  A(47,49,51)           121.2841         estimate D2E/DX2                !
 ! A105  A(47,49,54)           119.087          estimate D2E/DX2                !
 ! A106  A(51,49,54)           119.6242         estimate D2E/DX2                !
 ! A107  A(48,50,51)           121.6102         estimate D2E/DX2                !
 ! A108  A(48,50,55)           118.8249         estimate D2E/DX2                !
 ! A109  A(51,50,55)           119.5622         estimate D2E/DX2                !
 ! A110  A(49,51,50)           118.0349         estimate D2E/DX2                !
 ! A111  A(49,51,56)           121.3457         estimate D2E/DX2                !
 ! A112  A(50,51,56)           120.619          estimate D2E/DX2                !
 ! A113  A(51,56,57)           111.1746         estimate D2E/DX2                !
 ! A114  A(51,56,58)           111.4707         estimate D2E/DX2                !
 ! A115  A(51,56,59)           111.0001         estimate D2E/DX2                !
 ! A116  A(57,56,58)           107.9927         estimate D2E/DX2                !
 ! A117  A(57,56,59)           107.207          estimate D2E/DX2                !
 ! A118  A(58,56,59)           107.8132         estimate D2E/DX2                !
 ! A119  A(41,60,61)           111.1747         estimate D2E/DX2                !
 ! A120  A(41,60,62)           111.4563         estimate D2E/DX2                !
 ! A121  A(41,60,63)           111.0307         estimate D2E/DX2                !
 ! A122  A(61,60,62)           107.9711         estimate D2E/DX2                !
 ! A123  A(61,60,63)           107.2056         estimate D2E/DX2                !
 ! A124  A(62,60,63)           107.8194         estimate D2E/DX2                !
 ! A125  L(3,1,19,2,-1)        191.0514         estimate D2E/DX2                !
 ! A126  L(3,1,19,2,-2)        187.5965         estimate D2E/DX2                !
 ! D1    D(2,1,3,7)            -87.7009         estimate D2E/DX2                !
 ! D2    D(2,1,3,15)            80.5956         estimate D2E/DX2                !
 ! D3    D(4,1,3,7)            178.7023         estimate D2E/DX2                !
 ! D4    D(4,1,3,15)           -13.0012         estimate D2E/DX2                !
 ! D5    D(20,1,3,7)            81.0697         estimate D2E/DX2                !
 ! D6    D(20,1,3,15)         -110.6338         estimate D2E/DX2                !
 ! D7    D(21,1,3,7)             9.1574         estimate D2E/DX2                !
 ! D8    D(21,1,3,15)          177.4539         estimate D2E/DX2                !
 ! D9    D(2,1,4,5)             90.6263         estimate D2E/DX2                !
 ! D10   D(2,1,4,16)           -67.3017         estimate D2E/DX2                !
 ! D11   D(3,1,4,5)            172.9027         estimate D2E/DX2                !
 ! D12   D(3,1,4,16)            14.9746         estimate D2E/DX2                !
 ! D13   D(19,1,4,5)           -17.8797         estimate D2E/DX2                !
 ! D14   D(19,1,4,16)         -175.8077         estimate D2E/DX2                !
 ! D15   D(20,1,4,5)          -104.3053         estimate D2E/DX2                !
 ! D16   D(20,1,4,16)           97.7667         estimate D2E/DX2                !
 ! D17   D(21,1,4,5)          -154.72           estimate D2E/DX2                !
 ! D18   D(21,1,4,16)           47.352          estimate D2E/DX2                !
 ! D19   D(2,1,20,24)          127.6636         estimate D2E/DX2                !
 ! D20   D(2,1,20,32)          -63.4405         estimate D2E/DX2                !
 ! D21   D(3,1,20,24)           84.5999         estimate D2E/DX2                !
 ! D22   D(3,1,20,32)         -106.5042         estimate D2E/DX2                !
 ! D23   D(4,1,20,24)           13.1595         estimate D2E/DX2                !
 ! D24   D(4,1,20,32)         -177.9446         estimate D2E/DX2                !
 ! D25   D(19,1,20,24)         -86.1162         estimate D2E/DX2                !
 ! D26   D(19,1,20,32)          82.7797         estimate D2E/DX2                !
 ! D27   D(21,1,20,24)         177.2302         estimate D2E/DX2                !
 ! D28   D(21,1,20,32)         -13.8739         estimate D2E/DX2                !
 ! D29   D(2,1,21,22)          -22.7804         estimate D2E/DX2                !
 ! D30   D(2,1,21,33)         -175.5501         estimate D2E/DX2                !
 ! D31   D(3,1,21,22)         -105.8865         estimate D2E/DX2                !
 ! D32   D(3,1,21,33)          101.3438         estimate D2E/DX2                !
 ! D33   D(4,1,21,22)         -136.5334         estimate D2E/DX2                !
 ! D34   D(4,1,21,33)           70.6969         estimate D2E/DX2                !
 ! D35   D(19,1,21,22)          86.066          estimate D2E/DX2                !
 ! D36   D(19,1,21,33)         -66.7037         estimate D2E/DX2                !
 ! D37   D(20,1,21,22)         169.7563         estimate D2E/DX2                !
 ! D38   D(20,1,21,33)          16.9866         estimate D2E/DX2                !
 ! D39   D(1,3,7,8)            -10.258          estimate D2E/DX2                !
 ! D40   D(1,3,7,9)            168.48           estimate D2E/DX2                !
 ! D41   D(15,3,7,8)          -178.1781         estimate D2E/DX2                !
 ! D42   D(15,3,7,9)             0.5599         estimate D2E/DX2                !
 ! D43   D(1,3,15,13)         -170.0738         estimate D2E/DX2                !
 ! D44   D(1,3,15,16)            9.133          estimate D2E/DX2                !
 ! D45   D(7,3,15,13)           -0.9075         estimate D2E/DX2                !
 ! D46   D(7,3,15,16)          178.2993         estimate D2E/DX2                !
 ! D47   D(1,4,5,6)           -158.3372         estimate D2E/DX2                !
 ! D48   D(16,4,5,6)             0.5768         estimate D2E/DX2                !
 ! D49   D(1,4,16,15)          -16.4062         estimate D2E/DX2                !
 ! D50   D(1,4,16,17)          161.7528         estimate D2E/DX2                !
 ! D51   D(5,4,16,15)         -178.6556         estimate D2E/DX2                !
 ! D52   D(5,4,16,17)           -0.4966         estimate D2E/DX2                !
 ! D53   D(4,5,6,17)            -0.4507         estimate D2E/DX2                !
 ! D54   D(4,5,6,36)           177.8342         estimate D2E/DX2                !
 ! D55   D(5,6,17,16)            0.1442         estimate D2E/DX2                !
 ! D56   D(5,6,17,18)          176.9387         estimate D2E/DX2                !
 ! D57   D(36,6,17,16)        -177.9439         estimate D2E/DX2                !
 ! D58   D(36,6,17,18)          -1.1494         estimate D2E/DX2                !
 ! D59   D(5,6,36,37)          149.6302         estimate D2E/DX2                !
 ! D60   D(5,6,36,38)          -30.3707         estimate D2E/DX2                !
 ! D61   D(17,6,36,37)         -32.4334         estimate D2E/DX2                !
 ! D62   D(17,6,36,38)         147.5658         estimate D2E/DX2                !
 ! D63   D(3,7,9,10)          -179.4376         estimate D2E/DX2                !
 ! D64   D(3,7,9,11)             0.0099         estimate D2E/DX2                !
 ! D65   D(8,7,9,10)            -0.7654         estimate D2E/DX2                !
 ! D66   D(8,7,9,11)           178.6821         estimate D2E/DX2                !
 ! D67   D(7,9,11,12)         -179.8216         estimate D2E/DX2                !
 ! D68   D(7,9,11,13)           -0.2425         estimate D2E/DX2                !
 ! D69   D(10,9,11,12)          -0.3815         estimate D2E/DX2                !
 ! D70   D(10,9,11,13)         179.1976         estimate D2E/DX2                !
 ! D71   D(9,11,13,14)        -179.5988         estimate D2E/DX2                !
 ! D72   D(9,11,13,15)          -0.0849         estimate D2E/DX2                !
 ! D73   D(12,11,13,14)         -0.0182         estimate D2E/DX2                !
 ! D74   D(12,11,13,15)        179.4957         estimate D2E/DX2                !
 ! D75   D(11,13,15,3)           0.6788         estimate D2E/DX2                !
 ! D76   D(11,13,15,16)       -178.458          estimate D2E/DX2                !
 ! D77   D(14,13,15,3)        -179.8054         estimate D2E/DX2                !
 ! D78   D(14,13,15,16)          1.0579         estimate D2E/DX2                !
 ! D79   D(3,15,16,4)            4.2377         estimate D2E/DX2                !
 ! D80   D(3,15,16,17)        -173.3441         estimate D2E/DX2                !
 ! D81   D(13,15,16,4)        -176.5659         estimate D2E/DX2                !
 ! D82   D(13,15,16,17)          5.8523         estimate D2E/DX2                !
 ! D83   D(4,16,17,6)            0.2012         estimate D2E/DX2                !
 ! D84   D(4,16,17,18)        -176.1203         estimate D2E/DX2                !
 ! D85   D(15,16,17,6)         177.9917         estimate D2E/DX2                !
 ! D86   D(15,16,17,18)          1.6701         estimate D2E/DX2                !
 ! D87   D(1,20,24,25)          -9.8035         estimate D2E/DX2                !
 ! D88   D(1,20,24,26)         169.0955         estimate D2E/DX2                !
 ! D89   D(32,20,24,25)       -178.4322         estimate D2E/DX2                !
 ! D90   D(32,20,24,26)          0.4668         estimate D2E/DX2                !
 ! D91   D(1,20,32,30)        -170.4817         estimate D2E/DX2                !
 ! D92   D(1,20,32,33)           8.6628         estimate D2E/DX2                !
 ! D93   D(24,20,32,30)         -0.9244         estimate D2E/DX2                !
 ! D94   D(24,20,32,33)        178.2201         estimate D2E/DX2                !
 ! D95   D(1,21,22,23)        -152.8295         estimate D2E/DX2                !
 ! D96   D(33,21,22,23)          0.6695         estimate D2E/DX2                !
 ! D97   D(1,21,33,32)         -19.6645         estimate D2E/DX2                !
 ! D98   D(1,21,33,34)         157.803          estimate D2E/DX2                !
 ! D99   D(22,21,33,32)       -178.0788         estimate D2E/DX2                !
 ! D100  D(22,21,33,34)         -0.6113         estimate D2E/DX2                !
 ! D101  D(21,22,23,34)         -0.4863         estimate D2E/DX2                !
 ! D102  D(21,22,23,46)        177.6279         estimate D2E/DX2                !
 ! D103  D(22,23,34,33)          0.1103         estimate D2E/DX2                !
 ! D104  D(22,23,34,35)        176.6372         estimate D2E/DX2                !
 ! D105  D(46,23,34,33)       -177.7872         estimate D2E/DX2                !
 ! D106  D(46,23,34,35)         -1.2603         estimate D2E/DX2                !
 ! D107  D(22,23,46,47)        150.9013         estimate D2E/DX2                !
 ! D108  D(22,23,46,48)        -29.0698         estimate D2E/DX2                !
 ! D109  D(34,23,46,47)        -31.3681         estimate D2E/DX2                !
 ! D110  D(34,23,46,48)        148.6607         estimate D2E/DX2                !
 ! D111  D(20,24,26,27)       -179.4534         estimate D2E/DX2                !
 ! D112  D(20,24,26,28)          0.1368         estimate D2E/DX2                !
 ! D113  D(25,24,26,27)         -0.6134         estimate D2E/DX2                !
 ! D114  D(25,24,26,28)        178.9768         estimate D2E/DX2                !
 ! D115  D(24,26,28,29)        179.994          estimate D2E/DX2                !
 ! D116  D(24,26,28,30)         -0.2915         estimate D2E/DX2                !
 ! D117  D(27,26,28,29)         -0.421          estimate D2E/DX2                !
 ! D118  D(27,26,28,30)        179.2935         estimate D2E/DX2                !
 ! D119  D(26,28,30,31)       -179.898          estimate D2E/DX2                !
 ! D120  D(26,28,30,32)         -0.1369         estimate D2E/DX2                !
 ! D121  D(29,28,30,31)         -0.1824         estimate D2E/DX2                !
 ! D122  D(29,28,30,32)        179.5787         estimate D2E/DX2                !
 ! D123  D(28,30,32,20)          0.7662         estimate D2E/DX2                !
 ! D124  D(28,30,32,33)       -178.3042         estimate D2E/DX2                !
 ! D125  D(31,30,32,20)       -179.4721         estimate D2E/DX2                !
 ! D126  D(31,30,32,33)          1.4575         estimate D2E/DX2                !
 ! D127  D(20,32,33,21)          7.3418         estimate D2E/DX2                !
 ! D128  D(20,32,33,34)       -169.3458         estimate D2E/DX2                !
 ! D129  D(30,32,33,21)       -173.5248         estimate D2E/DX2                !
 ! D130  D(30,32,33,34)          9.7877         estimate D2E/DX2                !
 ! D131  D(21,33,34,23)          0.288          estimate D2E/DX2                !
 ! D132  D(21,33,34,35)       -175.7217         estimate D2E/DX2                !
 ! D133  D(32,33,34,23)        177.2681         estimate D2E/DX2                !
 ! D134  D(32,33,34,35)          1.2584         estimate D2E/DX2                !
 ! D135  D(6,36,37,39)         179.1452         estimate D2E/DX2                !
 ! D136  D(6,36,37,42)          -2.2073         estimate D2E/DX2                !
 ! D137  D(38,36,37,39)         -0.854          estimate D2E/DX2                !
 ! D138  D(38,36,37,42)        177.7935         estimate D2E/DX2                !
 ! D139  D(6,36,38,40)        -179.8319         estimate D2E/DX2                !
 ! D140  D(6,36,38,43)           0.2867         estimate D2E/DX2                !
 ! D141  D(37,36,38,40)          0.1673         estimate D2E/DX2                !
 ! D142  D(37,36,38,43)       -179.7141         estimate D2E/DX2                !
 ! D143  D(36,37,39,41)          0.8061         estimate D2E/DX2                !
 ! D144  D(36,37,39,44)       -179.9901         estimate D2E/DX2                !
 ! D145  D(42,37,39,41)       -177.8483         estimate D2E/DX2                !
 ! D146  D(42,37,39,44)          1.3555         estimate D2E/DX2                !
 ! D147  D(36,38,40,41)          0.5922         estimate D2E/DX2                !
 ! D148  D(36,38,40,45)       -179.9856         estimate D2E/DX2                !
 ! D149  D(43,38,40,41)       -179.5289         estimate D2E/DX2                !
 ! D150  D(43,38,40,45)         -0.1066         estimate D2E/DX2                !
 ! D151  D(37,39,41,40)         -0.0709         estimate D2E/DX2                !
 ! D152  D(37,39,41,60)       -179.9276         estimate D2E/DX2                !
 ! D153  D(44,39,41,40)       -179.2706         estimate D2E/DX2                !
 ! D154  D(44,39,41,60)          0.8726         estimate D2E/DX2                !
 ! D155  D(38,40,41,39)         -0.6376         estimate D2E/DX2                !
 ! D156  D(38,40,41,60)        179.2202         estimate D2E/DX2                !
 ! D157  D(45,40,41,39)        179.9442         estimate D2E/DX2                !
 ! D158  D(45,40,41,60)         -0.198          estimate D2E/DX2                !
 ! D159  D(39,41,60,61)       -125.0322         estimate D2E/DX2                !
 ! D160  D(39,41,60,62)         -4.5174         estimate D2E/DX2                !
 ! D161  D(39,41,60,63)        115.7065         estimate D2E/DX2                !
 ! D162  D(40,41,60,61)         55.1147         estimate D2E/DX2                !
 ! D163  D(40,41,60,62)        175.6295         estimate D2E/DX2                !
 ! D164  D(40,41,60,63)        -64.1465         estimate D2E/DX2                !
 ! D165  D(23,46,47,49)        179.1308         estimate D2E/DX2                !
 ! D166  D(23,46,47,52)         -2.2358         estimate D2E/DX2                !
 ! D167  D(48,46,47,49)         -0.8985         estimate D2E/DX2                !
 ! D168  D(48,46,47,52)        177.7349         estimate D2E/DX2                !
 ! D169  D(23,46,48,50)       -179.835          estimate D2E/DX2                !
 ! D170  D(23,46,48,53)          0.3286         estimate D2E/DX2                !
 ! D171  D(47,46,48,50)          0.1939         estimate D2E/DX2                !
 ! D172  D(47,46,48,53)       -179.6424         estimate D2E/DX2                !
 ! D173  D(46,47,49,51)          0.8226         estimate D2E/DX2                !
 ! D174  D(46,47,49,54)       -179.9674         estimate D2E/DX2                !
 ! D175  D(52,47,49,51)       -177.8193         estimate D2E/DX2                !
 ! D176  D(52,47,49,54)          1.3908         estimate D2E/DX2                !
 ! D177  D(46,48,50,51)          0.612          estimate D2E/DX2                !
 ! D178  D(46,48,50,55)       -179.9813         estimate D2E/DX2                !
 ! D179  D(53,48,50,51)       -179.5549         estimate D2E/DX2                !
 ! D180  D(53,48,50,55)         -0.1481         estimate D2E/DX2                !
 ! D181  D(47,49,51,50)         -0.0429         estimate D2E/DX2                !
 ! D182  D(47,49,51,56)       -179.8194         estimate D2E/DX2                !
 ! D183  D(54,49,51,50)       -179.2488         estimate D2E/DX2                !
 ! D184  D(54,49,51,56)          0.9747         estimate D2E/DX2                !
 ! D185  D(48,50,51,49)         -0.6842         estimate D2E/DX2                !
 ! D186  D(48,50,51,56)        179.094          estimate D2E/DX2                !
 ! D187  D(55,50,51,49)        179.9133         estimate D2E/DX2                !
 ! D188  D(55,50,51,56)         -0.3085         estimate D2E/DX2                !
 ! D189  D(49,51,56,57)       -125.9759         estimate D2E/DX2                !
 ! D190  D(49,51,56,58)         -5.4238         estimate D2E/DX2                !
 ! D191  D(49,51,56,59)        114.7813         estimate D2E/DX2                !
 ! D192  D(50,51,56,57)         54.2533         estimate D2E/DX2                !
 ! D193  D(50,51,56,58)        174.8055         estimate D2E/DX2                !
 ! D194  D(50,51,56,59)        -64.9894         estimate D2E/DX2                !
 --------------------------------------------------------------------------------
 Trust Radius=3.00D-01 FncErr=1.00D-07 GrdErr=1.00D-06
 Number of steps in this run=    378 maximum allowed number of steps=    378.
 GradGradGradGradGradGradGradGradGradGradGradGradGradGradGradGradGradGrad

 Leave Link  103 at Sat Oct 20 09:58:04 2018, MaxMem=   838860800 cpu:         0.3
 (Enter /soft/sl6.3/x86_64/gaussian/g09_d01/g09/l202.exe)
 Stoichiometry    C28H24Cl2FeN8(5)
 Framework group  C1[X(C28H24Cl2FeN8)]
 Deg. of freedom   183
 Full point group                 C1      NOp   1
 Largest Abelian subgroup         C1      NOp   1
 Largest concise Abelian subgroup C1      NOp   1
                         Standard orientation:                         
 ---------------------------------------------------------------------
 Center     Atomic      Atomic             Coordinates (Angstroms)
 Number     Number       Type             X           Y           Z
 ---------------------------------------------------------------------
      1         26           0        0.022493   -0.153049   -0.066722
      2         17           0        0.048128   -1.648478    1.812344
      3          7           0        0.357906    1.482112    1.594518
      4          7           0        2.195959    0.191567    0.115443
      5          7           0        3.194821   -0.429335   -0.429887
      6          7           0        4.276532   -0.180504    0.335495
      7          6           0       -0.606428    2.102682    2.276757
      8          1           0       -1.615474    1.945741    1.914598
      9          6           0       -0.359026    2.883949    3.399806
     10          1           0       -1.179175    3.359012    3.923022
     11          6           0        0.956524    3.025330    3.832357
     12          1           0        1.190613    3.623546    4.705307
     13          6           0        1.967253    2.380164    3.133021
     14          1           0        3.000170    2.464803    3.447663
     15          6           0        1.629290    1.608813    2.019000
     16          6           0        2.607741    0.863995    1.233641
     17          6           0        3.954310    0.624321    1.383045
     18          1           0        4.665493    0.902513    2.139701
     19         17           0       -0.007625   -1.441736   -2.014840
     20          7           0       -0.379697    1.655200   -1.473419
     21          7           0       -2.207209    0.249457   -0.064886
     22          7           0       -3.195752   -0.438185    0.412967
     23          7           0       -4.281098   -0.129847   -0.322009
     24          6           0        0.572341    2.344533   -2.103398
     25          1           0        1.590133    2.125234   -1.801940
     26          6           0        0.299913    3.272844   -3.102769
     27          1           0        1.109345    3.800977   -3.590615
     28          6           0       -1.027440    3.492835   -3.458013
     29          1           0       -1.281408    4.207944   -4.231856
     30          6           0       -2.026235    2.777406   -2.810139
     31          1           0       -3.068233    2.925696   -3.066053
     32          6           0       -1.662998    1.857732   -1.824294
     33          6           0       -2.629905    1.027773   -1.107092
     34          6           0       -3.972676    0.783951   -1.282316
     35          1           0       -4.688029    1.123352   -2.009446
     36          6           0        5.532835   -0.773593    0.010912
     37          6           0        6.719888   -0.116069    0.319437
     38          6           0        5.553180   -2.018762   -0.618454
     39          6           0        7.935651   -0.720361    0.010286
     40          6           0        6.775442   -2.596900   -0.930821
     41          6           0        7.987115   -1.966377   -0.618608
     42          1           0        6.702824    0.866489    0.775835
     43          1           0        4.619208   -2.511348   -0.853964
     44          1           0        8.858013   -0.204021    0.252856
     45          1           0        6.786535   -3.564924   -1.420294
     46          6           0       -5.527309   -0.776033   -0.062225
     47          6           0       -6.726067   -0.120424   -0.325839
     48          6           0       -5.524226   -2.070316    0.458815
     49          6           0       -7.930348   -0.775571   -0.082294
     50          6           0       -6.735732   -2.699498    0.707998
     51          6           0       -7.958732   -2.071560    0.437334
     52          1           0       -6.728342    0.897818   -0.696028
     53          1           0       -4.581570   -2.560701    0.662316
     54          1           0       -8.862002   -0.260689   -0.289821
     55          1           0       -6.728886   -3.705637    1.113390
     56          6           0       -9.262670   -2.784212    0.697977
     57          1           0       -9.317891   -3.142035    1.729979
     58          1           0      -10.117956   -2.129403    0.521959
     59          1           0       -9.369628   -3.657135    0.046464
     60          6           0        9.303806   -2.622907   -0.952645
     61          1           0        9.361209   -2.874977   -2.015437
     62          1           0       10.146534   -1.971164   -0.715118
     63          1           0        9.431934   -3.553904   -0.391737
 ---------------------------------------------------------------------
 Rotational constants (GHZ):      0.1473520      0.0388294      0.0379672
 Leave Link  202 at Sat Oct 20 09:58:04 2018, MaxMem=   838860800 cpu:         0.2
 (Enter /soft/sl6.3/x86_64/gaussian/g09_d01/g09/l301.exe)
 Standard basis: 6-311G(d,p) (5D, 7F)
 Ernie: Thresh=  0.10000D-02 Tol=  0.10000D-05 Strict=F.
 There are   934 symmetry adapted cartesian basis functions of A   symmetry.
 There are   890 symmetry adapted basis functions of A   symmetry.
   890 basis functions,  1523 primitive gaussians,   934 cartesian basis functions
   156 alpha electrons      152 beta electrons
       nuclear repulsion energy      5166.5323830828 Hartrees.
 IExCor=  402 DFT=T Ex+Corr=B3LYP ExCW=0 ScaHFX=  0.200000
 ScaDFX=  0.800000  0.720000  1.000000  0.810000 ScalE2=  1.000000  1.000000
 IRadAn=      0 IRanWt=     -1 IRanGd=            0 ICorTp=0 IEmpDi=  4
 NAtoms=   63 NActive=   63 NUniq=   63 SFac= 1.00D+00 NAtFMM=   60 NAOKFM=T Big=T
 Integral buffers will be    131072 words long.
 Raffenetti 2 integral format.
 Two-electron integral symmetry is turned on.
 Leave Link  301 at Sat Oct 20 09:58:04 2018, MaxMem=   838860800 cpu:         1.0
 (Enter /soft/sl6.3/x86_64/gaussian/g09_d01/g09/l302.exe)
 NPDir=0 NMtPBC=     1 NCelOv=     1 NCel=       1 NClECP=     1 NCelD=      1
         NCelK=      1 NCelE2=     1 NClLst=     1 CellRange=     0.0.
 One-electron integrals computed using PRISM.
 NBasis=   890 RedAO= T EigKep=  1.65D-04  NBF=   890
 NBsUse=   890 1.00D-06 EigRej= -1.00D+00 NBFU=   890
 Precomputing XC quadrature grid using
 IXCGrd= 4 IRadAn=           0 IRanWt=          -1 IRanGd=           0 AccXCQ= 0.00D+00.
 Generated NRdTot=       0 NPtTot=           0 NUsed=           0 NTot=          32
 NSgBfM=   783   784   785   790   793 MxSgAt=    63 MxSgA2=    63.
 Leave Link  302 at Sat Oct 20 09:58:08 2018, MaxMem=   838860800 cpu:        52.5
 (Enter /soft/sl6.3/x86_64/gaussian/g09_d01/g09/l303.exe)
 DipDrv:  MaxL=1.
 Leave Link  303 at Sat Oct 20 09:58:08 2018, MaxMem=   838860800 cpu:         3.6
 (Enter /soft/sl6.3/x86_64/gaussian/g09_d01/g09/l401.exe)
 ExpMin= 4.19D-02 ExpMax= 2.58D+05 ExpMxC= 8.89D+03 IAcc=2 IRadAn=         4 AccDes= 0.00D+00
 Harris functional with IExCor=  402 and IRadAn=       4 diagonalized for initial guess.
 HarFok:  IExCor=  402 AccDes= 0.00D+00 IRadAn=         4 IDoV= 1 UseB2=F ITyADJ=14
 ICtDFT=  3500011 ScaDFX=  1.000000  1.000000  1.000000  1.000000
 FoFCou: FMM=F IPFlag=           0 FMFlag=      100000 FMFlg1=        2001
         NFxFlg=           0 DoJE=T BraDBF=F KetDBF=T FulRan=T
         wScrn=  0.000000 ICntrl=     500 IOpCl=  0 I1Cent=   200000004 NGrid=           0
         NMat0=    1 NMatS0=      1 NMatT0=    0 NMatD0=    1 NMtDS0=    0 NMtDT0=    0
 Petite list used in FoFCou.
 Harris En= -3703.77071962885    
 JPrj=0 DoOrth=F DoCkMO=F.
 Initial guess <Sx>= 0.0000 <Sy>= 0.0000 <Sz>= 2.0000 <S**2>= 6.0000 S= 2.0000
 Leave Link  401 at Sat Oct 20 09:58:14 2018, MaxMem=   838860800 cpu:       102.0
 (Enter /soft/sl6.3/x86_64/gaussian/g09_d01/g09/l502.exe)
 UHF open shell SCF:
 Using DIIS extrapolation, IDIIS=  1040.
 Integral symmetry usage will be decided dynamically.
 IVT=     2657500 IEndB=     2657500 NGot=   838860800 MDV=   837093231
 LenX=   837093231 LenY=   836219941
 Requested convergence on RMS density matrix=1.00D-08 within 128 cycles.
 Requested convergence on MAX density matrix=1.00D-06.
 Requested convergence on             energy=1.00D-06.
 No special actions if energy rises.
 Fock matrices will be formed incrementally for  20 cycles.

 Cycle   1  Pass 1  IDiag  1:
 FoFJK:  IHMeth= 1 ICntrl=       0 DoSepK=F KAlg= 0 I1Cent=   0 FoldK=F
 IRaf= 570000000 NMat=   1 IRICut=       1 DoRegI=T DoRafI=F ISym2E= 0.
 FoFCou: FMM=T IPFlag=           0 FMFlag=      100000 FMFlg1=        2001
         NFxFlg=           0 DoJE=F BraDBF=F KetDBF=F FulRan=T
         wScrn=  0.000000 ICntrl=       0 IOpCl=  1 I1Cent=           0 NGrid=           0
         NMat0=    1 NMatS0=      1 NMatT0=    0 NMatD0=    1 NMtDS0=    0 NMtDT0=    0
 Symmetry not used in FoFCou.
 FMM levels:  10  Number of levels for PrismC:   9
 E= -3703.20696228663    
 DIIS: error= 4.10D-02 at cycle   1 NSaved=   1.
 NSaved= 1 IEnMin= 1 EnMin= -3703.20696228663     IErMin= 1 ErrMin= 4.10D-02
 ErrMax= 4.10D-02  0.00D+00 EMaxC= 1.00D-01 BMatC= 4.48D+00 BMatP= 4.48D+00
 IDIUse=3 WtCom= 5.90D-01 WtEn= 4.10D-01
 Coeff-Com:  0.100D+01
 Coeff-En:   0.100D+01
 Coeff:      0.100D+01
 Gap=     0.188 Goal=   None    Shift=    0.000
 Gap=     0.122 Goal=   None    Shift=    0.000
 GapD=    0.122 DampG=1.000 DampE=0.250 DampFc=0.2500 IDamp=-1.
 Damping current iteration by 2.50D-01
 RMSDP=1.96D-03 MaxDP=1.23D-01              OVMax= 3.08D-01

 Cycle   2  Pass 1  IDiag  1:
 RMSU=  4.89D-04    CP:  9.94D-01
 E= -3703.49744687029     Delta-E=       -0.290484583662 Rises=F Damp=T
 DIIS: error= 2.25D-02 at cycle   2 NSaved=   2.
 NSaved= 2 IEnMin= 2 EnMin= -3703.49744687029     IErMin= 2 ErrMin= 2.25D-02
 ErrMax= 2.25D-02  0.00D+00 EMaxC= 1.00D-01 BMatC= 1.51D+00 BMatP= 4.48D+00
 IDIUse=3 WtCom= 7.75D-01 WtEn= 2.25D-01
 Coeff-Com: -0.929D+00 0.193D+01
 Coeff-En:   0.000D+00 0.100D+01
 Coeff:     -0.720D+00 0.172D+01
 Gap=     0.152 Goal=   None    Shift=    0.000
 Gap=     0.150 Goal=   None    Shift=    0.000
 RMSDP=9.11D-04 MaxDP=5.12D-02 DE=-2.90D-01 OVMax= 2.73D-01

 Cycle   3  Pass 1  IDiag  1:
 RMSU=  8.69D-04    CP:  9.89D-01  1.55D+00
 E= -3703.94492442318     Delta-E=       -0.447477552887 Rises=F Damp=F
 DIIS: error= 1.67D-02 at cycle   3 NSaved=   3.
 NSaved= 3 IEnMin= 3 EnMin= -3703.94492442318     IErMin= 3 ErrMin= 1.67D-02
 ErrMax= 1.67D-02  0.00D+00 EMaxC= 1.00D-01 BMatC= 4.72D-01 BMatP= 1.51D+00
 IDIUse=3 WtCom= 8.33D-01 WtEn= 1.67D-01
 Coeff-Com: -0.551D+00 0.985D+00 0.566D+00
 Coeff-En:   0.000D+00 0.000D+00 0.100D+01
 Coeff:     -0.459D+00 0.820D+00 0.639D+00
 Gap=     0.155 Goal=   None    Shift=    0.000
 Gap=     0.130 Goal=   None    Shift=    0.000
 RMSDP=7.53D-04 MaxDP=7.05D-02 DE=-4.47D-01 OVMax= 1.16D-01

 Cycle   4  Pass 1  IDiag  1:
 RMSU=  4.98D-04    CP:  9.89D-01  1.87D+00  3.77D-01
 E= -3703.98453740901     Delta-E=       -0.039612985831 Rises=F Damp=F
 DIIS: error= 1.31D-02 at cycle   4 NSaved=   4.
 NSaved= 4 IEnMin= 4 EnMin= -3703.98453740901     IErMin= 4 ErrMin= 1.31D-02
 ErrMax= 1.31D-02  0.00D+00 EMaxC= 1.00D-01 BMatC= 3.97D-01 BMatP= 4.72D-01
 IDIUse=3 WtCom= 8.69D-01 WtEn= 1.31D-01
 Coeff-Com: -0.199D+00 0.341D+00 0.468D+00 0.390D+00
 Coeff-En:   0.000D+00 0.000D+00 0.418D+00 0.582D+00
 Coeff:     -0.173D+00 0.297D+00 0.461D+00 0.415D+00
 Gap=     0.118 Goal=   None    Shift=    0.000
 Gap=     0.111 Goal=   None    Shift=    0.000
 RMSDP=3.39D-04 MaxDP=4.10D-02 DE=-3.96D-02 OVMax= 9.91D-02

 Cycle   5  Pass 1  IDiag  1:
 RMSU=  1.51D-04    CP:  9.88D-01  1.84D+00  6.03D-01  5.35D-01
 E= -3704.05516060153     Delta-E=       -0.070623192514 Rises=F Damp=F
 DIIS: error= 3.42D-03 at cycle   5 NSaved=   5.
 NSaved= 5 IEnMin= 5 EnMin= -3704.05516060153     IErMin= 5 ErrMin= 3.42D-03
 ErrMax= 3.42D-03  0.00D+00 EMaxC= 1.00D-01 BMatC= 3.43D-02 BMatP= 3.97D-01
 IDIUse=3 WtCom= 9.66D-01 WtEn= 3.42D-02
 Coeff-Com: -0.527D-01 0.821D-01 0.254D+00 0.278D+00 0.439D+00
 Coeff-En:   0.000D+00 0.000D+00 0.000D+00 0.000D+00 0.100D+01
 Coeff:     -0.509D-01 0.793D-01 0.245D+00 0.269D+00 0.458D+00
 Gap=     0.119 Goal=   None    Shift=    0.000
 Gap=     0.090 Goal=   None    Shift=    0.000
 RMSDP=1.37D-04 MaxDP=1.54D-02 DE=-7.06D-02 OVMax= 4.80D-02

 Cycle   6  Pass 1  IDiag  1:
 RMSU=  9.41D-05    CP:  9.88D-01  1.79D+00  6.06D-01  6.66D-01  5.22D-01
 E= -3704.05954306261     Delta-E=       -0.004382461082 Rises=F Damp=F
 DIIS: error= 1.46D-03 at cycle   6 NSaved=   6.
 NSaved= 6 IEnMin= 6 EnMin= -3704.05954306261     IErMin= 6 ErrMin= 1.46D-03
 ErrMax= 1.46D-03  0.00D+00 EMaxC= 1.00D-01 BMatC= 7.00D-03 BMatP= 3.43D-02
 IDIUse=3 WtCom= 9.85D-01 WtEn= 1.46D-02
 Coeff-Com:  0.366D-03-0.428D-02 0.708D-01 0.913D-01 0.334D+00 0.507D+00
 Coeff-En:   0.000D+00 0.000D+00 0.000D+00 0.000D+00 0.202D+00 0.798D+00
 Coeff:      0.361D-03-0.422D-02 0.698D-01 0.900D-01 0.332D+00 0.512D+00
 Gap=     0.113 Goal=   None    Shift=    0.000
 Gap=     0.082 Goal=   None    Shift=    0.000
 RMSDP=5.65D-05 MaxDP=4.38D-03 DE=-4.38D-03 OVMax= 1.72D-02

 Cycle   7  Pass 1  IDiag  1:
 RMSU=  3.27D-05    CP:  9.87D-01  1.81D+00  6.26D-01  6.42D-01  6.40D-01
                    CP:  6.13D-01
 E= -3704.06057131328     Delta-E=       -0.001028250674 Rises=F Damp=F
 DIIS: error= 5.09D-04 at cycle   7 NSaved=   7.
 NSaved= 7 IEnMin= 7 EnMin= -3704.06057131328     IErMin= 7 ErrMin= 5.09D-04
 ErrMax= 5.09D-04  0.00D+00 EMaxC= 1.00D-01 BMatC= 8.56D-04 BMatP= 7.00D-03
 IDIUse=3 WtCom= 9.95D-01 WtEn= 5.09D-03
 Coeff-Com:  0.924D-02-0.166D-01-0.944D-03 0.563D-02 0.137D+00 0.342D+00
 Coeff-Com:  0.524D+00
 Coeff-En:   0.000D+00 0.000D+00 0.000D+00 0.000D+00 0.000D+00 0.119D+00
 Coeff-En:   0.881D+00
 Coeff:      0.920D-02-0.165D-01-0.939D-03 0.560D-02 0.136D+00 0.341D+00
 Coeff:      0.526D+00
 Gap=     0.114 Goal=   None    Shift=    0.000
 Gap=     0.082 Goal=   None    Shift=    0.000
 RMSDP=2.33D-05 MaxDP=2.05D-03 DE=-1.03D-03 OVMax= 3.87D-03

 Cycle   8  Pass 1  IDiag  1:
 RMSU=  1.27D-05    CP:  9.88D-01  1.81D+00  6.23D-01  6.59D-01  6.68D-01
                    CP:  6.99D-01  5.53D-01
 E= -3704.06076944768     Delta-E=       -0.000198134401 Rises=F Damp=F
 DIIS: error= 1.91D-04 at cycle   8 NSaved=   8.
 NSaved= 8 IEnMin= 8 EnMin= -3704.06076944768     IErMin= 8 ErrMin= 1.91D-04
 ErrMax= 1.91D-04  0.00D+00 EMaxC= 1.00D-01 BMatC= 1.07D-04 BMatP= 8.56D-04
 IDIUse=3 WtCom= 9.98D-01 WtEn= 1.91D-03
 Coeff-Com:  0.525D-02-0.897D-02-0.938D-02-0.760D-02 0.384D-01 0.142D+00
 Coeff-Com:  0.313D+00 0.527D+00
 Coeff-En:   0.000D+00 0.000D+00 0.000D+00 0.000D+00 0.000D+00 0.000D+00
 Coeff-En:   0.206D-01 0.979D+00
 Coeff:      0.523D-02-0.895D-02-0.936D-02-0.758D-02 0.383D-01 0.142D+00
 Coeff:      0.313D+00 0.528D+00
 Gap=     0.114 Goal=   None    Shift=    0.000
 Gap=     0.083 Goal=   None    Shift=    0.000
 RMSDP=7.30D-06 MaxDP=3.18D-04 DE=-1.98D-04 OVMax= 2.44D-03

 Cycle   9  Pass 1  IDiag  1:
 RMSU=  5.78D-06    CP:  9.88D-01  1.81D+00  6.23D-01  6.60D-01  6.74D-01
                    CP:  7.12D-01  6.52D-01  7.96D-01
 E= -3704.06079258080     Delta-E=       -0.000023133118 Rises=F Damp=F
 DIIS: error= 1.11D-04 at cycle   9 NSaved=   9.
 NSaved= 9 IEnMin= 9 EnMin= -3704.06079258080     IErMin= 9 ErrMin= 1.11D-04
 ErrMax= 1.11D-04  0.00D+00 EMaxC= 1.00D-01 BMatC= 3.09D-05 BMatP= 1.07D-04
 IDIUse=3 WtCom= 9.99D-01 WtEn= 1.11D-03
 Coeff-Com:  0.164D-02-0.253D-02-0.718D-02-0.708D-02-0.681D-02 0.259D-01
 Coeff-Com:  0.104D+00 0.365D+00 0.527D+00
 Coeff-En:   0.000D+00 0.000D+00 0.000D+00 0.000D+00 0.000D+00 0.000D+00
 Coeff-En:   0.000D+00 0.142D+00 0.858D+00
 Coeff:      0.164D-02-0.253D-02-0.718D-02-0.707D-02-0.680D-02 0.259D-01
 Coeff:      0.104D+00 0.365D+00 0.528D+00
 Gap=     0.114 Goal=   None    Shift=    0.000
 Gap=     0.083 Goal=   None    Shift=    0.000
 RMSDP=4.41D-06 MaxDP=3.63D-04 DE=-2.31D-05 OVMax= 2.27D-03

 Cycle  10  Pass 1  IDiag  1:
 RMSU=  2.80D-06    CP:  9.88D-01  1.81D+00  6.22D-01  6.64D-01  6.74D-01
                    CP:  7.29D-01  6.60D-01  9.46D-01  8.15D-01
 E= -3704.06080256812     Delta-E=       -0.000009987321 Rises=F Damp=F
 DIIS: error= 6.00D-05 at cycle  10 NSaved=  10.
 NSaved=10 IEnMin=10 EnMin= -3704.06080256812     IErMin=10 ErrMin= 6.00D-05
 ErrMax= 6.00D-05  0.00D+00 EMaxC= 1.00D-01 BMatC= 3.21D-06 BMatP= 3.09D-05
 IDIUse=1 WtCom= 1.00D+00 WtEn= 0.00D+00
 Coeff-Com:  0.114D-03-0.824D-04-0.231D-02-0.239D-02-0.843D-02-0.400D-02
 Coeff-Com:  0.118D-01 0.109D+00 0.266D+00 0.630D+00
 Coeff:      0.114D-03-0.824D-04-0.231D-02-0.239D-02-0.843D-02-0.400D-02
 Coeff:      0.118D-01 0.109D+00 0.266D+00 0.630D+00
 Gap=     0.114 Goal=   None    Shift=    0.000
 Gap=     0.083 Goal=   None    Shift=    0.000
 RMSDP=2.35D-06 MaxDP=3.00D-04 DE=-9.99D-06 OVMax= 2.25D-03

 Cycle  11  Pass 1  IDiag  1:
 RMSU=  1.53D-06    CP:  9.88D-01  1.81D+00  6.22D-01  6.64D-01  6.74D-01
                    CP:  7.31D-01  6.77D-01  9.95D-01  1.02D+00  1.34D+00
 E= -3704.06080581776     Delta-E=       -0.000003249643 Rises=F Damp=F
 DIIS: error= 5.89D-05 at cycle  11 NSaved=  11.
 NSaved=11 IEnMin=11 EnMin= -3704.06080581776     IErMin=11 ErrMin= 5.89D-05
 ErrMax= 5.89D-05  0.00D+00 EMaxC= 1.00D-01 BMatC= 1.51D-06 BMatP= 3.21D-06
 IDIUse=1 WtCom= 1.00D+00 WtEn= 0.00D+00
 Coeff-Com: -0.404D-03 0.672D-03 0.810D-03 0.838D-03-0.285D-02-0.896D-02
 Coeff-Com: -0.239D-01-0.475D-01-0.994D-02 0.355D+00 0.736D+00
 Coeff:     -0.404D-03 0.672D-03 0.810D-03 0.838D-03-0.285D-02-0.896D-02
 Coeff:     -0.239D-01-0.475D-01-0.994D-02 0.355D+00 0.736D+00
 Gap=     0.114 Goal=   None    Shift=    0.000
 Gap=     0.083 Goal=   None    Shift=    0.000
 RMSDP=2.65D-06 MaxDP=3.99D-04 DE=-3.25D-06 OVMax= 2.81D-03

 Cycle  12  Pass 1  IDiag  1:
 RMSU=  8.80D-07    CP:  9.88D-01  1.81D+00  6.22D-01  6.64D-01  6.75D-01
                    CP:  7.34D-01  6.84D-01  1.05D+00  1.22D+00  2.00D+00
                    CP:  1.60D+00
 E= -3704.06080913219     Delta-E=       -0.000003314421 Rises=F Damp=F
 DIIS: error= 5.72D-05 at cycle  12 NSaved=  12.
 NSaved=12 IEnMin=12 EnMin= -3704.06080913219     IErMin=12 ErrMin= 5.72D-05
 ErrMax= 5.72D-05  0.00D+00 EMaxC= 1.00D-01 BMatC= 9.84D-07 BMatP= 1.51D-06
 IDIUse=1 WtCom= 1.00D+00 WtEn= 0.00D+00
 Coeff-Com: -0.259D-03 0.381D-03 0.142D-02 0.155D-02 0.187D-02-0.232D-02
 Coeff-Com: -0.182D-01-0.720D-01-0.120D+00-0.755D-01 0.429D+00 0.854D+00
 Coeff:     -0.259D-03 0.381D-03 0.142D-02 0.155D-02 0.187D-02-0.232D-02
 Coeff:     -0.182D-01-0.720D-01-0.120D+00-0.755D-01 0.429D+00 0.854D+00
 Gap=     0.114 Goal=   None    Shift=    0.000
 Gap=     0.083 Goal=   None    Shift=    0.000
 RMSDP=3.23D-06 MaxDP=5.15D-04 DE=-3.31D-06 OVMax= 3.48D-03

 Cycle  13  Pass 1  IDiag  1:
 RMSU=  6.58D-07    CP:  9.88D-01  1.81D+00  6.22D-01  6.65D-01  6.75D-01
                    CP:  7.36D-01  6.91D-01  1.11D+00  1.44D+00  2.80D+00
                    CP:  2.61D+00  1.63D+00
 E= -3704.06081265372     Delta-E=       -0.000003521538 Rises=F Damp=F
 DIIS: error= 5.51D-05 at cycle  13 NSaved=  13.
 NSaved=13 IEnMin=13 EnMin= -3704.06081265372     IErMin=13 ErrMin= 5.51D-05
 ErrMax= 5.51D-05  0.00D+00 EMaxC= 1.00D-01 BMatC= 7.45D-07 BMatP= 9.84D-07
 IDIUse=1 WtCom= 1.00D+00 WtEn= 0.00D+00
 Coeff-Com:  0.182D-03-0.329D-03 0.253D-03 0.401D-03 0.381D-02 0.784D-02
 Coeff-Com:  0.816D-02-0.136D-01-0.879D-01-0.412D+00-0.340D+00 0.692D+00
 Coeff-Com:  0.114D+01
 Coeff:      0.182D-03-0.329D-03 0.253D-03 0.401D-03 0.381D-02 0.784D-02
 Coeff:      0.816D-02-0.136D-01-0.879D-01-0.412D+00-0.340D+00 0.692D+00
 Coeff:      0.114D+01
 Gap=     0.114 Goal=   None    Shift=    0.000
 Gap=     0.083 Goal=   None    Shift=    0.000
 RMSDP=5.63D-06 MaxDP=9.43D-04 DE=-3.52D-06 OVMax= 6.09D-03

 Cycle  14  Pass 1  IDiag  1:
 RMSU=  3.94D-06    CP:  9.88D-01  1.81D+00  6.21D-01  6.66D-01  6.76D-01
                    CP:  7.40D-01  7.03D-01  1.20D+00  1.81D+00  3.00D+00
                    CP:  3.00D+00  3.00D+00  2.07D+00
 E= -3704.06081777722     Delta-E=       -0.000005123495 Rises=F Damp=F
 DIIS: error= 5.14D-05 at cycle  14 NSaved=  14.
 NSaved=14 IEnMin=14 EnMin= -3704.06081777722     IErMin=14 ErrMin= 5.14D-05
 ErrMax= 5.14D-05  0.00D+00 EMaxC= 1.00D-01 BMatC= 5.21D-07 BMatP= 7.45D-07
 IDIUse=1 WtCom= 1.00D+00 WtEn= 0.00D+00
 Coeff-Com:  0.263D-03-0.425D-03-0.642D-03-0.589D-03 0.154D-02 0.789D-02
 Coeff-Com:  0.168D-01 0.307D-01 0.881D-02-0.250D+00-0.470D+00-0.129D-01
 Coeff-Com:  0.795D+00 0.873D+00
 Coeff:      0.263D-03-0.425D-03-0.642D-03-0.589D-03 0.154D-02 0.789D-02
 Coeff:      0.168D-01 0.307D-01 0.881D-02-0.250D+00-0.470D+00-0.129D-01
 Coeff:      0.795D+00 0.873D+00
 Gap=     0.114 Goal=   None    Shift=    0.000
 Gap=     0.083 Goal=   None    Shift=    0.000
 RMSDP=4.80D-06 MaxDP=8.52D-04 DE=-5.12D-06 OVMax= 5.20D-03

 Cycle  15  Pass 1  IDiag  1:
 RMSU=  1.26D-06    CP:  9.88D-01  1.81D+00  6.21D-01  6.66D-01  6.76D-01
                    CP:  7.43D-01  7.12D-01  1.28D+00  2.11D+00  3.00D+00
                    CP:  3.00D+00  3.00D+00  3.00D+00  2.02D+00
 E= -3704.06082133660     Delta-E=       -0.000003559378 Rises=F Damp=F
 DIIS: error= 4.83D-05 at cycle  15 NSaved=  15.
 NSaved=15 IEnMin=15 EnMin= -3704.06082133660     IErMin=15 ErrMin= 4.83D-05
 ErrMax= 4.83D-05  0.00D+00 EMaxC= 1.00D-01 BMatC= 3.93D-07 BMatP= 5.21D-07
 IDIUse=1 WtCom= 1.00D+00 WtEn= 0.00D+00
 Coeff-Com:  0.631D-04-0.842D-04-0.614D-03-0.605D-03-0.147D-02 0.137D-02
 Coeff-Com:  0.672D-02 0.296D-01 0.621D-01 0.799D-01-0.117D+00-0.461D+00
 Coeff-Com: -0.147D+00 0.645D+00 0.903D+00
 Coeff:      0.631D-04-0.842D-04-0.614D-03-0.605D-03-0.147D-02 0.137D-02
 Coeff:      0.672D-02 0.296D-01 0.621D-01 0.799D-01-0.117D+00-0.461D+00
 Coeff:     -0.147D+00 0.645D+00 0.903D+00
 Gap=     0.114 Goal=   None    Shift=    0.000
 Gap=     0.083 Goal=   None    Shift=    0.000
 RMSDP=4.56D-06 MaxDP=8.54D-04 DE=-3.56D-06 OVMax= 4.92D-03

 Cycle  16  Pass 1  IDiag  1:
 RMSU=  9.80D-07    CP:  9.88D-01  1.81D+00  6.21D-01  6.67D-01  6.77D-01
                    CP:  7.46D-01  7.19D-01  1.34D+00  2.38D+00  3.00D+00
                    CP:  3.00D+00  3.00D+00  3.00D+00  2.97D+00  2.26D+00
 E= -3704.06082424848     Delta-E=       -0.000002911886 Rises=F Damp=F
 DIIS: error= 4.50D-05 at cycle  16 NSaved=  16.
 NSaved=16 IEnMin=16 EnMin= -3704.06082424848     IErMin=16 ErrMin= 4.50D-05
 ErrMax= 4.50D-05  0.00D+00 EMaxC= 1.00D-01 BMatC= 2.99D-07 BMatP= 3.93D-07
 IDIUse=1 WtCom= 1.00D+00 WtEn= 0.00D+00
 Coeff-Com: -0.730D-04 0.127D-03-0.128D-03-0.901D-04-0.158D-02-0.199D-02
 Coeff-Com: -0.295D-02 0.392D-02 0.283D-01 0.143D+00 0.134D+00-0.235D+00
 Coeff-Com: -0.429D+00-0.140D-01 0.503D+00 0.873D+00
 Coeff:     -0.730D-04 0.127D-03-0.128D-03-0.901D-04-0.158D-02-0.199D-02
 Coeff:     -0.295D-02 0.392D-02 0.283D-01 0.143D+00 0.134D+00-0.235D+00
 Coeff:     -0.429D+00-0.140D-01 0.503D+00 0.873D+00
 Gap=     0.114 Goal=   None    Shift=    0.000
 Gap=     0.083 Goal=   None    Shift=    0.000
 RMSDP=3.39D-06 MaxDP=6.55D-04 DE=-2.91D-06 OVMax= 3.60D-03

 Cycle  17  Pass 1  IDiag  1:
 RMSU=  2.58D-06    CP:  9.88D-01  1.81D+00  6.21D-01  6.67D-01  6.76D-01
                    CP:  7.48D-01  7.23D-01  1.39D+00  2.55D+00  3.00D+00
                    CP:  3.00D+00  3.00D+00  3.00D+00  3.00D+00  3.00D+00
                    CP:  2.06D+00
 E= -3704.06082624315     Delta-E=       -0.000001994671 Rises=F Damp=F
 DIIS: error= 4.27D-05 at cycle  17 NSaved=  17.
 NSaved=17 IEnMin=17 EnMin= -3704.06082624315     IErMin=17 ErrMin= 4.27D-05
 ErrMax= 4.27D-05  0.00D+00 EMaxC= 1.00D-01 BMatC= 2.55D-07 BMatP= 2.99D-07
 IDIUse=1 WtCom= 1.00D+00 WtEn= 0.00D+00
 Coeff-Com: -0.383D-04 0.522D-04 0.295D-03 0.353D-03 0.367D-03-0.132D-02
 Coeff-Com: -0.526D-02-0.185D-01-0.339D-01-0.173D-02 0.156D+00 0.250D+00
 Coeff-Com: -0.121D+00-0.499D+00-0.401D+00 0.477D+00 0.120D+01
 Coeff:     -0.383D-04 0.522D-04 0.295D-03 0.353D-03 0.367D-03-0.132D-02
 Coeff:     -0.526D-02-0.185D-01-0.339D-01-0.173D-02 0.156D+00 0.250D+00
 Coeff:     -0.121D+00-0.499D+00-0.401D+00 0.477D+00 0.120D+01
 Gap=     0.114 Goal=   None    Shift=    0.000
 Gap=     0.083 Goal=   None    Shift=    0.000
 RMSDP=4.32D-06 MaxDP=8.39D-04 DE=-1.99D-06 OVMax= 4.53D-03

 Cycle  18  Pass 1  IDiag  1:
 RMSU=  1.63D-06    CP:  9.87D-01  1.81D+00  6.21D-01  6.67D-01  6.76D-01
                    CP:  7.51D-01  7.27D-01  1.44D+00  2.75D+00  3.00D+00
                    CP:  3.00D+00  3.00D+00  3.00D+00  3.00D+00  3.00D+00
                    CP:  3.00D+00  2.34D+00
 E= -3704.06082866079     Delta-E=       -0.000002417639 Rises=F Damp=F
 DIIS: error= 3.99D-05 at cycle  18 NSaved=  18.
 NSaved=18 IEnMin=18 EnMin= -3704.06082866079     IErMin=18 ErrMin= 3.99D-05
 ErrMax= 3.99D-05  0.00D+00 EMaxC= 1.00D-01 BMatC= 2.25D-07 BMatP= 2.55D-07
 IDIUse=1 WtCom= 1.00D+00 WtEn= 0.00D+00
 Coeff-Com:  0.623D-04-0.109D-03 0.217D-03 0.215D-03 0.177D-02 0.205D-02
 Coeff-Com:  0.195D-02-0.922D-02-0.380D-01-0.142D+00-0.606D-01 0.333D+00
 Coeff-Com:  0.328D+00-0.194D+00-0.630D+00-0.567D+00 0.537D+00 0.144D+01
 Coeff:      0.623D-04-0.109D-03 0.217D-03 0.215D-03 0.177D-02 0.205D-02
 Coeff:      0.195D-02-0.922D-02-0.380D-01-0.142D+00-0.606D-01 0.333D+00
 Coeff:      0.328D+00-0.194D+00-0.630D+00-0.567D+00 0.537D+00 0.144D+01
 Gap=     0.114 Goal=   None    Shift=    0.000
 Gap=     0.083 Goal=   None    Shift=    0.000
 RMSDP=5.94D-06 MaxDP=1.14D-03 DE=-2.42D-06 OVMax= 6.20D-03

 Cycle  19  Pass 1  IDiag  1:
 RMSU=  3.11D-06    CP:  9.87D-01  1.81D+00  6.21D-01  6.68D-01  6.76D-01
                    CP:  7.54D-01  7.33D-01  1.50D+00  2.99D+00  3.00D+00
                    CP:  3.00D+00  3.00D+00  3.00D+00  3.00D+00  3.00D+00
                    CP:  3.00D+00  3.00D+00  2.95D+00
 E= -3704.06083174536     Delta-E=       -0.000003084568 Rises=F Damp=F
 DIIS: error= 3.62D-05 at cycle  19 NSaved=  19.
 NSaved=19 IEnMin=19 EnMin= -3704.06083174536     IErMin=19 ErrMin= 3.62D-05
 ErrMax= 3.62D-05  0.00D+00 EMaxC= 1.00D-01 BMatC= 2.18D-07 BMatP= 2.25D-07
 IDIUse=1 WtCom= 1.00D+00 WtEn= 0.00D+00
 Coeff-Com:  0.132D-03-0.210D-03-0.183D-03-0.236D-03 0.171D-02 0.522D-02
 Coeff-Com:  0.108D-01 0.155D-01-0.221D-03-0.193D+00-0.308D+00 0.881D-01
 Coeff-Com:  0.610D+00 0.462D+00-0.263D+00-0.142D+01-0.102D+01 0.185D+01
 Coeff-Com:  0.116D+01
 Coeff:      0.132D-03-0.210D-03-0.183D-03-0.236D-03 0.171D-02 0.522D-02
 Coeff:      0.108D-01 0.155D-01-0.221D-03-0.193D+00-0.308D+00 0.881D-01
 Coeff:      0.610D+00 0.462D+00-0.263D+00-0.142D+01-0.102D+01 0.185D+01
 Coeff:      0.116D+01
 Gap=     0.114 Goal=   None    Shift=    0.000
 Gap=     0.083 Goal=   None    Shift=    0.000
 RMSDP=1.03D-05 MaxDP=1.95D-03 DE=-3.08D-06 OVMax= 1.07D-02

 Cycle  20  Pass 1  IDiag  1:
 RMSU=  6.44D-06    CP:  9.87D-01  1.81D+00  6.20D-01  6.68D-01  6.75D-01
                    CP:  7.59D-01  7.41D-01  1.61D+00  3.00D+00  3.00D+00
                    CP:  3.00D+00  3.00D+00  3.00D+00  3.00D+00  3.00D+00
                    CP:  3.00D+00  3.00D+00  3.00D+00  3.00D+00
 E= -3704.06083642194     Delta-E=       -0.000004676582 Rises=F Damp=F
 DIIS: error= 2.97D-05 at cycle  20 NSaved=  20.
 NSaved=20 IEnMin=20 EnMin= -3704.06083642194     IErMin=20 ErrMin= 2.97D-05
 ErrMax= 2.97D-05  0.00D+00 EMaxC= 1.00D-01 BMatC= 1.70D-07 BMatP= 2.18D-07
 IDIUse=1 WtCom= 1.00D+00 WtEn= 0.00D+00
 Coeff-Com:  0.871D-04-0.127D-03-0.534D-03-0.582D-03-0.111D-03 0.411D-02
 Coeff-Com:  0.111D-01 0.298D-01 0.428D-01-0.711D-01-0.304D+00-0.278D+00
 Coeff-Com:  0.346D+00 0.790D+00 0.440D+00-0.101D+01-0.190D+01 0.397D+00
 Coeff-Com:  0.136D+01 0.114D+01
 Coeff:      0.871D-04-0.127D-03-0.534D-03-0.582D-03-0.111D-03 0.411D-02
 Coeff:      0.111D-01 0.298D-01 0.428D-01-0.711D-01-0.304D+00-0.278D+00
 Coeff:      0.346D+00 0.790D+00 0.440D+00-0.101D+01-0.190D+01 0.397D+00
 Coeff:      0.136D+01 0.114D+01
 Gap=     0.114 Goal=   None    Shift=    0.000
 Gap=     0.083 Goal=   None    Shift=    0.000
 RMSDP=1.55D-05 MaxDP=2.89D-03 DE=-4.68D-06 OVMax= 1.60D-02

 Cycle  21  Pass 1  IDiag  1:
 Restarting incremental Fock formation.
 E= -3704.06084179915     Delta-E=       -0.000005377207 Rises=F Damp=F
 DIIS: error= 1.99D-05 at cycle  21 NSaved=  20.
 NSaved=20 IEnMin=20 EnMin= -3704.06084179915     IErMin=20 ErrMin= 1.99D-05
 ErrMax= 1.99D-05  0.00D+00 EMaxC= 1.00D-01 BMatC= 1.28D-07 BMatP= 1.70D-07
 IDIUse=1 WtCom= 1.00D+00 WtEn= 0.00D+00
 Coeff-Com:  0.123D-04-0.205D-03-0.300D-03-0.108D-03 0.868D-03 0.475D-02
 Coeff-Com:  0.146D-01 0.216D-01 0.300D-02-0.111D+00-0.166D+00 0.417D-01
 Coeff-Com:  0.371D+00 0.335D+00-0.228D+00-0.925D+00-0.261D+00 0.450D+00
 Coeff-Com:  0.694D+00 0.754D+00
 Coeff:      0.123D-04-0.205D-03-0.300D-03-0.108D-03 0.868D-03 0.475D-02
 Coeff:      0.146D-01 0.216D-01 0.300D-02-0.111D+00-0.166D+00 0.417D-01
 Coeff:      0.371D+00 0.335D+00-0.228D+00-0.925D+00-0.261D+00 0.450D+00
 Coeff:      0.694D+00 0.754D+00
 Gap=     0.114 Goal=   None    Shift=    0.000
 Gap=     0.083 Goal=   None    Shift=    0.000
 RMSDP=7.12D-06 MaxDP=1.31D-03 DE=-5.38D-06 OVMax= 7.37D-03

 Cycle  22  Pass 1  IDiag  1:
 RMSU=  7.12D-06    CP:  1.00D+00
 E= -3704.06084364156     Delta-E=       -0.000001842413 Rises=F Damp=F
 DIIS: error= 1.57D-05 at cycle  22 NSaved=  20.
 NSaved=20 IEnMin=20 EnMin= -3704.06084364156     IErMin=20 ErrMin= 1.57D-05
 ErrMax= 1.57D-05  0.00D+00 EMaxC= 1.00D-01 BMatC= 7.09D-08 BMatP= 1.28D-07
 IDIUse=1 WtCom= 1.00D+00 WtEn= 0.00D+00
 Coeff-Com:  0.112D-03 0.484D-04 0.692D-03-0.200D-03 0.566D-03-0.223D-02
 Coeff-Com: -0.134D-01-0.175D-01 0.108D-01 0.103D+00 0.392D-03-0.113D+00
 Coeff-Com: -0.135D+00 0.935D-01 0.344D+00 0.548D-01-0.375D+00-0.413D+00
 Coeff-Com:  0.506D-01 0.141D+01
 Coeff:      0.112D-03 0.484D-04 0.692D-03-0.200D-03 0.566D-03-0.223D-02
 Coeff:     -0.134D-01-0.175D-01 0.108D-01 0.103D+00 0.392D-03-0.113D+00
 Coeff:     -0.135D+00 0.935D-01 0.344D+00 0.548D-01-0.375D+00-0.413D+00
 Coeff:      0.506D-01 0.141D+01
 Gap=     0.114 Goal=   None    Shift=    0.000
 Gap=     0.083 Goal=   None    Shift=    0.000
 RMSDP=8.53D-06 MaxDP=1.56D-03 DE=-1.84D-06 OVMax= 8.81D-03

 Cycle  23  Pass 1  IDiag  1:
 RMSU=  3.11D-07    CP:  1.00D+00  2.20D+00
 E= -3704.06084530081     Delta-E=       -0.000001659248 Rises=F Damp=F
 DIIS: error= 1.11D-05 at cycle  23 NSaved=  20.
 NSaved=20 IEnMin=20 EnMin= -3704.06084530081     IErMin=20 ErrMin= 1.11D-05
 ErrMax= 1.11D-05  0.00D+00 EMaxC= 1.00D-01 BMatC= 5.61D-08 BMatP= 7.09D-08
 IDIUse=1 WtCom= 1.00D+00 WtEn= 0.00D+00
 Coeff-Com:  0.845D-04-0.580D-04 0.681D-03-0.117D-02-0.591D-02-0.126D-01
 Coeff-Com: -0.476D-01 0.565D-02 0.129D+00 0.125D+00-0.182D+00-0.309D+00
 Coeff-Com: -0.605D-01 0.602D+00 0.398D+00-0.368D+00-0.768D+00-0.975D+00
 Coeff-Com:  0.126D+01 0.121D+01
 Coeff:      0.845D-04-0.580D-04 0.681D-03-0.117D-02-0.591D-02-0.126D-01
 Coeff:     -0.476D-01 0.565D-02 0.129D+00 0.125D+00-0.182D+00-0.309D+00
 Coeff:     -0.605D-01 0.602D+00 0.398D+00-0.368D+00-0.768D+00-0.975D+00
 Coeff:      0.126D+01 0.121D+01
 Gap=     0.114 Goal=   None    Shift=    0.000
 Gap=     0.083 Goal=   None    Shift=    0.000
 RMSDP=1.40D-05 MaxDP=2.53D-03 DE=-1.66D-06 OVMax= 1.45D-02

 Cycle  24  Pass 1  IDiag  1:
 RMSU=  8.30D-06    CP:  1.00D+00  3.00D+00  1.93D+00
 E= -3704.06084670474     Delta-E=       -0.000001403931 Rises=F Damp=F
 DIIS: error= 4.37D-06 at cycle  24 NSaved=  20.
 NSaved=20 IEnMin=20 EnMin= -3704.06084670474     IErMin=20 ErrMin= 4.37D-06
 ErrMax= 4.37D-06  0.00D+00 EMaxC= 1.00D-01 BMatC= 2.25D-08 BMatP= 5.61D-08
 IDIUse=1 WtCom= 1.00D+00 WtEn= 0.00D+00
 Coeff-Com:  0.206D-03 0.150D-02 0.963D-03-0.258D-02-0.114D-01-0.804D-01
 Coeff-Com: -0.615D-01 0.114D+00 0.233D+00-0.346D-01-0.283D+00-0.340D+00
 Coeff-Com:  0.204D+00 0.566D+00-0.926D-02-0.381D+00-0.695D+00 0.378D+00
 Coeff-Com:  0.762D+00 0.639D+00
 Coeff:      0.206D-03 0.150D-02 0.963D-03-0.258D-02-0.114D-01-0.804D-01
 Coeff:     -0.615D-01 0.114D+00 0.233D+00-0.346D-01-0.283D+00-0.340D+00
 Coeff:      0.204D+00 0.566D+00-0.926D-02-0.381D+00-0.695D+00 0.378D+00
 Coeff:      0.762D+00 0.639D+00
 Gap=     0.114 Goal=   None    Shift=    0.000
 Gap=     0.083 Goal=   None    Shift=    0.000
 RMSDP=2.57D-06 MaxDP=4.58D-04 DE=-1.40D-06 OVMax= 2.64D-03

 Cycle  25  Pass 1  IDiag  1:
 RMSU=  1.58D-07    CP:  1.00D+00  3.00D+00  2.36D+00  1.31D+00
 E= -3704.06084679331     Delta-E=       -0.000000088568 Rises=F Damp=F
 DIIS: error= 2.80D-06 at cycle  25 NSaved=  20.
 NSaved=20 IEnMin=20 EnMin= -3704.06084679331     IErMin=20 ErrMin= 2.80D-06
 ErrMax= 2.80D-06  0.00D+00 EMaxC= 1.00D-01 BMatC= 1.19D-08 BMatP= 2.25D-08
 IDIUse=1 WtCom= 1.00D+00 WtEn= 0.00D+00
 Coeff-Com:  0.783D-03 0.231D-03-0.850D-03-0.147D-02-0.314D-01-0.305D-01
 Coeff-Com:  0.244D-01 0.113D+00 0.168D-01-0.105D+00-0.226D+00-0.166D-01
 Coeff-Com:  0.349D+00 0.134D+00-0.101D+00-0.436D+00-0.717D-01 0.379D+00
 Coeff-Com:  0.459D+00 0.544D+00
 Coeff:      0.783D-03 0.231D-03-0.850D-03-0.147D-02-0.314D-01-0.305D-01
 Coeff:      0.244D-01 0.113D+00 0.168D-01-0.105D+00-0.226D+00-0.166D-01
 Coeff:      0.349D+00 0.134D+00-0.101D+00-0.436D+00-0.717D-01 0.379D+00
 Coeff:      0.459D+00 0.544D+00
 Gap=     0.114 Goal=   None    Shift=    0.000
 Gap=     0.083 Goal=   None    Shift=    0.000
 RMSDP=1.04D-06 MaxDP=1.80D-04 DE=-8.86D-08 OVMax= 1.06D-03

 Cycle  26  Pass 1  IDiag  1:
 RMSU=  1.35D-07    CP:  1.00D+00  3.00D+00  2.80D+00  1.43D+00  1.44D+00
 E= -3704.06084681880     Delta-E=       -0.000000025497 Rises=F Damp=F
 DIIS: error= 2.57D-06 at cycle  26 NSaved=  20.
 NSaved=20 IEnMin=20 EnMin= -3704.06084681880     IErMin=20 ErrMin= 2.57D-06
 ErrMax= 2.57D-06  0.00D+00 EMaxC= 1.00D-01 BMatC= 2.23D-09 BMatP= 1.19D-08
 IDIUse=1 WtCom= 1.00D+00 WtEn= 0.00D+00
 Coeff-Com:  0.304D-03 0.116D-02 0.298D-02 0.600D-02-0.726D-02-0.319D-01
 Coeff-Com: -0.465D-02 0.465D-01 0.578D-01-0.294D-01-0.148D+00-0.504D-01
 Coeff-Com:  0.108D+00 0.162D+00 0.123D+00-0.251D+00-0.148D+00-0.506D-02
 Coeff-Com:  0.202D+00 0.966D+00
 Coeff:      0.304D-03 0.116D-02 0.298D-02 0.600D-02-0.726D-02-0.319D-01
 Coeff:     -0.465D-02 0.465D-01 0.578D-01-0.294D-01-0.148D+00-0.504D-01
 Coeff:      0.108D+00 0.162D+00 0.123D+00-0.251D+00-0.148D+00-0.506D-02
 Coeff:      0.202D+00 0.966D+00
 Gap=     0.114 Goal=   None    Shift=    0.000
 Gap=     0.083 Goal=   None    Shift=    0.000
 RMSDP=9.97D-07 MaxDP=1.74D-04 DE=-2.55D-08 OVMax= 1.02D-03

 Cycle  27  Pass 1  IDiag  1:
 RMSU=  9.75D-08    CP:  1.00D+00  3.00D+00  3.00D+00  1.55D+00  1.88D+00
                    CP:  1.26D+00
 E= -3704.06084683269     Delta-E=       -0.000000013884 Rises=F Damp=F
 DIIS: error= 2.38D-06 at cycle  27 NSaved=  20.
 NSaved=20 IEnMin=20 EnMin= -3704.06084683269     IErMin=20 ErrMin= 2.38D-06
 ErrMax= 2.38D-06  0.00D+00 EMaxC= 1.00D-01 BMatC= 1.42D-09 BMatP= 2.23D-09
 IDIUse=1 WtCom= 1.00D+00 WtEn= 0.00D+00
 Coeff-Com:  0.344D-03 0.104D-02 0.488D-02-0.583D-04-0.157D-01-0.118D-01
 Coeff-Com:  0.193D-01 0.388D-01 0.109D-01-0.662D-01-0.550D-01 0.363D-01
 Coeff-Com:  0.678D-01 0.671D-01-0.727D-01-0.739D-01-0.595D-01-0.723D-02
 Coeff-Com:  0.387D+00 0.728D+00
 Coeff:      0.344D-03 0.104D-02 0.488D-02-0.583D-04-0.157D-01-0.118D-01
 Coeff:      0.193D-01 0.388D-01 0.109D-01-0.662D-01-0.550D-01 0.363D-01
 Coeff:      0.678D-01 0.671D-01-0.727D-01-0.739D-01-0.595D-01-0.723D-02
 Coeff:      0.387D+00 0.728D+00
 Gap=     0.114 Goal=   None    Shift=    0.000
 Gap=     0.083 Goal=   None    Shift=    0.000
 RMSDP=1.68D-07 MaxDP=3.01D-05 DE=-1.39D-08 OVMax= 1.69D-04

 Cycle  28  Pass 1  IDiag  1:
 RMSU=  5.46D-08    CP:  1.00D+00  3.00D+00  3.00D+00  1.57D+00  2.03D+00
                    CP:  1.55D+00  1.49D+00
 E= -3704.06084683661     Delta-E=       -0.000000003920 Rises=F Damp=F
 DIIS: error= 2.25D-06 at cycle  28 NSaved=  20.
 NSaved=20 IEnMin=20 EnMin= -3704.06084683661     IErMin=20 ErrMin= 2.25D-06
 ErrMax= 2.25D-06  0.00D+00 EMaxC= 1.00D-01 BMatC= 1.18D-09 BMatP= 1.42D-09
 IDIUse=1 WtCom= 1.00D+00 WtEn= 0.00D+00
 Coeff-Com: -0.172D-03 0.650D-02 0.841D-02-0.322D-02-0.280D-01-0.925D-02
 Coeff-Com:  0.248D-01 0.639D-01 0.144D-01-0.791D-01-0.364D-01-0.102D-01
 Coeff-Com:  0.398D-01 0.903D-01-0.193D-01-0.121D+00-0.212D+00-0.230D+00
 Coeff-Com:  0.516D+00 0.986D+00
 Coeff:     -0.172D-03 0.650D-02 0.841D-02-0.322D-02-0.280D-01-0.925D-02
 Coeff:      0.248D-01 0.639D-01 0.144D-01-0.791D-01-0.364D-01-0.102D-01
 Coeff:      0.398D-01 0.903D-01-0.193D-01-0.121D+00-0.212D+00-0.230D+00
 Coeff:      0.516D+00 0.986D+00
 Gap=     0.114 Goal=   None    Shift=    0.000
 Gap=     0.083 Goal=   None    Shift=    0.000
 RMSDP=2.24D-07 MaxDP=3.69D-05 DE=-3.92D-09 OVMax= 2.34D-04

 Cycle  29  Pass 1  IDiag  1:
 RMSU=  3.48D-08    CP:  1.00D+00  3.00D+00  3.00D+00  1.59D+00  2.38D+00
                    CP:  2.02D+00  2.65D+00  2.29D+00
 E= -3704.06084684285     Delta-E=       -0.000000006241 Rises=F Damp=F
 DIIS: error= 2.00D-06 at cycle  29 NSaved=  20.
 NSaved=20 IEnMin=20 EnMin= -3704.06084684285     IErMin=20 ErrMin= 2.00D-06
 ErrMax= 2.00D-06  0.00D+00 EMaxC= 1.00D-01 BMatC= 9.90D-10 BMatP= 1.18D-09
 IDIUse=1 WtCom= 1.00D+00 WtEn= 0.00D+00
 Coeff-Com:  0.394D-02 0.648D-02 0.565D-02-0.202D-01-0.193D-01-0.668D-04
 Coeff-Com:  0.539D-01 0.491D-01-0.333D-01-0.495D-01-0.562D-01-0.203D-01
 Coeff-Com:  0.133D+00 0.430D-01-0.602D-01-0.212D+00-0.614D+00-0.713D-01
 Coeff-Com:  0.996D+00 0.865D+00
 Coeff:      0.394D-02 0.648D-02 0.565D-02-0.202D-01-0.193D-01-0.668D-04
 Coeff:      0.539D-01 0.491D-01-0.333D-01-0.495D-01-0.562D-01-0.203D-01
 Coeff:      0.133D+00 0.430D-01-0.602D-01-0.212D+00-0.614D+00-0.713D-01
 Coeff:      0.996D+00 0.865D+00
 Gap=     0.114 Goal=   None    Shift=    0.000
 Gap=     0.083 Goal=   None    Shift=    0.000
 RMSDP=2.45D-07 MaxDP=3.52D-05 DE=-6.24D-09 OVMax= 2.63D-04

 Cycle  30  Pass 1  IDiag  1:
 RMSU=  1.32D-07    CP:  1.00D+00  3.00D+00  3.00D+00  1.60D+00  2.80D+00
                    CP:  2.66D+00  3.00D+00  3.00D+00  1.69D+00
 E= -3704.06084684920     Delta-E=       -0.000000006346 Rises=F Damp=F
 DIIS: error= 1.64D-06 at cycle  30 NSaved=  20.
 NSaved=20 IEnMin=20 EnMin= -3704.06084684920     IErMin=20 ErrMin= 1.64D-06
 ErrMax= 1.64D-06  0.00D+00 EMaxC= 1.00D-01 BMatC= 5.49D-10 BMatP= 9.90D-10
 IDIUse=1 WtCom= 1.00D+00 WtEn= 0.00D+00
 Coeff-Com: -0.180D-02-0.573D-03 0.603D-02 0.299D-02-0.794D-02-0.177D-01
 Coeff-Com: -0.683D-02 0.393D-01 0.166D-01-0.150D-01-0.531D-01-0.175D-01
 Coeff-Com:  0.510D-01 0.104D+00 0.836D-01-0.117D+00-0.533D+00-0.266D+00
 Coeff-Com:  0.386D+00 0.135D+01
 Coeff:     -0.180D-02-0.573D-03 0.603D-02 0.299D-02-0.794D-02-0.177D-01
 Coeff:     -0.683D-02 0.393D-01 0.166D-01-0.150D-01-0.531D-01-0.175D-01
 Coeff:      0.510D-01 0.104D+00 0.836D-01-0.117D+00-0.533D+00-0.266D+00
 Coeff:      0.386D+00 0.135D+01
 Gap=     0.114 Goal=   None    Shift=    0.000
 Gap=     0.083 Goal=   None    Shift=    0.000
 RMSDP=2.50D-07 MaxDP=2.91D-05 DE=-6.35D-09 OVMax= 2.76D-04

 Cycle  31  Pass 1  IDiag  1:
 RMSU=  7.96D-08    CP:  1.00D+00  3.00D+00  3.00D+00  1.61D+00  3.00D+00
                    CP:  3.00D+00  3.00D+00  3.00D+00  2.95D+00  2.56D+00
 E= -3704.06084685460     Delta-E=       -0.000000005402 Rises=F Damp=F
 DIIS: error= 1.25D-06 at cycle  31 NSaved=  20.
 NSaved=20 IEnMin=20 EnMin= -3704.06084685460     IErMin=20 ErrMin= 1.25D-06
 ErrMax= 1.25D-06  0.00D+00 EMaxC= 1.00D-01 BMatC= 3.16D-10 BMatP= 5.49D-10
 IDIUse=1 WtCom= 1.00D+00 WtEn= 0.00D+00
 Coeff-Com: -0.172D-02 0.315D-02 0.145D-02 0.174D-03-0.780D-02-0.981D-02
 Coeff-Com:  0.425D-02 0.130D-01 0.126D-01-0.709D-02-0.428D-01 0.377D-02
 Coeff-Com:  0.571D-01 0.111D+00 0.210D+00-0.148D+00-0.521D+00-0.275D+00
 Coeff-Com:  0.490D+00 0.111D+01
 Coeff:     -0.172D-02 0.315D-02 0.145D-02 0.174D-03-0.780D-02-0.981D-02
 Coeff:      0.425D-02 0.130D-01 0.126D-01-0.709D-02-0.428D-01 0.377D-02
 Coeff:      0.571D-01 0.111D+00 0.210D+00-0.148D+00-0.521D+00-0.275D+00
 Coeff:      0.490D+00 0.111D+01
 Gap=     0.114 Goal=   None    Shift=    0.000
 Gap=     0.083 Goal=   None    Shift=    0.000
 RMSDP=1.80D-07 MaxDP=2.47D-05 DE=-5.40D-09 OVMax= 1.95D-04

 Cycle  32  Pass 1  IDiag  1:
 RMSU=  9.23D-08    CP:  1.00D+00  3.00D+00  3.00D+00  1.61D+00  3.00D+00
                    CP:  3.00D+00  3.00D+00  3.00D+00  3.00D+00  3.00D+00
                    CP:  2.05D+00
 E= -3704.06084685745     Delta-E=       -0.000000002856 Rises=F Damp=F
 DIIS: error= 9.88D-07 at cycle  32 NSaved=  20.
 NSaved=20 IEnMin=20 EnMin= -3704.06084685745     IErMin=20 ErrMin= 9.88D-07
 ErrMax= 9.88D-07  0.00D+00 EMaxC= 1.00D-01 BMatC= 2.81D-10 BMatP= 3.16D-10
 IDIUse=1 WtCom= 1.00D+00 WtEn= 0.00D+00
 Coeff-Com: -0.138D-02-0.290D-03 0.743D-02 0.422D-02-0.121D-01-0.307D-01
 Coeff-Com:  0.520D-02 0.341D-01 0.481D-01-0.304D-01-0.505D-01-0.519D-01
 Coeff-Com:  0.973D-02 0.295D+00 0.315D+00-0.198D+00-0.521D+00-0.786D+00
 Coeff-Com:  0.104D+01 0.923D+00
 Coeff:     -0.138D-02-0.290D-03 0.743D-02 0.422D-02-0.121D-01-0.307D-01
 Coeff:      0.520D-02 0.341D-01 0.481D-01-0.304D-01-0.505D-01-0.519D-01
 Coeff:      0.973D-02 0.295D+00 0.315D+00-0.198D+00-0.521D+00-0.786D+00
 Coeff:      0.104D+01 0.923D+00
 Gap=     0.114 Goal=   None    Shift=    0.000
 Gap=     0.083 Goal=   None    Shift=    0.000
 RMSDP=1.96D-07 MaxDP=3.06D-05 DE=-2.86D-09 OVMax= 2.11D-04

 Cycle  33  Pass 1  IDiag  1:
 RMSU=  3.45D-08    CP:  1.00D+00  3.00D+00  3.00D+00  1.63D+00  3.00D+00
                    CP:  3.00D+00  3.00D+00  3.00D+00  3.00D+00  3.00D+00
                    CP:  3.00D+00  2.54D+00
 E= -3704.06084685974     Delta-E=       -0.000000002286 Rises=F Damp=F
 DIIS: error= 7.07D-07 at cycle  33 NSaved=  20.
 NSaved=20 IEnMin=20 EnMin= -3704.06084685974     IErMin=20 ErrMin= 7.07D-07
 ErrMax= 7.07D-07  0.00D+00 EMaxC= 1.00D-01 BMatC= 1.49D-10 BMatP= 2.81D-10
 IDIUse=1 WtCom= 1.00D+00 WtEn= 0.00D+00
 Coeff-Com: -0.221D-03 0.285D-02 0.490D-03-0.733D-02-0.117D-01 0.392D-02
 Coeff-Com:  0.160D-01 0.230D-01 0.883D-03-0.244D-01-0.696D-01-0.783D-01
 Coeff-Com:  0.503D-01 0.267D+00 0.202D+00-0.112D+00-0.695D+00-0.146D+00
 Coeff-Com:  0.478D+00 0.110D+01
 Coeff:     -0.221D-03 0.285D-02 0.490D-03-0.733D-02-0.117D-01 0.392D-02
 Coeff:      0.160D-01 0.230D-01 0.883D-03-0.244D-01-0.696D-01-0.783D-01
 Coeff:      0.503D-01 0.267D+00 0.202D+00-0.112D+00-0.695D+00-0.146D+00
 Coeff:      0.478D+00 0.110D+01
 Gap=     0.114 Goal=   None    Shift=    0.000
 Gap=     0.083 Goal=   None    Shift=    0.000
 RMSDP=1.45D-07 MaxDP=1.75D-05 DE=-2.29D-09 OVMax= 1.58D-04

 Cycle  34  Pass 1  IDiag  1:
 RMSU=  9.87D-08    CP:  1.00D+00  3.00D+00  3.00D+00  1.63D+00  3.00D+00
                    CP:  3.00D+00  3.00D+00  3.00D+00  3.00D+00  3.00D+00
                    CP:  3.00D+00  3.00D+00  2.29D+00
 E= -3704.06084686092     Delta-E=       -0.000000001177 Rises=F Damp=F
 DIIS: error= 4.49D-07 at cycle  34 NSaved=  20.
 NSaved=20 IEnMin=20 EnMin= -3704.06084686092     IErMin=20 ErrMin= 4.49D-07
 ErrMax= 4.49D-07  0.00D+00 EMaxC= 1.00D-01 BMatC= 9.27D-11 BMatP= 1.49D-10
 IDIUse=1 WtCom= 1.00D+00 WtEn= 0.00D+00
 Coeff-Com: -0.105D-02 0.657D-02 0.879D-02-0.429D-02-0.128D-01-0.145D-01
 Coeff-Com: -0.508D-02 0.487D-01 0.172D-01-0.481D-01-0.121D+00-0.221D+00
 Coeff-Com:  0.897D-01 0.420D+00 0.281D+00-0.126D+00-0.941D+00-0.277D+00
 Coeff-Com:  0.933D+00 0.968D+00
 Coeff:     -0.105D-02 0.657D-02 0.879D-02-0.429D-02-0.128D-01-0.145D-01
 Coeff:     -0.508D-02 0.487D-01 0.172D-01-0.481D-01-0.121D+00-0.221D+00
 Coeff:      0.897D-01 0.420D+00 0.281D+00-0.126D+00-0.941D+00-0.277D+00
 Coeff:      0.933D+00 0.968D+00
 Gap=     0.114 Goal=   None    Shift=    0.000
 Gap=     0.083 Goal=   None    Shift=    0.000
 RMSDP=1.43D-07 MaxDP=1.71D-05 DE=-1.18D-09 OVMax= 1.56D-04

 Cycle  35  Pass 1  IDiag  1:
 RMSU=  4.15D-08    CP:  1.00D+00  3.00D+00  3.00D+00  1.64D+00  3.00D+00
                    CP:  3.00D+00  3.00D+00  3.00D+00  3.00D+00  3.00D+00
                    CP:  3.00D+00  3.00D+00  3.00D+00  2.27D+00
 E= -3704.06084686166     Delta-E=       -0.000000000739 Rises=F Damp=F
 DIIS: error= 2.11D-07 at cycle  35 NSaved=  20.
 NSaved=20 IEnMin=20 EnMin= -3704.06084686166     IErMin=20 ErrMin= 2.11D-07
 ErrMax= 2.11D-07  0.00D+00 EMaxC= 1.00D-01 BMatC= 4.42D-11 BMatP= 9.27D-11
 IDIUse=1 WtCom= 1.00D+00 WtEn= 0.00D+00
 Coeff-Com:  0.279D-02 0.619D-02-0.124D-02-0.906D-02-0.104D-01-0.504D-02
 Coeff-Com:  0.231D-01 0.143D-01-0.411D-02-0.315D-01-0.976D-01-0.799D-02
 Coeff-Com:  0.120D+00 0.143D+00 0.116D+00-0.472D+00-0.336D+00 0.218D+00
 Coeff-Com:  0.662D+00 0.670D+00
 Coeff:      0.279D-02 0.619D-02-0.124D-02-0.906D-02-0.104D-01-0.504D-02
 Coeff:      0.231D-01 0.143D-01-0.411D-02-0.315D-01-0.976D-01-0.799D-02
 Coeff:      0.120D+00 0.143D+00 0.116D+00-0.472D+00-0.336D+00 0.218D+00
 Coeff:      0.662D+00 0.670D+00
 Gap=     0.114 Goal=   None    Shift=    0.000
 Gap=     0.083 Goal=   None    Shift=    0.000
 RMSDP=6.70D-08 MaxDP=8.49D-06 DE=-7.39D-10 OVMax= 7.32D-05

 Cycle  36  Pass 1  IDiag  1:
 RMSU=  1.20D-08    CP:  1.00D+00  3.00D+00  3.00D+00  1.64D+00  3.00D+00
                    CP:  3.00D+00  3.00D+00  3.00D+00  3.00D+00  3.00D+00
                    CP:  3.00D+00  3.00D+00  3.00D+00  2.84D+00  1.67D+00
 E= -3704.06084686188     Delta-E=       -0.000000000226 Rises=F Damp=F
 DIIS: error= 1.11D-07 at cycle  36 NSaved=  20.
 NSaved=20 IEnMin=20 EnMin= -3704.06084686188     IErMin=20 ErrMin= 1.11D-07
 ErrMax= 1.11D-07  0.00D+00 EMaxC= 1.00D-01 BMatC= 1.74D-11 BMatP= 4.42D-11
 IDIUse=1 WtCom= 1.00D+00 WtEn= 0.00D+00
 Coeff-Com:  0.306D-02 0.266D-02-0.337D-02-0.689D-02-0.679D-02 0.698D-02
 Coeff-Com:  0.924D-02 0.140D-01 0.116D-01-0.292D-01-0.533D-01-0.255D-01
 Coeff-Com:  0.508D-01 0.170D+00-0.700D-01-0.183D+00-0.187D+00 0.152D+00
 Coeff-Com:  0.478D+00 0.667D+00
 Coeff:      0.306D-02 0.266D-02-0.337D-02-0.689D-02-0.679D-02 0.698D-02
 Coeff:      0.924D-02 0.140D-01 0.116D-01-0.292D-01-0.533D-01-0.255D-01
 Coeff:      0.508D-01 0.170D+00-0.700D-01-0.183D+00-0.187D+00 0.152D+00
 Coeff:      0.478D+00 0.667D+00
 Gap=     0.114 Goal=   None    Shift=    0.000
 Gap=     0.083 Goal=   None    Shift=    0.000
 RMSDP=3.12D-08 MaxDP=3.33D-06 DE=-2.26D-10 OVMax= 3.44D-05

 Cycle  37  Pass 1  IDiag  1:
 RMSU=  1.35D-08    CP:  1.00D+00  3.00D+00  3.00D+00  1.64D+00  3.00D+00
                    CP:  3.00D+00  3.00D+00  3.00D+00  3.00D+00  3.00D+00
                    CP:  3.00D+00  3.00D+00  3.00D+00  3.00D+00  1.98D+00
                    CP:  1.33D+00
 E= -3704.06084686187     Delta-E=        0.000000000011 Rises=F Damp=F
 DIIS: error= 5.46D-08 at cycle  37 NSaved=  20.
 NSaved=20 IEnMin=19 EnMin= -3704.06084686188     IErMin=20 ErrMin= 5.46D-08
 ErrMax= 5.46D-08  0.00D+00 EMaxC= 1.00D-01 BMatC= 4.76D-12 BMatP= 1.74D-11
 IDIUse=1 WtCom= 1.00D+00 WtEn= 0.00D+00
 Coeff-Com:  0.111D-02 0.458D-03-0.908D-03-0.175D-02-0.191D-02 0.327D-03
 Coeff-Com:  0.653D-02 0.108D-01 0.732D-02-0.264D-01-0.321D-01-0.254D-02
 Coeff-Com:  0.510D-01 0.839D-01-0.116D-01-0.158D+00-0.844D-01 0.765D-01
 Coeff-Com:  0.338D+00 0.744D+00
 Coeff:      0.111D-02 0.458D-03-0.908D-03-0.175D-02-0.191D-02 0.327D-03
 Coeff:      0.653D-02 0.108D-01 0.732D-02-0.264D-01-0.321D-01-0.254D-02
 Coeff:      0.510D-01 0.839D-01-0.116D-01-0.158D+00-0.844D-01 0.765D-01
 Coeff:      0.338D+00 0.744D+00
 Gap=     0.114 Goal=   None    Shift=    0.000
 Gap=     0.083 Goal=   None    Shift=    0.000
 RMSDP=8.04D-09 MaxDP=8.54D-07 DE= 1.09D-11 OVMax= 8.50D-06

 SCF Done:  E(UB3LYP) =  -3704.06084686     A.U. after   37 cycles
            NFock= 37  Conv=0.80D-08     -V/T= 2.0025
 <Sx>= 0.0000 <Sy>= 0.0000 <Sz>= 2.0000 <S**2>= 6.0225 S= 2.0045
 <L.S>= 0.000000000000E+00
 KE= 3.694799378561D+03 PE=-1.906710933502D+04 EE= 6.501716726511D+03
 Annihilation of the first spin contaminant:
 S**2 before annihilation     6.0225,   after     6.0001
 Leave Link  502 at Sat Oct 20 10:37:00 2018, MaxMem=   838860800 cpu:     33308.9
 (Enter /soft/sl6.3/x86_64/gaussian/g09_d01/g09/l601.exe)
 Copying SCF densities to generalized density rwf, IOpCl= 1 IROHF=0.

 **********************************************************************

            Population analysis using the SCF density.

 **********************************************************************

 Orbital symmetries:
 Alpha Orbitals:
       Occupied  (A) (A) (A) (A) (A) (A) (A) (A) (A) (A) (A) (A)
                 (A) (A) (A) (A) (A) (A) (A) (A) (A) (A) (A) (A)
                 (A) (A) (A) (A) (A) (A) (A) (A) (A) (A) (A) (A)
                 (A) (A) (A) (A) (A) (A) (A) (A) (A) (A) (A) (A)
                 (A) (A) (A) (A) (A) (A) (A) (A) (A) (A) (A) (A)
                 (A) (A) (A) (A) (A) (A) (A) (A) (A) (A) (A) (A)
                 (A) (A) (A) (A) (A) (A) (A) (A) (A) (A) (A) (A)
                 (A) (A) (A) (A) (A) (A) (A) (A) (A) (A) (A) (A)
                 (A) (A) (A) (A) (A) (A) (A) (A) (A) (A) (A) (A)
                 (A) (A) (A) (A) (A) (A) (A) (A) (A) (A) (A) (A)
                 (A) (A) (A) (A) (A) (A) (A) (A) (A) (A) (A) (A)
                 (A) (A) (A) (A) (A) (A) (A) (A) (A) (A) (A) (A)
                 (A) (A) (A) (A) (A) (A) (A) (A) (A) (A) (A) (A)
       Virtual   (A) (A) (A) (A) (A) (A) (A) (A) (A) (A) (A) (A)
                 (A) (A) (A) (A) (A) (A) (A) (A) (A) (A) (A) (A)
                 (A) (A) (A) (A) (A) (A) (A) (A) (A) (A) (A) (A)
                 (A) (A) (A) (A) (A) (A) (A) (A) (A) (A) (A) (A)
                 (A) (A) (A) (A) (A) (A) (A) (A) (A) (A) (A) (A)
                 (A) (A) (A) (A) (A) (A) (A) (A) (A) (A) (A) (A)
                 (A) (A) (A) (A) (A) (A) (A) (A) (A) (A) (A) (A)
                 (A) (A) (A) (A) (A) (A) (A) (A) (A) (A) (A) (A)
                 (A) (A) (A) (A) (A) (A) (A) (A) (A) (A) (A) (A)
                 (A) (A) (A) (A) (A) (A) (A) (A) (A) (A) (A) (A)
                 (A) (A) (A) (A) (A) (A) (A) (A) (A) (A) (A) (A)
                 (A) (A) (A) (A) (A) (A) (A) (A) (A) (A) (A) (A)
                 (A) (A) (A) (A) (A) (A) (A) (A) (A) (A) (A) (A)
                 (A) (A) (A) (A) (A) (A) (A) (A) (A) (A) (A) (A)
                 (A) (A) (A) (A) (A) (A) (A) (A) (A) (A) (A) (A)
                 (A) (A) (A) (A) (A) (A) (A) (A) (A) (A) (A) (A)
                 (A) (A) (A) (A) (A) (A) (A) (A) (A) (A) (A) (A)
                 (A) (A) (A) (A) (A) (A) (A) (A) (A) (A) (A) (A)
                 (A) (A) (A) (A) (A) (A) (A) (A) (A) (A) (A) (A)
                 (A) (A) (A) (A) (A) (A) (A) (A) (A) (A) (A) (A)
                 (A) (A) (A) (A) (A) (A) (A) (A) (A) (A) (A) (A)
                 (A) (A) (A) (A) (A) (A) (A) (A) (A) (A) (A) (A)
                 (A) (A) (A) (A) (A) (A) (A) (A) (A) (A) (A) (A)
                 (A) (A) (A) (A) (A) (A) (A) (A) (A) (A) (A) (A)
                 (A) (A) (A) (A) (A) (A) (A) (A) (A) (A) (A) (A)
                 (A) (A) (A) (A) (A) (A) (A) (A) (A) (A) (A) (A)
                 (A) (A) (A) (A) (A) (A) (A) (A) (A) (A) (A) (A)
                 (A) (A) (A) (A) (A) (A) (A) (A) (A) (A) (A) (A)
                 (A) (A) (A) (A) (A) (A) (A) (A) (A) (A) (A) (A)
                 (A) (A) (A) (A) (A) (A) (A) (A) (A) (A) (A) (A)
                 (A) (A) (A) (A) (A) (A) (A) (A) (A) (A) (A) (A)
                 (A) (A) (A) (A) (A) (A) (A) (A) (A) (A) (A) (A)
                 (A) (A) (A) (A) (A) (A) (A) (A) (A) (A) (A) (A)
                 (A) (A) (A) (A) (A) (A) (A) (A) (A) (A) (A) (A)
                 (A) (A) (A) (A) (A) (A) (A) (A) (A) (A) (A) (A)
                 (A) (A) (A) (A) (A) (A) (A) (A) (A) (A) (A) (A)
                 (A) (A) (A) (A) (A) (A) (A) (A) (A) (A) (A) (A)
                 (A) (A) (A) (A) (A) (A) (A) (A) (A) (A) (A) (A)
                 (A) (A) (A) (A) (A) (A) (A) (A) (A) (A) (A) (A)
                 (A) (A) (A) (A) (A) (A) (A) (A) (A) (A) (A) (A)
                 (A) (A) (A) (A) (A) (A) (A) (A) (A) (A) (A) (A)
                 (A) (A) (A) (A) (A) (A) (A) (A) (A) (A) (A) (A)
                 (A) (A) (A) (A) (A) (A) (A) (A) (A) (A) (A) (A)
                 (A) (A) (A) (A) (A) (A) (A) (A) (A) (A) (A) (A)
                 (A) (A) (A) (A) (A) (A) (A) (A) (A) (A) (A) (A)
                 (A) (A) (A) (A) (A) (A) (A) (A) (A) (A) (A) (A)
                 (A) (A) (A) (A) (A) (A) (A) (A) (A) (A) (A) (A)
                 (A) (A) (A) (A) (A) (A) (A) (A) (A) (A) (A) (A)
                 (A) (A) (A) (A) (A) (A) (A) (A) (A) (A) (A) (A)
                 (A) (A) (A) (A) (A) (A) (A) (A) (A) (A) (A) (A)
                 (A) (A) (A) (A) (A) (A) (A) (A) (A) (A) (A) (A)
                 (A) (A) (A) (A) (A) (A) (A) (A) (A) (A) (A) (A)
                 (A) (A) (A) (A) (A) (A) (A) (A) (A) (A) (A) (A)
                 (A) (A) (A) (A) (A) (A) (A) (A) (A) (A) (A) (A)
                 (A) (A) (A) (A) (A) (A) (A) (A) (A) (A) (A) (A)
                 (A) (A) (A) (A) (A) (A) (A) (A) (A) (A) (A) (A)
                 (A) (A) (A) (A) (A) (A) (A) (A) (A) (A) (A) (A)
                 (A) (A) (A) (A) (A) (A) (A) (A) (A) (A) (A) (A)
                 (A) (A) (A) (A) (A) (A) (A) (A) (A) (A) (A) (A)
                 (A) (A) (A) (A) (A) (A) (A) (A) (A) (A) (A) (A)
                 (A) (A) (A) (A) (A) (A) (A) (A) (A) (A) (A) (A)
                 (A) (A)
 Beta  Orbitals:
       Occupied  (A) (A) (A) (A) (A) (A) (A) (A) (A) (A) (A) (A)
                 (A) (A) (A) (A) (A) (A) (A) (A) (A) (A) (A) (A)
                 (A) (A) (A) (A) (A) (A) (A) (A) (A) (A) (A) (A)
                 (A) (A) (A) (A) (A) (A) (A) (A) (A) (A) (A) (A)
                 (A) (A) (A) (A) (A) (A) (A) (A) (A) (A) (A) (A)
                 (A) (A) (A) (A) (A) (A) (A) (A) (A) (A) (A) (A)
                 (A) (A) (A) (A) (A) (A) (A) (A) (A) (A) (A) (A)
                 (A) (A) (A) (A) (A) (A) (A) (A) (A) (A) (A) (A)
                 (A) (A) (A) (A) (A) (A) (A) (A) (A) (A) (A) (A)
                 (A) (A) (A) (A) (A) (A) (A) (A) (A) (A) (A) (A)
                 (A) (A) (A) (A) (A) (A) (A) (A) (A) (A) (A) (A)
                 (A) (A) (A) (A) (A) (A) (A) (A) (A) (A) (A) (A)
                 (A) (A) (A) (A) (A) (A) (A) (A)
       Virtual   (A) (A) (A) (A) (A) (A) (A) (A) (A) (A) (A) (A)
                 (A) (A) (A) (A) (A) (A) (A) (A) (A) (A) (A) (A)
                 (A) (A) (A) (A) (A) (A) (A) (A) (A) (A) (A) (A)
                 (A) (A) (A) (A) (A) (A) (A) (A) (A) (A) (A) (A)
                 (A) (A) (A) (A) (A) (A) (A) (A) (A) (A) (A) (A)
                 (A) (A) (A) (A) (A) (A) (A) (A) (A) (A) (A) (A)
                 (A) (A) (A) (A) (A) (A) (A) (A) (A) (A) (A) (A)
                 (A) (A) (A) (A) (A) (A) (A) (A) (A) (A) (A) (A)
                 (A) (A) (A) (A) (A) (A) (A) (A) (A) (A) (A) (A)
                 (A) (A) (A) (A) (A) (A) (A) (A) (A) (A) (A) (A)
                 (A) (A) (A) (A) (A) (A) (A) (A) (A) (A) (A) (A)
                 (A) (A) (A) (A) (A) (A) (A) (A) (A) (A) (A) (A)
                 (A) (A) (A) (A) (A) (A) (A) (A) (A) (A) (A) (A)
                 (A) (A) (A) (A) (A) (A) (A) (A) (A) (A) (A) (A)
                 (A) (A) (A) (A) (A) (A) (A) (A) (A) (A) (A) (A)
                 (A) (A) (A) (A) (A) (A) (A) (A) (A) (A) (A) (A)
                 (A) (A) (A) (A) (A) (A) (A) (A) (A) (A) (A) (A)
                 (A) (A) (A) (A) (A) (A) (A) (A) (A) (A) (A) (A)
                 (A) (A) (A) (A) (A) (A) (A) (A) (A) (A) (A) (A)
                 (A) (A) (A) (A) (A) (A) (A) (A) (A) (A) (A) (A)
                 (A) (A) (A) (A) (A) (A) (A) (A) (A) (A) (A) (A)
                 (A) (A) (A) (A) (A) (A) (A) (A) (A) (A) (A) (A)
                 (A) (A) (A) (A) (A) (A) (A) (A) (A) (A) (A) (A)
                 (A) (A) (A) (A) (A) (A) (A) (A) (A) (A) (A) (A)
                 (A) (A) (A) (A) (A) (A) (A) (A) (A) (A) (A) (A)
                 (A) (A) (A) (A) (A) (A) (A) (A) (A) (A) (A) (A)
                 (A) (A) (A) (A) (A) (A) (A) (A) (A) (A) (A) (A)
                 (A) (A) (A) (A) (A) (A) (A) (A) (A) (A) (A) (A)
                 (A) (A) (A) (A) (A) (A) (A) (A) (A) (A) (A) (A)
                 (A) (A) (A) (A) (A) (A) (A) (A) (A) (A) (A) (A)
                 (A) (A) (A) (A) (A) (A) (A) (A) (A) (A) (A) (A)
                 (A) (A) (A) (A) (A) (A) (A) (A) (A) (A) (A) (A)
                 (A) (A) (A) (A) (A) (A) (A) (A) (A) (A) (A) (A)
                 (A) (A) (A) (A) (A) (A) (A) (A) (A) (A) (A) (A)
                 (A) (A) (A) (A) (A) (A) (A) (A) (A) (A) (A) (A)
                 (A) (A) (A) (A) (A) (A) (A) (A) (A) (A) (A) (A)
                 (A) (A) (A) (A) (A) (A) (A) (A) (A) (A) (A) (A)
                 (A) (A) (A) (A) (A) (A) (A) (A) (A) (A) (A) (A)
                 (A) (A) (A) (A) (A) (A) (A) (A) (A) (A) (A) (A)
                 (A) (A) (A) (A) (A) (A) (A) (A) (A) (A) (A) (A)
                 (A) (A) (A) (A) (A) (A) (A) (A) (A) (A) (A) (A)
                 (A) (A) (A) (A) (A) (A) (A) (A) (A) (A) (A) (A)
                 (A) (A) (A) (A) (A) (A) (A) (A) (A) (A) (A) (A)
                 (A) (A) (A) (A) (A) (A) (A) (A) (A) (A) (A) (A)
                 (A) (A) (A) (A) (A) (A) (A) (A) (A) (A) (A) (A)
                 (A) (A) (A) (A) (A) (A) (A) (A) (A) (A) (A) (A)
                 (A) (A) (A) (A) (A) (A) (A) (A) (A) (A) (A) (A)
                 (A) (A) (A) (A) (A) (A) (A) (A) (A) (A) (A) (A)
                 (A) (A) (A) (A) (A) (A) (A) (A) (A) (A) (A) (A)
                 (A) (A) (A) (A) (A) (A) (A) (A) (A) (A) (A) (A)
                 (A) (A) (A) (A) (A) (A) (A) (A) (A) (A) (A) (A)
                 (A) (A) (A) (A) (A) (A) (A) (A) (A) (A) (A) (A)
                 (A) (A) (A) (A) (A) (A) (A) (A) (A) (A) (A) (A)
                 (A) (A) (A) (A) (A) (A) (A) (A) (A) (A) (A) (A)
                 (A) (A) (A) (A) (A) (A) (A) (A) (A) (A) (A) (A)
                 (A) (A) (A) (A) (A) (A) (A) (A) (A) (A) (A) (A)
                 (A) (A) (A) (A) (A) (A) (A) (A) (A) (A) (A) (A)
                 (A) (A) (A) (A) (A) (A) (A) (A) (A) (A) (A) (A)
                 (A) (A) (A) (A) (A) (A) (A) (A) (A) (A) (A) (A)
                 (A) (A) (A) (A) (A) (A) (A) (A) (A) (A) (A) (A)
                 (A) (A) (A) (A) (A) (A) (A) (A) (A) (A) (A) (A)
                 (A) (A) (A) (A) (A) (A)
 The electronic state is 5-A.
 Alpha  occ. eigenvalues -- -256.00767-101.41437-101.39747 -29.97949 -25.86651
 Alpha  occ. eigenvalues --  -25.84166 -25.83503 -14.43301 -14.42939 -14.38873
 Alpha  occ. eigenvalues --  -14.38434 -14.36431 -14.36339 -14.34004 -14.33747
 Alpha  occ. eigenvalues --  -10.24476 -10.24123 -10.24112 -10.24078 -10.23887
 Alpha  occ. eigenvalues --  -10.23815 -10.22870 -10.22608 -10.22509 -10.22300
 Alpha  occ. eigenvalues --  -10.21159 -10.20813 -10.20517 -10.20177 -10.20057
 Alpha  occ. eigenvalues --  -10.20039 -10.19917 -10.19910 -10.19860 -10.19590
 Alpha  occ. eigenvalues --  -10.19216 -10.19117 -10.19070 -10.18965 -10.18799
 Alpha  occ. eigenvalues --  -10.18664 -10.17988 -10.17889  -9.32874  -9.31174
 Alpha  occ. eigenvalues --   -7.08901  -7.08625  -7.08598  -7.07206  -7.06931
 Alpha  occ. eigenvalues --   -7.06875  -3.49030  -2.30666  -2.25607  -2.24346
 Alpha  occ. eigenvalues --   -1.13005  -1.12632  -0.97831  -0.97485  -0.95265
 Alpha  occ. eigenvalues --   -0.95019  -0.87670  -0.87505  -0.84873  -0.84554
 Alpha  occ. eigenvalues --   -0.82946  -0.82624  -0.79893  -0.79705  -0.78395
 Alpha  occ. eigenvalues --   -0.78100  -0.76901  -0.76729  -0.72232  -0.72074
 Alpha  occ. eigenvalues --   -0.68607  -0.68494  -0.68275  -0.66732  -0.66669
 Alpha  occ. eigenvalues --   -0.66330  -0.64505  -0.64262  -0.64103  -0.63860
 Alpha  occ. eigenvalues --   -0.61990  -0.61789  -0.59698  -0.59475  -0.57846
 Alpha  occ. eigenvalues --   -0.57562  -0.54434  -0.54134  -0.51696  -0.51403
 Alpha  occ. eigenvalues --   -0.50800  -0.50532  -0.49998  -0.49755  -0.49428
 Alpha  occ. eigenvalues --   -0.49179  -0.48411  -0.48191  -0.47933  -0.47616
 Alpha  occ. eigenvalues --   -0.45832  -0.45530  -0.44809  -0.44610  -0.44427
 Alpha  occ. eigenvalues --   -0.44272  -0.43700  -0.43650  -0.43545  -0.43307
 Alpha  occ. eigenvalues --   -0.43105  -0.42471  -0.40336  -0.40228  -0.40140
 Alpha  occ. eigenvalues --   -0.39787  -0.39334  -0.39086  -0.38311  -0.37749
 Alpha  occ. eigenvalues --   -0.37575  -0.37129  -0.36487  -0.36353  -0.34632
 Alpha  occ. eigenvalues --   -0.34340  -0.34014  -0.33909  -0.32588  -0.32319
 Alpha  occ. eigenvalues --   -0.32007  -0.31721  -0.31358  -0.30720  -0.30163
 Alpha  occ. eigenvalues --   -0.29845  -0.28147  -0.27570  -0.27415  -0.26786
 Alpha  occ. eigenvalues --   -0.26584  -0.26386  -0.25569  -0.24923  -0.24510
 Alpha  occ. eigenvalues --   -0.21110  -0.20828  -0.20356  -0.19131  -0.18908
 Alpha  occ. eigenvalues --   -0.18015
 Alpha virt. eigenvalues --   -0.06593  -0.06242  -0.05561  -0.05227  -0.04149
 Alpha virt. eigenvalues --   -0.03758  -0.02947  -0.02796   0.00088   0.00278
 Alpha virt. eigenvalues --    0.02311   0.02625   0.03651   0.03814   0.04385
 Alpha virt. eigenvalues --    0.04561   0.04725   0.04916   0.06301   0.06454
 Alpha virt. eigenvalues --    0.07395   0.07601   0.07801   0.08080   0.09218
 Alpha virt. eigenvalues --    0.09526   0.09982   0.10073   0.10180   0.11189
 Alpha virt. eigenvalues --    0.11668   0.12383   0.12615   0.13323   0.13417
 Alpha virt. eigenvalues --    0.13472   0.13705   0.14013   0.14444   0.15380
 Alpha virt. eigenvalues --    0.15588   0.16331   0.16991   0.17381   0.17588
 Alpha virt. eigenvalues --    0.17761   0.18052   0.19091   0.21094   0.21217
 Alpha virt. eigenvalues --    0.21903   0.22130   0.22316   0.22491   0.24688
 Alpha virt. eigenvalues --    0.25175   0.25290   0.25599   0.26016   0.26290
 Alpha virt. eigenvalues --    0.26985   0.27160   0.27675   0.27878   0.28060
 Alpha virt. eigenvalues --    0.28192   0.28417   0.28827   0.29304   0.29389
 Alpha virt. eigenvalues --    0.29610   0.29720   0.30222   0.30920   0.31694
 Alpha virt. eigenvalues --    0.32193   0.32953   0.32977   0.33401   0.33880
 Alpha virt. eigenvalues --    0.34364   0.34466   0.35391   0.35584   0.36074
 Alpha virt. eigenvalues --    0.36498   0.36658   0.36764   0.36923   0.37108
 Alpha virt. eigenvalues --    0.37540   0.37735   0.38398   0.38635   0.38749
 Alpha virt. eigenvalues --    0.39113   0.39242   0.39502   0.40109   0.40177
 Alpha virt. eigenvalues --    0.40488   0.40765   0.41130   0.41343   0.41518
 Alpha virt. eigenvalues --    0.41961   0.42216   0.42419   0.42872   0.43156
 Alpha virt. eigenvalues --    0.43191   0.43483   0.44020   0.44156   0.44582
 Alpha virt. eigenvalues --    0.44783   0.45039   0.45237   0.46110   0.46463
 Alpha virt. eigenvalues --    0.46853   0.47376   0.48414   0.48694   0.49032
 Alpha virt. eigenvalues --    0.49151   0.49450   0.49953   0.50124   0.50502
 Alpha virt. eigenvalues --    0.51126   0.51560   0.51758   0.52246   0.52878
 Alpha virt. eigenvalues --    0.53441   0.53712   0.53767   0.54003   0.54165
 Alpha virt. eigenvalues --    0.54302   0.54412   0.55369   0.55702   0.55975
 Alpha virt. eigenvalues --    0.56328   0.56596   0.57141   0.57259   0.57809
 Alpha virt. eigenvalues --    0.58205   0.58345   0.58909   0.59507   0.59604
 Alpha virt. eigenvalues --    0.59672   0.60106   0.60249   0.60442   0.60550
 Alpha virt. eigenvalues --    0.60733   0.61157   0.61291   0.61478   0.61644
 Alpha virt. eigenvalues --    0.62538   0.62705   0.63006   0.63164   0.64015
 Alpha virt. eigenvalues --    0.64141   0.64959   0.65319   0.65888   0.66173
 Alpha virt. eigenvalues --    0.66348   0.66869   0.67079   0.67668   0.68305
 Alpha virt. eigenvalues --    0.68351   0.68988   0.69210   0.69966   0.71099
 Alpha virt. eigenvalues --    0.71484   0.71567   0.72348   0.72440   0.73312
 Alpha virt. eigenvalues --    0.74006   0.74464   0.75030   0.75726   0.76056
 Alpha virt. eigenvalues --    0.76226   0.76904   0.77530   0.77600   0.78374
 Alpha virt. eigenvalues --    0.78721   0.79596   0.79686   0.80211   0.80334
 Alpha virt. eigenvalues --    0.80656   0.80961   0.82802   0.83008   0.83309
 Alpha virt. eigenvalues --    0.83599   0.83872   0.84481   0.84738   0.85368
 Alpha virt. eigenvalues --    0.86467   0.86708   0.87344   0.87518   0.88939
 Alpha virt. eigenvalues --    0.88997   0.89644   0.89778   0.90546   0.90869
 Alpha virt. eigenvalues --    0.92019   0.92256   0.93118   0.93894   0.94366
 Alpha virt. eigenvalues --    0.94719   0.94857   0.94949   0.95462   0.96198
 Alpha virt. eigenvalues --    0.96443   0.96635   0.97652   0.98217   0.98546
 Alpha virt. eigenvalues --    0.98873   0.99079   0.99447   0.99882   1.00200
 Alpha virt. eigenvalues --    1.00257   1.00474   1.00608   1.01014   1.01464
 Alpha virt. eigenvalues --    1.01884   1.02153   1.02479   1.03157   1.03523
 Alpha virt. eigenvalues --    1.03677   1.03977   1.04509   1.04707   1.05944
 Alpha virt. eigenvalues --    1.06206   1.06732   1.06866   1.07943   1.08116
 Alpha virt. eigenvalues --    1.08370   1.08631   1.09855   1.11979   1.12612
 Alpha virt. eigenvalues --    1.13287   1.13730   1.14874   1.15533   1.16866
 Alpha virt. eigenvalues --    1.17232   1.17418   1.18693   1.19235   1.19943
 Alpha virt. eigenvalues --    1.21045   1.22218   1.22280   1.22611   1.23191
 Alpha virt. eigenvalues --    1.26598   1.27045   1.27576   1.29092   1.30958
 Alpha virt. eigenvalues --    1.31058   1.31306   1.32032   1.32305   1.33245
 Alpha virt. eigenvalues --    1.33352   1.33486   1.33761   1.34401   1.35053
 Alpha virt. eigenvalues --    1.35222   1.36444   1.38262   1.38825   1.40222
 Alpha virt. eigenvalues --    1.41300   1.42045   1.43132   1.43293   1.43741
 Alpha virt. eigenvalues --    1.44373   1.44470   1.44548   1.44773   1.45336
 Alpha virt. eigenvalues --    1.45894   1.46295   1.46704   1.47045   1.48352
 Alpha virt. eigenvalues --    1.48378   1.48494   1.49713   1.50537   1.50900
 Alpha virt. eigenvalues --    1.51135   1.51562   1.51854   1.52030   1.52204
 Alpha virt. eigenvalues --    1.53082   1.53430   1.53676   1.53821   1.54558
 Alpha virt. eigenvalues --    1.55006   1.55295   1.55661   1.56648   1.56930
 Alpha virt. eigenvalues --    1.57036   1.57104   1.57430   1.57655   1.57917
 Alpha virt. eigenvalues --    1.59376   1.59714   1.60590   1.60921   1.61037
 Alpha virt. eigenvalues --    1.61349   1.62103   1.62612   1.63402   1.63747
 Alpha virt. eigenvalues --    1.63959   1.64702   1.65153   1.67460   1.67527
 Alpha virt. eigenvalues --    1.67855   1.68991   1.69520   1.70092   1.70735
 Alpha virt. eigenvalues --    1.70904   1.71868   1.72396   1.72667   1.73145
 Alpha virt. eigenvalues --    1.73406   1.73747   1.74931   1.75307   1.75966
 Alpha virt. eigenvalues --    1.76155   1.76259   1.76471   1.77252   1.77633
 Alpha virt. eigenvalues --    1.78978   1.79956   1.79972   1.80212   1.80318
 Alpha virt. eigenvalues --    1.80987   1.81543   1.82500   1.83311   1.83529
 Alpha virt. eigenvalues --    1.85518   1.87100   1.87265   1.87788   1.88461
 Alpha virt. eigenvalues --    1.88873   1.89563   1.89607   1.89780   1.90010
 Alpha virt. eigenvalues --    1.90286   1.90923   1.91910   1.92204   1.92291
 Alpha virt. eigenvalues --    1.92335   1.93197   1.93374   1.93624   1.94753
 Alpha virt. eigenvalues --    1.95420   1.95592   1.96075   1.96160   1.96308
 Alpha virt. eigenvalues --    1.96518   1.98132   1.99261   1.99944   2.00371
 Alpha virt. eigenvalues --    2.02540   2.03292   2.03758   2.04031   2.04862
 Alpha virt. eigenvalues --    2.05138   2.05703   2.05933   2.07107   2.07534
 Alpha virt. eigenvalues --    2.10109   2.10415   2.11697   2.12175   2.12256
 Alpha virt. eigenvalues --    2.12765   2.13662   2.14201   2.16451   2.16761
 Alpha virt. eigenvalues --    2.17396   2.17739   2.18020   2.19478   2.21617
 Alpha virt. eigenvalues --    2.22534   2.22971   2.23620   2.24818   2.25919
 Alpha virt. eigenvalues --    2.26758   2.26906   2.27871   2.28145   2.28247
 Alpha virt. eigenvalues --    2.28450   2.28953   2.29039   2.29376   2.29818
 Alpha virt. eigenvalues --    2.29991   2.30482   2.31087   2.32499   2.32783
 Alpha virt. eigenvalues --    2.32920   2.33296   2.34205   2.34753   2.34937
 Alpha virt. eigenvalues --    2.35125   2.36685   2.37240   2.39173   2.39418
 Alpha virt. eigenvalues --    2.39667   2.41706   2.42040   2.42669   2.43473
 Alpha virt. eigenvalues --    2.43791   2.43899   2.44146   2.44620   2.47567
 Alpha virt. eigenvalues --    2.47897   2.49245   2.49778   2.52209   2.52392
 Alpha virt. eigenvalues --    2.52429   2.52611   2.53910   2.54013   2.54656
 Alpha virt. eigenvalues --    2.54946   2.56066   2.56359   2.56925   2.57267
 Alpha virt. eigenvalues --    2.57502   2.58246   2.59223   2.59527   2.59664
 Alpha virt. eigenvalues --    2.60000   2.60538   2.60830   2.61013   2.61256
 Alpha virt. eigenvalues --    2.61313   2.61741   2.62100   2.62381   2.63129
 Alpha virt. eigenvalues --    2.63480   2.63560   2.63708   2.64035   2.64749
 Alpha virt. eigenvalues --    2.64904   2.65350   2.66034   2.66144   2.66588
 Alpha virt. eigenvalues --    2.66841   2.67984   2.68433   2.68815   2.69109
 Alpha virt. eigenvalues --    2.70166   2.70449   2.72366   2.72426   2.72783
 Alpha virt. eigenvalues --    2.72915   2.73160   2.73530   2.74389   2.75523
 Alpha virt. eigenvalues --    2.75723   2.76047   2.77237   2.77296   2.77543
 Alpha virt. eigenvalues --    2.77837   2.79854   2.80443   2.83438   2.84766
 Alpha virt. eigenvalues --    2.85010   2.85522   2.85630   2.85834   2.86068
 Alpha virt. eigenvalues --    2.86289   2.86769   2.86824   2.87181   2.88169
 Alpha virt. eigenvalues --    2.88632   2.89004   2.89198   2.89561   2.89760
 Alpha virt. eigenvalues --    2.91573   2.91834   2.92834   2.93011   2.93811
 Alpha virt. eigenvalues --    2.95385   2.96452   2.97074   2.97313   2.98154
 Alpha virt. eigenvalues --    3.01274   3.01435   3.03712   3.04408   3.04927
 Alpha virt. eigenvalues --    3.05583   3.07346   3.08238   3.12290   3.12691
 Alpha virt. eigenvalues --    3.14341   3.15365   3.16157   3.17889   3.18039
 Alpha virt. eigenvalues --    3.18160   3.21913   3.23904   3.25624   3.26790
 Alpha virt. eigenvalues --    3.32844   3.33033   3.33814   3.34306   3.35176
 Alpha virt. eigenvalues --    3.35435   3.36189   3.38150   3.38597   3.41041
 Alpha virt. eigenvalues --    3.41808   3.44203   3.44720   3.45583   3.46299
 Alpha virt. eigenvalues --    3.47165   3.47339   3.54899   3.57686   3.57843
 Alpha virt. eigenvalues --    3.58001   3.59844   3.60118   3.60935   3.61911
 Alpha virt. eigenvalues --    3.63911   3.64644   3.70424   3.71990   3.73677
 Alpha virt. eigenvalues --    3.74173   3.77468   3.77546   3.80576   3.80678
 Alpha virt. eigenvalues --    3.84274   3.85214   3.85323   3.85862   3.86303
 Alpha virt. eigenvalues --    3.89110   3.89445   3.90977   3.96156   3.96352
 Alpha virt. eigenvalues --    3.97433   3.98480   3.99870   4.00182   4.02206
 Alpha virt. eigenvalues --    4.02707   4.03432   4.05293   4.10512   4.10615
 Alpha virt. eigenvalues --    4.10972   4.11372   4.15017   4.17279   4.26459
 Alpha virt. eigenvalues --    4.27025   4.30752   4.30863   4.39413   4.47843
 Alpha virt. eigenvalues --    4.47950   4.51224   4.64919   4.65075   4.80239
 Alpha virt. eigenvalues --    4.80635   4.82404   4.82558   5.08333   5.08727
 Alpha virt. eigenvalues --    5.22284   5.22634   5.60489   5.61754   5.62851
 Alpha virt. eigenvalues --    5.68957   5.73499   5.89924   5.97451   7.86420
 Alpha virt. eigenvalues --    7.91229   8.04098   9.55953   9.77711  23.48520
 Alpha virt. eigenvalues --   23.48720  23.60255  23.60510  23.75994  23.76666
 Alpha virt. eigenvalues --   23.86516  23.87010  23.87411  23.87593  23.92263
 Alpha virt. eigenvalues --   23.92397  23.92608  23.92734  23.97145  23.97455
 Alpha virt. eigenvalues --   24.04153  24.04296  24.06001  24.06485  24.09433
 Alpha virt. eigenvalues --   24.09574  24.11207  24.11704  24.13571  24.14061
 Alpha virt. eigenvalues --   24.16945  24.17099  25.60043  25.62838  25.67119
 Alpha virt. eigenvalues --   25.68240  25.80870  25.89882  26.28046  33.79025
 Alpha virt. eigenvalues --   33.82966  33.92738  35.36252  35.36737  35.48258
 Alpha virt. eigenvalues --   35.48567  35.59134  35.59914  35.64051  35.64320
 Alpha virt. eigenvalues --  147.16453 215.48578 215.74717 776.99735
  Beta  occ. eigenvalues -- -256.00789-101.41347-101.39688 -29.90260 -25.79366
  Beta  occ. eigenvalues --  -25.78215 -25.77884 -14.43288 -14.42933 -14.38861
  Beta  occ. eigenvalues --  -14.38459 -14.36336 -14.36219 -14.33887 -14.33633
  Beta  occ. eigenvalues --  -10.24480 -10.24127 -10.24114 -10.24077 -10.23885
  Beta  occ. eigenvalues --  -10.23810 -10.22863 -10.22611 -10.22512 -10.22302
  Beta  occ. eigenvalues --  -10.21160 -10.20817 -10.20513 -10.20173 -10.20056
  Beta  occ. eigenvalues --  -10.20038 -10.19912 -10.19910 -10.19860 -10.19587
  Beta  occ. eigenvalues --  -10.19216 -10.19116 -10.19069 -10.18965 -10.18800
  Beta  occ. eigenvalues --  -10.18664 -10.17988 -10.17889  -9.32787  -9.31116
  Beta  occ. eigenvalues --   -7.08752  -7.08509  -7.08487  -7.07083  -7.06842
  Beta  occ. eigenvalues --   -7.06838  -3.30661  -2.08106  -2.07334  -2.07044
  Beta  occ. eigenvalues --   -1.12957  -1.12601  -0.97737  -0.97390  -0.95206
  Beta  occ. eigenvalues --   -0.94954  -0.87661  -0.87494  -0.84848  -0.84551
  Beta  occ. eigenvalues --   -0.82910  -0.82592  -0.79882  -0.79693  -0.78378
  Beta  occ. eigenvalues --   -0.78087  -0.76897  -0.76727  -0.72212  -0.72051
  Beta  occ. eigenvalues --   -0.68572  -0.68308  -0.67871  -0.66693  -0.66528
  Beta  occ. eigenvalues --   -0.66037  -0.64470  -0.64230  -0.64081  -0.63839
  Beta  occ. eigenvalues --   -0.61962  -0.61755  -0.59677  -0.59456  -0.57815
  Beta  occ. eigenvalues --   -0.57535  -0.54391  -0.54089  -0.51665  -0.51364
  Beta  occ. eigenvalues --   -0.50764  -0.50539  -0.49966  -0.49726  -0.49391
  Beta  occ. eigenvalues --   -0.49138  -0.48395  -0.48173  -0.47918  -0.47610
  Beta  occ. eigenvalues --   -0.45818  -0.45517  -0.44802  -0.44602  -0.44422
  Beta  occ. eigenvalues --   -0.44268  -0.43671  -0.43541  -0.43497  -0.43187
  Beta  occ. eigenvalues --   -0.42961  -0.42410  -0.40330  -0.40211  -0.39729
  Beta  occ. eigenvalues --   -0.39433  -0.39238  -0.39012  -0.37863  -0.37689
  Beta  occ. eigenvalues --   -0.37395  -0.36810  -0.36431  -0.36308  -0.34142
  Beta  occ. eigenvalues --   -0.33879  -0.33068  -0.31838  -0.31610  -0.31367
  Beta  occ. eigenvalues --   -0.31209  -0.30872  -0.30359  -0.29655  -0.27561
  Beta  occ. eigenvalues --   -0.27412  -0.26792  -0.26535  -0.25025  -0.24853
  Beta  occ. eigenvalues --   -0.24714  -0.22825  -0.21359  -0.21245  -0.20315
  Beta  occ. eigenvalues --   -0.19060  -0.14952
  Beta virt. eigenvalues --   -0.06676  -0.06269  -0.05786  -0.05230  -0.04201
  Beta virt. eigenvalues --   -0.03868  -0.02949  -0.02800  -0.00844   0.00141
  Beta virt. eigenvalues --    0.00264   0.00440   0.01751   0.02295   0.02675
  Beta virt. eigenvalues --    0.03692   0.03786   0.04112   0.04540   0.04741
  Beta virt. eigenvalues --    0.04985   0.06067   0.06322   0.06470   0.07406
  Beta virt. eigenvalues --    0.07602   0.07816   0.08097   0.09253   0.09572
  Beta virt. eigenvalues --    0.09986   0.10085   0.10300   0.11219   0.11729
  Beta virt. eigenvalues --    0.12395   0.12635   0.13391   0.13445   0.13602
  Beta virt. eigenvalues --    0.13758   0.14081   0.14853   0.15406   0.15650
  Beta virt. eigenvalues --    0.16363   0.17078   0.17406   0.17599   0.18037
  Beta virt. eigenvalues --    0.18241   0.19848   0.21231   0.21463   0.22103
  Beta virt. eigenvalues --    0.22441   0.22457   0.22693   0.24755   0.25189
  Beta virt. eigenvalues --    0.25293   0.25616   0.26073   0.26521   0.27070
  Beta virt. eigenvalues --    0.27262   0.27704   0.27921   0.28088   0.28315
  Beta virt. eigenvalues --    0.28448   0.28890   0.29393   0.29434   0.29695
  Beta virt. eigenvalues --    0.29771   0.30324   0.31016   0.31886   0.32262
  Beta virt. eigenvalues --    0.33011   0.33111   0.33529   0.34054   0.34414
  Beta virt. eigenvalues --    0.34519   0.35475   0.35703   0.36093   0.36682
  Beta virt. eigenvalues --    0.36793   0.36824   0.36947   0.37130   0.37562
  Beta virt. eigenvalues --    0.37776   0.38448   0.38674   0.38969   0.39142
  Beta virt. eigenvalues --    0.39327   0.39574   0.40160   0.40247   0.40521
  Beta virt. eigenvalues --    0.40797   0.41170   0.41388   0.41536   0.42003
  Beta virt. eigenvalues --    0.42275   0.42478   0.42931   0.43186   0.43241
  Beta virt. eigenvalues --    0.43504   0.44045   0.44216   0.44618   0.44807
  Beta virt. eigenvalues --    0.45079   0.45277   0.46125   0.46506   0.46891
  Beta virt. eigenvalues --    0.47415   0.48523   0.48845   0.49085   0.49211
  Beta virt. eigenvalues --    0.49618   0.49975   0.50168   0.50586   0.51173
  Beta virt. eigenvalues --    0.51715   0.51823   0.52461   0.52912   0.53533
  Beta virt. eigenvalues --    0.53781   0.53994   0.54152   0.54368   0.54404
  Beta virt. eigenvalues --    0.54530   0.55563   0.55759   0.56064   0.56383
  Beta virt. eigenvalues --    0.57023   0.57241   0.57295   0.57888   0.58227
  Beta virt. eigenvalues --    0.58515   0.58940   0.59541   0.59660   0.59714
  Beta virt. eigenvalues --    0.60284   0.60362   0.60514   0.60633   0.60786
  Beta virt. eigenvalues --    0.61189   0.61332   0.61619   0.61674   0.62731
  Beta virt. eigenvalues --    0.62887   0.63040   0.63186   0.64059   0.64207
  Beta virt. eigenvalues --    0.65122   0.65425   0.65930   0.66229   0.66408
  Beta virt. eigenvalues --    0.66987   0.67311   0.67735   0.68357   0.68732
  Beta virt. eigenvalues --    0.69092   0.69287   0.70764   0.71176   0.71525
  Beta virt. eigenvalues --    0.71746   0.72509   0.72645   0.73448   0.74522
  Beta virt. eigenvalues --    0.74668   0.75091   0.75738   0.76120   0.76296
  Beta virt. eigenvalues --    0.77071   0.77599   0.77697   0.78426   0.78793
  Beta virt. eigenvalues --    0.79632   0.79812   0.80330   0.80391   0.80711
  Beta virt. eigenvalues --    0.81098   0.82843   0.83130   0.83371   0.83743
  Beta virt. eigenvalues --    0.83915   0.84532   0.84936   0.86186   0.86496
  Beta virt. eigenvalues --    0.86855   0.87442   0.87624   0.88993   0.89110
  Beta virt. eigenvalues --    0.89787   0.90067   0.90827   0.91249   0.92413
  Beta virt. eigenvalues --    0.92497   0.93867   0.94630   0.94797   0.94930
  Beta virt. eigenvalues --    0.95140   0.95820   0.96250   0.96336   0.96659
  Beta virt. eigenvalues --    0.97088   0.98034   0.98616   0.98755   0.99070
  Beta virt. eigenvalues --    0.99278   0.99674   1.00066   1.00298   1.00420
  Beta virt. eigenvalues --    1.00664   1.00705   1.01170   1.01721   1.01963
  Beta virt. eigenvalues --    1.02319   1.02599   1.03322   1.03617   1.03764
  Beta virt. eigenvalues --    1.04031   1.04693   1.04834   1.06170   1.06479
  Beta virt. eigenvalues --    1.06774   1.06881   1.07974   1.08203   1.08432
  Beta virt. eigenvalues --    1.08741   1.09958   1.12128   1.12638   1.13481
  Beta virt. eigenvalues --    1.13785   1.15000   1.15855   1.17001   1.17363
  Beta virt. eigenvalues --    1.17587   1.19092   1.19976   1.21129   1.21910
  Beta virt. eigenvalues --    1.22313   1.22666   1.22979   1.23903   1.26786
  Beta virt. eigenvalues --    1.27108   1.27659   1.29139   1.31241   1.31394
  Beta virt. eigenvalues --    1.31571   1.32178   1.32470   1.33268   1.33385
  Beta virt. eigenvalues --    1.33741   1.34242   1.35106   1.35677   1.35719
  Beta virt. eigenvalues --    1.37927   1.38701   1.40724   1.41221   1.42372
  Beta virt. eigenvalues --    1.42659   1.43163   1.43355   1.43979   1.44458
  Beta virt. eigenvalues --    1.44491   1.44571   1.44870   1.45405   1.46425
  Beta virt. eigenvalues --    1.46873   1.47194   1.48119   1.48403   1.48573
  Beta virt. eigenvalues --    1.50035   1.50265   1.51063   1.51171   1.51502
  Beta virt. eigenvalues --    1.51776   1.51955   1.52077   1.52488   1.53366
  Beta virt. eigenvalues --    1.53642   1.53781   1.54110   1.55073   1.55171
  Beta virt. eigenvalues --    1.55619   1.55851   1.56817   1.56937   1.57050
  Beta virt. eigenvalues --    1.57427   1.57451   1.57745   1.59012   1.59636
  Beta virt. eigenvalues --    1.60162   1.60633   1.61097   1.61177   1.61522
  Beta virt. eigenvalues --    1.62235   1.62813   1.63470   1.63898   1.64121
  Beta virt. eigenvalues --    1.64787   1.65204   1.67629   1.67861   1.68021
  Beta virt. eigenvalues --    1.69170   1.69855   1.70366   1.70830   1.71148
  Beta virt. eigenvalues --    1.72410   1.72516   1.72721   1.73293   1.74014
  Beta virt. eigenvalues --    1.74131   1.75019   1.75403   1.76064   1.76179
  Beta virt. eigenvalues --    1.76268   1.76572   1.77316   1.77841   1.79981
  Beta virt. eigenvalues --    1.80105   1.80212   1.80291   1.80567   1.81585
  Beta virt. eigenvalues --    1.83065   1.83192   1.83563   1.84457   1.86801
  Beta virt. eigenvalues --    1.87214   1.87431   1.88160   1.88543   1.89034
  Beta virt. eigenvalues --    1.89644   1.89780   1.89890   1.90395   1.90702
  Beta virt. eigenvalues --    1.91182   1.92167   1.92356   1.92506   1.92705
  Beta virt. eigenvalues --    1.93315   1.93666   1.94301   1.95071   1.95478
  Beta virt. eigenvalues --    1.95769   1.96108   1.96246   1.96542   1.96709
  Beta virt. eigenvalues --    1.98563   1.99322   2.00099   2.00799   2.02653
  Beta virt. eigenvalues --    2.03743   2.03852   2.04115   2.04969   2.05275
  Beta virt. eigenvalues --    2.05740   2.05957   2.07146   2.07583   2.10120
  Beta virt. eigenvalues --    2.10421   2.11724   2.12203   2.12293   2.12817
  Beta virt. eigenvalues --    2.13685   2.14265   2.16495   2.16818   2.17448
  Beta virt. eigenvalues --    2.17798   2.18079   2.19573   2.21671   2.22595
  Beta virt. eigenvalues --    2.23065   2.23736   2.24926   2.26112   2.26873
  Beta virt. eigenvalues --    2.26985   2.27957   2.28230   2.28353   2.28565
  Beta virt. eigenvalues --    2.29011   2.29079   2.29497   2.29997   2.30564
  Beta virt. eigenvalues --    2.31104   2.31274   2.32539   2.32890   2.32965
  Beta virt. eigenvalues --    2.33384   2.34237   2.34869   2.34969   2.35147
  Beta virt. eigenvalues --    2.36768   2.37360   2.39428   2.39584   2.40486
  Beta virt. eigenvalues --    2.41985   2.42350   2.42797   2.43543   2.43798
  Beta virt. eigenvalues --    2.43907   2.44188   2.44667   2.47633   2.47958
  Beta virt. eigenvalues --    2.49278   2.49918   2.52219   2.52406   2.52434
  Beta virt. eigenvalues --    2.52648   2.53922   2.54031   2.54707   2.54984
  Beta virt. eigenvalues --    2.56131   2.56492   2.57059   2.57294   2.57529
  Beta virt. eigenvalues --    2.58287   2.59251   2.59536   2.59675   2.60047
  Beta virt. eigenvalues --    2.60584   2.60861   2.61033   2.61314   2.61418
  Beta virt. eigenvalues --    2.61770   2.62124   2.62394   2.63202   2.63523
  Beta virt. eigenvalues --    2.63630   2.63765   2.64175   2.64838   2.64987
  Beta virt. eigenvalues --    2.65400   2.66117   2.66206   2.66639   2.66884
  Beta virt. eigenvalues --    2.68035   2.68514   2.68860   2.69148   2.70299
  Beta virt. eigenvalues --    2.70614   2.72406   2.72483   2.72878   2.72987
  Beta virt. eigenvalues --    2.73257   2.73689   2.74642   2.75690   2.76058
  Beta virt. eigenvalues --    2.76412   2.77314   2.77397   2.77647   2.77871
  Beta virt. eigenvalues --    2.80073   2.80497   2.85055   2.85149   2.85551
  Beta virt. eigenvalues --    2.85716   2.86181   2.86467   2.87073   2.87284
  Beta virt. eigenvalues --    2.88514   2.88707   2.89174   2.90013   2.92271
  Beta virt. eigenvalues --    2.92363   2.92704   2.92729   2.92922   2.93535
  Beta virt. eigenvalues --    2.94914   2.95541   2.95943   2.96251   2.97087
  Beta virt. eigenvalues --    2.97578   2.98548   2.98948   3.02090   3.03257
  Beta virt. eigenvalues --    3.04070   3.04687   3.04970   3.05635   3.07059
  Beta virt. eigenvalues --    3.08133   3.10064   3.12393   3.12849   3.14908
  Beta virt. eigenvalues --    3.15505   3.16358   3.17921   3.18060   3.18671
  Beta virt. eigenvalues --    3.22085   3.24008   3.26136   3.26874   3.32862
  Beta virt. eigenvalues --    3.33058   3.33890   3.34390   3.35186   3.35451
  Beta virt. eigenvalues --    3.38144   3.38679   3.40913   3.41507   3.44070
  Beta virt. eigenvalues --    3.44486   3.44739   3.45612   3.46679   3.47178
  Beta virt. eigenvalues --    3.47384   3.55016   3.57702   3.57856   3.58094
  Beta virt. eigenvalues --    3.59855   3.60120   3.60971   3.61981   3.63950
  Beta virt. eigenvalues --    3.64735   3.70565   3.72141   3.73817   3.74306
  Beta virt. eigenvalues --    3.77469   3.77546   3.80576   3.80679   3.84417
  Beta virt. eigenvalues --    3.85262   3.85371   3.85917   3.86344   3.89139
  Beta virt. eigenvalues --    3.89472   3.91088   3.96163   3.96352   3.97458
  Beta virt. eigenvalues --    3.98505   3.99896   4.00261   4.02293   4.02759
  Beta virt. eigenvalues --    4.03471   4.05351   4.10514   4.10616   4.11004
  Beta virt. eigenvalues --    4.11381   4.15069   4.17332   4.26485   4.27048
  Beta virt. eigenvalues --    4.30754   4.30864   4.39690   4.47949   4.48150
  Beta virt. eigenvalues --    4.51344   4.65057   4.65327   4.80298   4.80682
  Beta virt. eigenvalues --    4.82406   4.82560   5.08346   5.08735   5.22355
  Beta virt. eigenvalues --    5.22703   5.61254   5.61851   5.75832   5.80622
  Beta virt. eigenvalues --    5.82838   6.02899   6.10897   7.99750   8.02651
  Beta virt. eigenvalues --    8.15082   9.56109   9.77857  23.48521  23.48721
  Beta virt. eigenvalues --   23.60258  23.60510  23.75997  23.76667  23.86515
  Beta virt. eigenvalues --   23.87009  23.87411  23.87593  23.92264  23.92397
  Beta virt. eigenvalues --   23.92608  23.92735  23.97144  23.97453  24.04154
  Beta virt. eigenvalues --   24.04296  24.06003  24.06487  24.09434  24.09574
  Beta virt. eigenvalues --   24.11210  24.11707  24.13573  24.14062  24.16946
  Beta virt. eigenvalues --   24.17099  25.60256  25.62964  25.67250  25.68327
  Beta virt. eigenvalues --   25.83320  25.90227  26.36288  33.88899  33.91457
  Beta virt. eigenvalues --   34.00921  35.36286  35.36751  35.48273  35.48571
  Beta virt. eigenvalues --   35.59229  35.60012  35.64170  35.64443 147.20422
  Beta virt. eigenvalues --  215.48648 215.74786 777.00506
          Condensed to atoms (all electrons):
          Atomic-Atomic Spin Densities.
 Mulliken charges and spin densities:
               1          2
     1  Fe   1.383246   3.756425
     2  Cl  -0.758985   0.063484
     3  N   -0.522377   0.021056
     4  N   -0.413712   0.020517
     5  N    0.031493  -0.014674
     6  N   -0.342285   0.001147
     7  C    0.154493  -0.001469
     8  H    0.117702   0.001811
     9  C   -0.175945   0.000889
    10  H    0.106122   0.000677
    11  C   -0.001315  -0.003163
    12  H    0.107330   0.000130
    13  C   -0.089200   0.001916
    14  H    0.095632   0.000308
    15  C    0.222845   0.001600
    16  C    0.097785  -0.001456
    17  C    0.141080   0.003923
    18  H    0.131719  -0.000100
    19  Cl  -0.720306   0.097251
    20  N   -0.515446   0.019572
    21  N   -0.400771   0.011388
    22  N    0.040856   0.005207
    23  N   -0.342141   0.003258
    24  C    0.149963  -0.002764
    25  H    0.120706   0.002006
    26  C   -0.177518   0.001912
    27  H    0.108049   0.000668
    28  C    0.000454  -0.001335
    29  H    0.108772   0.000002
    30  C   -0.093684   0.001822
    31  H    0.096785   0.000415
    32  C    0.222295   0.001732
    33  C    0.084900   0.005042
    34  C    0.138916  -0.001291
    35  H    0.132882   0.000122
    36  C    0.197734   0.000944
    37  C   -0.090694  -0.000268
    38  C   -0.039003  -0.000126
    39  C   -0.072358   0.000075
    40  C   -0.081234   0.000078
    41  C   -0.098370  -0.000125
    42  H    0.102958   0.000003
    43  H    0.153841   0.000033
    44  H    0.090731   0.000006
    45  H    0.101409  -0.000005
    46  C    0.199941   0.000307
    47  C   -0.091378   0.000469
    48  C   -0.040225   0.000589
    49  C   -0.072122  -0.000281
    50  C   -0.081027  -0.000302
    51  C   -0.098142   0.000567
    52  H    0.103018  -0.000014
    53  H    0.156223  -0.000013
    54  H    0.091224   0.000022
    55  H    0.102387   0.000014
    56  C   -0.255025  -0.000044
    57  H    0.128590   0.000017
    58  H    0.107685   0.000001
    59  H    0.131754   0.000028
    60  C   -0.255076   0.000011
    61  H    0.128325  -0.000013
    62  H    0.107333   0.000000
    63  H    0.131162   0.000002
 Sum of Mulliken charges =   0.00000   4.00000
 Mulliken charges and spin densities with hydrogens summed into heavy atoms:
               1          2
     1  Fe   1.383246   3.756425
     2  Cl  -0.758985   0.063484
     3  N   -0.522377   0.021056
     4  N   -0.413712   0.020517
     5  N    0.031493  -0.014674
     6  N   -0.342285   0.001147
     7  C    0.272194   0.000342
     9  C   -0.069822   0.001566
    11  C    0.106016  -0.003034
    13  C    0.006432   0.002224
    15  C    0.222845   0.001600
    16  C    0.097785  -0.001456
    17  C    0.272798   0.003823
    19  Cl  -0.720306   0.097251
    20  N   -0.515446   0.019572
    21  N   -0.400771   0.011388
    22  N    0.040856   0.005207
    23  N   -0.342141   0.003258
    24  C    0.270669  -0.000758
    26  C   -0.069469   0.002579
    28  C    0.109225  -0.001333
    30  C    0.003101   0.002237
    32  C    0.222295   0.001732
    33  C    0.084900   0.005042
    34  C    0.271798  -0.001169
    36  C    0.197734   0.000944
    37  C    0.012264  -0.000266
    38  C    0.114837  -0.000093
    39  C    0.018374   0.000082
    40  C    0.020174   0.000072
    41  C   -0.098370  -0.000125
    46  C    0.199941   0.000307
    47  C    0.011640   0.000455
    48  C    0.115998   0.000576
    49  C    0.019102  -0.000260
    50  C    0.021360  -0.000288
    51  C   -0.098142   0.000567
    56  C    0.113003   0.000003
    60  C    0.111743   0.000000
 Electronic spatial extent (au):  <R**2>=          29305.4659
 Charge=              0.0000 electrons
 Dipole moment (field-independent basis, Debye):
    X=             -0.3872    Y=             11.6472    Z=              0.1319  Tot=             11.6543
 Quadrupole moment (field-independent basis, Debye-Ang):
   XX=           -127.6230   YY=           -233.1722   ZZ=           -246.1685
   XY=             -0.3102   XZ=             12.4109   YZ=              0.7004
 Traceless Quadrupole moment (field-independent basis, Debye-Ang):
   XX=             74.6982   YY=            -30.8509   ZZ=            -43.8473
   XY=             -0.3102   XZ=             12.4109   YZ=              0.7004
 Octapole moment (field-independent basis, Debye-Ang**2):
  XXX=             -9.9573  YYY=             16.6583  ZZZ=             19.9264  XYY=            -11.4216
  XXY=           -131.1106  XXZ=             -7.3103  XZZ=              7.3996  YZZ=            138.2660
  YYZ=            -18.5565  XYZ=             76.0073
 Hexadecapole moment (field-independent basis, Debye-Ang**3):
 XXXX=         -23986.1178 YYYY=          -5111.8546 ZZZZ=          -4232.7084 XXXY=             32.8494
 XXXZ=            -47.3947 YYYX=             14.5203 YYYZ=            -55.2084 ZZZX=            114.7789
 ZZZY=             39.5784 XXYY=          -5289.8745 XXZZ=          -5891.4305 YYZZ=          -1317.0529
 XXYZ=             27.5454 YYXZ=           -103.9820 ZZXY=            -14.7991
 N-N= 5.166532383083D+03 E-N=-1.906710932428D+04  KE= 3.694799378561D+03
                          Isotropic Fermi Contact Couplings
        Atom                 a.u.       MegaHertz       Gauss      10(-4) cm-1
     1  Fe(57)            -0.54478     -19.75377      -7.04864      -6.58915
     2  Cl(35)             0.05091       5.58032       1.99120       1.86140
     3  N(14)              0.06965       5.62592       2.00747       1.87661
     4  N(14)              0.08590       6.93907       2.47603       2.31462
     5  N(14)              0.00980       0.79136       0.28238       0.26397
     6  N(14)              0.00873       0.70514       0.25161       0.23521
     7  C(13)             -0.00001      -0.00211      -0.00075      -0.00071
     8  H(1)               0.00040       0.44582       0.15908       0.14871
     9  C(13)              0.00188       0.52936       0.18889       0.17658
    10  H(1)               0.00017       0.19407       0.06925       0.06474
    11  C(13)             -0.00007      -0.02045      -0.00730      -0.00682
    12  H(1)               0.00003       0.03127       0.01116       0.01043
    13  C(13)              0.00171       0.48014       0.17133       0.16016
    14  H(1)               0.00013       0.14942       0.05332       0.04984
    15  C(13)             -0.00110      -0.30954      -0.11045      -0.10325
    16  C(13)             -0.00081      -0.22683      -0.08094      -0.07566
    17  C(13)              0.00076       0.21236       0.07577       0.07084
    18  H(1)               0.00006       0.06884       0.02456       0.02296
    19  Cl(35)             0.05513       6.04353       2.15648       2.01591
    20  N(14)              0.07185       5.80376       2.07092       1.93593
    21  N(14)              0.07422       5.99540       2.13931       1.99985
    22  N(14)              0.00744       0.60058       0.21430       0.20033
    23  N(14)              0.00756       0.61075       0.21793       0.20372
    24  C(13)             -0.00199      -0.55980      -0.19975      -0.18673
    25  H(1)               0.00038       0.42316       0.15099       0.14115
    26  C(13)              0.00163       0.45913       0.16383       0.15315
    27  H(1)               0.00014       0.15786       0.05633       0.05266
    28  C(13)              0.00003       0.00758       0.00270       0.00253
    29  H(1)               0.00000      -0.00433      -0.00154      -0.00144
    30  C(13)              0.00161       0.45120       0.16100       0.15050
    31  H(1)               0.00012       0.13595       0.04851       0.04535
    32  C(13)             -0.00208      -0.58461      -0.20860      -0.19501
    33  C(13)             -0.00029      -0.08185      -0.02921      -0.02730
    34  C(13)              0.00026       0.07412       0.02645       0.02472
    35  H(1)               0.00009       0.10408       0.03714       0.03472
    36  C(13)              0.00067       0.18732       0.06684       0.06248
    37  C(13)              0.00000      -0.00103      -0.00037      -0.00034
    38  C(13)              0.00000       0.00079       0.00028       0.00026
    39  C(13)              0.00005       0.01302       0.00465       0.00434
    40  C(13)              0.00003       0.00884       0.00315       0.00295
    41  C(13)             -0.00002      -0.00538      -0.00192      -0.00179
    42  H(1)               0.00001       0.01050       0.00375       0.00350
    43  H(1)               0.00000       0.00509       0.00182       0.00170
    44  H(1)               0.00000       0.00351       0.00125       0.00117
    45  H(1)               0.00000      -0.00232      -0.00083      -0.00077
    46  C(13)              0.00030       0.08569       0.03057       0.02858
    47  C(13)              0.00014       0.03974       0.01418       0.01326
    48  C(13)              0.00003       0.00917       0.00327       0.00306
    49  C(13)              0.00001       0.00164       0.00058       0.00055
    50  C(13)             -0.00003      -0.00825      -0.00295      -0.00275
    51  C(13)              0.00004       0.01069       0.00381       0.00357
    52  H(1)               0.00000       0.00108       0.00039       0.00036
    53  H(1)               0.00000      -0.00540      -0.00193      -0.00180
    54  H(1)               0.00001       0.00679       0.00242       0.00226
    55  H(1)               0.00000       0.00494       0.00176       0.00165
    56  C(13)             -0.00002      -0.00431      -0.00154      -0.00144
    57  H(1)               0.00001       0.01176       0.00420       0.00392
    58  H(1)               0.00000       0.00050       0.00018       0.00017
    59  H(1)               0.00001       0.01613       0.00575       0.00538
    60  C(13)              0.00001       0.00154       0.00055       0.00051
    61  H(1)               0.00000      -0.00506      -0.00180      -0.00169
    62  H(1)               0.00000      -0.00013      -0.00005      -0.00004
    63  H(1)               0.00000       0.00001       0.00000       0.00000
 --------------------------------------------------------
       Center         ----  Spin Dipole Couplings  ----
                      3XX-RR        3YY-RR        3ZZ-RR
 --------------------------------------------------------
     1   Atom       -0.987694      0.898249      0.089445
     2   Atom       -0.254669      0.104768      0.149901
     3   Atom       -0.072944      0.004706      0.068238
     4   Atom        0.125625     -0.077751     -0.047874
     5   Atom        0.048329     -0.036236     -0.012092
     6   Atom        0.016656     -0.012726     -0.003930
     7   Atom       -0.010595      0.002210      0.008385
     8   Atom       -0.003754      0.002852      0.000902
     9   Atom       -0.006344      0.001512      0.004832
    10   Atom       -0.003062      0.000862      0.002200
    11   Atom       -0.002419     -0.001069      0.003489
    12   Atom       -0.002007      0.000156      0.001851
    13   Atom       -0.003844      0.000800      0.003043
    14   Atom       -0.000052     -0.001121      0.001173
    15   Atom        0.001862     -0.006154      0.004292
    16   Atom        0.020845     -0.020680     -0.000165
    17   Atom        0.010698     -0.005543     -0.005155
    18   Atom        0.005454     -0.003597     -0.001857
    19   Atom       -0.089247     -0.020660      0.109907
    20   Atom       -0.073212      0.038483      0.034730
    21   Atom        0.124746     -0.075474     -0.049272
    22   Atom        0.025421     -0.015234     -0.010187
    23   Atom        0.012926     -0.008090     -0.004837
    24   Atom       -0.011672      0.009997      0.001675
    25   Atom       -0.004669      0.007247     -0.002578
    26   Atom       -0.007094      0.004439      0.002654
    27   Atom       -0.003207      0.002247      0.000960
    28   Atom       -0.003404      0.001933      0.001471
    29   Atom       -0.002123      0.001206      0.000917
    30   Atom       -0.003686      0.003442      0.000244
    31   Atom        0.000227      0.000029     -0.000256
    32   Atom        0.001475      0.000908     -0.002383
    33   Atom        0.018578     -0.013067     -0.005511
    34   Atom        0.013164     -0.007549     -0.005615
    35   Atom        0.005673     -0.003318     -0.002355
    36   Atom        0.007337     -0.003502     -0.003835
    37   Atom        0.003921     -0.001954     -0.001966
    38   Atom        0.004802     -0.001813     -0.002989
    39   Atom        0.002326     -0.001128     -0.001199
    40   Atom        0.002471     -0.001044     -0.001427
    41   Atom        0.002031     -0.000882     -0.001149
    42   Atom        0.003494     -0.001674     -0.001819
    43   Atom        0.005382     -0.001676     -0.003706
    44   Atom        0.001693     -0.000850     -0.000843
    45   Atom        0.001705     -0.000540     -0.001165
    46   Atom        0.007464     -0.003311     -0.004153
    47   Atom        0.003662     -0.002149     -0.001514
    48   Atom        0.004394     -0.002181     -0.002214
    49   Atom        0.002484     -0.001046     -0.001438
    50   Atom        0.002608     -0.000917     -0.001691
    51   Atom        0.001636     -0.001073     -0.000562
    52   Atom        0.003476     -0.001658     -0.001818
    53   Atom        0.005250     -0.001450     -0.003800
    54   Atom        0.001694     -0.000842     -0.000852
    55   Atom        0.001676     -0.000476     -0.001200
    56   Atom        0.001149     -0.000516     -0.000633
    57   Atom        0.000977     -0.000439     -0.000538
    58   Atom        0.001015     -0.000482     -0.000533
    59   Atom        0.000964     -0.000372     -0.000592
    60   Atom        0.001161     -0.000524     -0.000637
    61   Atom        0.001001     -0.000469     -0.000532
    62   Atom        0.001015     -0.000486     -0.000529
    63   Atom        0.000969     -0.000387     -0.000581
 --------------------------------------------------------
                        XY            XZ            YZ
 --------------------------------------------------------
     1   Atom       -0.408270     -0.822128      1.564611
     2   Atom       -0.068036     -0.034667     -0.152666
     3   Atom        0.025183      0.034319      0.107570
     4   Atom        0.009214      0.062236     -0.006951
     5   Atom       -0.021908      0.000253      0.026442
     6   Atom       -0.007051      0.009212      0.001480
     7   Atom       -0.007411     -0.009905      0.025384
     8   Atom       -0.014791     -0.014117      0.017954
     9   Atom       -0.000586     -0.000605      0.010271
    10   Atom       -0.001597     -0.001781      0.005210
    11   Atom        0.001175      0.002161      0.008657
    12   Atom        0.000795      0.001062      0.003403
    13   Atom        0.005010      0.006003      0.007842
    14   Atom        0.003330      0.004486      0.003843
    15   Atom        0.012057      0.020555      0.021713
    16   Atom        0.012643      0.021006      0.012957
    17   Atom        0.004558      0.006308     -0.000622
    18   Atom        0.002205      0.004649      0.001016
    19   Atom        0.030675      0.022228      0.145229
    20   Atom       -0.032662      0.033253     -0.106488
    21   Atom       -0.016419      0.043583     -0.002769
    22   Atom        0.004925     -0.010357      0.007767
    23   Atom        0.001569      0.004833      0.004353
    24   Atom        0.007691     -0.008212     -0.024667
    25   Atom        0.016379     -0.012462     -0.017874
    26   Atom        0.000389     -0.000405     -0.008904
    27   Atom        0.001786     -0.001570     -0.005323
    28   Atom       -0.001951      0.001906     -0.007365
    29   Atom       -0.001083      0.001058     -0.003598
    30   Atom       -0.006045      0.005197     -0.007484
    31   Atom       -0.004084      0.003976     -0.003905
    32   Atom       -0.015420      0.018009     -0.019906
    33   Atom       -0.017675      0.014660     -0.006757
    34   Atom       -0.004028      0.005996     -0.003037
    35   Atom       -0.002589      0.003954     -0.001223
    36   Atom       -0.001512     -0.000574      0.000281
    37   Atom        0.000371     -0.000194      0.000109
    38   Atom       -0.002485     -0.001032      0.000084
    39   Atom       -0.000315      0.000108     -0.000055
    40   Atom       -0.001453     -0.000506      0.000164
    41   Atom       -0.000729     -0.000116      0.000148
    42   Atom        0.000812      0.000655      0.000061
    43   Atom       -0.004700     -0.001436      0.000780
    44   Atom       -0.000009      0.000095      0.000001
    45   Atom       -0.001484     -0.000578      0.000293
    46   Atom        0.001607     -0.000398     -0.000465
    47   Atom       -0.000130      0.000022      0.000291
    48   Atom        0.002652     -0.000802     -0.000063
    49   Atom        0.000339      0.000036     -0.000126
    50   Atom        0.001518     -0.000473     -0.000320
    51   Atom        0.000727     -0.000217      0.000288
    52   Atom       -0.000867      0.000502     -0.000085
    53   Atom        0.004835     -0.001458     -0.000792
    54   Atom        0.000038      0.000057     -0.000005
    55   Atom        0.001544     -0.000519     -0.000274
    56   Atom        0.000514     -0.000155     -0.000037
    57   Atom        0.000507     -0.000309     -0.000102
    58   Atom        0.000299     -0.000092     -0.000018
    59   Atom        0.000583     -0.000022     -0.000006
    60   Atom       -0.000477     -0.000163      0.000040
    61   Atom       -0.000460     -0.000329      0.000096
    62   Atom       -0.000275     -0.000097      0.000018
    63   Atom       -0.000554     -0.000051      0.000019
 --------------------------------------------------------


 ---------------------------------------------------------------------------------
              Anisotropic Spin Dipole Couplings in Principal Axis System
 ---------------------------------------------------------------------------------

       Atom             a.u.   MegaHertz   Gauss  10(-4) cm-1        Axes

              Baa    -1.5491   -26.819    -9.570    -8.946  0.7200 -0.2845  0.6330
     1 Fe(57) Bbb    -0.7701   -13.333    -4.758    -4.447  0.6491  0.5988 -0.4691
              Bcc     2.3192    40.152    14.327    13.393 -0.2455  0.7486  0.6158
 
              Baa    -0.2772   -14.510    -5.178    -4.840  0.9583  0.2354  0.1619
     2 Cl(35) Bbb    -0.0051    -0.265    -0.095    -0.088 -0.2835  0.7141  0.6401
              Bcc     0.2823    14.775     5.272     4.928  0.0350 -0.6593  0.7511
 
              Baa    -0.0809    -3.119    -1.113    -1.040  0.9808 -0.0521 -0.1882
     3 N(14)  Bbb    -0.0757    -2.918    -1.041    -0.973 -0.0697  0.8069 -0.5866
              Bcc     0.1565     6.037     2.154     2.014  0.1824  0.5884  0.7877
 
              Baa    -0.0836    -3.225    -1.151    -1.076 -0.1812  0.8571  0.4823
     4 N(14)  Bbb    -0.0622    -2.400    -0.856    -0.801 -0.2469 -0.5143  0.8213
              Bcc     0.1458     5.625     2.007     1.876  0.9520  0.0298  0.3048
 
              Baa    -0.0566    -2.182    -0.779    -0.728  0.1778  0.8455 -0.5035
     5 N(14)  Bbb     0.0023     0.089     0.032     0.030  0.2168  0.4654  0.8581
              Bcc     0.0543     2.093     0.747     0.698  0.9599 -0.2617 -0.1006
 
              Baa    -0.0156    -0.602    -0.215    -0.201  0.2931  0.8920 -0.3441
     6 N(14)  Bbb    -0.0057    -0.218    -0.078    -0.073 -0.2318  0.4155  0.8796
              Bcc     0.0213     0.820     0.293     0.274  0.9275 -0.1781  0.3286
 
              Baa    -0.0204    -2.741    -0.978    -0.914 -0.1468  0.7166 -0.6819
     7 C(13)  Bbb    -0.0138    -1.856    -0.662    -0.619  0.9530  0.2872  0.0967
              Bcc     0.0343     4.597     1.640     1.533 -0.2651  0.6356  0.7251
 
              Baa    -0.0161    -8.596    -3.067    -2.867  0.1055 -0.6391  0.7619
     8 H(1)   Bbb    -0.0155    -8.297    -2.960    -2.767  0.8596  0.4438  0.2532
              Bcc     0.0317    16.893     6.028     5.635 -0.5000  0.6282  0.5961
 
              Baa    -0.0072    -0.971    -0.346    -0.324  0.0631  0.7616 -0.6450
     9 C(13)  Bbb    -0.0064    -0.856    -0.305    -0.285  0.9971 -0.0209  0.0729
              Bcc     0.0136     1.827     0.652     0.609 -0.0421  0.6478  0.7607
 
              Baa    -0.0037    -1.988    -0.709    -0.663  0.1890  0.7650 -0.6157
    10 H(1)   Bbb    -0.0036    -1.925    -0.687    -0.642  0.9560 -0.0002  0.2933
              Bcc     0.0073     3.913     1.396     1.305 -0.2242  0.6441  0.7314
 
              Baa    -0.0078    -1.043    -0.372    -0.348  0.0771  0.7832 -0.6169
    11 C(13)  Bbb    -0.0028    -0.381    -0.136    -0.127  0.9800 -0.1733 -0.0975
              Bcc     0.0106     1.424     0.508     0.475  0.1833  0.5971  0.7810
 
              Baa    -0.0025    -1.337    -0.477    -0.446  0.1119  0.7698 -0.6284
    12 H(1)   Bbb    -0.0023    -1.208    -0.431    -0.403  0.9750 -0.2073 -0.0803
              Bcc     0.0048     2.545     0.908     0.849  0.1921  0.6037  0.7737
 
              Baa    -0.0074    -0.993    -0.354    -0.331  0.9066 -0.1971 -0.3731
    13 C(13)  Bbb    -0.0060    -0.803    -0.287    -0.268 -0.0857  0.7798 -0.6202
              Bcc     0.0134     1.797     0.641     0.599  0.4131  0.5942  0.6901
 
              Baa    -0.0040    -2.127    -0.759    -0.709 -0.2318 -0.6727  0.7026
    14 H(1)   Bbb    -0.0040    -2.110    -0.753    -0.704  0.7862 -0.5550 -0.2720
              Bcc     0.0079     4.237     1.512     1.413  0.5729  0.4893  0.6575
 
              Baa    -0.0240    -3.226    -1.151    -1.076 -0.2303 -0.6845  0.6917
    15 C(13)  Bbb    -0.0132    -1.771    -0.632    -0.591  0.7981 -0.5396 -0.2682
              Bcc     0.0372     4.997     1.783     1.667  0.5568  0.4903  0.6705
 
              Baa    -0.0271    -3.639    -1.298    -1.214 -0.0741  0.9201 -0.3846
    16 C(13)  Bbb    -0.0119    -1.598    -0.570    -0.533 -0.5914  0.2700  0.7598
              Bcc     0.0390     5.237     1.869     1.747  0.8029  0.2838  0.5242
 
              Baa    -0.0090    -1.206    -0.430    -0.402 -0.3663  0.6110  0.7018
    17 C(13)  Bbb    -0.0048    -0.643    -0.229    -0.214  0.0380  0.7634 -0.6448
              Bcc     0.0138     1.849     0.660     0.617  0.9297  0.2095  0.3028
 
              Baa    -0.0042    -2.217    -0.791    -0.740 -0.4525  0.6197  0.6413
    18 H(1)   Bbb    -0.0041    -2.164    -0.772    -0.722  0.1356  0.7586 -0.6373
              Bcc     0.0082     4.381     1.563     1.461  0.8814  0.2014  0.4273
 
              Baa    -0.1213    -6.346    -2.264    -2.117 -0.4365  0.7801 -0.4482
    19 Cl(35) Bbb    -0.0868    -4.543    -1.621    -1.515  0.8919  0.3097 -0.3295
              Bcc     0.2081    10.889     3.886     3.632  0.1182  0.5435  0.8310
 
              Baa    -0.0829    -3.196    -1.141    -1.066  0.9775  0.1000 -0.1858
    20 N(14)  Bbb    -0.0698    -2.694    -0.961    -0.899  0.0610  0.7090  0.7026
              Bcc     0.1527     5.890     2.102     1.965 -0.2020  0.6981 -0.6869
 
              Baa    -0.0768    -2.964    -1.058    -0.989  0.0903  0.9950 -0.0428
    21 N(14)  Bbb    -0.0595    -2.295    -0.819    -0.766 -0.2245  0.0622  0.9725
              Bcc     0.1364     5.259     1.877     1.754  0.9703 -0.0782  0.2290
 
              Baa    -0.0230    -0.889    -0.317    -0.296 -0.2098  0.7528 -0.6239
    22 N(14)  Bbb    -0.0054    -0.206    -0.074    -0.069  0.1448  0.6550  0.7417
              Bcc     0.0284     1.095     0.391     0.365  0.9670  0.0653 -0.2464
 
              Baa    -0.0112    -0.432    -0.154    -0.144  0.0676  0.7992 -0.5972
    23 N(14)  Bbb    -0.0033    -0.126    -0.045    -0.042 -0.2831  0.5894  0.7566
              Bcc     0.0145     0.558     0.199     0.186  0.9567  0.1179  0.2662
 
              Baa    -0.0195    -2.616    -0.934    -0.873  0.2370  0.5861  0.7748
    24 C(13)  Bbb    -0.0141    -1.894    -0.676    -0.632  0.9415 -0.3354 -0.0342
              Bcc     0.0336     4.510     1.609     1.504  0.2398  0.7375 -0.6313
 
              Baa    -0.0162    -8.646    -3.085    -2.884 -0.1540  0.6647  0.7311
    25 H(1)   Bbb    -0.0161    -8.599    -3.068    -2.868  0.8602 -0.2739  0.4302
              Bcc     0.0323    17.245     6.154     5.752  0.4862  0.6951 -0.5296
 
              Baa    -0.0071    -0.954    -0.340    -0.318  0.9993 -0.0056  0.0364
    26 C(13)  Bbb    -0.0054    -0.725    -0.259    -0.242 -0.0232  0.6713  0.7408
              Bcc     0.0125     1.679     0.599     0.560  0.0286  0.7412 -0.6707
 
              Baa    -0.0038    -2.007    -0.716    -0.669 -0.3520  0.6771  0.6463
    27 H(1)   Bbb    -0.0037    -1.991    -0.710    -0.664  0.9105  0.0877  0.4040
              Bcc     0.0075     3.998     1.427     1.334  0.2169  0.7306 -0.6474
 
              Baa    -0.0057    -0.760    -0.271    -0.254 -0.0062  0.6951  0.7189
    28 C(13)  Bbb    -0.0040    -0.533    -0.190    -0.178  0.9788  0.1514 -0.1379
              Bcc     0.0096     1.294     0.462     0.432 -0.2047  0.7028 -0.6813
 
              Baa    -0.0025    -1.356    -0.484    -0.452 -0.1269  0.6677  0.7336
    29 H(1)   Bbb    -0.0024    -1.304    -0.465    -0.435  0.9698  0.2389 -0.0496
              Bcc     0.0050     2.660     0.949     0.887 -0.2084  0.7051 -0.6778
 
              Baa    -0.0075    -1.002    -0.357    -0.334  0.8974  0.2461 -0.3662
    30 C(13)  Bbb    -0.0058    -0.776    -0.277    -0.259  0.1153  0.6703  0.7331
              Bcc     0.0132     1.778     0.634     0.593 -0.4259  0.7001 -0.5732
 
              Baa    -0.0040    -2.149    -0.767    -0.717 -0.2586  0.5219  0.8128
    31 H(1)   Bbb    -0.0040    -2.110    -0.753    -0.704  0.7632  0.6263 -0.1593
              Bcc     0.0080     4.259     1.520     1.421  0.5922 -0.5791  0.5603
 
              Baa    -0.0215    -2.891    -1.032    -0.964 -0.2812  0.5212  0.8058
    32 C(13)  Bbb    -0.0140    -1.881    -0.671    -0.627  0.7723  0.6213 -0.1324
              Bcc     0.0356     4.772     1.703     1.592 -0.5696  0.5851 -0.5773
 
              Baa    -0.0210    -2.814    -1.004    -0.939  0.4022  0.9154  0.0187
    33 C(13)  Bbb    -0.0122    -1.642    -0.586    -0.548 -0.3593  0.1390  0.9228
              Bcc     0.0332     4.456     1.590     1.486  0.8421 -0.3778  0.3848
 
              Baa    -0.0098    -1.312    -0.468    -0.438 -0.0194  0.7940  0.6076
    34 C(13)  Bbb    -0.0061    -0.818    -0.292    -0.273 -0.3504 -0.5745  0.7397
              Bcc     0.0159     2.130     0.760     0.710  0.9364 -0.1986  0.2894
 
              Baa    -0.0042    -2.218    -0.791    -0.740 -0.0626  0.7565  0.6510
    35 H(1)   Bbb    -0.0039    -2.058    -0.734    -0.687 -0.4395 -0.6065  0.6625
              Bcc     0.0080     4.276     1.526     1.426  0.8960 -0.2447  0.3705
 
              Baa    -0.0040    -0.537    -0.192    -0.179 -0.0331 -0.5624  0.8262
    36 C(13)  Bbb    -0.0036    -0.479    -0.171    -0.160  0.1425  0.8156  0.5608
              Bcc     0.0076     1.017     0.363     0.339  0.9892 -0.1363 -0.0531
 
              Baa    -0.0021    -0.281    -0.100    -0.094 -0.0664  0.7120 -0.6991
    37 C(13)  Bbb    -0.0019    -0.249    -0.089    -0.083 -0.0210  0.6994  0.7144
              Bcc     0.0039     0.530     0.189     0.177  0.9976  0.0621 -0.0315
 
              Baa    -0.0032    -0.431    -0.154    -0.144  0.2240  0.3434  0.9121
    38 C(13)  Bbb    -0.0025    -0.340    -0.121    -0.114  0.2447  0.8861 -0.3937
              Bcc     0.0057     0.771     0.275     0.257  0.9434 -0.3114 -0.1144
 
              Baa    -0.0012    -0.165    -0.059    -0.055  0.0206  0.5241  0.8514
    39 C(13)  Bbb    -0.0011    -0.151    -0.054    -0.050  0.0936  0.8469 -0.5235
              Bcc     0.0024     0.316     0.113     0.106  0.9954 -0.0905  0.0316
 
              Baa    -0.0016    -0.211    -0.075    -0.070  0.3538  0.9122  0.2068
    40 C(13)  Bbb    -0.0015    -0.199    -0.071    -0.067  0.0379 -0.2349  0.9713
              Bcc     0.0031     0.410     0.146     0.137  0.9346 -0.3358 -0.1177
 
              Baa    -0.0012    -0.165    -0.059    -0.055 -0.0914 -0.5424  0.8352
    41 C(13)  Bbb    -0.0010    -0.131    -0.047    -0.044  0.2168  0.8077  0.5483
              Bcc     0.0022     0.297     0.106     0.099  0.9719 -0.2312 -0.0438
 
              Baa    -0.0019    -1.020    -0.364    -0.340 -0.1599  0.3069  0.9382
    42 H(1)   Bbb    -0.0018    -0.953    -0.340    -0.318 -0.1042  0.9399 -0.3252
              Bcc     0.0037     1.972     0.704     0.658  0.9816  0.1498  0.1183
 
              Baa    -0.0041    -2.161    -0.771    -0.721  0.3509  0.8342 -0.4255
    43 H(1)   Bbb    -0.0039    -2.085    -0.744    -0.696  0.3043  0.3282  0.8943
              Bcc     0.0080     4.246     1.515     1.416  0.8856 -0.4432 -0.1386
 
              Baa    -0.0008    -0.453    -0.162    -0.151  0.0138  0.9588 -0.2838
    44 H(1)   Bbb    -0.0008    -0.452    -0.161    -0.151 -0.0348  0.2841  0.9582
              Bcc     0.0017     0.905     0.323     0.302  0.9993 -0.0034  0.0373
 
              Baa    -0.0013    -0.685    -0.244    -0.228 -0.1906 -0.6652  0.7220
    45 H(1)   Bbb    -0.0013    -0.679    -0.242    -0.227  0.4311  0.6040  0.6703
              Bcc     0.0026     1.364     0.487     0.455  0.8820 -0.4389 -0.1716
 
              Baa    -0.0044    -0.586    -0.209    -0.196 -0.0295  0.4396  0.8977
    46 C(13)  Bbb    -0.0033    -0.449    -0.160    -0.150 -0.1479  0.8863 -0.4389
              Bcc     0.0077     1.036     0.369     0.345  0.9886  0.1457 -0.0388
 
              Baa    -0.0023    -0.304    -0.108    -0.101  0.0217  0.9319 -0.3620
    47 C(13)  Bbb    -0.0014    -0.188    -0.067    -0.063  0.0052  0.3620  0.9322
              Bcc     0.0037     0.492     0.175     0.164  0.9998 -0.0221  0.0030
 
              Baa    -0.0032    -0.425    -0.152    -0.142 -0.3437  0.9107 -0.2292
    48 C(13)  Bbb    -0.0022    -0.301    -0.107    -0.100  0.0170  0.2501  0.9681
              Bcc     0.0054     0.726     0.259     0.242  0.9389  0.3289 -0.1015
 
              Baa    -0.0015    -0.199    -0.071    -0.066 -0.0347  0.3042  0.9520
    49 C(13)  Bbb    -0.0010    -0.139    -0.050    -0.046 -0.0880  0.9479 -0.3061
              Bcc     0.0025     0.338     0.121     0.113  0.9955  0.0944  0.0061
 
              Baa    -0.0018    -0.243    -0.087    -0.081 -0.0361  0.3915  0.9195
    50 C(13)  Bbb    -0.0014    -0.191    -0.068    -0.064 -0.3647  0.8515 -0.3769
              Bcc     0.0032     0.434     0.155     0.145  0.9304  0.3489 -0.1120
 
              Baa    -0.0014    -0.187    -0.067    -0.062 -0.2419  0.8950 -0.3748
    51 C(13)  Bbb    -0.0004    -0.059    -0.021    -0.020 -0.0356  0.3778  0.9252
              Bcc     0.0018     0.245     0.087     0.082  0.9696  0.2372 -0.0595
 
              Baa    -0.0019    -0.995    -0.355    -0.332 -0.0842  0.0574  0.9948
    52 H(1)   Bbb    -0.0018    -0.961    -0.343    -0.320  0.1660  0.9852 -0.0428
              Bcc     0.0037     1.956     0.698     0.652  0.9825 -0.1615  0.0924
 
              Baa    -0.0040    -2.157    -0.770    -0.720 -0.0600  0.3922  0.9179
    53 H(1)   Bbb    -0.0040    -2.119    -0.756    -0.707 -0.4765  0.7968 -0.3716
              Bcc     0.0080     4.277     1.526     1.427  0.8771  0.4597 -0.1391
 
              Baa    -0.0009    -0.457    -0.163    -0.152 -0.0262  0.3735  0.9273
    54 H(1)   Bbb    -0.0008    -0.448    -0.160    -0.149 -0.0053  0.9275 -0.3738
              Bcc     0.0017     0.905     0.323     0.302  0.9996  0.0147  0.0223
 
              Baa    -0.0013    -0.689    -0.246    -0.230  0.0372  0.2538  0.9665
    55 H(1)   Bbb    -0.0013    -0.683    -0.244    -0.228 -0.4811  0.8523 -0.2053
              Bcc     0.0026     1.373     0.490     0.458  0.8759  0.4573 -0.1538
 
              Baa    -0.0007    -0.089    -0.032    -0.030 -0.2829  0.8909 -0.3553
    56 C(13)  Bbb    -0.0006    -0.086    -0.031    -0.029 -0.0240  0.3637  0.9312
              Bcc     0.0013     0.176     0.063     0.059  0.9588  0.2720 -0.0815
 
              Baa    -0.0006    -0.322    -0.115    -0.107 -0.1623  0.8311  0.5320
    57 H(1)   Bbb    -0.0006    -0.319    -0.114    -0.106  0.3129 -0.4680  0.8265
              Bcc     0.0012     0.641     0.229     0.214  0.9358  0.3006 -0.1841
 
              Baa    -0.0005    -0.288    -0.103    -0.096 -0.1939  0.9744 -0.1134
    58 H(1)   Bbb    -0.0005    -0.287    -0.103    -0.096  0.0352  0.1225  0.9918
              Bcc     0.0011     0.575     0.205     0.192  0.9804  0.1884 -0.0581
 
              Baa    -0.0006    -0.317    -0.113    -0.106  0.2001 -0.5033  0.8406
    59 H(1)   Bbb    -0.0006    -0.314    -0.112    -0.105 -0.2888  0.7896  0.5415
              Bcc     0.0012     0.631     0.225     0.211  0.9362  0.3511 -0.0127
 
              Baa    -0.0007    -0.088    -0.031    -0.029  0.2239  0.5847  0.7797
    60 C(13)  Bbb    -0.0006    -0.087    -0.031    -0.029  0.1472  0.7706 -0.6201
              Bcc     0.0013     0.175     0.062     0.058  0.9634 -0.2536 -0.0864
 
              Baa    -0.0006    -0.321    -0.115    -0.107  0.1162  0.8124 -0.5714
    61 H(1)   Bbb    -0.0006    -0.319    -0.114    -0.107  0.3125  0.5162  0.7975
              Bcc     0.0012     0.641     0.229     0.214  0.9428 -0.2712 -0.1939
 
              Baa    -0.0005    -0.286    -0.102    -0.095  0.0846  0.7196 -0.6892
    62 H(1)   Bbb    -0.0005    -0.285    -0.102    -0.095  0.1643  0.6721  0.7220
              Bcc     0.0011     0.571     0.204     0.190  0.9828 -0.1744 -0.0614
 
              Baa    -0.0006    -0.312    -0.111    -0.104  0.3223  0.9231 -0.2097
    63 H(1)   Bbb    -0.0006    -0.311    -0.111    -0.104  0.0990  0.1875  0.9773
              Bcc     0.0012     0.623     0.222     0.208  0.9415 -0.3357 -0.0310
 

 ---------------------------------------------------------------------------------

 No NMR shielding tensors so no spin-rotation constants.
 Leave Link  601 at Sat Oct 20 10:37:03 2018, MaxMem=   838860800 cpu:        44.5
 (Enter /soft/sl6.3/x86_64/gaussian/g09_d01/g09/l701.exe)
 Compute integral first derivatives.
 ... and contract with generalized density number  0.
 Leave Link  701 at Sat Oct 20 10:37:04 2018, MaxMem=   838860800 cpu:        16.9
 (Enter /soft/sl6.3/x86_64/gaussian/g09_d01/g09/l702.exe)
 L702 exits ... SP integral derivatives will be done elsewhere.
 Leave Link  702 at Sat Oct 20 10:37:04 2018, MaxMem=   838860800 cpu:         0.4
 (Enter /soft/sl6.3/x86_64/gaussian/g09_d01/g09/l703.exe)
 Compute integral first derivatives, UseDBF=F ICtDFT=           0.
 Integral derivatives from FoFJK, PRISM(SPDF).
 Calling FoFJK, ICntrl=      2127 FMM=T ISym2X=0 I1Cent= 0 IOpClX= 1 NMat=1 NMatS=1 NMatT=0.
 FoFJK:  IHMeth= 1 ICntrl=    2127 DoSepK=F KAlg= 0 I1Cent=   0 FoldK=F
 IRaf=         0 NMat=   1 IRICut=       1 DoRegI=T DoRafI=F ISym2E= 0.
 FoFCou: FMM=T IPFlag=           0 FMFlag=      100000 FMFlg1=        2001
         NFxFlg=           0 DoJE=F BraDBF=F KetDBF=F FulRan=T
         wScrn=  0.000000 ICntrl=    2127 IOpCl=  1 I1Cent=           0 NGrid=           0
         NMat0=    1 NMatS0=      1 NMatT0=    0 NMatD0=    1 NMtDS0=    0 NMtDT0=    0
 Symmetry not used in FoFCou.
 FMM levels:  10  Number of levels for PrismC:   9
 Leave Link  703 at Sat Oct 20 10:38:55 2018, MaxMem=   838860800 cpu:      1769.4
 (Enter /soft/sl6.3/x86_64/gaussian/g09_d01/g09/l716.exe)
 Dipole        =-1.52346493D-01 4.58234334D+00 5.19073942D-02
 ***** Axes restored to original set *****
 -------------------------------------------------------------------
 Center     Atomic                   Forces (Hartrees/Bohr)
 Number     Number              X              Y              Z
 -------------------------------------------------------------------
      1       26          -0.000002883   -0.000002897    0.000013776
      2       17           0.000005237   -0.000000805   -0.000004934
      3        7          -0.000002975    0.000003194   -0.000001248
      4        7           0.000000391    0.000003018   -0.000001364
      5        7          -0.000004904   -0.000001046   -0.000000910
      6        7          -0.000000313    0.000003888    0.000005528
      7        6           0.000001441    0.000003212   -0.000002123
      8        1          -0.000000346    0.000001104   -0.000001859
      9        6          -0.000000194    0.000004039   -0.000003218
     10        1           0.000000138    0.000004257   -0.000003351
     11        6           0.000000035    0.000003571   -0.000003553
     12        1           0.000000321    0.000005203   -0.000003593
     13        6           0.000000821    0.000004368   -0.000002831
     14        1           0.000000016    0.000003567   -0.000002107
     15        6          -0.000000262    0.000000195   -0.000002748
     16        6           0.000000905    0.000000773   -0.000000150
     17        6          -0.000000912    0.000001465   -0.000003344
     18        1           0.000000347    0.000002540   -0.000001471
     19       17          -0.000000948   -0.000004618    0.000000429
     20        7           0.000001698    0.000000704    0.000000652
     21        7          -0.000000107   -0.000000621   -0.000002953
     22        7          -0.000002838    0.000002833   -0.000000975
     23        7           0.000005446   -0.000000636    0.000002052
     24        6           0.000000487   -0.000003479   -0.000003334
     25        1           0.000000000   -0.000001042   -0.000001903
     26        6          -0.000000112   -0.000003934   -0.000003533
     27        1          -0.000000084   -0.000003918   -0.000003863
     28        6          -0.000000574   -0.000003460   -0.000004021
     29        1          -0.000000171   -0.000004672   -0.000004020
     30        6          -0.000000153   -0.000003986   -0.000003145
     31        1          -0.000000130   -0.000003460   -0.000003085
     32        6           0.000000640   -0.000002284   -0.000003813
     33        6          -0.000000994    0.000000636   -0.000000313
     34        6           0.000000903   -0.000000555   -0.000001981
     35        1          -0.000000993   -0.000001790    0.000000025
     36        6           0.000008179    0.000001627    0.000000817
     37        6          -0.000006478    0.000002015    0.000002171
     38        6           0.000001263   -0.000006765   -0.000001863
     39        6           0.000001963   -0.000004681   -0.000001176
     40        6          -0.000007061    0.000000313    0.000002813
     41        6           0.000005277    0.000004238    0.000003262
     42        1           0.000000062    0.000000580   -0.000001596
     43        1          -0.000000743    0.000000551    0.000003123
     44        1          -0.000000616    0.000000879    0.000000115
     45        1           0.000000765   -0.000001184    0.000003365
     46        6          -0.000008031    0.000000637    0.000000074
     47        6           0.000004016    0.000000437    0.000000422
     48        6          -0.000000110   -0.000003813    0.000003640
     49        6           0.000000797   -0.000002872    0.000002376
     50        6           0.000004709    0.000001912    0.000003181
     51        6          -0.000005634    0.000004436   -0.000000333
     52        1           0.000000757   -0.000000553   -0.000000342
     53        1           0.000000788    0.000001472    0.000002715
     54        1           0.000000298   -0.000000690    0.000000878
     55        1           0.000000055    0.000000669    0.000004602
     56        6          -0.000006182   -0.000003757    0.000005725
     57        1           0.000001717    0.000002694    0.000002377
     58        1           0.000002636   -0.000000134    0.000002855
     59        1           0.000001994    0.000001614    0.000004404
     60        6           0.000006406   -0.000004796   -0.000001000
     61        1          -0.000002022   -0.000000948    0.000004799
     62        1          -0.000002152   -0.000000933    0.000001465
     63        1          -0.000001587    0.000001684    0.000004412
 -------------------------------------------------------------------
 Cartesian Forces:  Max     0.000013776 RMS     0.000003047
 Leave Link  716 at Sat Oct 20 10:38:55 2018, MaxMem=   838860800 cpu:         0.6
 (Enter /soft/sl6.3/x86_64/gaussian/g09_d01/g09/l103.exe)

 GradGradGradGradGradGradGradGradGradGradGradGradGradGradGradGradGradGrad
 Berny optimization.
 FormGI is forming the generalized inverse of G from B-inverse, IUseBI=4.
 Internal  Forces:  Max     0.000006577 RMS     0.000001314
 Search for a local minimum.
 Step number   1 out of a maximum of  378
 All quantities printed in internal units (Hartrees-Bohrs-Radians)
 RMS Force = .13136D-05 SwitMx=.10000D-02 MixMth= 2
 Mixed Optimization -- En-DIIS/RFO-DIIS
 Second derivative matrix not updated -- first step.
 ITU=  0
     Eigenvalues ---    0.00650   0.00651   0.00772   0.00843   0.00852
     Eigenvalues ---    0.01007   0.01269   0.01326   0.01334   0.01339
     Eigenvalues ---    0.01396   0.01509   0.01510   0.01589   0.01807
     Eigenvalues ---    0.01817   0.01880   0.01891   0.01912   0.01922
     Eigenvalues ---    0.01925   0.01946   0.02090   0.02094   0.02114
     Eigenvalues ---    0.02115   0.02156   0.02156   0.02163   0.02164
     Eigenvalues ---    0.02181   0.02182   0.02183   0.02184   0.02188
     Eigenvalues ---    0.02188   0.02195   0.02196   0.02204   0.02205
     Eigenvalues ---    0.02206   0.02208   0.02211   0.02212   0.02220
     Eigenvalues ---    0.02224   0.02232   0.02236   0.02331   0.02332
     Eigenvalues ---    0.02334   0.02339   0.02402   0.02404   0.04619
     Eigenvalues ---    0.07082   0.07083   0.07169   0.07173   0.07175
     Eigenvalues ---    0.07686   0.08220   0.08668   0.09423   0.09974
     Eigenvalues ---    0.09976   0.10728   0.11882   0.15255   0.15940
     Eigenvalues ---    0.15948   0.15995   0.15995   0.15996   0.15997
     Eigenvalues ---    0.15999   0.15999   0.15999   0.15999   0.15999
     Eigenvalues ---    0.15999   0.16000   0.16000   0.16000   0.16000
     Eigenvalues ---    0.16000   0.16000   0.16000   0.16000   0.16000
     Eigenvalues ---    0.16000   0.16000   0.16000   0.20020   0.21129
     Eigenvalues ---    0.22000   0.22000   0.22000   0.22000   0.22036
     Eigenvalues ---    0.22540   0.22556   0.22971   0.22971   0.23130
     Eigenvalues ---    0.23786   0.23863   0.24000   0.24000   0.24134
     Eigenvalues ---    0.24157   0.24503   0.24578   0.24984   0.24987
     Eigenvalues ---    0.25000   0.25000   0.25000   0.25000   0.31478
     Eigenvalues ---    0.31485   0.34299   0.34305   0.34379   0.34392
     Eigenvalues ---    0.34500   0.34640   0.34645   0.35250   0.35421
     Eigenvalues ---    0.35425   0.35453   0.35456   0.35526   0.35534
     Eigenvalues ---    0.35535   0.35573   0.35575   0.35581   0.35615
     Eigenvalues ---    0.35624   0.35678   0.35679   0.35767   0.35771
     Eigenvalues ---    0.36601   0.36604   0.41334   0.41377   0.41471
     Eigenvalues ---    0.41565   0.42255   0.42256   0.42421   0.42431
     Eigenvalues ---    0.42582   0.42619   0.44121   0.44159   0.46023
     Eigenvalues ---    0.46026   0.46291   0.46310   0.46604   0.46648
     Eigenvalues ---    0.46659   0.46687   0.46862   0.46874   0.47251
     Eigenvalues ---    0.47321   0.47437   0.47440   0.50711   0.50808
     Eigenvalues ---    0.51938   0.52060   0.53893   0.54165   0.56914
     Eigenvalues ---    0.57062   0.65052   0.65218
 RFO step:  Lambda= 0.00000000D+00 EMin= 6.50372746D-03
 Linear search not attempted -- first point.
 Iteration  1 RMS(Cart)=  0.00009080 RMS(Int)=  0.00000000
 Iteration  2 RMS(Cart)=  0.00000000 RMS(Int)=  0.00000000
 ITry= 1 IFail=0 DXMaxC= 4.48D-04 DCOld= 1.00D+10 DXMaxT= 3.00D-01 DXLimC= 3.00D+00 Rises=F
 Variable       Old X    -DE/DX   Delta X   Delta X   Delta X     New X
                                 (Linear)    (Quad)   (Total)
    R1        4.53843   0.00000   0.00000  -0.00004  -0.00004   4.53839
    R2        4.45028   0.00000   0.00000   0.00001   0.00001   4.45029
    R3        4.17279   0.00000   0.00000  -0.00002  -0.00002   4.17277
    R4        4.41436   0.00000   0.00000   0.00002   0.00002   4.41438
    R5        4.39552   0.00000   0.00000   0.00000   0.00000   4.39552
    R6        4.28163   0.00000   0.00000   0.00002   0.00002   4.28165
    R7        2.52156   0.00000   0.00000   0.00000   0.00000   2.52156
    R8        2.54423   0.00000   0.00000   0.00000   0.00000   2.54423
    R9        2.44982   0.00000   0.00000   0.00000   0.00000   2.44982
   R10        2.58561   0.00000   0.00000   0.00000   0.00000   2.58560
   R11        2.54786   0.00000   0.00000   0.00001   0.00001   2.54786
   R12        2.56956   0.00000   0.00000   0.00000   0.00000   2.56956
   R13        2.69603   0.00000   0.00000   0.00001   0.00001   2.69604
   R14        2.04751   0.00000   0.00000   0.00000   0.00000   2.04751
   R15        2.62721   0.00000   0.00000   0.00000   0.00000   2.62721
   R16        2.04587   0.00000   0.00000   0.00000   0.00000   2.04587
   R17        2.63056   0.00000   0.00000   0.00000   0.00000   2.63056
   R18        2.04815   0.00000   0.00000   0.00000   0.00000   2.04816
   R19        2.62317   0.00000   0.00000   0.00000   0.00000   2.62317
   R20        2.04674   0.00000   0.00000   0.00000   0.00000   2.04674
   R21        2.63902   0.00000   0.00000   0.00000   0.00000   2.63903
   R22        2.75726   0.00000   0.00000   0.00000   0.00000   2.75726
   R23        2.60001   0.00000   0.00000   0.00000   0.00000   2.60001
   R24        2.03152   0.00000   0.00000   0.00000   0.00000   2.03152
   R25        2.52010   0.00000   0.00000   0.00000   0.00000   2.52010
   R26        2.54306   0.00000   0.00000   0.00000   0.00000   2.54306
   R27        2.44821   0.00000   0.00000   0.00000   0.00000   2.44821
   R28        2.58460   0.00000   0.00000   0.00000   0.00000   2.58461
   R29        2.54464   0.00000   0.00000  -0.00001  -0.00001   2.54463
   R30        2.57193   0.00000   0.00000   0.00000   0.00000   2.57193
   R31        2.69780   0.00000   0.00000   0.00001   0.00001   2.69781
   R32        2.04830   0.00000   0.00000   0.00000   0.00000   2.04830
   R33        2.62850   0.00000   0.00000   0.00000   0.00000   2.62850
   R34        2.04588   0.00000   0.00000   0.00000   0.00000   2.04588
   R35        2.62968   0.00000   0.00000   0.00000   0.00000   2.62968
   R36        2.04816   0.00000   0.00000   0.00000   0.00000   2.04816
   R37        2.62473   0.00000   0.00000   0.00000   0.00000   2.62473
   R38        2.04688   0.00000   0.00000   0.00000   0.00000   2.04688
   R39        2.63861   0.00000   0.00000   0.00000   0.00000   2.63861
   R40        2.76322   0.00000   0.00000   0.00000   0.00000   2.76322
   R41        2.60013   0.00000   0.00000   0.00000   0.00000   2.60013
   R42        2.03147   0.00000   0.00000   0.00000   0.00000   2.03147
   R43        2.62979   0.00000   0.00000  -0.00001  -0.00001   2.62978
   R44        2.63680   0.00000   0.00000   0.00001   0.00001   2.63681
   R45        2.63129   0.00000   0.00000   0.00001   0.00001   2.63129
   R46        2.04755   0.00000   0.00000   0.00000   0.00000   2.04755
   R47        2.62239   0.00000   0.00000  -0.00001  -0.00001   2.62239
   R48        2.04441   0.00000   0.00000   0.00000   0.00000   2.04441
   R49        2.63934   0.00000   0.00000   0.00000   0.00000   2.63934
   R50        2.04946   0.00000   0.00000   0.00000   0.00000   2.04946
   R51        2.64777   0.00000   0.00000   0.00001   0.00001   2.64778
   R52        2.04996   0.00000   0.00000   0.00000   0.00000   2.04996
   R53        2.85110   0.00000   0.00000   0.00000   0.00000   2.85110
   R54        2.62960   0.00000   0.00000  -0.00001  -0.00001   2.62959
   R55        2.63660   0.00000   0.00000   0.00000   0.00000   2.63660
   R56        2.63129   0.00000   0.00000   0.00000   0.00000   2.63129
   R57        2.04742   0.00000   0.00000   0.00000   0.00000   2.04742
   R58        2.62237   0.00000   0.00000   0.00000   0.00000   2.62237
   R59        2.04448   0.00000   0.00000   0.00000   0.00000   2.04448
   R60        2.63913   0.00000   0.00000   0.00000   0.00000   2.63913
   R61        2.04942   0.00000   0.00000   0.00000   0.00000   2.04942
   R62        2.64784   0.00000   0.00000   0.00001   0.00001   2.64785
   R63        2.04990   0.00000   0.00000   0.00000   0.00000   2.04990
   R64        2.85096   0.00000   0.00000   0.00000   0.00000   2.85096
   R65        2.06674   0.00000   0.00000  -0.00001  -0.00001   2.06673
   R66        2.06255   0.00000   0.00000  -0.00001  -0.00001   2.06254
   R67        2.06828   0.00000   0.00000   0.00000   0.00000   2.06828
   R68        2.06695   0.00000   0.00000  -0.00001  -0.00001   2.06694
   R69        2.06264   0.00000   0.00000  -0.00001  -0.00001   2.06264
   R70        2.06818   0.00000   0.00000   0.00000   0.00000   2.06818
    A1        1.44940   0.00000   0.00000   0.00003   0.00003   1.44943
    A2        1.59292   0.00000   0.00000   0.00000   0.00000   1.59292
    A3        1.88508   0.00000   0.00000  -0.00003  -0.00003   1.88505
    A4        2.85457   0.00001   0.00000   0.00006   0.00006   2.85462
    A5        1.69158   0.00000   0.00000   0.00006   0.00006   1.69164
    A6        1.25902   0.00000   0.00000   0.00000   0.00000   1.25903
    A7        1.48214   0.00000   0.00000  -0.00001  -0.00001   1.48213
    A8        1.58704   0.00000   0.00000   0.00000   0.00000   1.58703
    A9        1.73918   0.00000   0.00000   0.00000   0.00000   1.73918
   A10        1.66972   0.00000   0.00000  -0.00004  -0.00004   1.66968
   A11        2.79592   0.00000   0.00000  -0.00002  -0.00002   2.79589
   A12        1.49300   0.00000   0.00000   0.00000   0.00000   1.49300
   A13        1.65689   0.00000   0.00000  -0.00001  -0.00001   1.65688
   A14        1.25794   0.00000   0.00000   0.00000   0.00000   1.25794
   A15        2.19033   0.00000   0.00000   0.00001   0.00001   2.19034
   A16        2.00672   0.00000   0.00000   0.00000   0.00000   2.00671
   A17        2.06859   0.00000   0.00000   0.00000   0.00000   2.06859
   A18        2.27699   0.00000   0.00000   0.00000   0.00000   2.27699
   A19        2.02678   0.00000   0.00000   0.00001   0.00001   2.02679
   A20        1.92546   0.00000   0.00000   0.00000   0.00000   1.92546
   A21        1.86604   0.00000   0.00000   0.00000   0.00000   1.86604
   A22        1.93527   0.00000   0.00000   0.00000   0.00000   1.93526
   A23        2.09510   0.00000   0.00000  -0.00001  -0.00001   2.09509
   A24        2.25235   0.00000   0.00000   0.00001   0.00001   2.25236
   A25        2.02059   0.00000   0.00000   0.00000   0.00000   2.02058
   A26        2.14809   0.00000   0.00000   0.00000   0.00000   2.14809
   A27        2.11429   0.00000   0.00000   0.00000   0.00000   2.11429
   A28        2.09691   0.00000   0.00000   0.00000   0.00000   2.09691
   A29        2.06719   0.00000   0.00000   0.00000   0.00000   2.06719
   A30        2.11904   0.00000   0.00000   0.00000   0.00000   2.11904
   A31        2.10650   0.00000   0.00000   0.00000   0.00000   2.10650
   A32        2.07644   0.00000   0.00000   0.00000   0.00000   2.07644
   A33        2.10023   0.00000   0.00000   0.00000   0.00000   2.10022
   A34        2.10798   0.00000   0.00000   0.00000   0.00000   2.10798
   A35        2.07418   0.00000   0.00000   0.00000   0.00000   2.07418
   A36        2.10099   0.00000   0.00000   0.00000   0.00000   2.10099
   A37        2.13178   0.00000   0.00000   0.00000   0.00000   2.13178
   A38        1.99930   0.00000   0.00000   0.00000   0.00000   1.99931
   A39        2.15202   0.00000   0.00000   0.00000   0.00000   2.15202
   A40        2.08167   0.00000   0.00000   0.00000   0.00000   2.08167
   A41        1.87306   0.00000   0.00000   0.00000   0.00000   1.87306
   A42        2.32786   0.00000   0.00000   0.00000   0.00000   2.32786
   A43        1.82490   0.00000   0.00000   0.00000   0.00000   1.82490
   A44        2.13962   0.00000   0.00000   0.00000   0.00000   2.13961
   A45        2.31693   0.00000   0.00000   0.00000   0.00000   2.31694
   A46        2.17013   0.00000   0.00000  -0.00001  -0.00001   2.17012
   A47        2.02592   0.00000   0.00000   0.00000   0.00000   2.02592
   A48        2.07124   0.00000   0.00000   0.00000   0.00000   2.07124
   A49        2.28751   0.00000   0.00000   0.00001   0.00001   2.28752
   A50        1.98735   0.00000   0.00000   0.00000   0.00000   1.98735
   A51        1.92548   0.00000   0.00000   0.00000   0.00000   1.92547
   A52        1.86728   0.00000   0.00000   0.00000   0.00000   1.86728
   A53        1.93500   0.00000   0.00000   0.00000   0.00000   1.93500
   A54        2.09512   0.00000   0.00000   0.00000   0.00000   2.09512
   A55        2.25250   0.00000   0.00000   0.00000   0.00000   2.25250
   A56        2.02015   0.00000   0.00000   0.00000   0.00000   2.02015
   A57        2.14667   0.00000   0.00000   0.00000   0.00000   2.14667
   A58        2.11620   0.00000   0.00000   0.00000   0.00000   2.11620
   A59        2.09774   0.00000   0.00000   0.00000   0.00000   2.09774
   A60        2.06661   0.00000   0.00000   0.00000   0.00000   2.06661
   A61        2.11881   0.00000   0.00000   0.00000   0.00000   2.11882
   A62        2.10608   0.00000   0.00000   0.00000   0.00000   2.10608
   A63        2.07763   0.00000   0.00000   0.00000   0.00000   2.07763
   A64        2.09947   0.00000   0.00000   0.00000   0.00000   2.09947
   A65        2.10720   0.00000   0.00000   0.00000   0.00000   2.10720
   A66        2.07320   0.00000   0.00000   0.00000   0.00000   2.07320
   A67        2.10278   0.00000   0.00000   0.00000   0.00000   2.10278
   A68        2.13092   0.00000   0.00000   0.00000   0.00000   2.13092
   A69        2.00124   0.00000   0.00000   0.00000   0.00000   2.00124
   A70        2.15093   0.00000   0.00000   0.00000   0.00000   2.15093
   A71        2.08563   0.00000   0.00000   0.00000   0.00000   2.08563
   A72        1.87319   0.00000   0.00000   0.00000   0.00000   1.87319
   A73        2.32326   0.00000   0.00000   0.00000   0.00000   2.32325
   A74        1.82376   0.00000   0.00000   0.00000   0.00000   1.82376
   A75        2.13938   0.00000   0.00000   0.00000   0.00000   2.13937
   A76        2.31801   0.00000   0.00000   0.00001   0.00001   2.31801
   A77        2.09934   0.00000   0.00000   0.00000   0.00000   2.09934
   A78        2.07880   0.00000   0.00000  -0.00001  -0.00001   2.07879
   A79        2.10505   0.00000   0.00000   0.00001   0.00001   2.10506
   A80        2.08346   0.00000   0.00000   0.00000   0.00000   2.08346
   A81        2.10414   0.00000   0.00000   0.00000   0.00000   2.10414
   A82        2.09534   0.00000   0.00000   0.00000   0.00000   2.09535
   A83        2.07847   0.00000   0.00000  -0.00001  -0.00001   2.07847
   A84        2.08509   0.00000   0.00000  -0.00001  -0.00001   2.08508
   A85        2.11962   0.00000   0.00000   0.00001   0.00001   2.11964
   A86        2.11685   0.00000   0.00000   0.00000   0.00000   2.11685
   A87        2.07864   0.00000   0.00000  -0.00001  -0.00001   2.07864
   A88        2.08761   0.00000   0.00000   0.00000   0.00000   2.08761
   A89        2.12238   0.00000   0.00000   0.00001   0.00001   2.12239
   A90        2.07412   0.00000   0.00000   0.00000   0.00000   2.07412
   A91        2.08664   0.00000   0.00000  -0.00001  -0.00001   2.08663
   A92        2.06001   0.00000   0.00000   0.00000   0.00000   2.06001
   A93        2.11772   0.00000   0.00000   0.00001   0.00001   2.11773
   A94        2.10545   0.00000   0.00000  -0.00001  -0.00001   2.10545
   A95        2.09934   0.00000   0.00000   0.00000   0.00000   2.09934
   A96        2.07820   0.00000   0.00000  -0.00001  -0.00001   2.07819
   A97        2.10564   0.00000   0.00000   0.00001   0.00001   2.10565
   A98        2.08319   0.00000   0.00000   0.00000   0.00000   2.08318
   A99        2.10520   0.00000   0.00000   0.00000   0.00000   2.10519
   A100       2.09456   0.00000   0.00000   0.00001   0.00001   2.09456
   A101       2.07799   0.00000   0.00000  -0.00001  -0.00001   2.07798
   A102       2.08592   0.00000   0.00000   0.00000   0.00000   2.08591
   A103       2.11927   0.00000   0.00000   0.00001   0.00001   2.11928
   A104       2.11681   0.00000   0.00000   0.00000   0.00000   2.11681
   A105       2.07846   0.00000   0.00000   0.00000   0.00000   2.07846
   A106       2.08784   0.00000   0.00000   0.00000   0.00000   2.08783
   A107       2.12250   0.00000   0.00000   0.00000   0.00000   2.12250
   A108       2.07389   0.00000   0.00000   0.00000   0.00000   2.07388
   A109       2.08675   0.00000   0.00000   0.00000   0.00000   2.08675
   A110       2.06010   0.00000   0.00000  -0.00001  -0.00001   2.06009
   A111       2.11788   0.00000   0.00000   0.00002   0.00002   2.11790
   A112       2.10520   0.00000   0.00000  -0.00001  -0.00001   2.10519
   A113       1.94036   0.00000   0.00000  -0.00001  -0.00001   1.94035
   A114       1.94553   0.00000   0.00000   0.00000   0.00000   1.94553
   A115       1.93732   0.00000   0.00000  -0.00002  -0.00002   1.93730
   A116       1.88483   0.00000   0.00000   0.00001   0.00001   1.88484
   A117       1.87111   0.00000   0.00000   0.00001   0.00001   1.87112
   A118       1.88170   0.00000   0.00000   0.00001   0.00001   1.88171
   A119       1.94037   0.00000   0.00000  -0.00001  -0.00001   1.94035
   A120       1.94528   0.00000   0.00000   0.00000   0.00000   1.94527
   A121       1.93785   0.00000   0.00000  -0.00002  -0.00002   1.93783
   A122       1.88445   0.00000   0.00000   0.00001   0.00001   1.88446
   A123       1.87109   0.00000   0.00000   0.00001   0.00001   1.87111
   A124       1.88180   0.00000   0.00000   0.00001   0.00001   1.88181
   A125       3.33448   0.00000   0.00000   0.00000   0.00000   3.33448
   A126       3.27418   0.00000   0.00000   0.00000   0.00000   3.27417
    D1       -1.53067   0.00000   0.00000  -0.00003  -0.00003  -1.53070
    D2        1.40666   0.00000   0.00000   0.00000   0.00000   1.40666
    D3        3.11894   0.00000   0.00000  -0.00002  -0.00002   3.11893
    D4       -0.22691   0.00000   0.00000   0.00002   0.00002  -0.22690
    D5        1.41493   0.00000   0.00000   0.00002   0.00002   1.41496
    D6       -1.93092   0.00000   0.00000   0.00006   0.00006  -1.93087
    D7        0.15983   0.00000   0.00000   0.00003   0.00003   0.15985
    D8        3.09716   0.00000   0.00000   0.00006   0.00006   3.09722
    D9        1.58173   0.00000   0.00000  -0.00003  -0.00003   1.58170
   D10       -1.17464   0.00000   0.00000  -0.00005  -0.00005  -1.17468
   D11        3.01772   0.00000   0.00000   0.00000   0.00000   3.01772
   D12        0.26136   0.00000   0.00000  -0.00001  -0.00001   0.26135
   D13       -0.31206   0.00000   0.00000   0.00000   0.00000  -0.31206
   D14       -3.06842   0.00000   0.00000  -0.00002  -0.00002  -3.06844
   D15       -1.82047   0.00000   0.00000   0.00001   0.00001  -1.82046
   D16        1.70635   0.00000   0.00000  -0.00001  -0.00001   1.70634
   D17       -2.70037   0.00000   0.00000   0.00012   0.00012  -2.70026
   D18        0.82645   0.00000   0.00000   0.00010   0.00010   0.82655
   D19        2.22815   0.00000   0.00000  -0.00004  -0.00004   2.22811
   D20       -1.10725   0.00000   0.00000  -0.00011  -0.00011  -1.10736
   D21        1.47655   0.00000   0.00000   0.00004   0.00004   1.47659
   D22       -1.85885   0.00000   0.00000  -0.00003  -0.00003  -1.85888
   D23        0.22968   0.00000   0.00000   0.00004   0.00004   0.22971
   D24       -3.10572   0.00000   0.00000  -0.00004  -0.00004  -3.10576
   D25       -1.50301   0.00000   0.00000   0.00003   0.00003  -1.50298
   D26        1.44478   0.00000   0.00000  -0.00004  -0.00004   1.44474
   D27        3.09325   0.00000   0.00000   0.00004   0.00004   3.09329
   D28       -0.24215   0.00000   0.00000  -0.00003  -0.00003  -0.24218
   D29       -0.39759   0.00000   0.00000   0.00005   0.00005  -0.39754
   D30       -3.06393   0.00000   0.00000   0.00002   0.00002  -3.06391
   D31       -1.84807   0.00000   0.00000   0.00002   0.00002  -1.84805
   D32        1.76878   0.00000   0.00000  -0.00002  -0.00002   1.76877
   D33       -2.38296   0.00000   0.00000  -0.00009  -0.00009  -2.38305
   D34        1.23389   0.00000   0.00000  -0.00012  -0.00012   1.23377
   D35        1.50213   0.00000   0.00000   0.00002   0.00002   1.50216
   D36       -1.16420   0.00000   0.00000  -0.00001  -0.00001  -1.16421
   D37        2.96281   0.00000   0.00000   0.00002   0.00002   2.96283
   D38        0.29647   0.00000   0.00000  -0.00001  -0.00001   0.29646
   D39       -0.17904   0.00000   0.00000   0.00004   0.00004  -0.17900
   D40        2.94053   0.00000   0.00000   0.00004   0.00004   2.94057
   D41       -3.10979   0.00000   0.00000   0.00001   0.00001  -3.10979
   D42        0.00977   0.00000   0.00000   0.00001   0.00001   0.00978
   D43       -2.96835   0.00000   0.00000  -0.00004  -0.00004  -2.96838
   D44        0.15940   0.00000   0.00000  -0.00002  -0.00002   0.15938
   D45       -0.01584   0.00000   0.00000   0.00000   0.00000  -0.01584
   D46        3.11191   0.00000   0.00000   0.00001   0.00001   3.11192
   D47       -2.76351   0.00000   0.00000  -0.00002  -0.00002  -2.76352
   D48        0.01007   0.00000   0.00000   0.00000   0.00000   0.01006
   D49       -0.28634   0.00000   0.00000   0.00001   0.00001  -0.28634
   D50        2.82312   0.00000   0.00000   0.00002   0.00002   2.82314
   D51       -3.11813   0.00000   0.00000   0.00000   0.00000  -3.11813
   D52       -0.00867   0.00000   0.00000   0.00001   0.00001  -0.00866
   D53       -0.00787   0.00000   0.00000  -0.00001  -0.00001  -0.00787
   D54        3.10379   0.00000   0.00000   0.00000   0.00000   3.10379
   D55        0.00252   0.00000   0.00000   0.00001   0.00001   0.00253
   D56        3.08816   0.00000   0.00000   0.00001   0.00001   3.08818
   D57       -3.10571   0.00000   0.00000   0.00001   0.00001  -3.10570
   D58       -0.02006   0.00000   0.00000   0.00001   0.00001  -0.02005
   D59        2.61154   0.00000   0.00000   0.00006   0.00006   2.61160
   D60       -0.53007   0.00000   0.00000   0.00007   0.00007  -0.53000
   D61       -0.56607   0.00000   0.00000   0.00007   0.00007  -0.56600
   D62        2.57551   0.00000   0.00000   0.00007   0.00007   2.57558
   D63       -3.13178   0.00000   0.00000   0.00000   0.00000  -3.13178
   D64        0.00017   0.00000   0.00000   0.00000   0.00000   0.00017
   D65       -0.01336   0.00000   0.00000   0.00000   0.00000  -0.01336
   D66        3.11859   0.00000   0.00000   0.00000   0.00000   3.11859
   D67       -3.13848   0.00000   0.00000   0.00000   0.00000  -3.13848
   D68       -0.00423   0.00000   0.00000   0.00000   0.00000  -0.00423
   D69       -0.00666   0.00000   0.00000   0.00000   0.00000  -0.00666
   D70        3.12759   0.00000   0.00000   0.00000   0.00000   3.12759
   D71       -3.13459   0.00000   0.00000   0.00000   0.00000  -3.13459
   D72       -0.00148   0.00000   0.00000   0.00000   0.00000  -0.00148
   D73       -0.00032   0.00000   0.00000   0.00001   0.00001  -0.00031
   D74        3.13279   0.00000   0.00000   0.00000   0.00000   3.13279
   D75        0.01185   0.00000   0.00000   0.00000   0.00000   0.01185
   D76       -3.11468   0.00000   0.00000  -0.00002  -0.00002  -3.11470
   D77       -3.13820   0.00000   0.00000   0.00000   0.00000  -3.13820
   D78        0.01846   0.00000   0.00000  -0.00002  -0.00002   0.01844
   D79        0.07396   0.00000   0.00000   0.00001   0.00001   0.07397
   D80       -3.02543   0.00000   0.00000  -0.00001  -0.00001  -3.02544
   D81       -3.08166   0.00000   0.00000   0.00002   0.00002  -3.08163
   D82        0.10214   0.00000   0.00000   0.00000   0.00000   0.10215
   D83        0.00351   0.00000   0.00000  -0.00001  -0.00001   0.00350
   D84       -3.07388   0.00000   0.00000  -0.00001  -0.00001  -3.07389
   D85        3.10654   0.00000   0.00000   0.00000   0.00000   3.10654
   D86        0.02915   0.00000   0.00000   0.00000   0.00000   0.02915
   D87       -0.17110   0.00000   0.00000  -0.00007  -0.00007  -0.17117
   D88        2.95127   0.00000   0.00000  -0.00007  -0.00007   2.95120
   D89       -3.11423   0.00000   0.00000   0.00001   0.00001  -3.11422
   D90        0.00815   0.00000   0.00000   0.00001   0.00001   0.00815
   D91       -2.97547   0.00000   0.00000   0.00007   0.00007  -2.97540
   D92        0.15119   0.00000   0.00000   0.00006   0.00006   0.15126
   D93       -0.01613   0.00000   0.00000  -0.00001  -0.00001  -0.01614
   D94        3.11053   0.00000   0.00000  -0.00001  -0.00001   3.11052
   D95       -2.66738   0.00000   0.00000  -0.00003  -0.00003  -2.66740
   D96        0.01168   0.00000   0.00000   0.00001   0.00001   0.01169
   D97       -0.34321   0.00000   0.00000   0.00005   0.00005  -0.34316
   D98        2.75418   0.00000   0.00000   0.00003   0.00003   2.75422
   D99       -3.10806   0.00000   0.00000   0.00002   0.00002  -3.10805
   D100      -0.01067   0.00000   0.00000   0.00000   0.00000  -0.01067
   D101      -0.00849   0.00000   0.00000  -0.00002  -0.00002  -0.00850
   D102       3.10019   0.00000   0.00000  -0.00002  -0.00002   3.10017
   D103       0.00193   0.00000   0.00000   0.00002   0.00002   0.00194
   D104       3.08290   0.00000   0.00000   0.00002   0.00002   3.08292
   D105      -3.10297   0.00000   0.00000   0.00002   0.00002  -3.10295
   D106      -0.02200   0.00000   0.00000   0.00002   0.00002  -0.02198
   D107       2.63373   0.00000   0.00000  -0.00003  -0.00003   2.63369
   D108      -0.50736   0.00000   0.00000  -0.00003  -0.00003  -0.50739
   D109      -0.54748   0.00000   0.00000  -0.00003  -0.00003  -0.54751
   D110       2.59462   0.00000   0.00000  -0.00003  -0.00003   2.59459
   D111      -3.13205   0.00000   0.00000   0.00000   0.00000  -3.13205
   D112       0.00239   0.00000   0.00000   0.00000   0.00000   0.00238
   D113      -0.01071   0.00000   0.00000   0.00000   0.00000  -0.01071
   D114       3.12373   0.00000   0.00000   0.00000   0.00000   3.12373
   D115       3.14149   0.00000   0.00000   0.00000   0.00000   3.14149
   D116      -0.00509   0.00000   0.00000   0.00000   0.00000  -0.00509
   D117      -0.00735   0.00000   0.00000   0.00000   0.00000  -0.00735
   D118       3.12926   0.00000   0.00000   0.00000   0.00000   3.12926
   D119      -3.13981   0.00000   0.00000   0.00001   0.00001  -3.13980
   D120      -0.00239   0.00000   0.00000   0.00000   0.00000  -0.00239
   D121      -0.00318   0.00000   0.00000   0.00001   0.00001  -0.00318
   D122       3.13424   0.00000   0.00000   0.00000   0.00000   3.13424
   D123       0.01337   0.00000   0.00000   0.00000   0.00000   0.01338
   D124      -3.11199   0.00000   0.00000   0.00001   0.00001  -3.11199
   D125      -3.13238   0.00000   0.00000  -0.00001  -0.00001  -3.13238
   D126       0.02544   0.00000   0.00000   0.00000   0.00000   0.02544
   D127       0.12814   0.00000   0.00000  -0.00007  -0.00007   0.12806
   D128      -2.95564   0.00000   0.00000  -0.00006  -0.00006  -2.95570
   D129      -3.02858   0.00000   0.00000  -0.00008  -0.00008  -3.02866
   D130       0.17083   0.00000   0.00000  -0.00006  -0.00006   0.17077
   D131       0.00503   0.00000   0.00000  -0.00001  -0.00001   0.00501
   D132      -3.06692   0.00000   0.00000  -0.00001  -0.00001  -3.06693
   D133       3.09391   0.00000   0.00000  -0.00003  -0.00003   3.09388
   D134       0.02196   0.00000   0.00000  -0.00003  -0.00003   0.02194
   D135       3.12667   0.00000   0.00000   0.00001   0.00001   3.12668
   D136      -0.03853   0.00000   0.00000   0.00000   0.00000  -0.03852
   D137      -0.01491   0.00000   0.00000   0.00000   0.00000  -0.01490
   D138       3.10308   0.00000   0.00000  -0.00001  -0.00001   3.10308
   D139      -3.13866   0.00000   0.00000  -0.00001  -0.00001  -3.13867
   D140       0.00500   0.00000   0.00000   0.00000   0.00000   0.00500
   D141       0.00292   0.00000   0.00000   0.00000   0.00000   0.00292
   D142      -3.13660   0.00000   0.00000   0.00000   0.00000  -3.13660
   D143       0.01407   0.00000   0.00000   0.00000   0.00000   0.01407
   D144      -3.14142   0.00000   0.00000   0.00000   0.00000  -3.14142
   D145      -3.10404   0.00000   0.00000   0.00001   0.00001  -3.10403
   D146       0.02366   0.00000   0.00000   0.00001   0.00001   0.02367
   D147       0.01034   0.00000   0.00000   0.00000   0.00000   0.01034
   D148      -3.14134   0.00000   0.00000   0.00000   0.00000  -3.14134
   D149      -3.13337   0.00000   0.00000   0.00000   0.00000  -3.13337
   D150      -0.00186   0.00000   0.00000   0.00000   0.00000  -0.00186
   D151      -0.00124   0.00000   0.00000   0.00000   0.00000  -0.00124
   D152      -3.14033   0.00000   0.00000   0.00001   0.00001  -3.14032
   D153      -3.12886   0.00000   0.00000   0.00000   0.00000  -3.12886
   D154       0.01523   0.00000   0.00000   0.00001   0.00001   0.01524
   D155      -0.01113   0.00000   0.00000   0.00000   0.00000  -0.01113
   D156       3.12798   0.00000   0.00000  -0.00001  -0.00001   3.12797
   D157       3.14062   0.00000   0.00000   0.00000   0.00000   3.14062
   D158      -0.00346   0.00000   0.00000  -0.00002  -0.00002  -0.00347
   D159      -2.18222   0.00000   0.00000  -0.00008  -0.00008  -2.18231
   D160      -0.07884   0.00000   0.00000  -0.00008  -0.00008  -0.07892
   D161       2.01946   0.00000   0.00000  -0.00008  -0.00008   2.01938
   D162       0.96193   0.00000   0.00000  -0.00007  -0.00007   0.96187
   D163       3.06531   0.00000   0.00000  -0.00006  -0.00006   3.06525
   D164      -1.11957   0.00000   0.00000  -0.00007  -0.00007  -1.11963
   D165       3.12642   0.00000   0.00000  -0.00001  -0.00001   3.12642
   D166      -0.03902   0.00000   0.00000  -0.00001  -0.00001  -0.03903
   D167      -0.01568   0.00000   0.00000  -0.00001  -0.00001  -0.01569
   D168       3.10206   0.00000   0.00000  -0.00001  -0.00001   3.10205
   D169      -3.13871   0.00000   0.00000   0.00000   0.00000  -3.13871
   D170       0.00574   0.00000   0.00000   0.00001   0.00001   0.00574
   D171       0.00338   0.00000   0.00000   0.00001   0.00001   0.00339
   D172      -3.13535   0.00000   0.00000   0.00001   0.00001  -3.13534
   D173       0.01436   0.00000   0.00000   0.00000   0.00000   0.01436
   D174      -3.14102   0.00000   0.00000   0.00000   0.00000  -3.14102
   D175      -3.10353   0.00000   0.00000   0.00000   0.00000  -3.10353
   D176       0.02427   0.00000   0.00000   0.00000   0.00000   0.02428
   D177       0.01068   0.00000   0.00000   0.00001   0.00001   0.01069
   D178      -3.14127   0.00000   0.00000   0.00000   0.00000  -3.14126
   D179      -3.13382   0.00000   0.00000   0.00000   0.00000  -3.13382
   D180      -0.00259   0.00000   0.00000   0.00000   0.00000  -0.00258
   D181      -0.00075   0.00000   0.00000   0.00001   0.00001  -0.00074
   D182      -3.13844   0.00000   0.00000   0.00000   0.00000  -3.13844
   D183      -3.12848   0.00000   0.00000   0.00001   0.00001  -3.12847
   D184       0.01701   0.00000   0.00000   0.00000   0.00000   0.01701
   D185      -0.01194   0.00000   0.00000  -0.00001  -0.00001  -0.01195
   D186       3.12578   0.00000   0.00000   0.00000   0.00000   3.12578
   D187       3.14008   0.00000   0.00000  -0.00001  -0.00001   3.14007
   D188      -0.00538   0.00000   0.00000   0.00000   0.00000  -0.00538
   D189      -2.19870   0.00000   0.00000  -0.00001  -0.00001  -2.19870
   D190      -0.09466   0.00000   0.00000   0.00000   0.00000  -0.09467
   D191       2.00331   0.00000   0.00000  -0.00001  -0.00001   2.00331
   D192       0.94690   0.00000   0.00000  -0.00002  -0.00002   0.94688
   D193       3.05093   0.00000   0.00000  -0.00002  -0.00002   3.05092
   D194      -1.13428   0.00000   0.00000  -0.00002  -0.00002  -1.13430
         Item               Value     Threshold  Converged?
 Maximum Force            0.000007     0.000450     YES
 RMS     Force            0.000001     0.000300     YES
 Maximum Displacement     0.000448     0.001800     YES
 RMS     Displacement     0.000091     0.001200     YES
 Predicted change in Energy=-3.042686D-09
 Optimization completed.
    -- Stationary point found.
                           ----------------------------
                           !   Optimized Parameters   !
                           ! (Angstroms and Degrees)  !
 --------------------------                            --------------------------
 ! Name  Definition              Value          Derivative Info.                !
 --------------------------------------------------------------------------------
 ! R1    R(1,2)                  2.4016         -DE/DX =    0.0                 !
 ! R2    R(1,3)                  2.355          -DE/DX =    0.0                 !
 ! R3    R(1,4)                  2.2081         -DE/DX =    0.0                 !
 ! R4    R(1,19)                 2.336          -DE/DX =    0.0                 !
 ! R5    R(1,20)                 2.326          -DE/DX =    0.0                 !
 ! R6    R(1,21)                 2.2657         -DE/DX =    0.0                 !
 ! R7    R(3,7)                  1.3344         -DE/DX =    0.0                 !
 ! R8    R(3,15)                 1.3463         -DE/DX =    0.0                 !
 ! R9    R(4,5)                  1.2964         -DE/DX =    0.0                 !
 ! R10   R(4,16)                 1.3682         -DE/DX =    0.0                 !
 ! R11   R(5,6)                  1.3483         -DE/DX =    0.0                 !
 ! R12   R(6,17)                 1.3598         -DE/DX =    0.0                 !
 ! R13   R(6,36)                 1.4267         -DE/DX =    0.0                 !
 ! R14   R(7,8)                  1.0835         -DE/DX =    0.0                 !
 ! R15   R(7,9)                  1.3903         -DE/DX =    0.0                 !
 ! R16   R(9,10)                 1.0826         -DE/DX =    0.0                 !
 ! R17   R(9,11)                 1.392          -DE/DX =    0.0                 !
 ! R18   R(11,12)                1.0838         -DE/DX =    0.0                 !
 ! R19   R(11,13)                1.3881         -DE/DX =    0.0                 !
 ! R20   R(13,14)                1.0831         -DE/DX =    0.0                 !
 ! R21   R(13,15)                1.3965         -DE/DX =    0.0                 !
 ! R22   R(15,16)                1.4591         -DE/DX =    0.0                 !
 ! R23   R(16,17)                1.3759         -DE/DX =    0.0                 !
 ! R24   R(17,18)                1.075          -DE/DX =    0.0                 !
 ! R25   R(20,24)                1.3336         -DE/DX =    0.0                 !
 ! R26   R(20,32)                1.3457         -DE/DX =    0.0                 !
 ! R27   R(21,22)                1.2955         -DE/DX =    0.0                 !
 ! R28   R(21,33)                1.3677         -DE/DX =    0.0                 !
 ! R29   R(22,23)                1.3466         -DE/DX =    0.0                 !
 ! R30   R(23,34)                1.361          -DE/DX =    0.0                 !
 ! R31   R(23,46)                1.4276         -DE/DX =    0.0                 !
 ! R32   R(24,25)                1.0839         -DE/DX =    0.0                 !
 ! R33   R(24,26)                1.3909         -DE/DX =    0.0                 !
 ! R34   R(26,27)                1.0826         -DE/DX =    0.0                 !
 ! R35   R(26,28)                1.3916         -DE/DX =    0.0                 !
 ! R36   R(28,29)                1.0838         -DE/DX =    0.0                 !
 ! R37   R(28,30)                1.3889         -DE/DX =    0.0                 !
 ! R38   R(30,31)                1.0832         -DE/DX =    0.0                 !
 ! R39   R(30,32)                1.3963         -DE/DX =    0.0                 !
 ! R40   R(32,33)                1.4622         -DE/DX =    0.0                 !
 ! R41   R(33,34)                1.3759         -DE/DX =    0.0                 !
 ! R42   R(34,35)                1.075          -DE/DX =    0.0                 !
 ! R43   R(36,37)                1.3916         -DE/DX =    0.0                 !
 ! R44   R(36,38)                1.3953         -DE/DX =    0.0                 !
 ! R45   R(37,39)                1.3924         -DE/DX =    0.0                 !
 ! R46   R(37,42)                1.0835         -DE/DX =    0.0                 !
 ! R47   R(38,40)                1.3877         -DE/DX =    0.0                 !
 ! R48   R(38,43)                1.0819         -DE/DX =    0.0                 !
 ! R49   R(39,41)                1.3967         -DE/DX =    0.0                 !
 ! R50   R(39,44)                1.0845         -DE/DX =    0.0                 !
 ! R51   R(40,41)                1.4011         -DE/DX =    0.0                 !
 ! R52   R(40,45)                1.0848         -DE/DX =    0.0                 !
 ! R53   R(41,60)                1.5087         -DE/DX =    0.0                 !
 ! R54   R(46,47)                1.3915         -DE/DX =    0.0                 !
 ! R55   R(46,48)                1.3952         -DE/DX =    0.0                 !
 ! R56   R(47,49)                1.3924         -DE/DX =    0.0                 !
 ! R57   R(47,52)                1.0834         -DE/DX =    0.0                 !
 ! R58   R(48,50)                1.3877         -DE/DX =    0.0                 !
 ! R59   R(48,53)                1.0819         -DE/DX =    0.0                 !
 ! R60   R(49,51)                1.3966         -DE/DX =    0.0                 !
 ! R61   R(49,54)                1.0845         -DE/DX =    0.0                 !
 ! R62   R(50,51)                1.4012         -DE/DX =    0.0                 !
 ! R63   R(50,55)                1.0848         -DE/DX =    0.0                 !
 ! R64   R(51,56)                1.5087         -DE/DX =    0.0                 !
 ! R65   R(56,57)                1.0937         -DE/DX =    0.0                 !
 ! R66   R(56,58)                1.0915         -DE/DX =    0.0                 !
 ! R67   R(56,59)                1.0945         -DE/DX =    0.0                 !
 ! R68   R(60,61)                1.0938         -DE/DX =    0.0                 !
 ! R69   R(60,62)                1.0915         -DE/DX =    0.0                 !
 ! R70   R(60,63)                1.0944         -DE/DX =    0.0                 !
 ! A1    A(2,1,3)               83.0445         -DE/DX =    0.0                 !
 ! A2    A(2,1,4)               91.2678         -DE/DX =    0.0                 !
 ! A3    A(2,1,19)             108.0069         -DE/DX =    0.0                 !
 ! A4    A(2,1,20)             163.5546         -DE/DX =    0.0                 !
 ! A5    A(2,1,21)              96.9202         -DE/DX =    0.0                 !
 ! A6    A(3,1,4)               72.1367         -DE/DX =    0.0                 !
 ! A7    A(3,1,20)              84.9202         -DE/DX =    0.0                 !
 ! A8    A(3,1,21)              90.9306         -DE/DX =    0.0                 !
 ! A9    A(4,1,19)              99.6475         -DE/DX =    0.0                 !
 ! A10   A(4,1,20)              95.6678         -DE/DX =    0.0                 !
 ! A11   A(4,1,21)             160.1943         -DE/DX =    0.0                 !
 ! A12   A(19,1,20)             85.5428         -DE/DX =    0.0                 !
 ! A13   A(19,1,21)             94.933          -DE/DX =    0.0                 !
 ! A14   A(20,1,21)             72.0748         -DE/DX =    0.0                 !
 ! A15   A(1,3,7)              125.4967         -DE/DX =    0.0                 !
 ! A16   A(1,3,15)             114.9763         -DE/DX =    0.0                 !
 ! A17   A(7,3,15)             118.5216         -DE/DX =    0.0                 !
 ! A18   A(1,4,5)              130.4621         -DE/DX =    0.0                 !
 ! A19   A(1,4,16)             116.1262         -DE/DX =    0.0                 !
 ! A20   A(5,4,16)             110.3206         -DE/DX =    0.0                 !
 ! A21   A(4,5,6)              106.9165         -DE/DX =    0.0                 !
 ! A22   A(5,6,17)             110.8825         -DE/DX =    0.0                 !
 ! A23   A(5,6,36)             120.0405         -DE/DX =    0.0                 !
 ! A24   A(17,6,36)            129.0502         -DE/DX =    0.0                 !
 ! A25   A(3,7,8)              115.7711         -DE/DX =    0.0                 !
 ! A26   A(3,7,9)              123.0767         -DE/DX =    0.0                 !
 ! A27   A(8,7,9)              121.14           -DE/DX =    0.0                 !
 ! A28   A(7,9,10)             120.144          -DE/DX =    0.0                 !
 ! A29   A(7,9,11)             118.4414         -DE/DX =    0.0                 !
 ! A30   A(10,9,11)            121.4122         -DE/DX =    0.0                 !
 ! A31   A(9,11,12)            120.6935         -DE/DX =    0.0                 !
 ! A32   A(9,11,13)            118.9711         -DE/DX =    0.0                 !
 ! A33   A(12,11,13)           120.3341         -DE/DX =    0.0                 !
 ! A34   A(11,13,14)           120.7786         -DE/DX =    0.0                 !
 ! A35   A(11,13,15)           118.8419         -DE/DX =    0.0                 !
 ! A36   A(14,13,15)           120.3777         -DE/DX =    0.0                 !
 ! A37   A(3,15,13)            122.1418         -DE/DX =    0.0                 !
 ! A38   A(3,15,16)            114.5517         -DE/DX =    0.0                 !
 ! A39   A(13,15,16)           123.3014         -DE/DX =    0.0                 !
 ! A40   A(4,16,15)            119.2712         -DE/DX =    0.0                 !
 ! A41   A(4,16,17)            107.3184         -DE/DX =    0.0                 !
 ! A42   A(15,16,17)           133.3765         -DE/DX =    0.0                 !
 ! A43   A(6,17,16)            104.5588         -DE/DX =    0.0                 !
 ! A44   A(6,17,18)            122.591          -DE/DX =    0.0                 !
 ! A45   A(16,17,18)           132.7505         -DE/DX =    0.0                 !
 ! A46   A(1,20,24)            124.3395         -DE/DX =    0.0                 !
 ! A47   A(1,20,32)            116.0764         -DE/DX =    0.0                 !
 ! A48   A(24,20,32)           118.6734         -DE/DX =    0.0                 !
 ! A49   A(1,21,22)            131.0645         -DE/DX =    0.0                 !
 ! A50   A(1,21,33)            113.8669         -DE/DX =    0.0                 !
 ! A51   A(22,21,33)           110.3217         -DE/DX =    0.0                 !
 ! A52   A(21,22,23)           106.9871         -DE/DX =    0.0                 !
 ! A53   A(22,23,34)           110.8675         -DE/DX =    0.0                 !
 ! A54   A(22,23,46)           120.0414         -DE/DX =    0.0                 !
 ! A55   A(34,23,46)           129.0588         -DE/DX =    0.0                 !
 ! A56   A(20,24,25)           115.7461         -DE/DX =    0.0                 !
 ! A57   A(20,24,26)           122.9952         -DE/DX =    0.0                 !
 ! A58   A(25,24,26)           121.2494         -DE/DX =    0.0                 !
 ! A59   A(24,26,27)           120.1916         -DE/DX =    0.0                 !
 ! A60   A(24,26,28)           118.4079         -DE/DX =    0.0                 !
 ! A61   A(27,26,28)           121.3992         -DE/DX =    0.0                 !
 ! A62   A(26,28,29)           120.6693         -DE/DX =    0.0                 !
 ! A63   A(26,28,30)           119.0395         -DE/DX =    0.0                 !
 ! A64   A(29,28,30)           120.2905         -DE/DX =    0.0                 !
 ! A65   A(28,30,31)           120.7338         -DE/DX =    0.0                 !
 ! A66   A(28,30,32)           118.7853         -DE/DX =    0.0                 !
 ! A67   A(31,30,32)           120.4804         -DE/DX =    0.0                 !
 ! A68   A(20,32,30)           122.0927         -DE/DX =    0.0                 !
 ! A69   A(20,32,33)           114.6623         -DE/DX =    0.0                 !
 ! A70   A(30,32,33)           123.2391         -DE/DX =    0.0                 !
 ! A71   A(21,33,32)           119.4977         -DE/DX =    0.0                 !
 ! A72   A(21,33,34)           107.3258         -DE/DX =    0.0                 !
 ! A73   A(32,33,34)           133.1128         -DE/DX =    0.0                 !
 ! A74   A(23,34,33)           104.4937         -DE/DX =    0.0                 !
 ! A75   A(23,34,35)           122.5772         -DE/DX =    0.0                 !
 ! A76   A(33,34,35)           132.8119         -DE/DX =    0.0                 !
 ! A77   A(6,36,37)            120.2832         -DE/DX =    0.0                 !
 ! A78   A(6,36,38)            119.1064         -DE/DX =    0.0                 !
 ! A79   A(37,36,38)           120.6104         -DE/DX =    0.0                 !
 ! A80   A(36,37,39)           119.3736         -DE/DX =    0.0                 !
 ! A81   A(36,37,42)           120.5581         -DE/DX =    0.0                 !
 ! A82   A(39,37,42)           120.0544         -DE/DX =    0.0                 !
 ! A83   A(36,38,40)           119.0877         -DE/DX =    0.0                 !
 ! A84   A(36,38,43)           119.4666         -DE/DX =    0.0                 !
 ! A85   A(40,38,43)           121.4455         -DE/DX =    0.0                 !
 ! A86   A(37,39,41)           121.2865         -DE/DX =    0.0                 !
 ! A87   A(37,39,44)           119.0975         -DE/DX =    0.0                 !
 ! A88   A(41,39,44)           119.6113         -DE/DX =    0.0                 !
 ! A89   A(38,40,41)           121.6036         -DE/DX =    0.0                 !
 ! A90   A(38,40,45)           118.8384         -DE/DX =    0.0                 !
 ! A91   A(41,40,45)           119.5556         -DE/DX =    0.0                 !
 ! A92   A(39,41,40)           118.03           -DE/DX =    0.0                 !
 ! A93   A(39,41,60)           121.3363         -DE/DX =    0.0                 !
 ! A94   A(40,41,60)           120.6335         -DE/DX =    0.0                 !
 ! A95   A(23,46,47)           120.2834         -DE/DX =    0.0                 !
 ! A96   A(23,46,48)           119.0722         -DE/DX =    0.0                 !
 ! A97   A(47,46,48)           120.6443         -DE/DX =    0.0                 !
 ! A98   A(46,47,49)           119.3577         -DE/DX =    0.0                 !
 ! A99   A(46,47,52)           120.619          -DE/DX =    0.0                 !
 ! A100  A(49,47,52)           120.0092         -DE/DX =    0.0                 !
 ! A101  A(46,48,50)           119.06           -DE/DX =    0.0                 !
 ! A102  A(46,48,53)           119.5143         -DE/DX =    0.0                 !
 ! A103  A(50,48,53)           121.4255         -DE/DX =    0.0                 !
 ! A104  A(47,49,51)           121.2841         -DE/DX =    0.0                 !
 ! A105  A(47,49,54)           119.087          -DE/DX =    0.0                 !
 ! A106  A(51,49,54)           119.6242         -DE/DX =    0.0                 !
 ! A107  A(48,50,51)           121.6102         -DE/DX =    0.0                 !
 ! A108  A(48,50,55)           118.8249         -DE/DX =    0.0                 !
 ! A109  A(51,50,55)           119.5622         -DE/DX =    0.0                 !
 ! A110  A(49,51,50)           118.0349         -DE/DX =    0.0                 !
 ! A111  A(49,51,56)           121.3457         -DE/DX =    0.0                 !
 ! A112  A(50,51,56)           120.619          -DE/DX =    0.0                 !
 ! A113  A(51,56,57)           111.1746         -DE/DX =    0.0                 !
 ! A114  A(51,56,58)           111.4707         -DE/DX =    0.0                 !
 ! A115  A(51,56,59)           111.0001         -DE/DX =    0.0                 !
 ! A116  A(57,56,58)           107.9927         -DE/DX =    0.0                 !
 ! A117  A(57,56,59)           107.207          -DE/DX =    0.0                 !
 ! A118  A(58,56,59)           107.8132         -DE/DX =    0.0                 !
 ! A119  A(41,60,61)           111.1747         -DE/DX =    0.0                 !
 ! A120  A(41,60,62)           111.4563         -DE/DX =    0.0                 !
 ! A121  A(41,60,63)           111.0307         -DE/DX =    0.0                 !
 ! A122  A(61,60,62)           107.9711         -DE/DX =    0.0                 !
 ! A123  A(61,60,63)           107.2056         -DE/DX =    0.0                 !
 ! A124  A(62,60,63)           107.8194         -DE/DX =    0.0                 !
 ! A125  L(3,1,19,2,-1)        191.0514         -DE/DX =    0.0                 !
 ! A126  L(3,1,19,2,-2)        187.5965         -DE/DX =    0.0                 !
 ! D1    D(2,1,3,7)            -87.7009         -DE/DX =    0.0                 !
 ! D2    D(2,1,3,15)            80.5956         -DE/DX =    0.0                 !
 ! D3    D(4,1,3,7)            178.7023         -DE/DX =    0.0                 !
 ! D4    D(4,1,3,15)           -13.0012         -DE/DX =    0.0                 !
 ! D5    D(20,1,3,7)            81.0697         -DE/DX =    0.0                 !
 ! D6    D(20,1,3,15)         -110.6338         -DE/DX =    0.0                 !
 ! D7    D(21,1,3,7)             9.1574         -DE/DX =    0.0                 !
 ! D8    D(21,1,3,15)          177.4539         -DE/DX =    0.0                 !
 ! D9    D(2,1,4,5)             90.6263         -DE/DX =    0.0                 !
 ! D10   D(2,1,4,16)           -67.3017         -DE/DX =    0.0                 !
 ! D11   D(3,1,4,5)            172.9027         -DE/DX =    0.0                 !
 ! D12   D(3,1,4,16)            14.9746         -DE/DX =    0.0                 !
 ! D13   D(19,1,4,5)           -17.8797         -DE/DX =    0.0                 !
 ! D14   D(19,1,4,16)         -175.8077         -DE/DX =    0.0                 !
 ! D15   D(20,1,4,5)          -104.3053         -DE/DX =    0.0                 !
 ! D16   D(20,1,4,16)           97.7667         -DE/DX =    0.0                 !
 ! D17   D(21,1,4,5)          -154.72           -DE/DX =    0.0                 !
 ! D18   D(21,1,4,16)           47.352          -DE/DX =    0.0                 !
 ! D19   D(2,1,20,24)          127.6636         -DE/DX =    0.0                 !
 ! D20   D(2,1,20,32)          -63.4405         -DE/DX =    0.0                 !
 ! D21   D(3,1,20,24)           84.5999         -DE/DX =    0.0                 !
 ! D22   D(3,1,20,32)         -106.5042         -DE/DX =    0.0                 !
 ! D23   D(4,1,20,24)           13.1595         -DE/DX =    0.0                 !
 ! D24   D(4,1,20,32)         -177.9446         -DE/DX =    0.0                 !
 ! D25   D(19,1,20,24)         -86.1162         -DE/DX =    0.0                 !
 ! D26   D(19,1,20,32)          82.7797         -DE/DX =    0.0                 !
 ! D27   D(21,1,20,24)         177.2302         -DE/DX =    0.0                 !
 ! D28   D(21,1,20,32)         -13.8739         -DE/DX =    0.0                 !
 ! D29   D(2,1,21,22)          -22.7804         -DE/DX =    0.0                 !
 ! D30   D(2,1,21,33)         -175.5501         -DE/DX =    0.0                 !
 ! D31   D(3,1,21,22)         -105.8865         -DE/DX =    0.0                 !
 ! D32   D(3,1,21,33)          101.3438         -DE/DX =    0.0                 !
 ! D33   D(4,1,21,22)         -136.5334         -DE/DX =    0.0                 !
 ! D34   D(4,1,21,33)           70.6969         -DE/DX =    0.0                 !
 ! D35   D(19,1,21,22)          86.066          -DE/DX =    0.0                 !
 ! D36   D(19,1,21,33)         -66.7037         -DE/DX =    0.0                 !
 ! D37   D(20,1,21,22)         169.7563         -DE/DX =    0.0                 !
 ! D38   D(20,1,21,33)          16.9866         -DE/DX =    0.0                 !
 ! D39   D(1,3,7,8)            -10.258          -DE/DX =    0.0                 !
 ! D40   D(1,3,7,9)            168.48           -DE/DX =    0.0                 !
 ! D41   D(15,3,7,8)          -178.1781         -DE/DX =    0.0                 !
 ! D42   D(15,3,7,9)             0.5599         -DE/DX =    0.0                 !
 ! D43   D(1,3,15,13)         -170.0738         -DE/DX =    0.0                 !
 ! D44   D(1,3,15,16)            9.133          -DE/DX =    0.0                 !
 ! D45   D(7,3,15,13)           -0.9075         -DE/DX =    0.0                 !
 ! D46   D(7,3,15,16)          178.2993         -DE/DX =    0.0                 !
 ! D47   D(1,4,5,6)           -158.3372         -DE/DX =    0.0                 !
 ! D48   D(16,4,5,6)             0.5768         -DE/DX =    0.0                 !
 ! D49   D(1,4,16,15)          -16.4062         -DE/DX =    0.0                 !
 ! D50   D(1,4,16,17)          161.7528         -DE/DX =    0.0                 !
 ! D51   D(5,4,16,15)         -178.6556         -DE/DX =    0.0                 !
 ! D52   D(5,4,16,17)           -0.4966         -DE/DX =    0.0                 !
 ! D53   D(4,5,6,17)            -0.4507         -DE/DX =    0.0                 !
 ! D54   D(4,5,6,36)           177.8342         -DE/DX =    0.0                 !
 ! D55   D(5,6,17,16)            0.1442         -DE/DX =    0.0                 !
 ! D56   D(5,6,17,18)          176.9387         -DE/DX =    0.0                 !
 ! D57   D(36,6,17,16)        -177.9439         -DE/DX =    0.0                 !
 ! D58   D(36,6,17,18)          -1.1494         -DE/DX =    0.0                 !
 ! D59   D(5,6,36,37)          149.6302         -DE/DX =    0.0                 !
 ! D60   D(5,6,36,38)          -30.3707         -DE/DX =    0.0                 !
 ! D61   D(17,6,36,37)         -32.4334         -DE/DX =    0.0                 !
 ! D62   D(17,6,36,38)         147.5658         -DE/DX =    0.0                 !
 ! D63   D(3,7,9,10)          -179.4376         -DE/DX =    0.0                 !
 ! D64   D(3,7,9,11)             0.0099         -DE/DX =    0.0                 !
 ! D65   D(8,7,9,10)            -0.7654         -DE/DX =    0.0                 !
 ! D66   D(8,7,9,11)           178.6821         -DE/DX =    0.0                 !
 ! D67   D(7,9,11,12)         -179.8216         -DE/DX =    0.0                 !
 ! D68   D(7,9,11,13)           -0.2425         -DE/DX =    0.0                 !
 ! D69   D(10,9,11,12)          -0.3815         -DE/DX =    0.0                 !
 ! D70   D(10,9,11,13)         179.1976         -DE/DX =    0.0                 !
 ! D71   D(9,11,13,14)        -179.5988         -DE/DX =    0.0                 !
 ! D72   D(9,11,13,15)          -0.0849         -DE/DX =    0.0                 !
 ! D73   D(12,11,13,14)         -0.0182         -DE/DX =    0.0                 !
 ! D74   D(12,11,13,15)        179.4957         -DE/DX =    0.0                 !
 ! D75   D(11,13,15,3)           0.6788         -DE/DX =    0.0                 !
 ! D76   D(11,13,15,16)       -178.458          -DE/DX =    0.0                 !
 ! D77   D(14,13,15,3)        -179.8054         -DE/DX =    0.0                 !
 ! D78   D(14,13,15,16)          1.0579         -DE/DX =    0.0                 !
 ! D79   D(3,15,16,4)            4.2377         -DE/DX =    0.0                 !
 ! D80   D(3,15,16,17)        -173.3441         -DE/DX =    0.0                 !
 ! D81   D(13,15,16,4)        -176.5659         -DE/DX =    0.0                 !
 ! D82   D(13,15,16,17)          5.8523         -DE/DX =    0.0                 !
 ! D83   D(4,16,17,6)            0.2012         -DE/DX =    0.0                 !
 ! D84   D(4,16,17,18)        -176.1203         -DE/DX =    0.0                 !
 ! D85   D(15,16,17,6)         177.9917         -DE/DX =    0.0                 !
 ! D86   D(15,16,17,18)          1.6701         -DE/DX =    0.0                 !
 ! D87   D(1,20,24,25)          -9.8035         -DE/DX =    0.0                 !
 ! D88   D(1,20,24,26)         169.0955         -DE/DX =    0.0                 !
 ! D89   D(32,20,24,25)       -178.4322         -DE/DX =    0.0                 !
 ! D90   D(32,20,24,26)          0.4668         -DE/DX =    0.0                 !
 ! D91   D(1,20,32,30)        -170.4817         -DE/DX =    0.0                 !
 ! D92   D(1,20,32,33)           8.6628         -DE/DX =    0.0                 !
 ! D93   D(24,20,32,30)         -0.9244         -DE/DX =    0.0                 !
 ! D94   D(24,20,32,33)        178.2201         -DE/DX =    0.0                 !
 ! D95   D(1,21,22,23)        -152.8295         -DE/DX =    0.0                 !
 ! D96   D(33,21,22,23)          0.6695         -DE/DX =    0.0                 !
 ! D97   D(1,21,33,32)         -19.6645         -DE/DX =    0.0                 !
 ! D98   D(1,21,33,34)         157.803          -DE/DX =    0.0                 !
 ! D99   D(22,21,33,32)       -178.0788         -DE/DX =    0.0                 !
 ! D100  D(22,21,33,34)         -0.6113         -DE/DX =    0.0                 !
 ! D101  D(21,22,23,34)         -0.4863         -DE/DX =    0.0                 !
 ! D102  D(21,22,23,46)        177.6279         -DE/DX =    0.0                 !
 ! D103  D(22,23,34,33)          0.1103         -DE/DX =    0.0                 !
 ! D104  D(22,23,34,35)        176.6372         -DE/DX =    0.0                 !
 ! D105  D(46,23,34,33)       -177.7872         -DE/DX =    0.0                 !
 ! D106  D(46,23,34,35)         -1.2603         -DE/DX =    0.0                 !
 ! D107  D(22,23,46,47)        150.9013         -DE/DX =    0.0                 !
 ! D108  D(22,23,46,48)        -29.0698         -DE/DX =    0.0                 !
 ! D109  D(34,23,46,47)        -31.3681         -DE/DX =    0.0                 !
 ! D110  D(34,23,46,48)        148.6607         -DE/DX =    0.0                 !
 ! D111  D(20,24,26,27)       -179.4534         -DE/DX =    0.0                 !
 ! D112  D(20,24,26,28)          0.1368         -DE/DX =    0.0                 !
 ! D113  D(25,24,26,27)         -0.6134         -DE/DX =    0.0                 !
 ! D114  D(25,24,26,28)        178.9768         -DE/DX =    0.0                 !
 ! D115  D(24,26,28,29)        179.994          -DE/DX =    0.0                 !
 ! D116  D(24,26,28,30)         -0.2915         -DE/DX =    0.0                 !
 ! D117  D(27,26,28,29)         -0.421          -DE/DX =    0.0                 !
 ! D118  D(27,26,28,30)        179.2935         -DE/DX =    0.0                 !
 ! D119  D(26,28,30,31)       -179.898          -DE/DX =    0.0                 !
 ! D120  D(26,28,30,32)         -0.1369         -DE/DX =    0.0                 !
 ! D121  D(29,28,30,31)         -0.1824         -DE/DX =    0.0                 !
 ! D122  D(29,28,30,32)        179.5787         -DE/DX =    0.0                 !
 ! D123  D(28,30,32,20)          0.7662         -DE/DX =    0.0                 !
 ! D124  D(28,30,32,33)       -178.3042         -DE/DX =    0.0                 !
 ! D125  D(31,30,32,20)       -179.4721         -DE/DX =    0.0                 !
 ! D126  D(31,30,32,33)          1.4575         -DE/DX =    0.0                 !
 ! D127  D(20,32,33,21)          7.3418         -DE/DX =    0.0                 !
 ! D128  D(20,32,33,34)       -169.3458         -DE/DX =    0.0                 !
 ! D129  D(30,32,33,21)       -173.5248         -DE/DX =    0.0                 !
 ! D130  D(30,32,33,34)          9.7877         -DE/DX =    0.0                 !
 ! D131  D(21,33,34,23)          0.288          -DE/DX =    0.0                 !
 ! D132  D(21,33,34,35)       -175.7217         -DE/DX =    0.0                 !
 ! D133  D(32,33,34,23)        177.2681         -DE/DX =    0.0                 !
 ! D134  D(32,33,34,35)          1.2584         -DE/DX =    0.0                 !
 ! D135  D(6,36,37,39)         179.1452         -DE/DX =    0.0                 !
 ! D136  D(6,36,37,42)          -2.2073         -DE/DX =    0.0                 !
 ! D137  D(38,36,37,39)         -0.854          -DE/DX =    0.0                 !
 ! D138  D(38,36,37,42)        177.7935         -DE/DX =    0.0                 !
 ! D139  D(6,36,38,40)        -179.8319         -DE/DX =    0.0                 !
 ! D140  D(6,36,38,43)           0.2867         -DE/DX =    0.0                 !
 ! D141  D(37,36,38,40)          0.1673         -DE/DX =    0.0                 !
 ! D142  D(37,36,38,43)       -179.7141         -DE/DX =    0.0                 !
 ! D143  D(36,37,39,41)          0.8061         -DE/DX =    0.0                 !
 ! D144  D(36,37,39,44)       -179.9901         -DE/DX =    0.0                 !
 ! D145  D(42,37,39,41)       -177.8483         -DE/DX =    0.0                 !
 ! D146  D(42,37,39,44)          1.3555         -DE/DX =    0.0                 !
 ! D147  D(36,38,40,41)          0.5922         -DE/DX =    0.0                 !
 ! D148  D(36,38,40,45)       -179.9856         -DE/DX =    0.0                 !
 ! D149  D(43,38,40,41)       -179.5289         -DE/DX =    0.0                 !
 ! D150  D(43,38,40,45)         -0.1066         -DE/DX =    0.0                 !
 ! D151  D(37,39,41,40)         -0.0709         -DE/DX =    0.0                 !
 ! D152  D(37,39,41,60)       -179.9276         -DE/DX =    0.0                 !
 ! D153  D(44,39,41,40)       -179.2706         -DE/DX =    0.0                 !
 ! D154  D(44,39,41,60)          0.8726         -DE/DX =    0.0                 !
 ! D155  D(38,40,41,39)         -0.6376         -DE/DX =    0.0                 !
 ! D156  D(38,40,41,60)        179.2202         -DE/DX =    0.0                 !
 ! D157  D(45,40,41,39)        179.9442         -DE/DX =    0.0                 !
 ! D158  D(45,40,41,60)         -0.198          -DE/DX =    0.0                 !
 ! D159  D(39,41,60,61)       -125.0322         -DE/DX =    0.0                 !
 ! D160  D(39,41,60,62)         -4.5174         -DE/DX =    0.0                 !
 ! D161  D(39,41,60,63)        115.7065         -DE/DX =    0.0                 !
 ! D162  D(40,41,60,61)         55.1147         -DE/DX =    0.0                 !
 ! D163  D(40,41,60,62)        175.6295         -DE/DX =    0.0                 !
 ! D164  D(40,41,60,63)        -64.1465         -DE/DX =    0.0                 !
 ! D165  D(23,46,47,49)        179.1308         -DE/DX =    0.0                 !
 ! D166  D(23,46,47,52)         -2.2358         -DE/DX =    0.0                 !
 ! D167  D(48,46,47,49)         -0.8985         -DE/DX =    0.0                 !
 ! D168  D(48,46,47,52)        177.7349         -DE/DX =    0.0                 !
 ! D169  D(23,46,48,50)       -179.835          -DE/DX =    0.0                 !
 ! D170  D(23,46,48,53)          0.3286         -DE/DX =    0.0                 !
 ! D171  D(47,46,48,50)          0.1939         -DE/DX =    0.0                 !
 ! D172  D(47,46,48,53)       -179.6424         -DE/DX =    0.0                 !
 ! D173  D(46,47,49,51)          0.8226         -DE/DX =    0.0                 !
 ! D174  D(46,47,49,54)       -179.9674         -DE/DX =    0.0                 !
 ! D175  D(52,47,49,51)       -177.8193         -DE/DX =    0.0                 !
 ! D176  D(52,47,49,54)          1.3908         -DE/DX =    0.0                 !
 ! D177  D(46,48,50,51)          0.612          -DE/DX =    0.0                 !
 ! D178  D(46,48,50,55)       -179.9813         -DE/DX =    0.0                 !
 ! D179  D(53,48,50,51)       -179.5549         -DE/DX =    0.0                 !
 ! D180  D(53,48,50,55)         -0.1481         -DE/DX =    0.0                 !
 ! D181  D(47,49,51,50)         -0.0429         -DE/DX =    0.0                 !
 ! D182  D(47,49,51,56)       -179.8194         -DE/DX =    0.0                 !
 ! D183  D(54,49,51,50)       -179.2488         -DE/DX =    0.0                 !
 ! D184  D(54,49,51,56)          0.9747         -DE/DX =    0.0                 !
 ! D185  D(48,50,51,49)         -0.6842         -DE/DX =    0.0                 !
 ! D186  D(48,50,51,56)        179.094          -DE/DX =    0.0                 !
 ! D187  D(55,50,51,49)        179.9133         -DE/DX =    0.0                 !
 ! D188  D(55,50,51,56)         -0.3085         -DE/DX =    0.0                 !
 ! D189  D(49,51,56,57)       -125.9759         -DE/DX =    0.0                 !
 ! D190  D(49,51,56,58)         -5.4238         -DE/DX =    0.0                 !
 ! D191  D(49,51,56,59)        114.7813         -DE/DX =    0.0                 !
 ! D192  D(50,51,56,57)         54.2533         -DE/DX =    0.0                 !
 ! D193  D(50,51,56,58)        174.8055         -DE/DX =    0.0                 !
 ! D194  D(50,51,56,59)        -64.9894         -DE/DX =    0.0                 !
 --------------------------------------------------------------------------------
 Lowest energy point so far.  Saving SCF results.
 GradGradGradGradGradGradGradGradGradGradGradGradGradGradGradGradGradGrad

 Largest change from initial coordinates is atom   56       0.000 Angstoms.
 Leave Link  103 at Sat Oct 20 10:38:56 2018, MaxMem=   838860800 cpu:         6.7
 (Enter /soft/sl6.3/x86_64/gaussian/g09_d01/g09/l202.exe)
 Stoichiometry    C28H24Cl2FeN8(5)
 Framework group  C1[X(C28H24Cl2FeN8)]
 Deg. of freedom   183
 Full point group                 C1      NOp   1
 RotChk:  IX=0 Diff= 3.88D-16
 Largest Abelian subgroup         C1      NOp   1
 Largest concise Abelian subgroup C1      NOp   1
                         Standard orientation:                         
 ---------------------------------------------------------------------
 Center     Atomic      Atomic             Coordinates (Angstroms)
 Number     Number       Type             X           Y           Z
 ---------------------------------------------------------------------
      1         26           0        0.022493   -0.153049   -0.066722
      2         17           0        0.048128   -1.648478    1.812344
      3          7           0        0.357906    1.482112    1.594518
      4          7           0        2.195959    0.191567    0.115443
      5          7           0        3.194821   -0.429335   -0.429887
      6          7           0        4.276532   -0.180504    0.335495
      7          6           0       -0.606428    2.102682    2.276757
      8          1           0       -1.615474    1.945741    1.914598
      9          6           0       -0.359026    2.883949    3.399806
     10          1           0       -1.179175    3.359012    3.923022
     11          6           0        0.956524    3.025330    3.832357
     12          1           0        1.190613    3.623546    4.705307
     13          6           0        1.967253    2.380164    3.133021
     14          1           0        3.000170    2.464803    3.447663
     15          6           0        1.629290    1.608813    2.019000
     16          6           0        2.607741    0.863995    1.233641
     17          6           0        3.954310    0.624321    1.383045
     18          1           0        4.665493    0.902513    2.139701
     19         17           0       -0.007625   -1.441736   -2.014840
     20          7           0       -0.379697    1.655200   -1.473419
     21          7           0       -2.207209    0.249457   -0.064886
     22          7           0       -3.195752   -0.438185    0.412967
     23          7           0       -4.281098   -0.129847   -0.322009
     24          6           0        0.572341    2.344533   -2.103398
     25          1           0        1.590133    2.125234   -1.801940
     26          6           0        0.299913    3.272844   -3.102769
     27          1           0        1.109345    3.800977   -3.590615
     28          6           0       -1.027440    3.492835   -3.458013
     29          1           0       -1.281408    4.207944   -4.231856
     30          6           0       -2.026235    2.777406   -2.810139
     31          1           0       -3.068233    2.925696   -3.066053
     32          6           0       -1.662998    1.857732   -1.824294
     33          6           0       -2.629905    1.027773   -1.107092
     34          6           0       -3.972676    0.783951   -1.282316
     35          1           0       -4.688029    1.123352   -2.009446
     36          6           0        5.532835   -0.773593    0.010912
     37          6           0        6.719888   -0.116069    0.319437
     38          6           0        5.553180   -2.018762   -0.618454
     39          6           0        7.935651   -0.720361    0.010286
     40          6           0        6.775442   -2.596900   -0.930821
     41          6           0        7.987115   -1.966377   -0.618608
     42          1           0        6.702824    0.866489    0.775835
     43          1           0        4.619208   -2.511348   -0.853964
     44          1           0        8.858013   -0.204021    0.252856
     45          1           0        6.786535   -3.564924   -1.420294
     46          6           0       -5.527309   -0.776033   -0.062225
     47          6           0       -6.726067   -0.120424   -0.325839
     48          6           0       -5.524226   -2.070316    0.458815
     49          6           0       -7.930348   -0.775571   -0.082294
     50          6           0       -6.735732   -2.699498    0.707998
     51          6           0       -7.958732   -2.071560    0.437334
     52          1           0       -6.728342    0.897818   -0.696028
     53          1           0       -4.581570   -2.560701    0.662316
     54          1           0       -8.862002   -0.260689   -0.289821
     55          1           0       -6.728886   -3.705637    1.113390
     56          6           0       -9.262670   -2.784212    0.697977
     57          1           0       -9.317891   -3.142035    1.729979
     58          1           0      -10.117956   -2.129403    0.521959
     59          1           0       -9.369628   -3.657135    0.046464
     60          6           0        9.303806   -2.622907   -0.952645
     61          1           0        9.361209   -2.874977   -2.015437
     62          1           0       10.146534   -1.971164   -0.715118
     63          1           0        9.431934   -3.553904   -0.391737
 ---------------------------------------------------------------------
 Rotational constants (GHZ):      0.1473520      0.0388294      0.0379672
 Leave Link  202 at Sat Oct 20 10:38:56 2018, MaxMem=   838860800 cpu:         0.1
 (Enter /soft/sl6.3/x86_64/gaussian/g09_d01/g09/l9999.exe)
 1\1\GINC-NODE0402\FOpt\UB3LYP\6-311G(d,p)\C28H24Cl2Fe1N8(5)\CONRADJ\20
 -Oct-2018\0\\#p b3lyp/6-311G(d,p) opt scf=(conver=8)\\Comment:\\0,5\Fe
 ,0.022493,-0.153049,-0.066722\Cl,0.048128,-1.648478,1.812344\N,0.35790
 6,1.482112,1.594518\N,2.195959,0.191567,0.115443\N,3.194821,-0.429335,
 -0.429887\N,4.276532,-0.180504,0.335495\C,-0.606428,2.102682,2.276757\
 H,-1.615474,1.945741,1.914598\C,-0.359026,2.883949,3.399806\H,-1.17917
 5,3.359012,3.923022\C,0.956524,3.02533,3.832357\H,1.190613,3.623546,4.
 705307\C,1.967253,2.380164,3.133021\H,3.00017,2.464803,3.447663\C,1.62
 929,1.608813,2.019\C,2.607741,0.863995,1.233641\C,3.95431,0.624321,1.3
 83045\H,4.665493,0.902513,2.139701\Cl,-0.007625,-1.441736,-2.01484\N,-
 0.379697,1.6552,-1.473419\N,-2.207209,0.249457,-0.064886\N,-3.195752,-
 0.438185,0.412967\N,-4.281098,-0.129847,-0.322009\C,0.572341,2.344533,
 -2.103398\H,1.590133,2.125234,-1.80194\C,0.299913,3.272844,-3.102769\H
 ,1.109345,3.800977,-3.590615\C,-1.02744,3.492835,-3.458013\H,-1.281408
 ,4.207944,-4.231856\C,-2.026235,2.777406,-2.810139\H,-3.068233,2.92569
 6,-3.066053\C,-1.662998,1.857732,-1.824294\C,-2.629905,1.027773,-1.107
 092\C,-3.972676,0.783951,-1.282316\H,-4.688029,1.123352,-2.009446\C,5.
 532835,-0.773593,0.010912\C,6.719888,-0.116069,0.319437\C,5.55318,-2.0
 18762,-0.618454\C,7.935651,-0.720361,0.010286\C,6.775442,-2.5969,-0.93
 0821\C,7.987115,-1.966377,-0.618608\H,6.702824,0.866489,0.775835\H,4.6
 19208,-2.511348,-0.853964\H,8.858013,-0.204021,0.252856\H,6.786535,-3.
 564924,-1.420294\C,-5.527309,-0.776033,-0.062225\C,-6.726067,-0.120424
 ,-0.325839\C,-5.524226,-2.070316,0.458815\C,-7.930348,-0.775571,-0.082
 294\C,-6.735732,-2.699498,0.707998\C,-7.958732,-2.07156,0.437334\H,-6.
 728342,0.897818,-0.696028\H,-4.58157,-2.560701,0.662316\H,-8.862002,-0
 .260689,-0.289821\H,-6.728886,-3.705637,1.11339\C,-9.26267,-2.784212,0
 .697977\H,-9.317891,-3.142035,1.729979\H,-10.117956,-2.129403,0.521959
 \H,-9.369628,-3.657135,0.046464\C,9.303806,-2.622907,-0.952645\H,9.361
 209,-2.874977,-2.015437\H,10.146534,-1.971164,-0.715118\H,9.431934,-3.
 553904,-0.391737\\Version=AS64L-G09RevD.01\State=5-A\HF=-3704.0608469\
 S2=6.022498\S2-1=0.\S2A=6.000073\RMSD=8.036e-09\RMSF=3.047e-06\Dipole=
 -0.1523465,4.5823433,0.0519074\Quadrupole=55.5363033,-22.9369238,-32.5
 993795,-0.2306069,9.2272016,0.5207206\PG=C01 [X(C28H24Cl2Fe1N8)]\\@


 DEMOCRATS BUY MOST OF THE BOOKS THAT HAVE BEEN
 BANNED; REPUBLICANS FORM CENSORSHIP COMMITTEES AND
 READ THEM AS A GROUP.
 Job cpu time:       0 days  9 hours 48 minutes 34.6 seconds.
 File lengths (MBytes):  RWF=    733 Int=      0 D2E=      0 Chk=     65 Scr=      1
 Normal termination of Gaussian 09 at Sat Oct 20 10:38:56 2018.
