# Supplementary material for: DFT and CV data of 4-phenyl-substituted dichloro(bis{2-[1-(phenyl)-1H-1,2,3-triazol-4-yl-κN3]pyridine-κN})iron(II) coordination compounds
Source: Data Brief. 2018 Oct 27;21:1458–71. doi: 10.1016/j.dib.2018.10.085 (PMC6234228; doi:10.1016/j.dib.2018.10.085)
Supplement: Supplementary file 2 — Supplementary material. [file mmc2.zip › DIB_DFT_files_Fe/FeCl2L12_Me_cis2.log]

 Entering Gaussian System, Link 0=g09
 Input=FeCl2L12_Me_cis2.com
 Output=FeCl2L12_Me_cis2.log
 Initial command:
 /soft/sl6.3/x86_64/gaussian/g09_d01/g09/l1.exe "/scratch/conradj/558858.ui.FeCl2L12_Me_cis2/Gau-64607.inp" -scrdir="/scratch/conradj/558858.ui.FeCl2L12_Me_cis2/"
 Default linda workers:  node0405-ib,node0406-ib
 Default is to use  16 SMP processors on each worker.
 Entering Link 1 = /soft/sl6.3/x86_64/gaussian/g09_d01/g09/l1.exe PID=     64608.
  
 Copyright (c) 1988,1990,1992,1993,1995,1998,2003,2009,2013,
            Gaussian, Inc.  All Rights Reserved.
  
 This is part of the Gaussian(R) 09 program.  It is based on
 the Gaussian(R) 03 system (copyright 2003, Gaussian, Inc.),
 the Gaussian(R) 98 system (copyright 1998, Gaussian, Inc.),
 the Gaussian(R) 94 system (copyright 1995, Gaussian, Inc.),
 the Gaussian 92(TM) system (copyright 1992, Gaussian, Inc.),
 the Gaussian 90(TM) system (copyright 1990, Gaussian, Inc.),
 the Gaussian 88(TM) system (copyright 1988, Gaussian, Inc.),
 the Gaussian 86(TM) system (copyright 1986, Carnegie Mellon
 University), and the Gaussian 82(TM) system (copyright 1983,
 Carnegie Mellon University). Gaussian is a federally registered
 trademark of Gaussian, Inc.
  
 This software contains proprietary and confidential information,
 including trade secrets, belonging to Gaussian, Inc.
  
 This software is provided under written license and may be
 used, copied, transmitted, or stored only in accord with that
 written license.
  
 The following legend is applicable only to US Government
 contracts under FAR:
  
                    RESTRICTED RIGHTS LEGEND
  
 Use, reproduction and disclosure by the US Government is
 subject to restrictions as set forth in subparagraphs (a)
 and (c) of the Commercial Computer Software - Restricted
 Rights clause in FAR 52.227-19.
  
 Gaussian, Inc.
 340 Quinnipiac St., Bldg. 40, Wallingford CT 06492
  
  
 ---------------------------------------------------------------
 Warning -- This program may not be used in any manner that
 competes with the business of Gaussian, Inc. or will provide
 assistance to any competitor of Gaussian, Inc.  The licensee
 of this program is prohibited from giving any competitor of
 Gaussian, Inc. access to this program.  By using this program,
 the user acknowledges that Gaussian, Inc. is engaged in the
 business of creating and licensing software in the field of
 computational chemistry and represents and warrants to the
 licensee that it is not a competitor of Gaussian, Inc. and that
 it will not use this program in any manner prohibited above.
 ---------------------------------------------------------------
  

 Cite this work as:
 Gaussian 09, Revision D.01,
 M. J. Frisch, G. W. Trucks, H. B. Schlegel, G. E. Scuseria, 
 M. A. Robb, J. R. Cheeseman, G. Scalmani, V. Barone, B. Mennucci, 
 G. A. Petersson, H. Nakatsuji, M. Caricato, X. Li, H. P. Hratchian, 
 A. F. Izmaylov, J. Bloino, G. Zheng, J. L. Sonnenberg, M. Hada, 
 M. Ehara, K. Toyota, R. Fukuda, J. Hasegawa, M. Ishida, T. Nakajima, 
 Y. Honda, O. Kitao, H. Nakai, T. Vreven, J. A. Montgomery, Jr., 
 J. E. Peralta, F. Ogliaro, M. Bearpark, J. J. Heyd, E. Brothers, 
 K. N. Kudin, V. N. Staroverov, T. Keith, R. Kobayashi, J. Normand, 
 K. Raghavachari, A. Rendell, J. C. Burant, S. S. Iyengar, J. Tomasi, 
 M. Cossi, N. Rega, J. M. Millam, M. Klene, J. E. Knox, J. B. Cross, 
 V. Bakken, C. Adamo, J. Jaramillo, R. Gomperts, R. E. Stratmann, 
 O. Yazyev, A. J. Austin, R. Cammi, C. Pomelli, J. W. Ochterski, 
 R. L. Martin, K. Morokuma, V. G. Zakrzewski, G. A. Voth, 
 P. Salvador, J. J. Dannenberg, S. Dapprich, A. D. Daniels, 
 O. Farkas, J. B. Foresman, J. V. Ortiz, J. Cioslowski, 
 and D. J. Fox, Gaussian, Inc., Wallingford CT, 2013.
 
 ******************************************
 Gaussian 09:  AS64L-G09RevD.01 24-Apr-2013
                20-Oct-2018 
 ******************************************
 %chk=FeCl2L12_Me_cis2.chk
 SetLPE:  input flags="-opt 'Tsnet.Node.lindarsharg: ssh' "
 SetLPE:    new flags="-opt 'Tsnet.Node.lindarsharg: ssh'  -nodelist 'node0405-ib node0406-ib'"
 Will use up to    2 processors via Linda.
 ---------------------------------------
 #p b3lyp/6-311G(d,p) opt scf=(conver=8)
 ---------------------------------------
 1/14=-1,18=20,19=15,26=3,38=1/1,3;
 2/9=110,12=2,17=6,18=5,40=1/2;
 3/5=4,6=6,7=101,11=2,16=1,25=1,30=1,71=1,74=-5/1,2,3;
 4//1;
 5/5=2,6=8,38=5/2;
 6/7=2,8=2,9=2,10=2,28=1/1;
 7//1,2,3,16;
 1/14=-1,18=20,19=15,26=3/3(2);
 2/9=110/2;
 99//99;
 2/9=110/2;
 3/5=4,6=6,7=101,11=2,16=1,25=1,30=1,71=1,74=-5/1,2,3;
 4/5=5,16=3,69=1/1;
 5/5=2,6=8,38=5/2;
 7//1,2,3,16;
 1/14=-1,18=20,19=15,26=3/3(-5);
 2/9=110/2;
 6/7=2,8=2,9=2,10=2,19=2,28=1/1;
 99/9=1/99;
 Leave Link    1 at Sat Oct 20 10:00:59 2018, MaxMem=           0 cpu:         1.3
 (Enter /soft/sl6.3/x86_64/gaussian/g09_d01/g09/l101.exe)
 --------
 Comment:
 --------
 Symbolic Z-matrix:
 Charge =  0 Multiplicity = 5
 26                   -0.13942  -1.637    -0.56008 
 17                   -0.14379  -0.90831  -2.77227 
 7                    -2.14692  -2.70925  -0.80607 
 7                    -1.7855   -0.10011  -0.16538 
 7                    -1.79585   1.16995   0.0787 
 7                    -3.05236   1.60596  -0.15403 
 6                    -2.23745  -4.00178  -1.13487 
 1                    -1.31039  -4.56079  -1.04929 
 6                    -3.43126  -4.57903  -1.5592 
 1                    -3.46022  -5.62919  -1.82063 
 6                    -4.56602  -3.77964  -1.64646 
 1                    -5.51096  -4.19543  -1.97723 
 6                    -4.47443  -2.43343  -1.31149 
 1                    -5.34002  -1.78581  -1.37919 
 6                    -3.24121  -1.92903  -0.89816 
 6                    -3.02771  -0.52377  -0.54578 
 6                    -3.85288   0.57822  -0.54493 
 1                    -4.88233   0.72274  -0.8194 
 17                    1.03052  -3.77218  -0.34629 
 7                    -0.125    -1.74805   1.78938 
 7                     1.62721  -0.55504   0.12704 
 7                     2.59335   0.00611  -0.52539 
 7                     3.56219   0.2858    0.37122 
 6                    -1.03974  -2.34647   2.55405 
 1                    -1.90914  -2.73455   2.03544 
 6                    -0.9014   -2.49359   3.92917 
 1                    -1.6704   -2.9943    4.50369 
 6                     0.24737  -1.99195   4.53572 
 1                     0.39569  -2.08952   5.60493 
 6                     1.20578  -1.36838   3.74966 
 1                     2.11094  -0.97073   4.19194 
 6                     0.98779  -1.26577   2.37315 
 6                     1.9386   -0.6461    1.4562 
 6                     3.1939   -0.10631   1.61978 
 1                     3.84166  -0.01085   2.47234 
 6                    -3.37711   2.98731  -0.01044 
 6                    -4.63044   3.36661   0.46175 
 6                    -2.4261    3.94985  -0.34818 
 6                    -4.93567   4.71965   0.57936 
 6                    -2.74467   5.294    -0.20992 
 6                    -4.00324   5.70563   0.24692 
 1                    -5.35494   2.61722   0.75761 
 1                    -1.45743   3.63527  -0.71302 
 1                    -5.91301   5.00959   0.94946 
 1                    -2.00189   6.03924  -0.47386 
 6                     4.78154   0.88614  -0.06117 
 6                     5.50691   1.70338   0.80063 
 6                     5.23507   0.64465  -1.35867 
 6                     6.70283   2.26706   0.36353 
 6                     6.42205   1.22764  -1.77909 
 6                     7.18154   2.04227  -0.92896 
 1                     5.13714   1.92125   1.79538 
 1                     4.65346   0.01234  -2.016 
 1                     7.26337   2.9036    1.03946 
 1                     6.76936   1.03751  -2.7891 
 6                    -4.34125   7.17176   0.35821 
 1                    -4.50489   7.61132  -0.63126 
 1                    -5.24856   7.3287    0.94436 
 1                    -3.53048   7.73154   0.83154 
 6                     8.47545   2.65515  -1.40495 
 1                     8.92366   3.28806  -0.63694 
 1                     9.20345   1.88207  -1.66935 
 1                     8.31701   3.26863  -2.29678 
 
 Add virtual bond connecting atoms N21        and Fe1        Dist= 4.12D+00.
 Add virtual bond connecting atoms N3         and Fe1        Dist= 4.33D+00.
 Add virtual bond connecting atoms N4         and Fe1        Dist= 4.32D+00.
 NAtoms=     63 NQM=       63 NQMF=       0 NMMI=      0 NMMIF=      0
                NMic=       0 NMicF=      0.
                    Isotopes and Nuclear Properties:
 (Nuclear quadrupole moments (NQMom) in fm**2, nuclear magnetic moments (NMagM)
  in nuclear magnetons)

  Atom         1           2           3           4           5           6           7           8           9          10
 IAtWgt=          56          35          14          14          14          14          12           1          12           1
 AtmWgt=  55.9349393  34.9688527  14.0030740  14.0030740  14.0030740  14.0030740  12.0000000   1.0078250  12.0000000   1.0078250
 NucSpn=           0           3           2           2           2           2           0           1           0           1
 AtZEff=   0.0000000   0.0000000   0.0000000   0.0000000   0.0000000   0.0000000   0.0000000   0.0000000   0.0000000   0.0000000
 NQMom=    0.0000000  -8.1650000   2.0440000   2.0440000   2.0440000   2.0440000   0.0000000   0.0000000   0.0000000   0.0000000
 NMagM=    0.0000000   0.8218740   0.4037610   0.4037610   0.4037610   0.4037610   0.0000000   2.7928460   0.0000000   2.7928460
 AtZNuc=  26.0000000  17.0000000   7.0000000   7.0000000   7.0000000   7.0000000   6.0000000   1.0000000   6.0000000   1.0000000

  Atom        11          12          13          14          15          16          17          18          19          20
 IAtWgt=          12           1          12           1          12          12          12           1          35          14
 AtmWgt=  12.0000000   1.0078250  12.0000000   1.0078250  12.0000000  12.0000000  12.0000000   1.0078250  34.9688527  14.0030740
 NucSpn=           0           1           0           1           0           0           0           1           3           2
 AtZEff=   0.0000000   0.0000000   0.0000000   0.0000000   0.0000000   0.0000000   0.0000000   0.0000000   0.0000000   0.0000000
 NQMom=    0.0000000   0.0000000   0.0000000   0.0000000   0.0000000   0.0000000   0.0000000   0.0000000  -8.1650000   2.0440000
 NMagM=    0.0000000   2.7928460   0.0000000   2.7928460   0.0000000   0.0000000   0.0000000   2.7928460   0.8218740   0.4037610
 AtZNuc=   6.0000000   1.0000000   6.0000000   1.0000000   6.0000000   6.0000000   6.0000000   1.0000000  17.0000000   7.0000000

  Atom        21          22          23          24          25          26          27          28          29          30
 IAtWgt=          14          14          14          12           1          12           1          12           1          12
 AtmWgt=  14.0030740  14.0030740  14.0030740  12.0000000   1.0078250  12.0000000   1.0078250  12.0000000   1.0078250  12.0000000
 NucSpn=           2           2           2           0           1           0           1           0           1           0
 AtZEff=   0.0000000   0.0000000   0.0000000   0.0000000   0.0000000   0.0000000   0.0000000   0.0000000   0.0000000   0.0000000
 NQMom=    2.0440000   2.0440000   2.0440000   0.0000000   0.0000000   0.0000000   0.0000000   0.0000000   0.0000000   0.0000000
 NMagM=    0.4037610   0.4037610   0.4037610   0.0000000   2.7928460   0.0000000   2.7928460   0.0000000   2.7928460   0.0000000
 AtZNuc=   7.0000000   7.0000000   7.0000000   6.0000000   1.0000000   6.0000000   1.0000000   6.0000000   1.0000000   6.0000000

  Atom        31          32          33          34          35          36          37          38          39          40
 IAtWgt=           1          12          12          12           1          12          12          12          12          12
 AtmWgt=   1.0078250  12.0000000  12.0000000  12.0000000   1.0078250  12.0000000  12.0000000  12.0000000  12.0000000  12.0000000
 NucSpn=           1           0           0           0           1           0           0           0           0           0
 AtZEff=   0.0000000   0.0000000   0.0000000   0.0000000   0.0000000   0.0000000   0.0000000   0.0000000   0.0000000   0.0000000
 NQMom=    0.0000000   0.0000000   0.0000000   0.0000000   0.0000000   0.0000000   0.0000000   0.0000000   0.0000000   0.0000000
 NMagM=    2.7928460   0.0000000   0.0000000   0.0000000   2.7928460   0.0000000   0.0000000   0.0000000   0.0000000   0.0000000
 AtZNuc=   1.0000000   6.0000000   6.0000000   6.0000000   1.0000000   6.0000000   6.0000000   6.0000000   6.0000000   6.0000000

  Atom        41          42          43          44          45          46          47          48          49          50
 IAtWgt=          12           1           1           1           1          12          12          12          12          12
 AtmWgt=  12.0000000   1.0078250   1.0078250   1.0078250   1.0078250  12.0000000  12.0000000  12.0000000  12.0000000  12.0000000
 NucSpn=           0           1           1           1           1           0           0           0           0           0
 AtZEff=   0.0000000   0.0000000   0.0000000   0.0000000   0.0000000   0.0000000   0.0000000   0.0000000   0.0000000   0.0000000
 NQMom=    0.0000000   0.0000000   0.0000000   0.0000000   0.0000000   0.0000000   0.0000000   0.0000000   0.0000000   0.0000000
 NMagM=    0.0000000   2.7928460   2.7928460   2.7928460   2.7928460   0.0000000   0.0000000   0.0000000   0.0000000   0.0000000
 AtZNuc=   6.0000000   1.0000000   1.0000000   1.0000000   1.0000000   6.0000000   6.0000000   6.0000000   6.0000000   6.0000000

  Atom        51          52          53          54          55          56          57          58          59          60
 IAtWgt=          12           1           1           1           1          12           1           1           1          12
 AtmWgt=  12.0000000   1.0078250   1.0078250   1.0078250   1.0078250  12.0000000   1.0078250   1.0078250   1.0078250  12.0000000
 NucSpn=           0           1           1           1           1           0           1           1           1           0
 AtZEff=   0.0000000   0.0000000   0.0000000   0.0000000   0.0000000   0.0000000   0.0000000   0.0000000   0.0000000   0.0000000
 NQMom=    0.0000000   0.0000000   0.0000000   0.0000000   0.0000000   0.0000000   0.0000000   0.0000000   0.0000000   0.0000000
 NMagM=    0.0000000   2.7928460   2.7928460   2.7928460   2.7928460   0.0000000   2.7928460   2.7928460   2.7928460   0.0000000
 AtZNuc=   6.0000000   1.0000000   1.0000000   1.0000000   1.0000000   6.0000000   1.0000000   1.0000000   1.0000000   6.0000000

  Atom        61          62          63
 IAtWgt=           1           1           1
 AtmWgt=   1.0078250   1.0078250   1.0078250
 NucSpn=           1           1           1
 AtZEff=   0.0000000   0.0000000   0.0000000
 NQMom=    0.0000000   0.0000000   0.0000000
 NMagM=    2.7928460   2.7928460   2.7928460
 AtZNuc=   1.0000000   1.0000000   1.0000000
 Leave Link  101 at Sat Oct 20 10:00:59 2018, MaxMem=   838860800 cpu:         4.7
 (Enter /soft/sl6.3/x86_64/gaussian/g09_d01/g09/l103.exe)

 GradGradGradGradGradGradGradGradGradGradGradGradGradGradGradGradGradGrad
 Berny optimization.
 Initialization pass.
                           ----------------------------
                           !    Initial Parameters    !
                           ! (Angstroms and Degrees)  !
 --------------------------                            --------------------------
 ! Name  Definition              Value          Derivative Info.                !
 --------------------------------------------------------------------------------
 ! R1    R(1,2)                  2.3291         estimate D2E/DX2                !
 ! R2    R(1,3)                  2.2892         estimate D2E/DX2                !
 ! R3    R(1,4)                  2.2863         estimate D2E/DX2                !
 ! R4    R(1,19)                 2.4441         estimate D2E/DX2                !
 ! R5    R(1,21)                 2.1826         estimate D2E/DX2                !
 ! R6    R(3,7)                  1.3368         estimate D2E/DX2                !
 ! R7    R(3,15)                 1.3471         estimate D2E/DX2                !
 ! R8    R(4,5)                  1.2933         estimate D2E/DX2                !
 ! R9    R(4,16)                 1.3665         estimate D2E/DX2                !
 ! R10   R(5,6)                  1.3502         estimate D2E/DX2                !
 ! R11   R(6,17)                 1.3601         estimate D2E/DX2                !
 ! R12   R(6,36)                 1.4263         estimate D2E/DX2                !
 ! R13   R(7,8)                  1.0859         estimate D2E/DX2                !
 ! R14   R(7,9)                  1.3923         estimate D2E/DX2                !
 ! R15   R(9,10)                 1.0826         estimate D2E/DX2                !
 ! R16   R(9,11)                 1.3908         estimate D2E/DX2                !
 ! R17   R(11,12)                1.0841         estimate D2E/DX2                !
 ! R18   R(11,13)                1.3903         estimate D2E/DX2                !
 ! R19   R(13,14)                1.0832         estimate D2E/DX2                !
 ! R20   R(13,15)                1.395          estimate D2E/DX2                !
 ! R21   R(15,16)                1.4644         estimate D2E/DX2                !
 ! R22   R(16,17)                1.3767         estimate D2E/DX2                !
 ! R23   R(17,18)                1.0752         estimate D2E/DX2                !
 ! R24   R(20,24)                1.334          estimate D2E/DX2                !
 ! R25   R(20,32)                1.346          estimate D2E/DX2                !
 ! R26   R(21,22)                1.2938         estimate D2E/DX2                !
 ! R27   R(21,33)                1.3682         estimate D2E/DX2                !
 ! R28   R(22,23)                1.3494         estimate D2E/DX2                !
 ! R29   R(23,34)                1.3595         estimate D2E/DX2                !
 ! R30   R(23,46)                1.4262         estimate D2E/DX2                !
 ! R31   R(24,25)                1.0842         estimate D2E/DX2                !
 ! R32   R(24,26)                1.3899         estimate D2E/DX2                !
 ! R33   R(26,27)                1.0827         estimate D2E/DX2                !
 ! R34   R(26,28)                1.3926         estimate D2E/DX2                !
 ! R35   R(28,29)                1.0838         estimate D2E/DX2                !
 ! R36   R(28,30)                1.3875         estimate D2E/DX2                !
 ! R37   R(30,31)                1.0831         estimate D2E/DX2                !
 ! R38   R(30,32)                1.3974         estimate D2E/DX2                !
 ! R39   R(32,33)                1.4591         estimate D2E/DX2                !
 ! R40   R(33,34)                1.3762         estimate D2E/DX2                !
 ! R41   R(34,35)                1.075          estimate D2E/DX2                !
 ! R42   R(36,37)                1.392          estimate D2E/DX2                !
 ! R43   R(36,38)                1.3946         estimate D2E/DX2                !
 ! R44   R(37,39)                1.392          estimate D2E/DX2                !
 ! R45   R(37,42)                1.0835         estimate D2E/DX2                !
 ! R46   R(38,40)                1.3883         estimate D2E/DX2                !
 ! R47   R(38,43)                1.0818         estimate D2E/DX2                !
 ! R48   R(39,41)                1.3972         estimate D2E/DX2                !
 ! R49   R(39,44)                1.0845         estimate D2E/DX2                !
 ! R50   R(40,41)                1.4008         estimate D2E/DX2                !
 ! R51   R(40,45)                1.0848         estimate D2E/DX2                !
 ! R52   R(41,56)                1.5087         estimate D2E/DX2                !
 ! R53   R(46,47)                1.3917         estimate D2E/DX2                !
 ! R54   R(46,48)                1.3955         estimate D2E/DX2                !
 ! R55   R(47,49)                1.3925         estimate D2E/DX2                !
 ! R56   R(47,52)                1.0834         estimate D2E/DX2                !
 ! R57   R(48,50)                1.3876         estimate D2E/DX2                !
 ! R58   R(48,53)                1.0817         estimate D2E/DX2                !
 ! R59   R(49,51)                1.3965         estimate D2E/DX2                !
 ! R60   R(49,54)                1.0846         estimate D2E/DX2                !
 ! R61   R(50,51)                1.4011         estimate D2E/DX2                !
 ! R62   R(50,55)                1.0848         estimate D2E/DX2                !
 ! R63   R(51,60)                1.5088         estimate D2E/DX2                !
 ! R64   R(56,57)                1.095          estimate D2E/DX2                !
 ! R65   R(56,58)                1.0915         estimate D2E/DX2                !
 ! R66   R(56,59)                1.093          estimate D2E/DX2                !
 ! R67   R(60,61)                1.0915         estimate D2E/DX2                !
 ! R68   R(60,62)                1.0943         estimate D2E/DX2                !
 ! R69   R(60,63)                1.094          estimate D2E/DX2                !
 ! A1    A(2,1,3)               92.4548         estimate D2E/DX2                !
 ! A2    A(2,1,4)               87.2667         estimate D2E/DX2                !
 ! A3    A(2,1,19)             110.9342         estimate D2E/DX2                !
 ! A4    A(2,1,21)              98.3627         estimate D2E/DX2                !
 ! A5    A(3,1,4)               72.6647         estimate D2E/DX2                !
 ! A6    A(3,1,19)              91.1448         estimate D2E/DX2                !
 ! A7    A(4,1,19)             156.46           estimate D2E/DX2                !
 ! A8    A(4,1,21)             101.255          estimate D2E/DX2                !
 ! A9    A(19,1,21)             91.036          estimate D2E/DX2                !
 ! A10   A(1,3,7)              122.5971         estimate D2E/DX2                !
 ! A11   A(1,3,15)             116.6431         estimate D2E/DX2                !
 ! A12   A(7,3,15)             119.2214         estimate D2E/DX2                !
 ! A13   A(1,4,5)              134.3019         estimate D2E/DX2                !
 ! A14   A(1,4,16)             113.4547         estimate D2E/DX2                !
 ! A15   A(5,4,16)             110.4698         estimate D2E/DX2                !
 ! A16   A(4,5,6)              106.9791         estimate D2E/DX2                !
 ! A17   A(5,6,17)             110.6866         estimate D2E/DX2                !
 ! A18   A(5,6,36)             120.4835         estimate D2E/DX2                !
 ! A19   A(17,6,36)            128.8115         estimate D2E/DX2                !
 ! A20   A(3,7,8)              114.8679         estimate D2E/DX2                !
 ! A21   A(3,7,9)              122.2706         estimate D2E/DX2                !
 ! A22   A(8,7,9)              122.861          estimate D2E/DX2                !
 ! A23   A(7,9,10)             119.9145         estimate D2E/DX2                !
 ! A24   A(7,9,11)             118.7127         estimate D2E/DX2                !
 ! A25   A(10,9,11)            121.3711         estimate D2E/DX2                !
 ! A26   A(9,11,12)            120.6562         estimate D2E/DX2                !
 ! A27   A(9,11,13)            119.1885         estimate D2E/DX2                !
 ! A28   A(12,11,13)           120.1542         estimate D2E/DX2                !
 ! A29   A(11,13,14)           120.7462         estimate D2E/DX2                !
 ! A30   A(11,13,15)           118.6682         estimate D2E/DX2                !
 ! A31   A(14,13,15)           120.5827         estimate D2E/DX2                !
 ! A32   A(3,15,13)            121.9342         estimate D2E/DX2                !
 ! A33   A(3,15,16)            114.8917         estimate D2E/DX2                !
 ! A34   A(13,15,16)           123.1715         estimate D2E/DX2                !
 ! A35   A(4,16,15)            119.8038         estimate D2E/DX2                !
 ! A36   A(4,16,17)            107.2499         estimate D2E/DX2                !
 ! A37   A(15,16,17)           132.9127         estimate D2E/DX2                !
 ! A38   A(6,17,16)            104.6104         estimate D2E/DX2                !
 ! A39   A(6,17,18)            122.3671         estimate D2E/DX2                !
 ! A40   A(16,17,18)           132.9486         estimate D2E/DX2                !
 ! A41   A(24,20,32)           118.6218         estimate D2E/DX2                !
 ! A42   A(1,21,22)            131.3509         estimate D2E/DX2                !
 ! A43   A(1,21,33)            117.1976         estimate D2E/DX2                !
 ! A44   A(22,21,33)           110.4136         estimate D2E/DX2                !
 ! A45   A(21,22,23)           106.9169         estimate D2E/DX2                !
 ! A46   A(22,23,34)           110.8516         estimate D2E/DX2                !
 ! A47   A(22,23,46)           119.9767         estimate D2E/DX2                !
 ! A48   A(34,23,46)           129.1552         estimate D2E/DX2                !
 ! A49   A(20,24,25)           115.865          estimate D2E/DX2                !
 ! A50   A(20,24,26)           123.1179         estimate D2E/DX2                !
 ! A51   A(25,24,26)           121.0106         estimate D2E/DX2                !
 ! A52   A(24,26,27)           120.2179         estimate D2E/DX2                !
 ! A53   A(24,26,28)           118.3542         estimate D2E/DX2                !
 ! A54   A(27,26,28)           121.4262         estimate D2E/DX2                !
 ! A55   A(26,28,29)           120.6732         estimate D2E/DX2                !
 ! A56   A(26,28,30)           119.0083         estimate D2E/DX2                !
 ! A57   A(29,28,30)           120.3179         estimate D2E/DX2                !
 ! A58   A(28,30,31)           120.725          estimate D2E/DX2                !
 ! A59   A(28,30,32)           118.8998         estimate D2E/DX2                !
 ! A60   A(31,30,32)           120.3747         estimate D2E/DX2                !
 ! A61   A(20,32,30)           121.9972         estimate D2E/DX2                !
 ! A62   A(20,32,33)           114.7313         estimate D2E/DX2                !
 ! A63   A(30,32,33)           123.2693         estimate D2E/DX2                !
 ! A64   A(21,33,32)           119.3724         estimate D2E/DX2                !
 ! A65   A(21,33,34)           107.2754         estimate D2E/DX2                !
 ! A66   A(32,33,34)           133.3382         estimate D2E/DX2                !
 ! A67   A(23,34,33)           104.5409         estimate D2E/DX2                !
 ! A68   A(23,34,35)           122.6512         estimate D2E/DX2                !
 ! A69   A(33,34,35)           132.7455         estimate D2E/DX2                !
 ! A70   A(6,36,37)            120.2033         estimate D2E/DX2                !
 ! A71   A(6,36,38)            119.2616         estimate D2E/DX2                !
 ! A72   A(37,36,38)           120.5351         estimate D2E/DX2                !
 ! A73   A(36,37,39)           119.4024         estimate D2E/DX2                !
 ! A74   A(36,37,42)           120.4114         estimate D2E/DX2                !
 ! A75   A(39,37,42)           120.1707         estimate D2E/DX2                !
 ! A76   A(36,38,40)           119.1855         estimate D2E/DX2                !
 ! A77   A(36,38,43)           119.4426         estimate D2E/DX2                !
 ! A78   A(40,38,43)           121.3718         estimate D2E/DX2                !
 ! A79   A(37,39,41)           121.2985         estimate D2E/DX2                !
 ! A80   A(37,39,44)           119.096          estimate D2E/DX2                !
 ! A81   A(41,39,44)           119.6002         estimate D2E/DX2                !
 ! A82   A(38,40,41)           121.5456         estimate D2E/DX2                !
 ! A83   A(38,40,45)           118.9333         estimate D2E/DX2                !
 ! A84   A(41,40,45)           119.5174         estimate D2E/DX2                !
 ! A85   A(39,41,40)           118.0244         estimate D2E/DX2                !
 ! A86   A(39,41,56)           121.2458         estimate D2E/DX2                !
 ! A87   A(40,41,56)           120.7255         estimate D2E/DX2                !
 ! A88   A(23,46,47)           120.3352         estimate D2E/DX2                !
 ! A89   A(23,46,48)           119.135          estimate D2E/DX2                !
 ! A90   A(47,46,48)           120.5297         estimate D2E/DX2                !
 ! A91   A(46,47,49)           119.4046         estimate D2E/DX2                !
 ! A92   A(46,47,52)           120.5835         estimate D2E/DX2                !
 ! A93   A(49,47,52)           119.9961         estimate D2E/DX2                !
 ! A94   A(46,48,50)           119.1427         estimate D2E/DX2                !
 ! A95   A(46,48,53)           119.432          estimate D2E/DX2                !
 ! A96   A(50,48,53)           121.4247         estimate D2E/DX2                !
 ! A97   A(47,49,51)           121.3167         estimate D2E/DX2                !
 ! A98   A(47,49,54)           119.0667         estimate D2E/DX2                !
 ! A99   A(51,49,54)           119.6112         estimate D2E/DX2                !
 ! A100  A(48,50,51)           121.6077         estimate D2E/DX2                !
 ! A101  A(48,50,55)           118.8362         estimate D2E/DX2                !
 ! A102  A(51,50,55)           119.554          estimate D2E/DX2                !
 ! A103  A(49,51,50)           117.9906         estimate D2E/DX2                !
 ! A104  A(49,51,60)           121.3713         estimate D2E/DX2                !
 ! A105  A(50,51,60)           120.6381         estimate D2E/DX2                !
 ! A106  A(41,56,57)           110.9114         estimate D2E/DX2                !
 ! A107  A(41,56,58)           111.4428         estimate D2E/DX2                !
 ! A108  A(41,56,59)           111.3115         estimate D2E/DX2                !
 ! A109  A(57,56,58)           107.6562         estimate D2E/DX2                !
 ! A110  A(57,56,59)           107.2518         estimate D2E/DX2                !
 ! A111  A(58,56,59)           108.0828         estimate D2E/DX2                !
 ! A112  A(51,60,61)           111.4523         estimate D2E/DX2                !
 ! A113  A(51,60,62)           111.0866         estimate D2E/DX2                !
 ! A114  A(51,60,63)           111.1479         estimate D2E/DX2                !
 ! A115  A(61,60,62)           107.8464         estimate D2E/DX2                !
 ! A116  A(61,60,63)           107.9335         estimate D2E/DX2                !
 ! A117  A(62,60,63)           107.1899         estimate D2E/DX2                !
 ! A118  L(3,1,21,2,-1)        190.8175         estimate D2E/DX2                !
 ! A119  L(3,1,21,2,-2)        173.4858         estimate D2E/DX2                !
 ! D1    D(2,1,3,7)             93.1116         estimate D2E/DX2                !
 ! D2    D(2,1,3,15)           -72.6125         estimate D2E/DX2                !
 ! D3    D(4,1,3,7)            179.4775         estimate D2E/DX2                !
 ! D4    D(4,1,3,15)            13.7534         estimate D2E/DX2                !
 ! D5    D(19,1,3,7)           -17.8997         estimate D2E/DX2                !
 ! D6    D(19,1,3,15)          176.3762         estimate D2E/DX2                !
 ! D7    D(7,3,21,22)           81.565          estimate D2E/DX2                !
 ! D8    D(7,3,21,33)          -88.4276         estimate D2E/DX2                !
 ! D9    D(15,3,21,22)         -90.7757         estimate D2E/DX2                !
 ! D10   D(15,3,21,33)          99.2316         estimate D2E/DX2                !
 ! D11   D(2,1,4,5)            -82.3881         estimate D2E/DX2                !
 ! D12   D(2,1,4,16)            80.57           estimate D2E/DX2                !
 ! D13   D(3,1,4,5)           -175.8177         estimate D2E/DX2                !
 ! D14   D(3,1,4,16)           -12.8596         estimate D2E/DX2                !
 ! D15   D(19,1,4,5)           135.7956         estimate D2E/DX2                !
 ! D16   D(19,1,4,16)          -61.2463         estimate D2E/DX2                !
 ! D17   D(21,1,4,5)            15.5995         estimate D2E/DX2                !
 ! D18   D(21,1,4,16)          178.5576         estimate D2E/DX2                !
 ! D19   D(2,1,21,22)          -17.2408         estimate D2E/DX2                !
 ! D20   D(2,1,21,33)          175.6851         estimate D2E/DX2                !
 ! D21   D(4,1,21,22)         -106.101          estimate D2E/DX2                !
 ! D22   D(4,1,21,33)           86.8248         estimate D2E/DX2                !
 ! D23   D(19,1,21,22)          94.0962         estimate D2E/DX2                !
 ! D24   D(19,1,21,33)         -72.978          estimate D2E/DX2                !
 ! D25   D(1,3,7,8)             13.718          estimate D2E/DX2                !
 ! D26   D(1,3,7,9)           -166.0243         estimate D2E/DX2                !
 ! D27   D(15,3,7,8)           179.0898         estimate D2E/DX2                !
 ! D28   D(15,3,7,9)            -0.6525         estimate D2E/DX2                !
 ! D29   D(1,3,15,13)          167.0478         estimate D2E/DX2                !
 ! D30   D(1,3,15,16)          -12.3772         estimate D2E/DX2                !
 ! D31   D(7,3,15,13)            0.8187         estimate D2E/DX2                !
 ! D32   D(7,3,15,16)         -178.6063         estimate D2E/DX2                !
 ! D33   D(1,4,5,6)            162.6537         estimate D2E/DX2                !
 ! D34   D(16,4,5,6)            -0.6693         estimate D2E/DX2                !
 ! D35   D(1,4,16,15)           11.7164         estimate D2E/DX2                !
 ! D36   D(1,4,16,17)         -166.4374         estimate D2E/DX2                !
 ! D37   D(5,4,16,15)          178.7795         estimate D2E/DX2                !
 ! D38   D(5,4,16,17)            0.6256         estimate D2E/DX2                !
 ! D39   D(4,5,6,17)             0.47           estimate D2E/DX2                !
 ! D40   D(4,5,6,36)          -178.1044         estimate D2E/DX2                !
 ! D41   D(5,6,17,16)           -0.0864         estimate D2E/DX2                !
 ! D42   D(5,6,17,18)         -177.3324         estimate D2E/DX2                !
 ! D43   D(36,6,17,16)         178.3369         estimate D2E/DX2                !
 ! D44   D(36,6,17,18)           1.0908         estimate D2E/DX2                !
 ! D45   D(5,6,36,37)         -145.2852         estimate D2E/DX2                !
 ! D46   D(5,6,36,38)           34.7215         estimate D2E/DX2                !
 ! D47   D(17,6,36,37)          36.4266         estimate D2E/DX2                !
 ! D48   D(17,6,36,38)        -143.5668         estimate D2E/DX2                !
 ! D49   D(3,7,9,10)           179.7094         estimate D2E/DX2                !
 ! D50   D(3,7,9,11)             0.1838         estimate D2E/DX2                !
 ! D51   D(8,7,9,10)            -0.0123         estimate D2E/DX2                !
 ! D52   D(8,7,9,11)          -179.5379         estimate D2E/DX2                !
 ! D53   D(7,9,11,12)          179.7353         estimate D2E/DX2                !
 ! D54   D(7,9,11,13)            0.1274         estimate D2E/DX2                !
 ! D55   D(10,9,11,12)           0.2169         estimate D2E/DX2                !
 ! D56   D(10,9,11,13)        -179.391          estimate D2E/DX2                !
 ! D57   D(9,11,13,14)         179.4204         estimate D2E/DX2                !
 ! D58   D(9,11,13,15)           0.03           estimate D2E/DX2                !
 ! D59   D(12,11,13,14)         -0.1896         estimate D2E/DX2                !
 ! D60   D(12,11,13,15)       -179.5799         estimate D2E/DX2                !
 ! D61   D(11,13,15,3)          -0.511          estimate D2E/DX2                !
 ! D62   D(11,13,15,16)        178.8658         estimate D2E/DX2                !
 ! D63   D(14,13,15,3)        -179.9024         estimate D2E/DX2                !
 ! D64   D(14,13,15,16)         -0.5255         estimate D2E/DX2                !
 ! D65   D(3,15,16,4)            0.2421         estimate D2E/DX2                !
 ! D66   D(3,15,16,17)         177.8344         estimate D2E/DX2                !
 ! D67   D(13,15,16,4)        -179.175          estimate D2E/DX2                !
 ! D68   D(13,15,16,17)         -1.5826         estimate D2E/DX2                !
 ! D69   D(4,16,17,6)           -0.3096         estimate D2E/DX2                !
 ! D70   D(4,16,17,18)         176.5122         estimate D2E/DX2                !
 ! D71   D(15,16,17,6)        -178.1221         estimate D2E/DX2                !
 ! D72   D(15,16,17,18)         -1.3003         estimate D2E/DX2                !
 ! D73   D(32,20,24,25)       -178.8945         estimate D2E/DX2                !
 ! D74   D(32,20,24,26)          0.1866         estimate D2E/DX2                !
 ! D75   D(24,20,32,30)         -0.3283         estimate D2E/DX2                !
 ! D76   D(24,20,32,33)        179.1577         estimate D2E/DX2                !
 ! D77   D(1,21,22,23)        -167.3818         estimate D2E/DX2                !
 ! D78   D(33,21,22,23)          0.3617         estimate D2E/DX2                !
 ! D79   D(1,21,33,32)          -9.5592         estimate D2E/DX2                !
 ! D80   D(1,21,33,34)         169.2611         estimate D2E/DX2                !
 ! D81   D(22,21,33,32)       -179.2377         estimate D2E/DX2                !
 ! D82   D(22,21,33,34)         -0.4174         estimate D2E/DX2                !
 ! D83   D(21,22,23,34)         -0.1728         estimate D2E/DX2                !
 ! D84   D(21,22,23,46)        178.4806         estimate D2E/DX2                !
 ! D85   D(22,23,34,33)         -0.0799         estimate D2E/DX2                !
 ! D86   D(22,23,34,35)        177.3817         estimate D2E/DX2                !
 ! D87   D(46,23,34,33)       -178.5757         estimate D2E/DX2                !
 ! D88   D(46,23,34,35)         -1.1141         estimate D2E/DX2                !
 ! D89   D(22,23,46,47)        151.1881         estimate D2E/DX2                !
 ! D90   D(22,23,46,48)        -28.7142         estimate D2E/DX2                !
 ! D91   D(34,23,46,47)        -30.4347         estimate D2E/DX2                !
 ! D92   D(34,23,46,48)        149.663          estimate D2E/DX2                !
 ! D93   D(20,24,26,27)       -179.5411         estimate D2E/DX2                !
 ! D94   D(20,24,26,28)         -0.006          estimate D2E/DX2                !
 ! D95   D(25,24,26,27)         -0.5059         estimate D2E/DX2                !
 ! D96   D(25,24,26,28)        179.0292         estimate D2E/DX2                !
 ! D97   D(24,26,28,29)       -179.7617         estimate D2E/DX2                !
 ! D98   D(24,26,28,30)         -0.0364         estimate D2E/DX2                !
 ! D99   D(27,26,28,29)         -0.2325         estimate D2E/DX2                !
 ! D100  D(27,26,28,30)        179.4928         estimate D2E/DX2                !
 ! D101  D(26,28,30,31)       -179.8241         estimate D2E/DX2                !
 ! D102  D(26,28,30,32)         -0.0975         estimate D2E/DX2                !
 ! D103  D(29,28,30,31)         -0.0978         estimate D2E/DX2                !
 ! D104  D(29,28,30,32)        179.6288         estimate D2E/DX2                !
 ! D105  D(28,30,32,20)          0.2872         estimate D2E/DX2                !
 ! D106  D(28,30,32,33)       -179.1543         estimate D2E/DX2                !
 ! D107  D(31,30,32,20)       -179.9852         estimate D2E/DX2                !
 ! D108  D(31,30,32,33)          0.5733         estimate D2E/DX2                !
 ! D109  D(20,32,33,21)          2.3387         estimate D2E/DX2                !
 ! D110  D(20,32,33,34)       -176.1125         estimate D2E/DX2                !
 ! D111  D(30,32,33,21)       -178.1828         estimate D2E/DX2                !
 ! D112  D(30,32,33,34)          3.3661         estimate D2E/DX2                !
 ! D113  D(21,33,34,23)          0.2894         estimate D2E/DX2                !
 ! D114  D(21,33,34,35)       -176.8001         estimate D2E/DX2                !
 ! D115  D(32,33,34,23)        178.8759         estimate D2E/DX2                !
 ! D116  D(32,33,34,35)          1.7864         estimate D2E/DX2                !
 ! D117  D(6,36,37,39)        -179.1917         estimate D2E/DX2                !
 ! D118  D(6,36,37,42)           2.2387         estimate D2E/DX2                !
 ! D119  D(38,36,37,39)          0.8015         estimate D2E/DX2                !
 ! D120  D(38,36,37,42)       -177.7681         estimate D2E/DX2                !
 ! D121  D(6,36,38,40)         179.8925         estimate D2E/DX2                !
 ! D122  D(6,36,38,43)          -0.0326         estimate D2E/DX2                !
 ! D123  D(37,36,38,40)         -0.1008         estimate D2E/DX2                !
 ! D124  D(37,36,38,43)        179.9741         estimate D2E/DX2                !
 ! D125  D(36,37,39,41)         -0.7282         estimate D2E/DX2                !
 ! D126  D(36,37,39,44)       -179.8924         estimate D2E/DX2                !
 ! D127  D(42,37,39,41)        177.845          estimate D2E/DX2                !
 ! D128  D(42,37,39,44)         -1.3193         estimate D2E/DX2                !
 ! D129  D(36,38,40,41)         -0.6987         estimate D2E/DX2                !
 ! D130  D(36,38,40,45)       -179.9971         estimate D2E/DX2                !
 ! D131  D(43,38,40,41)        179.2249         estimate D2E/DX2                !
 ! D132  D(43,38,40,45)         -0.0735         estimate D2E/DX2                !
 ! D133  D(37,39,41,40)         -0.0445         estimate D2E/DX2                !
 ! D134  D(37,39,41,56)        179.2152         estimate D2E/DX2                !
 ! D135  D(44,39,41,40)        179.1156         estimate D2E/DX2                !
 ! D136  D(44,39,41,56)         -1.6246         estimate D2E/DX2                !
 ! D137  D(38,40,41,39)          0.7671         estimate D2E/DX2                !
 ! D138  D(38,40,41,56)       -178.4967         estimate D2E/DX2                !
 ! D139  D(45,40,41,39)       -179.9385         estimate D2E/DX2                !
 ! D140  D(45,40,41,56)          0.7977         estimate D2E/DX2                !
 ! D141  D(39,41,56,57)       -105.499          estimate D2E/DX2                !
 ! D142  D(39,41,56,58)         14.4286         estimate D2E/DX2                !
 ! D143  D(39,41,56,59)        135.1705         estimate D2E/DX2                !
 ! D144  D(40,41,56,57)         73.7408         estimate D2E/DX2                !
 ! D145  D(40,41,56,58)       -166.3315         estimate D2E/DX2                !
 ! D146  D(40,41,56,59)        -45.5897         estimate D2E/DX2                !
 ! D147  D(23,46,47,49)        179.2562         estimate D2E/DX2                !
 ! D148  D(23,46,47,52)         -2.1932         estimate D2E/DX2                !
 ! D149  D(48,46,47,49)         -0.8428         estimate D2E/DX2                !
 ! D150  D(48,46,47,52)        177.7078         estimate D2E/DX2                !
 ! D151  D(23,46,48,50)       -179.9394         estimate D2E/DX2                !
 ! D152  D(23,46,48,53)          0.346          estimate D2E/DX2                !
 ! D153  D(47,46,48,50)          0.1585         estimate D2E/DX2                !
 ! D154  D(47,46,48,53)       -179.5561         estimate D2E/DX2                !
 ! D155  D(46,47,49,51)          0.8044         estimate D2E/DX2                !
 ! D156  D(46,47,49,54)        179.9615         estimate D2E/DX2                !
 ! D157  D(52,47,49,51)       -177.7549         estimate D2E/DX2                !
 ! D158  D(52,47,49,54)          1.4022         estimate D2E/DX2                !
 ! D159  D(46,48,50,51)          0.5896         estimate D2E/DX2                !
 ! D160  D(46,48,50,55)       -179.9281         estimate D2E/DX2                !
 ! D161  D(53,48,50,51)       -179.7016         estimate D2E/DX2                !
 ! D162  D(53,48,50,55)         -0.2194         estimate D2E/DX2                !
 ! D163  D(47,49,51,50)         -0.0794         estimate D2E/DX2                !
 ! D164  D(47,49,51,60)        179.8476         estimate D2E/DX2                !
 ! D165  D(54,49,51,50)       -179.232          estimate D2E/DX2                !
 ! D166  D(54,49,51,60)          0.695          estimate D2E/DX2                !
 ! D167  D(48,50,51,49)         -0.6264         estimate D2E/DX2                !
 ! D168  D(48,50,51,60)        179.446          estimate D2E/DX2                !
 ! D169  D(55,50,51,49)        179.895          estimate D2E/DX2                !
 ! D170  D(55,50,51,60)         -0.0326         estimate D2E/DX2                !
 ! D171  D(49,51,60,61)         -1.9609         estimate D2E/DX2                !
 ! D172  D(49,51,60,62)        118.3326         estimate D2E/DX2                !
 ! D173  D(49,51,60,63)       -122.4068         estimate D2E/DX2                !
 ! D174  D(50,51,60,61)        177.9642         estimate D2E/DX2                !
 ! D175  D(50,51,60,62)        -61.7423         estimate D2E/DX2                !
 ! D176  D(50,51,60,63)         57.5183         estimate D2E/DX2                !
 --------------------------------------------------------------------------------
 Trust Radius=3.00D-01 FncErr=1.00D-07 GrdErr=1.00D-06
 Number of steps in this run=    374 maximum allowed number of steps=    378.
 GradGradGradGradGradGradGradGradGradGradGradGradGradGradGradGradGradGrad

 Leave Link  103 at Sat Oct 20 10:00:59 2018, MaxMem=   838860800 cpu:         0.4
 (Enter /soft/sl6.3/x86_64/gaussian/g09_d01/g09/l202.exe)
 Stoichiometry    C28H24Cl2FeN8(5)
 Framework group  C1[X(C28H24Cl2FeN8)]
 Deg. of freedom   183
 Full point group                 C1      NOp   1
 Largest Abelian subgroup         C1      NOp   1
 Largest concise Abelian subgroup C1      NOp   1
                         Standard orientation:                         
 ---------------------------------------------------------------------
 Center     Atomic      Atomic             Coordinates (Angstroms)
 Number     Number       Type             X           Y           Z
 ---------------------------------------------------------------------
      1         26           0       -0.139417   -1.636996   -0.560075
      2         17           0       -0.143786   -0.908311   -2.772273
      3          7           0       -2.146917   -2.709247   -0.806073
      4          7           0       -1.785499   -0.100111   -0.165375
      5          7           0       -1.795847    1.169952    0.078701
      6          7           0       -3.052357    1.605962   -0.154032
      7          6           0       -2.237454   -4.001784   -1.134870
      8          1           0       -1.310385   -4.560788   -1.049286
      9          6           0       -3.431264   -4.579026   -1.559197
     10          1           0       -3.460216   -5.629188   -1.820630
     11          6           0       -4.566018   -3.779638   -1.646457
     12          1           0       -5.510961   -4.195429   -1.977233
     13          6           0       -4.474425   -2.433425   -1.311493
     14          1           0       -5.340022   -1.785806   -1.379190
     15          6           0       -3.241211   -1.929026   -0.898155
     16          6           0       -3.027707   -0.523765   -0.545776
     17          6           0       -3.852881    0.578218   -0.544930
     18          1           0       -4.882331    0.722741   -0.819400
     19         17           0        1.030517   -3.772175   -0.346294
     20          7           0       -0.125000   -1.748050    1.789376
     21          7           0        1.627211   -0.555035    0.127040
     22          7           0        2.593353    0.006114   -0.525387
     23          7           0        3.562192    0.285801    0.371219
     24          6           0       -1.039739   -2.346471    2.554047
     25          1           0       -1.909141   -2.734549    2.035440
     26          6           0       -0.901404   -2.493585    3.929170
     27          1           0       -1.670395   -2.994302    4.503694
     28          6           0        0.247367   -1.991949    4.535720
     29          1           0        0.395686   -2.089523    5.604930
     30          6           0        1.205783   -1.368383    3.749655
     31          1           0        2.110935   -0.970727    4.191936
     32          6           0        0.987788   -1.265765    2.373154
     33          6           0        1.938602   -0.646097    1.456201
     34          6           0        3.193900   -0.106308    1.619775
     35          1           0        3.841660   -0.010853    2.472343
     36          6           0       -3.377110    2.987313   -0.010438
     37          6           0       -4.630442    3.366613    0.461750
     38          6           0       -2.426100    3.949852   -0.348176
     39          6           0       -4.935667    4.719653    0.579362
     40          6           0       -2.744674    5.293998   -0.209921
     41          6           0       -4.003238    5.705627    0.246918
     42          1           0       -5.354938    2.617220    0.757609
     43          1           0       -1.457431    3.635269   -0.713016
     44          1           0       -5.913007    5.009587    0.949460
     45          1           0       -2.001886    6.039243   -0.473861
     46          6           0        4.781544    0.886138   -0.061165
     47          6           0        5.506905    1.703381    0.800629
     48          6           0        5.235069    0.644652   -1.358666
     49          6           0        6.702827    2.267056    0.363527
     50          6           0        6.422046    1.227636   -1.779094
     51          6           0        7.181539    2.042272   -0.928956
     52          1           0        5.137141    1.921252    1.795375
     53          1           0        4.653461    0.012336   -2.015995
     54          1           0        7.263370    2.903603    1.039462
     55          1           0        6.769361    1.037515   -2.789101
     56          6           0       -4.341250    7.171756    0.358206
     57          1           0       -4.504893    7.611315   -0.631257
     58          1           0       -5.248561    7.328701    0.944360
     59          1           0       -3.530477    7.731538    0.831537
     60          6           0        8.475445    2.655147   -1.404952
     61          1           0        8.923660    3.288064   -0.636936
     62          1           0        9.203453    1.882067   -1.669351
     63          1           0        8.317008    3.268628   -2.296779
 ---------------------------------------------------------------------
 Rotational constants (GHZ):      0.0835029      0.0571165      0.0424928
 Leave Link  202 at Sat Oct 20 10:00:59 2018, MaxMem=   838860800 cpu:         0.2
 (Enter /soft/sl6.3/x86_64/gaussian/g09_d01/g09/l301.exe)
 Standard basis: 6-311G(d,p) (5D, 7F)
 Ernie: Thresh=  0.10000D-02 Tol=  0.10000D-05 Strict=F.
 There are   934 symmetry adapted cartesian basis functions of A   symmetry.
 There are   890 symmetry adapted basis functions of A   symmetry.
   890 basis functions,  1523 primitive gaussians,   934 cartesian basis functions
   156 alpha electrons      152 beta electrons
       nuclear repulsion energy      5199.9612354306 Hartrees.
 IExCor=  402 DFT=T Ex+Corr=B3LYP ExCW=0 ScaHFX=  0.200000
 ScaDFX=  0.800000  0.720000  1.000000  0.810000 ScalE2=  1.000000  1.000000
 IRadAn=      0 IRanWt=     -1 IRanGd=            0 ICorTp=0 IEmpDi=  4
 NAtoms=   63 NActive=   63 NUniq=   63 SFac= 1.00D+00 NAtFMM=   60 NAOKFM=T Big=T
 Integral buffers will be    131072 words long.
 Raffenetti 2 integral format.
 Two-electron integral symmetry is turned on.
 Leave Link  301 at Sat Oct 20 10:00:59 2018, MaxMem=   838860800 cpu:         1.2
 (Enter /soft/sl6.3/x86_64/gaussian/g09_d01/g09/l302.exe)
 NPDir=0 NMtPBC=     1 NCelOv=     1 NCel=       1 NClECP=     1 NCelD=      1
         NCelK=      1 NCelE2=     1 NClLst=     1 CellRange=     0.0.
 One-electron integrals computed using PRISM.
 NBasis=   890 RedAO= T EigKep=  1.64D-04  NBF=   890
 NBsUse=   890 1.00D-06 EigRej= -1.00D+00 NBFU=   890
 Precomputing XC quadrature grid using
 IXCGrd= 4 IRadAn=           0 IRanWt=          -1 IRanGd=           0 AccXCQ= 0.00D+00.
 Generated NRdTot=       0 NPtTot=           0 NUsed=           0 NTot=          32
 NSgBfM=   836   836   836   837   837 MxSgAt=    63 MxSgA2=    63.
 Leave Link  302 at Sat Oct 20 10:01:04 2018, MaxMem=   838860800 cpu:        68.5
 (Enter /soft/sl6.3/x86_64/gaussian/g09_d01/g09/l303.exe)
 DipDrv:  MaxL=1.
 Leave Link  303 at Sat Oct 20 10:01:04 2018, MaxMem=   838860800 cpu:         4.5
 (Enter /soft/sl6.3/x86_64/gaussian/g09_d01/g09/l401.exe)
 ExpMin= 4.19D-02 ExpMax= 2.58D+05 ExpMxC= 8.89D+03 IAcc=2 IRadAn=         4 AccDes= 0.00D+00
 Harris functional with IExCor=  402 and IRadAn=       4 diagonalized for initial guess.
 HarFok:  IExCor=  402 AccDes= 0.00D+00 IRadAn=         4 IDoV= 1 UseB2=F ITyADJ=14
 ICtDFT=  3500011 ScaDFX=  1.000000  1.000000  1.000000  1.000000
 FoFCou: FMM=F IPFlag=           0 FMFlag=      100000 FMFlg1=        2001
         NFxFlg=           0 DoJE=T BraDBF=F KetDBF=T FulRan=T
         wScrn=  0.000000 ICntrl=     500 IOpCl=  0 I1Cent=   200000004 NGrid=           0
         NMat0=    1 NMatS0=      1 NMatT0=    0 NMatD0=    1 NMtDS0=    0 NMtDT0=    0
 Petite list used in FoFCou.
 Harris En= -3703.77269567395    
 JPrj=0 DoOrth=F DoCkMO=F.
 Initial guess <Sx>= 0.0000 <Sy>= 0.0000 <Sz>= 2.0000 <S**2>= 6.0000 S= 2.0000
 Leave Link  401 at Sat Oct 20 10:01:12 2018, MaxMem=   838860800 cpu:       123.2
 (Enter /soft/sl6.3/x86_64/gaussian/g09_d01/g09/l502.exe)
 UHF open shell SCF:
 Using DIIS extrapolation, IDIIS=  1040.
 Integral symmetry usage will be decided dynamically.
 IVT=     2657500 IEndB=     2657500 NGot=   838860800 MDV=   837093231
 LenX=   837093231 LenY=   836219941
 Requested convergence on RMS density matrix=1.00D-08 within 128 cycles.
 Requested convergence on MAX density matrix=1.00D-06.
 Requested convergence on             energy=1.00D-06.
 No special actions if energy rises.
 Fock matrices will be formed incrementally for  20 cycles.

 Cycle   1  Pass 1  IDiag  1:
 FoFJK:  IHMeth= 1 ICntrl=       0 DoSepK=F KAlg= 0 I1Cent=   0 FoldK=F
 IRaf= 580000000 NMat=   1 IRICut=       1 DoRegI=T DoRafI=F ISym2E= 0.
 FoFCou: FMM=T IPFlag=           0 FMFlag=      100000 FMFlg1=        2001
         NFxFlg=           0 DoJE=F BraDBF=F KetDBF=F FulRan=T
         wScrn=  0.000000 ICntrl=       0 IOpCl=  1 I1Cent=           0 NGrid=           0
         NMat0=    1 NMatS0=      1 NMatT0=    0 NMatD0=    1 NMtDS0=    0 NMtDT0=    0
 Symmetry not used in FoFCou.
 FMM levels:  10  Number of levels for PrismC:   9
 E= -3703.20773417663    
 DIIS: error= 3.62D-02 at cycle   1 NSaved=   1.
 NSaved= 1 IEnMin= 1 EnMin= -3703.20773417663     IErMin= 1 ErrMin= 3.62D-02
 ErrMax= 3.62D-02  0.00D+00 EMaxC= 1.00D-01 BMatC= 4.49D+00 BMatP= 4.49D+00
 IDIUse=3 WtCom= 6.38D-01 WtEn= 3.62D-01
 Coeff-Com:  0.100D+01
 Coeff-En:   0.100D+01
 Coeff:      0.100D+01
 Gap=     0.185 Goal=   None    Shift=    0.000
 Gap=     0.121 Goal=   None    Shift=    0.000
 GapD=    0.121 DampG=1.000 DampE=0.250 DampFc=0.2500 IDamp=-1.
 Damping current iteration by 2.50D-01
 RMSDP=1.97D-03 MaxDP=1.23D-01              OVMax= 3.47D-01

 Cycle   2  Pass 1  IDiag  1:
 RMSU=  4.90D-04    CP:  9.94D-01
 E= -3703.49959204781     Delta-E=       -0.291857871185 Rises=F Damp=T
 DIIS: error= 1.99D-02 at cycle   2 NSaved=   2.
 NSaved= 2 IEnMin= 2 EnMin= -3703.49959204781     IErMin= 2 ErrMin= 1.99D-02
 ErrMax= 1.99D-02  0.00D+00 EMaxC= 1.00D-01 BMatC= 1.51D+00 BMatP= 4.49D+00
 IDIUse=3 WtCom= 8.01D-01 WtEn= 1.99D-01
 Coeff-Com: -0.914D+00 0.191D+01
 Coeff-En:   0.000D+00 0.100D+01
 Coeff:     -0.732D+00 0.173D+01
 Gap=     0.236 Goal=   None    Shift=    0.000
 Gap=     0.270 Goal=   None    Shift=    0.000
 RMSDP=9.33D-04 MaxDP=4.99D-02 DE=-2.92D-01 OVMax= 2.84D-01

 Cycle   3  Pass 1  IDiag  1:
 RMSU=  9.03D-04    CP:  9.88D-01  1.47D+00
 E= -3703.93316748620     Delta-E=       -0.433575438383 Rises=F Damp=F
 DIIS: error= 1.74D-02 at cycle   3 NSaved=   3.
 NSaved= 3 IEnMin= 3 EnMin= -3703.93316748620     IErMin= 3 ErrMin= 1.74D-02
 ErrMax= 1.74D-02  0.00D+00 EMaxC= 1.00D-01 BMatC= 5.50D-01 BMatP= 1.51D+00
 IDIUse=3 WtCom= 8.26D-01 WtEn= 1.74D-01
 Coeff-Com: -0.578D+00 0.103D+01 0.551D+00
 Coeff-En:   0.000D+00 0.000D+00 0.100D+01
 Coeff:     -0.478D+00 0.849D+00 0.629D+00
 Gap=     0.179 Goal=   None    Shift=    0.000
 Gap=     0.143 Goal=   None    Shift=    0.000
 RMSDP=8.20D-04 MaxDP=7.33D-02 DE=-4.34D-01 OVMax= 1.29D-01

 Cycle   4  Pass 1  IDiag  1:
 RMSU=  5.25D-04    CP:  9.88D-01  1.85D+00  3.32D-01
 E= -3703.98160696991     Delta-E=       -0.048439483711 Rises=F Damp=F
 DIIS: error= 1.36D-02 at cycle   4 NSaved=   4.
 NSaved= 4 IEnMin= 4 EnMin= -3703.98160696991     IErMin= 4 ErrMin= 1.36D-02
 ErrMax= 1.36D-02  0.00D+00 EMaxC= 1.00D-01 BMatC= 4.58D-01 BMatP= 5.50D-01
 IDIUse=3 WtCom= 8.64D-01 WtEn= 1.36D-01
 Coeff-Com: -0.219D+00 0.372D+00 0.466D+00 0.381D+00
 Coeff-En:   0.000D+00 0.000D+00 0.414D+00 0.586D+00
 Coeff:     -0.189D+00 0.322D+00 0.459D+00 0.409D+00
 Gap=     0.132 Goal=   None    Shift=    0.000
 Gap=     0.128 Goal=   None    Shift=    0.000
 RMSDP=3.77D-04 MaxDP=4.43D-02 DE=-4.84D-02 OVMax= 1.04D-01

 Cycle   5  Pass 1  IDiag  1:
 RMSU=  1.67D-04    CP:  9.87D-01  1.81D+00  5.84D-01  5.24D-01
 E= -3704.06166524922     Delta-E=       -0.080058279311 Rises=F Damp=F
 DIIS: error= 4.48D-03 at cycle   5 NSaved=   5.
 NSaved= 5 IEnMin= 5 EnMin= -3704.06166524922     IErMin= 5 ErrMin= 4.48D-03
 ErrMax= 4.48D-03  0.00D+00 EMaxC= 1.00D-01 BMatC= 3.91D-02 BMatP= 4.58D-01
 IDIUse=3 WtCom= 9.55D-01 WtEn= 4.48D-02
 Coeff-Com: -0.577D-01 0.885D-01 0.253D+00 0.276D+00 0.441D+00
 Coeff-En:   0.000D+00 0.000D+00 0.000D+00 0.000D+00 0.100D+01
 Coeff:     -0.551D-01 0.845D-01 0.242D+00 0.263D+00 0.466D+00
 Gap=     0.132 Goal=   None    Shift=    0.000
 Gap=     0.099 Goal=   None    Shift=    0.000
 RMSDP=1.56D-04 MaxDP=1.60D-02 DE=-8.01D-02 OVMax= 5.38D-02

 Cycle   6  Pass 1  IDiag  1:
 RMSU=  1.02D-04    CP:  9.87D-01  1.75D+00  5.81D-01  6.66D-01  4.81D-01
 E= -3704.06671400688     Delta-E=       -0.005048757665 Rises=F Damp=F
 DIIS: error= 1.99D-03 at cycle   6 NSaved=   6.
 NSaved= 6 IEnMin= 6 EnMin= -3704.06671400688     IErMin= 6 ErrMin= 1.99D-03
 ErrMax= 1.99D-03  0.00D+00 EMaxC= 1.00D-01 BMatC= 8.46D-03 BMatP= 3.91D-02
 IDIUse=3 WtCom= 9.80D-01 WtEn= 1.99D-02
 Coeff-Com:  0.180D-02-0.730D-02 0.622D-01 0.802D-01 0.339D+00 0.524D+00
 Coeff-En:   0.000D+00 0.000D+00 0.000D+00 0.000D+00 0.216D+00 0.784D+00
 Coeff:      0.176D-02-0.715D-02 0.609D-01 0.786D-01 0.337D+00 0.529D+00
 Gap=     0.124 Goal=   None    Shift=    0.000
 Gap=     0.088 Goal=   None    Shift=    0.000
 RMSDP=6.22D-05 MaxDP=4.42D-03 DE=-5.05D-03 OVMax= 1.67D-02

 Cycle   7  Pass 1  IDiag  1:
 RMSU=  3.44D-05    CP:  9.87D-01  1.77D+00  6.03D-01  6.42D-01  6.29D-01
                    CP:  6.28D-01
 E= -3704.06798125455     Delta-E=       -0.001267247666 Rises=F Damp=F
 DIIS: error= 5.74D-04 at cycle   7 NSaved=   7.
 NSaved= 7 IEnMin= 7 EnMin= -3704.06798125455     IErMin= 7 ErrMin= 5.74D-04
 ErrMax= 5.74D-04  0.00D+00 EMaxC= 1.00D-01 BMatC= 9.72D-04 BMatP= 8.46D-03
 IDIUse=3 WtCom= 9.94D-01 WtEn= 5.74D-03
 Coeff-Com:  0.100D-01-0.179D-01-0.391D-02 0.103D-02 0.143D+00 0.350D+00
 Coeff-Com:  0.517D+00
 Coeff-En:   0.000D+00 0.000D+00 0.000D+00 0.000D+00 0.000D+00 0.104D+00
 Coeff-En:   0.896D+00
 Coeff:      0.998D-02-0.178D-01-0.388D-02 0.103D-02 0.143D+00 0.349D+00
 Coeff:      0.519D+00
 Gap=     0.124 Goal=   None    Shift=    0.000
 Gap=     0.089 Goal=   None    Shift=    0.000
 RMSDP=2.43D-05 MaxDP=1.81D-03 DE=-1.27D-03 OVMax= 4.48D-03

 Cycle   8  Pass 1  IDiag  1:
 RMSU=  1.40D-05    CP:  9.87D-01  1.77D+00  5.98D-01  6.57D-01  6.51D-01
                    CP:  7.04D-01  5.55D-01
 E= -3704.06820651773     Delta-E=       -0.000225263182 Rises=F Damp=F
 DIIS: error= 2.08D-04 at cycle   8 NSaved=   8.
 NSaved= 8 IEnMin= 8 EnMin= -3704.06820651773     IErMin= 8 ErrMin= 2.08D-04
 ErrMax= 2.08D-04  0.00D+00 EMaxC= 1.00D-01 BMatC= 1.24D-04 BMatP= 9.72D-04
 IDIUse=3 WtCom= 9.98D-01 WtEn= 2.08D-03
 Coeff-Com:  0.545D-02-0.928D-02-0.944D-02-0.851D-02 0.446D-01 0.148D+00
 Coeff-Com:  0.315D+00 0.514D+00
 Coeff-En:   0.000D+00 0.000D+00 0.000D+00 0.000D+00 0.000D+00 0.000D+00
 Coeff-En:   0.292D-01 0.971D+00
 Coeff:      0.544D-02-0.926D-02-0.942D-02-0.849D-02 0.445D-01 0.148D+00
 Coeff:      0.314D+00 0.515D+00
 Gap=     0.124 Goal=   None    Shift=    0.000
 Gap=     0.089 Goal=   None    Shift=    0.000
 RMSDP=7.76D-06 MaxDP=3.62D-04 DE=-2.25D-04 OVMax= 2.70D-03

 Cycle   9  Pass 1  IDiag  1:
 RMSU=  6.09D-06    CP:  9.87D-01  1.77D+00  5.98D-01  6.58D-01  6.54D-01
                    CP:  7.19D-01  6.57D-01  8.03D-01
 E= -3704.06823361769     Delta-E=       -0.000027099955 Rises=F Damp=F
 DIIS: error= 1.22D-04 at cycle   9 NSaved=   9.
 NSaved= 9 IEnMin= 9 EnMin= -3704.06823361769     IErMin= 9 ErrMin= 1.22D-04
 ErrMax= 1.22D-04  0.00D+00 EMaxC= 1.00D-01 BMatC= 3.05D-05 BMatP= 1.24D-04
 IDIUse=3 WtCom= 9.99D-01 WtEn= 1.22D-03
 Coeff-Com:  0.161D-02-0.246D-02-0.633D-02-0.653D-02-0.276D-02 0.279D-01
 Coeff-Com:  0.106D+00 0.349D+00 0.534D+00
 Coeff-En:   0.000D+00 0.000D+00 0.000D+00 0.000D+00 0.000D+00 0.000D+00
 Coeff-En:   0.000D+00 0.119D+00 0.881D+00
 Coeff:      0.161D-02-0.246D-02-0.632D-02-0.652D-02-0.276D-02 0.279D-01
 Coeff:      0.106D+00 0.348D+00 0.534D+00
 Gap=     0.124 Goal=   None    Shift=    0.000
 Gap=     0.089 Goal=   None    Shift=    0.000
 RMSDP=4.55D-06 MaxDP=3.13D-04 DE=-2.71D-05 OVMax= 2.63D-03

 Cycle  10  Pass 1  IDiag  1:
 RMSU=  3.00D-06    CP:  9.87D-01  1.77D+00  5.97D-01  6.61D-01  6.53D-01
                    CP:  7.36D-01  6.68D-01  9.38D-01  8.78D-01
 E= -3704.06824356903     Delta-E=       -0.000009951345 Rises=F Damp=F
 DIIS: error= 6.42D-05 at cycle  10 NSaved=  10.
 NSaved=10 IEnMin=10 EnMin= -3704.06824356903     IErMin=10 ErrMin= 6.42D-05
 ErrMax= 6.42D-05  0.00D+00 EMaxC= 1.00D-01 BMatC= 3.31D-06 BMatP= 3.05D-05
 IDIUse=1 WtCom= 1.00D+00 WtEn= 0.00D+00
 Coeff-Com:  0.813D-04-0.212D-04-0.182D-02-0.207D-02-0.665D-02-0.443D-02
 Coeff-Com:  0.134D-01 0.103D+00 0.266D+00 0.633D+00
 Coeff:      0.813D-04-0.212D-04-0.182D-02-0.207D-02-0.665D-02-0.443D-02
 Coeff:      0.134D-01 0.103D+00 0.266D+00 0.633D+00
 Gap=     0.124 Goal=   None    Shift=    0.000
 Gap=     0.089 Goal=   None    Shift=    0.000
 RMSDP=2.76D-06 MaxDP=3.26D-04 DE=-9.95D-06 OVMax= 2.60D-03

 Cycle  11  Pass 1  IDiag  1:
 RMSU=  1.65D-06    CP:  9.87D-01  1.77D+00  5.97D-01  6.62D-01  6.53D-01
                    CP:  7.38D-01  6.88D-01  1.00D+00  1.11D+00  1.40D+00
 E= -3704.06824711455     Delta-E=       -0.000003545520 Rises=F Damp=F
 DIIS: error= 6.18D-05 at cycle  11 NSaved=  11.
 NSaved=11 IEnMin=11 EnMin= -3704.06824711455     IErMin=11 ErrMin= 6.18D-05
 ErrMax= 6.18D-05  0.00D+00 EMaxC= 1.00D-01 BMatC= 1.67D-06 BMatP= 3.31D-06
 IDIUse=1 WtCom= 1.00D+00 WtEn= 0.00D+00
 Coeff-Com: -0.364D-03 0.605D-03 0.757D-03 0.685D-03-0.263D-02-0.982D-02
 Coeff-Com: -0.206D-01-0.359D-01 0.157D-02 0.366D+00 0.699D+00
 Coeff:     -0.364D-03 0.605D-03 0.757D-03 0.685D-03-0.263D-02-0.982D-02
 Coeff:     -0.206D-01-0.359D-01 0.157D-02 0.366D+00 0.699D+00
 Gap=     0.124 Goal=   None    Shift=    0.000
 Gap=     0.089 Goal=   None    Shift=    0.000
 RMSDP=3.04D-06 MaxDP=3.68D-04 DE=-3.55D-06 OVMax= 3.11D-03

 Cycle  12  Pass 1  IDiag  1:
 RMSU=  9.25D-07    CP:  9.87D-01  1.77D+00  5.97D-01  6.62D-01  6.53D-01
                    CP:  7.41D-01  6.99D-01  1.06D+00  1.34D+00  2.09D+00
                    CP:  1.61D+00
 E= -3704.06825073016     Delta-E=       -0.000003615609 Rises=F Damp=F
 DIIS: error= 5.99D-05 at cycle  12 NSaved=  12.
 NSaved=12 IEnMin=12 EnMin= -3704.06825073016     IErMin=12 ErrMin= 5.99D-05
 ErrMax= 5.99D-05  0.00D+00 EMaxC= 1.00D-01 BMatC= 1.16D-06 BMatP= 1.67D-06
 IDIUse=1 WtCom= 1.00D+00 WtEn= 0.00D+00
 Coeff-Com: -0.230D-03 0.334D-03 0.114D-02 0.119D-02 0.115D-02-0.364D-02
 Coeff-Com: -0.159D-01-0.557D-01-0.934D-01-0.410D-02 0.429D+00 0.741D+00
 Coeff:     -0.230D-03 0.334D-03 0.114D-02 0.119D-02 0.115D-02-0.364D-02
 Coeff:     -0.159D-01-0.557D-01-0.934D-01-0.410D-02 0.429D+00 0.741D+00
 Gap=     0.124 Goal=   None    Shift=    0.000
 Gap=     0.089 Goal=   None    Shift=    0.000
 RMSDP=3.37D-06 MaxDP=4.02D-04 DE=-3.62D-06 OVMax= 3.49D-03

 Cycle  13  Pass 1  IDiag  1:
 RMSU=  6.20D-07    CP:  9.87D-01  1.77D+00  5.97D-01  6.62D-01  6.53D-01
                    CP:  7.43D-01  7.08D-01  1.13D+00  1.59D+00  2.85D+00
                    CP:  2.53D+00  1.60D+00
 E= -3704.06825447521     Delta-E=       -0.000003745046 Rises=F Damp=F
 DIIS: error= 5.73D-05 at cycle  13 NSaved=  13.
 NSaved=13 IEnMin=13 EnMin= -3704.06825447521     IErMin=13 ErrMin= 5.73D-05
 ErrMax= 5.73D-05  0.00D+00 EMaxC= 1.00D-01 BMatC= 9.36D-07 BMatP= 1.16D-06
 IDIUse=1 WtCom= 1.00D+00 WtEn= 0.00D+00
 Coeff-Com:  0.151D-03-0.272D-03 0.129D-03 0.212D-03 0.316D-02 0.673D-02
 Coeff-Com:  0.730D-02-0.844D-02-0.679D-01-0.312D+00-0.277D+00 0.498D+00
 Coeff-Com:  0.115D+01
 Coeff:      0.151D-03-0.272D-03 0.129D-03 0.212D-03 0.316D-02 0.673D-02
 Coeff:      0.730D-02-0.844D-02-0.679D-01-0.312D+00-0.277D+00 0.498D+00
 Coeff:      0.115D+01
 Gap=     0.124 Goal=   None    Shift=    0.000
 Gap=     0.089 Goal=   None    Shift=    0.000
 RMSDP=6.23D-06 MaxDP=7.06D-04 DE=-3.75D-06 OVMax= 6.50D-03

 Cycle  14  Pass 1  IDiag  1:
 RMSU=  4.33D-06    CP:  9.87D-01  1.77D+00  5.96D-01  6.63D-01  6.53D-01
                    CP:  7.48D-01  7.24D-01  1.23D+00  2.02D+00  3.00D+00
                    CP:  3.00D+00  3.00D+00  2.16D+00
 E= -3704.06826088032     Delta-E=       -0.000006405111 Rises=F Damp=F
 DIIS: error= 5.36D-05 at cycle  14 NSaved=  14.
 NSaved=14 IEnMin=14 EnMin= -3704.06826088032     IErMin=14 ErrMin= 5.36D-05
 ErrMax= 5.36D-05  0.00D+00 EMaxC= 1.00D-01 BMatC= 7.88D-07 BMatP= 9.36D-07
 IDIUse=1 WtCom= 1.00D+00 WtEn= 0.00D+00
 Coeff-Com:  0.243D-03-0.389D-03-0.646D-03-0.613D-03 0.158D-02 0.819D-02
 Coeff-Com:  0.167D-01 0.304D-01 0.181D-01-0.201D+00-0.458D+00-0.197D+00
 Coeff-Com:  0.736D+00 0.105D+01
 Coeff:      0.243D-03-0.389D-03-0.646D-03-0.613D-03 0.158D-02 0.819D-02
 Coeff:      0.167D-01 0.304D-01 0.181D-01-0.201D+00-0.458D+00-0.197D+00
 Coeff:      0.736D+00 0.105D+01
 Gap=     0.124 Goal=   None    Shift=    0.000
 Gap=     0.089 Goal=   None    Shift=    0.000
 RMSDP=7.15D-06 MaxDP=7.81D-04 DE=-6.41D-06 OVMax= 7.46D-03

 Cycle  15  Pass 1  IDiag  1:
 RMSU=  1.82D-06    CP:  9.87D-01  1.77D+00  5.96D-01  6.64D-01  6.52D-01
                    CP:  7.52D-01  7.42D-01  1.35D+00  2.50D+00  3.00D+00
                    CP:  3.00D+00  3.00D+00  3.00D+00  2.36D+00
 E= -3704.06826759220     Delta-E=       -0.000006711882 Rises=F Damp=F
 DIIS: error= 4.98D-05 at cycle  15 NSaved=  15.
 NSaved=15 IEnMin=15 EnMin= -3704.06826759220     IErMin=15 ErrMin= 4.98D-05
 ErrMax= 4.98D-05  0.00D+00 EMaxC= 1.00D-01 BMatC= 6.93D-07 BMatP= 7.88D-07
 IDIUse=1 WtCom= 1.00D+00 WtEn= 0.00D+00
 Coeff-Com:  0.413D-04-0.431D-04-0.628D-03-0.611D-03-0.178D-02 0.122D-02
 Coeff-Com:  0.713D-02 0.331D-01 0.841D-01 0.154D+00-0.998D-01-0.711D+00
 Coeff-Com: -0.566D+00 0.940D+00 0.116D+01
 Coeff:      0.413D-04-0.431D-04-0.628D-03-0.611D-03-0.178D-02 0.122D-02
 Coeff:      0.713D-02 0.331D-01 0.841D-01 0.154D+00-0.998D-01-0.711D+00
 Coeff:     -0.566D+00 0.940D+00 0.116D+01
 Gap=     0.124 Goal=   None    Shift=    0.000
 Gap=     0.089 Goal=   None    Shift=    0.000
 RMSDP=1.05D-05 MaxDP=1.19D-03 DE=-6.71D-06 OVMax= 1.09D-02

 Cycle  16  Pass 1  IDiag  1:
 RMSU=  6.09D-06    CP:  9.87D-01  1.77D+00  5.95D-01  6.65D-01  6.50D-01
                    CP:  7.60D-01  7.65D-01  1.50D+00  3.00D+00  3.00D+00
                    CP:  3.00D+00  3.00D+00  3.00D+00  3.00D+00  2.70D+00
 E= -3704.06827640490     Delta-E=       -0.000008812705 Rises=F Damp=F
 DIIS: error= 4.37D-05 at cycle  16 NSaved=  16.
 NSaved=16 IEnMin=16 EnMin= -3704.06827640490     IErMin=16 ErrMin= 4.37D-05
 ErrMax= 4.37D-05  0.00D+00 EMaxC= 1.00D-01 BMatC= 5.69D-07 BMatP= 6.93D-07
 IDIUse=1 WtCom= 1.00D+00 WtEn= 0.00D+00
 Coeff-Com: -0.127D-03 0.219D-03-0.418D-04 0.165D-04-0.226D-02-0.387D-02
 Coeff-Com: -0.569D-02 0.223D-02 0.393D-01 0.237D+00 0.255D+00-0.328D+00
 Coeff-Com: -0.936D+00-0.990D-01 0.849D+00 0.992D+00
 Coeff:     -0.127D-03 0.219D-03-0.418D-04 0.165D-04-0.226D-02-0.387D-02
 Coeff:     -0.569D-02 0.223D-02 0.393D-01 0.237D+00 0.255D+00-0.328D+00
 Coeff:     -0.936D+00-0.990D-01 0.849D+00 0.992D+00
 Gap=     0.124 Goal=   None    Shift=    0.000
 Gap=     0.089 Goal=   None    Shift=    0.000
 RMSDP=9.77D-06 MaxDP=1.16D-03 DE=-8.81D-06 OVMax= 1.01D-02

 Cycle  17  Pass 1  IDiag  1:
 RMSU=  3.41D-06    CP:  9.87D-01  1.77D+00  5.95D-01  6.66D-01  6.48D-01
                    CP:  7.67D-01  7.84D-01  1.65D+00  3.00D+00  3.00D+00
                    CP:  3.00D+00  3.00D+00  3.00D+00  3.00D+00  3.00D+00
                    CP:  2.42D+00
 E= -3704.06828367721     Delta-E=       -0.000007272305 Rises=F Damp=F
 DIIS: error= 4.02D-05 at cycle  17 NSaved=  17.
 NSaved=17 IEnMin=17 EnMin= -3704.06828367721     IErMin=17 ErrMin= 4.02D-05
 ErrMax= 4.02D-05  0.00D+00 EMaxC= 1.00D-01 BMatC= 4.65D-07 BMatP= 5.69D-07
 IDIUse=1 WtCom= 1.00D+00 WtEn= 0.00D+00
 Coeff-Com: -0.563D-04 0.766D-04 0.521D-03 0.568D-03 0.671D-03-0.285D-02
 Coeff-Com: -0.897D-02-0.296D-01-0.627D-01-0.560D-02 0.283D+00 0.524D+00
 Coeff-Com: -0.129D+00-0.104D+01-0.506D+00 0.756D+00 0.122D+01
 Coeff:     -0.563D-04 0.766D-04 0.521D-03 0.568D-03 0.671D-03-0.285D-02
 Coeff:     -0.897D-02-0.296D-01-0.627D-01-0.560D-02 0.283D+00 0.524D+00
 Coeff:     -0.129D+00-0.104D+01-0.506D+00 0.756D+00 0.122D+01
 Gap=     0.124 Goal=   None    Shift=    0.000
 Gap=     0.089 Goal=   None    Shift=    0.000
 RMSDP=1.19D-05 MaxDP=1.48D-03 DE=-7.27D-06 OVMax= 1.23D-02

 Cycle  18  Pass 1  IDiag  1:
 RMSU=  6.99D-06    CP:  9.87D-01  1.77D+00  5.94D-01  6.67D-01  6.46D-01
                    CP:  7.75D-01  8.07D-01  1.82D+00  3.00D+00  3.00D+00
                    CP:  3.00D+00  3.00D+00  3.00D+00  3.00D+00  3.00D+00
                    CP:  3.00D+00  2.39D+00
 E= -3704.06829150202     Delta-E=       -0.000007824809 Rises=F Damp=F
 DIIS: error= 4.10D-05 at cycle  18 NSaved=  18.
 NSaved=18 IEnMin=18 EnMin= -3704.06829150202     IErMin=17 ErrMin= 4.02D-05
 ErrMax= 4.10D-05  0.00D+00 EMaxC= 1.00D-01 BMatC= 3.79D-07 BMatP= 4.65D-07
 IDIUse=1 WtCom= 1.00D+00 WtEn= 0.00D+00
 Coeff-Com:  0.845D-04-0.151D-03 0.430D-03 0.380D-03 0.290D-02 0.229D-02
 Coeff-Com:  0.513D-03-0.211D-01-0.780D-01-0.215D+00-0.267D-01 0.665D+00
 Coeff-Com:  0.709D+00-0.675D+00-0.110D+01-0.280D+00 0.919D+00 0.110D+01
 Coeff:      0.845D-04-0.151D-03 0.430D-03 0.380D-03 0.290D-02 0.229D-02
 Coeff:      0.513D-03-0.211D-01-0.780D-01-0.215D+00-0.267D-01 0.665D+00
 Coeff:      0.709D+00-0.675D+00-0.110D+01-0.280D+00 0.919D+00 0.110D+01
 Gap=     0.124 Goal=   None    Shift=    0.000
 Gap=     0.089 Goal=   None    Shift=    0.000
 RMSDP=1.21D-05 MaxDP=1.58D-03 DE=-7.82D-06 OVMax= 1.25D-02

 Cycle  19  Pass 1  IDiag  1:
 RMSU=  2.99D-06    CP:  9.87D-01  1.77D+00  5.93D-01  6.68D-01  6.43D-01
                    CP:  7.83D-01  8.29D-01  1.98D+00  3.00D+00  3.00D+00
                    CP:  3.00D+00  3.00D+00  3.00D+00  3.00D+00  3.00D+00
                    CP:  3.00D+00  3.00D+00  2.52D+00
 E= -3704.06829838110     Delta-E=       -0.000006879080 Rises=F Damp=F
 DIIS: error= 3.95D-05 at cycle  19 NSaved=  19.
 NSaved=19 IEnMin=19 EnMin= -3704.06829838110     IErMin=19 ErrMin= 3.95D-05
 ErrMax= 3.95D-05  0.00D+00 EMaxC= 1.00D-01 BMatC= 3.45D-07 BMatP= 3.79D-07
 IDIUse=1 WtCom= 1.00D+00 WtEn= 0.00D+00
 Coeff-Com:  0.135D-03-0.216D-03-0.936D-04-0.197D-03 0.260D-02 0.656D-02
 Coeff-Com:  0.116D-01 0.994D-02-0.170D-01-0.243D+00-0.353D+00 0.183D+00
 Coeff-Com:  0.977D+00 0.367D+00-0.734D+00-0.113D+01-0.262D+00 0.123D+01
 Coeff-Com:  0.943D+00
 Coeff:      0.135D-03-0.216D-03-0.936D-04-0.197D-03 0.260D-02 0.656D-02
 Coeff:      0.116D-01 0.994D-02-0.170D-01-0.243D+00-0.353D+00 0.183D+00
 Coeff:      0.977D+00 0.367D+00-0.734D+00-0.113D+01-0.262D+00 0.123D+01
 Coeff:      0.943D+00
 Gap=     0.124 Goal=   None    Shift=    0.000
 Gap=     0.089 Goal=   None    Shift=    0.000
 RMSDP=1.43D-05 MaxDP=1.94D-03 DE=-6.88D-06 OVMax= 1.49D-02

 Cycle  20  Pass 1  IDiag  1:
 RMSU=  9.30D-06    CP:  9.87D-01  1.77D+00  5.92D-01  6.70D-01  6.39D-01
                    CP:  7.93D-01  8.52D-01  2.17D+00  3.00D+00  3.00D+00
                    CP:  3.00D+00  3.00D+00  3.00D+00  3.00D+00  3.00D+00
                    CP:  3.00D+00  3.00D+00  3.00D+00  3.00D+00
 E= -3704.06830513782     Delta-E=       -0.000006756727 Rises=F Damp=F
 DIIS: error= 3.59D-05 at cycle  20 NSaved=  20.
 NSaved=20 IEnMin=20 EnMin= -3704.06830513782     IErMin=20 ErrMin= 3.59D-05
 ErrMax= 3.59D-05  0.00D+00 EMaxC= 1.00D-01 BMatC= 2.35D-07 BMatP= 3.45D-07
 IDIUse=1 WtCom= 1.00D+00 WtEn= 0.00D+00
 Coeff-Com:  0.677D-04-0.984D-04-0.393D-03-0.406D-03 0.390D-03 0.463D-02
 Coeff-Com:  0.969D-02 0.201D-01 0.283D-01-0.863D-01-0.275D+00-0.212D+00
 Coeff-Com:  0.417D+00 0.672D+00 0.147D-01-0.719D+00-0.731D+00 0.317D+00
 Coeff-Com:  0.674D+00 0.866D+00
 Coeff:      0.677D-04-0.984D-04-0.393D-03-0.406D-03 0.390D-03 0.463D-02
 Coeff:      0.969D-02 0.201D-01 0.283D-01-0.863D-01-0.275D+00-0.212D+00
 Coeff:      0.417D+00 0.672D+00 0.147D-01-0.719D+00-0.731D+00 0.317D+00
 Coeff:      0.674D+00 0.866D+00
 Gap=     0.124 Goal=   None    Shift=    0.000
 Gap=     0.089 Goal=   None    Shift=    0.000
 RMSDP=9.65D-06 MaxDP=1.36D-03 DE=-6.76D-06 OVMax= 1.00D-02

 Cycle  21  Pass 1  IDiag  1:
 Restarting incremental Fock formation.
 E= -3704.06830894525     Delta-E=       -0.000003807430 Rises=F Damp=F
 DIIS: error= 3.19D-05 at cycle  21 NSaved=  20.
 NSaved=20 IEnMin=20 EnMin= -3704.06830894525     IErMin=20 ErrMin= 3.19D-05
 ErrMax= 3.19D-05  0.00D+00 EMaxC= 1.00D-01 BMatC= 1.71D-07 BMatP= 2.35D-07
 IDIUse=1 WtCom= 1.00D+00 WtEn= 0.00D+00
 Coeff-Com:  0.745D-05-0.228D-03-0.190D-03-0.703D-03 0.351D-03 0.186D-02
 Coeff-Com:  0.893D-02 0.228D-01 0.530D-01-0.183D-02-0.183D+00-0.211D+00
 Coeff-Com:  0.220D+00 0.333D+00 0.123D+00-0.263D+00-0.380D+00-0.141D+00
 Coeff-Com:  0.283D+00 0.114D+01
 Coeff:      0.745D-05-0.228D-03-0.190D-03-0.703D-03 0.351D-03 0.186D-02
 Coeff:      0.893D-02 0.228D-01 0.530D-01-0.183D-02-0.183D+00-0.211D+00
 Coeff:      0.220D+00 0.333D+00 0.123D+00-0.263D+00-0.380D+00-0.141D+00
 Coeff:      0.283D+00 0.114D+01
 Gap=     0.124 Goal=   None    Shift=    0.000
 Gap=     0.089 Goal=   None    Shift=    0.000
 RMSDP=6.70D-06 MaxDP=1.01D-03 DE=-3.81D-06 OVMax= 7.05D-03

 Cycle  22  Pass 1  IDiag  1:
 RMSU=  6.70D-06    CP:  1.00D+00
 E= -3704.06831140411     Delta-E=       -0.000002458857 Rises=F Damp=F
 DIIS: error= 2.85D-05 at cycle  22 NSaved=  20.
 NSaved=20 IEnMin=20 EnMin= -3704.06831140411     IErMin=20 ErrMin= 2.85D-05
 ErrMax= 2.85D-05  0.00D+00 EMaxC= 1.00D-01 BMatC= 1.45D-07 BMatP= 1.71D-07
 IDIUse=1 WtCom= 1.00D+00 WtEn= 0.00D+00
 Coeff-Com:  0.125D-03 0.218D-03-0.787D-03-0.344D-02-0.684D-02-0.123D-01
 Coeff-Com: -0.138D-01 0.109D+00 0.265D+00 0.103D+00-0.560D+00-0.541D+00
 Coeff-Com:  0.192D+00 0.826D+00 0.622D+00-0.563D+00-0.891D+00-0.902D+00
 Coeff-Com:  0.951D+00 0.143D+01
 Coeff:      0.125D-03 0.218D-03-0.787D-03-0.344D-02-0.684D-02-0.123D-01
 Coeff:     -0.138D-01 0.109D+00 0.265D+00 0.103D+00-0.560D+00-0.541D+00
 Coeff:      0.192D+00 0.826D+00 0.622D+00-0.563D+00-0.891D+00-0.902D+00
 Coeff:      0.951D+00 0.143D+01
 Gap=     0.124 Goal=   None    Shift=    0.000
 Gap=     0.089 Goal=   None    Shift=    0.000
 RMSDP=1.14D-05 MaxDP=1.76D-03 DE=-2.46D-06 OVMax= 1.20D-02

 Cycle  23  Pass 1  IDiag  1:
 RMSU=  6.26D-07    CP:  1.00D+00  2.70D+00
 E= -3704.06831489578     Delta-E=       -0.000003491665 Rises=F Damp=F
 DIIS: error= 2.30D-05 at cycle  23 NSaved=  20.
 NSaved=20 IEnMin=20 EnMin= -3704.06831489578     IErMin=20 ErrMin= 2.30D-05
 ErrMax= 2.30D-05  0.00D+00 EMaxC= 1.00D-01 BMatC= 1.15D-07 BMatP= 1.45D-07
 IDIUse=1 WtCom= 1.00D+00 WtEn= 0.00D+00
 Coeff-Com:  0.632D-04-0.719D-03-0.177D-02-0.388D-02-0.708D-02-0.788D-02
 Coeff-Com:  0.375D-01 0.134D+00 0.102D+00-0.210D+00-0.362D+00-0.407D-01
 Coeff-Com:  0.388D+00 0.465D+00-0.107D+00-0.440D+00-0.663D+00-0.131D+00
 Coeff-Com:  0.873D+00 0.975D+00
 Coeff:      0.632D-04-0.719D-03-0.177D-02-0.388D-02-0.708D-02-0.788D-02
 Coeff:      0.375D-01 0.134D+00 0.102D+00-0.210D+00-0.362D+00-0.407D-01
 Coeff:      0.388D+00 0.465D+00-0.107D+00-0.440D+00-0.663D+00-0.131D+00
 Coeff:      0.873D+00 0.975D+00
 Gap=     0.124 Goal=   None    Shift=    0.000
 Gap=     0.089 Goal=   None    Shift=    0.000
 RMSDP=7.42D-06 MaxDP=1.18D-03 DE=-3.49D-06 OVMax= 7.89D-03

 Cycle  24  Pass 1  IDiag  1:
 RMSU=  5.37D-06    CP:  1.00D+00  3.00D+00  2.32D+00
 E= -3704.06831675413     Delta-E=       -0.000001858351 Rises=F Damp=F
 DIIS: error= 1.89D-05 at cycle  24 NSaved=  20.
 NSaved=20 IEnMin=20 EnMin= -3704.06831675413     IErMin=20 ErrMin= 1.89D-05
 ErrMax= 1.89D-05  0.00D+00 EMaxC= 1.00D-01 BMatC= 7.63D-08 BMatP= 1.15D-07
 IDIUse=1 WtCom= 1.00D+00 WtEn= 0.00D+00
 Coeff-Com:  0.108D-02 0.274D-02 0.376D-02 0.139D-02-0.951D-02-0.114D+00
 Coeff-Com: -0.140D+00 0.117D+00 0.456D+00 0.118D+00-0.369D+00-0.468D+00
 Coeff-Com: -0.922D-01 0.514D+00 0.467D+00 0.241D+00-0.103D+01-0.741D+00
 Coeff-Com:  0.672D+00 0.137D+01
 Coeff:      0.108D-02 0.274D-02 0.376D-02 0.139D-02-0.951D-02-0.114D+00
 Coeff:     -0.140D+00 0.117D+00 0.456D+00 0.118D+00-0.369D+00-0.468D+00
 Coeff:     -0.922D-01 0.514D+00 0.467D+00 0.241D+00-0.103D+01-0.741D+00
 Coeff:      0.672D+00 0.137D+01
 Gap=     0.124 Goal=   None    Shift=    0.000
 Gap=     0.089 Goal=   None    Shift=    0.000
 RMSDP=8.40D-06 MaxDP=1.40D-03 DE=-1.86D-06 OVMax= 9.08D-03

 Cycle  25  Pass 1  IDiag  1:
 RMSU=  1.57D-06    CP:  1.00D+00  3.00D+00  3.00D+00  2.52D+00
 E= -3704.06831853752     Delta-E=       -0.000001783395 Rises=F Damp=F
 DIIS: error= 1.32D-05 at cycle  25 NSaved=  20.
 NSaved=20 IEnMin=20 EnMin= -3704.06831853752     IErMin=20 ErrMin= 1.32D-05
 ErrMax= 1.32D-05  0.00D+00 EMaxC= 1.00D-01 BMatC= 4.94D-08 BMatP= 7.63D-08
 IDIUse=1 WtCom= 1.00D+00 WtEn= 0.00D+00
 Coeff-Com: -0.383D-03 0.410D-03 0.294D-02 0.992D-02 0.116D-01-0.313D-01
 Coeff-Com: -0.611D-01 0.296D-01 0.155D+00 0.360D-01-0.172D+00-0.210D+00
 Coeff-Com:  0.957D-01 0.280D+00 0.354D+00-0.301D+00-0.702D+00-0.179D+00
 Coeff-Com:  0.653D+00 0.103D+01
 Coeff:     -0.383D-03 0.410D-03 0.294D-02 0.992D-02 0.116D-01-0.313D-01
 Coeff:     -0.611D-01 0.296D-01 0.155D+00 0.360D-01-0.172D+00-0.210D+00
 Coeff:      0.957D-01 0.280D+00 0.354D+00-0.301D+00-0.702D+00-0.179D+00
 Coeff:      0.653D+00 0.103D+01
 Gap=     0.124 Goal=   None    Shift=    0.000
 Gap=     0.089 Goal=   None    Shift=    0.000
 RMSDP=5.74D-06 MaxDP=9.67D-04 DE=-1.78D-06 OVMax= 6.23D-03

 Cycle  26  Pass 1  IDiag  1:
 RMSU=  2.98D-06    CP:  1.00D+00  3.00D+00  3.00D+00  3.00D+00  1.95D+00
 E= -3704.06831941122     Delta-E=       -0.000000873693 Rises=F Damp=F
 DIIS: error= 9.15D-06 at cycle  26 NSaved=  20.
 NSaved=20 IEnMin=20 EnMin= -3704.06831941122     IErMin=20 ErrMin= 9.15D-06
 ErrMax= 9.15D-06  0.00D+00 EMaxC= 1.00D-01 BMatC= 3.38D-08 BMatP= 4.94D-08
 IDIUse=1 WtCom= 1.00D+00 WtEn= 0.00D+00
 Coeff-Com:  0.174D-02 0.684D-02 0.158D-01 0.306D-01-0.383D-01-0.149D+00
 Coeff-Com: -0.801D-01 0.235D+00 0.228D+00-0.678D-01-0.326D+00-0.155D+00
 Coeff-Com:  0.151D+00 0.378D+00 0.357D+00-0.306D+00-0.717D+00-0.482D+00
 Coeff-Com:  0.875D+00 0.104D+01
 Coeff:      0.174D-02 0.684D-02 0.158D-01 0.306D-01-0.383D-01-0.149D+00
 Coeff:     -0.801D-01 0.235D+00 0.228D+00-0.678D-01-0.326D+00-0.155D+00
 Coeff:      0.151D+00 0.378D+00 0.357D+00-0.306D+00-0.717D+00-0.482D+00
 Coeff:      0.875D+00 0.104D+01
 Gap=     0.124 Goal=   None    Shift=    0.000
 Gap=     0.089 Goal=   None    Shift=    0.000
 RMSDP=6.27D-06 MaxDP=1.06D-03 DE=-8.74D-07 OVMax= 6.82D-03

 Cycle  27  Pass 1  IDiag  1:
 RMSU=  4.11D-07    CP:  1.00D+00  3.00D+00  3.00D+00  3.00D+00  3.00D+00
                    CP:  3.00D+00
 E= -3704.06832002969     Delta-E=       -0.000000618475 Rises=F Damp=F
 DIIS: error= 4.74D-06 at cycle  27 NSaved=  20.
 NSaved=20 IEnMin=20 EnMin= -3704.06832002969     IErMin=20 ErrMin= 4.74D-06
 ErrMax= 4.74D-06  0.00D+00 EMaxC= 1.00D-01 BMatC= 1.65D-08 BMatP= 3.38D-08
 IDIUse=1 WtCom= 1.00D+00 WtEn= 0.00D+00
 Coeff-Com: -0.652D-03-0.486D-02-0.110D-01-0.355D-02 0.230D-01 0.138D-01
 Coeff-Com: -0.924D-02-0.716D-02-0.835D-02-0.440D-02-0.190D-01-0.443D-01
 Coeff-Com: -0.105D+00 0.248D+00 0.408D+00-0.237D+00-0.769D+00-0.638D-01
 Coeff-Com:  0.628D+00 0.966D+00
 Coeff:     -0.652D-03-0.486D-02-0.110D-01-0.355D-02 0.230D-01 0.138D-01
 Coeff:     -0.924D-02-0.716D-02-0.835D-02-0.440D-02-0.190D-01-0.443D-01
 Coeff:     -0.105D+00 0.248D+00 0.408D+00-0.237D+00-0.769D+00-0.638D-01
 Coeff:      0.628D+00 0.966D+00
 Gap=     0.124 Goal=   None    Shift=    0.000
 Gap=     0.089 Goal=   None    Shift=    0.000
 RMSDP=3.36D-06 MaxDP=5.76D-04 DE=-6.18D-07 OVMax= 3.67D-03

 Cycle  28  Pass 1  IDiag  1:
 RMSU=  3.23D-06    CP:  1.00D+00  3.00D+00  3.00D+00  3.00D+00  3.00D+00
                    CP:  3.00D+00  3.00D+00
 E= -3704.06832020815     Delta-E=       -0.000000178457 Rises=F Damp=F
 DIIS: error= 2.65D-06 at cycle  28 NSaved=  20.
 NSaved=20 IEnMin=20 EnMin= -3704.06832020815     IErMin=20 ErrMin= 2.65D-06
 ErrMax= 2.65D-06  0.00D+00 EMaxC= 1.00D-01 BMatC= 9.91D-09 BMatP= 1.65D-08
 IDIUse=1 WtCom= 1.00D+00 WtEn= 0.00D+00
 Coeff-Com: -0.389D-02-0.725D-02 0.153D-01 0.467D-01-0.570D-02-0.858D-01
 Coeff-Com: -0.478D-01 0.549D-01 0.117D+00 0.874D-02-0.120D+00-0.248D+00
 Coeff-Com:  0.115D+00 0.456D+00 0.106D-01-0.457D+00-0.269D+00 0.171D+00
 Coeff-Com:  0.689D+00 0.561D+00
 Coeff:     -0.389D-02-0.725D-02 0.153D-01 0.467D-01-0.570D-02-0.858D-01
 Coeff:     -0.478D-01 0.549D-01 0.117D+00 0.874D-02-0.120D+00-0.248D+00
 Coeff:      0.115D+00 0.456D+00 0.106D-01-0.457D+00-0.269D+00 0.171D+00
 Coeff:      0.689D+00 0.561D+00
 Gap=     0.124 Goal=   None    Shift=    0.000
 Gap=     0.089 Goal=   None    Shift=    0.000
 RMSDP=1.27D-06 MaxDP=2.19D-04 DE=-1.78D-07 OVMax= 1.39D-03

 Cycle  29  Pass 1  IDiag  1:
 RMSU=  3.25D-07    CP:  1.00D+00  3.00D+00  3.00D+00  3.00D+00  3.00D+00
                    CP:  3.00D+00  3.00D+00  1.38D+00
 E= -3704.06832024514     Delta-E=       -0.000000036991 Rises=F Damp=F
 DIIS: error= 1.91D-06 at cycle  29 NSaved=  20.
 NSaved=20 IEnMin=20 EnMin= -3704.06832024514     IErMin=20 ErrMin= 1.91D-06
 ErrMax= 1.91D-06  0.00D+00 EMaxC= 1.00D-01 BMatC= 3.18D-09 BMatP= 9.91D-09
 IDIUse=1 WtCom= 1.00D+00 WtEn= 0.00D+00
 Coeff-Com: -0.567D-02-0.194D-02 0.116D-01 0.250D-01-0.195D-01-0.486D-01
 Coeff-Com: -0.120D-01 0.668D-01 0.720D-01-0.319D-01-0.141D+00-0.122D+00
 Coeff-Com:  0.138D+00 0.205D+00 0.841D-01-0.202D+00-0.213D+00-0.483D-01
 Coeff-Com:  0.280D+00 0.963D+00
 Coeff:     -0.567D-02-0.194D-02 0.116D-01 0.250D-01-0.195D-01-0.486D-01
 Coeff:     -0.120D-01 0.668D-01 0.720D-01-0.319D-01-0.141D+00-0.122D+00
 Coeff:      0.138D+00 0.205D+00 0.841D-01-0.202D+00-0.213D+00-0.483D-01
 Coeff:      0.280D+00 0.963D+00
 Gap=     0.124 Goal=   None    Shift=    0.000
 Gap=     0.089 Goal=   None    Shift=    0.000
 RMSDP=7.07D-07 MaxDP=1.23D-04 DE=-3.70D-08 OVMax= 7.77D-04

 Cycle  30  Pass 1  IDiag  1:
 RMSU=  1.16D-07    CP:  1.00D+00  3.00D+00  3.00D+00  3.00D+00  3.00D+00
                    CP:  3.00D+00  3.00D+00  1.59D+00  1.56D+00
 E= -3704.06832026160     Delta-E=       -0.000000016456 Rises=F Damp=F
 DIIS: error= 1.22D-06 at cycle  30 NSaved=  20.
 NSaved=20 IEnMin=20 EnMin= -3704.06832026160     IErMin=20 ErrMin= 1.22D-06
 ErrMax= 1.22D-06  0.00D+00 EMaxC= 1.00D-01 BMatC= 1.73D-09 BMatP= 3.18D-09
 IDIUse=1 WtCom= 1.00D+00 WtEn= 0.00D+00
 Coeff-Com: -0.403D-02-0.812D-02 0.175D-01 0.112D-01-0.151D-01-0.253D-01
 Coeff-Com: -0.137D-02 0.325D-01 0.271D-01 0.346D-01-0.769D-01-0.130D+00
 Coeff-Com:  0.570D-01 0.209D+00 0.534D-01-0.144D+00-0.356D+00-0.125D+00
 Coeff-Com:  0.536D+00 0.908D+00
 Coeff:     -0.403D-02-0.812D-02 0.175D-01 0.112D-01-0.151D-01-0.253D-01
 Coeff:     -0.137D-02 0.325D-01 0.271D-01 0.346D-01-0.769D-01-0.130D+00
 Coeff:      0.570D-01 0.209D+00 0.534D-01-0.144D+00-0.356D+00-0.125D+00
 Coeff:      0.536D+00 0.908D+00
 Gap=     0.124 Goal=   None    Shift=    0.000
 Gap=     0.089 Goal=   None    Shift=    0.000
 RMSDP=6.38D-07 MaxDP=1.07D-04 DE=-1.65D-08 OVMax= 6.89D-04

 Cycle  31  Pass 1  IDiag  1:
 RMSU=  1.02D-07    CP:  1.00D+00  3.00D+00  3.00D+00  3.00D+00  3.00D+00
                    CP:  3.00D+00  3.00D+00  1.78D+00  1.99D+00  1.74D+00
 E= -3704.06832027012     Delta-E=       -0.000000008529 Rises=F Damp=F
 DIIS: error= 7.79D-07 at cycle  31 NSaved=  20.
 NSaved=20 IEnMin=20 EnMin= -3704.06832027012     IErMin=20 ErrMin= 7.79D-07
 ErrMax= 7.79D-07  0.00D+00 EMaxC= 1.00D-01 BMatC= 6.88D-10 BMatP= 1.73D-09
 IDIUse=1 WtCom= 1.00D+00 WtEn= 0.00D+00
 Coeff-Com: -0.339D-02 0.270D-02 0.843D-02 0.445D-02-0.142D-01-0.227D-01
 Coeff-Com: -0.197D-02 0.332D-01 0.747D-01-0.562D-02-0.129D+00-0.561D-01
 Coeff-Com:  0.850D-01 0.131D+00 0.719D-02-0.179D+00-0.201D+00-0.175D+00
 Coeff-Com:  0.422D+00 0.102D+01
 Coeff:     -0.339D-02 0.270D-02 0.843D-02 0.445D-02-0.142D-01-0.227D-01
 Coeff:     -0.197D-02 0.332D-01 0.747D-01-0.562D-02-0.129D+00-0.561D-01
 Coeff:      0.850D-01 0.131D+00 0.719D-02-0.179D+00-0.201D+00-0.175D+00
 Coeff:      0.422D+00 0.102D+01
 Gap=     0.124 Goal=   None    Shift=    0.000
 Gap=     0.089 Goal=   None    Shift=    0.000
 RMSDP=2.87D-07 MaxDP=4.77D-05 DE=-8.53D-09 OVMax= 3.14D-04

 Cycle  32  Pass 1  IDiag  1:
 RMSU=  4.01D-08    CP:  1.00D+00  3.00D+00  3.00D+00  3.00D+00  3.00D+00
                    CP:  3.00D+00  3.00D+00  1.85D+00  2.25D+00  2.59D+00
                    CP:  1.33D+00
 E= -3704.06832027352     Delta-E=       -0.000000003394 Rises=F Damp=F
 DIIS: error= 5.03D-07 at cycle  32 NSaved=  20.
 NSaved=20 IEnMin=20 EnMin= -3704.06832027352     IErMin=20 ErrMin= 5.03D-07
 ErrMax= 5.03D-07  0.00D+00 EMaxC= 1.00D-01 BMatC= 5.32D-10 BMatP= 6.88D-10
 IDIUse=1 WtCom= 1.00D+00 WtEn= 0.00D+00
 Coeff-Com: -0.717D-02 0.257D-02 0.169D-01 0.737D-02-0.207D-01-0.300D-01
 Coeff-Com:  0.904D-02 0.517D-01 0.536D-01-0.454D-01-0.935D-01-0.451D-01
 Coeff-Com:  0.967D-01 0.907D-01 0.220D-01-0.123D+00-0.415D+00-0.190D-01
 Coeff-Com:  0.803D+00 0.645D+00
 Coeff:     -0.717D-02 0.257D-02 0.169D-01 0.737D-02-0.207D-01-0.300D-01
 Coeff:      0.904D-02 0.517D-01 0.536D-01-0.454D-01-0.935D-01-0.451D-01
 Coeff:      0.967D-01 0.907D-01 0.220D-01-0.123D+00-0.415D+00-0.190D-01
 Coeff:      0.803D+00 0.645D+00
 Gap=     0.124 Goal=   None    Shift=    0.000
 Gap=     0.089 Goal=   None    Shift=    0.000
 RMSDP=1.06D-07 MaxDP=1.48D-05 DE=-3.39D-09 OVMax= 1.17D-04

 Cycle  33  Pass 1  IDiag  1:
 RMSU=  3.16D-08    CP:  1.00D+00  3.00D+00  3.00D+00  3.00D+00  3.00D+00
                    CP:  3.00D+00  3.00D+00  1.87D+00  2.37D+00  3.00D+00
                    CP:  1.30D+00  1.74D+00
 E= -3704.06832027481     Delta-E=       -0.000000001291 Rises=F Damp=F
 DIIS: error= 3.27D-07 at cycle  33 NSaved=  20.
 NSaved=20 IEnMin=20 EnMin= -3704.06832027481     IErMin=20 ErrMin= 3.27D-07
 ErrMax= 3.27D-07  0.00D+00 EMaxC= 1.00D-01 BMatC= 1.96D-10 BMatP= 5.32D-10
 IDIUse=1 WtCom= 1.00D+00 WtEn= 0.00D+00
 Coeff-Com:  0.279D-02 0.587D-02 0.287D-02-0.110D-01-0.146D-01-0.329D-03
 Coeff-Com:  0.137D-01 0.274D-01 0.559D-02-0.283D-01-0.436D-01-0.577D-03
 Coeff-Com:  0.419D-01 0.890D-01 0.211D-01-0.144D+00-0.256D+00-0.125D-02
 Coeff-Com:  0.428D+00 0.862D+00
 Coeff:      0.279D-02 0.587D-02 0.287D-02-0.110D-01-0.146D-01-0.329D-03
 Coeff:      0.137D-01 0.274D-01 0.559D-02-0.283D-01-0.436D-01-0.577D-03
 Coeff:      0.419D-01 0.890D-01 0.211D-01-0.144D+00-0.256D+00-0.125D-02
 Coeff:      0.428D+00 0.862D+00
 Gap=     0.124 Goal=   None    Shift=    0.000
 Gap=     0.089 Goal=   None    Shift=    0.000
 RMSDP=7.38D-08 MaxDP=9.57D-06 DE=-1.29D-09 OVMax= 7.56D-05

 Cycle  34  Pass 1  IDiag  1:
 RMSU=  3.75D-08    CP:  1.00D+00  3.00D+00  3.00D+00  3.00D+00  3.00D+00
                    CP:  3.00D+00  3.00D+00  1.87D+00  2.43D+00  3.00D+00
                    CP:  1.14D+00  2.67D+00  2.14D+00
 E= -3704.06832027522     Delta-E=       -0.000000000407 Rises=F Damp=F
 DIIS: error= 2.63D-07 at cycle  34 NSaved=  20.
 NSaved=20 IEnMin=20 EnMin= -3704.06832027522     IErMin=20 ErrMin= 2.63D-07
 ErrMax= 2.63D-07  0.00D+00 EMaxC= 1.00D-01 BMatC= 1.18D-10 BMatP= 1.96D-10
 IDIUse=1 WtCom= 1.00D+00 WtEn= 0.00D+00
 Coeff-Com:  0.222D-02 0.576D-02-0.168D-02-0.110D-01-0.822D-02-0.223D-02
 Coeff-Com:  0.214D-01 0.184D-01-0.481D-02-0.303D-01-0.324D-01 0.126D-01
 Coeff-Com:  0.841D-01 0.686D-01 0.214D-02-0.233D+00-0.259D+00 0.133D+00
 Coeff-Com:  0.622D+00 0.614D+00
 Coeff:      0.222D-02 0.576D-02-0.168D-02-0.110D-01-0.822D-02-0.223D-02
 Coeff:      0.214D-01 0.184D-01-0.481D-02-0.303D-01-0.324D-01 0.126D-01
 Coeff:      0.841D-01 0.686D-01 0.214D-02-0.233D+00-0.259D+00 0.133D+00
 Coeff:      0.622D+00 0.614D+00
 Gap=     0.124 Goal=   None    Shift=    0.000
 Gap=     0.089 Goal=   None    Shift=    0.000
 RMSDP=4.44D-08 MaxDP=6.24D-06 DE=-4.07D-10 OVMax= 4.79D-05

 Cycle  35  Pass 1  IDiag  1:
 RMSU=  1.24D-08    CP:  1.00D+00  3.00D+00  3.00D+00  3.00D+00  3.00D+00
                    CP:  3.00D+00  3.00D+00  1.88D+00  2.46D+00  3.00D+00
                    CP:  1.24D+00  2.99D+00  2.68D+00  1.37D+00
 E= -3704.06832027539     Delta-E=       -0.000000000173 Rises=F Damp=F
 DIIS: error= 1.21D-07 at cycle  35 NSaved=  20.
 NSaved=20 IEnMin=20 EnMin= -3704.06832027539     IErMin=20 ErrMin= 1.21D-07
 ErrMax= 1.21D-07  0.00D+00 EMaxC= 1.00D-01 BMatC= 3.24D-11 BMatP= 1.18D-10
 IDIUse=1 WtCom= 1.00D+00 WtEn= 0.00D+00
 Coeff-Com:  0.244D-02 0.110D-02-0.316D-02-0.326D-02-0.540D-03-0.243D-03
 Coeff-Com: -0.316D-02 0.116D-01 0.147D-01-0.227D-01-0.198D-01 0.808D-02
 Coeff-Com:  0.366D-01 0.770D-01-0.363D-01-0.166D+00-0.106D+00 0.190D-01
 Coeff-Com:  0.354D+00 0.836D+00
 Coeff:      0.244D-02 0.110D-02-0.316D-02-0.326D-02-0.540D-03-0.243D-03
 Coeff:     -0.316D-02 0.116D-01 0.147D-01-0.227D-01-0.198D-01 0.808D-02
 Coeff:      0.366D-01 0.770D-01-0.363D-01-0.166D+00-0.106D+00 0.190D-01
 Coeff:      0.354D+00 0.836D+00
 Gap=     0.124 Goal=   None    Shift=    0.000
 Gap=     0.089 Goal=   None    Shift=    0.000
 RMSDP=2.84D-08 MaxDP=3.92D-06 DE=-1.73D-10 OVMax= 3.16D-05

 Cycle  36  Pass 1  IDiag  1:
 RMSU=  1.19D-08    CP:  1.00D+00  3.00D+00  3.00D+00  3.00D+00  3.00D+00
                    CP:  3.00D+00  3.00D+00  1.88D+00  2.49D+00  3.00D+00
                    CP:  1.20D+00  3.00D+00  3.00D+00  1.62D+00  1.33D+00
 E= -3704.06832027544     Delta-E=       -0.000000000047 Rises=F Damp=F
 DIIS: error= 5.65D-08 at cycle  36 NSaved=  20.
 NSaved=20 IEnMin=20 EnMin= -3704.06832027544     IErMin=20 ErrMin= 5.65D-08
 ErrMax= 5.65D-08  0.00D+00 EMaxC= 1.00D-01 BMatC= 1.26D-11 BMatP= 3.24D-11
 IDIUse=1 WtCom= 1.00D+00 WtEn= 0.00D+00
 Coeff-Com: -0.115D-03 0.528D-03 0.165D-02 0.304D-02-0.663D-02-0.115D-01
 Coeff-Com:  0.733D-02 0.207D-01-0.341D-02-0.168D-01-0.184D-01 0.359D-02
 Coeff-Com:  0.419D-01 0.328D-01-0.255D-01-0.903D-01-0.163D+00 0.312D-01
 Coeff-Com:  0.522D+00 0.671D+00
 Coeff:     -0.115D-03 0.528D-03 0.165D-02 0.304D-02-0.663D-02-0.115D-01
 Coeff:      0.733D-02 0.207D-01-0.341D-02-0.168D-01-0.184D-01 0.359D-02
 Coeff:      0.419D-01 0.328D-01-0.255D-01-0.903D-01-0.163D+00 0.312D-01
 Coeff:      0.522D+00 0.671D+00
 Gap=     0.124 Goal=   None    Shift=    0.000
 Gap=     0.089 Goal=   None    Shift=    0.000
 RMSDP=1.38D-08 MaxDP=1.68D-06 DE=-4.73D-11 OVMax= 1.52D-05

 Cycle  37  Pass 1  IDiag  1:
 RMSU=  7.12D-09    CP:  1.00D+00  3.00D+00  3.00D+00  3.00D+00  3.00D+00
                    CP:  3.00D+00  3.00D+00  1.88D+00  2.51D+00  3.00D+00
                    CP:  1.17D+00  3.00D+00  3.00D+00  1.75D+00  1.49D+00
                    CP:  1.49D+00
 E= -3704.06832027545     Delta-E=       -0.000000000009 Rises=F Damp=F
 DIIS: error= 3.63D-08 at cycle  37 NSaved=  20.
 NSaved=20 IEnMin=20 EnMin= -3704.06832027545     IErMin=20 ErrMin= 3.63D-08
 ErrMax= 3.63D-08  0.00D+00 EMaxC= 1.00D-01 BMatC= 2.62D-12 BMatP= 1.26D-11
 IDIUse=1 WtCom= 1.00D+00 WtEn= 0.00D+00
 Coeff-Com:  0.323D-03 0.773D-03 0.112D-02-0.253D-02-0.432D-02 0.166D-02
 Coeff-Com:  0.726D-02 0.121D-02-0.510D-02-0.834D-02-0.205D-02 0.877D-02
 Coeff-Com:  0.159D-01 0.104D-01-0.240D-01-0.706D-01-0.483D-01 0.974D-01
 Coeff-Com:  0.299D+00 0.722D+00
 Coeff:      0.323D-03 0.773D-03 0.112D-02-0.253D-02-0.432D-02 0.166D-02
 Coeff:      0.726D-02 0.121D-02-0.510D-02-0.834D-02-0.205D-02 0.877D-02
 Coeff:      0.159D-01 0.104D-01-0.240D-01-0.706D-01-0.483D-01 0.974D-01
 Coeff:      0.299D+00 0.722D+00
 Gap=     0.124 Goal=   None    Shift=    0.000
 Gap=     0.089 Goal=   None    Shift=    0.000
 RMSDP=8.13D-09 MaxDP=9.20D-07 DE=-9.09D-12 OVMax= 8.13D-06

 SCF Done:  E(UB3LYP) =  -3704.06832028     A.U. after   37 cycles
            NFock= 37  Conv=0.81D-08     -V/T= 2.0025
 <Sx>= 0.0000 <Sy>= 0.0000 <Sz>= 2.0000 <S**2>= 6.0203 S= 2.0041
 <L.S>= 0.000000000000E+00
 KE= 3.694805221758D+03 PE=-1.913383213071D+04 EE= 6.534997353247D+03
 Annihilation of the first spin contaminant:
 S**2 before annihilation     6.0203,   after     6.0001
 Leave Link  502 at Sat Oct 20 10:37:34 2018, MaxMem=   838860800 cpu:     34651.9
 (Enter /soft/sl6.3/x86_64/gaussian/g09_d01/g09/l601.exe)
 Copying SCF densities to generalized density rwf, IOpCl= 1 IROHF=0.

 **********************************************************************

            Population analysis using the SCF density.

 **********************************************************************

 Orbital symmetries:
 Alpha Orbitals:
       Occupied  (A) (A) (A) (A) (A) (A) (A) (A) (A) (A) (A) (A)
                 (A) (A) (A) (A) (A) (A) (A) (A) (A) (A) (A) (A)
                 (A) (A) (A) (A) (A) (A) (A) (A) (A) (A) (A) (A)
                 (A) (A) (A) (A) (A) (A) (A) (A) (A) (A) (A) (A)
                 (A) (A) (A) (A) (A) (A) (A) (A) (A) (A) (A) (A)
                 (A) (A) (A) (A) (A) (A) (A) (A) (A) (A) (A) (A)
                 (A) (A) (A) (A) (A) (A) (A) (A) (A) (A) (A) (A)
                 (A) (A) (A) (A) (A) (A) (A) (A) (A) (A) (A) (A)
                 (A) (A) (A) (A) (A) (A) (A) (A) (A) (A) (A) (A)
                 (A) (A) (A) (A) (A) (A) (A) (A) (A) (A) (A) (A)
                 (A) (A) (A) (A) (A) (A) (A) (A) (A) (A) (A) (A)
                 (A) (A) (A) (A) (A) (A) (A) (A) (A) (A) (A) (A)
                 (A) (A) (A) (A) (A) (A) (A) (A) (A) (A) (A) (A)
       Virtual   (A) (A) (A) (A) (A) (A) (A) (A) (A) (A) (A) (A)
                 (A) (A) (A) (A) (A) (A) (A) (A) (A) (A) (A) (A)
                 (A) (A) (A) (A) (A) (A) (A) (A) (A) (A) (A) (A)
                 (A) (A) (A) (A) (A) (A) (A) (A) (A) (A) (A) (A)
                 (A) (A) (A) (A) (A) (A) (A) (A) (A) (A) (A) (A)
                 (A) (A) (A) (A) (A) (A) (A) (A) (A) (A) (A) (A)
                 (A) (A) (A) (A) (A) (A) (A) (A) (A) (A) (A) (A)
                 (A) (A) (A) (A) (A) (A) (A) (A) (A) (A) (A) (A)
                 (A) (A) (A) (A) (A) (A) (A) (A) (A) (A) (A) (A)
                 (A) (A) (A) (A) (A) (A) (A) (A) (A) (A) (A) (A)
                 (A) (A) (A) (A) (A) (A) (A) (A) (A) (A) (A) (A)
                 (A) (A) (A) (A) (A) (A) (A) (A) (A) (A) (A) (A)
                 (A) (A) (A) (A) (A) (A) (A) (A) (A) (A) (A) (A)
                 (A) (A) (A) (A) (A) (A) (A) (A) (A) (A) (A) (A)
                 (A) (A) (A) (A) (A) (A) (A) (A) (A) (A) (A) (A)
                 (A) (A) (A) (A) (A) (A) (A) (A) (A) (A) (A) (A)
                 (A) (A) (A) (A) (A) (A) (A) (A) (A) (A) (A) (A)
                 (A) (A) (A) (A) (A) (A) (A) (A) (A) (A) (A) (A)
                 (A) (A) (A) (A) (A) (A) (A) (A) (A) (A) (A) (A)
                 (A) (A) (A) (A) (A) (A) (A) (A) (A) (A) (A) (A)
                 (A) (A) (A) (A) (A) (A) (A) (A) (A) (A) (A) (A)
                 (A) (A) (A) (A) (A) (A) (A) (A) (A) (A) (A) (A)
                 (A) (A) (A) (A) (A) (A) (A) (A) (A) (A) (A) (A)
                 (A) (A) (A) (A) (A) (A) (A) (A) (A) (A) (A) (A)
                 (A) (A) (A) (A) (A) (A) (A) (A) (A) (A) (A) (A)
                 (A) (A) (A) (A) (A) (A) (A) (A) (A) (A) (A) (A)
                 (A) (A) (A) (A) (A) (A) (A) (A) (A) (A) (A) (A)
                 (A) (A) (A) (A) (A) (A) (A) (A) (A) (A) (A) (A)
                 (A) (A) (A) (A) (A) (A) (A) (A) (A) (A) (A) (A)
                 (A) (A) (A) (A) (A) (A) (A) (A) (A) (A) (A) (A)
                 (A) (A) (A) (A) (A) (A) (A) (A) (A) (A) (A) (A)
                 (A) (A) (A) (A) (A) (A) (A) (A) (A) (A) (A) (A)
                 (A) (A) (A) (A) (A) (A) (A) (A) (A) (A) (A) (A)
                 (A) (A) (A) (A) (A) (A) (A) (A) (A) (A) (A) (A)
                 (A) (A) (A) (A) (A) (A) (A) (A) (A) (A) (A) (A)
                 (A) (A) (A) (A) (A) (A) (A) (A) (A) (A) (A) (A)
                 (A) (A) (A) (A) (A) (A) (A) (A) (A) (A) (A) (A)
                 (A) (A) (A) (A) (A) (A) (A) (A) (A) (A) (A) (A)
                 (A) (A) (A) (A) (A) (A) (A) (A) (A) (A) (A) (A)
                 (A) (A) (A) (A) (A) (A) (A) (A) (A) (A) (A) (A)
                 (A) (A) (A) (A) (A) (A) (A) (A) (A) (A) (A) (A)
                 (A) (A) (A) (A) (A) (A) (A) (A) (A) (A) (A) (A)
                 (A) (A) (A) (A) (A) (A) (A) (A) (A) (A) (A) (A)
                 (A) (A) (A) (A) (A) (A) (A) (A) (A) (A) (A) (A)
                 (A) (A) (A) (A) (A) (A) (A) (A) (A) (A) (A) (A)
                 (A) (A) (A) (A) (A) (A) (A) (A) (A) (A) (A) (A)
                 (A) (A) (A) (A) (A) (A) (A) (A) (A) (A) (A) (A)
                 (A) (A) (A) (A) (A) (A) (A) (A) (A) (A) (A) (A)
                 (A) (A) (A) (A) (A) (A) (A) (A) (A) (A) (A) (A)
                 (A) (A) (A) (A) (A) (A) (A) (A) (A) (A) (A) (A)
                 (A) (A) (A) (A) (A) (A) (A) (A) (A) (A) (A) (A)
                 (A) (A) (A) (A) (A) (A) (A) (A) (A) (A) (A) (A)
                 (A) (A) (A) (A) (A) (A) (A) (A) (A) (A) (A) (A)
                 (A) (A) (A) (A) (A) (A) (A) (A) (A) (A) (A) (A)
                 (A) (A) (A) (A) (A) (A) (A) (A) (A) (A) (A) (A)
                 (A) (A) (A) (A) (A) (A) (A) (A) (A) (A) (A) (A)
                 (A) (A) (A) (A) (A) (A) (A) (A) (A) (A) (A) (A)
                 (A) (A) (A) (A) (A) (A) (A) (A) (A) (A) (A) (A)
                 (A) (A) (A) (A) (A) (A) (A) (A) (A) (A) (A) (A)
                 (A) (A) (A) (A) (A) (A) (A) (A) (A) (A) (A) (A)
                 (A) (A) (A) (A) (A) (A) (A) (A) (A) (A) (A) (A)
                 (A) (A)
 Beta  Orbitals:
       Occupied  (A) (A) (A) (A) (A) (A) (A) (A) (A) (A) (A) (A)
                 (A) (A) (A) (A) (A) (A) (A) (A) (A) (A) (A) (A)
                 (A) (A) (A) (A) (A) (A) (A) (A) (A) (A) (A) (A)
                 (A) (A) (A) (A) (A) (A) (A) (A) (A) (A) (A) (A)
                 (A) (A) (A) (A) (A) (A) (A) (A) (A) (A) (A) (A)
                 (A) (A) (A) (A) (A) (A) (A) (A) (A) (A) (A) (A)
                 (A) (A) (A) (A) (A) (A) (A) (A) (A) (A) (A) (A)
                 (A) (A) (A) (A) (A) (A) (A) (A) (A) (A) (A) (A)
                 (A) (A) (A) (A) (A) (A) (A) (A) (A) (A) (A) (A)
                 (A) (A) (A) (A) (A) (A) (A) (A) (A) (A) (A) (A)
                 (A) (A) (A) (A) (A) (A) (A) (A) (A) (A) (A) (A)
                 (A) (A) (A) (A) (A) (A) (A) (A) (A) (A) (A) (A)
                 (A) (A) (A) (A) (A) (A) (A) (A)
       Virtual   (A) (A) (A) (A) (A) (A) (A) (A) (A) (A) (A) (A)
                 (A) (A) (A) (A) (A) (A) (A) (A) (A) (A) (A) (A)
                 (A) (A) (A) (A) (A) (A) (A) (A) (A) (A) (A) (A)
                 (A) (A) (A) (A) (A) (A) (A) (A) (A) (A) (A) (A)
                 (A) (A) (A) (A) (A) (A) (A) (A) (A) (A) (A) (A)
                 (A) (A) (A) (A) (A) (A) (A) (A) (A) (A) (A) (A)
                 (A) (A) (A) (A) (A) (A) (A) (A) (A) (A) (A) (A)
                 (A) (A) (A) (A) (A) (A) (A) (A) (A) (A) (A) (A)
                 (A) (A) (A) (A) (A) (A) (A) (A) (A) (A) (A) (A)
                 (A) (A) (A) (A) (A) (A) (A) (A) (A) (A) (A) (A)
                 (A) (A) (A) (A) (A) (A) (A) (A) (A) (A) (A) (A)
                 (A) (A) (A) (A) (A) (A) (A) (A) (A) (A) (A) (A)
                 (A) (A) (A) (A) (A) (A) (A) (A) (A) (A) (A) (A)
                 (A) (A) (A) (A) (A) (A) (A) (A) (A) (A) (A) (A)
                 (A) (A) (A) (A) (A) (A) (A) (A) (A) (A) (A) (A)
                 (A) (A) (A) (A) (A) (A) (A) (A) (A) (A) (A) (A)
                 (A) (A) (A) (A) (A) (A) (A) (A) (A) (A) (A) (A)
                 (A) (A) (A) (A) (A) (A) (A) (A) (A) (A) (A) (A)
                 (A) (A) (A) (A) (A) (A) (A) (A) (A) (A) (A) (A)
                 (A) (A) (A) (A) (A) (A) (A) (A) (A) (A) (A) (A)
                 (A) (A) (A) (A) (A) (A) (A) (A) (A) (A) (A) (A)
                 (A) (A) (A) (A) (A) (A) (A) (A) (A) (A) (A) (A)
                 (A) (A) (A) (A) (A) (A) (A) (A) (A) (A) (A) (A)
                 (A) (A) (A) (A) (A) (A) (A) (A) (A) (A) (A) (A)
                 (A) (A) (A) (A) (A) (A) (A) (A) (A) (A) (A) (A)
                 (A) (A) (A) (A) (A) (A) (A) (A) (A) (A) (A) (A)
                 (A) (A) (A) (A) (A) (A) (A) (A) (A) (A) (A) (A)
                 (A) (A) (A) (A) (A) (A) (A) (A) (A) (A) (A) (A)
                 (A) (A) (A) (A) (A) (A) (A) (A) (A) (A) (A) (A)
                 (A) (A) (A) (A) (A) (A) (A) (A) (A) (A) (A) (A)
                 (A) (A) (A) (A) (A) (A) (A) (A) (A) (A) (A) (A)
                 (A) (A) (A) (A) (A) (A) (A) (A) (A) (A) (A) (A)
                 (A) (A) (A) (A) (A) (A) (A) (A) (A) (A) (A) (A)
                 (A) (A) (A) (A) (A) (A) (A) (A) (A) (A) (A) (A)
                 (A) (A) (A) (A) (A) (A) (A) (A) (A) (A) (A) (A)
                 (A) (A) (A) (A) (A) (A) (A) (A) (A) (A) (A) (A)
                 (A) (A) (A) (A) (A) (A) (A) (A) (A) (A) (A) (A)
                 (A) (A) (A) (A) (A) (A) (A) (A) (A) (A) (A) (A)
                 (A) (A) (A) (A) (A) (A) (A) (A) (A) (A) (A) (A)
                 (A) (A) (A) (A) (A) (A) (A) (A) (A) (A) (A) (A)
                 (A) (A) (A) (A) (A) (A) (A) (A) (A) (A) (A) (A)
                 (A) (A) (A) (A) (A) (A) (A) (A) (A) (A) (A) (A)
                 (A) (A) (A) (A) (A) (A) (A) (A) (A) (A) (A) (A)
                 (A) (A) (A) (A) (A) (A) (A) (A) (A) (A) (A) (A)
                 (A) (A) (A) (A) (A) (A) (A) (A) (A) (A) (A) (A)
                 (A) (A) (A) (A) (A) (A) (A) (A) (A) (A) (A) (A)
                 (A) (A) (A) (A) (A) (A) (A) (A) (A) (A) (A) (A)
                 (A) (A) (A) (A) (A) (A) (A) (A) (A) (A) (A) (A)
                 (A) (A) (A) (A) (A) (A) (A) (A) (A) (A) (A) (A)
                 (A) (A) (A) (A) (A) (A) (A) (A) (A) (A) (A) (A)
                 (A) (A) (A) (A) (A) (A) (A) (A) (A) (A) (A) (A)
                 (A) (A) (A) (A) (A) (A) (A) (A) (A) (A) (A) (A)
                 (A) (A) (A) (A) (A) (A) (A) (A) (A) (A) (A) (A)
                 (A) (A) (A) (A) (A) (A) (A) (A) (A) (A) (A) (A)
                 (A) (A) (A) (A) (A) (A) (A) (A) (A) (A) (A) (A)
                 (A) (A) (A) (A) (A) (A) (A) (A) (A) (A) (A) (A)
                 (A) (A) (A) (A) (A) (A) (A) (A) (A) (A) (A) (A)
                 (A) (A) (A) (A) (A) (A) (A) (A) (A) (A) (A) (A)
                 (A) (A) (A) (A) (A) (A) (A) (A) (A) (A) (A) (A)
                 (A) (A) (A) (A) (A) (A) (A) (A) (A) (A) (A) (A)
                 (A) (A) (A) (A) (A) (A) (A) (A) (A) (A) (A) (A)
                 (A) (A) (A) (A) (A) (A)
 The electronic state is 5-A.
 Alpha  occ. eigenvalues -- -256.00696-101.41664-101.40636 -29.97872 -25.86566
 Alpha  occ. eigenvalues --  -25.84001 -25.83522 -14.43447 -14.42653 -14.39115
 Alpha  occ. eigenvalues --  -14.38099 -14.36478 -14.36066 -14.33709 -14.33595
 Alpha  occ. eigenvalues --  -10.24663 -10.24244 -10.24174 -10.24091 -10.23742
 Alpha  occ. eigenvalues --  -10.23594 -10.22888 -10.22407 -10.22267 -10.21334
 Alpha  occ. eigenvalues --  -10.20815 -10.20752 -10.20668 -10.20619 -10.20143
 Alpha  occ. eigenvalues --  -10.20071 -10.19950 -10.19855 -10.19766 -10.19693
 Alpha  occ. eigenvalues --  -10.19626 -10.19585 -10.19109 -10.18934 -10.18813
 Alpha  occ. eigenvalues --  -10.18645 -10.18539 -10.17808  -9.33103  -9.32066
 Alpha  occ. eigenvalues --   -7.09129  -7.08855  -7.08832  -7.08075  -7.07815
 Alpha  occ. eigenvalues --   -7.07794  -3.48975  -2.30626  -2.25449  -2.24392
 Alpha  occ. eigenvalues --   -1.13124  -1.12360  -0.97504  -0.97290  -0.95463
 Alpha  occ. eigenvalues --   -0.94821  -0.88290  -0.87350  -0.84819  -0.84351
 Alpha  occ. eigenvalues --   -0.82625  -0.82371  -0.80336  -0.79576  -0.78230
 Alpha  occ. eigenvalues --   -0.78022  -0.77383  -0.76587  -0.72709  -0.71930
 Alpha  occ. eigenvalues --   -0.68749  -0.68401  -0.68187  -0.67475  -0.66597
 Alpha  occ. eigenvalues --   -0.66402  -0.64490  -0.64176  -0.64167  -0.63775
 Alpha  occ. eigenvalues --   -0.62304  -0.61603  -0.60001  -0.59326  -0.58031
 Alpha  occ. eigenvalues --   -0.57472  -0.54144  -0.53923  -0.51558  -0.51318
 Alpha  occ. eigenvalues --   -0.51063  -0.50249  -0.50061  -0.49693  -0.49094
 Alpha  occ. eigenvalues --   -0.49057  -0.48632  -0.48166  -0.48070  -0.47525
 Alpha  occ. eigenvalues --   -0.45706  -0.45548  -0.45150  -0.44761  -0.44494
 Alpha  occ. eigenvalues --   -0.44286  -0.44136  -0.43452  -0.43389  -0.43047
 Alpha  occ. eigenvalues --   -0.42775  -0.42546  -0.40972  -0.40127  -0.39793
 Alpha  occ. eigenvalues --   -0.39673  -0.39159  -0.39126  -0.38359  -0.38149
 Alpha  occ. eigenvalues --   -0.37743  -0.37397  -0.37203  -0.36228  -0.34832
 Alpha  occ. eigenvalues --   -0.34423  -0.33812  -0.33275  -0.32563  -0.32178
 Alpha  occ. eigenvalues --   -0.31785  -0.31404  -0.31115  -0.30860  -0.30358
 Alpha  occ. eigenvalues --   -0.29815  -0.28365  -0.28217  -0.27279  -0.27020
 Alpha  occ. eigenvalues --   -0.26507  -0.26427  -0.25359  -0.25006  -0.24207
 Alpha  occ. eigenvalues --   -0.21003  -0.20929  -0.20546  -0.20142  -0.19713
 Alpha  occ. eigenvalues --   -0.18747
 Alpha virt. eigenvalues --   -0.06391  -0.06197  -0.05533  -0.05083  -0.03765
 Alpha virt. eigenvalues --   -0.03674  -0.03581  -0.02652  -0.00624   0.00609
 Alpha virt. eigenvalues --    0.02325   0.02668   0.03373   0.03862   0.04432
 Alpha virt. eigenvalues --    0.04734   0.05000   0.05108   0.06347   0.06458
 Alpha virt. eigenvalues --    0.06491   0.07580   0.07909   0.08604   0.09129
 Alpha virt. eigenvalues --    0.09429   0.09659   0.10166   0.10277   0.10947
 Alpha virt. eigenvalues --    0.11623   0.12176   0.12667   0.12931   0.13481
 Alpha virt. eigenvalues --    0.13867   0.14191   0.14353   0.14670   0.15776
 Alpha virt. eigenvalues --    0.15951   0.16250   0.16908   0.17130   0.17645
 Alpha virt. eigenvalues --    0.17695   0.18205   0.18725   0.20870   0.21332
 Alpha virt. eigenvalues --    0.22011   0.22318   0.22478   0.23429   0.24486
 Alpha virt. eigenvalues --    0.25217   0.25283   0.25629   0.26300   0.26393
 Alpha virt. eigenvalues --    0.26600   0.27224   0.27309   0.27831   0.28196
 Alpha virt. eigenvalues --    0.28282   0.28485   0.29110   0.29188   0.29297
 Alpha virt. eigenvalues --    0.29704   0.30068   0.30494   0.31051   0.31394
 Alpha virt. eigenvalues --    0.32528   0.32573   0.32807   0.33052   0.33886
 Alpha virt. eigenvalues --    0.34494   0.34882   0.35543   0.35781   0.35883
 Alpha virt. eigenvalues --    0.36166   0.36760   0.36909   0.37145   0.37426
 Alpha virt. eigenvalues --    0.37573   0.37954   0.38204   0.38491   0.38736
 Alpha virt. eigenvalues --    0.39000   0.39406   0.39513   0.39662   0.40129
 Alpha virt. eigenvalues --    0.40390   0.40657   0.40974   0.41238   0.41518
 Alpha virt. eigenvalues --    0.41658   0.42329   0.42561   0.42820   0.43152
 Alpha virt. eigenvalues --    0.43334   0.43640   0.43791   0.44124   0.44683
 Alpha virt. eigenvalues --    0.44767   0.45076   0.45280   0.45719   0.46251
 Alpha virt. eigenvalues --    0.46715   0.46852   0.47589   0.48679   0.48850
 Alpha virt. eigenvalues --    0.49075   0.49243   0.49890   0.50284   0.50486
 Alpha virt. eigenvalues --    0.50962   0.51198   0.51889   0.52298   0.53007
 Alpha virt. eigenvalues --    0.53123   0.53443   0.53955   0.54162   0.54354
 Alpha virt. eigenvalues --    0.54799   0.55132   0.55542   0.55759   0.55985
 Alpha virt. eigenvalues --    0.56413   0.56806   0.57357   0.57438   0.58095
 Alpha virt. eigenvalues --    0.58336   0.58386   0.58661   0.59199   0.59578
 Alpha virt. eigenvalues --    0.59714   0.59869   0.60011   0.60057   0.60414
 Alpha virt. eigenvalues --    0.60672   0.60883   0.60996   0.61363   0.61569
 Alpha virt. eigenvalues --    0.61940   0.62339   0.62868   0.63215   0.63636
 Alpha virt. eigenvalues --    0.64081   0.64597   0.65165   0.65532   0.66243
 Alpha virt. eigenvalues --    0.66331   0.66542   0.66819   0.67610   0.67878
 Alpha virt. eigenvalues --    0.68375   0.68661   0.68954   0.69450   0.71327
 Alpha virt. eigenvalues --    0.71469   0.72130   0.72553   0.72824   0.73101
 Alpha virt. eigenvalues --    0.74261   0.74580   0.75223   0.75327   0.76090
 Alpha virt. eigenvalues --    0.76403   0.76537   0.77357   0.77877   0.78511
 Alpha virt. eigenvalues --    0.78745   0.78983   0.79589   0.79794   0.80417
 Alpha virt. eigenvalues --    0.80728   0.80806   0.81397   0.82417   0.82928
 Alpha virt. eigenvalues --    0.83387   0.84011   0.84235   0.84684   0.85157
 Alpha virt. eigenvalues --    0.85774   0.86259   0.86848   0.87079   0.87751
 Alpha virt. eigenvalues --    0.89146   0.89317   0.89909   0.90769   0.90957
 Alpha virt. eigenvalues --    0.91787   0.92134   0.92707   0.93723   0.94237
 Alpha virt. eigenvalues --    0.94459   0.95013   0.95247   0.95675   0.96060
 Alpha virt. eigenvalues --    0.96450   0.96796   0.97475   0.97865   0.98281
 Alpha virt. eigenvalues --    0.98697   0.98949   0.99410   0.99519   0.99803
 Alpha virt. eigenvalues --    1.00049   1.00390   1.00532   1.00816   1.01462
 Alpha virt. eigenvalues --    1.01753   1.02313   1.02631   1.02940   1.03666
 Alpha virt. eigenvalues --    1.03878   1.04029   1.04677   1.05305   1.05738
 Alpha virt. eigenvalues --    1.06014   1.06406   1.07025   1.07547   1.08268
 Alpha virt. eigenvalues --    1.08539   1.08663   1.10622   1.11128   1.12670
 Alpha virt. eigenvalues --    1.12982   1.13909   1.14514   1.16520   1.16646
 Alpha virt. eigenvalues --    1.17037   1.17281   1.18016   1.18983   1.19842
 Alpha virt. eigenvalues --    1.20660   1.21753   1.22366   1.22892   1.24218
 Alpha virt. eigenvalues --    1.26595   1.26997   1.27680   1.28471   1.29658
 Alpha virt. eigenvalues --    1.31178   1.31595   1.32082   1.32545   1.32613
 Alpha virt. eigenvalues --    1.33495   1.33726   1.34305   1.34676   1.35095
 Alpha virt. eigenvalues --    1.35597   1.35896   1.37791   1.38666   1.40534
 Alpha virt. eigenvalues --    1.41876   1.42198   1.42609   1.43471   1.43731
 Alpha virt. eigenvalues --    1.44233   1.44332   1.44499   1.44704   1.44808
 Alpha virt. eigenvalues --    1.45835   1.46355   1.46926   1.47330   1.47904
 Alpha virt. eigenvalues --    1.48252   1.48633   1.49761   1.50562   1.50922
 Alpha virt. eigenvalues --    1.51438   1.51809   1.51896   1.52247   1.52812
 Alpha virt. eigenvalues --    1.53050   1.53346   1.53668   1.54055   1.54604
 Alpha virt. eigenvalues --    1.55146   1.55603   1.55840   1.56132   1.56773
 Alpha virt. eigenvalues --    1.57123   1.57161   1.57238   1.57784   1.59504
 Alpha virt. eigenvalues --    1.59881   1.60114   1.60709   1.61080   1.61572
 Alpha virt. eigenvalues --    1.61676   1.62425   1.62789   1.63443   1.63852
 Alpha virt. eigenvalues --    1.64470   1.64726   1.65182   1.67163   1.67388
 Alpha virt. eigenvalues --    1.67802   1.68374   1.69830   1.70007   1.70988
 Alpha virt. eigenvalues --    1.71230   1.71681   1.72225   1.73013   1.73452
 Alpha virt. eigenvalues --    1.73774   1.74137   1.75127   1.75271   1.75544
 Alpha virt. eigenvalues --    1.76160   1.76396   1.76974   1.77120   1.77305
 Alpha virt. eigenvalues --    1.78788   1.79149   1.79806   1.80081   1.80434
 Alpha virt. eigenvalues --    1.81075   1.81692   1.82884   1.83533   1.83936
 Alpha virt. eigenvalues --    1.85073   1.86608   1.87238   1.88241   1.88558
 Alpha virt. eigenvalues --    1.88780   1.89020   1.89358   1.89778   1.90131
 Alpha virt. eigenvalues --    1.90706   1.90898   1.91361   1.91731   1.92144
 Alpha virt. eigenvalues --    1.92451   1.92804   1.93255   1.94234   1.94426
 Alpha virt. eigenvalues --    1.95128   1.95643   1.95771   1.96138   1.96792
 Alpha virt. eigenvalues --    1.97007   1.98748   1.99141   1.99583   2.01008
 Alpha virt. eigenvalues --    2.01690   2.03430   2.04024   2.04549   2.04847
 Alpha virt. eigenvalues --    2.05137   2.05221   2.05882   2.06933   2.07415
 Alpha virt. eigenvalues --    2.09318   2.10513   2.11551   2.11988   2.12400
 Alpha virt. eigenvalues --    2.12825   2.13765   2.13990   2.16799   2.17082
 Alpha virt. eigenvalues --    2.17623   2.18113   2.18431   2.18918   2.21381
 Alpha virt. eigenvalues --    2.22476   2.23263   2.23602   2.24814   2.25927
 Alpha virt. eigenvalues --    2.26765   2.26955   2.27362   2.27674   2.27892
 Alpha virt. eigenvalues --    2.28611   2.28990   2.29065   2.29450   2.29610
 Alpha virt. eigenvalues --    2.30164   2.30774   2.30926   2.31434   2.32462
 Alpha virt. eigenvalues --    2.33069   2.33357   2.33758   2.34619   2.34998
 Alpha virt. eigenvalues --    2.35069   2.36592   2.37336   2.38933   2.39455
 Alpha virt. eigenvalues --    2.39861   2.41130   2.42110   2.42512   2.43743
 Alpha virt. eigenvalues --    2.43816   2.43955   2.44349   2.44864   2.47832
 Alpha virt. eigenvalues --    2.47912   2.49234   2.49606   2.50889   2.51131
 Alpha virt. eigenvalues --    2.52588   2.52700   2.53332   2.54076   2.54841
 Alpha virt. eigenvalues --    2.55045   2.56220   2.56705   2.56863   2.57351
 Alpha virt. eigenvalues --    2.57740   2.58752   2.58970   2.59368   2.59715
 Alpha virt. eigenvalues --    2.59979   2.60220   2.60692   2.61123   2.61189
 Alpha virt. eigenvalues --    2.61498   2.61662   2.62236   2.62369   2.62713
 Alpha virt. eigenvalues --    2.63036   2.63607   2.63823   2.64372   2.64660
 Alpha virt. eigenvalues --    2.64939   2.65201   2.65799   2.66669   2.67002
 Alpha virt. eigenvalues --    2.67088   2.67720   2.68536   2.68647   2.69316
 Alpha virt. eigenvalues --    2.70226   2.70723   2.71643   2.72198   2.72864
 Alpha virt. eigenvalues --    2.72917   2.73286   2.73854   2.74573   2.75506
 Alpha virt. eigenvalues --    2.76108   2.76378   2.77051   2.77572   2.77962
 Alpha virt. eigenvalues --    2.78355   2.79877   2.81024   2.83211   2.83799
 Alpha virt. eigenvalues --    2.84954   2.85140   2.85449   2.85715   2.85931
 Alpha virt. eigenvalues --    2.86097   2.86319   2.86659   2.87167   2.87677
 Alpha virt. eigenvalues --    2.88268   2.89124   2.89195   2.89638   2.90110
 Alpha virt. eigenvalues --    2.91346   2.91501   2.92902   2.93269   2.94357
 Alpha virt. eigenvalues --    2.95943   2.96291   2.96992   2.97417   2.98521
 Alpha virt. eigenvalues --    3.00875   3.01684   3.03608   3.04360   3.04859
 Alpha virt. eigenvalues --    3.05494   3.07031   3.08339   3.11992   3.12950
 Alpha virt. eigenvalues --    3.14690   3.15480   3.15956   3.16409   3.17250
 Alpha virt. eigenvalues --    3.18223   3.22705   3.23646   3.25401   3.26735
 Alpha virt. eigenvalues --    3.31976   3.33149   3.33700   3.34448   3.34841
 Alpha virt. eigenvalues --    3.35552   3.36602   3.38062   3.39407   3.41815
 Alpha virt. eigenvalues --    3.42106   3.44328   3.44786   3.45736   3.46307
 Alpha virt. eigenvalues --    3.46338   3.47539   3.56293   3.56946   3.57042
 Alpha virt. eigenvalues --    3.58006   3.58925   3.59472   3.59973   3.60902
 Alpha virt. eigenvalues --    3.62618   3.64147   3.70930   3.71695   3.74362
 Alpha virt. eigenvalues --    3.75199   3.76967   3.77586   3.79698   3.80781
 Alpha virt. eigenvalues --    3.83326   3.84317   3.85157   3.86100   3.87965
 Alpha virt. eigenvalues --    3.88741   3.89380   3.90220   3.95365   3.96437
 Alpha virt. eigenvalues --    3.96860   3.98915   3.99486   3.99971   4.01701
 Alpha virt. eigenvalues --    4.03478   4.03943   4.05091   4.09523   4.10164
 Alpha virt. eigenvalues --    4.10813   4.11555   4.15568   4.17368   4.26483
 Alpha virt. eigenvalues --    4.26590   4.29979   4.30983   4.41496   4.47098
 Alpha virt. eigenvalues --    4.48741   4.50520   4.62378   4.65772   4.79491
 Alpha virt. eigenvalues --    4.81363   4.81690   4.82763   5.07755   5.09242
 Alpha virt. eigenvalues --    5.22571   5.23010   5.61098   5.61672   5.62643
 Alpha virt. eigenvalues --    5.69138   5.73748   5.89178   6.00179   7.85339
 Alpha virt. eigenvalues --    7.93285   8.07359   9.58958   9.75251  23.47797
 Alpha virt. eigenvalues --   23.48901  23.60387  23.60669  23.76206  23.76977
 Alpha virt. eigenvalues --   23.86592  23.86867  23.87179  23.87733  23.91551
 Alpha virt. eigenvalues --   23.91925  23.92538  23.92837  23.97326  23.97826
 Alpha virt. eigenvalues --   24.03478  24.04435  24.06408  24.06560  24.08656
 Alpha virt. eigenvalues --   24.09735  24.10866  24.11846  24.14038  24.14111
 Alpha virt. eigenvalues --   24.16219  24.17242  25.56136  25.64375  25.67357
 Alpha virt. eigenvalues --   25.73569  25.77212  25.91684  26.28184  33.78172
 Alpha virt. eigenvalues --   33.84653  33.95295  35.36234  35.37064  35.47843
 Alpha virt. eigenvalues --   35.48821  35.59542  35.60101  35.64401  35.64608
 Alpha virt. eigenvalues --  147.16723 215.52043 215.71733 777.00006
  Beta  occ. eigenvalues -- -256.00719-101.41568-101.40579 -29.90178 -25.79285
  Beta  occ. eigenvalues --  -25.78081 -25.77857 -14.43436 -14.42647 -14.39109
  Beta  occ. eigenvalues --  -14.38135 -14.36363 -14.35938 -14.33593 -14.33492
  Beta  occ. eigenvalues --  -10.24662 -10.24243 -10.24169 -10.24096 -10.23740
  Beta  occ. eigenvalues --  -10.23588 -10.22886 -10.22410 -10.22271 -10.21330
  Beta  occ. eigenvalues --  -10.20821 -10.20752 -10.20662 -10.20618 -10.20138
  Beta  occ. eigenvalues --  -10.20070 -10.19949 -10.19855 -10.19767 -10.19693
  Beta  occ. eigenvalues --  -10.19623 -10.19585 -10.19109 -10.18934 -10.18813
  Beta  occ. eigenvalues --  -10.18645 -10.18539 -10.17807  -9.33011  -9.32010
  Beta  occ. eigenvalues --   -7.08973  -7.08725  -7.08714  -7.07951  -7.07762
  Beta  occ. eigenvalues --   -7.07734  -3.30597  -2.08055  -2.07260  -2.06991
  Beta  occ. eigenvalues --   -1.13076  -1.12333  -0.97409  -0.97203  -0.95398
  Beta  occ. eigenvalues --   -0.94754  -0.88279  -0.87339  -0.84798  -0.84352
  Beta  occ. eigenvalues --   -0.82594  -0.82335  -0.80322  -0.79564  -0.78217
  Beta  occ. eigenvalues --   -0.78010  -0.77373  -0.76586  -0.72687  -0.71906
  Beta  occ. eigenvalues --   -0.68379  -0.68253  -0.68048  -0.67130  -0.66542
  Beta  occ. eigenvalues --   -0.66354  -0.64459  -0.64149  -0.64136  -0.63754
  Beta  occ. eigenvalues --   -0.62268  -0.61569  -0.59980  -0.59306  -0.58002
  Beta  occ. eigenvalues --   -0.57442  -0.54099  -0.53876  -0.51527  -0.51276
  Beta  occ. eigenvalues --   -0.51033  -0.50266  -0.50034  -0.49668  -0.49048
  Beta  occ. eigenvalues --   -0.49036  -0.48599  -0.48143  -0.48048  -0.47522
  Beta  occ. eigenvalues --   -0.45699  -0.45532  -0.45147  -0.44744  -0.44485
  Beta  occ. eigenvalues --   -0.44282  -0.44131  -0.43441  -0.43219  -0.42838
  Beta  occ. eigenvalues --   -0.42724  -0.42394  -0.40963  -0.40116  -0.39570
  Beta  occ. eigenvalues --   -0.39403  -0.39052  -0.38860  -0.38347  -0.37819
  Beta  occ. eigenvalues --   -0.37460  -0.37212  -0.36703  -0.36181  -0.34213
  Beta  occ. eigenvalues --   -0.33714  -0.33006  -0.31750  -0.31440  -0.31224
  Beta  occ. eigenvalues --   -0.30839  -0.30720  -0.30253  -0.29630  -0.28270
  Beta  occ. eigenvalues --   -0.27277  -0.27011  -0.26402  -0.25294  -0.24938
  Beta  occ. eigenvalues --   -0.24505  -0.23347  -0.21630  -0.21338  -0.21105
  Beta  occ. eigenvalues --   -0.19911  -0.15394
  Beta virt. eigenvalues --   -0.06476  -0.06227  -0.05836  -0.05058  -0.03873
  Beta virt. eigenvalues --   -0.03680  -0.03587  -0.02656  -0.00928  -0.00238
  Beta virt. eigenvalues --    0.00531   0.00737   0.01513   0.02331   0.02724
  Beta virt. eigenvalues --    0.03383   0.03903   0.04494   0.04713   0.04788
  Beta virt. eigenvalues --    0.05196   0.05925   0.06379   0.06463   0.06505
  Beta virt. eigenvalues --    0.07589   0.07924   0.08629   0.09133   0.09464
  Beta virt. eigenvalues --    0.09693   0.10239   0.10339   0.10980   0.11664
  Beta virt. eigenvalues --    0.12217   0.12724   0.12989   0.13573   0.14002
  Beta virt. eigenvalues --    0.14313   0.14497   0.14695   0.15792   0.16044
  Beta virt. eigenvalues --    0.16288   0.16943   0.17172   0.17681   0.18305
  Beta virt. eigenvalues --    0.18351   0.19419   0.20957   0.21509   0.22221
  Beta virt. eigenvalues --    0.22490   0.22502   0.23952   0.24497   0.25261
  Beta virt. eigenvalues --    0.25300   0.25656   0.26367   0.26556   0.26618
  Beta virt. eigenvalues --    0.27241   0.27410   0.27923   0.28245   0.28297
  Beta virt. eigenvalues --    0.28507   0.29218   0.29313   0.29365   0.29724
  Beta virt. eigenvalues --    0.30144   0.30700   0.31173   0.31486   0.32615
  Beta virt. eigenvalues --    0.32678   0.32996   0.33151   0.34031   0.34539
  Beta virt. eigenvalues --    0.34983   0.35639   0.35858   0.35956   0.36258
  Beta virt. eigenvalues --    0.36901   0.36948   0.37165   0.37474   0.37629
  Beta virt. eigenvalues --    0.37989   0.38237   0.38524   0.38822   0.39049
  Beta virt. eigenvalues --    0.39495   0.39617   0.39727   0.40161   0.40464
  Beta virt. eigenvalues --    0.40689   0.41030   0.41269   0.41602   0.41704
  Beta virt. eigenvalues --    0.42375   0.42599   0.42853   0.43181   0.43417
  Beta virt. eigenvalues --    0.43664   0.43817   0.44212   0.44709   0.44804
  Beta virt. eigenvalues --    0.45105   0.45372   0.45767   0.46341   0.46753
  Beta virt. eigenvalues --    0.46924   0.47695   0.48746   0.48909   0.49139
  Beta virt. eigenvalues --    0.49323   0.49932   0.50309   0.50554   0.51034
  Beta virt. eigenvalues --    0.51283   0.52058   0.52338   0.53111   0.53192
  Beta virt. eigenvalues --    0.53486   0.54021   0.54241   0.54477   0.54949
  Beta virt. eigenvalues --    0.55473   0.55763   0.55907   0.56122   0.56494
  Beta virt. eigenvalues --    0.56884   0.57490   0.57591   0.58136   0.58399
  Beta virt. eigenvalues --    0.58559   0.58731   0.59229   0.59674   0.59770
  Beta virt. eigenvalues --    0.59954   0.60098   0.60329   0.60459   0.60768
  Beta virt. eigenvalues --    0.60935   0.61062   0.61410   0.61654   0.62029
  Beta virt. eigenvalues --    0.62412   0.62981   0.63240   0.63810   0.64223
  Beta virt. eigenvalues --    0.64689   0.65290   0.65642   0.66289   0.66419
  Beta virt. eigenvalues --    0.66613   0.66988   0.67781   0.68228   0.68472
  Beta virt. eigenvalues --    0.68965   0.69040   0.69610   0.71431   0.71628
  Beta virt. eigenvalues --    0.72176   0.72649   0.73011   0.73303   0.74375
  Beta virt. eigenvalues --    0.74772   0.75376   0.75611   0.76185   0.76514
  Beta virt. eigenvalues --    0.76601   0.77567   0.78057   0.78604   0.78880
  Beta virt. eigenvalues --    0.79048   0.79633   0.79870   0.80476   0.80811
  Beta virt. eigenvalues --    0.80985   0.81563   0.82554   0.83018   0.83462
  Beta virt. eigenvalues --    0.84210   0.84426   0.84766   0.85281   0.86076
  Beta virt. eigenvalues --    0.86362   0.86936   0.87177   0.88260   0.89306
  Beta virt. eigenvalues --    0.89367   0.90004   0.90992   0.91461   0.92200
  Beta virt. eigenvalues --    0.92611   0.93271   0.93871   0.94770   0.94973
  Beta virt. eigenvalues --    0.95433   0.95976   0.96256   0.96549   0.96684
  Beta virt. eigenvalues --    0.97174   0.97911   0.98099   0.98482   0.99004
  Beta virt. eigenvalues --    0.99168   0.99673   0.99700   0.99971   1.00167
  Beta virt. eigenvalues --    1.00569   1.00667   1.00889   1.01639   1.01874
  Beta virt. eigenvalues --    1.02505   1.02820   1.03138   1.03867   1.04016
  Beta virt. eigenvalues --    1.04168   1.04852   1.05471   1.05843   1.06123
  Beta virt. eigenvalues --    1.06571   1.07037   1.07592   1.08308   1.08572
  Beta virt. eigenvalues --    1.08721   1.10677   1.11225   1.12775   1.13043
  Beta virt. eigenvalues --    1.14020   1.14746   1.16661   1.16798   1.17191
  Beta virt. eigenvalues --    1.17738   1.18559   1.19386   1.20652   1.21176
  Beta virt. eigenvalues --    1.21910   1.22615   1.23368   1.26177   1.26764
  Beta virt. eigenvalues --    1.27217   1.27934   1.28616   1.29977   1.31242
  Beta virt. eigenvalues --    1.31776   1.32121   1.32562   1.32647   1.33507
  Beta virt. eigenvalues --    1.33930   1.34657   1.35283   1.35506   1.36106
  Beta virt. eigenvalues --    1.37624   1.38968   1.40742   1.41337   1.42081
  Beta virt. eigenvalues --    1.42450   1.42747   1.43526   1.43863   1.44248
  Beta virt. eigenvalues --    1.44515   1.44555   1.44807   1.45230   1.46485
  Beta virt. eigenvalues --    1.46902   1.47406   1.47901   1.48453   1.49295
  Beta virt. eigenvalues --    1.49636   1.50345   1.51045   1.51128   1.51699
  Beta virt. eigenvalues --    1.51884   1.52149   1.52496   1.53033   1.53113
  Beta virt. eigenvalues --    1.53640   1.54057   1.54444   1.54889   1.55244
  Beta virt. eigenvalues --    1.55636   1.56052   1.56197   1.56891   1.57165
  Beta virt. eigenvalues --    1.57228   1.57395   1.57806   1.59568   1.60090
  Beta virt. eigenvalues --    1.60240   1.61044   1.61446   1.61719   1.61965
  Beta virt. eigenvalues --    1.62508   1.62976   1.63616   1.64045   1.64718
  Beta virt. eigenvalues --    1.64827   1.65527   1.67385   1.67633   1.68320
  Beta virt. eigenvalues --    1.68427   1.70059   1.70231   1.71184   1.71378
  Beta virt. eigenvalues --    1.71790   1.72654   1.73069   1.73625   1.73955
  Beta virt. eigenvalues --    1.74373   1.75213   1.75374   1.75831   1.76374
  Beta virt. eigenvalues --    1.76551   1.77186   1.77357   1.77512   1.79230
  Beta virt. eigenvalues --    1.79759   1.80125   1.80356   1.80515   1.81721
  Beta virt. eigenvalues --    1.82659   1.83206   1.83710   1.85307   1.86413
  Beta virt. eigenvalues --    1.86939   1.87361   1.88312   1.88785   1.88937
  Beta virt. eigenvalues --    1.89195   1.89477   1.89850   1.90315   1.90845
  Beta virt. eigenvalues --    1.91166   1.91733   1.91924   1.92470   1.92643
  Beta virt. eigenvalues --    1.93190   1.93608   1.94367   1.94823   1.95308
  Beta virt. eigenvalues --    1.95835   1.95916   1.96182   1.97161   1.97660
  Beta virt. eigenvalues --    1.98896   1.99326   1.99737   2.01503   2.01891
  Beta virt. eigenvalues --    2.03633   2.04060   2.04600   2.05159   2.05231
  Beta virt. eigenvalues --    2.05645   2.05912   2.07174   2.07464   2.09326
  Beta virt. eigenvalues --    2.10521   2.11563   2.12015   2.12493   2.12868
  Beta virt. eigenvalues --    2.13797   2.14023   2.16850   2.17135   2.17709
  Beta virt. eigenvalues --    2.18214   2.18514   2.19012   2.21421   2.22521
  Beta virt. eigenvalues --    2.23399   2.23709   2.25076   2.26055   2.26825
  Beta virt. eigenvalues --    2.27106   2.27624   2.27820   2.27961   2.28718
  Beta virt. eigenvalues --    2.29039   2.29242   2.29656   2.29974   2.30382
  Beta virt. eigenvalues --    2.31104   2.31167   2.31523   2.32535   2.33107
  Beta virt. eigenvalues --    2.33451   2.33778   2.34698   2.35016   2.35122
  Beta virt. eigenvalues --    2.36700   2.37400   2.39030   2.39787   2.40708
  Beta virt. eigenvalues --    2.41304   2.42240   2.42726   2.43805   2.43852
  Beta virt. eigenvalues --    2.43960   2.44386   2.44976   2.47915   2.47968
  Beta virt. eigenvalues --    2.49338   2.49663   2.50900   2.51152   2.52592
  Beta virt. eigenvalues --    2.52726   2.53343   2.54098   2.54865   2.55066
  Beta virt. eigenvalues --    2.56304   2.56773   2.56925   2.57408   2.57806
  Beta virt. eigenvalues --    2.58794   2.58992   2.59408   2.59750   2.60000
  Beta virt. eigenvalues --    2.60255   2.60763   2.61150   2.61299   2.61559
  Beta virt. eigenvalues --    2.61697   2.62285   2.62391   2.62833   2.63058
  Beta virt. eigenvalues --    2.63755   2.63861   2.64418   2.64693   2.65003
  Beta virt. eigenvalues --    2.65236   2.65949   2.66770   2.67063   2.67133
  Beta virt. eigenvalues --    2.67797   2.68600   2.68696   2.69360   2.70322
  Beta virt. eigenvalues --    2.70809   2.71685   2.72260   2.72896   2.73099
  Beta virt. eigenvalues --    2.73431   2.73908   2.74945   2.75543   2.76465
  Beta virt. eigenvalues --    2.76530   2.77211   2.77597   2.78045   2.78623
  Beta virt. eigenvalues --    2.79993   2.81096   2.83907   2.85032   2.85303
  Beta virt. eigenvalues --    2.85728   2.85957   2.86329   2.86632   2.87292
  Beta virt. eigenvalues --    2.87875   2.88837   2.88964   2.90081   2.91331
  Beta virt. eigenvalues --    2.92182   2.92568   2.92799   2.93213   2.93622
  Beta virt. eigenvalues --    2.94836   2.95495   2.96150   2.96797   2.97034
  Beta virt. eigenvalues --    2.97780   2.98909   2.99912   3.01735   3.03175
  Beta virt. eigenvalues --    3.04015   3.04305   3.04896   3.05886   3.07012
  Beta virt. eigenvalues --    3.08625   3.09250   3.12141   3.13118   3.14778
  Beta virt. eigenvalues --    3.15693   3.16306   3.17005   3.17481   3.18267
  Beta virt. eigenvalues --    3.22870   3.23823   3.25675   3.26936   3.31989
  Beta virt. eigenvalues --    3.33185   3.33911   3.34637   3.34887   3.35612
  Beta virt. eigenvalues --    3.38157   3.38754   3.41204   3.42026   3.44011
  Beta virt. eigenvalues --    3.44692   3.45513   3.45786   3.46314   3.46941
  Beta virt. eigenvalues --    3.47601   3.56402   3.56981   3.57140   3.58015
  Beta virt. eigenvalues --    3.58949   3.59466   3.60001   3.60919   3.62678
  Beta virt. eigenvalues --    3.64244   3.71115   3.71813   3.74496   3.75306
  Beta virt. eigenvalues --    3.76968   3.77586   3.79699   3.80782   3.83387
  Beta virt. eigenvalues --    3.84361   3.85219   3.86149   3.88049   3.88826
  Beta virt. eigenvalues --    3.89429   3.90268   3.95368   3.96442   3.96895
  Beta virt. eigenvalues --    3.98984   3.99496   3.99992   4.01774   4.03535
  Beta virt. eigenvalues --    4.03998   4.05153   4.09526   4.10188   4.10813
  Beta virt. eigenvalues --    4.11568   4.15644   4.17446   4.26505   4.26621
  Beta virt. eigenvalues --    4.29980   4.30984   4.41750   4.47394   4.48802
  Beta virt. eigenvalues --    4.50605   4.62540   4.66008   4.79553   4.81400
  Beta virt. eigenvalues --    4.81715   4.82767   5.07767   5.09248   5.22643
  Beta virt. eigenvalues --    5.23082   5.61183   5.62042   5.76055   5.80928
  Beta virt. eigenvalues --    5.82877   6.02277   6.13566   7.98921   8.04432
  Beta virt. eigenvalues --    8.18359   9.59125   9.75396  23.47797  23.48902
  Beta virt. eigenvalues --   23.60391  23.60669  23.76208  23.76978  23.86594
  Beta virt. eigenvalues --   23.86868  23.87179  23.87733  23.91551  23.91926
  Beta virt. eigenvalues --   23.92538  23.92838  23.97323  23.97832  24.03479
  Beta virt. eigenvalues --   24.04435  24.06410  24.06562  24.08656  24.09735
  Beta virt. eigenvalues --   24.10867  24.11848  24.14038  24.14114  24.16219
  Beta virt. eigenvalues --   24.17242  25.56303  25.64532  25.67519  25.73629
  Beta virt. eigenvalues --   25.79494  25.92048  26.36602  33.88220  33.92940
  Beta virt. eigenvalues --   34.03521  35.36268  35.37073  35.47857  35.48822
  Beta virt. eigenvalues --   35.59641  35.60204  35.64525  35.64724 147.20694
  Beta virt. eigenvalues --  215.52115 215.71803 777.00776
          Condensed to atoms (all electrons):
          Atomic-Atomic Spin Densities.
 Mulliken charges and spin densities:
               1          2
     1  Fe   1.383404   3.757375
     2  Cl  -0.716615   0.104515
     3  N   -0.535477   0.014251
     4  N   -0.381974   0.015684
     5  N    0.004712   0.002607
     6  N   -0.343479   0.002572
     7  C    0.141949   0.002298
     8  H    0.181597   0.000343
     9  C   -0.181997  -0.001272
    10  H    0.113014   0.000672
    11  C    0.002515   0.003731
    12  H    0.108141  -0.000293
    13  C   -0.099609  -0.001224
    14  H    0.094480   0.000656
    15  C    0.217114   0.007542
    16  C    0.088467   0.001089
    17  C    0.145781   0.000163
    18  H    0.131609   0.000056
    19  Cl  -0.766212   0.058028
    20  N   -0.519449   0.021403
    21  N   -0.412970   0.022491
    22  N    0.036697  -0.019310
    23  N   -0.346243   0.001043
    24  C    0.146392  -0.002084
    25  H    0.116166   0.001930
    26  C   -0.179137   0.001026
    27  H    0.105271   0.000683
    28  C   -0.001073  -0.004224
    29  H    0.107124   0.000191
    30  C   -0.088352   0.002196
    31  H    0.096050   0.000358
    32  C    0.226647   0.000941
    33  C    0.117483  -0.002012
    34  C    0.136430   0.004859
    35  H    0.129920  -0.000103
    36  C    0.189077   0.000629
    37  C   -0.085344   0.000282
    38  C   -0.038987   0.000470
    39  C   -0.072786  -0.000177
    40  C   -0.080084  -0.000222
    41  C   -0.097147   0.000421
    42  H    0.107456  -0.000002
    43  H    0.138727  -0.000030
    44  H    0.093428   0.000017
    45  H    0.099319   0.000010
    46  C    0.205091   0.001090
    47  C   -0.092590  -0.000426
    48  C   -0.041362  -0.000344
    49  C   -0.072784   0.000191
    50  C   -0.081401   0.000186
    51  C   -0.098591  -0.000331
    52  H    0.103321   0.000015
    53  H    0.151598   0.000043
    54  H    0.090053   0.000003
    55  H    0.100297  -0.000010
    56  C   -0.255471  -0.000033
    57  H    0.133830   0.000025
    58  H    0.111208   0.000002
    59  H    0.124547   0.000008
    60  C   -0.255165   0.000028
    61  H    0.106866   0.000000
    62  H    0.129854  -0.000006
    63  H    0.128664  -0.000020
 Sum of Mulliken charges =   0.00000   4.00000
 Mulliken charges and spin densities with hydrogens summed into heavy atoms:
               1          2
     1  Fe   1.383404   3.757375
     2  Cl  -0.716615   0.104515
     3  N   -0.535477   0.014251
     4  N   -0.381974   0.015684
     5  N    0.004712   0.002607
     6  N   -0.343479   0.002572
     7  C    0.323545   0.002641
     9  C   -0.068983  -0.000600
    11  C    0.110656   0.003438
    13  C   -0.005130  -0.000568
    15  C    0.217114   0.007542
    16  C    0.088467   0.001089
    17  C    0.277390   0.000219
    19  Cl  -0.766212   0.058028
    20  N   -0.519449   0.021403
    21  N   -0.412970   0.022491
    22  N    0.036697  -0.019310
    23  N   -0.346243   0.001043
    24  C    0.262558  -0.000154
    26  C   -0.073866   0.001709
    28  C    0.106051  -0.004032
    30  C    0.007698   0.002554
    32  C    0.226647   0.000941
    33  C    0.117483  -0.002012
    34  C    0.266351   0.004756
    36  C    0.189077   0.000629
    37  C    0.022112   0.000281
    38  C    0.099741   0.000440
    39  C    0.020643  -0.000160
    40  C    0.019235  -0.000212
    41  C   -0.097147   0.000421
    46  C    0.205091   0.001090
    47  C    0.010730  -0.000412
    48  C    0.110235  -0.000302
    49  C    0.017269   0.000194
    50  C    0.018895   0.000177
    51  C   -0.098591  -0.000331
    56  C    0.114114   0.000001
    60  C    0.110219   0.000001
 Electronic spatial extent (au):  <R**2>=          26357.5242
 Charge=              0.0000 electrons
 Dipole moment (field-independent basis, Debye):
    X=             -5.3849    Y=              8.9372    Z=              9.3820  Tot=             14.0319
 Quadrupole moment (field-independent basis, Debye-Ang):
   XX=           -160.8923   YY=           -236.4226   ZZ=           -244.9699
   XY=             24.0445   XZ=              8.3314   YZ=             -8.7774
 Traceless Quadrupole moment (field-independent basis, Debye-Ang):
   XX=             53.2026   YY=            -22.3277   ZZ=            -30.8750
   XY=             24.0445   XZ=              8.3314   YZ=             -8.7774
 Octapole moment (field-independent basis, Debye-Ang**2):
  XXX=             39.1554  YYY=            179.5577  ZZZ=            143.5967  XYY=           -202.1610
  XXY=            102.5508  XXZ=            -53.1109  XZZ=             48.7631  YZZ=            -45.0854
  YYZ=             -8.6776  XYZ=            -35.0597
 Hexadecapole moment (field-independent basis, Debye-Ang**3):
 XXXX=         -16773.0274 YYYY=         -11296.9848 ZZZZ=          -3976.9521 XXXY=            647.6929
 XXXZ=           -210.0898 YYYX=              3.4371 YYYZ=            170.8208 ZZZX=             -4.8637
 ZZZY=           -263.8368 XXYY=          -4592.9740 XXZZ=          -3741.0750 YYZZ=          -2700.5409
 XXYZ=            180.5193 YYXZ=             87.1003 ZZXY=            144.3002
 N-N= 5.199961235431D+03 E-N=-1.913383212185D+04  KE= 3.694805221758D+03
                          Isotropic Fermi Contact Couplings
        Atom                 a.u.       MegaHertz       Gauss      10(-4) cm-1
     1  Fe(57)            -0.56078     -20.33370      -7.25557      -6.78259
     2  Cl(35)             0.05524       6.05552       2.16076       2.01990
     3  N(14)              0.06742       5.44605       1.94329       1.81661
     4  N(14)              0.08373       6.76328       2.41331       2.25599
     5  N(14)              0.00858       0.69267       0.24716       0.23105
     6  N(14)              0.00844       0.68192       0.24333       0.22747
     7  C(13)             -0.00081      -0.22720      -0.08107      -0.07579
     8  H(1)               0.00028       0.31680       0.11304       0.10567
     9  C(13)              0.00108       0.30448       0.10865       0.10156
    10  H(1)               0.00013       0.13992       0.04993       0.04667
    11  C(13)              0.00041       0.11394       0.04066       0.03801
    12  H(1)              -0.00007      -0.07737      -0.02761      -0.02581
    13  C(13)              0.00146       0.40977       0.14622       0.13668
    14  H(1)               0.00019       0.21447       0.07653       0.07154
    15  C(13)             -0.00106      -0.29728      -0.10608      -0.09916
    16  C(13)             -0.00076      -0.21320      -0.07607      -0.07111
    17  C(13)              0.00046       0.12877       0.04595       0.04295
    18  H(1)               0.00004       0.03978       0.01419       0.01327
    19  Cl(35)             0.05049       5.53443       1.97482       1.84609
    20  N(14)              0.06973       5.63239       2.00978       1.87876
    21  N(14)              0.08842       7.14227       2.54854       2.38241
    22  N(14)              0.00953       0.76993       0.27473       0.25682
    23  N(14)              0.00937       0.75674       0.27003       0.25242
    24  C(13)              0.00009       0.02418       0.00863       0.00807
    25  H(1)               0.00044       0.49465       0.17650       0.16500
    26  C(13)              0.00199       0.55899       0.19946       0.18646
    27  H(1)               0.00017       0.19174       0.06842       0.06396
    28  C(13)             -0.00011      -0.03058      -0.01091      -0.01020
    29  H(1)               0.00004       0.04854       0.01732       0.01619
    30  C(13)              0.00184       0.51708       0.18451       0.17248
    31  H(1)               0.00014       0.15646       0.05583       0.05219
    32  C(13)             -0.00100      -0.28083      -0.10021      -0.09367
    33  C(13)             -0.00051      -0.14282      -0.05096      -0.04764
    34  C(13)              0.00089       0.25050       0.08938       0.08356
    35  H(1)               0.00006       0.06894       0.02460       0.02299
    36  C(13)              0.00047       0.13283       0.04740       0.04431
    37  C(13)              0.00012       0.03361       0.01199       0.01121
    38  C(13)              0.00002       0.00436       0.00156       0.00146
    39  C(13)              0.00002       0.00617       0.00220       0.00206
    40  C(13)             -0.00002      -0.00495      -0.00177      -0.00165
    41  C(13)              0.00003       0.00814       0.00290       0.00271
    42  H(1)               0.00000       0.00470       0.00168       0.00157
    43  H(1)               0.00000      -0.00167      -0.00060      -0.00056
    44  H(1)               0.00001       0.00637       0.00227       0.00213
    45  H(1)               0.00000       0.00387       0.00138       0.00129
    46  C(13)              0.00073       0.20506       0.07317       0.06840
    47  C(13)              0.00003       0.00917       0.00327       0.00306
    48  C(13)             -0.00002      -0.00509      -0.00182      -0.00170
    49  C(13)              0.00007       0.02082       0.00743       0.00694
    50  C(13)              0.00005       0.01267       0.00452       0.00423
    51  C(13)             -0.00003      -0.00941      -0.00336      -0.00314
    52  H(1)               0.00001       0.01454       0.00519       0.00485
    53  H(1)               0.00001       0.01023       0.00365       0.00341
    54  H(1)               0.00000       0.00267       0.00095       0.00089
    55  H(1)               0.00000      -0.00426      -0.00152      -0.00142
    56  C(13)             -0.00001      -0.00298      -0.00106      -0.00100
    57  H(1)               0.00001       0.01359       0.00485       0.00453
    58  H(1)               0.00000       0.00119       0.00043       0.00040
    59  H(1)               0.00001       0.00608       0.00217       0.00203
    60  C(13)              0.00001       0.00350       0.00125       0.00117
    61  H(1)               0.00000      -0.00025      -0.00009      -0.00008
    62  H(1)               0.00000      -0.00487      -0.00174      -0.00163
    63  H(1)              -0.00001      -0.00984      -0.00351      -0.00328
 --------------------------------------------------------
       Center         ----  Spin Dipole Couplings  ----
                      3XX-RR        3YY-RR        3ZZ-RR
 --------------------------------------------------------
     1   Atom       -0.796228     -0.929165      1.725393
     2   Atom       -0.073289     -0.109544      0.182833
     3   Atom        0.096502     -0.037175     -0.059326
     4   Atom        0.054968      0.009121     -0.064089
     5   Atom       -0.009149      0.019740     -0.010591
     6   Atom        0.002487      0.003811     -0.006298
     7   Atom        0.001428      0.009627     -0.011054
     8   Atom       -0.009773      0.026126     -0.016353
     9   Atom        0.005825      0.002179     -0.008004
    10   Atom        0.000676      0.002638     -0.003314
    11   Atom        0.004401     -0.003973     -0.000428
    12   Atom        0.003520     -0.001388     -0.002132
    13   Atom        0.013432     -0.005083     -0.008349
    14   Atom        0.007800     -0.003942     -0.003859
    15   Atom        0.032754     -0.016326     -0.016428
    16   Atom        0.028794     -0.011087     -0.017707
    17   Atom        0.009075     -0.001479     -0.007596
    18   Atom        0.005548     -0.001579     -0.003969
    19   Atom       -0.107856      0.198816     -0.090959
    20   Atom       -0.078503     -0.076354      0.154857
    21   Atom        0.093675     -0.042980     -0.050695
    22   Atom        0.040853     -0.047772      0.006919
    23   Atom        0.017614     -0.012850     -0.004764
    24   Atom       -0.011304     -0.015071      0.026375
    25   Atom       -0.002087     -0.010560      0.012647
    26   Atom       -0.006280     -0.006577      0.012857
    27   Atom       -0.002732     -0.003007      0.005739
    28   Atom       -0.003587     -0.007322      0.010909
    29   Atom       -0.002191     -0.002392      0.004583
    30   Atom       -0.005495     -0.006214      0.011710
    31   Atom       -0.001719     -0.003766      0.005486
    32   Atom       -0.006213     -0.022243      0.028456
    33   Atom        0.006536     -0.020678      0.014142
    34   Atom        0.005245     -0.001604     -0.003641
    35   Atom        0.002907     -0.002901     -0.000006
    36   Atom       -0.000537      0.004323     -0.003786
    37   Atom        0.000347      0.000988     -0.001335
    38   Atom       -0.001723      0.003984     -0.002261
    39   Atom        0.000099      0.001161     -0.001260
    40   Atom       -0.000872      0.002477     -0.001605
    41   Atom       -0.000539      0.001137     -0.000598
    42   Atom        0.001351      0.000270     -0.001620
    43   Atom       -0.003000      0.006603     -0.003603
    44   Atom        0.000200      0.000563     -0.000763
    45   Atom       -0.001003      0.002197     -0.001193
    46   Atom        0.004737     -0.001110     -0.003627
    47   Atom        0.001705     -0.000087     -0.001619
    48   Atom        0.004149     -0.001288     -0.002861
    49   Atom        0.001569     -0.000356     -0.001213
    50   Atom        0.002176     -0.000749     -0.001427
    51   Atom        0.001592     -0.000706     -0.000886
    52   Atom        0.001529     -0.000286     -0.001243
    53   Atom        0.005827     -0.002796     -0.003031
    54   Atom        0.000935     -0.000173     -0.000762
    55   Atom        0.001760     -0.000809     -0.000951
    56   Atom       -0.000293      0.000897     -0.000603
    57   Atom       -0.000259      0.000813     -0.000554
    58   Atom       -0.000150      0.000638     -0.000489
    59   Atom       -0.000389      0.000936     -0.000547
    60   Atom        0.000900     -0.000267     -0.000633
    61   Atom        0.000700     -0.000170     -0.000530
    62   Atom        0.000918     -0.000362     -0.000556
    63   Atom        0.000705     -0.000161     -0.000544
 --------------------------------------------------------
                        XY            XZ            YZ
 --------------------------------------------------------
     1   Atom        0.133701     -0.478712     -1.303122
     2   Atom        0.013854      0.009234     -0.073469
     3   Atom        0.084343      0.051489      0.023154
     4   Atom       -0.106485      0.004198      0.000538
     5   Atom       -0.018195     -0.002913      0.005477
     6   Atom       -0.012992      0.002494     -0.001691
     7   Atom        0.023668      0.004628      0.008797
     8   Atom        0.016976      0.003028      0.007509
     9   Atom        0.009551      0.003392      0.003160
    10   Atom        0.005336      0.001717      0.002044
    11   Atom        0.005629      0.001397      0.000003
    12   Atom        0.003049      0.001706      0.000780
    13   Atom        0.004562      0.003452      0.001127
    14   Atom        0.000364      0.001844      0.000079
    15   Atom        0.002055      0.006419     -0.002207
    16   Atom       -0.017230      0.002548      0.002455
    17   Atom       -0.009800      0.000001      0.001041
    18   Atom       -0.004655      0.000533     -0.000171
    19   Atom       -0.208466     -0.066884     -0.040514
    20   Atom       -0.003785      0.022620     -0.022762
    21   Atom        0.061672      0.080955      0.029889
    22   Atom        0.047142     -0.000114     -0.012976
    23   Atom        0.009468      0.008317     -0.002120
    24   Atom        0.007606     -0.013589     -0.012539
    25   Atom        0.008615     -0.019595     -0.012072
    26   Atom        0.000889     -0.002576     -0.003084
    27   Atom        0.000804     -0.002852     -0.002505
    28   Atom        0.002616      0.001492     -0.001752
    29   Atom        0.000085      0.000639     -0.000527
    30   Atom       -0.000295      0.005261      0.001625
    31   Atom        0.000694      0.004600      0.001424
    32   Atom        0.007466      0.019630      0.005200
    33   Atom        0.017068      0.027287      0.006523
    34   Atom        0.004757      0.008509      0.004879
    35   Atom        0.002797      0.005426      0.002191
    36   Atom       -0.004707     -0.000845      0.001250
    37   Atom       -0.002742     -0.000608      0.000851
    38   Atom       -0.002696      0.000117      0.000382
    39   Atom       -0.001644     -0.000378      0.000334
    40   Atom       -0.001419     -0.000173      0.000231
    41   Atom       -0.001248      0.000084      0.000270
    42   Atom       -0.002583     -0.000860      0.000649
    43   Atom       -0.002489      0.000025     -0.000228
    44   Atom       -0.001199     -0.000281      0.000321
    45   Atom       -0.000813     -0.000022      0.000061
    46   Atom        0.004796      0.000240      0.000114
    47   Atom        0.002879      0.000770      0.000702
    48   Atom        0.003114     -0.001304     -0.000161
    49   Atom        0.001361      0.000389      0.000186
    50   Atom        0.001542     -0.000638     -0.000360
    51   Atom        0.001464     -0.000173      0.000086
    52   Atom        0.002270      0.001472      0.001048
    53   Atom        0.003305     -0.002713     -0.000988
    54   Atom        0.001097      0.000397      0.000242
    55   Atom        0.001165     -0.000945     -0.000369
    56   Atom       -0.000725     -0.000075      0.000167
    57   Atom       -0.000641      0.000002     -0.000006
    58   Atom       -0.000661     -0.000115      0.000202
    59   Atom       -0.000539     -0.000082      0.000233
    60   Atom        0.000765     -0.000141     -0.000067
    61   Atom        0.000669     -0.000007     -0.000004
    62   Atom        0.000566     -0.000168     -0.000066
    63   Atom        0.000755     -0.000257     -0.000150
 --------------------------------------------------------


 ---------------------------------------------------------------------------------
              Anisotropic Spin Dipole Couplings in Principal Axis System
 ---------------------------------------------------------------------------------

       Atom             a.u.   MegaHertz   Gauss  10(-4) cm-1        Axes

              Baa    -1.4674   -25.405    -9.065    -8.474  0.0943  0.9167  0.3883
     1 Fe(57) Bbb    -0.8686   -15.038    -5.366    -5.016  0.9833 -0.1468  0.1077
              Bcc     2.3360    40.443    14.431    13.490 -0.1557 -0.3716  0.9152
 
              Baa    -0.1312    -6.866    -2.450    -2.290 -0.2608  0.9383  0.2272
     2 Cl(35) Bbb    -0.0692    -3.621    -1.292    -1.208  0.9652  0.2586  0.0400
              Bcc     0.2004    10.487     3.742     3.498  0.0212 -0.2297  0.9730
 
              Baa    -0.0785    -3.028    -1.080    -1.010 -0.4870  0.8076  0.3326
     3 N(14)  Bbb    -0.0738    -2.847    -1.016    -0.950 -0.0687 -0.4151  0.9072
              Bcc     0.1523     5.875     2.096     1.960  0.8707  0.4190  0.2576
 
              Baa    -0.0776    -2.992    -1.068    -0.998  0.6150  0.7567 -0.2216
     4 N(14)  Bbb    -0.0634    -2.447    -0.873    -0.816  0.1284  0.1812  0.9750
              Bcc     0.1410     5.438     1.941     1.814  0.7780 -0.6281  0.0143
 
              Baa    -0.0179    -0.692    -0.247    -0.231  0.9020  0.4301  0.0370
     5 N(14)  Bbb    -0.0115    -0.445    -0.159    -0.148  0.0329 -0.1538  0.9876
              Bcc     0.0295     1.137     0.406     0.379 -0.4305  0.8896  0.1529
 
              Baa    -0.0100    -0.385    -0.137    -0.128  0.7263  0.6611 -0.1882
     6 N(14)  Bbb    -0.0066    -0.253    -0.090    -0.084  0.0503  0.2219  0.9738
              Bcc     0.0165     0.638     0.228     0.213 -0.6855  0.7168 -0.1279
 
              Baa    -0.0192    -2.579    -0.920    -0.860  0.6813 -0.6573  0.3221
     7 C(13)  Bbb    -0.0125    -1.682    -0.600    -0.561 -0.3879  0.0489  0.9204
              Bcc     0.0318     4.261     1.521     1.421  0.6207  0.7520  0.2216
 
              Baa    -0.0177    -9.418    -3.361    -3.141 -0.0883 -0.1350  0.9869
     8 H(1)   Bbb    -0.0165    -8.819    -3.147    -2.942  0.9267 -0.3744  0.0317
              Bcc     0.0342    18.236     6.507     6.083  0.3652  0.9174  0.1582
 
              Baa    -0.0090    -1.204    -0.430    -0.402 -0.1012 -0.1900  0.9765
     9 C(13)  Bbb    -0.0057    -0.765    -0.273    -0.255 -0.6499  0.7558  0.0797
              Bcc     0.0147     1.969     0.702     0.657  0.7533  0.6266  0.2000
 
              Baa    -0.0040    -2.113    -0.754    -0.705 -0.1940 -0.1437  0.9704
    10 H(1)   Bbb    -0.0038    -2.010    -0.717    -0.671  0.7584 -0.6494  0.0555
              Bcc     0.0077     4.123     1.471     1.375  0.6222  0.7467  0.2350
 
              Baa    -0.0069    -0.921    -0.329    -0.307 -0.4546  0.8853  0.0983
    11 C(13)  Bbb    -0.0006    -0.076    -0.027    -0.025 -0.0966 -0.1587  0.9826
              Bcc     0.0074     0.997     0.356     0.333  0.8855  0.4372  0.1576
 
              Baa    -0.0029    -1.522    -0.543    -0.508 -0.4546  0.8824  0.1209
    12 H(1)   Bbb    -0.0026    -1.383    -0.493    -0.461 -0.1615 -0.2151  0.9631
              Bcc     0.0054     2.905     1.037     0.969  0.8759  0.4184  0.2403
 
              Baa    -0.0089    -1.200    -0.428    -0.400 -0.1226 -0.1418  0.9823
    13 C(13)  Bbb    -0.0061    -0.820    -0.293    -0.274 -0.2441  0.9636  0.1087
              Bcc     0.0151     2.020     0.721     0.674  0.9620  0.2265  0.1528
 
              Baa    -0.0041    -2.212    -0.789    -0.738 -0.1481 -0.1158  0.9822
    14 H(1)   Bbb    -0.0040    -2.108    -0.752    -0.703 -0.0480  0.9928  0.1098
              Bcc     0.0081     4.320     1.541     1.441  0.9878  0.0308  0.1526
 
              Baa    -0.0193    -2.591    -0.924    -0.864 -0.1187  0.6424  0.7571
    15 C(13)  Bbb    -0.0143    -1.923    -0.686    -0.642  0.0540  0.7656 -0.6411
              Bcc     0.0336     4.514     1.611     1.506  0.9915  0.0352  0.1256
 
              Baa    -0.0208    -2.793    -0.997    -0.932 -0.2602 -0.6426  0.7206
    16 C(13)  Bbb    -0.0144    -1.937    -0.691    -0.646  0.2314  0.6831  0.6927
              Bcc     0.0353     4.730     1.688     1.578  0.9374 -0.3470  0.0290
 
              Baa    -0.0084    -1.124    -0.401    -0.375 -0.3189 -0.5678  0.7589
    17 C(13)  Bbb    -0.0066    -0.881    -0.314    -0.294  0.4031  0.6434  0.6508
              Bcc     0.0149     2.005     0.715     0.669  0.8578 -0.5135 -0.0237
 
              Baa    -0.0040    -2.154    -0.769    -0.719 -0.2403 -0.3932  0.8875
    18 H(1)   Bbb    -0.0038    -2.046    -0.730    -0.683  0.3739  0.8063  0.4584
              Bcc     0.0079     4.201     1.499     1.401  0.8958 -0.4420  0.0467
 
              Baa    -0.2512   -13.150    -4.692    -4.386  0.8002  0.4101  0.4376
    19 Cl(35) Bbb    -0.0531    -2.780    -0.992    -0.927 -0.3972 -0.1841  0.8991
              Bcc     0.3044    15.929     5.684     5.313 -0.4492  0.8933 -0.0155
 
              Baa    -0.0815    -3.145    -1.122    -1.049  0.8799  0.4736 -0.0386
    20 N(14)  Bbb    -0.0777    -2.998    -1.070    -1.000 -0.4654  0.8754  0.1309
              Bcc     0.1593     6.143     2.192     2.049  0.0958 -0.0972  0.9906
 
              Baa    -0.0872    -3.362    -1.200    -1.121 -0.3810 -0.0906  0.9201
    21 N(14)  Bbb    -0.0666    -2.570    -0.917    -0.857 -0.3378  0.9400 -0.0473
              Bcc     0.1538     5.932     2.117     1.979  0.8607  0.3288  0.3888
 
              Baa    -0.0700    -2.699    -0.963    -0.900 -0.3866  0.9095  0.1529
    22 N(14)  Bbb     0.0082     0.318     0.113     0.106  0.1501 -0.1015  0.9834
              Bcc     0.0618     2.382     0.850     0.794  0.9099  0.4032 -0.0973
 
              Baa    -0.0172    -0.665    -0.237    -0.222 -0.3240  0.8732  0.3642
    23 N(14)  Bbb    -0.0051    -0.198    -0.071    -0.066 -0.1484 -0.4271  0.8920
              Bcc     0.0224     0.863     0.308     0.288  0.9343  0.2350  0.2679
 
              Baa    -0.0211    -2.833    -1.011    -0.945 -0.5607  0.8260  0.0577
    24 C(13)  Bbb    -0.0138    -1.845    -0.658    -0.616  0.7666  0.4916  0.4132
              Bcc     0.0349     4.678     1.669     1.560 -0.3130 -0.2759  0.9088
 
              Baa    -0.0159    -8.502    -3.034    -2.836 -0.6291  0.7701 -0.1060
    25 H(1)   Bbb    -0.0155    -8.277    -2.953    -2.761  0.5611  0.5442  0.6237
              Bcc     0.0314    16.780     5.987     5.597 -0.5380 -0.3329  0.7744
 
              Baa    -0.0074    -0.989    -0.353    -0.330 -0.5446  0.8367  0.0582
    26 C(13)  Bbb    -0.0063    -0.849    -0.303    -0.283  0.8281  0.5253  0.1957
              Bcc     0.0137     1.838     0.656     0.613 -0.1331 -0.1548  0.9789
 
              Baa    -0.0037    -1.971    -0.703    -0.657 -0.4175  0.9016  0.1132
    27 H(1)   Bbb    -0.0036    -1.914    -0.683    -0.639  0.8633  0.3547  0.3592
              Bcc     0.0073     3.886     1.386     1.296 -0.2837 -0.2477  0.9264
 
              Baa    -0.0089    -1.197    -0.427    -0.399 -0.4626  0.8794  0.1125
    28 C(13)  Bbb    -0.0023    -0.303    -0.108    -0.101  0.8824  0.4690 -0.0376
              Bcc     0.0112     1.501     0.535     0.501  0.0858 -0.0819  0.9929
 
              Baa    -0.0025    -1.334    -0.476    -0.445 -0.4622  0.8803  0.1072
    29 H(1)   Bbb    -0.0022    -1.163    -0.415    -0.388  0.8820  0.4688 -0.0468
              Bcc     0.0047     2.497     0.891     0.833  0.0915 -0.0729  0.9931
 
              Baa    -0.0074    -0.999    -0.356    -0.333  0.7977  0.5417 -0.2650
    30 C(13)  Bbb    -0.0059    -0.786    -0.281    -0.262 -0.5404  0.8371  0.0844
              Bcc     0.0133     1.785     0.637     0.595  0.2676  0.0759  0.9605
 
              Baa    -0.0040    -2.124    -0.758    -0.708 -0.0869  0.9905 -0.1068
    31 H(1)   Bbb    -0.0040    -2.113    -0.754    -0.705  0.8968  0.0310 -0.4414
              Bcc     0.0079     4.237     1.512     1.413  0.4339  0.1341  0.8909
 
              Baa    -0.0253    -3.400    -1.213    -1.134 -0.4211  0.9046  0.0662
    32 C(13)  Bbb    -0.0130    -1.743    -0.622    -0.581  0.8050  0.4064 -0.4323
              Bcc     0.0383     5.143     1.835     1.715  0.4180  0.1287  0.8993
 
              Baa    -0.0302    -4.051    -1.445    -1.351 -0.5358  0.8180  0.2094
    33 C(13)  Bbb    -0.0119    -1.601    -0.571    -0.534 -0.5237 -0.5165  0.6774
              Bcc     0.0421     5.651     2.017     1.885  0.6623  0.2533  0.7051
 
              Baa    -0.0093    -1.251    -0.447    -0.417 -0.4085 -0.2942  0.8640
    34 C(13)  Bbb    -0.0040    -0.539    -0.192    -0.180 -0.4985  0.8649  0.0589
              Bcc     0.0133     1.790     0.639     0.597  0.7646  0.4066  0.5000
 
              Baa    -0.0042    -2.228    -0.795    -0.743 -0.5323 -0.2317  0.8143
    35 H(1)   Bbb    -0.0040    -2.150    -0.767    -0.717 -0.3825  0.9238  0.0128
              Bcc     0.0082     4.378     1.562     1.460  0.7552  0.3047  0.5804
 
              Baa    -0.0040    -0.536    -0.191    -0.179  0.1705 -0.0514  0.9840
    36 C(13)  Bbb    -0.0034    -0.456    -0.163    -0.152  0.8393  0.5308 -0.1177
              Bcc     0.0074     0.992     0.354     0.331 -0.5163  0.8459  0.1336
 
              Baa    -0.0021    -0.284    -0.101    -0.095  0.7100  0.6789 -0.1873
    37 C(13)  Bbb    -0.0015    -0.205    -0.073    -0.069  0.2763 -0.0238  0.9608
              Bcc     0.0036     0.489     0.175     0.163 -0.6478  0.7339  0.2045
 
              Baa    -0.0029    -0.389    -0.139    -0.130  0.8568  0.3565 -0.3726
    38 C(13)  Bbb    -0.0022    -0.292    -0.104    -0.097  0.3612  0.1007  0.9270
              Bcc     0.0051     0.680     0.243     0.227 -0.3680  0.9289  0.0425
 
              Baa    -0.0014    -0.184    -0.066    -0.061  0.3711  0.1195  0.9209
    39 C(13)  Bbb    -0.0011    -0.141    -0.050    -0.047  0.7198  0.5895 -0.3666
              Bcc     0.0024     0.325     0.116     0.108 -0.5866  0.7989  0.1327
 
              Baa    -0.0016    -0.221    -0.079    -0.074  0.3091  0.0532  0.9495
    40 C(13)  Bbb    -0.0014    -0.183    -0.065    -0.061  0.8864  0.3458 -0.3079
              Bcc     0.0030     0.404     0.144     0.135 -0.3447  0.9368  0.0598
 
              Baa    -0.0013    -0.170    -0.061    -0.057  0.8343  0.4665 -0.2939
    41 C(13)  Bbb    -0.0006    -0.074    -0.026    -0.025  0.2977  0.0675  0.9523
              Bcc     0.0018     0.244     0.087     0.081 -0.4640  0.8820  0.0825
 
              Baa    -0.0019    -0.999    -0.357    -0.333  0.5294  0.4141  0.7404
    42 H(1)   Bbb    -0.0018    -0.958    -0.342    -0.320  0.3741  0.6694 -0.6418
              Bcc     0.0037     1.957     0.698     0.653  0.7614 -0.6168 -0.1995
 
              Baa    -0.0036    -1.941    -0.692    -0.647  0.6737  0.1797  0.7169
    43 H(1)   Bbb    -0.0036    -1.909    -0.681    -0.637  0.7001  0.1556 -0.6969
              Bcc     0.0072     3.849     1.374     1.284 -0.2368  0.9713 -0.0210
 
              Baa    -0.0008    -0.448    -0.160    -0.149  0.4049  0.1393  0.9037
    44 H(1)   Bbb    -0.0008    -0.442    -0.158    -0.148  0.6505  0.6506 -0.3918
              Bcc     0.0017     0.890     0.318     0.297 -0.6426  0.7465  0.1728
 
              Baa    -0.0012    -0.642    -0.229    -0.214  0.7711  0.1735  0.6126
    45 H(1)   Bbb    -0.0012    -0.635    -0.226    -0.212 -0.5925 -0.1565  0.7902
              Bcc     0.0024     1.277     0.456     0.426 -0.2330  0.9723  0.0179
 
              Baa    -0.0038    -0.511    -0.182    -0.170 -0.4891  0.8659  0.1052
    46 C(13)  Bbb    -0.0036    -0.487    -0.174    -0.163  0.0307 -0.1034  0.9942
              Bcc     0.0074     0.998     0.356     0.333  0.8717  0.4894  0.0240
 
              Baa    -0.0022    -0.300    -0.107    -0.100 -0.5414  0.8052 -0.2419
    47 C(13)  Bbb    -0.0018    -0.239    -0.085    -0.080 -0.2873  0.0932  0.9533
              Bcc     0.0040     0.539     0.192     0.180  0.7902  0.5856  0.1809
 
              Baa    -0.0033    -0.443    -0.158    -0.148  0.3332 -0.4499  0.8286
    48 C(13)  Bbb    -0.0024    -0.329    -0.117    -0.110 -0.2692  0.7969  0.5409
              Bcc     0.0057     0.771     0.275     0.257  0.9036  0.4033 -0.1444
 
              Baa    -0.0013    -0.170    -0.061    -0.057 -0.1375  0.0034  0.9905
    49 C(13)  Bbb    -0.0011    -0.142    -0.051    -0.047 -0.4511  0.8900 -0.0657
              Bcc     0.0023     0.312     0.111     0.104  0.8818  0.4559  0.1208
 
              Baa    -0.0016    -0.213    -0.076    -0.071 -0.0272  0.4381  0.8985
    50 C(13)  Bbb    -0.0014    -0.185    -0.066    -0.062 -0.4243  0.8088 -0.4072
              Bcc     0.0030     0.397     0.142     0.132  0.9051  0.3923 -0.1639
 
              Baa    -0.0015    -0.196    -0.070    -0.065 -0.4297  0.8651 -0.2588
    51 C(13)  Bbb    -0.0008    -0.114    -0.041    -0.038 -0.0808  0.2486  0.9652
              Bcc     0.0023     0.310     0.111     0.103  0.8993  0.4357 -0.0369
 
              Baa    -0.0019    -1.023    -0.365    -0.341 -0.0422 -0.4977  0.8663
    52 H(1)   Bbb    -0.0018    -0.964    -0.344    -0.322 -0.6285  0.6873  0.3642
              Bcc     0.0037     1.987     0.709     0.663  0.7767  0.5291  0.3418
 
              Baa    -0.0039    -2.105    -0.751    -0.702 -0.1953  0.8991  0.3919
    53 H(1)   Bbb    -0.0038    -2.016    -0.719    -0.672  0.3552 -0.3076  0.8827
              Bcc     0.0077     4.120     1.470     1.374  0.9142  0.3116 -0.2592
 
              Baa    -0.0009    -0.454    -0.162    -0.152 -0.4140  0.3737  0.8300
    54 H(1)   Bbb    -0.0008    -0.452    -0.161    -0.151 -0.3579  0.7716 -0.5259
              Bcc     0.0017     0.906     0.323     0.302  0.8370  0.5148  0.1857
 
              Baa    -0.0013    -0.672    -0.240    -0.224 -0.2600  0.9177  0.3003
    55 H(1)   Bbb    -0.0012    -0.666    -0.237    -0.222  0.3621 -0.1956  0.9114
              Bcc     0.0025     1.338     0.477     0.446  0.8951  0.3457 -0.2815
 
              Baa    -0.0006    -0.085    -0.030    -0.029  0.8738  0.4362 -0.2148
    56 C(13)  Bbb    -0.0006    -0.083    -0.030    -0.028  0.2359  0.0059  0.9718
              Bcc     0.0013     0.169     0.060     0.056 -0.4252  0.8998  0.0977
 
              Baa    -0.0006    -0.298    -0.106    -0.099  0.8866  0.4153  0.2036
    57 H(1)   Bbb    -0.0006    -0.295    -0.105    -0.098 -0.1860 -0.0829  0.9790
              Bcc     0.0011     0.593     0.212     0.198 -0.4234  0.9059 -0.0038
 
              Baa    -0.0005    -0.280    -0.100    -0.093  0.8665  0.4578  0.1991
    58 H(1)   Bbb    -0.0005    -0.279    -0.100    -0.093 -0.1028 -0.2266  0.9685
              Bcc     0.0010     0.559     0.200     0.187 -0.4885  0.8597  0.1493
 
              Baa    -0.0006    -0.311    -0.111    -0.104 -0.1434 -0.1997  0.9693
    59 H(1)   Bbb    -0.0006    -0.310    -0.111    -0.103  0.9325  0.3009  0.1999
              Bcc     0.0012     0.621     0.221     0.207 -0.3315  0.9325  0.1430
 
              Baa    -0.0006    -0.087    -0.031    -0.029  0.3492 -0.5692  0.7443
    60 C(13)  Bbb    -0.0006    -0.086    -0.031    -0.029 -0.2828  0.6932  0.6629
              Bcc     0.0013     0.173     0.062     0.058  0.8933  0.4420 -0.0811
 
              Baa    -0.0005    -0.284    -0.101    -0.095 -0.4724  0.8718  0.1293
    61 H(1)   Bbb    -0.0005    -0.283    -0.101    -0.094  0.0661 -0.1112  0.9916
              Bcc     0.0011     0.567     0.202     0.189  0.8789  0.4770 -0.0051
 
              Baa    -0.0006    -0.308    -0.110    -0.103 -0.2515  0.8180  0.5173
    62 H(1)   Bbb    -0.0006    -0.306    -0.109    -0.102  0.2683 -0.4546  0.8493
              Bcc     0.0012     0.614     0.219     0.205  0.9299  0.3524 -0.1051
 
              Baa    -0.0006    -0.319    -0.114    -0.106 -0.4629  0.8650  0.1935
    63 H(1)   Bbb    -0.0006    -0.318    -0.113    -0.106  0.2418 -0.0868  0.9664
              Bcc     0.0012     0.637     0.227     0.212  0.8528  0.4942 -0.1689
 

 ---------------------------------------------------------------------------------

 No NMR shielding tensors so no spin-rotation constants.
 Leave Link  601 at Sat Oct 20 10:37:38 2018, MaxMem=   838860800 cpu:        45.1
 (Enter /soft/sl6.3/x86_64/gaussian/g09_d01/g09/l701.exe)
 Compute integral first derivatives.
 ... and contract with generalized density number  0.
 Leave Link  701 at Sat Oct 20 10:37:39 2018, MaxMem=   838860800 cpu:        17.2
 (Enter /soft/sl6.3/x86_64/gaussian/g09_d01/g09/l702.exe)
 L702 exits ... SP integral derivatives will be done elsewhere.
 Leave Link  702 at Sat Oct 20 10:37:39 2018, MaxMem=   838860800 cpu:         0.4
 (Enter /soft/sl6.3/x86_64/gaussian/g09_d01/g09/l703.exe)
 Compute integral first derivatives, UseDBF=F ICtDFT=           0.
 Integral derivatives from FoFJK, PRISM(SPDF).
 Calling FoFJK, ICntrl=      2127 FMM=T ISym2X=0 I1Cent= 0 IOpClX= 1 NMat=1 NMatS=1 NMatT=0.
 FoFJK:  IHMeth= 1 ICntrl=    2127 DoSepK=F KAlg= 0 I1Cent=   0 FoldK=F
 IRaf=         0 NMat=   1 IRICut=       1 DoRegI=T DoRafI=F ISym2E= 0.
 FoFCou: FMM=T IPFlag=           0 FMFlag=      100000 FMFlg1=        2001
         NFxFlg=           0 DoJE=F BraDBF=F KetDBF=F FulRan=T
         wScrn=  0.000000 ICntrl=    2127 IOpCl=  1 I1Cent=           0 NGrid=           0
         NMat0=    1 NMatS0=      1 NMatT0=    0 NMatD0=    1 NMtDS0=    0 NMtDT0=    0
 Symmetry not used in FoFCou.
 FMM levels:  10  Number of levels for PrismC:   9
 Leave Link  703 at Sat Oct 20 10:39:32 2018, MaxMem=   838860800 cpu:      1802.4
 (Enter /soft/sl6.3/x86_64/gaussian/g09_d01/g09/l716.exe)
 Dipole        =-2.11858568D+00 3.51618331D+00 3.69116407D+00
 ***** Axes restored to original set *****
 -------------------------------------------------------------------
 Center     Atomic                   Forces (Hartrees/Bohr)
 Number     Number              X              Y              Z
 -------------------------------------------------------------------
      1       26           0.000000428   -0.000004757   -0.000006050
      2       17           0.000002028    0.000003080    0.000000627
      3        7           0.000000993    0.000001519   -0.000001787
      4        7          -0.000000027    0.000004447   -0.000001607
      5        7           0.000001552   -0.000004902   -0.000000587
      6        7          -0.000004164    0.000004493   -0.000003998
      7        6           0.000001759    0.000000331   -0.000004144
      8        1           0.000000607    0.000000893   -0.000004013
      9        6           0.000000654    0.000001388   -0.000004824
     10        1           0.000001378    0.000000747   -0.000005827
     11        6           0.000001250    0.000001104   -0.000005286
     12        1           0.000001376    0.000001039   -0.000005830
     13        6           0.000001545    0.000000037   -0.000003940
     14        1           0.000000662    0.000000832   -0.000004223
     15        6           0.000000307    0.000001617   -0.000003247
     16        6           0.000000535   -0.000001162   -0.000002617
     17        6           0.000001875    0.000000711    0.000001203
     18        1           0.000000299    0.000000255   -0.000003506
     19       17           0.000000758    0.000000578   -0.000001622
     20        7          -0.000000482   -0.000000787   -0.000002027
     21        7           0.000000147    0.000001267    0.000004275
     22        7          -0.000000836    0.000002702    0.000001126
     23        7           0.000000981   -0.000000169   -0.000000094
     24        6           0.000000179   -0.000001332   -0.000003197
     25        1          -0.000001014   -0.000001242   -0.000002925
     26        6          -0.000002258   -0.000002920   -0.000002111
     27        1          -0.000001737   -0.000002392   -0.000003213
     28        6          -0.000002366   -0.000003034   -0.000000804
     29        1          -0.000002494   -0.000003373   -0.000001600
     30        6          -0.000001624   -0.000001359   -0.000001232
     31        1          -0.000001817   -0.000002435    0.000000119
     32        6          -0.000000902   -0.000001462   -0.000000703
     33        6          -0.000001945   -0.000002274   -0.000002252
     34        6          -0.000000995   -0.000000822    0.000001728
     35        1          -0.000000221   -0.000000901    0.000001496
     36        6           0.000002952   -0.000003069   -0.000000606
     37        6          -0.000001337    0.000001339   -0.000000698
     38        6          -0.000000915   -0.000001253    0.000001950
     39        6          -0.000001688   -0.000001457    0.000000511
     40        6          -0.000001699    0.000001581    0.000002222
     41        6           0.000003967    0.000001091   -0.000000584
     42        1          -0.000000735   -0.000000292   -0.000001379
     43        1           0.000000252    0.000000757    0.000001103
     44        1          -0.000000649   -0.000000978   -0.000000299
     45        1           0.000000136    0.000000035    0.000002176
     46        6           0.000000492    0.000000521    0.000006390
     47        6          -0.000003393   -0.000001766    0.000002696
     48        6           0.000002849    0.000000875    0.000001203
     49        6           0.000004054    0.000001201    0.000001892
     50        6          -0.000001446   -0.000000206    0.000001288
     51        6           0.000000636    0.000001758    0.000006790
     52        1          -0.000000683   -0.000000525    0.000003430
     53        1           0.000000784    0.000001610    0.000002209
     54        1          -0.000001287    0.000000049    0.000005382
     55        1           0.000001915    0.000003195    0.000004538
     56        6          -0.000000629   -0.000002262    0.000002065
     57        1          -0.000000598    0.000000565    0.000001957
     58        1          -0.000000854   -0.000000038    0.000001775
     59        1          -0.000001075   -0.000000341    0.000003033
     60        6          -0.000002154    0.000000831    0.000005631
     61        1           0.000001238    0.000001629    0.000006458
     62        1           0.000001456    0.000001267    0.000005573
     63        1           0.000001978    0.000002168    0.000005986
 -------------------------------------------------------------------
 Cartesian Forces:  Max     0.000006790 RMS     0.000002411
 Leave Link  716 at Sat Oct 20 10:39:32 2018, MaxMem=   838860800 cpu:         0.6
 (Enter /soft/sl6.3/x86_64/gaussian/g09_d01/g09/l103.exe)

 GradGradGradGradGradGradGradGradGradGradGradGradGradGradGradGradGradGrad
 Berny optimization.
 FormGI is forming the generalized inverse of G from B-inverse, IUseBI=4.
 GSVD:  received Info=                   1 from GESDD.
 Internal  Forces:  Max     0.000003382 RMS     0.000000637
 Search for a local minimum.
 Step number   1 out of a maximum of  374
 All quantities printed in internal units (Hartrees-Bohrs-Radians)
 RMS Force = .63734D-06 SwitMx=.10000D-02 MixMth= 2
 Mixed Optimization -- En-DIIS/RFO-DIIS
 Second derivative matrix not updated -- first step.
 ITU=  0
     Eigenvalues ---    0.00230   0.00650   0.00651   0.00863   0.00937
     Eigenvalues ---    0.01003   0.01299   0.01308   0.01344   0.01345
     Eigenvalues ---    0.01509   0.01509   0.01549   0.01799   0.01824
     Eigenvalues ---    0.01883   0.01897   0.01925   0.01928   0.01961
     Eigenvalues ---    0.02083   0.02115   0.02115   0.02124   0.02155
     Eigenvalues ---    0.02156   0.02163   0.02163   0.02173   0.02182
     Eigenvalues ---    0.02183   0.02184   0.02187   0.02188   0.02195
     Eigenvalues ---    0.02195   0.02198   0.02200   0.02203   0.02205
     Eigenvalues ---    0.02209   0.02211   0.02214   0.02217   0.02226
     Eigenvalues ---    0.02229   0.02233   0.02286   0.02309   0.02326
     Eigenvalues ---    0.02329   0.02338   0.02372   0.02427   0.03849
     Eigenvalues ---    0.07076   0.07083   0.07165   0.07176   0.07943
     Eigenvalues ---    0.08043   0.08653   0.09295   0.09417   0.10125
     Eigenvalues ---    0.12800   0.14262   0.15961   0.15968   0.15995
     Eigenvalues ---    0.15995   0.15999   0.15999   0.15999   0.15999
     Eigenvalues ---    0.15999   0.15999   0.15999   0.16000   0.16000
     Eigenvalues ---    0.16000   0.16000   0.16000   0.16000   0.16000
     Eigenvalues ---    0.16000   0.16000   0.16000   0.16000   0.16000
     Eigenvalues ---    0.16000   0.16703   0.22000   0.22000   0.22000
     Eigenvalues ---    0.22000   0.22423   0.22461   0.22971   0.22971
     Eigenvalues ---    0.23514   0.23789   0.23840   0.23999   0.24000
     Eigenvalues ---    0.24033   0.24320   0.24423   0.24440   0.24786
     Eigenvalues ---    0.24889   0.24990   0.24991   0.24992   0.24998
     Eigenvalues ---    0.24999   0.25000   0.25000   0.25000   0.31475
     Eigenvalues ---    0.31482   0.34241   0.34317   0.34355   0.34463
     Eigenvalues ---    0.34637   0.34642   0.35150   0.35286   0.35415
     Eigenvalues ---    0.35421   0.35448   0.35451   0.35496   0.35507
     Eigenvalues ---    0.35533   0.35572   0.35589   0.35614   0.35626
     Eigenvalues ---    0.35675   0.35682   0.35772   0.35784   0.36584
     Eigenvalues ---    0.36608   0.37083   0.41532   0.41533   0.41869
     Eigenvalues ---    0.42256   0.42273   0.42418   0.42421   0.42691
     Eigenvalues ---    0.42705   0.44082   0.44850   0.45567   0.46023
     Eigenvalues ---    0.46040   0.46289   0.46317   0.46556   0.46642
     Eigenvalues ---    0.46678   0.46814   0.46853   0.46863   0.47147
     Eigenvalues ---    0.47376   0.47379   0.47443   0.50805   0.52061
     Eigenvalues ---    0.52081   0.53588   0.53779   0.54351   0.56413
     Eigenvalues ---    0.57172   0.65799   0.65852
 RFO step:  Lambda= 0.00000000D+00 EMin= 2.30000000D-03
 Linear search not attempted -- first point.
 Iteration  1 RMS(Cart)=  0.00012695 RMS(Int)=  0.00000000
 Iteration  2 RMS(Cart)=  0.00000001 RMS(Int)=  0.00000000
 ITry= 1 IFail=0 DXMaxC= 6.77D-04 DCOld= 1.00D+10 DXMaxT= 3.00D-01 DXLimC= 3.00D+00 Rises=F
 Variable       Old X    -DE/DX   Delta X   Delta X   Delta X     New X
                                 (Linear)    (Quad)   (Total)
    R1        4.40141   0.00000   0.00000  -0.00001  -0.00001   4.40140
    R2        4.32590   0.00000   0.00000  -0.00001  -0.00001   4.32590
    R3        4.32057   0.00000   0.00000   0.00003   0.00003   4.32060
    R4        4.61861   0.00000   0.00000   0.00000   0.00000   4.61861
    R5        4.12452   0.00000   0.00000   0.00001   0.00001   4.12453
    R6        2.52613   0.00000   0.00000   0.00000   0.00000   2.52613
    R7        2.54567   0.00000   0.00000   0.00000   0.00000   2.54567
    R8        2.44407   0.00000   0.00000   0.00000   0.00000   2.44406
    R9        2.58227   0.00000   0.00000   0.00000   0.00000   2.58227
   R10        2.55154   0.00000   0.00000   0.00001   0.00001   2.55155
   R11        2.57023   0.00000   0.00000   0.00000   0.00000   2.57023
   R12        2.69524   0.00000   0.00000   0.00000   0.00000   2.69523
   R13        2.05213   0.00000   0.00000   0.00000   0.00000   2.05213
   R14        2.63103   0.00000   0.00000   0.00000   0.00000   2.63103
   R15        2.04582   0.00000   0.00000   0.00000   0.00000   2.04582
   R16        2.62822   0.00000   0.00000   0.00000   0.00000   2.62821
   R17        2.04860   0.00000   0.00000   0.00000   0.00000   2.04860
   R18        2.62725   0.00000   0.00000   0.00000   0.00000   2.62725
   R19        2.04689   0.00000   0.00000   0.00000   0.00000   2.04689
   R20        2.63621   0.00000   0.00000   0.00000   0.00000   2.63621
   R21        2.76734   0.00000   0.00000   0.00000   0.00000   2.76734
   R22        2.60157   0.00000   0.00000   0.00000   0.00000   2.60157
   R23        2.03177   0.00000   0.00000   0.00000   0.00000   2.03178
   R24        2.52091   0.00000   0.00000   0.00000   0.00000   2.52091
   R25        2.54356   0.00000   0.00000   0.00000   0.00000   2.54355
   R26        2.44497   0.00000   0.00000   0.00000   0.00000   2.44497
   R27        2.58549   0.00000   0.00000   0.00000   0.00000   2.58549
   R28        2.54992   0.00000   0.00000   0.00000   0.00000   2.54992
   R29        2.56911   0.00000   0.00000   0.00000   0.00000   2.56911
   R30        2.69522   0.00000   0.00000   0.00000   0.00000   2.69521
   R31        2.04878   0.00000   0.00000   0.00000   0.00000   2.04878
   R32        2.62648   0.00000   0.00000   0.00000   0.00000   2.62648
   R33        2.04592   0.00000   0.00000   0.00000   0.00000   2.04592
   R34        2.63155   0.00000   0.00000   0.00000   0.00000   2.63155
   R35        2.04818   0.00000   0.00000   0.00000   0.00000   2.04818
   R36        2.62209   0.00000   0.00000   0.00000   0.00000   2.62209
   R37        2.04671   0.00000   0.00000   0.00000   0.00000   2.04671
   R38        2.64076   0.00000   0.00000   0.00000   0.00000   2.64076
   R39        2.75721   0.00000   0.00000   0.00000   0.00000   2.75721
   R40        2.60062   0.00000   0.00000   0.00000   0.00000   2.60063
   R41        2.03141   0.00000   0.00000   0.00000   0.00000   2.03141
   R42        2.63050   0.00000   0.00000   0.00000   0.00000   2.63051
   R43        2.63545   0.00000   0.00000   0.00000   0.00000   2.63545
   R44        2.63053   0.00000   0.00000   0.00000   0.00000   2.63053
   R45        2.04756   0.00000   0.00000   0.00000   0.00000   2.04756
   R46        2.62348   0.00000   0.00000   0.00000   0.00000   2.62348
   R47        2.04439   0.00000   0.00000   0.00000   0.00000   2.04439
   R48        2.64027   0.00000   0.00000   0.00000   0.00000   2.64027
   R49        2.04948   0.00000   0.00000   0.00000   0.00000   2.04948
   R50        2.64705   0.00000   0.00000   0.00000   0.00000   2.64705
   R51        2.04997   0.00000   0.00000   0.00000   0.00000   2.04997
   R52        2.85103   0.00000   0.00000   0.00000   0.00000   2.85103
   R53        2.62986   0.00000   0.00000   0.00000   0.00000   2.62986
   R54        2.63717   0.00000   0.00000   0.00000   0.00000   2.63718
   R55        2.63142   0.00000   0.00000   0.00000   0.00000   2.63142
   R56        2.04729   0.00000   0.00000   0.00000   0.00000   2.04729
   R57        2.62226   0.00000   0.00000   0.00000   0.00000   2.62226
   R58        2.04420   0.00000   0.00000   0.00000   0.00000   2.04420
   R59        2.63900   0.00000   0.00000   0.00000   0.00000   2.63899
   R60        2.04954   0.00000   0.00000   0.00000   0.00000   2.04954
   R61        2.64777   0.00000   0.00000   0.00000   0.00000   2.64778
   R62        2.05006   0.00000   0.00000   0.00000   0.00000   2.05006
   R63        2.85116   0.00000   0.00000   0.00000   0.00000   2.85116
   R64        2.06925   0.00000   0.00000   0.00000   0.00000   2.06925
   R65        2.06268   0.00000   0.00000   0.00000   0.00000   2.06268
   R66        2.06556   0.00000   0.00000   0.00000   0.00000   2.06556
   R67        2.06260   0.00000   0.00000   0.00000   0.00000   2.06260
   R68        2.06798   0.00000   0.00000   0.00000   0.00000   2.06798
   R69        2.06734   0.00000   0.00000   0.00000   0.00000   2.06734
    A1        1.61364   0.00000   0.00000   0.00003   0.00003   1.61367
    A2        1.52309   0.00000   0.00000  -0.00001  -0.00001   1.52308
    A3        1.93617   0.00000   0.00000   0.00001   0.00001   1.93618
    A4        1.71675   0.00000   0.00000   0.00000   0.00000   1.71675
    A5        1.26824   0.00000   0.00000   0.00000   0.00000   1.26824
    A6        1.59078   0.00000   0.00000   0.00000   0.00000   1.59078
    A7        2.73074   0.00000   0.00000   0.00000   0.00000   2.73075
    A8        1.76723   0.00000   0.00000   0.00000   0.00000   1.76723
    A9        1.58888   0.00000   0.00000  -0.00001  -0.00001   1.58887
   A10        2.13972   0.00000   0.00000   0.00000   0.00000   2.13972
   A11        2.03581   0.00000   0.00000   0.00001   0.00001   2.03581
   A12        2.08081   0.00000   0.00000   0.00000   0.00000   2.08081
   A13        2.34401   0.00000   0.00000   0.00001   0.00001   2.34402
   A14        1.98016   0.00000   0.00000   0.00000   0.00000   1.98015
   A15        1.92806   0.00000   0.00000   0.00000   0.00000   1.92806
   A16        1.86714   0.00000   0.00000   0.00000   0.00000   1.86714
   A17        1.93185   0.00000   0.00000  -0.00001  -0.00001   1.93184
   A18        2.10283   0.00000   0.00000   0.00000   0.00000   2.10284
   A19        2.24819   0.00000   0.00000   0.00000   0.00000   2.24819
   A20        2.00482   0.00000   0.00000   0.00000   0.00000   2.00482
   A21        2.13402   0.00000   0.00000   0.00000   0.00000   2.13403
   A22        2.14433   0.00000   0.00000   0.00000   0.00000   2.14433
   A23        2.09290   0.00000   0.00000   0.00000   0.00000   2.09290
   A24        2.07193   0.00000   0.00000   0.00000   0.00000   2.07193
   A25        2.11832   0.00000   0.00000   0.00000   0.00000   2.11832
   A26        2.10585   0.00000   0.00000   0.00000   0.00000   2.10585
   A27        2.08023   0.00000   0.00000   0.00000   0.00000   2.08023
   A28        2.09709   0.00000   0.00000   0.00000   0.00000   2.09709
   A29        2.10742   0.00000   0.00000   0.00000   0.00000   2.10742
   A30        2.07115   0.00000   0.00000   0.00000   0.00000   2.07115
   A31        2.10457   0.00000   0.00000   0.00000   0.00000   2.10456
   A32        2.12815   0.00000   0.00000   0.00000   0.00000   2.12815
   A33        2.00524   0.00000   0.00000   0.00000   0.00000   2.00524
   A34        2.14975   0.00000   0.00000   0.00000   0.00000   2.14975
   A35        2.09097   0.00000   0.00000   0.00000   0.00000   2.09097
   A36        1.87186   0.00000   0.00000   0.00000   0.00000   1.87186
   A37        2.31976   0.00000   0.00000   0.00000   0.00000   2.31976
   A38        1.82580   0.00000   0.00000   0.00000   0.00000   1.82580
   A39        2.13571   0.00000   0.00000   0.00000   0.00000   2.13571
   A40        2.32039   0.00000   0.00000   0.00000   0.00000   2.32039
   A41        2.07034   0.00000   0.00000   0.00000   0.00000   2.07034
   A42        2.29251   0.00000   0.00000  -0.00001  -0.00001   2.29250
   A43        2.04548   0.00000   0.00000   0.00000   0.00000   2.04548
   A44        1.92708   0.00000   0.00000   0.00000   0.00000   1.92708
   A45        1.86605   0.00000   0.00000   0.00000   0.00000   1.86605
   A46        1.93473   0.00000   0.00000   0.00000   0.00000   1.93472
   A47        2.09399   0.00000   0.00000   0.00000   0.00000   2.09399
   A48        2.25418   0.00000   0.00000   0.00000   0.00000   2.25418
   A49        2.02223   0.00000   0.00000   0.00000   0.00000   2.02223
   A50        2.14881   0.00000   0.00000   0.00000   0.00000   2.14881
   A51        2.11203   0.00000   0.00000   0.00000   0.00000   2.11203
   A52        2.09820   0.00000   0.00000   0.00000   0.00000   2.09820
   A53        2.06567   0.00000   0.00000   0.00000   0.00000   2.06567
   A54        2.11929   0.00000   0.00000   0.00000   0.00000   2.11929
   A55        2.10615   0.00000   0.00000   0.00000   0.00000   2.10615
   A56        2.07709   0.00000   0.00000   0.00000   0.00000   2.07709
   A57        2.09994   0.00000   0.00000   0.00000   0.00000   2.09994
   A58        2.10705   0.00000   0.00000   0.00000   0.00000   2.10705
   A59        2.07519   0.00000   0.00000   0.00000   0.00000   2.07519
   A60        2.10093   0.00000   0.00000   0.00000   0.00000   2.10093
   A61        2.12925   0.00000   0.00000   0.00000   0.00000   2.12926
   A62        2.00244   0.00000   0.00000   0.00000   0.00000   2.00244
   A63        2.15146   0.00000   0.00000   0.00000   0.00000   2.15146
   A64        2.08344   0.00000   0.00000   0.00000   0.00000   2.08344
   A65        1.87231   0.00000   0.00000   0.00000   0.00000   1.87231
   A66        2.32719   0.00000   0.00000   0.00000   0.00000   2.32719
   A67        1.82458   0.00000   0.00000   0.00000   0.00000   1.82458
   A68        2.14067   0.00000   0.00000  -0.00001  -0.00001   2.14066
   A69        2.31685   0.00000   0.00000   0.00000   0.00000   2.31685
   A70        2.09794   0.00000   0.00000   0.00000   0.00000   2.09794
   A71        2.08151   0.00000   0.00000   0.00000   0.00000   2.08151
   A72        2.10373   0.00000   0.00000   0.00000   0.00000   2.10373
   A73        2.08397   0.00000   0.00000   0.00000   0.00000   2.08397
   A74        2.10157   0.00000   0.00000   0.00000   0.00000   2.10158
   A75        2.09737   0.00000   0.00000   0.00000   0.00000   2.09737
   A76        2.08018   0.00000   0.00000   0.00000   0.00000   2.08018
   A77        2.08467   0.00000   0.00000   0.00000   0.00000   2.08467
   A78        2.11834   0.00000   0.00000   0.00000   0.00000   2.11834
   A79        2.11706   0.00000   0.00000   0.00000   0.00000   2.11706
   A80        2.07862   0.00000   0.00000   0.00000   0.00000   2.07862
   A81        2.08742   0.00000   0.00000   0.00000   0.00000   2.08742
   A82        2.12137   0.00000   0.00000   0.00000   0.00000   2.12137
   A83        2.07578   0.00000   0.00000   0.00000   0.00000   2.07578
   A84        2.08597   0.00000   0.00000   0.00000   0.00000   2.08597
   A85        2.05992   0.00000   0.00000   0.00000   0.00000   2.05991
   A86        2.11614   0.00000   0.00000  -0.00001  -0.00001   2.11613
   A87        2.10706   0.00000   0.00000   0.00001   0.00001   2.10707
   A88        2.10025   0.00000   0.00000   0.00000   0.00000   2.10025
   A89        2.07930   0.00000   0.00000   0.00000   0.00000   2.07930
   A90        2.10364   0.00000   0.00000   0.00000   0.00000   2.10364
   A91        2.08400   0.00000   0.00000   0.00000   0.00000   2.08400
   A92        2.10458   0.00000   0.00000   0.00000   0.00000   2.10458
   A93        2.09433   0.00000   0.00000   0.00000   0.00000   2.09432
   A94        2.07943   0.00000   0.00000   0.00000   0.00000   2.07943
   A95        2.08448   0.00000   0.00000   0.00000   0.00000   2.08448
   A96        2.11926   0.00000   0.00000   0.00000   0.00000   2.11926
   A97        2.11738   0.00000   0.00000   0.00000   0.00000   2.11737
   A98        2.07811   0.00000   0.00000   0.00000   0.00000   2.07810
   A99        2.08761   0.00000   0.00000   0.00001   0.00001   2.08762
   A100       2.12246   0.00000   0.00000   0.00000   0.00000   2.12245
   A101       2.07408   0.00000   0.00000   0.00001   0.00001   2.07409
   A102       2.08661   0.00000   0.00000  -0.00001  -0.00001   2.08661
   A103       2.05932   0.00000   0.00000   0.00000   0.00000   2.05933
   A104       2.11833   0.00000   0.00000   0.00000   0.00000   2.11833
   A105       2.10553   0.00000   0.00000   0.00000   0.00000   2.10553
   A106       1.93577   0.00000   0.00000   0.00000   0.00000   1.93577
   A107       1.94504   0.00000   0.00000   0.00000   0.00000   1.94505
   A108       1.94275   0.00000   0.00000   0.00000   0.00000   1.94275
   A109       1.87896   0.00000   0.00000   0.00000   0.00000   1.87895
   A110       1.87190   0.00000   0.00000   0.00000   0.00000   1.87190
   A111       1.88640   0.00000   0.00000  -0.00001  -0.00001   1.88640
   A112       1.94521   0.00000   0.00000   0.00000   0.00000   1.94521
   A113       1.93883   0.00000   0.00000   0.00000   0.00000   1.93882
   A114       1.93990   0.00000   0.00000   0.00001   0.00001   1.93991
   A115       1.88227   0.00000   0.00000  -0.00001  -0.00001   1.88227
   A116       1.88379   0.00000   0.00000   0.00000   0.00000   1.88379
   A117       1.87082   0.00000   0.00000   0.00000   0.00000   1.87081
   A118       3.33039   0.00000   0.00000   0.00003   0.00003   3.33042
   A119       3.02790   0.00000   0.00000  -0.00001  -0.00001   3.02789
    D1        1.62510   0.00000   0.00000   0.00002   0.00002   1.62512
    D2       -1.26733   0.00000   0.00000   0.00001   0.00001  -1.26732
    D3        3.13247   0.00000   0.00000  -0.00001  -0.00001   3.13247
    D4        0.24004   0.00000   0.00000  -0.00001  -0.00001   0.24003
    D5       -0.31241   0.00000   0.00000   0.00000   0.00000  -0.31241
    D6        3.07835   0.00000   0.00000   0.00000   0.00000   3.07834
    D7        1.42358   0.00000   0.00000   0.00008   0.00008   1.42366
    D8       -1.54335   0.00000   0.00000   0.00013   0.00013  -1.54323
    D9       -1.58434   0.00000   0.00000   0.00006   0.00006  -1.58428
   D10        1.73192   0.00000   0.00000   0.00010   0.00010   1.73202
   D11       -1.43794   0.00000   0.00000   0.00004   0.00004  -1.43791
   D12        1.40621   0.00000   0.00000   0.00004   0.00004   1.40625
   D13       -3.06860   0.00000   0.00000   0.00001   0.00001  -3.06859
   D14       -0.22444   0.00000   0.00000   0.00001   0.00001  -0.22443
   D15        2.37008   0.00000   0.00000   0.00002   0.00002   2.37010
   D16       -1.06895   0.00000   0.00000   0.00002   0.00002  -1.06893
   D17        0.27226   0.00000   0.00000   0.00004   0.00004   0.27230
   D18        3.11642   0.00000   0.00000   0.00004   0.00004   3.11646
   D19       -0.30091   0.00000   0.00000   0.00005   0.00005  -0.30086
   D20        3.06628   0.00000   0.00000   0.00011   0.00011   3.06639
   D21       -1.85181   0.00000   0.00000   0.00006   0.00006  -1.85175
   D22        1.51538   0.00000   0.00000   0.00012   0.00012   1.51550
   D23        1.64229   0.00000   0.00000   0.00006   0.00006   1.64235
   D24       -1.27371   0.00000   0.00000   0.00012   0.00012  -1.27359
   D25        0.23943   0.00000   0.00000  -0.00001  -0.00001   0.23942
   D26       -2.89767   0.00000   0.00000  -0.00001  -0.00001  -2.89768
   D27        3.12571   0.00000   0.00000   0.00000   0.00000   3.12571
   D28       -0.01139   0.00000   0.00000   0.00000   0.00000  -0.01139
   D29        2.91553   0.00000   0.00000   0.00001   0.00001   2.91554
   D30       -0.21602   0.00000   0.00000   0.00001   0.00001  -0.21601
   D31        0.01429   0.00000   0.00000   0.00000   0.00000   0.01429
   D32       -3.11727   0.00000   0.00000   0.00001   0.00001  -3.11726
   D33        2.83884   0.00000   0.00000  -0.00001  -0.00001   2.83883
   D34       -0.01168   0.00000   0.00000  -0.00001  -0.00001  -0.01169
   D35        0.20449   0.00000   0.00000   0.00000   0.00000   0.20448
   D36       -2.90488   0.00000   0.00000   0.00000   0.00000  -2.90488
   D37        3.12029   0.00000   0.00000   0.00000   0.00000   3.12029
   D38        0.01092   0.00000   0.00000   0.00000   0.00000   0.01092
   D39        0.00820   0.00000   0.00000   0.00002   0.00002   0.00822
   D40       -3.10851   0.00000   0.00000  -0.00001  -0.00001  -3.10851
   D41       -0.00151   0.00000   0.00000  -0.00002  -0.00002  -0.00153
   D42       -3.09504   0.00000   0.00000   0.00000   0.00000  -3.09503
   D43        3.11257   0.00000   0.00000   0.00001   0.00001   3.11258
   D44        0.01904   0.00000   0.00000   0.00003   0.00003   0.01907
   D45       -2.53570   0.00000   0.00000  -0.00002  -0.00002  -2.53572
   D46        0.60600   0.00000   0.00000  -0.00001  -0.00001   0.60599
   D47        0.63576   0.00000   0.00000  -0.00005  -0.00005   0.63572
   D48       -2.50571   0.00000   0.00000  -0.00004  -0.00004  -2.50575
   D49        3.13652   0.00000   0.00000   0.00000   0.00000   3.13652
   D50        0.00321   0.00000   0.00000   0.00000   0.00000   0.00321
   D51       -0.00021   0.00000   0.00000   0.00000   0.00000  -0.00022
   D52       -3.13353   0.00000   0.00000   0.00000   0.00000  -3.13353
   D53        3.13697   0.00000   0.00000   0.00000   0.00000   3.13697
   D54        0.00222   0.00000   0.00000   0.00000   0.00000   0.00222
   D55        0.00379   0.00000   0.00000   0.00000   0.00000   0.00379
   D56       -3.13096   0.00000   0.00000   0.00000   0.00000  -3.13096
   D57        3.13148   0.00000   0.00000   0.00000   0.00000   3.13148
   D58        0.00052   0.00000   0.00000   0.00000   0.00000   0.00053
   D59       -0.00331   0.00000   0.00000   0.00000   0.00000  -0.00331
   D60       -3.13426   0.00000   0.00000   0.00000   0.00000  -3.13426
   D61       -0.00892   0.00000   0.00000   0.00000   0.00000  -0.00892
   D62        3.12180   0.00000   0.00000  -0.00001  -0.00001   3.12179
   D63       -3.13989   0.00000   0.00000   0.00000   0.00000  -3.13989
   D64       -0.00917   0.00000   0.00000   0.00000   0.00000  -0.00918
   D65        0.00422   0.00000   0.00000  -0.00001  -0.00001   0.00422
   D66        3.10380   0.00000   0.00000  -0.00001  -0.00001   3.10379
   D67       -3.12719   0.00000   0.00000   0.00000   0.00000  -3.12720
   D68       -0.02762   0.00000   0.00000  -0.00001  -0.00001  -0.02763
   D69       -0.00540   0.00000   0.00000   0.00001   0.00001  -0.00539
   D70        3.08072   0.00000   0.00000  -0.00002  -0.00002   3.08070
   D71       -3.10882   0.00000   0.00000   0.00001   0.00001  -3.10880
   D72       -0.02270   0.00000   0.00000  -0.00001  -0.00001  -0.02271
   D73       -3.12230   0.00000   0.00000   0.00000   0.00000  -3.12230
   D74        0.00326   0.00000   0.00000   0.00000   0.00000   0.00326
   D75       -0.00573   0.00000   0.00000   0.00000   0.00000  -0.00573
   D76        3.12689   0.00000   0.00000   0.00000   0.00000   3.12689
   D77       -2.92136   0.00000   0.00000   0.00008   0.00008  -2.92129
   D78        0.00631   0.00000   0.00000   0.00002   0.00002   0.00634
   D79       -0.16684   0.00000   0.00000  -0.00005  -0.00005  -0.16689
   D80        2.95416   0.00000   0.00000  -0.00005  -0.00005   2.95411
   D81       -3.12829   0.00000   0.00000   0.00000   0.00000  -3.12829
   D82       -0.00729   0.00000   0.00000   0.00000   0.00000  -0.00729
   D83       -0.00302   0.00000   0.00000  -0.00004  -0.00004  -0.00305
   D84        3.11507   0.00000   0.00000  -0.00005  -0.00005   3.11503
   D85       -0.00140   0.00000   0.00000   0.00003   0.00003  -0.00136
   D86        3.09589   0.00000   0.00000   0.00001   0.00001   3.09590
   D87       -3.11673   0.00000   0.00000   0.00005   0.00005  -3.11669
   D88       -0.01944   0.00000   0.00000   0.00002   0.00002  -0.01942
   D89        2.63873   0.00000   0.00000  -0.00002  -0.00002   2.63871
   D90       -0.50116   0.00000   0.00000  -0.00002  -0.00002  -0.50118
   D91       -0.53119   0.00000   0.00000  -0.00004  -0.00004  -0.53122
   D92        2.61211   0.00000   0.00000  -0.00004  -0.00004   2.61208
   D93       -3.13358   0.00000   0.00000  -0.00001  -0.00001  -3.13359
   D94       -0.00011   0.00000   0.00000   0.00000   0.00000  -0.00011
   D95       -0.00883   0.00000   0.00000   0.00000   0.00000  -0.00883
   D96        3.12465   0.00000   0.00000   0.00001   0.00001   3.12465
   D97       -3.13743   0.00000   0.00000   0.00000   0.00000  -3.13743
   D98       -0.00064   0.00000   0.00000   0.00000   0.00000  -0.00063
   D99       -0.00406   0.00000   0.00000   0.00001   0.00001  -0.00405
   D100       3.13274   0.00000   0.00000   0.00001   0.00001   3.13275
   D101      -3.13852   0.00000   0.00000   0.00000   0.00000  -3.13852
   D102      -0.00170   0.00000   0.00000   0.00000   0.00000  -0.00170
   D103      -0.00171   0.00000   0.00000   0.00000   0.00000  -0.00171
   D104       3.13511   0.00000   0.00000   0.00000   0.00000   3.13511
   D105       0.00501   0.00000   0.00000   0.00000   0.00000   0.00502
   D106      -3.12683   0.00000   0.00000   0.00000   0.00000  -3.12683
   D107      -3.14133   0.00000   0.00000   0.00000   0.00000  -3.14133
   D108       0.01001   0.00000   0.00000   0.00000   0.00000   0.01000
   D109       0.04082   0.00000   0.00000   0.00002   0.00002   0.04084
   D110      -3.07374   0.00000   0.00000   0.00002   0.00002  -3.07372
   D111      -3.10988   0.00000   0.00000   0.00002   0.00002  -3.10986
   D112       0.05875   0.00000   0.00000   0.00003   0.00003   0.05877
   D113       0.00505   0.00000   0.00000  -0.00002  -0.00002   0.00503
   D114      -3.08574   0.00000   0.00000   0.00001   0.00001  -3.08573
   D115       3.12197   0.00000   0.00000  -0.00002  -0.00002   3.12195
   D116       0.03118   0.00000   0.00000   0.00001   0.00001   0.03119
   D117      -3.12749   0.00000   0.00000   0.00000   0.00000  -3.12748
   D118       0.03907   0.00000   0.00000   0.00000   0.00000   0.03907
   D119       0.01399   0.00000   0.00000   0.00000   0.00000   0.01399
   D120      -3.10264   0.00000   0.00000   0.00000   0.00000  -3.10264
   D121       3.13972   0.00000   0.00000  -0.00001  -0.00001   3.13971
   D122      -0.00057   0.00000   0.00000   0.00000   0.00000  -0.00057
   D123      -0.00176   0.00000   0.00000   0.00000   0.00000  -0.00176
   D124       3.14114   0.00000   0.00000   0.00000   0.00000   3.14114
   D125      -0.01271   0.00000   0.00000   0.00000   0.00000  -0.01271
   D126      -3.13972   0.00000   0.00000   0.00000   0.00000  -3.13971
   D127       3.10398   0.00000   0.00000   0.00000   0.00000   3.10398
   D128      -0.02303   0.00000   0.00000   0.00000   0.00000  -0.02303
   D129      -0.01219   0.00000   0.00000   0.00001   0.00001  -0.01219
   D130      -3.14154   0.00000   0.00000   0.00001   0.00001  -3.14154
   D131       3.12807   0.00000   0.00000   0.00000   0.00000   3.12806
   D132      -0.00128   0.00000   0.00000   0.00000   0.00000  -0.00128
   D133      -0.00078   0.00000   0.00000   0.00000   0.00000  -0.00078
   D134       3.12790   0.00000   0.00000   0.00000   0.00000   3.12790
   D135       3.12616   0.00000   0.00000   0.00000   0.00000   3.12616
   D136      -0.02836   0.00000   0.00000   0.00000   0.00000  -0.02835
   D137       0.01339   0.00000   0.00000   0.00000   0.00000   0.01338
   D138      -3.11536   0.00000   0.00000   0.00000   0.00000  -3.11536
   D139      -3.14052   0.00000   0.00000   0.00000   0.00000  -3.14052
   D140       0.01392   0.00000   0.00000  -0.00001  -0.00001   0.01392
   D141      -1.84131   0.00000   0.00000   0.00002   0.00002  -1.84129
   D142       0.25183   0.00000   0.00000   0.00001   0.00001   0.25184
   D143       2.35917   0.00000   0.00000   0.00001   0.00001   2.35918
   D144       1.28702   0.00000   0.00000   0.00002   0.00002   1.28704
   D145      -2.90303   0.00000   0.00000   0.00002   0.00002  -2.90302
   D146      -0.79569   0.00000   0.00000   0.00001   0.00001  -0.79568
   D147       3.12861   0.00000   0.00000  -0.00001  -0.00001   3.12860
   D148      -0.03828   0.00000   0.00000   0.00000   0.00000  -0.03828
   D149      -0.01471   0.00000   0.00000  -0.00001  -0.00001  -0.01472
   D150       3.10159   0.00000   0.00000  -0.00001  -0.00001   3.10158
   D151      -3.14053   0.00000   0.00000   0.00000   0.00000  -3.14053
   D152       0.00604   0.00000   0.00000   0.00001   0.00001   0.00604
   D153       0.00277   0.00000   0.00000   0.00000   0.00000   0.00277
   D154      -3.13385   0.00000   0.00000   0.00001   0.00001  -3.13384
   D155       0.01404   0.00000   0.00000   0.00000   0.00000   0.01404
   D156       3.14092   0.00000   0.00000   0.00000   0.00000   3.14092
   D157      -3.10241   0.00000   0.00000   0.00000   0.00000  -3.10241
   D158       0.02447   0.00000   0.00000   0.00000   0.00000   0.02447
   D159       0.01029   0.00000   0.00000   0.00001   0.00001   0.01030
   D160      -3.14034   0.00000   0.00000   0.00000   0.00000  -3.14034
   D161      -3.13639   0.00000   0.00000   0.00001   0.00001  -3.13638
   D162      -0.00383   0.00000   0.00000   0.00000   0.00000  -0.00383
   D163      -0.00139   0.00000   0.00000   0.00001   0.00001  -0.00138
   D164       3.13893   0.00000   0.00000   0.00001   0.00001   3.13895
   D165      -3.12819   0.00000   0.00000   0.00001   0.00001  -3.12818
   D166       0.01213   0.00000   0.00000   0.00002   0.00002   0.01215
   D167      -0.01093   0.00000   0.00000  -0.00001  -0.00001  -0.01095
   D168       3.13192   0.00000   0.00000  -0.00002  -0.00002   3.13190
   D169       3.13976   0.00000   0.00000  -0.00001  -0.00001   3.13975
   D170      -0.00057   0.00000   0.00000  -0.00001  -0.00001  -0.00058
   D171      -0.03422   0.00000   0.00000  -0.00001  -0.00001  -0.03423
   D172       2.06529   0.00000   0.00000  -0.00002  -0.00002   2.06528
   D173      -2.13640   0.00000   0.00000  -0.00001  -0.00001  -2.13642
   D174       3.10606   0.00000   0.00000   0.00000   0.00000   3.10606
   D175      -1.07761   0.00000   0.00000  -0.00001  -0.00001  -1.07761
   D176       1.00388   0.00000   0.00000  -0.00001  -0.00001   1.00388
         Item               Value     Threshold  Converged?
 Maximum Force            0.000003     0.000450     YES
 RMS     Force            0.000001     0.000300     YES
 Maximum Displacement     0.000677     0.001800     YES
 RMS     Displacement     0.000127     0.001200     YES
 Predicted change in Energy=-8.333252D-10
 Optimization completed.
    -- Stationary point found.
                           ----------------------------
                           !   Optimized Parameters   !
                           ! (Angstroms and Degrees)  !
 --------------------------                            --------------------------
 ! Name  Definition              Value          Derivative Info.                !
 --------------------------------------------------------------------------------
 ! R1    R(1,2)                  2.3291         -DE/DX =    0.0                 !
 ! R2    R(1,3)                  2.2892         -DE/DX =    0.0                 !
 ! R3    R(1,4)                  2.2863         -DE/DX =    0.0                 !
 ! R4    R(1,19)                 2.4441         -DE/DX =    0.0                 !
 ! R5    R(1,21)                 2.1826         -DE/DX =    0.0                 !
 ! R6    R(3,7)                  1.3368         -DE/DX =    0.0                 !
 ! R7    R(3,15)                 1.3471         -DE/DX =    0.0                 !
 ! R8    R(4,5)                  1.2933         -DE/DX =    0.0                 !
 ! R9    R(4,16)                 1.3665         -DE/DX =    0.0                 !
 ! R10   R(5,6)                  1.3502         -DE/DX =    0.0                 !
 ! R11   R(6,17)                 1.3601         -DE/DX =    0.0                 !
 ! R12   R(6,36)                 1.4263         -DE/DX =    0.0                 !
 ! R13   R(7,8)                  1.0859         -DE/DX =    0.0                 !
 ! R14   R(7,9)                  1.3923         -DE/DX =    0.0                 !
 ! R15   R(9,10)                 1.0826         -DE/DX =    0.0                 !
 ! R16   R(9,11)                 1.3908         -DE/DX =    0.0                 !
 ! R17   R(11,12)                1.0841         -DE/DX =    0.0                 !
 ! R18   R(11,13)                1.3903         -DE/DX =    0.0                 !
 ! R19   R(13,14)                1.0832         -DE/DX =    0.0                 !
 ! R20   R(13,15)                1.395          -DE/DX =    0.0                 !
 ! R21   R(15,16)                1.4644         -DE/DX =    0.0                 !
 ! R22   R(16,17)                1.3767         -DE/DX =    0.0                 !
 ! R23   R(17,18)                1.0752         -DE/DX =    0.0                 !
 ! R24   R(20,24)                1.334          -DE/DX =    0.0                 !
 ! R25   R(20,32)                1.346          -DE/DX =    0.0                 !
 ! R26   R(21,22)                1.2938         -DE/DX =    0.0                 !
 ! R27   R(21,33)                1.3682         -DE/DX =    0.0                 !
 ! R28   R(22,23)                1.3494         -DE/DX =    0.0                 !
 ! R29   R(23,34)                1.3595         -DE/DX =    0.0                 !
 ! R30   R(23,46)                1.4262         -DE/DX =    0.0                 !
 ! R31   R(24,25)                1.0842         -DE/DX =    0.0                 !
 ! R32   R(24,26)                1.3899         -DE/DX =    0.0                 !
 ! R33   R(26,27)                1.0827         -DE/DX =    0.0                 !
 ! R34   R(26,28)                1.3926         -DE/DX =    0.0                 !
 ! R35   R(28,29)                1.0838         -DE/DX =    0.0                 !
 ! R36   R(28,30)                1.3875         -DE/DX =    0.0                 !
 ! R37   R(30,31)                1.0831         -DE/DX =    0.0                 !
 ! R38   R(30,32)                1.3974         -DE/DX =    0.0                 !
 ! R39   R(32,33)                1.4591         -DE/DX =    0.0                 !
 ! R40   R(33,34)                1.3762         -DE/DX =    0.0                 !
 ! R41   R(34,35)                1.075          -DE/DX =    0.0                 !
 ! R42   R(36,37)                1.392          -DE/DX =    0.0                 !
 ! R43   R(36,38)                1.3946         -DE/DX =    0.0                 !
 ! R44   R(37,39)                1.392          -DE/DX =    0.0                 !
 ! R45   R(37,42)                1.0835         -DE/DX =    0.0                 !
 ! R46   R(38,40)                1.3883         -DE/DX =    0.0                 !
 ! R47   R(38,43)                1.0818         -DE/DX =    0.0                 !
 ! R48   R(39,41)                1.3972         -DE/DX =    0.0                 !
 ! R49   R(39,44)                1.0845         -DE/DX =    0.0                 !
 ! R50   R(40,41)                1.4008         -DE/DX =    0.0                 !
 ! R51   R(40,45)                1.0848         -DE/DX =    0.0                 !
 ! R52   R(41,56)                1.5087         -DE/DX =    0.0                 !
 ! R53   R(46,47)                1.3917         -DE/DX =    0.0                 !
 ! R54   R(46,48)                1.3955         -DE/DX =    0.0                 !
 ! R55   R(47,49)                1.3925         -DE/DX =    0.0                 !
 ! R56   R(47,52)                1.0834         -DE/DX =    0.0                 !
 ! R57   R(48,50)                1.3876         -DE/DX =    0.0                 !
 ! R58   R(48,53)                1.0817         -DE/DX =    0.0                 !
 ! R59   R(49,51)                1.3965         -DE/DX =    0.0                 !
 ! R60   R(49,54)                1.0846         -DE/DX =    0.0                 !
 ! R61   R(50,51)                1.4011         -DE/DX =    0.0                 !
 ! R62   R(50,55)                1.0848         -DE/DX =    0.0                 !
 ! R63   R(51,60)                1.5088         -DE/DX =    0.0                 !
 ! R64   R(56,57)                1.095          -DE/DX =    0.0                 !
 ! R65   R(56,58)                1.0915         -DE/DX =    0.0                 !
 ! R66   R(56,59)                1.093          -DE/DX =    0.0                 !
 ! R67   R(60,61)                1.0915         -DE/DX =    0.0                 !
 ! R68   R(60,62)                1.0943         -DE/DX =    0.0                 !
 ! R69   R(60,63)                1.094          -DE/DX =    0.0                 !
 ! A1    A(2,1,3)               92.4548         -DE/DX =    0.0                 !
 ! A2    A(2,1,4)               87.2667         -DE/DX =    0.0                 !
 ! A3    A(2,1,19)             110.9342         -DE/DX =    0.0                 !
 ! A4    A(2,1,21)              98.3627         -DE/DX =    0.0                 !
 ! A5    A(3,1,4)               72.6647         -DE/DX =    0.0                 !
 ! A6    A(3,1,19)              91.1448         -DE/DX =    0.0                 !
 ! A7    A(4,1,19)             156.46           -DE/DX =    0.0                 !
 ! A8    A(4,1,21)             101.255          -DE/DX =    0.0                 !
 ! A9    A(19,1,21)             91.036          -DE/DX =    0.0                 !
 ! A10   A(1,3,7)              122.5971         -DE/DX =    0.0                 !
 ! A11   A(1,3,15)             116.6431         -DE/DX =    0.0                 !
 ! A12   A(7,3,15)             119.2214         -DE/DX =    0.0                 !
 ! A13   A(1,4,5)              134.3019         -DE/DX =    0.0                 !
 ! A14   A(1,4,16)             113.4547         -DE/DX =    0.0                 !
 ! A15   A(5,4,16)             110.4698         -DE/DX =    0.0                 !
 ! A16   A(4,5,6)              106.9791         -DE/DX =    0.0                 !
 ! A17   A(5,6,17)             110.6866         -DE/DX =    0.0                 !
 ! A18   A(5,6,36)             120.4835         -DE/DX =    0.0                 !
 ! A19   A(17,6,36)            128.8115         -DE/DX =    0.0                 !
 ! A20   A(3,7,8)              114.8679         -DE/DX =    0.0                 !
 ! A21   A(3,7,9)              122.2706         -DE/DX =    0.0                 !
 ! A22   A(8,7,9)              122.861          -DE/DX =    0.0                 !
 ! A23   A(7,9,10)             119.9145         -DE/DX =    0.0                 !
 ! A24   A(7,9,11)             118.7127         -DE/DX =    0.0                 !
 ! A25   A(10,9,11)            121.3711         -DE/DX =    0.0                 !
 ! A26   A(9,11,12)            120.6562         -DE/DX =    0.0                 !
 ! A27   A(9,11,13)            119.1885         -DE/DX =    0.0                 !
 ! A28   A(12,11,13)           120.1542         -DE/DX =    0.0                 !
 ! A29   A(11,13,14)           120.7462         -DE/DX =    0.0                 !
 ! A30   A(11,13,15)           118.6682         -DE/DX =    0.0                 !
 ! A31   A(14,13,15)           120.5827         -DE/DX =    0.0                 !
 ! A32   A(3,15,13)            121.9342         -DE/DX =    0.0                 !
 ! A33   A(3,15,16)            114.8917         -DE/DX =    0.0                 !
 ! A34   A(13,15,16)           123.1715         -DE/DX =    0.0                 !
 ! A35   A(4,16,15)            119.8038         -DE/DX =    0.0                 !
 ! A36   A(4,16,17)            107.2499         -DE/DX =    0.0                 !
 ! A37   A(15,16,17)           132.9127         -DE/DX =    0.0                 !
 ! A38   A(6,17,16)            104.6104         -DE/DX =    0.0                 !
 ! A39   A(6,17,18)            122.3671         -DE/DX =    0.0                 !
 ! A40   A(16,17,18)           132.9486         -DE/DX =    0.0                 !
 ! A41   A(24,20,32)           118.6218         -DE/DX =    0.0                 !
 ! A42   A(1,21,22)            131.3509         -DE/DX =    0.0                 !
 ! A43   A(1,21,33)            117.1976         -DE/DX =    0.0                 !
 ! A44   A(22,21,33)           110.4136         -DE/DX =    0.0                 !
 ! A45   A(21,22,23)           106.9169         -DE/DX =    0.0                 !
 ! A46   A(22,23,34)           110.8516         -DE/DX =    0.0                 !
 ! A47   A(22,23,46)           119.9767         -DE/DX =    0.0                 !
 ! A48   A(34,23,46)           129.1552         -DE/DX =    0.0                 !
 ! A49   A(20,24,25)           115.865          -DE/DX =    0.0                 !
 ! A50   A(20,24,26)           123.1179         -DE/DX =    0.0                 !
 ! A51   A(25,24,26)           121.0106         -DE/DX =    0.0                 !
 ! A52   A(24,26,27)           120.2179         -DE/DX =    0.0                 !
 ! A53   A(24,26,28)           118.3542         -DE/DX =    0.0                 !
 ! A54   A(27,26,28)           121.4262         -DE/DX =    0.0                 !
 ! A55   A(26,28,29)           120.6732         -DE/DX =    0.0                 !
 ! A56   A(26,28,30)           119.0083         -DE/DX =    0.0                 !
 ! A57   A(29,28,30)           120.3179         -DE/DX =    0.0                 !
 ! A58   A(28,30,31)           120.725          -DE/DX =    0.0                 !
 ! A59   A(28,30,32)           118.8998         -DE/DX =    0.0                 !
 ! A60   A(31,30,32)           120.3747         -DE/DX =    0.0                 !
 ! A61   A(20,32,30)           121.9972         -DE/DX =    0.0                 !
 ! A62   A(20,32,33)           114.7313         -DE/DX =    0.0                 !
 ! A63   A(30,32,33)           123.2693         -DE/DX =    0.0                 !
 ! A64   A(21,33,32)           119.3724         -DE/DX =    0.0                 !
 ! A65   A(21,33,34)           107.2754         -DE/DX =    0.0                 !
 ! A66   A(32,33,34)           133.3382         -DE/DX =    0.0                 !
 ! A67   A(23,34,33)           104.5409         -DE/DX =    0.0                 !
 ! A68   A(23,34,35)           122.6512         -DE/DX =    0.0                 !
 ! A69   A(33,34,35)           132.7455         -DE/DX =    0.0                 !
 ! A70   A(6,36,37)            120.2033         -DE/DX =    0.0                 !
 ! A71   A(6,36,38)            119.2616         -DE/DX =    0.0                 !
 ! A72   A(37,36,38)           120.5351         -DE/DX =    0.0                 !
 ! A73   A(36,37,39)           119.4024         -DE/DX =    0.0                 !
 ! A74   A(36,37,42)           120.4114         -DE/DX =    0.0                 !
 ! A75   A(39,37,42)           120.1707         -DE/DX =    0.0                 !
 ! A76   A(36,38,40)           119.1855         -DE/DX =    0.0                 !
 ! A77   A(36,38,43)           119.4426         -DE/DX =    0.0                 !
 ! A78   A(40,38,43)           121.3718         -DE/DX =    0.0                 !
 ! A79   A(37,39,41)           121.2985         -DE/DX =    0.0                 !
 ! A80   A(37,39,44)           119.096          -DE/DX =    0.0                 !
 ! A81   A(41,39,44)           119.6002         -DE/DX =    0.0                 !
 ! A82   A(38,40,41)           121.5456         -DE/DX =    0.0                 !
 ! A83   A(38,40,45)           118.9333         -DE/DX =    0.0                 !
 ! A84   A(41,40,45)           119.5174         -DE/DX =    0.0                 !
 ! A85   A(39,41,40)           118.0244         -DE/DX =    0.0                 !
 ! A86   A(39,41,56)           121.2458         -DE/DX =    0.0                 !
 ! A87   A(40,41,56)           120.7255         -DE/DX =    0.0                 !
 ! A88   A(23,46,47)           120.3352         -DE/DX =    0.0                 !
 ! A89   A(23,46,48)           119.135          -DE/DX =    0.0                 !
 ! A90   A(47,46,48)           120.5297         -DE/DX =    0.0                 !
 ! A91   A(46,47,49)           119.4046         -DE/DX =    0.0                 !
 ! A92   A(46,47,52)           120.5835         -DE/DX =    0.0                 !
 ! A93   A(49,47,52)           119.9961         -DE/DX =    0.0                 !
 ! A94   A(46,48,50)           119.1427         -DE/DX =    0.0                 !
 ! A95   A(46,48,53)           119.432          -DE/DX =    0.0                 !
 ! A96   A(50,48,53)           121.4247         -DE/DX =    0.0                 !
 ! A97   A(47,49,51)           121.3167         -DE/DX =    0.0                 !
 ! A98   A(47,49,54)           119.0667         -DE/DX =    0.0                 !
 ! A99   A(51,49,54)           119.6112         -DE/DX =    0.0                 !
 ! A100  A(48,50,51)           121.6077         -DE/DX =    0.0                 !
 ! A101  A(48,50,55)           118.8362         -DE/DX =    0.0                 !
 ! A102  A(51,50,55)           119.554          -DE/DX =    0.0                 !
 ! A103  A(49,51,50)           117.9906         -DE/DX =    0.0                 !
 ! A104  A(49,51,60)           121.3713         -DE/DX =    0.0                 !
 ! A105  A(50,51,60)           120.6381         -DE/DX =    0.0                 !
 ! A106  A(41,56,57)           110.9114         -DE/DX =    0.0                 !
 ! A107  A(41,56,58)           111.4428         -DE/DX =    0.0                 !
 ! A108  A(41,56,59)           111.3115         -DE/DX =    0.0                 !
 ! A109  A(57,56,58)           107.6562         -DE/DX =    0.0                 !
 ! A110  A(57,56,59)           107.2518         -DE/DX =    0.0                 !
 ! A111  A(58,56,59)           108.0828         -DE/DX =    0.0                 !
 ! A112  A(51,60,61)           111.4523         -DE/DX =    0.0                 !
 ! A113  A(51,60,62)           111.0866         -DE/DX =    0.0                 !
 ! A114  A(51,60,63)           111.1479         -DE/DX =    0.0                 !
 ! A115  A(61,60,62)           107.8464         -DE/DX =    0.0                 !
 ! A116  A(61,60,63)           107.9335         -DE/DX =    0.0                 !
 ! A117  A(62,60,63)           107.1899         -DE/DX =    0.0                 !
 ! A118  L(3,1,21,2,-1)        190.8175         -DE/DX =    0.0                 !
 ! A119  L(3,1,21,2,-2)        173.4858         -DE/DX =    0.0                 !
 ! D1    D(2,1,3,7)             93.1116         -DE/DX =    0.0                 !
 ! D2    D(2,1,3,15)           -72.6125         -DE/DX =    0.0                 !
 ! D3    D(4,1,3,7)            179.4775         -DE/DX =    0.0                 !
 ! D4    D(4,1,3,15)            13.7534         -DE/DX =    0.0                 !
 ! D5    D(19,1,3,7)           -17.8997         -DE/DX =    0.0                 !
 ! D6    D(19,1,3,15)          176.3762         -DE/DX =    0.0                 !
 ! D7    D(7,3,21,22)           81.565          -DE/DX =    0.0                 !
 ! D8    D(7,3,21,33)          -88.4276         -DE/DX =    0.0                 !
 ! D9    D(15,3,21,22)         -90.7757         -DE/DX =    0.0                 !
 ! D10   D(15,3,21,33)          99.2316         -DE/DX =    0.0                 !
 ! D11   D(2,1,4,5)            -82.3881         -DE/DX =    0.0                 !
 ! D12   D(2,1,4,16)            80.57           -DE/DX =    0.0                 !
 ! D13   D(3,1,4,5)           -175.8177         -DE/DX =    0.0                 !
 ! D14   D(3,1,4,16)           -12.8596         -DE/DX =    0.0                 !
 ! D15   D(19,1,4,5)           135.7956         -DE/DX =    0.0                 !
 ! D16   D(19,1,4,16)          -61.2463         -DE/DX =    0.0                 !
 ! D17   D(21,1,4,5)            15.5995         -DE/DX =    0.0                 !
 ! D18   D(21,1,4,16)          178.5576         -DE/DX =    0.0                 !
 ! D19   D(2,1,21,22)          -17.2408         -DE/DX =    0.0                 !
 ! D20   D(2,1,21,33)          175.6851         -DE/DX =    0.0                 !
 ! D21   D(4,1,21,22)         -106.101          -DE/DX =    0.0                 !
 ! D22   D(4,1,21,33)           86.8248         -DE/DX =    0.0                 !
 ! D23   D(19,1,21,22)          94.0962         -DE/DX =    0.0                 !
 ! D24   D(19,1,21,33)         -72.978          -DE/DX =    0.0                 !
 ! D25   D(1,3,7,8)             13.718          -DE/DX =    0.0                 !
 ! D26   D(1,3,7,9)           -166.0243         -DE/DX =    0.0                 !
 ! D27   D(15,3,7,8)           179.0898         -DE/DX =    0.0                 !
 ! D28   D(15,3,7,9)            -0.6525         -DE/DX =    0.0                 !
 ! D29   D(1,3,15,13)          167.0478         -DE/DX =    0.0                 !
 ! D30   D(1,3,15,16)          -12.3772         -DE/DX =    0.0                 !
 ! D31   D(7,3,15,13)            0.8187         -DE/DX =    0.0                 !
 ! D32   D(7,3,15,16)         -178.6063         -DE/DX =    0.0                 !
 ! D33   D(1,4,5,6)            162.6537         -DE/DX =    0.0                 !
 ! D34   D(16,4,5,6)            -0.6693         -DE/DX =    0.0                 !
 ! D35   D(1,4,16,15)           11.7164         -DE/DX =    0.0                 !
 ! D36   D(1,4,16,17)         -166.4374         -DE/DX =    0.0                 !
 ! D37   D(5,4,16,15)          178.7795         -DE/DX =    0.0                 !
 ! D38   D(5,4,16,17)            0.6256         -DE/DX =    0.0                 !
 ! D39   D(4,5,6,17)             0.47           -DE/DX =    0.0                 !
 ! D40   D(4,5,6,36)          -178.1044         -DE/DX =    0.0                 !
 ! D41   D(5,6,17,16)           -0.0864         -DE/DX =    0.0                 !
 ! D42   D(5,6,17,18)         -177.3324         -DE/DX =    0.0                 !
 ! D43   D(36,6,17,16)         178.3369         -DE/DX =    0.0                 !
 ! D44   D(36,6,17,18)           1.0908         -DE/DX =    0.0                 !
 ! D45   D(5,6,36,37)         -145.2852         -DE/DX =    0.0                 !
 ! D46   D(5,6,36,38)           34.7215         -DE/DX =    0.0                 !
 ! D47   D(17,6,36,37)          36.4266         -DE/DX =    0.0                 !
 ! D48   D(17,6,36,38)        -143.5668         -DE/DX =    0.0                 !
 ! D49   D(3,7,9,10)           179.7094         -DE/DX =    0.0                 !
 ! D50   D(3,7,9,11)             0.1838         -DE/DX =    0.0                 !
 ! D51   D(8,7,9,10)            -0.0123         -DE/DX =    0.0                 !
 ! D52   D(8,7,9,11)          -179.5379         -DE/DX =    0.0                 !
 ! D53   D(7,9,11,12)          179.7353         -DE/DX =    0.0                 !
 ! D54   D(7,9,11,13)            0.1274         -DE/DX =    0.0                 !
 ! D55   D(10,9,11,12)           0.2169         -DE/DX =    0.0                 !
 ! D56   D(10,9,11,13)        -179.391          -DE/DX =    0.0                 !
 ! D57   D(9,11,13,14)         179.4204         -DE/DX =    0.0                 !
 ! D58   D(9,11,13,15)           0.03           -DE/DX =    0.0                 !
 ! D59   D(12,11,13,14)         -0.1896         -DE/DX =    0.0                 !
 ! D60   D(12,11,13,15)       -179.5799         -DE/DX =    0.0                 !
 ! D61   D(11,13,15,3)          -0.511          -DE/DX =    0.0                 !
 ! D62   D(11,13,15,16)        178.8658         -DE/DX =    0.0                 !
 ! D63   D(14,13,15,3)        -179.9024         -DE/DX =    0.0                 !
 ! D64   D(14,13,15,16)         -0.5255         -DE/DX =    0.0                 !
 ! D65   D(3,15,16,4)            0.2421         -DE/DX =    0.0                 !
 ! D66   D(3,15,16,17)         177.8344         -DE/DX =    0.0                 !
 ! D67   D(13,15,16,4)        -179.175          -DE/DX =    0.0                 !
 ! D68   D(13,15,16,17)         -1.5826         -DE/DX =    0.0                 !
 ! D69   D(4,16,17,6)           -0.3096         -DE/DX =    0.0                 !
 ! D70   D(4,16,17,18)         176.5122         -DE/DX =    0.0                 !
 ! D71   D(15,16,17,6)        -178.1221         -DE/DX =    0.0                 !
 ! D72   D(15,16,17,18)         -1.3003         -DE/DX =    0.0                 !
 ! D73   D(32,20,24,25)       -178.8945         -DE/DX =    0.0                 !
 ! D74   D(32,20,24,26)          0.1866         -DE/DX =    0.0                 !
 ! D75   D(24,20,32,30)         -0.3283         -DE/DX =    0.0                 !
 ! D76   D(24,20,32,33)        179.1577         -DE/DX =    0.0                 !
 ! D77   D(1,21,22,23)        -167.3818         -DE/DX =    0.0                 !
 ! D78   D(33,21,22,23)          0.3617         -DE/DX =    0.0                 !
 ! D79   D(1,21,33,32)          -9.5592         -DE/DX =    0.0                 !
 ! D80   D(1,21,33,34)         169.2611         -DE/DX =    0.0                 !
 ! D81   D(22,21,33,32)       -179.2377         -DE/DX =    0.0                 !
 ! D82   D(22,21,33,34)         -0.4174         -DE/DX =    0.0                 !
 ! D83   D(21,22,23,34)         -0.1728         -DE/DX =    0.0                 !
 ! D84   D(21,22,23,46)        178.4806         -DE/DX =    0.0                 !
 ! D85   D(22,23,34,33)         -0.0799         -DE/DX =    0.0                 !
 ! D86   D(22,23,34,35)        177.3817         -DE/DX =    0.0                 !
 ! D87   D(46,23,34,33)       -178.5757         -DE/DX =    0.0                 !
 ! D88   D(46,23,34,35)         -1.1141         -DE/DX =    0.0                 !
 ! D89   D(22,23,46,47)        151.1881         -DE/DX =    0.0                 !
 ! D90   D(22,23,46,48)        -28.7142         -DE/DX =    0.0                 !
 ! D91   D(34,23,46,47)        -30.4347         -DE/DX =    0.0                 !
 ! D92   D(34,23,46,48)        149.663          -DE/DX =    0.0                 !
 ! D93   D(20,24,26,27)       -179.5411         -DE/DX =    0.0                 !
 ! D94   D(20,24,26,28)         -0.006          -DE/DX =    0.0                 !
 ! D95   D(25,24,26,27)         -0.5059         -DE/DX =    0.0                 !
 ! D96   D(25,24,26,28)        179.0292         -DE/DX =    0.0                 !
 ! D97   D(24,26,28,29)       -179.7617         -DE/DX =    0.0                 !
 ! D98   D(24,26,28,30)         -0.0364         -DE/DX =    0.0                 !
 ! D99   D(27,26,28,29)         -0.2325         -DE/DX =    0.0                 !
 ! D100  D(27,26,28,30)        179.4928         -DE/DX =    0.0                 !
 ! D101  D(26,28,30,31)       -179.8241         -DE/DX =    0.0                 !
 ! D102  D(26,28,30,32)         -0.0975         -DE/DX =    0.0                 !
 ! D103  D(29,28,30,31)         -0.0978         -DE/DX =    0.0                 !
 ! D104  D(29,28,30,32)        179.6288         -DE/DX =    0.0                 !
 ! D105  D(28,30,32,20)          0.2872         -DE/DX =    0.0                 !
 ! D106  D(28,30,32,33)       -179.1543         -DE/DX =    0.0                 !
 ! D107  D(31,30,32,20)       -179.9852         -DE/DX =    0.0                 !
 ! D108  D(31,30,32,33)          0.5733         -DE/DX =    0.0                 !
 ! D109  D(20,32,33,21)          2.3387         -DE/DX =    0.0                 !
 ! D110  D(20,32,33,34)       -176.1125         -DE/DX =    0.0                 !
 ! D111  D(30,32,33,21)       -178.1828         -DE/DX =    0.0                 !
 ! D112  D(30,32,33,34)          3.3661         -DE/DX =    0.0                 !
 ! D113  D(21,33,34,23)          0.2894         -DE/DX =    0.0                 !
 ! D114  D(21,33,34,35)       -176.8001         -DE/DX =    0.0                 !
 ! D115  D(32,33,34,23)        178.8759         -DE/DX =    0.0                 !
 ! D116  D(32,33,34,35)          1.7864         -DE/DX =    0.0                 !
 ! D117  D(6,36,37,39)        -179.1917         -DE/DX =    0.0                 !
 ! D118  D(6,36,37,42)           2.2387         -DE/DX =    0.0                 !
 ! D119  D(38,36,37,39)          0.8015         -DE/DX =    0.0                 !
 ! D120  D(38,36,37,42)       -177.7681         -DE/DX =    0.0                 !
 ! D121  D(6,36,38,40)         179.8925         -DE/DX =    0.0                 !
 ! D122  D(6,36,38,43)          -0.0326         -DE/DX =    0.0                 !
 ! D123  D(37,36,38,40)         -0.1008         -DE/DX =    0.0                 !
 ! D124  D(37,36,38,43)        179.9741         -DE/DX =    0.0                 !
 ! D125  D(36,37,39,41)         -0.7282         -DE/DX =    0.0                 !
 ! D126  D(36,37,39,44)       -179.8924         -DE/DX =    0.0                 !
 ! D127  D(42,37,39,41)        177.845          -DE/DX =    0.0                 !
 ! D128  D(42,37,39,44)         -1.3193         -DE/DX =    0.0                 !
 ! D129  D(36,38,40,41)         -0.6987         -DE/DX =    0.0                 !
 ! D130  D(36,38,40,45)       -179.9971         -DE/DX =    0.0                 !
 ! D131  D(43,38,40,41)        179.2249         -DE/DX =    0.0                 !
 ! D132  D(43,38,40,45)         -0.0735         -DE/DX =    0.0                 !
 ! D133  D(37,39,41,40)         -0.0445         -DE/DX =    0.0                 !
 ! D134  D(37,39,41,56)        179.2152         -DE/DX =    0.0                 !
 ! D135  D(44,39,41,40)        179.1156         -DE/DX =    0.0                 !
 ! D136  D(44,39,41,56)         -1.6246         -DE/DX =    0.0                 !
 ! D137  D(38,40,41,39)          0.7671         -DE/DX =    0.0                 !
 ! D138  D(38,40,41,56)       -178.4967         -DE/DX =    0.0                 !
 ! D139  D(45,40,41,39)       -179.9385         -DE/DX =    0.0                 !
 ! D140  D(45,40,41,56)          0.7977         -DE/DX =    0.0                 !
 ! D141  D(39,41,56,57)       -105.499          -DE/DX =    0.0                 !
 ! D142  D(39,41,56,58)         14.4286         -DE/DX =    0.0                 !
 ! D143  D(39,41,56,59)        135.1705         -DE/DX =    0.0                 !
 ! D144  D(40,41,56,57)         73.7408         -DE/DX =    0.0                 !
 ! D145  D(40,41,56,58)       -166.3315         -DE/DX =    0.0                 !
 ! D146  D(40,41,56,59)        -45.5897         -DE/DX =    0.0                 !
 ! D147  D(23,46,47,49)        179.2562         -DE/DX =    0.0                 !
 ! D148  D(23,46,47,52)         -2.1932         -DE/DX =    0.0                 !
 ! D149  D(48,46,47,49)         -0.8428         -DE/DX =    0.0                 !
 ! D150  D(48,46,47,52)        177.7078         -DE/DX =    0.0                 !
 ! D151  D(23,46,48,50)       -179.9394         -DE/DX =    0.0                 !
 ! D152  D(23,46,48,53)          0.346          -DE/DX =    0.0                 !
 ! D153  D(47,46,48,50)          0.1585         -DE/DX =    0.0                 !
 ! D154  D(47,46,48,53)       -179.5561         -DE/DX =    0.0                 !
 ! D155  D(46,47,49,51)          0.8044         -DE/DX =    0.0                 !
 ! D156  D(46,47,49,54)        179.9615         -DE/DX =    0.0                 !
 ! D157  D(52,47,49,51)       -177.7549         -DE/DX =    0.0                 !
 ! D158  D(52,47,49,54)          1.4022         -DE/DX =    0.0                 !
 ! D159  D(46,48,50,51)          0.5896         -DE/DX =    0.0                 !
 ! D160  D(46,48,50,55)       -179.9281         -DE/DX =    0.0                 !
 ! D161  D(53,48,50,51)       -179.7016         -DE/DX =    0.0                 !
 ! D162  D(53,48,50,55)         -0.2194         -DE/DX =    0.0                 !
 ! D163  D(47,49,51,50)         -0.0794         -DE/DX =    0.0                 !
 ! D164  D(47,49,51,60)        179.8476         -DE/DX =    0.0                 !
 ! D165  D(54,49,51,50)       -179.232          -DE/DX =    0.0                 !
 ! D166  D(54,49,51,60)          0.695          -DE/DX =    0.0                 !
 ! D167  D(48,50,51,49)         -0.6264         -DE/DX =    0.0                 !
 ! D168  D(48,50,51,60)        179.446          -DE/DX =    0.0                 !
 ! D169  D(55,50,51,49)        179.895          -DE/DX =    0.0                 !
 ! D170  D(55,50,51,60)         -0.0326         -DE/DX =    0.0                 !
 ! D171  D(49,51,60,61)         -1.9609         -DE/DX =    0.0                 !
 ! D172  D(49,51,60,62)        118.3326         -DE/DX =    0.0                 !
 ! D173  D(49,51,60,63)       -122.4068         -DE/DX =    0.0                 !
 ! D174  D(50,51,60,61)        177.9642         -DE/DX =    0.0                 !
 ! D175  D(50,51,60,62)        -61.7423         -DE/DX =    0.0                 !
 ! D176  D(50,51,60,63)         57.5183         -DE/DX =    0.0                 !
 --------------------------------------------------------------------------------
 Lowest energy point so far.  Saving SCF results.
 GradGradGradGradGradGradGradGradGradGradGradGradGradGradGradGradGradGrad

 Largest change from initial coordinates is atom   61       0.000 Angstoms.
 Leave Link  103 at Sat Oct 20 10:39:33 2018, MaxMem=   838860800 cpu:         8.2
 (Enter /soft/sl6.3/x86_64/gaussian/g09_d01/g09/l202.exe)
 Stoichiometry    C28H24Cl2FeN8(5)
 Framework group  C1[X(C28H24Cl2FeN8)]
 Deg. of freedom   183
 Full point group                 C1      NOp   1
 RotChk:  IX=0 Diff= 1.96D-16
 Largest Abelian subgroup         C1      NOp   1
 Largest concise Abelian subgroup C1      NOp   1
                         Standard orientation:                         
 ---------------------------------------------------------------------
 Center     Atomic      Atomic             Coordinates (Angstroms)
 Number     Number       Type             X           Y           Z
 ---------------------------------------------------------------------
      1         26           0       -0.139417   -1.636996   -0.560075
      2         17           0       -0.143786   -0.908311   -2.772273
      3          7           0       -2.146917   -2.709247   -0.806073
      4          7           0       -1.785499   -0.100111   -0.165375
      5          7           0       -1.795847    1.169952    0.078701
      6          7           0       -3.052357    1.605962   -0.154032
      7          6           0       -2.237454   -4.001784   -1.134870
      8          1           0       -1.310385   -4.560788   -1.049286
      9          6           0       -3.431264   -4.579026   -1.559197
     10          1           0       -3.460216   -5.629188   -1.820630
     11          6           0       -4.566018   -3.779638   -1.646457
     12          1           0       -5.510961   -4.195429   -1.977233
     13          6           0       -4.474425   -2.433425   -1.311493
     14          1           0       -5.340022   -1.785806   -1.379190
     15          6           0       -3.241211   -1.929026   -0.898155
     16          6           0       -3.027707   -0.523765   -0.545776
     17          6           0       -3.852881    0.578218   -0.544930
     18          1           0       -4.882331    0.722741   -0.819400
     19         17           0        1.030517   -3.772175   -0.346294
     20          7           0       -0.125000   -1.748050    1.789376
     21          7           0        1.627211   -0.555035    0.127040
     22          7           0        2.593353    0.006114   -0.525387
     23          7           0        3.562192    0.285801    0.371219
     24          6           0       -1.039739   -2.346471    2.554047
     25          1           0       -1.909141   -2.734549    2.035440
     26          6           0       -0.901404   -2.493585    3.929170
     27          1           0       -1.670395   -2.994302    4.503694
     28          6           0        0.247367   -1.991949    4.535720
     29          1           0        0.395686   -2.089523    5.604930
     30          6           0        1.205783   -1.368383    3.749655
     31          1           0        2.110935   -0.970727    4.191936
     32          6           0        0.987788   -1.265765    2.373154
     33          6           0        1.938602   -0.646097    1.456201
     34          6           0        3.193900   -0.106308    1.619775
     35          1           0        3.841660   -0.010853    2.472343
     36          6           0       -3.377110    2.987313   -0.010438
     37          6           0       -4.630442    3.366613    0.461750
     38          6           0       -2.426100    3.949852   -0.348176
     39          6           0       -4.935667    4.719653    0.579362
     40          6           0       -2.744674    5.293998   -0.209921
     41          6           0       -4.003238    5.705627    0.246918
     42          1           0       -5.354938    2.617220    0.757609
     43          1           0       -1.457431    3.635269   -0.713016
     44          1           0       -5.913007    5.009587    0.949460
     45          1           0       -2.001886    6.039243   -0.473861
     46          6           0        4.781544    0.886138   -0.061165
     47          6           0        5.506905    1.703381    0.800629
     48          6           0        5.235069    0.644652   -1.358666
     49          6           0        6.702827    2.267056    0.363527
     50          6           0        6.422046    1.227636   -1.779094
     51          6           0        7.181539    2.042272   -0.928956
     52          1           0        5.137141    1.921252    1.795375
     53          1           0        4.653461    0.012336   -2.015995
     54          1           0        7.263370    2.903603    1.039462
     55          1           0        6.769361    1.037515   -2.789101
     56          6           0       -4.341250    7.171756    0.358206
     57          1           0       -4.504893    7.611315   -0.631257
     58          1           0       -5.248561    7.328701    0.944360
     59          1           0       -3.530477    7.731538    0.831537
     60          6           0        8.475445    2.655147   -1.404952
     61          1           0        8.923660    3.288064   -0.636936
     62          1           0        9.203453    1.882067   -1.669351
     63          1           0        8.317008    3.268628   -2.296779
 ---------------------------------------------------------------------
 Rotational constants (GHZ):      0.0835029      0.0571165      0.0424928
 Leave Link  202 at Sat Oct 20 10:39:33 2018, MaxMem=   838860800 cpu:         0.1
 (Enter /soft/sl6.3/x86_64/gaussian/g09_d01/g09/l9999.exe)
 1\1\GINC-NODE0406\FOpt\UB3LYP\6-311G(d,p)\C28H24Cl2Fe1N8(5)\CONRADJ\20
 -Oct-2018\0\\#p b3lyp/6-311G(d,p) opt scf=(conver=8)\\Comment:\\0,5\Fe
 ,-0.139417,-1.636996,-0.560075\Cl,-0.143786,-0.908311,-2.772273\N,-2.1
 46917,-2.709247,-0.806073\N,-1.785499,-0.100111,-0.165375\N,-1.795847,
 1.169952,0.078701\N,-3.052357,1.605962,-0.154032\C,-2.237454,-4.001784
 ,-1.13487\H,-1.310385,-4.560788,-1.049286\C,-3.431264,-4.579026,-1.559
 197\H,-3.460216,-5.629188,-1.82063\C,-4.566018,-3.779638,-1.646457\H,-
 5.510961,-4.195429,-1.977233\C,-4.474425,-2.433425,-1.311493\H,-5.3400
 22,-1.785806,-1.37919\C,-3.241211,-1.929026,-0.898155\C,-3.027707,-0.5
 23765,-0.545776\C,-3.852881,0.578218,-0.54493\H,-4.882331,0.722741,-0.
 8194\Cl,1.030517,-3.772175,-0.346294\N,-0.125,-1.74805,1.789376\N,1.62
 7211,-0.555035,0.12704\N,2.593353,0.006114,-0.525387\N,3.562192,0.2858
 01,0.371219\C,-1.039739,-2.346471,2.554047\H,-1.909141,-2.734549,2.035
 44\C,-0.901404,-2.493585,3.92917\H,-1.670395,-2.994302,4.503694\C,0.24
 7367,-1.991949,4.53572\H,0.395686,-2.089523,5.60493\C,1.205783,-1.3683
 83,3.749655\H,2.110935,-0.970727,4.191936\C,0.987788,-1.265765,2.37315
 4\C,1.938602,-0.646097,1.456201\C,3.1939,-0.106308,1.619775\H,3.84166,
 -0.010853,2.472343\C,-3.37711,2.987313,-0.010438\C,-4.630442,3.366613,
 0.46175\C,-2.4261,3.949852,-0.348176\C,-4.935667,4.719653,0.579362\C,-
 2.744674,5.293998,-0.209921\C,-4.003238,5.705627,0.246918\H,-5.354938,
 2.61722,0.757609\H,-1.457431,3.635269,-0.713016\H,-5.913007,5.009587,0
 .94946\H,-2.001886,6.039243,-0.473861\C,4.781544,0.886138,-0.061165\C,
 5.506905,1.703381,0.800629\C,5.235069,0.644652,-1.358666\C,6.702827,2.
 267056,0.363527\C,6.422046,1.227636,-1.779094\C,7.181539,2.042272,-0.9
 28956\H,5.137141,1.921252,1.795375\H,4.653461,0.012336,-2.015995\H,7.2
 6337,2.903603,1.039462\H,6.769361,1.037515,-2.789101\C,-4.34125,7.1717
 56,0.358206\H,-4.504893,7.611315,-0.631257\H,-5.248561,7.328701,0.9443
 6\H,-3.530477,7.731538,0.831537\C,8.475445,2.655147,-1.404952\H,8.9236
 6,3.288064,-0.636936\H,9.203453,1.882067,-1.669351\H,8.317008,3.268628
 ,-2.296779\\Version=AS64L-G09RevD.01\State=5-A\HF=-3704.0683203\S2=6.0
 20291\S2-1=0.\S2A=6.000063\RMSD=8.131e-09\RMSF=2.411e-06\Dipole=-2.118
 5856,3.5161834,3.6911641\Quadrupole=39.5548682,-16.6000778,-22.9547905
 ,17.8764654,6.1941757,-6.5257807\PG=C01 [X(C28H24Cl2Fe1N8)]\\@


 This summer one third of the nation will be ill-housed
 ill-nourished and ill-clad. Only they call it a vacation.
 -- Jonas Salk
 Job cpu time:       0 days 10 hours 12 minutes 11.6 seconds.
 File lengths (MBytes):  RWF=    732 Int=      0 D2E=      0 Chk=     65 Scr=      1
 Normal termination of Gaussian 09 at Sat Oct 20 10:39:33 2018.
