# Supplementary material for: DFT and CV data of 4-phenyl-substituted dichloro(bis{2-[1-(phenyl)-1H-1,2,3-triazol-4-yl-κN3]pyridine-κN})iron(II) coordination compounds
Source: Data Brief. 2018 Oct 27;21:1458–71. doi: 10.1016/j.dib.2018.10.085 (PMC6234228; doi:10.1016/j.dib.2018.10.085)
Supplement: Supplementary file 2 — Supplementary material. [file mmc2.zip › DIB_DFT_files_Fe/FeCl2L12_Me_cis3.log]

 Entering Gaussian System, Link 0=g09
 Input=FeCl2L12_Me_cis3.com
 Output=FeCl2L12_Me_cis3.log
 Initial command:
 /soft/sl6.3/x86_64/gaussian/g09_d01/g09/l1.exe "/scratch/conradj/558859.ui.FeCl2L12_Me_cis3/Gau-48150.inp" -scrdir="/scratch/conradj/558859.ui.FeCl2L12_Me_cis3/"
 Default linda workers:  node0401-ib,node0405-ib
 Default is to use  16 SMP processors on each worker.
 Entering Link 1 = /soft/sl6.3/x86_64/gaussian/g09_d01/g09/l1.exe PID=     48151.
  
 Copyright (c) 1988,1990,1992,1993,1995,1998,2003,2009,2013,
            Gaussian, Inc.  All Rights Reserved.
  
 This is part of the Gaussian(R) 09 program.  It is based on
 the Gaussian(R) 03 system (copyright 2003, Gaussian, Inc.),
 the Gaussian(R) 98 system (copyright 1998, Gaussian, Inc.),
 the Gaussian(R) 94 system (copyright 1995, Gaussian, Inc.),
 the Gaussian 92(TM) system (copyright 1992, Gaussian, Inc.),
 the Gaussian 90(TM) system (copyright 1990, Gaussian, Inc.),
 the Gaussian 88(TM) system (copyright 1988, Gaussian, Inc.),
 the Gaussian 86(TM) system (copyright 1986, Carnegie Mellon
 University), and the Gaussian 82(TM) system (copyright 1983,
 Carnegie Mellon University). Gaussian is a federally registered
 trademark of Gaussian, Inc.
  
 This software contains proprietary and confidential information,
 including trade secrets, belonging to Gaussian, Inc.
  
 This software is provided under written license and may be
 used, copied, transmitted, or stored only in accord with that
 written license.
  
 The following legend is applicable only to US Government
 contracts under FAR:
  
                    RESTRICTED RIGHTS LEGEND
  
 Use, reproduction and disclosure by the US Government is
 subject to restrictions as set forth in subparagraphs (a)
 and (c) of the Commercial Computer Software - Restricted
 Rights clause in FAR 52.227-19.
  
 Gaussian, Inc.
 340 Quinnipiac St., Bldg. 40, Wallingford CT 06492
  
  
 ---------------------------------------------------------------
 Warning -- This program may not be used in any manner that
 competes with the business of Gaussian, Inc. or will provide
 assistance to any competitor of Gaussian, Inc.  The licensee
 of this program is prohibited from giving any competitor of
 Gaussian, Inc. access to this program.  By using this program,
 the user acknowledges that Gaussian, Inc. is engaged in the
 business of creating and licensing software in the field of
 computational chemistry and represents and warrants to the
 licensee that it is not a competitor of Gaussian, Inc. and that
 it will not use this program in any manner prohibited above.
 ---------------------------------------------------------------
  

 Cite this work as:
 Gaussian 09, Revision D.01,
 M. J. Frisch, G. W. Trucks, H. B. Schlegel, G. E. Scuseria, 
 M. A. Robb, J. R. Cheeseman, G. Scalmani, V. Barone, B. Mennucci, 
 G. A. Petersson, H. Nakatsuji, M. Caricato, X. Li, H. P. Hratchian, 
 A. F. Izmaylov, J. Bloino, G. Zheng, J. L. Sonnenberg, M. Hada, 
 M. Ehara, K. Toyota, R. Fukuda, J. Hasegawa, M. Ishida, T. Nakajima, 
 Y. Honda, O. Kitao, H. Nakai, T. Vreven, J. A. Montgomery, Jr., 
 J. E. Peralta, F. Ogliaro, M. Bearpark, J. J. Heyd, E. Brothers, 
 K. N. Kudin, V. N. Staroverov, T. Keith, R. Kobayashi, J. Normand, 
 K. Raghavachari, A. Rendell, J. C. Burant, S. S. Iyengar, J. Tomasi, 
 M. Cossi, N. Rega, J. M. Millam, M. Klene, J. E. Knox, J. B. Cross, 
 V. Bakken, C. Adamo, J. Jaramillo, R. Gomperts, R. E. Stratmann, 
 O. Yazyev, A. J. Austin, R. Cammi, C. Pomelli, J. W. Ochterski, 
 R. L. Martin, K. Morokuma, V. G. Zakrzewski, G. A. Voth, 
 P. Salvador, J. J. Dannenberg, S. Dapprich, A. D. Daniels, 
 O. Farkas, J. B. Foresman, J. V. Ortiz, J. Cioslowski, 
 and D. J. Fox, Gaussian, Inc., Wallingford CT, 2013.
 
 ******************************************
 Gaussian 09:  AS64L-G09RevD.01 24-Apr-2013
                20-Oct-2018 
 ******************************************
 %chk=FeCl2L12_Me_cis3.chk
 SetLPE:  input flags="-opt 'Tsnet.Node.lindarsharg: ssh' "
 SetLPE:    new flags="-opt 'Tsnet.Node.lindarsharg: ssh'  -nodelist 'node0401-ib node0405-ib'"
 Will use up to    2 processors via Linda.
 ---------------------------------------
 #p b3lyp/6-311G(d,p) opt scf=(conver=8)
 ---------------------------------------
 1/14=-1,18=20,19=15,26=3,38=1/1,3;
 2/9=110,12=2,17=6,18=5,40=1/2;
 3/5=4,6=6,7=101,11=2,16=1,25=1,30=1,71=1,74=-5/1,2,3;
 4//1;
 5/5=2,6=8,38=5/2;
 6/7=2,8=2,9=2,10=2,28=1/1;
 7//1,2,3,16;
 1/14=-1,18=20,19=15,26=3/3(2);
 2/9=110/2;
 99//99;
 2/9=110/2;
 3/5=4,6=6,7=101,11=2,16=1,25=1,30=1,71=1,74=-5/1,2,3;
 4/5=5,16=3,69=1/1;
 5/5=2,6=8,38=5/2;
 7//1,2,3,16;
 1/14=-1,18=20,19=15,26=3/3(-5);
 2/9=110/2;
 6/7=2,8=2,9=2,10=2,19=2,28=1/1;
 99/9=1/99;
 Leave Link    1 at Sat Oct 20 10:04:59 2018, MaxMem=           0 cpu:         1.1
 (Enter /soft/sl6.3/x86_64/gaussian/g09_d01/g09/l101.exe)
 --------
 Comment:
 --------
 Symbolic Z-matrix:
 Charge =  0 Multiplicity = 5
 26                   -0.01941  -2.16682   0.16247 
 17                   -1.99444  -3.52099   0.30548 
 7                    -0.1521   -2.22489  -2.08067 
 7                    -1.43224  -0.47796  -0.44913 
 7                    -2.13777   0.40987   0.17205 
 7                    -2.93719   0.99156  -0.74792 
 6                     0.51424  -3.1145   -2.8238 
 1                     1.22573  -3.72753  -2.2811 
 6                     0.31317  -3.24182  -4.19449 
 1                     0.8737   -3.97883  -4.75546 
 6                    -0.61977  -2.41627  -4.81355 
 1                    -0.80506  -2.49155  -5.87894 
 6                    -1.31837  -1.49314  -4.04537 
 1                    -2.05484  -0.84039  -4.49799 
 6                    -1.05867  -1.42624  -2.67601 
 6                    -1.74374  -0.49445  -1.77896 
 6                    -2.72021   0.45511  -1.97914 
 1                    -3.2392    0.7951   -2.85691 
 17                    1.97618  -3.48246   0.22796 
 7                     0.06381  -1.83608   2.38556 
 7                     1.38915  -0.39107   0.50366 
 7                     2.13748   0.35437  -0.24224 
 7                     2.93257   1.06673   0.58493 
 6                    -0.62608  -2.57931   3.25702 
 1                    -1.31998  -3.28438   2.81176 
 6                    -0.46959  -2.45216   4.63363 
 1                    -1.0466   -3.07866   5.30192 
 6                     0.43904  -1.51815   5.12049 
 1                     0.58814  -1.3948    6.1871 
 6                     1.15871  -0.74358   4.21916 
 1                     1.8743   -0.00907   4.56811 
 6                     0.94672  -0.93265   2.85293 
 6                     1.66409  -0.17714   1.82462 
 6                     2.66878   0.76247   1.88407 
 1                     3.22331   1.18958   2.70006 
 6                    -3.85286   2.01578  -0.36611 
 6                    -5.05743   2.16863  -1.04715 
 6                    -3.53268   2.85922   0.69751 
 6                    -5.9341    3.18136  -0.6686 
 6                    -4.42666   3.85397   1.0695 
 6                    -5.63983   4.03841   0.39453 
 1                    -5.32581   1.49037  -1.84785 
 1                    -2.59638   2.72187   1.22096 
 1                    -6.8709    3.29328  -1.20337 
 1                    -4.17234   4.50592   1.89857 
 6                     3.90633   1.96509   0.0579 
 6                     4.22223   3.13532   0.74189 
 6                     4.54012   1.65635  -1.14591 
 6                     5.19075   3.99081   0.22339 
 6                     5.49186   2.52949  -1.65407 
 6                     5.84113   3.70685  -0.9795 
 1                     3.70555   3.39166   1.65903 
 1                     4.28231   0.74147  -1.66229 
 1                     5.43263   4.9009    0.76134 
 1                     5.98271   2.28389  -2.5899 
 6                    -6.60737   5.11262   0.8257 
 1                    -7.36202   5.30161   0.05999 
 1                    -7.13102   4.82153   1.7423 
 1                    -6.09054   6.05346   1.0318 
 6                     6.89167   4.6326   -1.54135 
 1                     7.00264   5.52853  -0.92816 
 1                     7.86639   4.13748  -1.59031 
 1                     6.63761   4.94879  -2.55721 
 
 Add virtual bond connecting atoms N3         and Fe1        Dist= 4.25D+00.
 Add virtual bond connecting atoms N4         and Fe1        Dist= 4.32D+00.
 Add virtual bond connecting atoms N20        and Fe1        Dist= 4.25D+00.
 Add virtual bond connecting atoms N21        and Fe1        Dist= 4.33D+00.
 NAtoms=     63 NQM=       63 NQMF=       0 NMMI=      0 NMMIF=      0
                NMic=       0 NMicF=      0.
                    Isotopes and Nuclear Properties:
 (Nuclear quadrupole moments (NQMom) in fm**2, nuclear magnetic moments (NMagM)
  in nuclear magnetons)

  Atom         1           2           3           4           5           6           7           8           9          10
 IAtWgt=          56          35          14          14          14          14          12           1          12           1
 AtmWgt=  55.9349393  34.9688527  14.0030740  14.0030740  14.0030740  14.0030740  12.0000000   1.0078250  12.0000000   1.0078250
 NucSpn=           0           3           2           2           2           2           0           1           0           1
 AtZEff=   0.0000000   0.0000000   0.0000000   0.0000000   0.0000000   0.0000000   0.0000000   0.0000000   0.0000000   0.0000000
 NQMom=    0.0000000  -8.1650000   2.0440000   2.0440000   2.0440000   2.0440000   0.0000000   0.0000000   0.0000000   0.0000000
 NMagM=    0.0000000   0.8218740   0.4037610   0.4037610   0.4037610   0.4037610   0.0000000   2.7928460   0.0000000   2.7928460
 AtZNuc=  26.0000000  17.0000000   7.0000000   7.0000000   7.0000000   7.0000000   6.0000000   1.0000000   6.0000000   1.0000000

  Atom        11          12          13          14          15          16          17          18          19          20
 IAtWgt=          12           1          12           1          12          12          12           1          35          14
 AtmWgt=  12.0000000   1.0078250  12.0000000   1.0078250  12.0000000  12.0000000  12.0000000   1.0078250  34.9688527  14.0030740
 NucSpn=           0           1           0           1           0           0           0           1           3           2
 AtZEff=   0.0000000   0.0000000   0.0000000   0.0000000   0.0000000   0.0000000   0.0000000   0.0000000   0.0000000   0.0000000
 NQMom=    0.0000000   0.0000000   0.0000000   0.0000000   0.0000000   0.0000000   0.0000000   0.0000000  -8.1650000   2.0440000
 NMagM=    0.0000000   2.7928460   0.0000000   2.7928460   0.0000000   0.0000000   0.0000000   2.7928460   0.8218740   0.4037610
 AtZNuc=   6.0000000   1.0000000   6.0000000   1.0000000   6.0000000   6.0000000   6.0000000   1.0000000  17.0000000   7.0000000

  Atom        21          22          23          24          25          26          27          28          29          30
 IAtWgt=          14          14          14          12           1          12           1          12           1          12
 AtmWgt=  14.0030740  14.0030740  14.0030740  12.0000000   1.0078250  12.0000000   1.0078250  12.0000000   1.0078250  12.0000000
 NucSpn=           2           2           2           0           1           0           1           0           1           0
 AtZEff=   0.0000000   0.0000000   0.0000000   0.0000000   0.0000000   0.0000000   0.0000000   0.0000000   0.0000000   0.0000000
 NQMom=    2.0440000   2.0440000   2.0440000   0.0000000   0.0000000   0.0000000   0.0000000   0.0000000   0.0000000   0.0000000
 NMagM=    0.4037610   0.4037610   0.4037610   0.0000000   2.7928460   0.0000000   2.7928460   0.0000000   2.7928460   0.0000000
 AtZNuc=   7.0000000   7.0000000   7.0000000   6.0000000   1.0000000   6.0000000   1.0000000   6.0000000   1.0000000   6.0000000

  Atom        31          32          33          34          35          36          37          38          39          40
 IAtWgt=           1          12          12          12           1          12          12          12          12          12
 AtmWgt=   1.0078250  12.0000000  12.0000000  12.0000000   1.0078250  12.0000000  12.0000000  12.0000000  12.0000000  12.0000000
 NucSpn=           1           0           0           0           1           0           0           0           0           0
 AtZEff=   0.0000000   0.0000000   0.0000000   0.0000000   0.0000000   0.0000000   0.0000000   0.0000000   0.0000000   0.0000000
 NQMom=    0.0000000   0.0000000   0.0000000   0.0000000   0.0000000   0.0000000   0.0000000   0.0000000   0.0000000   0.0000000
 NMagM=    2.7928460   0.0000000   0.0000000   0.0000000   2.7928460   0.0000000   0.0000000   0.0000000   0.0000000   0.0000000
 AtZNuc=   1.0000000   6.0000000   6.0000000   6.0000000   1.0000000   6.0000000   6.0000000   6.0000000   6.0000000   6.0000000

  Atom        41          42          43          44          45          46          47          48          49          50
 IAtWgt=          12           1           1           1           1          12          12          12          12          12
 AtmWgt=  12.0000000   1.0078250   1.0078250   1.0078250   1.0078250  12.0000000  12.0000000  12.0000000  12.0000000  12.0000000
 NucSpn=           0           1           1           1           1           0           0           0           0           0
 AtZEff=   0.0000000   0.0000000   0.0000000   0.0000000   0.0000000   0.0000000   0.0000000   0.0000000   0.0000000   0.0000000
 NQMom=    0.0000000   0.0000000   0.0000000   0.0000000   0.0000000   0.0000000   0.0000000   0.0000000   0.0000000   0.0000000
 NMagM=    0.0000000   2.7928460   2.7928460   2.7928460   2.7928460   0.0000000   0.0000000   0.0000000   0.0000000   0.0000000
 AtZNuc=   6.0000000   1.0000000   1.0000000   1.0000000   1.0000000   6.0000000   6.0000000   6.0000000   6.0000000   6.0000000

  Atom        51          52          53          54          55          56          57          58          59          60
 IAtWgt=          12           1           1           1           1          12           1           1           1          12
 AtmWgt=  12.0000000   1.0078250   1.0078250   1.0078250   1.0078250  12.0000000   1.0078250   1.0078250   1.0078250  12.0000000
 NucSpn=           0           1           1           1           1           0           1           1           1           0
 AtZEff=   0.0000000   0.0000000   0.0000000   0.0000000   0.0000000   0.0000000   0.0000000   0.0000000   0.0000000   0.0000000
 NQMom=    0.0000000   0.0000000   0.0000000   0.0000000   0.0000000   0.0000000   0.0000000   0.0000000   0.0000000   0.0000000
 NMagM=    0.0000000   2.7928460   2.7928460   2.7928460   2.7928460   0.0000000   2.7928460   2.7928460   2.7928460   0.0000000
 AtZNuc=   6.0000000   1.0000000   1.0000000   1.0000000   1.0000000   6.0000000   1.0000000   1.0000000   1.0000000   6.0000000

  Atom        61          62          63
 IAtWgt=           1           1           1
 AtmWgt=   1.0078250   1.0078250   1.0078250
 NucSpn=           1           1           1
 AtZEff=   0.0000000   0.0000000   0.0000000
 NQMom=    0.0000000   0.0000000   0.0000000
 NMagM=    2.7928460   2.7928460   2.7928460
 AtZNuc=   1.0000000   1.0000000   1.0000000
 Leave Link  101 at Sat Oct 20 10:05:00 2018, MaxMem=   838860800 cpu:         4.1
 (Enter /soft/sl6.3/x86_64/gaussian/g09_d01/g09/l103.exe)

 GradGradGradGradGradGradGradGradGradGradGradGradGradGradGradGradGradGrad
 Berny optimization.
 Initialization pass.
                           ----------------------------
                           !    Initial Parameters    !
                           ! (Angstroms and Degrees)  !
 --------------------------                            --------------------------
 ! Name  Definition              Value          Derivative Info.                !
 --------------------------------------------------------------------------------
 ! R1    R(1,2)                  2.399          estimate D2E/DX2                !
 ! R2    R(1,3)                  2.2478         estimate D2E/DX2                !
 ! R3    R(1,4)                  2.2853         estimate D2E/DX2                !
 ! R4    R(1,19)                 2.3911         estimate D2E/DX2                !
 ! R5    R(1,20)                 2.2491         estimate D2E/DX2                !
 ! R6    R(1,21)                 2.2921         estimate D2E/DX2                !
 ! R7    R(3,7)                  1.337          estimate D2E/DX2                !
 ! R8    R(3,15)                 1.3469         estimate D2E/DX2                !
 ! R9    R(4,5)                  1.293          estimate D2E/DX2                !
 ! R10   R(4,16)                 1.3659         estimate D2E/DX2                !
 ! R11   R(5,6)                  1.3505         estimate D2E/DX2                !
 ! R12   R(6,17)                 1.3604         estimate D2E/DX2                !
 ! R13   R(6,36)                 1.4259         estimate D2E/DX2                !
 ! R14   R(7,8)                  1.0847         estimate D2E/DX2                !
 ! R15   R(7,9)                  1.3912         estimate D2E/DX2                !
 ! R16   R(9,10)                 1.0826         estimate D2E/DX2                !
 ! R17   R(9,11)                 1.3911         estimate D2E/DX2                !
 ! R18   R(11,12)                1.084          estimate D2E/DX2                !
 ! R19   R(11,13)                1.3894         estimate D2E/DX2                !
 ! R20   R(13,14)                1.0832         estimate D2E/DX2                !
 ! R21   R(13,15)                1.3954         estimate D2E/DX2                !
 ! R22   R(15,16)                1.4636         estimate D2E/DX2                !
 ! R23   R(16,17)                1.3767         estimate D2E/DX2                !
 ! R24   R(17,18)                1.0749         estimate D2E/DX2                !
 ! R25   R(20,24)                1.3371         estimate D2E/DX2                !
 ! R26   R(20,32)                1.3469         estimate D2E/DX2                !
 ! R27   R(21,22)                1.2931         estimate D2E/DX2                !
 ! R28   R(21,33)                1.3661         estimate D2E/DX2                !
 ! R29   R(22,23)                1.3505         estimate D2E/DX2                !
 ! R30   R(23,34)                1.3601         estimate D2E/DX2                !
 ! R31   R(23,46)                1.4258         estimate D2E/DX2                !
 ! R32   R(24,25)                1.0848         estimate D2E/DX2                !
 ! R33   R(24,26)                1.3913         estimate D2E/DX2                !
 ! R34   R(26,27)                1.0826         estimate D2E/DX2                !
 ! R35   R(26,28)                1.391          estimate D2E/DX2                !
 ! R36   R(28,29)                1.084          estimate D2E/DX2                !
 ! R37   R(28,30)                1.3893         estimate D2E/DX2                !
 ! R38   R(30,31)                1.0832         estimate D2E/DX2                !
 ! R39   R(30,32)                1.3955         estimate D2E/DX2                !
 ! R40   R(32,33)                1.4638         estimate D2E/DX2                !
 ! R41   R(33,34)                1.3769         estimate D2E/DX2                !
 ! R42   R(34,35)                1.0751         estimate D2E/DX2                !
 ! R43   R(36,37)                1.3922         estimate D2E/DX2                !
 ! R44   R(36,38)                1.3947         estimate D2E/DX2                !
 ! R45   R(37,39)                1.3919         estimate D2E/DX2                !
 ! R46   R(37,42)                1.0831         estimate D2E/DX2                !
 ! R47   R(38,40)                1.3882         estimate D2E/DX2                !
 ! R48   R(38,43)                1.0814         estimate D2E/DX2                !
 ! R49   R(39,41)                1.3969         estimate D2E/DX2                !
 ! R50   R(39,44)                1.0845         estimate D2E/DX2                !
 ! R51   R(40,41)                1.4005         estimate D2E/DX2                !
 ! R52   R(40,45)                1.0849         estimate D2E/DX2                !
 ! R53   R(41,56)                1.5086         estimate D2E/DX2                !
 ! R54   R(46,47)                1.3918         estimate D2E/DX2                !
 ! R55   R(46,48)                1.3951         estimate D2E/DX2                !
 ! R56   R(47,49)                1.3924         estimate D2E/DX2                !
 ! R57   R(47,52)                1.0834         estimate D2E/DX2                !
 ! R58   R(48,50)                1.3879         estimate D2E/DX2                !
 ! R59   R(48,53)                1.0817         estimate D2E/DX2                !
 ! R60   R(49,51)                1.3966         estimate D2E/DX2                !
 ! R61   R(49,54)                1.0845         estimate D2E/DX2                !
 ! R62   R(50,51)                1.4011         estimate D2E/DX2                !
 ! R63   R(50,55)                1.0849         estimate D2E/DX2                !
 ! R64   R(51,60)                1.5088         estimate D2E/DX2                !
 ! R65   R(56,57)                1.0916         estimate D2E/DX2                !
 ! R66   R(56,58)                1.095          estimate D2E/DX2                !
 ! R67   R(56,59)                1.0931         estimate D2E/DX2                !
 ! R68   R(60,61)                1.0913         estimate D2E/DX2                !
 ! R69   R(60,62)                1.0944         estimate D2E/DX2                !
 ! R70   R(60,63)                1.0938         estimate D2E/DX2                !
 ! A1    A(2,1,3)               89.7884         estimate D2E/DX2                !
 ! A2    A(2,1,4)               85.649          estimate D2E/DX2                !
 ! A3    A(2,1,19)             112.0165         estimate D2E/DX2                !
 ! A4    A(2,1,20)              93.1269         estimate D2E/DX2                !
 ! A5    A(2,1,21)             159.1282         estimate D2E/DX2                !
 ! A6    A(3,1,4)               73.4726         estimate D2E/DX2                !
 ! A7    A(3,1,19)              93.5764         estimate D2E/DX2                !
 ! A8    A(3,1,21)             101.8199         estimate D2E/DX2                !
 ! A9    A(4,1,19)             158.4219         estimate D2E/DX2                !
 ! A10   A(4,1,20)             100.2961         estimate D2E/DX2                !
 ! A11   A(4,1,21)              81.2121         estimate D2E/DX2                !
 ! A12   A(19,1,20)             91.3156         estimate D2E/DX2                !
 ! A13   A(19,1,21)             84.7972         estimate D2E/DX2                !
 ! A14   A(20,1,21)             73.5131         estimate D2E/DX2                !
 ! A15   A(1,3,7)              122.8488         estimate D2E/DX2                !
 ! A16   A(1,3,15)             117.7424         estimate D2E/DX2                !
 ! A17   A(7,3,15)             118.9668         estimate D2E/DX2                !
 ! A18   A(1,4,5)              135.7422         estimate D2E/DX2                !
 ! A19   A(1,4,16)             113.1179         estimate D2E/DX2                !
 ! A20   A(5,4,16)             110.5838         estimate D2E/DX2                !
 ! A21   A(4,5,6)              106.9466         estimate D2E/DX2                !
 ! A22   A(5,6,17)             110.6258         estimate D2E/DX2                !
 ! A23   A(5,6,36)             120.4711         estimate D2E/DX2                !
 ! A24   A(17,6,36)            128.9023         estimate D2E/DX2                !
 ! A25   A(3,7,8)              115.1412         estimate D2E/DX2                !
 ! A26   A(3,7,9)              122.4443         estimate D2E/DX2                !
 ! A27   A(8,7,9)              122.4141         estimate D2E/DX2                !
 ! A28   A(7,9,10)             119.8676         estimate D2E/DX2                !
 ! A29   A(7,9,11)             118.7555         estimate D2E/DX2                !
 ! A30   A(10,9,11)            121.3753         estimate D2E/DX2                !
 ! A31   A(9,11,12)            120.7171         estimate D2E/DX2                !
 ! A32   A(9,11,13)            119.0436         estimate D2E/DX2                !
 ! A33   A(12,11,13)           120.2388         estimate D2E/DX2                !
 ! A34   A(11,13,14)           120.7455         estimate D2E/DX2                !
 ! A35   A(11,13,15)           118.7421         estimate D2E/DX2                !
 ! A36   A(14,13,15)           120.5116         estimate D2E/DX2                !
 ! A37   A(3,15,13)            122.0463         estimate D2E/DX2                !
 ! A38   A(3,15,16)            114.9373         estimate D2E/DX2                !
 ! A39   A(13,15,16)           123.0162         estimate D2E/DX2                !
 ! A40   A(4,16,15)            119.8441         estimate D2E/DX2                !
 ! A41   A(4,16,17)            107.1571         estimate D2E/DX2                !
 ! A42   A(15,16,17)           132.9987         estimate D2E/DX2                !
 ! A43   A(6,17,16)            104.6857         estimate D2E/DX2                !
 ! A44   A(6,17,18)            122.501          estimate D2E/DX2                !
 ! A45   A(16,17,18)           132.7944         estimate D2E/DX2                !
 ! A46   A(1,20,24)            122.9148         estimate D2E/DX2                !
 ! A47   A(1,20,32)            117.7666         estimate D2E/DX2                !
 ! A48   A(24,20,32)           119.0066         estimate D2E/DX2                !
 ! A49   A(1,21,22)            135.7577         estimate D2E/DX2                !
 ! A50   A(1,21,33)            112.8882         estimate D2E/DX2                !
 ! A51   A(22,21,33)           110.5495         estimate D2E/DX2                !
 ! A52   A(21,22,23)           106.9476         estimate D2E/DX2                !
 ! A53   A(22,23,34)           110.6614         estimate D2E/DX2                !
 ! A54   A(22,23,46)           120.5324         estimate D2E/DX2                !
 ! A55   A(34,23,46)           128.789          estimate D2E/DX2                !
 ! A56   A(20,24,25)           115.0748         estimate D2E/DX2                !
 ! A57   A(20,24,26)           122.415          estimate D2E/DX2                !
 ! A58   A(25,24,26)           122.5094         estimate D2E/DX2                !
 ! A59   A(24,26,27)           119.8637         estimate D2E/DX2                !
 ! A60   A(24,26,28)           118.7588         estimate D2E/DX2                !
 ! A61   A(27,26,28)           121.3767         estimate D2E/DX2                !
 ! A62   A(26,28,29)           120.7046         estimate D2E/DX2                !
 ! A63   A(26,28,30)           119.0541         estimate D2E/DX2                !
 ! A64   A(29,28,30)           120.2411         estimate D2E/DX2                !
 ! A65   A(28,30,31)           120.7468         estimate D2E/DX2                !
 ! A66   A(28,30,32)           118.7464         estimate D2E/DX2                !
 ! A67   A(31,30,32)           120.5063         estimate D2E/DX2                !
 ! A68   A(20,32,30)           122.0182         estimate D2E/DX2                !
 ! A69   A(20,32,33)           115.0667         estimate D2E/DX2                !
 ! A70   A(30,32,33)           122.9144         estimate D2E/DX2                !
 ! A71   A(21,33,32)           119.9862         estimate D2E/DX2                !
 ! A72   A(21,33,34)           107.1858         estimate D2E/DX2                !
 ! A73   A(32,33,34)           132.8022         estimate D2E/DX2                !
 ! A74   A(23,34,33)           104.6516         estimate D2E/DX2                !
 ! A75   A(23,34,35)           122.4168         estimate D2E/DX2                !
 ! A76   A(33,34,35)           132.8642         estimate D2E/DX2                !
 ! A77   A(6,36,37)            120.2314         estimate D2E/DX2                !
 ! A78   A(6,36,38)            119.4168         estimate D2E/DX2                !
 ! A79   A(37,36,38)           120.3515         estimate D2E/DX2                !
 ! A80   A(36,37,39)           119.4581         estimate D2E/DX2                !
 ! A81   A(36,37,42)           120.4823         estimate D2E/DX2                !
 ! A82   A(39,37,42)           120.0389         estimate D2E/DX2                !
 ! A83   A(36,38,40)           119.3315         estimate D2E/DX2                !
 ! A84   A(36,38,43)           119.4122         estimate D2E/DX2                !
 ! A85   A(40,38,43)           121.255          estimate D2E/DX2                !
 ! A86   A(37,39,41)           121.3783         estimate D2E/DX2                !
 ! A87   A(37,39,44)           119.0145         estimate D2E/DX2                !
 ! A88   A(41,39,44)           119.6002         estimate D2E/DX2                !
 ! A89   A(38,40,41)           121.5382         estimate D2E/DX2                !
 ! A90   A(38,40,45)           118.9747         estimate D2E/DX2                !
 ! A91   A(41,40,45)           119.4857         estimate D2E/DX2                !
 ! A92   A(39,41,40)           117.9354         estimate D2E/DX2                !
 ! A93   A(39,41,56)           121.2833         estimate D2E/DX2                !
 ! A94   A(40,41,56)           120.7691         estimate D2E/DX2                !
 ! A95   A(23,46,47)           120.2065         estimate D2E/DX2                !
 ! A96   A(23,46,48)           119.3266         estimate D2E/DX2                !
 ! A97   A(47,46,48)           120.4665         estimate D2E/DX2                !
 ! A98   A(46,47,49)           119.4377         estimate D2E/DX2                !
 ! A99   A(46,47,52)           120.4447         estimate D2E/DX2                !
 ! A100  A(49,47,52)           120.1047         estimate D2E/DX2                !
 ! A101  A(46,48,50)           119.2249         estimate D2E/DX2                !
 ! A102  A(46,48,53)           119.3948         estimate D2E/DX2                !
 ! A103  A(50,48,53)           121.3801         estimate D2E/DX2                !
 ! A104  A(47,49,51)           121.3134         estimate D2E/DX2                !
 ! A105  A(47,49,54)           119.0793         estimate D2E/DX2                !
 ! A106  A(51,49,54)           119.6027         estimate D2E/DX2                !
 ! A107  A(48,50,51)           121.5521         estimate D2E/DX2                !
 ! A108  A(48,50,55)           118.9235         estimate D2E/DX2                !
 ! A109  A(51,50,55)           119.5201         estimate D2E/DX2                !
 ! A110  A(49,51,50)           117.9971         estimate D2E/DX2                !
 ! A111  A(49,51,60)           121.3477         estimate D2E/DX2                !
 ! A112  A(50,51,60)           120.655          estimate D2E/DX2                !
 ! A113  A(41,56,57)           111.4799         estimate D2E/DX2                !
 ! A114  A(41,56,58)           110.8939         estimate D2E/DX2                !
 ! A115  A(41,56,59)           111.3173         estimate D2E/DX2                !
 ! A116  A(57,56,58)           107.613          estimate D2E/DX2                !
 ! A117  A(57,56,59)           108.0673         estimate D2E/DX2                !
 ! A118  A(58,56,59)           107.2833         estimate D2E/DX2                !
 ! A119  A(51,60,61)           111.4252         estimate D2E/DX2                !
 ! A120  A(51,60,62)           111.0532         estimate D2E/DX2                !
 ! A121  A(51,60,63)           111.1913         estimate D2E/DX2                !
 ! A122  A(61,60,62)           107.8182         estimate D2E/DX2                !
 ! A123  A(61,60,63)           107.9459         estimate D2E/DX2                !
 ! A124  A(62,60,63)           107.2241         estimate D2E/DX2                !
 ! A125  L(3,1,20,2,-1)        182.9153         estimate D2E/DX2                !
 ! A126  L(3,1,20,2,-2)        186.4601         estimate D2E/DX2                !
 ! D1    D(2,1,3,7)            -94.7696         estimate D2E/DX2                !
 ! D2    D(2,1,3,15)            77.5136         estimate D2E/DX2                !
 ! D3    D(4,1,3,7)            179.7063         estimate D2E/DX2                !
 ! D4    D(4,1,3,15)            -8.0105         estimate D2E/DX2                !
 ! D5    D(19,1,3,7)            17.278          estimate D2E/DX2                !
 ! D6    D(19,1,3,15)         -170.4388         estimate D2E/DX2                !
 ! D7    D(21,1,3,7)           102.704          estimate D2E/DX2                !
 ! D8    D(21,1,3,15)          -85.0128         estimate D2E/DX2                !
 ! D9    D(7,3,20,24)          -82.3492         estimate D2E/DX2                !
 ! D10   D(7,3,20,32)           94.5051         estimate D2E/DX2                !
 ! D11   D(15,3,20,24)          92.1758         estimate D2E/DX2                !
 ! D12   D(15,3,20,32)         -90.9698         estimate D2E/DX2                !
 ! D13   D(2,1,4,5)             87.0403         estimate D2E/DX2                !
 ! D14   D(2,1,4,16)           -83.3158         estimate D2E/DX2                !
 ! D15   D(3,1,4,5)            178.1125         estimate D2E/DX2                !
 ! D16   D(3,1,4,16)             7.7564         estimate D2E/DX2                !
 ! D17   D(19,1,4,5)          -126.8734         estimate D2E/DX2                !
 ! D18   D(19,1,4,16)           62.7705         estimate D2E/DX2                !
 ! D19   D(20,1,4,5)            -5.3542         estimate D2E/DX2                !
 ! D20   D(20,1,4,16)         -175.7103         estimate D2E/DX2                !
 ! D21   D(21,1,4,5)           -76.6942         estimate D2E/DX2                !
 ! D22   D(21,1,4,16)          112.9496         estimate D2E/DX2                !
 ! D23   D(2,1,20,24)           15.673          estimate D2E/DX2                !
 ! D24   D(2,1,20,32)         -170.8135         estimate D2E/DX2                !
 ! D25   D(4,1,20,24)          101.8141         estimate D2E/DX2                !
 ! D26   D(4,1,20,32)          -84.6723         estimate D2E/DX2                !
 ! D27   D(19,1,20,24)         -96.4618         estimate D2E/DX2                !
 ! D28   D(19,1,20,32)          77.0518         estimate D2E/DX2                !
 ! D29   D(21,1,20,24)         179.3575         estimate D2E/DX2                !
 ! D30   D(21,1,20,32)          -7.129          estimate D2E/DX2                !
 ! D31   D(2,1,21,22)         -132.1699         estimate D2E/DX2                !
 ! D32   D(2,1,21,33)           59.4239         estimate D2E/DX2                !
 ! D33   D(3,1,21,22)           -9.6051         estimate D2E/DX2                !
 ! D34   D(3,1,21,33)         -178.0112         estimate D2E/DX2                !
 ! D35   D(4,1,21,22)          -80.5522         estimate D2E/DX2                !
 ! D36   D(4,1,21,33)          111.0417         estimate D2E/DX2                !
 ! D37   D(19,1,21,22)          82.9706         estimate D2E/DX2                !
 ! D38   D(19,1,21,33)         -85.4355         estimate D2E/DX2                !
 ! D39   D(20,1,21,22)         175.8935         estimate D2E/DX2                !
 ! D40   D(20,1,21,33)           7.4873         estimate D2E/DX2                !
 ! D41   D(1,3,7,8)             -7.5856         estimate D2E/DX2                !
 ! D42   D(1,3,7,9)            172.6239         estimate D2E/DX2                !
 ! D43   D(15,3,7,8)          -179.7788         estimate D2E/DX2                !
 ! D44   D(15,3,7,9)             0.4307         estimate D2E/DX2                !
 ! D45   D(1,3,15,13)         -172.9719         estimate D2E/DX2                !
 ! D46   D(1,3,15,16)            6.9118         estimate D2E/DX2                !
 ! D47   D(7,3,15,13)           -0.38           estimate D2E/DX2                !
 ! D48   D(7,3,15,16)          179.5037         estimate D2E/DX2                !
 ! D49   D(1,4,5,6)           -170.1995         estimate D2E/DX2                !
 ! D50   D(16,4,5,6)             0.3277         estimate D2E/DX2                !
 ! D51   D(1,4,16,15)           -7.3328         estimate D2E/DX2                !
 ! D52   D(1,4,16,17)          172.5482         estimate D2E/DX2                !
 ! D53   D(5,4,16,15)          179.8413         estimate D2E/DX2                !
 ! D54   D(5,4,16,17)           -0.2776         estimate D2E/DX2                !
 ! D55   D(4,5,6,17)            -0.2593         estimate D2E/DX2                !
 ! D56   D(4,5,6,36)           179.4511         estimate D2E/DX2                !
 ! D57   D(5,6,17,16)            0.0881         estimate D2E/DX2                !
 ! D58   D(5,6,17,18)         -178.5177         estimate D2E/DX2                !
 ! D59   D(36,6,17,16)        -179.5911         estimate D2E/DX2                !
 ! D60   D(36,6,17,18)           1.8031         estimate D2E/DX2                !
 ! D61   D(5,6,36,37)         -148.8649         estimate D2E/DX2                !
 ! D62   D(5,6,36,38)           30.9309         estimate D2E/DX2                !
 ! D63   D(17,6,36,37)          30.7867         estimate D2E/DX2                !
 ! D64   D(17,6,36,38)        -149.4174         estimate D2E/DX2                !
 ! D65   D(3,7,9,10)          -179.8103         estimate D2E/DX2                !
 ! D66   D(3,7,9,11)            -0.2615         estimate D2E/DX2                !
 ! D67   D(8,7,9,10)             0.4144         estimate D2E/DX2                !
 ! D68   D(8,7,9,11)           179.9631         estimate D2E/DX2                !
 ! D69   D(7,9,11,12)         -179.7184         estimate D2E/DX2                !
 ! D70   D(7,9,11,13)            0.035          estimate D2E/DX2                !
 ! D71   D(10,9,11,12)          -0.1767         estimate D2E/DX2                !
 ! D72   D(10,9,11,13)         179.5767         estimate D2E/DX2                !
 ! D73   D(9,11,13,14)        -179.6708         estimate D2E/DX2                !
 ! D74   D(9,11,13,15)           0.0105         estimate D2E/DX2                !
 ! D75   D(12,11,13,14)          0.0839         estimate D2E/DX2                !
 ! D76   D(12,11,13,15)        179.7652         estimate D2E/DX2                !
 ! D77   D(11,13,15,3)           0.1629         estimate D2E/DX2                !
 ! D78   D(11,13,15,16)       -179.7113         estimate D2E/DX2                !
 ! D79   D(14,13,15,3)         179.845          estimate D2E/DX2                !
 ! D80   D(14,13,15,16)         -0.0292         estimate D2E/DX2                !
 ! D81   D(3,15,16,4)            0.5506         estimate D2E/DX2                !
 ! D82   D(3,15,16,17)        -179.2941         estimate D2E/DX2                !
 ! D83   D(13,15,16,4)        -179.567          estimate D2E/DX2                !
 ! D84   D(13,15,16,17)          0.5883         estimate D2E/DX2                !
 ! D85   D(4,16,17,6)            0.1071         estimate D2E/DX2                !
 ! D86   D(4,16,17,18)         178.5047         estimate D2E/DX2                !
 ! D87   D(15,16,17,6)         179.9661         estimate D2E/DX2                !
 ! D88   D(15,16,17,18)         -1.6363         estimate D2E/DX2                !
 ! D89   D(1,20,24,25)          -6.6683         estimate D2E/DX2                !
 ! D90   D(1,20,24,26)         173.6408         estimate D2E/DX2                !
 ! D91   D(32,20,24,25)        179.8948         estimate D2E/DX2                !
 ! D92   D(32,20,24,26)          0.2039         estimate D2E/DX2                !
 ! D93   D(1,20,32,30)        -174.1097         estimate D2E/DX2                !
 ! D94   D(1,20,32,33)           5.5964         estimate D2E/DX2                !
 ! D95   D(24,20,32,30)         -0.3349         estimate D2E/DX2                !
 ! D96   D(24,20,32,33)        179.3712         estimate D2E/DX2                !
 ! D97   D(1,21,22,23)        -167.9944         estimate D2E/DX2                !
 ! D98   D(33,21,22,23)          0.6013         estimate D2E/DX2                !
 ! D99   D(1,21,33,32)          -7.662          estimate D2E/DX2                !
 ! D100  D(1,21,33,34)         170.7174         estimate D2E/DX2                !
 ! D101  D(22,21,33,32)       -179.0498         estimate D2E/DX2                !
 ! D102  D(22,21,33,34)         -0.6704         estimate D2E/DX2                !
 ! D103  D(21,22,23,34)         -0.3097         estimate D2E/DX2                !
 ! D104  D(21,22,23,46)        178.313          estimate D2E/DX2                !
 ! D105  D(22,23,34,33)         -0.0966         estimate D2E/DX2                !
 ! D106  D(22,23,34,35)        177.2688         estimate D2E/DX2                !
 ! D107  D(46,23,34,33)       -178.5745         estimate D2E/DX2                !
 ! D108  D(46,23,34,35)         -1.2091         estimate D2E/DX2                !
 ! D109  D(22,23,46,47)        146.7549         estimate D2E/DX2                !
 ! D110  D(22,23,46,48)        -33.444          estimate D2E/DX2                !
 ! D111  D(34,23,46,47)        -34.8986         estimate D2E/DX2                !
 ! D112  D(34,23,46,48)        144.9025         estimate D2E/DX2                !
 ! D113  D(20,24,26,27)       -179.7267         estimate D2E/DX2                !
 ! D114  D(20,24,26,28)         -0.059          estimate D2E/DX2                !
 ! D115  D(25,24,26,27)          0.6053         estimate D2E/DX2                !
 ! D116  D(25,24,26,28)       -179.727          estimate D2E/DX2                !
 ! D117  D(24,26,28,29)       -179.8225         estimate D2E/DX2                !
 ! D118  D(24,26,28,30)          0.0399         estimate D2E/DX2                !
 ! D119  D(27,26,28,29)         -0.16           estimate D2E/DX2                !
 ! D120  D(27,26,28,30)        179.7024         estimate D2E/DX2                !
 ! D121  D(26,28,30,31)       -179.9149         estimate D2E/DX2                !
 ! D122  D(26,28,30,32)         -0.1629         estimate D2E/DX2                !
 ! D123  D(29,28,30,31)         -0.0519         estimate D2E/DX2                !
 ! D124  D(29,28,30,32)        179.7001         estimate D2E/DX2                !
 ! D125  D(28,30,32,20)          0.317          estimate D2E/DX2                !
 ! D126  D(28,30,32,33)       -179.3658         estimate D2E/DX2                !
 ! D127  D(31,30,32,20)       -179.9304         estimate D2E/DX2                !
 ! D128  D(31,30,32,33)          0.3868         estimate D2E/DX2                !
 ! D129  D(20,32,33,21)          1.6676         estimate D2E/DX2                !
 ! D130  D(20,32,33,34)       -176.222          estimate D2E/DX2                !
 ! D131  D(30,32,33,21)       -178.6292         estimate D2E/DX2                !
 ! D132  D(30,32,33,34)          3.4812         estimate D2E/DX2                !
 ! D133  D(21,33,34,23)          0.4454         estimate D2E/DX2                !
 ! D134  D(21,33,34,35)       -176.5199         estimate D2E/DX2                !
 ! D135  D(32,33,34,23)        178.5321         estimate D2E/DX2                !
 ! D136  D(32,33,34,35)          1.5668         estimate D2E/DX2                !
 ! D137  D(6,36,37,39)        -179.4319         estimate D2E/DX2                !
 ! D138  D(6,36,37,42)           2.2195         estimate D2E/DX2                !
 ! D139  D(38,36,37,39)          0.7742         estimate D2E/DX2                !
 ! D140  D(38,36,37,42)       -177.5744         estimate D2E/DX2                !
 ! D141  D(6,36,38,40)        -179.8674         estimate D2E/DX2                !
 ! D142  D(6,36,38,43)          -0.2821         estimate D2E/DX2                !
 ! D143  D(37,36,38,40)         -0.0718         estimate D2E/DX2                !
 ! D144  D(37,36,38,43)        179.5135         estimate D2E/DX2                !
 ! D145  D(36,37,39,41)         -0.91           estimate D2E/DX2                !
 ! D146  D(36,37,39,44)       -179.9365         estimate D2E/DX2                !
 ! D147  D(42,37,39,41)        177.446          estimate D2E/DX2                !
 ! D148  D(42,37,39,44)         -1.5804         estimate D2E/DX2                !
 ! D149  D(36,38,40,41)         -0.5217         estimate D2E/DX2                !
 ! D150  D(36,38,40,45)        179.9163         estimate D2E/DX2                !
 ! D151  D(43,38,40,41)        179.9009         estimate D2E/DX2                !
 ! D152  D(43,38,40,45)          0.3389         estimate D2E/DX2                !
 ! D153  D(37,39,41,40)          0.3303         estimate D2E/DX2                !
 ! D154  D(37,39,41,56)       -178.409          estimate D2E/DX2                !
 ! D155  D(44,39,41,40)        179.3512         estimate D2E/DX2                !
 ! D156  D(44,39,41,56)          0.6119         estimate D2E/DX2                !
 ! D157  D(38,40,41,39)          0.3928         estimate D2E/DX2                !
 ! D158  D(38,40,41,56)        179.1389         estimate D2E/DX2                !
 ! D159  D(45,40,41,39)        179.9526         estimate D2E/DX2                !
 ! D160  D(45,40,41,56)         -1.3013         estimate D2E/DX2                !
 ! D161  D(39,41,56,57)        -16.2654         estimate D2E/DX2                !
 ! D162  D(39,41,56,58)        103.6206         estimate D2E/DX2                !
 ! D163  D(39,41,56,59)       -137.0171         estimate D2E/DX2                !
 ! D164  D(40,41,56,57)        165.0309         estimate D2E/DX2                !
 ! D165  D(40,41,56,58)        -75.0831         estimate D2E/DX2                !
 ! D166  D(40,41,56,59)         44.2793         estimate D2E/DX2                !
 ! D167  D(23,46,47,49)        178.9935         estimate D2E/DX2                !
 ! D168  D(23,46,47,52)         -2.316          estimate D2E/DX2                !
 ! D169  D(48,46,47,49)         -0.8053         estimate D2E/DX2                !
 ! D170  D(48,46,47,52)        177.8852         estimate D2E/DX2                !
 ! D171  D(23,46,48,50)       -179.7233         estimate D2E/DX2                !
 ! D172  D(23,46,48,53)          0.1111         estimate D2E/DX2                !
 ! D173  D(47,46,48,50)          0.0773         estimate D2E/DX2                !
 ! D174  D(47,46,48,53)        179.9117         estimate D2E/DX2                !
 ! D175  D(46,47,49,51)          0.809          estimate D2E/DX2                !
 ! D176  D(46,47,49,54)       -179.9768         estimate D2E/DX2                !
 ! D177  D(52,47,49,51)       -177.8859         estimate D2E/DX2                !
 ! D178  D(52,47,49,54)          1.3283         estimate D2E/DX2                !
 ! D179  D(46,48,50,51)          0.6736         estimate D2E/DX2                !
 ! D180  D(46,48,50,55)        179.9156         estimate D2E/DX2                !
 ! D181  D(53,48,50,51)       -179.1574         estimate D2E/DX2                !
 ! D182  D(53,48,50,55)          0.0847         estimate D2E/DX2                !
 ! D183  D(47,49,51,50)         -0.0813         estimate D2E/DX2                !
 ! D184  D(47,49,51,60)       -179.9388         estimate D2E/DX2                !
 ! D185  D(54,49,51,50)       -179.2915         estimate D2E/DX2                !
 ! D186  D(54,49,51,60)          0.8511         estimate D2E/DX2                !
 ! D187  D(48,50,51,49)         -0.6688         estimate D2E/DX2                !
 ! D188  D(48,50,51,60)        179.1897         estimate D2E/DX2                !
 ! D189  D(55,50,51,49)       -179.9064         estimate D2E/DX2                !
 ! D190  D(55,50,51,60)         -0.0479         estimate D2E/DX2                !
 ! D191  D(49,51,60,61)         -3.4936         estimate D2E/DX2                !
 ! D192  D(49,51,60,62)        116.7232         estimate D2E/DX2                !
 ! D193  D(49,51,60,63)       -123.9666         estimate D2E/DX2                !
 ! D194  D(50,51,60,61)        176.6527         estimate D2E/DX2                !
 ! D195  D(50,51,60,62)        -63.1305         estimate D2E/DX2                !
 ! D196  D(50,51,60,63)         56.1797         estimate D2E/DX2                !
 --------------------------------------------------------------------------------
 Trust Radius=3.00D-01 FncErr=1.00D-07 GrdErr=1.00D-06
 Number of steps in this run=    378 maximum allowed number of steps=    378.
 GradGradGradGradGradGradGradGradGradGradGradGradGradGradGradGradGradGrad

 Leave Link  103 at Sat Oct 20 10:05:00 2018, MaxMem=   838860800 cpu:         0.3
 (Enter /soft/sl6.3/x86_64/gaussian/g09_d01/g09/l202.exe)
 Stoichiometry    C28H24Cl2FeN8(5)
 Framework group  C1[X(C28H24Cl2FeN8)]
 Deg. of freedom   183
 Full point group                 C1      NOp   1
 Largest Abelian subgroup         C1      NOp   1
 Largest concise Abelian subgroup C1      NOp   1
                         Standard orientation:                         
 ---------------------------------------------------------------------
 Center     Atomic      Atomic             Coordinates (Angstroms)
 Number     Number       Type             X           Y           Z
 ---------------------------------------------------------------------
      1         26           0       -0.019409   -2.166816    0.162471
      2         17           0       -1.994441   -3.520992    0.305483
      3          7           0       -0.152099   -2.224893   -2.080672
      4          7           0       -1.432241   -0.477959   -0.449130
      5          7           0       -2.137766    0.409870    0.172054
      6          7           0       -2.937191    0.991557   -0.747923
      7          6           0        0.514237   -3.114500   -2.823803
      8          1           0        1.225727   -3.727533   -2.281096
      9          6           0        0.313174   -3.241819   -4.194485
     10          1           0        0.873699   -3.978834   -4.755457
     11          6           0       -0.619773   -2.416274   -4.813547
     12          1           0       -0.805060   -2.491553   -5.878941
     13          6           0       -1.318372   -1.493135   -4.045366
     14          1           0       -2.054837   -0.840390   -4.497988
     15          6           0       -1.058674   -1.426235   -2.676011
     16          6           0       -1.743741   -0.494450   -1.778957
     17          6           0       -2.720209    0.455114   -1.979136
     18          1           0       -3.239200    0.795101   -2.856906
     19         17           0        1.976176   -3.482459    0.227958
     20          7           0        0.063813   -1.836080    2.385563
     21          7           0        1.389149   -0.391073    0.503657
     22          7           0        2.137476    0.354368   -0.242237
     23          7           0        2.932569    1.066734    0.584929
     24          6           0       -0.626083   -2.579306    3.257017
     25          1           0       -1.319983   -3.284379    2.811764
     26          6           0       -0.469589   -2.452164    4.633635
     27          1           0       -1.046602   -3.078660    5.301915
     28          6           0        0.439041   -1.518149    5.120485
     29          1           0        0.588139   -1.394797    6.187098
     30          6           0        1.158708   -0.743584    4.219161
     31          1           0        1.874300   -0.009067    4.568114
     32          6           0        0.946720   -0.932654    2.852927
     33          6           0        1.664093   -0.177135    1.824619
     34          6           0        2.668776    0.762474    1.884066
     35          1           0        3.223307    1.189582    2.700063
     36          6           0       -3.852864    2.015776   -0.366105
     37          6           0       -5.057427    2.168628   -1.047149
     38          6           0       -3.532677    2.859215    0.697507
     39          6           0       -5.934100    3.181365   -0.668598
     40          6           0       -4.426657    3.853966    1.069505
     41          6           0       -5.639829    4.038408    0.394528
     42          1           0       -5.325812    1.490369   -1.847852
     43          1           0       -2.596384    2.721873    1.220959
     44          1           0       -6.870895    3.293278   -1.203366
     45          1           0       -4.172341    4.505924    1.898565
     46          6           0        3.906326    1.965089    0.057903
     47          6           0        4.222234    3.135319    0.741893
     48          6           0        4.540124    1.656348   -1.145914
     49          6           0        5.190751    3.990811    0.223393
     50          6           0        5.491855    2.529488   -1.654073
     51          6           0        5.841126    3.706846   -0.979497
     52          1           0        3.705553    3.391655    1.659031
     53          1           0        4.282314    0.741474   -1.662290
     54          1           0        5.432629    4.900902    0.761339
     55          1           0        5.982705    2.283888   -2.589902
     56          6           0       -6.607367    5.112624    0.825703
     57          1           0       -7.362023    5.301606    0.059994
     58          1           0       -7.131017    4.821531    1.742303
     59          1           0       -6.090537    6.053460    1.031796
     60          6           0        6.891673    4.632598   -1.541349
     61          1           0        7.002638    5.528533   -0.928159
     62          1           0        7.866388    4.137480   -1.590309
     63          1           0        6.637607    4.948792   -2.557207
 ---------------------------------------------------------------------
 Rotational constants (GHZ):      0.0761144      0.0583921      0.0499615
 Leave Link  202 at Sat Oct 20 10:05:00 2018, MaxMem=   838860800 cpu:         0.2
 (Enter /soft/sl6.3/x86_64/gaussian/g09_d01/g09/l301.exe)
 Standard basis: 6-311G(d,p) (5D, 7F)
 Ernie: Thresh=  0.10000D-02 Tol=  0.10000D-05 Strict=F.
 There are   934 symmetry adapted cartesian basis functions of A   symmetry.
 There are   890 symmetry adapted basis functions of A   symmetry.
   890 basis functions,  1523 primitive gaussians,   934 cartesian basis functions
   156 alpha electrons      152 beta electrons
       nuclear repulsion energy      5228.2532533869 Hartrees.
 IExCor=  402 DFT=T Ex+Corr=B3LYP ExCW=0 ScaHFX=  0.200000
 ScaDFX=  0.800000  0.720000  1.000000  0.810000 ScalE2=  1.000000  1.000000
 IRadAn=      0 IRanWt=     -1 IRanGd=            0 ICorTp=0 IEmpDi=  4
 NAtoms=   63 NActive=   63 NUniq=   63 SFac= 1.00D+00 NAtFMM=   60 NAOKFM=T Big=T
 Integral buffers will be    131072 words long.
 Raffenetti 2 integral format.
 Two-electron integral symmetry is turned on.
 Leave Link  301 at Sat Oct 20 10:05:00 2018, MaxMem=   838860800 cpu:         1.0
 (Enter /soft/sl6.3/x86_64/gaussian/g09_d01/g09/l302.exe)
 NPDir=0 NMtPBC=     1 NCelOv=     1 NCel=       1 NClECP=     1 NCelD=      1
         NCelK=      1 NCelE2=     1 NClLst=     1 CellRange=     0.0.
 One-electron integrals computed using PRISM.
 NBasis=   890 RedAO= T EigKep=  1.65D-04  NBF=   890
 NBsUse=   890 1.00D-06 EigRej= -1.00D+00 NBFU=   890
 Precomputing XC quadrature grid using
 IXCGrd= 4 IRadAn=           0 IRanWt=          -1 IRanGd=           0 AccXCQ= 0.00D+00.
 Generated NRdTot=       0 NPtTot=           0 NUsed=           0 NTot=          32
 NSgBfM=   838   839   839   839   841 MxSgAt=    63 MxSgA2=    63.
 Leave Link  302 at Sat Oct 20 10:05:03 2018, MaxMem=   838860800 cpu:        48.8
 (Enter /soft/sl6.3/x86_64/gaussian/g09_d01/g09/l303.exe)
 DipDrv:  MaxL=1.
 Leave Link  303 at Sat Oct 20 10:05:03 2018, MaxMem=   838860800 cpu:         3.3
 (Enter /soft/sl6.3/x86_64/gaussian/g09_d01/g09/l401.exe)
 ExpMin= 4.19D-02 ExpMax= 2.58D+05 ExpMxC= 8.89D+03 IAcc=2 IRadAn=         4 AccDes= 0.00D+00
 Harris functional with IExCor=  402 and IRadAn=       4 diagonalized for initial guess.
 HarFok:  IExCor=  402 AccDes= 0.00D+00 IRadAn=         4 IDoV= 1 UseB2=F ITyADJ=14
 ICtDFT=  3500011 ScaDFX=  1.000000  1.000000  1.000000  1.000000
 FoFCou: FMM=F IPFlag=           0 FMFlag=      100000 FMFlg1=        2001
         NFxFlg=           0 DoJE=T BraDBF=F KetDBF=T FulRan=T
         wScrn=  0.000000 ICntrl=     500 IOpCl=  0 I1Cent=   200000004 NGrid=           0
         NMat0=    1 NMatS0=      1 NMatT0=    0 NMatD0=    1 NMtDS0=    0 NMtDT0=    0
 Petite list used in FoFCou.
 Harris En= -3703.77130248416    
 JPrj=0 DoOrth=F DoCkMO=F.
 Initial guess <Sx>= 0.0000 <Sy>= 0.0000 <Sz>= 2.0000 <S**2>= 6.0000 S= 2.0000
 Leave Link  401 at Sat Oct 20 10:05:09 2018, MaxMem=   838860800 cpu:        93.2
 (Enter /soft/sl6.3/x86_64/gaussian/g09_d01/g09/l502.exe)
 UHF open shell SCF:
 Using DIIS extrapolation, IDIIS=  1040.
 Integral symmetry usage will be decided dynamically.
 IVT=     2657500 IEndB=     2657500 NGot=   838860800 MDV=   837093231
 LenX=   837093231 LenY=   836219941
 Requested convergence on RMS density matrix=1.00D-08 within 128 cycles.
 Requested convergence on MAX density matrix=1.00D-06.
 Requested convergence on             energy=1.00D-06.
 No special actions if energy rises.
 Fock matrices will be formed incrementally for  20 cycles.

 Cycle   1  Pass 1  IDiag  1:
 FoFJK:  IHMeth= 1 ICntrl=       0 DoSepK=F KAlg= 0 I1Cent=   0 FoldK=F
 IRaf= 580000000 NMat=   1 IRICut=       1 DoRegI=T DoRafI=F ISym2E= 0.
 FoFCou: FMM=T IPFlag=           0 FMFlag=      100000 FMFlg1=        2001
         NFxFlg=           0 DoJE=F BraDBF=F KetDBF=F FulRan=T
         wScrn=  0.000000 ICntrl=       0 IOpCl=  1 I1Cent=           0 NGrid=           0
         NMat0=    1 NMatS0=      1 NMatT0=    0 NMatD0=    1 NMtDS0=    0 NMtDT0=    0
 Symmetry not used in FoFCou.
 FMM levels:  10  Number of levels for PrismC:   9
 E= -3703.23469651044    
 DIIS: error= 3.47D-02 at cycle   1 NSaved=   1.
 NSaved= 1 IEnMin= 1 EnMin= -3703.23469651044     IErMin= 1 ErrMin= 3.47D-02
 ErrMax= 3.47D-02  0.00D+00 EMaxC= 1.00D-01 BMatC= 4.41D+00 BMatP= 4.41D+00
 IDIUse=3 WtCom= 6.53D-01 WtEn= 3.47D-01
 Coeff-Com:  0.100D+01
 Coeff-En:   0.100D+01
 Coeff:      0.100D+01
 Gap=     0.201 Goal=   None    Shift=    0.000
 Gap=     0.122 Goal=   None    Shift=    0.000
 GapD=    0.122 DampG=1.000 DampE=0.250 DampFc=0.2500 IDamp=-1.
 Damping current iteration by 2.50D-01
 RMSDP=1.95D-03 MaxDP=1.23D-01              OVMax= 3.10D-01

 Cycle   2  Pass 1  IDiag  1:
 RMSU=  4.86D-04    CP:  9.95D-01
 E= -3703.52144959598     Delta-E=       -0.286753085547 Rises=F Damp=T
 DIIS: error= 2.32D-02 at cycle   2 NSaved=   2.
 NSaved= 2 IEnMin= 2 EnMin= -3703.52144959598     IErMin= 2 ErrMin= 2.32D-02
 ErrMax= 2.32D-02  0.00D+00 EMaxC= 1.00D-01 BMatC= 1.51D+00 BMatP= 4.41D+00
 IDIUse=3 WtCom= 7.68D-01 WtEn= 2.32D-01
 Coeff-Com: -0.952D+00 0.195D+01
 Coeff-En:   0.000D+00 0.100D+01
 Coeff:     -0.732D+00 0.173D+01
 Gap=     0.158 Goal=   None    Shift=    0.000
 Gap=     0.117 Goal=   None    Shift=    0.000
 RMSDP=8.41D-04 MaxDP=4.24D-02 DE=-2.87D-01 OVMax= 2.66D-01

 Cycle   3  Pass 1  IDiag  1:
 RMSU=  8.00D-04    CP:  9.86D-01  1.52D+00
 E= -3703.96615360048     Delta-E=       -0.444704004502 Rises=F Damp=F
 DIIS: error= 1.67D-02 at cycle   3 NSaved=   3.
 NSaved= 3 IEnMin= 3 EnMin= -3703.96615360048     IErMin= 3 ErrMin= 1.67D-02
 ErrMax= 1.67D-02  0.00D+00 EMaxC= 1.00D-01 BMatC= 4.12D-01 BMatP= 1.51D+00
 IDIUse=3 WtCom= 8.33D-01 WtEn= 1.67D-01
 Coeff-Com: -0.535D+00 0.954D+00 0.581D+00
 Coeff-En:   0.000D+00 0.000D+00 0.100D+01
 Coeff:     -0.446D+00 0.795D+00 0.651D+00
 Gap=     0.149 Goal=   None    Shift=    0.000
 Gap=     0.110 Goal=   None    Shift=    0.000
 RMSDP=6.57D-04 MaxDP=3.88D-02 DE=-4.45D-01 OVMax= 1.10D-01

 Cycle   4  Pass 1  IDiag  1:
 RMSU=  4.36D-04    CP:  9.88D-01  1.86D+00  4.23D-01
 E= -3704.00893841261     Delta-E=       -0.042784812127 Rises=F Damp=F
 DIIS: error= 1.44D-02 at cycle   4 NSaved=   4.
 NSaved= 4 IEnMin= 4 EnMin= -3704.00893841261     IErMin= 4 ErrMin= 1.44D-02
 ErrMax= 1.44D-02  0.00D+00 EMaxC= 1.00D-01 BMatC= 2.65D-01 BMatP= 4.12D-01
 IDIUse=3 WtCom= 8.56D-01 WtEn= 1.44D-01
 Coeff-Com: -0.155D+00 0.264D+00 0.448D+00 0.444D+00
 Coeff-En:   0.000D+00 0.000D+00 0.403D+00 0.597D+00
 Coeff:     -0.133D+00 0.226D+00 0.441D+00 0.466D+00
 Gap=     0.133 Goal=   None    Shift=    0.000
 Gap=     0.091 Goal=   None    Shift=    0.000
 RMSDP=2.81D-04 MaxDP=1.50D-02 DE=-4.28D-02 OVMax= 5.30D-02

 Cycle   5  Pass 1  IDiag  1:
 RMSU=  1.26D-04    CP:  9.87D-01  1.76D+00  6.25D-01  5.76D-01
 E= -3704.07209262549     Delta-E=       -0.063154212874 Rises=F Damp=F
 DIIS: error= 2.17D-03 at cycle   5 NSaved=   5.
 NSaved= 5 IEnMin= 5 EnMin= -3704.07209262549     IErMin= 5 ErrMin= 2.17D-03
 ErrMax= 2.17D-03  0.00D+00 EMaxC= 1.00D-01 BMatC= 1.29D-02 BMatP= 2.65D-01
 IDIUse=3 WtCom= 9.78D-01 WtEn= 2.17D-02
 Coeff-Com: -0.327D-01 0.499D-01 0.208D+00 0.270D+00 0.505D+00
 Coeff-En:   0.000D+00 0.000D+00 0.000D+00 0.000D+00 0.100D+01
 Coeff:     -0.319D-01 0.488D-01 0.203D+00 0.264D+00 0.515D+00
 Gap=     0.135 Goal=   None    Shift=    0.000
 Gap=     0.097 Goal=   None    Shift=    0.000
 RMSDP=8.23D-05 MaxDP=5.72D-03 DE=-6.32D-02 OVMax= 1.72D-02

 Cycle   6  Pass 1  IDiag  1:
 RMSU=  6.38D-05    CP:  9.87D-01  1.73D+00  6.41D-01  6.44D-01  7.03D-01
 E= -3704.07426650142     Delta-E=       -0.002173875931 Rises=F Damp=F
 DIIS: error= 1.06D-03 at cycle   6 NSaved=   6.
 NSaved= 6 IEnMin= 6 EnMin= -3704.07426650142     IErMin= 6 ErrMin= 1.06D-03
 ErrMax= 1.06D-03  0.00D+00 EMaxC= 1.00D-01 BMatC= 1.88D-03 BMatP= 1.29D-02
 IDIUse=3 WtCom= 9.89D-01 WtEn= 1.06D-02
 Coeff-Com:  0.277D-02-0.640D-02 0.500D-01 0.838D-01 0.319D+00 0.551D+00
 Coeff-En:   0.000D+00 0.000D+00 0.000D+00 0.000D+00 0.846D-01 0.915D+00
 Coeff:      0.274D-02-0.633D-02 0.495D-01 0.829D-01 0.316D+00 0.555D+00
 Gap=     0.130 Goal=   None    Shift=    0.000
 Gap=     0.091 Goal=   None    Shift=    0.000
 RMSDP=3.10D-05 MaxDP=1.66D-03 DE=-2.17D-03 OVMax= 8.81D-03

 Cycle   7  Pass 1  IDiag  1:
 RMSU=  1.72D-05    CP:  9.87D-01  1.74D+00  6.47D-01  6.42D-01  7.48D-01
                    CP:  6.28D-01
 E= -3704.07455580597     Delta-E=       -0.000289304557 Rises=F Damp=F
 DIIS: error= 4.05D-04 at cycle   7 NSaved=   7.
 NSaved= 7 IEnMin= 7 EnMin= -3704.07455580597     IErMin= 7 ErrMin= 4.05D-04
 ErrMax= 4.05D-04  0.00D+00 EMaxC= 1.00D-01 BMatC= 3.30D-04 BMatP= 1.88D-03
 IDIUse=3 WtCom= 9.96D-01 WtEn= 4.05D-03
 Coeff-Com:  0.593D-02-0.108D-01 0.567D-02 0.188D-01 0.136D+00 0.361D+00
 Coeff-Com:  0.483D+00
 Coeff-En:   0.000D+00 0.000D+00 0.000D+00 0.000D+00 0.000D+00 0.610D-01
 Coeff-En:   0.939D+00
 Coeff:      0.590D-02-0.107D-01 0.565D-02 0.187D-01 0.136D+00 0.360D+00
 Coeff:      0.485D+00
 Gap=     0.131 Goal=   None    Shift=    0.000
 Gap=     0.093 Goal=   None    Shift=    0.000
 RMSDP=1.26D-05 MaxDP=1.59D-03 DE=-2.89D-04 OVMax= 3.11D-03

 Cycle   8  Pass 1  IDiag  1:
 RMSU=  7.14D-06    CP:  9.87D-01  1.74D+00  6.45D-01  6.52D-01  7.82D-01
                    CP:  6.93D-01  5.92D-01
 E= -3704.07461142773     Delta-E=       -0.000055621758 Rises=F Damp=F
 DIIS: error= 1.00D-04 at cycle   8 NSaved=   8.
 NSaved= 8 IEnMin= 8 EnMin= -3704.07461142773     IErMin= 8 ErrMin= 1.00D-04
 ErrMax= 1.00D-04  0.00D+00 EMaxC= 1.00D-01 BMatC= 2.54D-05 BMatP= 3.30D-04
 IDIUse=3 WtCom= 9.99D-01 WtEn= 1.00D-03
 Coeff-Com:  0.301D-02-0.491D-02-0.800D-02-0.723D-02 0.995D-02 0.948D-01
 Coeff-Com:  0.242D+00 0.670D+00
 Coeff-En:   0.000D+00 0.000D+00 0.000D+00 0.000D+00 0.000D+00 0.000D+00
 Coeff-En:   0.000D+00 0.100D+01
 Coeff:      0.301D-02-0.490D-02-0.799D-02-0.722D-02 0.994D-02 0.947D-01
 Coeff:      0.242D+00 0.670D+00
 Gap=     0.131 Goal=   None    Shift=    0.000
 Gap=     0.092 Goal=   None    Shift=    0.000
 RMSDP=3.66D-06 MaxDP=2.06D-04 DE=-5.56D-05 OVMax= 8.97D-04

 Cycle   9  Pass 1  IDiag  1:
 RMSU=  2.55D-06    CP:  9.87D-01  1.74D+00  6.46D-01  6.54D-01  7.85D-01
                    CP:  7.11D-01  7.03D-01  8.33D-01
 E= -3704.07461573306     Delta-E=       -0.000004305326 Rises=F Damp=F
 DIIS: error= 5.74D-05 at cycle   9 NSaved=   9.
 NSaved= 9 IEnMin= 9 EnMin= -3704.07461573306     IErMin= 9 ErrMin= 5.74D-05
 ErrMax= 5.74D-05  0.00D+00 EMaxC= 1.00D-01 BMatC= 8.81D-06 BMatP= 2.54D-05
 IDIUse=1 WtCom= 1.00D+00 WtEn= 0.00D+00
 Coeff-Com:  0.122D-02-0.188D-02-0.563D-02-0.670D-02-0.998D-02 0.221D-01
 Coeff-Com:  0.986D-01 0.444D+00 0.458D+00
 Coeff:      0.122D-02-0.188D-02-0.563D-02-0.670D-02-0.998D-02 0.221D-01
 Coeff:      0.986D-01 0.444D+00 0.458D+00
 Gap=     0.131 Goal=   None    Shift=    0.000
 Gap=     0.093 Goal=   None    Shift=    0.000
 RMSDP=2.34D-06 MaxDP=2.64D-04 DE=-4.31D-06 OVMax= 4.39D-04

 Cycle  10  Pass 1  IDiag  1:
 RMSU=  1.34D-06    CP:  9.87D-01  1.74D+00  6.45D-01  6.55D-01  7.90D-01
                    CP:  7.22D-01  7.01D-01  9.59D-01  5.92D-01
 E= -3704.07461735148     Delta-E=       -0.000001618424 Rises=F Damp=F
 DIIS: error= 3.20D-05 at cycle  10 NSaved=  10.
 NSaved=10 IEnMin=10 EnMin= -3704.07461735148     IErMin=10 ErrMin= 3.20D-05
 ErrMax= 3.20D-05  0.00D+00 EMaxC= 1.00D-01 BMatC= 1.40D-06 BMatP= 8.81D-06
 IDIUse=1 WtCom= 1.00D+00 WtEn= 0.00D+00
 Coeff-Com:  0.158D-03-0.181D-03-0.201D-02-0.279D-02-0.816D-02-0.396D-02
 Coeff-Com:  0.122D-01 0.149D+00 0.306D+00 0.550D+00
 Coeff:      0.158D-03-0.181D-03-0.201D-02-0.279D-02-0.816D-02-0.396D-02
 Coeff:      0.122D-01 0.149D+00 0.306D+00 0.550D+00
 Gap=     0.131 Goal=   None    Shift=    0.000
 Gap=     0.093 Goal=   None    Shift=    0.000
 RMSDP=1.03D-06 MaxDP=5.25D-05 DE=-1.62D-06 OVMax= 2.51D-04

 Cycle  11  Pass 1  IDiag  1:
 RMSU=  6.24D-07    CP:  9.87D-01  1.74D+00  6.46D-01  6.55D-01  7.88D-01
                    CP:  7.21D-01  7.18D-01  9.57D-01  7.38D-01  6.45D-01
 E= -3704.07461773076     Delta-E=       -0.000000379274 Rises=F Damp=F
 DIIS: error= 1.24D-05 at cycle  11 NSaved=  11.
 NSaved=11 IEnMin=11 EnMin= -3704.07461773076     IErMin=11 ErrMin= 1.24D-05
 ErrMax= 1.24D-05  0.00D+00 EMaxC= 1.00D-01 BMatC= 2.89D-07 BMatP= 1.40D-06
 IDIUse=1 WtCom= 1.00D+00 WtEn= 0.00D+00
 Coeff-Com: -0.198D-03 0.336D-03 0.157D-03-0.302D-04-0.259D-02-0.747D-02
 Coeff-Com: -0.165D-01-0.142D-01 0.751D-01 0.349D+00 0.616D+00
 Coeff:     -0.198D-03 0.336D-03 0.157D-03-0.302D-04-0.259D-02-0.747D-02
 Coeff:     -0.165D-01-0.142D-01 0.751D-01 0.349D+00 0.616D+00
 Gap=     0.131 Goal=   None    Shift=    0.000
 Gap=     0.093 Goal=   None    Shift=    0.000
 RMSDP=4.57D-07 MaxDP=2.65D-05 DE=-3.79D-07 OVMax= 2.02D-04

 Cycle  12  Pass 1  IDiag  1:
 RMSU=  3.12D-07    CP:  9.87D-01  1.74D+00  6.45D-01  6.55D-01  7.89D-01
                    CP:  7.22D-01  7.19D-01  9.77D-01  7.85D-01  8.09D-01
                    CP:  1.01D+00
 E= -3704.07461785565     Delta-E=       -0.000000124897 Rises=F Damp=F
 DIIS: error= 6.84D-06 at cycle  12 NSaved=  12.
 NSaved=12 IEnMin=12 EnMin= -3704.07461785565     IErMin=12 ErrMin= 6.84D-06
 ErrMax= 6.84D-06  0.00D+00 EMaxC= 1.00D-01 BMatC= 6.05D-08 BMatP= 2.89D-07
 IDIUse=1 WtCom= 1.00D+00 WtEn= 0.00D+00
 Coeff-Com: -0.139D-03 0.214D-03 0.529D-03 0.619D-03 0.454D-03-0.322D-02
 Coeff-Com: -0.116D-01-0.399D-01-0.286D-01 0.670D-01 0.324D+00 0.691D+00
 Coeff:     -0.139D-03 0.214D-03 0.529D-03 0.619D-03 0.454D-03-0.322D-02
 Coeff:     -0.116D-01-0.399D-01-0.286D-01 0.670D-01 0.324D+00 0.691D+00
 Gap=     0.131 Goal=   None    Shift=    0.000
 Gap=     0.093 Goal=   None    Shift=    0.000
 RMSDP=3.08D-07 MaxDP=2.77D-05 DE=-1.25D-07 OVMax= 2.09D-04

 Cycle  13  Pass 1  IDiag  1:
 RMSU=  1.97D-07    CP:  9.87D-01  1.74D+00  6.45D-01  6.55D-01  7.90D-01
                    CP:  7.22D-01  7.21D-01  9.85D-01  8.14D-01  8.89D-01
                    CP:  1.28D+00  1.25D+00
 E= -3704.07461790674     Delta-E=       -0.000000051088 Rises=F Damp=F
 DIIS: error= 4.92D-06 at cycle  13 NSaved=  13.
 NSaved=13 IEnMin=13 EnMin= -3704.07461790674     IErMin=13 ErrMin= 4.92D-06
 ErrMax= 4.92D-06  0.00D+00 EMaxC= 1.00D-01 BMatC= 2.96D-08 BMatP= 6.05D-08
 IDIUse=1 WtCom= 1.00D+00 WtEn= 0.00D+00
 Coeff-Com:  0.512D-05-0.187D-04 0.243D-03 0.379D-03 0.143D-02 0.127D-02
 Coeff-Com:  0.943D-04-0.193D-01-0.533D-01-0.115D+00-0.631D-01 0.471D+00
 Coeff-Com:  0.776D+00
 Coeff:      0.512D-05-0.187D-04 0.243D-03 0.379D-03 0.143D-02 0.127D-02
 Coeff:      0.943D-04-0.193D-01-0.533D-01-0.115D+00-0.631D-01 0.471D+00
 Coeff:      0.776D+00
 Gap=     0.131 Goal=   None    Shift=    0.000
 Gap=     0.093 Goal=   None    Shift=    0.000
 RMSDP=3.28D-07 MaxDP=3.74D-05 DE=-5.11D-08 OVMax= 2.68D-04

 Cycle  14  Pass 1  IDiag  1:
 RMSU=  1.43D-07    CP:  9.87D-01  1.74D+00  6.45D-01  6.55D-01  7.90D-01
                    CP:  7.22D-01  7.23D-01  9.89D-01  8.40D-01  9.62D-01
                    CP:  1.55D+00  1.88D+00  1.29D+00
 E= -3704.07461794666     Delta-E=       -0.000000039923 Rises=F Damp=F
 DIIS: error= 2.84D-06 at cycle  14 NSaved=  14.
 NSaved=14 IEnMin=14 EnMin= -3704.07461794666     IErMin=14 ErrMin= 2.84D-06
 ErrMax= 2.84D-06  0.00D+00 EMaxC= 1.00D-01 BMatC= 1.11D-08 BMatP= 2.96D-08
 IDIUse=1 WtCom= 1.00D+00 WtEn= 0.00D+00
 Coeff-Com:  0.474D-04-0.790D-04-0.226D-04 0.191D-04 0.687D-03 0.180D-02
 Coeff-Com:  0.390D-02 0.218D-02-0.198D-01-0.887D-01-0.140D+00 0.322D-01
 Coeff-Com:  0.446D+00 0.762D+00
 Coeff:      0.474D-04-0.790D-04-0.226D-04 0.191D-04 0.687D-03 0.180D-02
 Coeff:      0.390D-02 0.218D-02-0.198D-01-0.887D-01-0.140D+00 0.322D-01
 Coeff:      0.446D+00 0.762D+00
 Gap=     0.131 Goal=   None    Shift=    0.000
 Gap=     0.093 Goal=   None    Shift=    0.000
 RMSDP=2.69D-07 MaxDP=3.62D-05 DE=-3.99D-08 OVMax= 2.45D-04

 Cycle  15  Pass 1  IDiag  1:
 RMSU=  8.91D-08    CP:  9.87D-01  1.74D+00  6.45D-01  6.55D-01  7.90D-01
                    CP:  7.22D-01  7.25D-01  9.91D-01  8.59D-01  9.99D-01
                    CP:  1.75D+00  2.33D+00  1.93D+00  1.51D+00
 E= -3704.07461796878     Delta-E=       -0.000000022112 Rises=F Damp=F
 DIIS: error= 2.82D-06 at cycle  15 NSaved=  15.
 NSaved=15 IEnMin=15 EnMin= -3704.07461796878     IErMin=15 ErrMin= 2.82D-06
 ErrMax= 2.82D-06  0.00D+00 EMaxC= 1.00D-01 BMatC= 5.98D-09 BMatP= 1.11D-08
 IDIUse=1 WtCom= 1.00D+00 WtEn= 0.00D+00
 Coeff-Com:  0.215D-04-0.316D-04-0.104D-03-0.136D-03-0.190D-03 0.577D-03
 Coeff-Com:  0.204D-02 0.915D-02 0.977D-02-0.420D-02-0.618D-01-0.184D+00
 Coeff-Com: -0.438D-01 0.482D+00 0.791D+00
 Coeff:      0.215D-04-0.316D-04-0.104D-03-0.136D-03-0.190D-03 0.577D-03
 Coeff:      0.204D-02 0.915D-02 0.977D-02-0.420D-02-0.618D-01-0.184D+00
 Coeff:     -0.438D-01 0.482D+00 0.791D+00
 Gap=     0.131 Goal=   None    Shift=    0.000
 Gap=     0.093 Goal=   None    Shift=    0.000
 RMSDP=2.61D-07 MaxDP=3.97D-05 DE=-2.21D-08 OVMax= 2.56D-04

 Cycle  16  Pass 1  IDiag  1:
 RMSU=  6.25D-08    CP:  9.87D-01  1.74D+00  6.45D-01  6.55D-01  7.90D-01
                    CP:  7.22D-01  7.26D-01  9.92D-01  8.72D-01  1.03D+00
                    CP:  1.91D+00  2.76D+00  2.53D+00  2.36D+00  1.59D+00
 E= -3704.07461798603     Delta-E=       -0.000000017253 Rises=F Damp=F
 DIIS: error= 2.73D-06 at cycle  16 NSaved=  16.
 NSaved=16 IEnMin=16 EnMin= -3704.07461798603     IErMin=16 ErrMin= 2.73D-06
 ErrMax= 2.73D-06  0.00D+00 EMaxC= 1.00D-01 BMatC= 3.81D-09 BMatP= 5.98D-09
 IDIUse=1 WtCom= 1.00D+00 WtEn= 0.00D+00
 Coeff-Com: -0.194D-05 0.553D-05-0.603D-04-0.917D-04-0.338D-03-0.148D-03
 Coeff-Com:  0.403D-04 0.515D-02 0.113D-01 0.243D-01 0.415D-03-0.124D+00
 Coeff-Com: -0.155D+00 0.798D-01 0.487D+00 0.671D+00
 Coeff:     -0.194D-05 0.553D-05-0.603D-04-0.917D-04-0.338D-03-0.148D-03
 Coeff:      0.403D-04 0.515D-02 0.113D-01 0.243D-01 0.415D-03-0.124D+00
 Coeff:     -0.155D+00 0.798D-01 0.487D+00 0.671D+00
 Gap=     0.131 Goal=   None    Shift=    0.000
 Gap=     0.093 Goal=   None    Shift=    0.000
 RMSDP=1.95D-07 MaxDP=3.18D-05 DE=-1.73D-08 OVMax= 1.96D-04

 Cycle  17  Pass 1  IDiag  1:
 RMSU=  3.78D-08    CP:  9.87D-01  1.74D+00  6.45D-01  6.55D-01  7.90D-01
                    CP:  7.22D-01  7.26D-01  9.94D-01  8.81D-01  1.06D+00
                    CP:  2.01D+00  3.00D+00  2.98D+00  3.00D+00  2.39D+00
                    CP:  1.56D+00
 E= -3704.07461799760     Delta-E=       -0.000000011574 Rises=F Damp=F
 DIIS: error= 2.68D-06 at cycle  17 NSaved=  17.
 NSaved=17 IEnMin=17 EnMin= -3704.07461799760     IErMin=17 ErrMin= 2.68D-06
 ErrMax= 2.68D-06  0.00D+00 EMaxC= 1.00D-01 BMatC= 2.88D-09 BMatP= 3.81D-09
 IDIUse=1 WtCom= 1.00D+00 WtEn= 0.00D+00
 Coeff-Com: -0.112D-04 0.175D-04 0.174D-04 0.187D-04-0.994D-04-0.438D-03
 Coeff-Com: -0.112D-02-0.207D-02 0.152D-02 0.178D-01 0.351D-01 0.257D-01
 Coeff-Com: -0.750D-01-0.214D+00-0.130D+00 0.408D+00 0.934D+00
 Coeff:     -0.112D-04 0.175D-04 0.174D-04 0.187D-04-0.994D-04-0.438D-03
 Coeff:     -0.112D-02-0.207D-02 0.152D-02 0.178D-01 0.351D-01 0.257D-01
 Coeff:     -0.750D-01-0.214D+00-0.130D+00 0.408D+00 0.934D+00
 Gap=     0.131 Goal=   None    Shift=    0.000
 Gap=     0.093 Goal=   None    Shift=    0.000
 RMSDP=2.66D-07 MaxDP=4.51D-05 DE=-1.16D-08 OVMax= 2.71D-04

 Cycle  18  Pass 1  IDiag  1:
 RMSU=  1.96D-07    CP:  9.87D-01  1.74D+00  6.45D-01  6.55D-01  7.90D-01
                    CP:  7.22D-01  7.27D-01  9.96D-01  8.90D-01  1.09D+00
                    CP:  2.13D+00  3.00D+00  3.00D+00  3.00D+00  3.00D+00
                    CP:  2.84D+00  3.00D+00
 E= -3704.07461801238     Delta-E=       -0.000000014781 Rises=F Damp=F
 DIIS: error= 2.59D-06 at cycle  18 NSaved=  18.
 NSaved=18 IEnMin=18 EnMin= -3704.07461801238     IErMin=18 ErrMin= 2.59D-06
 ErrMax= 2.59D-06  0.00D+00 EMaxC= 1.00D-01 BMatC= 2.50D-09 BMatP= 2.88D-09
 IDIUse=1 WtCom= 1.00D+00 WtEn= 0.00D+00
 Coeff-Com: -0.529D-05 0.708D-05 0.489D-04 0.675D-04 0.158D-03-0.154D-03
 Coeff-Com: -0.545D-03-0.401D-02-0.500D-02-0.384D-02 0.196D-01 0.794D-01
 Coeff-Com:  0.393D-01-0.154D+00-0.326D+00-0.143D+00 0.491D+00 0.101D+01
 Coeff:     -0.529D-05 0.708D-05 0.489D-04 0.675D-04 0.158D-03-0.154D-03
 Coeff:     -0.545D-03-0.401D-02-0.500D-02-0.384D-02 0.196D-01 0.794D-01
 Coeff:      0.393D-01-0.154D+00-0.326D+00-0.143D+00 0.491D+00 0.101D+01
 Gap=     0.131 Goal=   None    Shift=    0.000
 Gap=     0.093 Goal=   None    Shift=    0.000
 RMSDP=3.07D-07 MaxDP=5.33D-05 DE=-1.48D-08 OVMax= 3.14D-04

 Cycle  19  Pass 1  IDiag  1:
 RMSU=  1.54D-07    CP:  9.87D-01  1.74D+00  6.45D-01  6.55D-01  7.90D-01
                    CP:  7.21D-01  7.27D-01  9.97D-01  9.01D-01  1.12D+00
                    CP:  2.27D+00  3.00D+00  3.00D+00  3.00D+00  3.00D+00
                    CP:  3.00D+00  3.00D+00  2.23D+00
 E= -3704.07461802873     Delta-E=       -0.000000016347 Rises=F Damp=F
 DIIS: error= 2.51D-06 at cycle  19 NSaved=  19.
 NSaved=19 IEnMin=19 EnMin= -3704.07461802873     IErMin=19 ErrMin= 2.51D-06
 ErrMax= 2.51D-06  0.00D+00 EMaxC= 1.00D-01 BMatC= 2.34D-09 BMatP= 2.50D-09
 IDIUse=1 WtCom= 1.00D+00 WtEn= 0.00D+00
 Coeff-Com:  0.344D-05-0.639D-05 0.353D-04 0.517D-04 0.234D-03 0.251D-03
 Coeff-Com:  0.382D-03-0.198D-02-0.655D-02-0.198D-01-0.134D-01 0.518D-01
 Coeff-Com:  0.109D+00 0.457D-01-0.182D+00-0.515D+00-0.406D+00 0.908D+00
 Coeff-Com:  0.103D+01
 Coeff:      0.344D-05-0.639D-05 0.353D-04 0.517D-04 0.234D-03 0.251D-03
 Coeff:      0.382D-03-0.198D-02-0.655D-02-0.198D-01-0.134D-01 0.518D-01
 Coeff:      0.109D+00 0.457D-01-0.182D+00-0.515D+00-0.406D+00 0.908D+00
 Coeff:      0.103D+01
 Gap=     0.131 Goal=   None    Shift=    0.000
 Gap=     0.093 Goal=   None    Shift=    0.000
 RMSDP=4.54D-07 MaxDP=7.97D-05 DE=-1.63D-08 OVMax= 4.64D-04

 Cycle  20  Pass 1  IDiag  1:
 RMSU=  2.06D-07    CP:  9.87D-01  1.74D+00  6.45D-01  6.55D-01  7.90D-01
                    CP:  7.21D-01  7.28D-01  9.99D-01  9.16D-01  1.16D+00
                    CP:  2.47D+00  3.00D+00  3.00D+00  3.00D+00  3.00D+00
                    CP:  3.00D+00  3.00D+00  3.00D+00  2.58D+00
 E= -3704.07461805159     Delta-E=       -0.000000022859 Rises=F Damp=F
 DIIS: error= 2.36D-06 at cycle  20 NSaved=  20.
 NSaved=20 IEnMin=20 EnMin= -3704.07461805159     IErMin=20 ErrMin= 2.36D-06
 ErrMax= 2.36D-06  0.00D+00 EMaxC= 1.00D-01 BMatC= 2.13D-09 BMatP= 2.34D-09
 IDIUse=1 WtCom= 1.00D+00 WtEn= 0.00D+00
 Coeff-Com:  0.114D-04-0.172D-04-0.289D-04-0.355D-04 0.458D-04 0.549D-03
 Coeff-Com:  0.110D-02 0.326D-02-0.177D-02-0.197D-01-0.469D-01-0.501D-01
 Coeff-Com:  0.903D-01 0.280D+00 0.249D+00-0.453D+00-0.125D+01-0.356D+00
 Coeff-Com:  0.127D+01 0.128D+01
 Coeff:      0.114D-04-0.172D-04-0.289D-04-0.355D-04 0.458D-04 0.549D-03
 Coeff:      0.110D-02 0.326D-02-0.177D-02-0.197D-01-0.469D-01-0.501D-01
 Coeff:      0.903D-01 0.280D+00 0.249D+00-0.453D+00-0.125D+01-0.356D+00
 Coeff:      0.127D+01 0.128D+01
 Gap=     0.131 Goal=   None    Shift=    0.000
 Gap=     0.093 Goal=   None    Shift=    0.000
 RMSDP=8.94D-07 MaxDP=1.58D-04 DE=-2.29D-08 OVMax= 9.15D-04

 Cycle  21  Pass 1  IDiag  1:
 Restarting incremental Fock formation.
 E= -3704.07461809571     Delta-E=       -0.000000044114 Rises=F Damp=F
 DIIS: error= 2.09D-06 at cycle  21 NSaved=  20.
 NSaved=20 IEnMin=20 EnMin= -3704.07461809571     IErMin=20 ErrMin= 2.09D-06
 ErrMax= 2.09D-06  0.00D+00 EMaxC= 1.00D-01 BMatC= 1.70D-09 BMatP= 2.13D-09
 IDIUse=1 WtCom= 1.00D+00 WtEn= 0.00D+00
 Coeff-Com:  0.145D-05-0.381D-04-0.576D-04-0.146D-03 0.987D-04 0.413D-03
 Coeff-Com:  0.332D-02 0.447D-02 0.264D-02-0.200D-01-0.761D-01-0.296D-01
 Coeff-Com:  0.157D+00 0.319D+00 0.126D+00-0.557D+00-0.103D+01 0.686D-01
 Coeff-Com:  0.910D+00 0.112D+01
 Coeff:      0.145D-05-0.381D-04-0.576D-04-0.146D-03 0.987D-04 0.413D-03
 Coeff:      0.332D-02 0.447D-02 0.264D-02-0.200D-01-0.761D-01-0.296D-01
 Coeff:      0.157D+00 0.319D+00 0.126D+00-0.557D+00-0.103D+01 0.686D-01
 Coeff:      0.910D+00 0.112D+01
 Gap=     0.131 Goal=   None    Shift=    0.000
 Gap=     0.093 Goal=   None    Shift=    0.000
 RMSDP=8.92D-07 MaxDP=1.59D-04 DE=-4.41D-08 OVMax= 9.13D-04

 Cycle  22  Pass 1  IDiag  1:
 RMSU=  8.92D-07    CP:  1.00D+00
 E= -3704.07461813112     Delta-E=       -0.000000035416 Rises=F Damp=F
 DIIS: error= 1.81D-06 at cycle  22 NSaved=  20.
 NSaved=20 IEnMin=20 EnMin= -3704.07461813112     IErMin=20 ErrMin= 1.81D-06
 ErrMax= 1.81D-06  0.00D+00 EMaxC= 1.00D-01 BMatC= 1.45D-09 BMatP= 1.70D-09
 IDIUse=1 WtCom= 1.00D+00 WtEn= 0.00D+00
 Coeff-Com: -0.214D-04-0.293D-04-0.116D-03-0.344D-03-0.490D-04 0.348D-03
 Coeff-Com:  0.656D-02 0.175D-01 0.237D-01-0.164D-01-0.114D+00-0.114D+00
 Coeff-Com:  0.242D-01 0.522D+00 0.725D+00-0.408D+00-0.110D+01-0.634D+00
 Coeff-Com:  0.787D+00 0.129D+01
 Coeff:     -0.214D-04-0.293D-04-0.116D-03-0.344D-03-0.490D-04 0.348D-03
 Coeff:      0.656D-02 0.175D-01 0.237D-01-0.164D-01-0.114D+00-0.114D+00
 Coeff:      0.242D-01 0.522D+00 0.725D+00-0.408D+00-0.110D+01-0.634D+00
 Coeff:      0.787D+00 0.129D+01
 Gap=     0.131 Goal=   None    Shift=    0.000
 Gap=     0.093 Goal=   None    Shift=    0.000
 RMSDP=1.04D-06 MaxDP=1.87D-04 DE=-3.54D-08 OVMax= 1.07D-03

 Cycle  23  Pass 1  IDiag  1:
 RMSU=  5.96D-08    CP:  1.00D+00  2.17D+00
 E= -3704.07461816655     Delta-E=       -0.000000035430 Rises=F Damp=F
 DIIS: error= 1.50D-06 at cycle  23 NSaved=  20.
 NSaved=20 IEnMin=20 EnMin= -3704.07461816655     IErMin=20 ErrMin= 1.50D-06
 ErrMax= 1.50D-06  0.00D+00 EMaxC= 1.00D-01 BMatC= 1.07D-09 BMatP= 1.45D-09
 IDIUse=1 WtCom= 1.00D+00 WtEn= 0.00D+00
 Coeff-Com: -0.766D-07-0.962D-04-0.527D-03-0.697D-03-0.202D-02 0.257D-02
 Coeff-Com:  0.169D-01 0.433D-01 0.523D-01-0.816D-01-0.262D+00-0.274D+00
 Coeff-Com:  0.325D+00 0.116D+01 0.695D+00-0.923D+00-0.143D+01-0.654D+00
 Coeff-Com:  0.928D+00 0.141D+01
 Coeff:     -0.766D-07-0.962D-04-0.527D-03-0.697D-03-0.202D-02 0.257D-02
 Coeff:      0.169D-01 0.433D-01 0.523D-01-0.816D-01-0.262D+00-0.274D+00
 Coeff:      0.325D+00 0.116D+01 0.695D+00-0.923D+00-0.143D+01-0.654D+00
 Coeff:      0.928D+00 0.141D+01
 Gap=     0.131 Goal=   None    Shift=    0.000
 Gap=     0.093 Goal=   None    Shift=    0.000
 RMSDP=1.36D-06 MaxDP=2.46D-04 DE=-3.54D-08 OVMax= 1.39D-03

 Cycle  24  Pass 1  IDiag  1:
 RMSU=  6.15D-07    CP:  1.00D+00  3.00D+00  2.94D+00
 E= -3704.07461820329     Delta-E=       -0.000000036740 Rises=F Damp=F
 DIIS: error= 1.10D-06 at cycle  24 NSaved=  20.
 NSaved=20 IEnMin=20 EnMin= -3704.07461820329     IErMin=20 ErrMin= 1.10D-06
 ErrMax= 1.10D-06  0.00D+00 EMaxC= 1.00D-01 BMatC= 7.55D-10 BMatP= 1.07D-09
 IDIUse=1 WtCom= 1.00D+00 WtEn= 0.00D+00
 Coeff-Com: -0.397D-04-0.986D-05-0.505D-03-0.817D-03-0.511D-02-0.632D-02
 Coeff-Com:  0.380D-02 0.538D-01 0.719D-01-0.710D-01-0.239D+00-0.357D+00
 Coeff-Com:  0.918D-01 0.104D+01 0.542D+00-0.417D+00-0.152D+01-0.762D+00
 Coeff-Com:  0.126D+01 0.132D+01
 Coeff:     -0.397D-04-0.986D-05-0.505D-03-0.817D-03-0.511D-02-0.632D-02
 Coeff:      0.380D-02 0.538D-01 0.719D-01-0.710D-01-0.239D+00-0.357D+00
 Coeff:      0.918D-01 0.104D+01 0.542D+00-0.417D+00-0.152D+01-0.762D+00
 Coeff:      0.126D+01 0.132D+01
 Gap=     0.131 Goal=   None    Shift=    0.000
 Gap=     0.093 Goal=   None    Shift=    0.000
 RMSDP=1.74D-06 MaxDP=3.14D-04 DE=-3.67D-08 OVMax= 1.78D-03

 Cycle  25  Pass 1  IDiag  1:
 RMSU=  5.35D-07    CP:  1.00D+00  3.00D+00  3.00D+00  3.00D+00
 E= -3704.07461823301     Delta-E=       -0.000000029719 Rises=F Damp=F
 DIIS: error= 5.58D-07 at cycle  25 NSaved=  20.
 NSaved=20 IEnMin=20 EnMin= -3704.07461823301     IErMin=20 ErrMin= 5.58D-07
 ErrMax= 5.58D-07  0.00D+00 EMaxC= 1.00D-01 BMatC= 3.36D-10 BMatP= 7.55D-10
 IDIUse=1 WtCom= 1.00D+00 WtEn= 0.00D+00
 Coeff-Com:  0.195D-03-0.255D-05 0.679D-03-0.313D-02-0.107D-01-0.176D-01
 Coeff-Com:  0.207D-02 0.799D-01 0.846D-01-0.440D-02-0.383D+00-0.526D+00
 Coeff-Com:  0.266D+00 0.855D+00 0.524D+00-0.670D+00-0.106D+01 0.650D-01
 Coeff-Com:  0.874D+00 0.925D+00
 Coeff:      0.195D-03-0.255D-05 0.679D-03-0.313D-02-0.107D-01-0.176D-01
 Coeff:      0.207D-02 0.799D-01 0.846D-01-0.440D-02-0.383D+00-0.526D+00
 Coeff:      0.266D+00 0.855D+00 0.524D+00-0.670D+00-0.106D+01 0.650D-01
 Coeff:      0.874D+00 0.925D+00
 Gap=     0.131 Goal=   None    Shift=    0.000
 Gap=     0.093 Goal=   None    Shift=    0.000
 RMSDP=1.11D-06 MaxDP=2.00D-04 DE=-2.97D-08 OVMax= 1.14D-03

 Cycle  26  Pass 1  IDiag  1:
 RMSU=  2.66D-07    CP:  1.00D+00  3.00D+00  3.00D+00  3.00D+00  3.00D+00
 E= -3704.07461824173     Delta-E=       -0.000000008718 Rises=F Damp=F
 DIIS: error= 1.96D-07 at cycle  26 NSaved=  20.
 NSaved=20 IEnMin=20 EnMin= -3704.07461824173     IErMin=20 ErrMin= 1.96D-07
 ErrMax= 1.96D-07  0.00D+00 EMaxC= 1.00D-01 BMatC= 1.18D-10 BMatP= 3.36D-10
 IDIUse=1 WtCom= 1.00D+00 WtEn= 0.00D+00
 Coeff-Com:  0.926D-04 0.215D-03 0.615D-03-0.180D-02-0.580D-02-0.116D-01
 Coeff-Com:  0.806D-02 0.409D-01 0.519D-01-0.237D-01-0.192D+00-0.240D+00
 Coeff-Com:  0.156D+00 0.351D+00 0.237D+00-0.249D+00-0.423D+00-0.119D-01
 Coeff-Com:  0.510D+00 0.805D+00
 Coeff:      0.926D-04 0.215D-03 0.615D-03-0.180D-02-0.580D-02-0.116D-01
 Coeff:      0.806D-02 0.409D-01 0.519D-01-0.237D-01-0.192D+00-0.240D+00
 Coeff:      0.156D+00 0.351D+00 0.237D+00-0.249D+00-0.423D+00-0.119D-01
 Coeff:      0.510D+00 0.805D+00
 Gap=     0.131 Goal=   None    Shift=    0.000
 Gap=     0.093 Goal=   None    Shift=    0.000
 RMSDP=3.88D-07 MaxDP=7.03D-05 DE=-8.72D-09 OVMax= 3.98D-04

 Cycle  27  Pass 1  IDiag  1:
 RMSU=  3.76D-07    CP:  1.00D+00  3.00D+00  3.00D+00  3.00D+00  3.00D+00
                    CP:  1.36D+00
 E= -3704.07461824290     Delta-E=       -0.000000001170 Rises=F Damp=F
 DIIS: error= 1.48D-07 at cycle  27 NSaved=  20.
 NSaved=20 IEnMin=20 EnMin= -3704.07461824290     IErMin=20 ErrMin= 1.48D-07
 ErrMax= 1.48D-07  0.00D+00 EMaxC= 1.00D-01 BMatC= 4.07D-11 BMatP= 1.18D-10
 IDIUse=1 WtCom= 1.00D+00 WtEn= 0.00D+00
 Coeff-Com:  0.173D-03 0.715D-03 0.822D-03-0.249D-02-0.132D-01-0.804D-02
 Coeff-Com:  0.283D-01 0.624D-01 0.320D-01-0.110D+00-0.230D+00 0.173D-01
 Coeff-Com:  0.198D+00 0.238D+00 0.368D-02-0.245D+00-0.163D+00 0.617D-01
 Coeff-Com:  0.431D+00 0.697D+00
 Coeff:      0.173D-03 0.715D-03 0.822D-03-0.249D-02-0.132D-01-0.804D-02
 Coeff:      0.283D-01 0.624D-01 0.320D-01-0.110D+00-0.230D+00 0.173D-01
 Coeff:      0.198D+00 0.238D+00 0.368D-02-0.245D+00-0.163D+00 0.617D-01
 Coeff:      0.431D+00 0.697D+00
 Gap=     0.131 Goal=   None    Shift=    0.000
 Gap=     0.093 Goal=   None    Shift=    0.000
 RMSDP=1.41D-07 MaxDP=2.55D-05 DE=-1.17D-09 OVMax= 1.45D-04

 Cycle  28  Pass 1  IDiag  1:
 RMSU=  7.48D-09    CP:  1.00D+00  3.00D+00  3.00D+00  3.00D+00  3.00D+00
                    CP:  1.50D+00  1.36D+00
 E= -3704.07461824303     Delta-E=       -0.000000000131 Rises=F Damp=F
 DIIS: error= 9.37D-08 at cycle  28 NSaved=  20.
 NSaved=20 IEnMin=20 EnMin= -3704.07461824303     IErMin=20 ErrMin= 9.37D-08
 ErrMax= 9.37D-08  0.00D+00 EMaxC= 1.00D-01 BMatC= 1.89D-11 BMatP= 4.07D-11
 IDIUse=1 WtCom= 1.00D+00 WtEn= 0.00D+00
 Coeff-Com:  0.346D-03 0.137D-02 0.121D-02-0.348D-02-0.114D-01-0.290D-02
 Coeff-Com:  0.185D-01 0.518D-01 0.329D-01-0.867D-01-0.941D-01-0.160D-01
 Coeff-Com:  0.117D+00 0.138D+00-0.407D-01-0.143D+00-0.133D+00 0.499D-01
 Coeff-Com:  0.478D+00 0.641D+00
 Coeff:      0.346D-03 0.137D-02 0.121D-02-0.348D-02-0.114D-01-0.290D-02
 Coeff:      0.185D-01 0.518D-01 0.329D-01-0.867D-01-0.941D-01-0.160D-01
 Coeff:      0.117D+00 0.138D+00-0.407D-01-0.143D+00-0.133D+00 0.499D-01
 Coeff:      0.478D+00 0.641D+00
 Gap=     0.131 Goal=   None    Shift=    0.000
 Gap=     0.093 Goal=   None    Shift=    0.000
 RMSDP=4.91D-08 MaxDP=8.84D-06 DE=-1.31D-10 OVMax= 5.02D-05

 Cycle  29  Pass 1  IDiag  1:
 RMSU=  3.95D-09    CP:  1.00D+00  3.00D+00  3.00D+00  3.00D+00  3.00D+00
                    CP:  1.55D+00  1.49D+00  1.07D+00
 E= -3704.07461824308     Delta-E=       -0.000000000053 Rises=F Damp=F
 DIIS: error= 4.57D-08 at cycle  29 NSaved=  20.
 NSaved=20 IEnMin=20 EnMin= -3704.07461824308     IErMin=20 ErrMin= 4.57D-08
 ErrMax= 4.57D-08  0.00D+00 EMaxC= 1.00D-01 BMatC= 6.49D-12 BMatP= 1.89D-11
 IDIUse=1 WtCom= 1.00D+00 WtEn= 0.00D+00
 Coeff-Com:  0.393D-03 0.128D-02 0.212D-02-0.387D-02-0.992D-02-0.869D-02
 Coeff-Com:  0.197D-01 0.527D-01 0.245D-01-0.628D-01-0.775D-01-0.559D-02
 Coeff-Com:  0.920D-01 0.613D-01-0.425D-01-0.122D+00-0.120D+00 0.112D+00
 Coeff-Com:  0.447D+00 0.640D+00
 Coeff:      0.393D-03 0.128D-02 0.212D-02-0.387D-02-0.992D-02-0.869D-02
 Coeff:      0.197D-01 0.527D-01 0.245D-01-0.628D-01-0.775D-01-0.559D-02
 Coeff:      0.920D-01 0.613D-01-0.425D-01-0.122D+00-0.120D+00 0.112D+00
 Coeff:      0.447D+00 0.640D+00
 Gap=     0.131 Goal=   None    Shift=    0.000
 Gap=     0.093 Goal=   None    Shift=    0.000
 RMSDP=1.95D-08 MaxDP=3.46D-06 DE=-5.28D-11 OVMax= 1.98D-05

 Cycle  30  Pass 1  IDiag  1:
 RMSU=  2.42D-09    CP:  1.00D+00  3.00D+00  3.00D+00  3.00D+00  3.00D+00
                    CP:  1.56D+00  1.54D+00  1.23D+00  1.16D+00
 E= -3704.07461824311     Delta-E=       -0.000000000029 Rises=F Damp=F
 DIIS: error= 2.49D-08 at cycle  30 NSaved=  20.
 NSaved=20 IEnMin=20 EnMin= -3704.07461824311     IErMin=20 ErrMin= 2.49D-08
 ErrMax= 2.49D-08  0.00D+00 EMaxC= 1.00D-01 BMatC= 1.14D-12 BMatP= 6.49D-12
 IDIUse=1 WtCom= 1.00D+00 WtEn= 0.00D+00
 Coeff-Com:  0.225D-03 0.480D-03 0.134D-03-0.150D-02-0.356D-02-0.164D-02
 Coeff-Com:  0.684D-02 0.220D-01-0.174D-02-0.206D-01-0.220D-01-0.178D-02
 Coeff-Com:  0.288D-01 0.193D-01-0.121D-01-0.625D-01-0.985D-01 0.126D-01
 Coeff-Com:  0.287D+00 0.848D+00
 Coeff:      0.225D-03 0.480D-03 0.134D-03-0.150D-02-0.356D-02-0.164D-02
 Coeff:      0.684D-02 0.220D-01-0.174D-02-0.206D-01-0.220D-01-0.178D-02
 Coeff:      0.288D-01 0.193D-01-0.121D-01-0.625D-01-0.985D-01 0.126D-01
 Coeff:      0.287D+00 0.848D+00
 Gap=     0.131 Goal=   None    Shift=    0.000
 Gap=     0.093 Goal=   None    Shift=    0.000
 RMSDP=6.57D-09 MaxDP=1.10D-06 DE=-2.91D-11 OVMax= 6.61D-06

 Cycle  31  Pass 1  IDiag  1:
 RMSU=  1.22D-09    CP:  1.00D+00  3.00D+00  3.00D+00  3.00D+00  3.00D+00
                    CP:  1.57D+00  1.55D+00  1.33D+00  1.44D+00  1.33D+00
 E= -3704.07461824305     Delta-E=        0.000000000065 Rises=F Damp=F
 DIIS: error= 2.07D-08 at cycle  31 NSaved=  20.
 NSaved=20 IEnMin=19 EnMin= -3704.07461824311     IErMin=20 ErrMin= 2.07D-08
 ErrMax= 2.07D-08  0.00D+00 EMaxC= 1.00D-01 BMatC= 5.34D-13 BMatP= 1.14D-12
 IDIUse=1 WtCom= 1.00D+00 WtEn= 0.00D+00
 Coeff-Com:  0.125D-03 0.458D-03-0.589D-04-0.141D-02-0.299D-02-0.158D-02
 Coeff-Com:  0.128D-01 0.802D-02-0.476D-02-0.179D-01-0.150D-01 0.147D-01
 Coeff-Com:  0.203D-01 0.642D-02-0.263D-01-0.777D-01-0.647D-01 0.626D-01
 Coeff-Com:  0.512D+00 0.575D+00
 Coeff:      0.125D-03 0.458D-03-0.589D-04-0.141D-02-0.299D-02-0.158D-02
 Coeff:      0.128D-01 0.802D-02-0.476D-02-0.179D-01-0.150D-01 0.147D-01
 Coeff:      0.203D-01 0.642D-02-0.263D-01-0.777D-01-0.647D-01 0.626D-01
 Coeff:      0.512D+00 0.575D+00
 Gap=     0.131 Goal=   None    Shift=    0.000
 Gap=     0.093 Goal=   None    Shift=    0.000
 RMSDP=1.74D-09 MaxDP=2.26D-07 DE= 6.55D-11 OVMax= 1.70D-06

 SCF Done:  E(UB3LYP) =  -3704.07461824     A.U. after   31 cycles
            NFock= 31  Conv=0.17D-08     -V/T= 2.0025
 <Sx>= 0.0000 <Sy>= 0.0000 <Sz>= 2.0000 <S**2>= 6.0167 S= 2.0033
 <L.S>= 0.000000000000E+00
 KE= 3.694813268291D+03 PE=-1.919020273204D+04 EE= 6.563061592123D+03
 Annihilation of the first spin contaminant:
 S**2 before annihilation     6.0167,   after     6.0000
 Leave Link  502 at Sat Oct 20 10:37:17 2018, MaxMem=   838860800 cpu:     29672.4
 (Enter /soft/sl6.3/x86_64/gaussian/g09_d01/g09/l601.exe)
 Copying SCF densities to generalized density rwf, IOpCl= 1 IROHF=0.

 **********************************************************************

            Population analysis using the SCF density.

 **********************************************************************

 Orbital symmetries:
 Alpha Orbitals:
       Occupied  (A) (A) (A) (A) (A) (A) (A) (A) (A) (A) (A) (A)
                 (A) (A) (A) (A) (A) (A) (A) (A) (A) (A) (A) (A)
                 (A) (A) (A) (A) (A) (A) (A) (A) (A) (A) (A) (A)
                 (A) (A) (A) (A) (A) (A) (A) (A) (A) (A) (A) (A)
                 (A) (A) (A) (A) (A) (A) (A) (A) (A) (A) (A) (A)
                 (A) (A) (A) (A) (A) (A) (A) (A) (A) (A) (A) (A)
                 (A) (A) (A) (A) (A) (A) (A) (A) (A) (A) (A) (A)
                 (A) (A) (A) (A) (A) (A) (A) (A) (A) (A) (A) (A)
                 (A) (A) (A) (A) (A) (A) (A) (A) (A) (A) (A) (A)
                 (A) (A) (A) (A) (A) (A) (A) (A) (A) (A) (A) (A)
                 (A) (A) (A) (A) (A) (A) (A) (A) (A) (A) (A) (A)
                 (A) (A) (A) (A) (A) (A) (A) (A) (A) (A) (A) (A)
                 (A) (A) (A) (A) (A) (A) (A) (A) (A) (A) (A) (A)
       Virtual   (A) (A) (A) (A) (A) (A) (A) (A) (A) (A) (A) (A)
                 (A) (A) (A) (A) (A) (A) (A) (A) (A) (A) (A) (A)
                 (A) (A) (A) (A) (A) (A) (A) (A) (A) (A) (A) (A)
                 (A) (A) (A) (A) (A) (A) (A) (A) (A) (A) (A) (A)
                 (A) (A) (A) (A) (A) (A) (A) (A) (A) (A) (A) (A)
                 (A) (A) (A) (A) (A) (A) (A) (A) (A) (A) (A) (A)
                 (A) (A) (A) (A) (A) (A) (A) (A) (A) (A) (A) (A)
                 (A) (A) (A) (A) (A) (A) (A) (A) (A) (A) (A) (A)
                 (A) (A) (A) (A) (A) (A) (A) (A) (A) (A) (A) (A)
                 (A) (A) (A) (A) (A) (A) (A) (A) (A) (A) (A) (A)
                 (A) (A) (A) (A) (A) (A) (A) (A) (A) (A) (A) (A)
                 (A) (A) (A) (A) (A) (A) (A) (A) (A) (A) (A) (A)
                 (A) (A) (A) (A) (A) (A) (A) (A) (A) (A) (A) (A)
                 (A) (A) (A) (A) (A) (A) (A) (A) (A) (A) (A) (A)
                 (A) (A) (A) (A) (A) (A) (A) (A) (A) (A) (A) (A)
                 (A) (A) (A) (A) (A) (A) (A) (A) (A) (A) (A) (A)
                 (A) (A) (A) (A) (A) (A) (A) (A) (A) (A) (A) (A)
                 (A) (A) (A) (A) (A) (A) (A) (A) (A) (A) (A) (A)
                 (A) (A) (A) (A) (A) (A) (A) (A) (A) (A) (A) (A)
                 (A) (A) (A) (A) (A) (A) (A) (A) (A) (A) (A) (A)
                 (A) (A) (A) (A) (A) (A) (A) (A) (A) (A) (A) (A)
                 (A) (A) (A) (A) (A) (A) (A) (A) (A) (A) (A) (A)
                 (A) (A) (A) (A) (A) (A) (A) (A) (A) (A) (A) (A)
                 (A) (A) (A) (A) (A) (A) (A) (A) (A) (A) (A) (A)
                 (A) (A) (A) (A) (A) (A) (A) (A) (A) (A) (A) (A)
                 (A) (A) (A) (A) (A) (A) (A) (A) (A) (A) (A) (A)
                 (A) (A) (A) (A) (A) (A) (A) (A) (A) (A) (A) (A)
                 (A) (A) (A) (A) (A) (A) (A) (A) (A) (A) (A) (A)
                 (A) (A) (A) (A) (A) (A) (A) (A) (A) (A) (A) (A)
                 (A) (A) (A) (A) (A) (A) (A) (A) (A) (A) (A) (A)
                 (A) (A) (A) (A) (A) (A) (A) (A) (A) (A) (A) (A)
                 (A) (A) (A) (A) (A) (A) (A) (A) (A) (A) (A) (A)
                 (A) (A) (A) (A) (A) (A) (A) (A) (A) (A) (A) (A)
                 (A) (A) (A) (A) (A) (A) (A) (A) (A) (A) (A) (A)
                 (A) (A) (A) (A) (A) (A) (A) (A) (A) (A) (A) (A)
                 (A) (A) (A) (A) (A) (A) (A) (A) (A) (A) (A) (A)
                 (A) (A) (A) (A) (A) (A) (A) (A) (A) (A) (A) (A)
                 (A) (A) (A) (A) (A) (A) (A) (A) (A) (A) (A) (A)
                 (A) (A) (A) (A) (A) (A) (A) (A) (A) (A) (A) (A)
                 (A) (A) (A) (A) (A) (A) (A) (A) (A) (A) (A) (A)
                 (A) (A) (A) (A) (A) (A) (A) (A) (A) (A) (A) (A)
                 (A) (A) (A) (A) (A) (A) (A) (A) (A) (A) (A) (A)
                 (A) (A) (A) (A) (A) (A) (A) (A) (A) (A) (A) (A)
                 (A) (A) (A) (A) (A) (A) (A) (A) (A) (A) (A) (A)
                 (A) (A) (A) (A) (A) (A) (A) (A) (A) (A) (A) (A)
                 (A) (A) (A) (A) (A) (A) (A) (A) (A) (A) (A) (A)
                 (A) (A) (A) (A) (A) (A) (A) (A) (A) (A) (A) (A)
                 (A) (A) (A) (A) (A) (A) (A) (A) (A) (A) (A) (A)
                 (A) (A) (A) (A) (A) (A) (A) (A) (A) (A) (A) (A)
                 (A) (A) (A) (A) (A) (A) (A) (A) (A) (A) (A) (A)
                 (A) (A) (A) (A) (A) (A) (A) (A) (A) (A) (A) (A)
                 (A) (A) (A) (A) (A) (A) (A) (A) (A) (A) (A) (A)
                 (A) (A) (A) (A) (A) (A) (A) (A) (A) (A) (A) (A)
                 (A) (A) (A) (A) (A) (A) (A) (A) (A) (A) (A) (A)
                 (A) (A) (A) (A) (A) (A) (A) (A) (A) (A) (A) (A)
                 (A) (A) (A) (A) (A) (A) (A) (A) (A) (A) (A) (A)
                 (A) (A) (A) (A) (A) (A) (A) (A) (A) (A) (A) (A)
                 (A) (A) (A) (A) (A) (A) (A) (A) (A) (A) (A) (A)
                 (A) (A) (A) (A) (A) (A) (A) (A) (A) (A) (A) (A)
                 (A) (A) (A) (A) (A) (A) (A) (A) (A) (A) (A) (A)
                 (A) (A) (A) (A) (A) (A) (A) (A) (A) (A) (A) (A)
                 (A) (A)
 Beta  Orbitals:
       Occupied  (A) (A) (A) (A) (A) (A) (A) (A) (A) (A) (A) (A)
                 (A) (A) (A) (A) (A) (A) (A) (A) (A) (A) (A) (A)
                 (A) (A) (A) (A) (A) (A) (A) (A) (A) (A) (A) (A)
                 (A) (A) (A) (A) (A) (A) (A) (A) (A) (A) (A) (A)
                 (A) (A) (A) (A) (A) (A) (A) (A) (A) (A) (A) (A)
                 (A) (A) (A) (A) (A) (A) (A) (A) (A) (A) (A) (A)
                 (A) (A) (A) (A) (A) (A) (A) (A) (A) (A) (A) (A)
                 (A) (A) (A) (A) (A) (A) (A) (A) (A) (A) (A) (A)
                 (A) (A) (A) (A) (A) (A) (A) (A) (A) (A) (A) (A)
                 (A) (A) (A) (A) (A) (A) (A) (A) (A) (A) (A) (A)
                 (A) (A) (A) (A) (A) (A) (A) (A) (A) (A) (A) (A)
                 (A) (A) (A) (A) (A) (A) (A) (A) (A) (A) (A) (A)
                 (A) (A) (A) (A) (A) (A) (A) (A)
       Virtual   (A) (A) (A) (A) (A) (A) (A) (A) (A) (A) (A) (A)
                 (A) (A) (A) (A) (A) (A) (A) (A) (A) (A) (A) (A)
                 (A) (A) (A) (A) (A) (A) (A) (A) (A) (A) (A) (A)
                 (A) (A) (A) (A) (A) (A) (A) (A) (A) (A) (A) (A)
                 (A) (A) (A) (A) (A) (A) (A) (A) (A) (A) (A) (A)
                 (A) (A) (A) (A) (A) (A) (A) (A) (A) (A) (A) (A)
                 (A) (A) (A) (A) (A) (A) (A) (A) (A) (A) (A) (A)
                 (A) (A) (A) (A) (A) (A) (A) (A) (A) (A) (A) (A)
                 (A) (A) (A) (A) (A) (A) (A) (A) (A) (A) (A) (A)
                 (A) (A) (A) (A) (A) (A) (A) (A) (A) (A) (A) (A)
                 (A) (A) (A) (A) (A) (A) (A) (A) (A) (A) (A) (A)
                 (A) (A) (A) (A) (A) (A) (A) (A) (A) (A) (A) (A)
                 (A) (A) (A) (A) (A) (A) (A) (A) (A) (A) (A) (A)
                 (A) (A) (A) (A) (A) (A) (A) (A) (A) (A) (A) (A)
                 (A) (A) (A) (A) (A) (A) (A) (A) (A) (A) (A) (A)
                 (A) (A) (A) (A) (A) (A) (A) (A) (A) (A) (A) (A)
                 (A) (A) (A) (A) (A) (A) (A) (A) (A) (A) (A) (A)
                 (A) (A) (A) (A) (A) (A) (A) (A) (A) (A) (A) (A)
                 (A) (A) (A) (A) (A) (A) (A) (A) (A) (A) (A) (A)
                 (A) (A) (A) (A) (A) (A) (A) (A) (A) (A) (A) (A)
                 (A) (A) (A) (A) (A) (A) (A) (A) (A) (A) (A) (A)
                 (A) (A) (A) (A) (A) (A) (A) (A) (A) (A) (A) (A)
                 (A) (A) (A) (A) (A) (A) (A) (A) (A) (A) (A) (A)
                 (A) (A) (A) (A) (A) (A) (A) (A) (A) (A) (A) (A)
                 (A) (A) (A) (A) (A) (A) (A) (A) (A) (A) (A) (A)
                 (A) (A) (A) (A) (A) (A) (A) (A) (A) (A) (A) (A)
                 (A) (A) (A) (A) (A) (A) (A) (A) (A) (A) (A) (A)
                 (A) (A) (A) (A) (A) (A) (A) (A) (A) (A) (A) (A)
                 (A) (A) (A) (A) (A) (A) (A) (A) (A) (A) (A) (A)
                 (A) (A) (A) (A) (A) (A) (A) (A) (A) (A) (A) (A)
                 (A) (A) (A) (A) (A) (A) (A) (A) (A) (A) (A) (A)
                 (A) (A) (A) (A) (A) (A) (A) (A) (A) (A) (A) (A)
                 (A) (A) (A) (A) (A) (A) (A) (A) (A) (A) (A) (A)
                 (A) (A) (A) (A) (A) (A) (A) (A) (A) (A) (A) (A)
                 (A) (A) (A) (A) (A) (A) (A) (A) (A) (A) (A) (A)
                 (A) (A) (A) (A) (A) (A) (A) (A) (A) (A) (A) (A)
                 (A) (A) (A) (A) (A) (A) (A) (A) (A) (A) (A) (A)
                 (A) (A) (A) (A) (A) (A) (A) (A) (A) (A) (A) (A)
                 (A) (A) (A) (A) (A) (A) (A) (A) (A) (A) (A) (A)
                 (A) (A) (A) (A) (A) (A) (A) (A) (A) (A) (A) (A)
                 (A) (A) (A) (A) (A) (A) (A) (A) (A) (A) (A) (A)
                 (A) (A) (A) (A) (A) (A) (A) (A) (A) (A) (A) (A)
                 (A) (A) (A) (A) (A) (A) (A) (A) (A) (A) (A) (A)
                 (A) (A) (A) (A) (A) (A) (A) (A) (A) (A) (A) (A)
                 (A) (A) (A) (A) (A) (A) (A) (A) (A) (A) (A) (A)
                 (A) (A) (A) (A) (A) (A) (A) (A) (A) (A) (A) (A)
                 (A) (A) (A) (A) (A) (A) (A) (A) (A) (A) (A) (A)
                 (A) (A) (A) (A) (A) (A) (A) (A) (A) (A) (A) (A)
                 (A) (A) (A) (A) (A) (A) (A) (A) (A) (A) (A) (A)
                 (A) (A) (A) (A) (A) (A) (A) (A) (A) (A) (A) (A)
                 (A) (A) (A) (A) (A) (A) (A) (A) (A) (A) (A) (A)
                 (A) (A) (A) (A) (A) (A) (A) (A) (A) (A) (A) (A)
                 (A) (A) (A) (A) (A) (A) (A) (A) (A) (A) (A) (A)
                 (A) (A) (A) (A) (A) (A) (A) (A) (A) (A) (A) (A)
                 (A) (A) (A) (A) (A) (A) (A) (A) (A) (A) (A) (A)
                 (A) (A) (A) (A) (A) (A) (A) (A) (A) (A) (A) (A)
                 (A) (A) (A) (A) (A) (A) (A) (A) (A) (A) (A) (A)
                 (A) (A) (A) (A) (A) (A) (A) (A) (A) (A) (A) (A)
                 (A) (A) (A) (A) (A) (A) (A) (A) (A) (A) (A) (A)
                 (A) (A) (A) (A) (A) (A) (A) (A) (A) (A) (A) (A)
                 (A) (A) (A) (A) (A) (A) (A) (A) (A) (A) (A) (A)
                 (A) (A) (A) (A) (A) (A)
 The electronic state is 5-A.
 Alpha  occ. eigenvalues -- -256.00566-101.41663-101.41438 -29.97719 -25.86460
 Alpha  occ. eigenvalues --  -25.83649 -25.83529 -14.43366 -14.43296 -14.38993
 Alpha  occ. eigenvalues --  -14.38936 -14.36338 -14.36279 -14.33266 -14.33254
 Alpha  occ. eigenvalues --  -10.24710 -10.24630 -10.24032 -10.24009 -10.23720
 Alpha  occ. eigenvalues --  -10.23685 -10.22668 -10.22647 -10.20965 -10.20950
 Alpha  occ. eigenvalues --  -10.20718 -10.20713 -10.20563 -10.20514 -10.20194
 Alpha  occ. eigenvalues --  -10.20160 -10.20054 -10.19922 -10.19825 -10.19801
 Alpha  occ. eigenvalues --  -10.19669 -10.19659 -10.19637 -10.19567 -10.18699
 Alpha  occ. eigenvalues --  -10.18699 -10.18652 -10.18629  -9.33102  -9.32876
 Alpha  occ. eigenvalues --   -7.09114  -7.08889  -7.08853  -7.08833  -7.08623
 Alpha  occ. eigenvalues --   -7.08610  -3.48861  -2.30631  -2.24880  -2.24625
 Alpha  occ. eigenvalues --   -1.13012  -1.12944  -0.97011  -0.96920  -0.95329
 Alpha  occ. eigenvalues --   -0.95268  -0.88278  -0.88235  -0.84616  -0.84580
 Alpha  occ. eigenvalues --   -0.81990  -0.81954  -0.80295  -0.80250  -0.78087
 Alpha  occ. eigenvalues --   -0.78052  -0.77196  -0.77183  -0.72691  -0.72620
 Alpha  occ. eigenvalues --   -0.68726  -0.68360  -0.68185  -0.68133  -0.66506
 Alpha  occ. eigenvalues --   -0.66375  -0.64339  -0.64299  -0.63983  -0.63972
 Alpha  occ. eigenvalues --   -0.62098  -0.62071  -0.59903  -0.59859  -0.57943
 Alpha  occ. eigenvalues --   -0.57846  -0.53748  -0.53649  -0.51390  -0.51339
 Alpha  occ. eigenvalues --   -0.50899  -0.50798  -0.49949  -0.49909  -0.48931
 Alpha  occ. eigenvalues --   -0.48837  -0.48488  -0.48429  -0.48102  -0.48014
 Alpha  occ. eigenvalues --   -0.45644  -0.45589  -0.45184  -0.45116  -0.44477
 Alpha  occ. eigenvalues --   -0.44441  -0.44265  -0.44261  -0.43039  -0.42436
 Alpha  occ. eigenvalues --   -0.42382  -0.42239  -0.40980  -0.40939  -0.39847
 Alpha  occ. eigenvalues --   -0.39585  -0.39178  -0.38895  -0.38340  -0.38280
 Alpha  occ. eigenvalues --   -0.38104  -0.37593  -0.37231  -0.37156  -0.34911
 Alpha  occ. eigenvalues --   -0.34530  -0.33835  -0.33149  -0.32684  -0.31780
 Alpha  occ. eigenvalues --   -0.31556  -0.31249  -0.30856  -0.30815  -0.30495
 Alpha  occ. eigenvalues --   -0.29520  -0.28694  -0.28282  -0.28217  -0.26841
 Alpha  occ. eigenvalues --   -0.26784  -0.26490  -0.25108  -0.24756  -0.24706
 Alpha  occ. eigenvalues --   -0.21235  -0.21083  -0.20947  -0.20702  -0.19675
 Alpha  occ. eigenvalues --   -0.19337
 Alpha virt. eigenvalues --   -0.06218  -0.06121  -0.05374  -0.05132  -0.03683
 Alpha virt. eigenvalues --   -0.03631  -0.03267  -0.03180  -0.00448  -0.00339
 Alpha virt. eigenvalues --    0.02385   0.02536   0.03447   0.03491   0.04655
 Alpha virt. eigenvalues --    0.04757   0.05230   0.05491   0.06005   0.06437
 Alpha virt. eigenvalues --    0.06525   0.06612   0.08554   0.08722   0.09295
 Alpha virt. eigenvalues --    0.09383   0.09609   0.09924   0.10415   0.11262
 Alpha virt. eigenvalues --    0.11627   0.11713   0.12259   0.12930   0.13002
 Alpha virt. eigenvalues --    0.14461   0.14481   0.14782   0.14942   0.15851
 Alpha virt. eigenvalues --    0.16100   0.16284   0.16612   0.17154   0.17228
 Alpha virt. eigenvalues --    0.17752   0.17969   0.19198   0.20568   0.21163
 Alpha virt. eigenvalues --    0.21450   0.22511   0.22790   0.24345   0.24510
 Alpha virt. eigenvalues --    0.24790   0.25336   0.26061   0.26232   0.26571
 Alpha virt. eigenvalues --    0.26716   0.27003   0.27287   0.27571   0.28003
 Alpha virt. eigenvalues --    0.28171   0.28314   0.28654   0.28946   0.29140
 Alpha virt. eigenvalues --    0.29885   0.30243   0.30380   0.30960   0.31387
 Alpha virt. eigenvalues --    0.32383   0.32721   0.33142   0.33470   0.33530
 Alpha virt. eigenvalues --    0.34332   0.34788   0.35082   0.35998   0.36087
 Alpha virt. eigenvalues --    0.36348   0.36495   0.36929   0.37202   0.37504
 Alpha virt. eigenvalues --    0.37598   0.37770   0.38434   0.38644   0.38966
 Alpha virt. eigenvalues --    0.39075   0.39224   0.39483   0.39711   0.40069
 Alpha virt. eigenvalues --    0.40171   0.40817   0.41149   0.41341   0.41625
 Alpha virt. eigenvalues --    0.41981   0.42232   0.42348   0.42619   0.42743
 Alpha virt. eigenvalues --    0.43051   0.43267   0.43706   0.43879   0.44092
 Alpha virt. eigenvalues --    0.44496   0.44964   0.45233   0.45902   0.46160
 Alpha virt. eigenvalues --    0.46789   0.47267   0.47817   0.48147   0.48707
 Alpha virt. eigenvalues --    0.48886   0.49218   0.49484   0.49802   0.50073
 Alpha virt. eigenvalues --    0.50977   0.51280   0.51670   0.51959   0.52462
 Alpha virt. eigenvalues --    0.52795   0.53277   0.53428   0.53658   0.54370
 Alpha virt. eigenvalues --    0.54893   0.54956   0.55380   0.55876   0.56156
 Alpha virt. eigenvalues --    0.56455   0.56936   0.57241   0.57329   0.57601
 Alpha virt. eigenvalues --    0.58322   0.58604   0.58641   0.58891   0.59067
 Alpha virt. eigenvalues --    0.59156   0.59522   0.59753   0.60060   0.60128
 Alpha virt. eigenvalues --    0.60240   0.60731   0.60782   0.61003   0.61071
 Alpha virt. eigenvalues --    0.61478   0.61971   0.62302   0.62798   0.63438
 Alpha virt. eigenvalues --    0.63983   0.64189   0.64314   0.65345   0.65907
 Alpha virt. eigenvalues --    0.66034   0.66284   0.66538   0.67448   0.67559
 Alpha virt. eigenvalues --    0.67859   0.68552   0.68716   0.69692   0.71407
 Alpha virt. eigenvalues --    0.71656   0.71905   0.72400   0.73084   0.73965
 Alpha virt. eigenvalues --    0.74169   0.74224   0.75235   0.75675   0.76021
 Alpha virt. eigenvalues --    0.76412   0.76860   0.77240   0.77717   0.78306
 Alpha virt. eigenvalues --    0.78428   0.78835   0.78927   0.79356   0.79953
 Alpha virt. eigenvalues --    0.80037   0.80764   0.81405   0.82376   0.82439
 Alpha virt. eigenvalues --    0.82696   0.83291   0.83566   0.84457   0.85056
 Alpha virt. eigenvalues --    0.85892   0.86116   0.86708   0.86942   0.87608
 Alpha virt. eigenvalues --    0.88086   0.89015   0.89329   0.90748   0.91365
 Alpha virt. eigenvalues --    0.91744   0.92323   0.92536   0.93861   0.94201
 Alpha virt. eigenvalues --    0.94312   0.94633   0.95294   0.95715   0.96149
 Alpha virt. eigenvalues --    0.96595   0.96932   0.97002   0.97473   0.98381
 Alpha virt. eigenvalues --    0.98645   0.98928   0.99011   0.99362   0.99789
 Alpha virt. eigenvalues --    1.00270   1.00348   1.00519   1.00795   1.01470
 Alpha virt. eigenvalues --    1.01928   1.02067   1.02568   1.03317   1.04063
 Alpha virt. eigenvalues --    1.04301   1.04511   1.04572   1.04933   1.05566
 Alpha virt. eigenvalues --    1.05908   1.06187   1.06549   1.07793   1.08291
 Alpha virt. eigenvalues --    1.08899   1.09140   1.10440   1.10878   1.12166
 Alpha virt. eigenvalues --    1.12800   1.14158   1.14963   1.16618   1.16806
 Alpha virt. eigenvalues --    1.17077   1.17285   1.17510   1.19729   1.20390
 Alpha virt. eigenvalues --    1.20984   1.21427   1.21959   1.23359   1.24065
 Alpha virt. eigenvalues --    1.24974   1.26480   1.27065   1.28566   1.28699
 Alpha virt. eigenvalues --    1.30836   1.30988   1.31950   1.32178   1.32625
 Alpha virt. eigenvalues --    1.32630   1.33110   1.34194   1.34277   1.34831
 Alpha virt. eigenvalues --    1.34905   1.36463   1.37428   1.39176   1.39459
 Alpha virt. eigenvalues --    1.42053   1.42348   1.42735   1.42782   1.43644
 Alpha virt. eigenvalues --    1.43845   1.44098   1.44200   1.44345   1.44705
 Alpha virt. eigenvalues --    1.45535   1.46454   1.47021   1.47631   1.47662
 Alpha virt. eigenvalues --    1.47994   1.49579   1.49784   1.50161   1.50930
 Alpha virt. eigenvalues --    1.51438   1.51798   1.52059   1.52226   1.52376
 Alpha virt. eigenvalues --    1.52657   1.52868   1.53506   1.53786   1.54457
 Alpha virt. eigenvalues --    1.54943   1.56001   1.56098   1.56202   1.56247
 Alpha virt. eigenvalues --    1.56993   1.57174   1.57207   1.57530   1.59056
 Alpha virt. eigenvalues --    1.59452   1.60223   1.60481   1.61477   1.61646
 Alpha virt. eigenvalues --    1.62451   1.62811   1.63098   1.63401   1.63698
 Alpha virt. eigenvalues --    1.64368   1.64578   1.65271   1.66953   1.67231
 Alpha virt. eigenvalues --    1.68172   1.68476   1.69747   1.70217   1.70478
 Alpha virt. eigenvalues --    1.71648   1.71900   1.72258   1.72915   1.73841
 Alpha virt. eigenvalues --    1.74331   1.74393   1.74823   1.75038   1.75275
 Alpha virt. eigenvalues --    1.75347   1.75886   1.76352   1.77476   1.77675
 Alpha virt. eigenvalues --    1.78306   1.79481   1.79610   1.79966   1.80356
 Alpha virt. eigenvalues --    1.81354   1.82141   1.82989   1.83246   1.83875
 Alpha virt. eigenvalues --    1.86548   1.86896   1.87113   1.87894   1.88384
 Alpha virt. eigenvalues --    1.88737   1.88816   1.89023   1.89368   1.89644
 Alpha virt. eigenvalues --    1.90816   1.91078   1.91441   1.91580   1.91719
 Alpha virt. eigenvalues --    1.92112   1.92296   1.92586   1.93980   1.94527
 Alpha virt. eigenvalues --    1.94706   1.95217   1.95426   1.95716   1.95991
 Alpha virt. eigenvalues --    1.97174   1.99323   1.99543   1.99887   2.01505
 Alpha virt. eigenvalues --    2.02063   2.02454   2.04150   2.04792   2.04963
 Alpha virt. eigenvalues --    2.05050   2.05110   2.05856   2.06896   2.07670
 Alpha virt. eigenvalues --    2.09722   2.09784   2.11322   2.11680   2.12440
 Alpha virt. eigenvalues --    2.13168   2.13999   2.14379   2.16655   2.16902
 Alpha virt. eigenvalues --    2.17955   2.18093   2.18283   2.18886   2.21312
 Alpha virt. eigenvalues --    2.21791   2.23141   2.24123   2.24231   2.25346
 Alpha virt. eigenvalues --    2.25921   2.26393   2.26949   2.27467   2.27937
 Alpha virt. eigenvalues --    2.27975   2.28388   2.28713   2.29652   2.29793
 Alpha virt. eigenvalues --    2.30424   2.31388   2.31809   2.31860   2.32594
 Alpha virt. eigenvalues --    2.32915   2.32999   2.33557   2.34004   2.34388
 Alpha virt. eigenvalues --    2.35059   2.37081   2.37691   2.38670   2.39263
 Alpha virt. eigenvalues --    2.39844   2.41218   2.41711   2.42773   2.43033
 Alpha virt. eigenvalues --    2.43192   2.43844   2.44190   2.44574   2.47394
 Alpha virt. eigenvalues --    2.47915   2.49279   2.49634   2.51046   2.51710
 Alpha virt. eigenvalues --    2.51743   2.51933   2.53230   2.53711   2.54066
 Alpha virt. eigenvalues --    2.54651   2.56432   2.56639   2.57038   2.57304
 Alpha virt. eigenvalues --    2.57885   2.58215   2.58781   2.59007   2.59688
 Alpha virt. eigenvalues --    2.59760   2.60224   2.60417   2.60573   2.60965
 Alpha virt. eigenvalues --    2.61583   2.61692   2.62358   2.62462   2.62662
 Alpha virt. eigenvalues --    2.63194   2.63921   2.64263   2.64486   2.64724
 Alpha virt. eigenvalues --    2.65169   2.65250   2.65559   2.65706   2.66721
 Alpha virt. eigenvalues --    2.66876   2.67767   2.68125   2.68605   2.68766
 Alpha virt. eigenvalues --    2.69789   2.70385   2.71623   2.71813   2.72393
 Alpha virt. eigenvalues --    2.72784   2.73482   2.74203   2.75629   2.75699
 Alpha virt. eigenvalues --    2.76309   2.76332   2.76953   2.77170   2.77426
 Alpha virt. eigenvalues --    2.77788   2.80099   2.80631   2.82731   2.83444
 Alpha virt. eigenvalues --    2.84343   2.84890   2.85013   2.85454   2.85622
 Alpha virt. eigenvalues --    2.85896   2.85971   2.86695   2.87581   2.87730
 Alpha virt. eigenvalues --    2.88013   2.88860   2.89481   2.89804   2.89937
 Alpha virt. eigenvalues --    2.91313   2.92234   2.93024   2.93349   2.95059
 Alpha virt. eigenvalues --    2.95694   2.96016   2.96493   2.97251   2.97406
 Alpha virt. eigenvalues --    3.00005   3.01610   3.03408   3.03612   3.04333
 Alpha virt. eigenvalues --    3.04705   3.06884   3.07386   3.11816   3.12655
 Alpha virt. eigenvalues --    3.14679   3.14917   3.16201   3.16926   3.17165
 Alpha virt. eigenvalues --    3.17678   3.22797   3.23369   3.25860   3.26276
 Alpha virt. eigenvalues --    3.31851   3.32294   3.33758   3.34181   3.34826
 Alpha virt. eigenvalues --    3.35030   3.36827   3.38465   3.39819   3.41704
 Alpha virt. eigenvalues --    3.42659   3.44563   3.44899   3.45651   3.46035
 Alpha virt. eigenvalues --    3.46456   3.46565   3.56553   3.56718   3.57048
 Alpha virt. eigenvalues --    3.57087   3.58186   3.59295   3.59791   3.60410
 Alpha virt. eigenvalues --    3.62675   3.63919   3.71327   3.71744   3.73963
 Alpha virt. eigenvalues --    3.76805   3.77007   3.77317   3.79614   3.79949
 Alpha virt. eigenvalues --    3.82361   3.85264   3.86202   3.86417   3.87215
 Alpha virt. eigenvalues --    3.87500   3.89035   3.89284   3.95400   3.95455
 Alpha virt. eigenvalues --    3.96368   3.98548   4.00124   4.00470   4.02164
 Alpha virt. eigenvalues --    4.03677   4.04598   4.05329   4.09565   4.09647
 Alpha virt. eigenvalues --    4.10017   4.10598   4.14744   4.18490   4.26818
 Alpha virt. eigenvalues --    4.27056   4.30051   4.30083   4.41503   4.45209
 Alpha virt. eigenvalues --    4.49471   4.49911   4.60811   4.67365   4.80200
 Alpha virt. eigenvalues --    4.80364   4.81700   4.81770   5.08089   5.08470
 Alpha virt. eigenvalues --    5.22924   5.23429   5.61197   5.61480   5.62307
 Alpha virt. eigenvalues --    5.68651   5.74645   5.88667   6.01065   7.86492
 Alpha virt. eigenvalues --    7.96215   8.07067   9.60231   9.74566  23.47846
 Alpha virt. eigenvalues --   23.47902  23.60770  23.60989  23.76579  23.76904
 Alpha virt. eigenvalues --   23.86707  23.86733  23.87299  23.87534  23.91573
 Alpha virt. eigenvalues --   23.91578  23.91907  23.91994  23.98130  23.98326
 Alpha virt. eigenvalues --   24.03482  24.03521  24.07034  24.07130  24.08713
 Alpha virt. eigenvalues --   24.08715  24.11052  24.11187  24.14626  24.14664
 Alpha virt. eigenvalues --   24.16246  24.16258  25.54877  25.63018  25.72718
 Alpha virt. eigenvalues --   25.73205  25.76381  25.91339  26.29213  33.78952
 Alpha virt. eigenvalues --   33.87002  33.94923  35.36155  35.36529  35.47878
 Alpha virt. eigenvalues --   35.47994  35.59673  35.60008  35.64205  35.65072
 Alpha virt. eigenvalues --  147.17091 215.53500 215.70845 777.00359
  Beta  occ. eigenvalues -- -256.00590-101.41588-101.41365 -29.90027 -25.79161
  Beta  occ. eigenvalues --  -25.77837 -25.77781 -14.43354 -14.43284 -14.38992
  Beta  occ. eigenvalues --  -14.38933 -14.36220 -14.36162 -14.33149 -14.33135
  Beta  occ. eigenvalues --  -10.24708 -10.24629 -10.24033 -10.24010 -10.23726
  Beta  occ. eigenvalues --  -10.23692 -10.22666 -10.22645 -10.20971 -10.20955
  Beta  occ. eigenvalues --  -10.20718 -10.20712 -10.20562 -10.20514 -10.20200
  Beta  occ. eigenvalues --  -10.20168 -10.20054 -10.19921 -10.19825 -10.19800
  Beta  occ. eigenvalues --  -10.19669 -10.19654 -10.19630 -10.19568 -10.18695
  Beta  occ. eigenvalues --  -10.18694 -10.18652 -10.18629  -9.33029  -9.32805
  Beta  occ. eigenvalues --   -7.08973  -7.08770  -7.08749  -7.08741  -7.08547
  Beta  occ. eigenvalues --   -7.08520  -3.30477  -2.07973  -2.07031  -2.06955
  Beta  occ. eigenvalues --   -1.12965  -1.12897  -0.96917  -0.96826  -0.95254
  Beta  occ. eigenvalues --   -0.95197  -0.88267  -0.88223  -0.84600  -0.84564
  Beta  occ. eigenvalues --   -0.81956  -0.81923  -0.80281  -0.80236  -0.78081
  Beta  occ. eigenvalues --   -0.78046  -0.77188  -0.77173  -0.72667  -0.72597
  Beta  occ. eigenvalues --   -0.68294  -0.68160  -0.68107  -0.67857  -0.66468
  Beta  occ. eigenvalues --   -0.66324  -0.64318  -0.64278  -0.63957  -0.63948
  Beta  occ. eigenvalues --   -0.62061  -0.62033  -0.59880  -0.59838  -0.57911
  Beta  occ. eigenvalues --   -0.57822  -0.53683  -0.53610  -0.51358  -0.51307
  Beta  occ. eigenvalues --   -0.50864  -0.50770  -0.49921  -0.49886  -0.48915
  Beta  occ. eigenvalues --   -0.48820  -0.48450  -0.48389  -0.48085  -0.47994
  Beta  occ. eigenvalues --   -0.45637  -0.45583  -0.45179  -0.45112  -0.44457
  Beta  occ. eigenvalues --   -0.44426  -0.44261  -0.44257  -0.42673  -0.42371
  Beta  occ. eigenvalues --   -0.42295  -0.42155  -0.40964  -0.40926  -0.39522
  Beta  occ. eigenvalues --   -0.39453  -0.38944  -0.38739  -0.38300  -0.38252
  Beta  occ. eigenvalues --   -0.37888  -0.37231  -0.37189  -0.36468  -0.34294
  Beta  occ. eigenvalues --   -0.33790  -0.33083  -0.31496  -0.31412  -0.31023
  Beta  occ. eigenvalues --   -0.30683  -0.30311  -0.30091  -0.29723  -0.28284
  Beta  occ. eigenvalues --   -0.28242  -0.26888  -0.26766  -0.25133  -0.24747
  Beta  occ. eigenvalues --   -0.24679  -0.24124  -0.21888  -0.21843  -0.21453
  Beta  occ. eigenvalues --   -0.20483  -0.15475
  Beta virt. eigenvalues --   -0.06218  -0.06161  -0.05848  -0.05036  -0.03691
  Beta virt. eigenvalues --   -0.03635  -0.03437  -0.03175  -0.01052  -0.00429
  Beta virt. eigenvalues --    0.00063   0.00628   0.02275   0.02405   0.02549
  Beta virt. eigenvalues --    0.03442   0.03497   0.04543   0.04770   0.05270
  Beta virt. eigenvalues --    0.05463   0.05884   0.06018   0.06438   0.06562
  Beta virt. eigenvalues --    0.06655   0.08586   0.08733   0.09301   0.09399
  Beta virt. eigenvalues --    0.09665   0.09930   0.10524   0.11278   0.11658
  Beta virt. eigenvalues --    0.11757   0.12470   0.12943   0.13069   0.14522
  Beta virt. eigenvalues --    0.14552   0.14815   0.14995   0.15880   0.16232
  Beta virt. eigenvalues --    0.16314   0.16652   0.17193   0.17283   0.18034
  Beta virt. eigenvalues --    0.18651   0.19996   0.20715   0.21233   0.21498
  Beta virt. eigenvalues --    0.22584   0.22814   0.24349   0.24519   0.25311
  Beta virt. eigenvalues --    0.25385   0.26233   0.26340   0.26590   0.26773
  Beta virt. eigenvalues --    0.27037   0.27300   0.27583   0.28078   0.28250
  Beta virt. eigenvalues --    0.28338   0.28726   0.29027   0.29279   0.29943
  Beta virt. eigenvalues --    0.30338   0.30538   0.31068   0.31493   0.32458
  Beta virt. eigenvalues --    0.32818   0.33289   0.33558   0.33633   0.34464
  Beta virt. eigenvalues --    0.34882   0.35149   0.36063   0.36209   0.36391
  Beta virt. eigenvalues --    0.36582   0.37027   0.37239   0.37525   0.37706
  Beta virt. eigenvalues --    0.37937   0.38468   0.38722   0.38992   0.39122
  Beta virt. eigenvalues --    0.39245   0.39560   0.39751   0.40116   0.40195
  Beta virt. eigenvalues --    0.40848   0.41177   0.41424   0.41689   0.42030
  Beta virt. eigenvalues --    0.42300   0.42385   0.42656   0.42790   0.43116
  Beta virt. eigenvalues --    0.43309   0.43738   0.43909   0.44110   0.44555
  Beta virt. eigenvalues --    0.44984   0.45311   0.45942   0.46296   0.46843
  Beta virt. eigenvalues --    0.47300   0.47909   0.48220   0.48760   0.48914
  Beta virt. eigenvalues --    0.49275   0.49529   0.49837   0.50109   0.51078
  Beta virt. eigenvalues --    0.51407   0.51715   0.52162   0.52516   0.52823
  Beta virt. eigenvalues --    0.53345   0.53450   0.53763   0.54536   0.55057
  Beta virt. eigenvalues --    0.55215   0.55589   0.55975   0.56316   0.56690
  Beta virt. eigenvalues --    0.57067   0.57325   0.57366   0.57833   0.58398
  Beta virt. eigenvalues --    0.58633   0.58805   0.58940   0.59135   0.59312
  Beta virt. eigenvalues --    0.59688   0.59775   0.60127   0.60242   0.60347
  Beta virt. eigenvalues --    0.60764   0.60889   0.61042   0.61239   0.61523
  Beta virt. eigenvalues --    0.62001   0.62315   0.62832   0.63571   0.64156
  Beta virt. eigenvalues --    0.64321   0.64415   0.65508   0.65980   0.66201
  Beta virt. eigenvalues --    0.66471   0.66772   0.67520   0.67605   0.67984
  Beta virt. eigenvalues --    0.68657   0.68892   0.69778   0.71480   0.71694
  Beta virt. eigenvalues --    0.71965   0.72446   0.73205   0.74133   0.74234
  Beta virt. eigenvalues --    0.74381   0.75355   0.75893   0.76130   0.76738
  Beta virt. eigenvalues --    0.76922   0.77479   0.77949   0.78451   0.78523
  Beta virt. eigenvalues --    0.79001   0.79103   0.79505   0.80074   0.80324
  Beta virt. eigenvalues --    0.80844   0.81542   0.82561   0.82658   0.82836
  Beta virt. eigenvalues --    0.83547   0.83656   0.84552   0.85215   0.86015
  Beta virt. eigenvalues --    0.86172   0.86782   0.87022   0.87829   0.88532
  Beta virt. eigenvalues --    0.89066   0.89507   0.90979   0.91542   0.91876
  Beta virt. eigenvalues --    0.92621   0.93471   0.93943   0.94542   0.94781
  Beta virt. eigenvalues --    0.95595   0.95827   0.96216   0.96357   0.97135
  Beta virt. eigenvalues --    0.97216   0.97421   0.98101   0.98491   0.98815
  Beta virt. eigenvalues --    0.99256   0.99270   0.99584   0.99913   1.00314
  Beta virt. eigenvalues --    1.00408   1.00666   1.00985   1.01612   1.02075
  Beta virt. eigenvalues --    1.02272   1.02884   1.03516   1.04120   1.04541
  Beta virt. eigenvalues --    1.04661   1.04803   1.05133   1.05622   1.05954
  Beta virt. eigenvalues --    1.06206   1.06649   1.07837   1.08337   1.08927
  Beta virt. eigenvalues --    1.09185   1.10487   1.10956   1.12294   1.12881
  Beta virt. eigenvalues --    1.14507   1.15147   1.16755   1.16946   1.17157
  Beta virt. eigenvalues --    1.17536   1.18100   1.20500   1.20973   1.21349
  Beta virt. eigenvalues --    1.21633   1.22501   1.24120   1.24818   1.25775
  Beta virt. eigenvalues --    1.26599   1.27117   1.28856   1.28897   1.30975
  Beta virt. eigenvalues --    1.31251   1.32128   1.32232   1.32635   1.32643
  Beta virt. eigenvalues --    1.34080   1.34317   1.34927   1.35137   1.36524
  Beta virt. eigenvalues --    1.37185   1.39179   1.40108   1.41198   1.42143
  Beta virt. eigenvalues --    1.42399   1.42780   1.42917   1.43705   1.43944
  Beta virt. eigenvalues --    1.44163   1.44411   1.44624   1.45161   1.46913
  Beta virt. eigenvalues --    1.47077   1.47625   1.47794   1.48138   1.49446
  Beta virt. eigenvalues --    1.49671   1.49856   1.51123   1.51167   1.51580
  Beta virt. eigenvalues --    1.52061   1.52153   1.52342   1.52447   1.52990
  Beta virt. eigenvalues --    1.53055   1.53888   1.54002   1.54681   1.55008
  Beta virt. eigenvalues --    1.56019   1.56137   1.56215   1.56305   1.57017
  Beta virt. eigenvalues --    1.57224   1.57407   1.57598   1.59172   1.59538
  Beta virt. eigenvalues --    1.60329   1.60701   1.61528   1.61698   1.62642
  Beta virt. eigenvalues --    1.62955   1.63422   1.63534   1.64192   1.64477
  Beta virt. eigenvalues --    1.64726   1.65587   1.67195   1.67395   1.68283
  Beta virt. eigenvalues --    1.68528   1.69862   1.70335   1.71101   1.71734
  Beta virt. eigenvalues --    1.71966   1.72312   1.73380   1.73967   1.74469
  Beta virt. eigenvalues --    1.74703   1.74906   1.75110   1.75336   1.75487
  Beta virt. eigenvalues --    1.76137   1.76720   1.77533   1.77723   1.78976
  Beta virt. eigenvalues --    1.79688   1.79811   1.80275   1.81145   1.81848
  Beta virt. eigenvalues --    1.82439   1.83243   1.83752   1.86018   1.86837
  Beta virt. eigenvalues --    1.87308   1.87820   1.87940   1.88605   1.88895
  Beta virt. eigenvalues --    1.88911   1.89251   1.89998   1.90191   1.91172
  Beta virt. eigenvalues --    1.91350   1.91488   1.91742   1.91825   1.92313
  Beta virt. eigenvalues --    1.92412   1.92705   1.94188   1.94646   1.95170
  Beta virt. eigenvalues --    1.95414   1.95551   1.95951   1.96223   1.98442
  Beta virt. eigenvalues --    1.99447   1.99577   2.00022   2.01771   2.02411
  Beta virt. eigenvalues --    2.02787   2.04258   2.04840   2.04994   2.05100
  Beta virt. eigenvalues --    2.05140   2.06142   2.06997   2.08390   2.09726
  Beta virt. eigenvalues --    2.09801   2.11378   2.11725   2.12502   2.13290
  Beta virt. eigenvalues --    2.14042   2.14456   2.16711   2.16943   2.18017
  Beta virt. eigenvalues --    2.18204   2.18364   2.19022   2.21351   2.21836
  Beta virt. eigenvalues --    2.23258   2.24214   2.24572   2.25720   2.26133
  Beta virt. eigenvalues --    2.26453   2.27230   2.27519   2.27965   2.28002
  Beta virt. eigenvalues --    2.28485   2.28815   2.29738   2.29886   2.30603
  Beta virt. eigenvalues --    2.31589   2.31888   2.31943   2.32680   2.32968
  Beta virt. eigenvalues --    2.33559   2.33708   2.34177   2.34417   2.35206
  Beta virt. eigenvalues --    2.37270   2.37777   2.38839   2.39332   2.40560
  Beta virt. eigenvalues --    2.41282   2.42099   2.42839   2.43076   2.43285
  Beta virt. eigenvalues --    2.43919   2.44216   2.44628   2.47448   2.47985
  Beta virt. eigenvalues --    2.49327   2.49718   2.51052   2.51721   2.51758
  Beta virt. eigenvalues --    2.51948   2.53239   2.53724   2.54082   2.54668
  Beta virt. eigenvalues --    2.56507   2.56717   2.57156   2.57425   2.57928
  Beta virt. eigenvalues --    2.58265   2.58785   2.59030   2.59712   2.59778
  Beta virt. eigenvalues --    2.60239   2.60445   2.60612   2.61005   2.61612
  Beta virt. eigenvalues --    2.61714   2.62379   2.62494   2.62711   2.63226
  Beta virt. eigenvalues --    2.64005   2.64390   2.64555   2.64844   2.65188
  Beta virt. eigenvalues --    2.65353   2.65666   2.65836   2.66764   2.66962
  Beta virt. eigenvalues --    2.67817   2.68288   2.68682   2.68825   2.69827
  Beta virt. eigenvalues --    2.70476   2.71672   2.71848   2.72482   2.72827
  Beta virt. eigenvalues --    2.73630   2.74306   2.75654   2.75742   2.76546
  Beta virt. eigenvalues --    2.76774   2.77172   2.77346   2.77727   2.77870
  Beta virt. eigenvalues --    2.80200   2.80649   2.83374   2.84555   2.84982
  Beta virt. eigenvalues --    2.85061   2.85675   2.85830   2.86451   2.87539
  Beta virt. eigenvalues --    2.88030   2.88258   2.89147   2.89558   2.91299
  Beta virt. eigenvalues --    2.91635   2.92292   2.92656   2.93400   2.93973
  Beta virt. eigenvalues --    2.95230   2.96030   2.96218   2.96752   2.97126
  Beta virt. eigenvalues --    2.97520   2.98192   3.01422   3.01616   3.01951
  Beta virt. eigenvalues --    3.03988   3.04084   3.04380   3.04882   3.06857
  Beta virt. eigenvalues --    3.07663   3.08466   3.12036   3.12755   3.14766
  Beta virt. eigenvalues --    3.15051   3.16500   3.17020   3.17694   3.17849
  Beta virt. eigenvalues --    3.23053   3.23592   3.25955   3.26544   3.31870
  Beta virt. eigenvalues --    3.32322   3.34139   3.34229   3.34905   3.35080
  Beta virt. eigenvalues --    3.38473   3.38583   3.41513   3.41765   3.44467
  Beta virt. eigenvalues --    3.44576   3.45658   3.46052   3.46453   3.46574
  Beta virt. eigenvalues --    3.47354   3.56631   3.56937   3.57068   3.57096
  Beta virt. eigenvalues --    3.58214   3.59304   3.59804   3.60443   3.62726
  Beta virt. eigenvalues --    3.63959   3.71445   3.71884   3.74084   3.76805
  Beta virt. eigenvalues --    3.77010   3.77419   3.79614   3.79951   3.82426
  Beta virt. eigenvalues --    3.85318   3.86257   3.86460   3.87343   3.87607
  Beta virt. eigenvalues --    3.89078   3.89317   3.95403   3.95457   3.96453
  Beta virt. eigenvalues --    3.98644   4.00128   4.00492   4.02257   4.03722
  Beta virt. eigenvalues --    4.04644   4.05392   4.09568   4.09651   4.10042
  Beta virt. eigenvalues --    4.10618   4.14809   4.18632   4.26840   4.27093
  Beta virt. eigenvalues --    4.30052   4.30084   4.41734   4.45504   4.49534
  Beta virt. eigenvalues --    4.49967   4.60979   4.67568   4.80281   4.80423
  Beta virt. eigenvalues --    4.81705   4.81777   5.08100   5.08481   5.23002
  Beta virt. eigenvalues --    5.23506   5.61275   5.61547   5.76258   5.81490
  Beta virt. eigenvalues --    5.82528   6.01683   6.14586   8.00081   8.07162
  Beta virt. eigenvalues --    8.18248   9.60396   9.74707  23.47847  23.47903
  Beta virt. eigenvalues --   23.60770  23.60989  23.76580  23.76904  23.86707
  Beta virt. eigenvalues --   23.86734  23.87297  23.87531  23.91573  23.91578
  Beta virt. eigenvalues --   23.91907  23.91994  23.98126  23.98323  24.03482
  Beta virt. eigenvalues --   24.03522  24.07035  24.07132  24.08713  24.08715
  Beta virt. eigenvalues --   24.11053  24.11188  24.14626  24.14663  24.16247
  Beta virt. eigenvalues --   24.16258  25.55015  25.63134  25.72887  25.73433
  Beta virt. eigenvalues --   25.78713  25.91515  26.37633  33.89026  33.95162
  Beta virt. eigenvalues --   34.03251  35.36188  35.36561  35.47892  35.48008
  Beta virt. eigenvalues --   35.59778  35.60111  35.64332  35.65197 147.21060
  Beta virt. eigenvalues --  215.53569 215.70914 777.01129
          Condensed to atoms (all electrons):
          Atomic-Atomic Spin Densities.
 Mulliken charges and spin densities:
               1          2
     1  Fe   1.386225   3.761908
     2  Cl  -0.748588   0.075916
     3  N   -0.546535   0.019099
     4  N   -0.383989   0.018885
     5  N   -0.000074  -0.001121
     6  N   -0.350568   0.003306
     7  C    0.151684  -0.005126
     8  H    0.175997   0.002059
     9  C   -0.184311   0.002431
    10  H    0.110152   0.000589
    11  C    0.001732  -0.005755
    12  H    0.105516   0.000271
    13  C   -0.101565   0.003565
    14  H    0.092459   0.000546
    15  C    0.241952  -0.000514
    16  C    0.100105   0.002268
    17  C    0.145184  -0.000530
    18  H    0.129641   0.000130
    19  Cl  -0.744891   0.078295
    20  N   -0.547644   0.018661
    21  N   -0.380750   0.018270
    22  N   -0.000666  -0.000002
    23  N   -0.345611   0.003080
    24  C    0.152835  -0.004158
    25  H    0.177976   0.001797
    26  C   -0.184854   0.001977
    27  H    0.110714   0.000611
    28  C    0.002800  -0.004473
    29  H    0.105588   0.000193
    30  C   -0.104490   0.002972
    31  H    0.092034   0.000579
    32  C    0.243394   0.000538
    33  C    0.094856   0.002046
    34  C    0.142463  -0.000728
    35  H    0.131053   0.000104
    36  C    0.209734   0.000842
    37  C   -0.088120   0.000038
    38  C   -0.046600  -0.000069
    39  C   -0.073079   0.000104
    40  C   -0.078273   0.000037
    41  C   -0.097291  -0.000061
    42  H    0.113697  -0.000005
    43  H    0.122370   0.000003
    44  H    0.095065   0.000015
    45  H    0.094913  -0.000003
    46  C    0.194230   0.000645
    47  C   -0.087425   0.000300
    48  C   -0.040174   0.000419
    49  C   -0.071047  -0.000170
    50  C   -0.080511  -0.000213
    51  C   -0.099239   0.000420
    52  H    0.107210  -0.000003
    53  H    0.136121  -0.000022
    54  H    0.092974   0.000019
    55  H    0.098583   0.000009
    56  C   -0.255900   0.000005
    57  H    0.112569   0.000000
    58  H    0.134574  -0.000003
    59  H    0.122214  -0.000001
    60  C   -0.254912  -0.000033
    61  H    0.109181   0.000001
    62  H    0.131490   0.000022
    63  H    0.127818   0.000013
 Sum of Mulliken charges =   0.00000   4.00000
 Mulliken charges and spin densities with hydrogens summed into heavy atoms:
               1          2
     1  Fe   1.386225   3.761908
     2  Cl  -0.748588   0.075916
     3  N   -0.546535   0.019099
     4  N   -0.383989   0.018885
     5  N   -0.000074  -0.001121
     6  N   -0.350568   0.003306
     7  C    0.327681  -0.003067
     9  C   -0.074159   0.003020
    11  C    0.107249  -0.005484
    13  C   -0.009106   0.004111
    15  C    0.241952  -0.000514
    16  C    0.100105   0.002268
    17  C    0.274825  -0.000400
    19  Cl  -0.744891   0.078295
    20  N   -0.547644   0.018661
    21  N   -0.380750   0.018270
    22  N   -0.000666  -0.000002
    23  N   -0.345611   0.003080
    24  C    0.330812  -0.002361
    26  C   -0.074139   0.002588
    28  C    0.108389  -0.004279
    30  C   -0.012456   0.003551
    32  C    0.243394   0.000538
    33  C    0.094856   0.002046
    34  C    0.273516  -0.000624
    36  C    0.209734   0.000842
    37  C    0.025577   0.000033
    38  C    0.075770  -0.000066
    39  C    0.021986   0.000119
    40  C    0.016641   0.000034
    41  C   -0.097291  -0.000061
    46  C    0.194230   0.000645
    47  C    0.019785   0.000297
    48  C    0.095948   0.000397
    49  C    0.021926  -0.000151
    50  C    0.018072  -0.000204
    51  C   -0.099239   0.000420
    56  C    0.113456   0.000002
    60  C    0.113577   0.000003
 Electronic spatial extent (au):  <R**2>=          24984.9157
 Charge=              0.0000 electrons
 Dipole moment (field-independent basis, Debye):
    X=              0.0863    Y=             15.9000    Z=             -1.3017  Tot=             15.9535
 Quadrupole moment (field-independent basis, Debye-Ang):
   XX=           -211.7906   YY=           -270.2195   ZZ=           -190.1050
   XY=              0.4551   XZ=              8.4474   YZ=             12.0526
 Traceless Quadrupole moment (field-independent basis, Debye-Ang):
   XX=             12.2478   YY=            -46.1812   ZZ=             33.9334
   XY=              0.4551   XZ=              8.4474   YZ=             12.0526
 Octapole moment (field-independent basis, Debye-Ang**2):
  XXX=            -20.3301  YYY=            221.6673  ZZZ=             22.5506  XYY=              8.6171
  XXY=            280.3931  XXZ=            -72.2349  XZZ=              0.3428  YZZ=           -100.2089
  YYZ=             -3.4650  XYZ=              8.9985
 Hexadecapole moment (field-independent basis, Debye-Ang**3):
 XXXX=         -14813.6996 YYYY=         -11074.5834 ZZZZ=          -5870.4067 XXXY=            -68.1264
 XXXZ=           -122.7717 YYYX=            -18.9178 YYYZ=            275.0412 ZZZX=            139.0762
 ZZZY=             49.4225 XXYY=          -3970.0493 XXZZ=          -3677.1394 YYZZ=          -2651.2987
 XXYZ=            -48.5864 YYXZ=           -228.2170 ZZXY=             70.7593
 N-N= 5.228253253387D+03 E-N=-1.919020272944D+04  KE= 3.694813268291D+03
                          Isotropic Fermi Contact Couplings
        Atom                 a.u.       MegaHertz       Gauss      10(-4) cm-1
     1  Fe(57)            -0.56805     -20.59742      -7.34967      -6.87056
     2  Cl(35)             0.05255       5.76003       2.05532       1.92134
     3  N(14)              0.07224       5.83530       2.08218       1.94645
     4  N(14)              0.08462       6.83518       2.43896       2.27997
     5  N(14)              0.01064       0.85939       0.30665       0.28666
     6  N(14)              0.00875       0.70703       0.25229       0.23584
     7  C(13)             -0.00157      -0.44184      -0.15766      -0.14738
     8  H(1)               0.00046       0.51453       0.18360       0.17163
     9  C(13)              0.00178       0.49911       0.17810       0.16649
    10  H(1)               0.00013       0.14204       0.05068       0.04738
    11  C(13)             -0.00020      -0.05715      -0.02039      -0.01906
    12  H(1)               0.00006       0.07056       0.02518       0.02354
    13  C(13)              0.00229       0.64252       0.22927       0.21432
    14  H(1)               0.00016       0.18214       0.06499       0.06076
    15  C(13)             -0.00122      -0.34329      -0.12249      -0.11451
    16  C(13)             -0.00027      -0.07499      -0.02676      -0.02501
    17  C(13)              0.00036       0.10140       0.03618       0.03382
    18  H(1)               0.00007       0.08339       0.02976       0.02782
    19  Cl(35)             0.05291       5.79951       2.06941       1.93451
    20  N(14)              0.07190       5.80800       2.07244       1.93734
    21  N(14)              0.08402       6.78693       2.42175       2.26388
    22  N(14)              0.01056       0.85295       0.30435       0.28451
    23  N(14)              0.00877       0.70822       0.25271       0.23624
    24  C(13)             -0.00151      -0.42394      -0.15127      -0.14141
    25  H(1)               0.00044       0.49031       0.17496       0.16355
    26  C(13)              0.00168       0.47315       0.16883       0.15783
    27  H(1)               0.00013       0.14061       0.05017       0.04690
    28  C(13)             -0.00012      -0.03429      -0.01224      -0.01144
    29  H(1)               0.00005       0.05067       0.01808       0.01690
    30  C(13)              0.00219       0.61566       0.21968       0.20536
    31  H(1)               0.00017       0.18941       0.06759       0.06318
    32  C(13)             -0.00121      -0.34009      -0.12135      -0.11344
    33  C(13)             -0.00029      -0.08205      -0.02928      -0.02737
    34  C(13)              0.00036       0.10060       0.03590       0.03356
    35  H(1)               0.00007       0.07278       0.02597       0.02428
    36  C(13)              0.00050       0.14012       0.05000       0.04674
    37  C(13)              0.00030       0.08334       0.02974       0.02780
    38  C(13)             -0.00003      -0.00885      -0.00316      -0.00295
    39  C(13)              0.00011       0.03005       0.01072       0.01002
    40  C(13)              0.00001       0.00162       0.00058       0.00054
    41  C(13)             -0.00001      -0.00342      -0.00122      -0.00114
    42  H(1)               0.00001       0.01289       0.00460       0.00430
    43  H(1)               0.00001       0.01062       0.00379       0.00354
    44  H(1)               0.00001       0.00720       0.00257       0.00240
    45  H(1)               0.00000      -0.00082      -0.00029      -0.00027
    46  C(13)              0.00050       0.13998       0.04995       0.04669
    47  C(13)              0.00015       0.04265       0.01522       0.01423
    48  C(13)              0.00001       0.00308       0.00110       0.00103
    49  C(13)              0.00003       0.00846       0.00302       0.00282
    50  C(13)             -0.00002      -0.00542      -0.00193      -0.00181
    51  C(13)              0.00003       0.00811       0.00289       0.00270
    52  H(1)               0.00000       0.00460       0.00164       0.00153
    53  H(1)               0.00000      -0.00063      -0.00023      -0.00021
    54  H(1)               0.00001       0.00746       0.00266       0.00249
    55  H(1)               0.00000       0.00324       0.00116       0.00108
    56  C(13)              0.00000       0.00139       0.00050       0.00046
    57  H(1)               0.00000      -0.00017      -0.00006      -0.00006
    58  H(1)               0.00000      -0.00143      -0.00051      -0.00048
    59  H(1)               0.00000      -0.00041      -0.00015      -0.00014
    60  C(13)             -0.00001      -0.00311      -0.00111      -0.00104
    61  H(1)               0.00000       0.00036       0.00013       0.00012
    62  H(1)               0.00001       0.01188       0.00424       0.00396
    63  H(1)               0.00001       0.00885       0.00316       0.00295
 --------------------------------------------------------
       Center         ----  Spin Dipole Couplings  ----
                      3XX-RR        3YY-RR        3ZZ-RR
 --------------------------------------------------------
     1   Atom        2.305817     -1.190014     -1.115803
     2   Atom        0.107075      0.066443     -0.173518
     3   Atom       -0.074507     -0.077741      0.152248
     4   Atom        0.025939      0.018127     -0.044066
     5   Atom        0.007064      0.005779     -0.012843
     6   Atom        0.006907      0.001145     -0.008052
     7   Atom       -0.021819     -0.006950      0.028769
     8   Atom       -0.009855     -0.004894      0.014749
     9   Atom       -0.006843     -0.005954      0.012797
    10   Atom       -0.003557     -0.002526      0.006082
    11   Atom       -0.005571     -0.006381      0.011952
    12   Atom       -0.002277     -0.002382      0.004659
    13   Atom       -0.005166     -0.006418      0.011584
    14   Atom       -0.002199     -0.003264      0.005463
    15   Atom       -0.012354     -0.016472      0.028826
    16   Atom       -0.004113     -0.003077      0.007190
    17   Atom        0.000084      0.001130     -0.001214
    18   Atom        0.000280     -0.000242     -0.000038
    19   Atom        0.105948      0.054140     -0.160088
    20   Atom       -0.077070     -0.077453      0.154523
    21   Atom        0.028529      0.028995     -0.057524
    22   Atom        0.008796      0.003867     -0.012663
    23   Atom        0.006596      0.001831     -0.008427
    24   Atom       -0.021047     -0.012043      0.033090
    25   Atom       -0.009055     -0.011309      0.020364
    26   Atom       -0.006724     -0.006669      0.013393
    27   Atom       -0.003446     -0.003547      0.006993
    28   Atom       -0.005329     -0.006099      0.011429
    29   Atom       -0.002368     -0.002344      0.004713
    30   Atom       -0.005540     -0.004762      0.010302
    31   Atom       -0.002454     -0.001947      0.004401
    32   Atom       -0.013500     -0.009780      0.023280
    33   Atom       -0.004681      0.003406      0.001275
    34   Atom       -0.000011      0.002859     -0.002848
    35   Atom        0.000355      0.000777     -0.001132
    36   Atom        0.001326      0.002232     -0.003558
    37   Atom        0.001464      0.000358     -0.001822
    38   Atom       -0.000072      0.002527     -0.002455
    39   Atom        0.000684      0.000496     -0.001180
    40   Atom        0.000033      0.001285     -0.001318
    41   Atom        0.000354      0.000664     -0.001018
    42   Atom        0.001644     -0.000230     -0.001414
    43   Atom       -0.001256      0.004153     -0.002897
    44   Atom        0.000674      0.000122     -0.000797
    45   Atom       -0.000236      0.001202     -0.000966
    46   Atom        0.001156      0.002242     -0.003398
    47   Atom        0.000168      0.001816     -0.001984
    48   Atom        0.001794      0.000426     -0.002221
    49   Atom        0.000328      0.000829     -0.001157
    50   Atom        0.000822      0.000318     -0.001140
    51   Atom        0.000586      0.000429     -0.001015
    52   Atom       -0.000240      0.001805     -0.001565
    53   Atom        0.002831     -0.000521     -0.002310
    54   Atom        0.000089      0.000728     -0.000818
    55   Atom        0.000803     -0.000055     -0.000748
    56   Atom        0.000206      0.000404     -0.000610
    57   Atom        0.000240      0.000276     -0.000515
    58   Atom        0.000275      0.000256     -0.000531
    59   Atom        0.000025      0.000511     -0.000535
    60   Atom        0.000295      0.000273     -0.000568
    61   Atom        0.000175      0.000326     -0.000501
    62   Atom        0.000427      0.000078     -0.000504
    63   Atom        0.000164      0.000279     -0.000443
 --------------------------------------------------------
                        XY            XZ            YZ
 --------------------------------------------------------
     1   Atom       -0.090992      0.502496      0.064488
     2   Atom        0.181491     -0.049834     -0.040045
     3   Atom        0.009674      0.037740      0.020727
     4   Atom       -0.093542      0.058458     -0.052635
     5   Atom       -0.028500     -0.002591      0.003711
     6   Atom       -0.010419      0.006511     -0.003626
     7   Atom       -0.007273     -0.006179      0.018402
     8   Atom       -0.010669     -0.015829      0.020769
     9   Atom        0.000176     -0.002100      0.003460
    10   Atom       -0.000742     -0.001864      0.003712
    11   Atom       -0.004428      0.002762      0.001893
    12   Atom       -0.000171      0.000975      0.000430
    13   Atom        0.000756      0.004597     -0.003445
    14   Atom       -0.001259      0.004228     -0.002875
    15   Atom       -0.013415      0.018686     -0.012119
    16   Atom       -0.017623      0.019829     -0.017382
    17   Atom       -0.009457      0.007227     -0.006059
    18   Atom       -0.003996      0.004016     -0.003638
    19   Atom       -0.185259     -0.016009      0.005437
    20   Atom       -0.002728      0.031045      0.022323
    21   Atom        0.099061      0.044540      0.038514
    22   Atom        0.025134     -0.006691     -0.006090
    23   Atom        0.011194      0.004896      0.002005
    24   Atom        0.005345     -0.008827     -0.010649
    25   Atom        0.008143     -0.017994     -0.015993
    26   Atom       -0.000300     -0.002407     -0.000131
    27   Atom        0.000455     -0.002226     -0.001959
    28   Atom        0.003760      0.001356      0.001670
    29   Atom        0.000275      0.000734      0.000880
    30   Atom        0.000268      0.004142      0.006401
    31   Atom        0.001871      0.003685      0.004299
    32   Atom        0.014862      0.014727      0.019863
    33   Atom        0.020112      0.016454      0.018148
    34   Atom        0.010647      0.005700      0.005436
    35   Atom        0.004569      0.003382      0.003478
    36   Atom       -0.005420      0.000308     -0.000370
    37   Atom       -0.002910      0.000889     -0.000670
    38   Atom       -0.003508     -0.000370      0.000665
    39   Atom       -0.001767      0.000244     -0.000244
    40   Atom       -0.001934     -0.000321      0.000410
    41   Atom       -0.001527     -0.000029      0.000111
    42   Atom       -0.002439      0.001389     -0.000926
    43   Atom       -0.003881     -0.000839      0.001676
    44   Atom       -0.001217      0.000309     -0.000243
    45   Atom       -0.001438     -0.000377      0.000616
    46   Atom        0.005532     -0.000735     -0.000556
    47   Atom        0.002476      0.000422      0.000200
    48   Atom        0.003427     -0.001052     -0.001283
    49   Atom        0.001813     -0.000114      0.000094
    50   Atom        0.002085     -0.000880     -0.000606
    51   Atom        0.001232     -0.000047     -0.000480
    52   Atom        0.002387      0.000627      0.001013
    53   Atom        0.004322     -0.002752     -0.001848
    54   Atom        0.001197      0.000092      0.000130
    55   Atom        0.001478     -0.000918     -0.000683
    56   Atom       -0.000918     -0.000086      0.000096
    57   Atom       -0.000771      0.000009     -0.000009
    58   Atom       -0.000838     -0.000191      0.000189
    59   Atom       -0.000776     -0.000083      0.000114
    60   Atom        0.000899     -0.000226     -0.000231
    61   Atom        0.000763     -0.000108     -0.000120
    62   Atom        0.000783     -0.000222     -0.000177
    63   Atom        0.000792     -0.000306     -0.000330
 --------------------------------------------------------


 ---------------------------------------------------------------------------------
              Anisotropic Spin Dipole Couplings in Principal Axis System
 ---------------------------------------------------------------------------------

       Atom             a.u.   MegaHertz   Gauss  10(-4) cm-1        Axes

              Baa    -1.2667   -21.931    -7.826    -7.315  0.1151  0.7156 -0.6890
     1 Fe(57) Bbb    -1.1132   -19.272    -6.877    -6.429 -0.0859  0.6982  0.7108
              Bcc     2.3799    41.203    14.702    13.744  0.9896 -0.0227  0.1418
 
              Baa    -0.1827    -9.560    -3.411    -3.189  0.1298  0.0645  0.9894
     2 Cl(35) Bbb    -0.0957    -5.011    -1.788    -1.671 -0.6612  0.7493  0.0379
              Bcc     0.2784    14.571     5.199     4.860  0.7389  0.6591 -0.1399
 
              Baa    -0.0864    -3.333    -1.189    -1.112  0.7312 -0.6798 -0.0566
     3 N(14)  Bbb    -0.0740    -2.853    -1.018    -0.952  0.6627  0.7276 -0.1772
              Bcc     0.1604     6.186     2.207     2.064  0.1616  0.0921  0.9825
 
              Baa    -0.0772    -2.978    -1.063    -0.993 -0.5139 -0.0309  0.8573
     4 N(14)  Bbb    -0.0707    -2.725    -0.972    -0.909  0.5348  0.7699  0.3483
              Bcc     0.1479     5.703     2.035     1.902  0.6708 -0.6374  0.3791
 
              Baa    -0.0222    -0.855    -0.305    -0.285  0.6908  0.7170 -0.0934
     5 N(14)  Bbb    -0.0132    -0.508    -0.181    -0.169  0.1310  0.0029  0.9914
              Bcc     0.0353     1.363     0.486     0.455  0.7111 -0.6971 -0.0919
 
              Baa    -0.0105    -0.405    -0.145    -0.135 -0.3742 -0.0464  0.9262
     6 N(14)  Bbb    -0.0065    -0.251    -0.090    -0.084  0.5156  0.8198  0.2494
              Bcc     0.0170     0.656     0.234     0.219  0.7708 -0.5708  0.2828
 
              Baa    -0.0248    -3.332    -1.189    -1.111  0.9128  0.4069 -0.0345
     7 C(13)  Bbb    -0.0130    -1.738    -0.620    -0.580 -0.3827  0.8230 -0.4197
              Bcc     0.0378     5.070     1.809     1.691 -0.1424  0.3963  0.9070
 
              Baa    -0.0184    -9.843    -3.512    -3.283  0.5768  0.7874 -0.2175
     8 H(1)   Bbb    -0.0174    -9.293    -3.316    -3.100  0.7203 -0.3647  0.5900
              Bcc     0.0359    19.136     6.828     6.383 -0.3852  0.4970  0.7776
 
              Baa    -0.0074    -0.993    -0.354    -0.331  0.8330 -0.5244  0.1764
     9 C(13)  Bbb    -0.0062    -0.835    -0.298    -0.278  0.5443  0.8339 -0.0916
              Bcc     0.0136     1.827     0.652     0.610 -0.0991  0.1723  0.9800
 
              Baa    -0.0040    -2.109    -0.753    -0.704  0.7174  0.6862 -0.1205
    10 H(1)   Bbb    -0.0039    -2.061    -0.735    -0.687  0.6747 -0.6411  0.3657
              Bcc     0.0078     4.170     1.488     1.391 -0.1737  0.3437  0.9229
 
              Baa    -0.0109    -1.461    -0.521    -0.487  0.6758  0.7233 -0.1417
    11 C(13)  Bbb    -0.0016    -0.211    -0.075    -0.070  0.7246 -0.6872 -0.0519
              Bcc     0.0125     1.672     0.597     0.558  0.1349  0.0676  0.9886
 
              Baa    -0.0026    -1.406    -0.502    -0.469  0.7007  0.7006 -0.1349
    12 H(1)   Bbb    -0.0022    -1.163    -0.415    -0.388 -0.7007  0.7114  0.0552
              Bcc     0.0048     2.570     0.917     0.857  0.1346  0.0559  0.9893
 
              Baa    -0.0082    -1.104    -0.394    -0.368 -0.5918  0.7597  0.2694
    13 C(13)  Bbb    -0.0050    -0.676    -0.241    -0.226  0.7718  0.6305 -0.0827
              Bcc     0.0133     1.781     0.635     0.594  0.2327 -0.1590  0.9595
 
              Baa    -0.0041    -2.202    -0.786    -0.735 -0.1270  0.9333  0.3358
    14 H(1)   Bbb    -0.0041    -2.171    -0.775    -0.724  0.9117  0.2432 -0.3310
              Bcc     0.0082     4.373     1.561     1.459  0.3906 -0.2641  0.8818
 
              Baa    -0.0282    -3.786    -1.351    -1.263  0.6944  0.7156 -0.0754
    15 C(13)  Bbb    -0.0125    -1.674    -0.597    -0.558 -0.6106  0.6414  0.4645
              Bcc     0.0407     5.460     1.948     1.821  0.3808 -0.2765  0.8824
 
              Baa    -0.0217    -2.911    -1.039    -0.971  0.8012  0.5589 -0.2137
    16 C(13)  Bbb    -0.0155    -2.074    -0.740    -0.692 -0.2575  0.6444  0.7200
              Bcc     0.0372     4.985     1.779     1.663  0.5401 -0.5219  0.6602
 
              Baa    -0.0092    -1.235    -0.441    -0.412  0.7848  0.5436 -0.2975
    17 C(13)  Bbb    -0.0062    -0.829    -0.296    -0.276 -0.0842  0.5692  0.8178
              Bcc     0.0154     2.064     0.737     0.689 -0.6140  0.6168 -0.4925
 
              Baa    -0.0040    -2.140    -0.764    -0.714  0.7789  0.5669 -0.2682
    18 H(1)   Bbb    -0.0038    -2.010    -0.717    -0.671 -0.1731  0.6054  0.7769
              Bcc     0.0078     4.150     1.481     1.384  0.6028 -0.5587  0.5697
 
              Baa    -0.1614    -8.448    -3.014    -2.818  0.1040  0.0644  0.9925
    19 Cl(35) Bbb    -0.1063    -5.562    -1.985    -1.855  0.6481  0.7525 -0.1168
              Bcc     0.2677    14.010     4.999     4.673  0.7544 -0.6554 -0.0366
 
              Baa    -0.0860    -3.315    -1.183    -1.106  0.7448  0.6488 -0.1564
    20 N(14)  Bbb    -0.0746    -2.879    -1.027    -0.960 -0.6550  0.7555  0.0151
              Bcc     0.1606     6.194     2.210     2.066  0.1280  0.0911  0.9876
 
              Baa    -0.0771    -2.974    -1.061    -0.992 -0.5353  0.2021  0.8201
    21 N(14)  Bbb    -0.0678    -2.613    -0.933    -0.872 -0.4980  0.7087 -0.4997
              Bcc     0.1449     5.587     1.994     1.864  0.6822  0.6759  0.2788
 
              Baa    -0.0189    -0.730    -0.260    -0.243 -0.6712  0.7412  0.0036
    22 N(14)  Bbb    -0.0144    -0.557    -0.199    -0.186  0.1454  0.1268  0.9812
              Bcc     0.0334     1.287     0.459     0.429  0.7269  0.6592 -0.1929
 
              Baa    -0.0102    -0.393    -0.140    -0.131 -0.4163  0.2412  0.8766
    23 N(14)  Bbb    -0.0065    -0.250    -0.089    -0.083 -0.4841  0.7573 -0.4383
              Bcc     0.0167     0.643     0.230     0.215  0.7696  0.6068  0.1985
 
              Baa    -0.0238    -3.195    -1.140    -1.066  0.9326 -0.3523  0.0787
    24 C(13)  Bbb    -0.0133    -1.787    -0.638    -0.596  0.3204  0.9082  0.2693
              Bcc     0.0371     4.982     1.778     1.662 -0.1664 -0.2260  0.9598
 
              Baa    -0.0184    -9.827    -3.507    -3.278 -0.5788  0.8128  0.0666
    25 H(1)   Bbb    -0.0173    -9.240    -3.297    -3.082  0.7087  0.4609  0.5341
              Bcc     0.0357    19.068     6.804     6.360 -0.4034 -0.3563  0.8428
 
              Baa    -0.0072    -0.965    -0.345    -0.322  0.8525  0.5126  0.1029
    26 C(13)  Bbb    -0.0065    -0.870    -0.310    -0.290 -0.5095  0.8586 -0.0561
              Bcc     0.0137     1.835     0.655     0.612 -0.1171 -0.0046  0.9931
 
              Baa    -0.0040    -2.110    -0.753    -0.704  0.7083 -0.7057  0.0177
    27 H(1)   Bbb    -0.0038    -2.054    -0.733    -0.685  0.6777  0.6867  0.2632
              Bcc     0.0078     4.164     1.486     1.389 -0.1979 -0.1744  0.9646
 
              Baa    -0.0095    -1.275    -0.455    -0.425 -0.6666  0.7452 -0.0163
    28 C(13)  Bbb    -0.0023    -0.304    -0.108    -0.101  0.7382  0.6570 -0.1532
              Bcc     0.0118     1.579     0.563     0.527  0.1035  0.1142  0.9881
 
              Baa    -0.0026    -1.404    -0.501    -0.468 -0.6998  0.7141 -0.0156
    29 H(1)   Bbb    -0.0023    -1.210    -0.432    -0.404  0.7066  0.6890 -0.1611
              Bcc     0.0049     2.615     0.933     0.872  0.1044  0.1238  0.9868
 
              Baa    -0.0080    -1.068    -0.381    -0.356  0.5779  0.7204 -0.3836
    30 C(13)  Bbb    -0.0055    -0.743    -0.265    -0.248  0.7899 -0.6119  0.0407
              Bcc     0.0135     1.810     0.646     0.604  0.2054  0.3266  0.9226
 
              Baa    -0.0041    -2.197    -0.784    -0.733 -0.1424  0.9071 -0.3961
    31 H(1)   Bbb    -0.0041    -2.166    -0.773    -0.723  0.9211 -0.0251 -0.3885
              Bcc     0.0082     4.363     1.557     1.455  0.3623  0.4202  0.8320
 
              Baa    -0.0268    -3.592    -1.282    -1.198  0.7087 -0.7020  0.0701
    32 C(13)  Bbb    -0.0132    -1.767    -0.631    -0.589  0.6127  0.5631 -0.5545
              Bcc     0.0399     5.359     1.912     1.787  0.3498  0.4359  0.8292
 
              Baa    -0.0213    -2.864    -1.022    -0.955  0.8182 -0.5551 -0.1499
    33 C(13)  Bbb    -0.0154    -2.069    -0.738    -0.690 -0.2210 -0.5442  0.8094
              Bcc     0.0368     4.933     1.760     1.645  0.5308  0.6291  0.5679
 
              Baa    -0.0095    -1.269    -0.453    -0.423  0.7824 -0.5944 -0.1859
    34 C(13)  Bbb    -0.0061    -0.814    -0.290    -0.271 -0.1063 -0.4216  0.9005
              Bcc     0.0155     2.083     0.743     0.695  0.6137  0.6848  0.3931
 
              Baa    -0.0040    -2.142    -0.764    -0.714  0.7651 -0.6287 -0.1391
    35 H(1)   Bbb    -0.0038    -2.009    -0.717    -0.670 -0.2124 -0.4503  0.8672
              Bcc     0.0078     4.151     1.481     1.385  0.6078  0.6340  0.4781
 
              Baa    -0.0037    -0.492    -0.176    -0.164  0.7027  0.6620  0.2606
    36 C(13)  Bbb    -0.0036    -0.479    -0.171    -0.160 -0.2211 -0.1450  0.9644
              Bcc     0.0072     0.971     0.347     0.324 -0.6763  0.7353 -0.0445
 
              Baa    -0.0021    -0.281    -0.100    -0.094 -0.5821 -0.5204  0.6249
    37 C(13)  Bbb    -0.0020    -0.267    -0.095    -0.089  0.2946  0.5813  0.7585
              Bcc     0.0041     0.548     0.195     0.183  0.7579 -0.6255  0.1851
 
              Baa    -0.0026    -0.349    -0.124    -0.116 -0.5019 -0.4401  0.7446
    38 C(13)  Bbb    -0.0024    -0.328    -0.117    -0.110  0.6527  0.3721  0.6599
              Bcc     0.0050     0.677     0.242     0.226 -0.5675  0.8172  0.1005
 
              Baa    -0.0012    -0.163    -0.058    -0.054  0.1017  0.2427  0.9648
    39 C(13)  Bbb    -0.0012    -0.158    -0.056    -0.053  0.6842  0.6870 -0.2450
              Bcc     0.0024     0.321     0.115     0.107  0.7222 -0.6850  0.0961
 
              Baa    -0.0014    -0.188    -0.067    -0.063  0.5460  0.2724  0.7923
    40 C(13)  Bbb    -0.0014    -0.183    -0.065    -0.061  0.6008  0.5317 -0.5969
              Bcc     0.0028     0.370     0.132     0.123 -0.5839  0.8019  0.1266
 
              Baa    -0.0011    -0.144    -0.052    -0.048 -0.5213 -0.5013  0.6906
    41 C(13)  Bbb    -0.0010    -0.130    -0.046    -0.043  0.5289  0.4452  0.7225
              Bcc     0.0020     0.275     0.098     0.092 -0.6697  0.7419  0.0330
 
              Baa    -0.0020    -1.042    -0.372    -0.348 -0.4621 -0.1882  0.8666
    42 H(1)   Bbb    -0.0019    -1.011    -0.361    -0.337  0.4100  0.8212  0.3970
              Bcc     0.0038     2.054     0.733     0.685  0.7863 -0.5388  0.3023
 
              Baa    -0.0033    -1.765    -0.630    -0.589  0.6337  0.4681 -0.6159
    43 H(1)   Bbb    -0.0032    -1.731    -0.618    -0.577  0.6268  0.1559  0.7634
              Bcc     0.0066     3.495     1.247     1.166 -0.4534  0.8698  0.1946
 
              Baa    -0.0009    -0.458    -0.164    -0.153 -0.2689 -0.0957  0.9584
    44 H(1)   Bbb    -0.0008    -0.453    -0.162    -0.151  0.5759  0.7816  0.2396
              Bcc     0.0017     0.911     0.325     0.304  0.7721 -0.6163  0.1550
 
              Baa    -0.0011    -0.603    -0.215    -0.201 -0.3564 -0.4378  0.8254
    45 H(1)   Bbb    -0.0011    -0.599    -0.214    -0.200  0.7811  0.3452  0.5203
              Bcc     0.0023     1.202     0.429     0.401 -0.5127  0.8302  0.2189
 
              Baa    -0.0039    -0.527    -0.188    -0.176  0.7120 -0.6068  0.3534
    46 C(13)  Bbb    -0.0034    -0.458    -0.163    -0.153 -0.2095  0.2968  0.9317
              Bcc     0.0073     0.984     0.351     0.328  0.6702  0.7374 -0.0841
 
              Baa    -0.0021    -0.284    -0.101    -0.095 -0.3717  0.1879  0.9091
    47 C(13)  Bbb    -0.0015    -0.203    -0.073    -0.068  0.7201 -0.5597  0.4101
              Bcc     0.0036     0.487     0.174     0.163  0.5859  0.8071  0.0727
 
              Baa    -0.0028    -0.378    -0.135    -0.126 -0.2399  0.5653  0.7892
    48 C(13)  Bbb    -0.0022    -0.289    -0.103    -0.096  0.6190 -0.5372  0.5730
              Bcc     0.0050     0.667     0.238     0.223  0.7479  0.6260 -0.2210
 
              Baa    -0.0014    -0.182    -0.065    -0.061  0.6086 -0.5295  0.5910
    49 C(13)  Bbb    -0.0010    -0.141    -0.050    -0.047 -0.4450  0.3889  0.8067
              Bcc     0.0024     0.323     0.115     0.108  0.6570  0.7539 -0.0010
 
              Baa    -0.0016    -0.216    -0.077    -0.072  0.6556 -0.5441  0.5236
    50 C(13)  Bbb    -0.0013    -0.179    -0.064    -0.060 -0.1964  0.5466  0.8140
              Bcc     0.0029     0.395     0.141     0.132  0.7291  0.6365 -0.2515
 
              Baa    -0.0013    -0.168    -0.060    -0.056 -0.2777  0.4465  0.8506
    51 C(13)  Bbb    -0.0005    -0.072    -0.026    -0.024  0.6452 -0.5693  0.5095
              Bcc     0.0018     0.240     0.086     0.080  0.7117  0.6903 -0.1300
 
              Baa    -0.0019    -0.993    -0.354    -0.331  0.3859 -0.4705  0.7935
    52 H(1)   Bbb    -0.0018    -0.955    -0.341    -0.319  0.7511 -0.3392 -0.5664
              Bcc     0.0037     1.948     0.695     0.650  0.5356  0.8146  0.2225
 
              Baa    -0.0035    -1.876    -0.669    -0.626  0.5681 -0.3646  0.7378
    53 H(1)   Bbb    -0.0035    -1.845    -0.658    -0.615 -0.2694  0.7647  0.5853
              Bcc     0.0070     3.721     1.328     1.241  0.7776  0.5313 -0.3363
 
              Baa    -0.0008    -0.445    -0.159    -0.149  0.5846 -0.5006  0.6384
    54 H(1)   Bbb    -0.0008    -0.439    -0.157    -0.146 -0.5375  0.3505  0.7670
              Bcc     0.0017     0.885     0.316     0.295  0.6078  0.7915  0.0642
 
              Baa    -0.0012    -0.627    -0.224    -0.209  0.5347 -0.2064  0.8194
    55 H(1)   Bbb    -0.0012    -0.621    -0.221    -0.207 -0.3893  0.8005  0.4557
              Bcc     0.0023     1.247     0.445     0.416  0.7500  0.5627 -0.3477
 
              Baa    -0.0006    -0.083    -0.030    -0.028 -0.3453 -0.3903  0.8535
    56 C(13)  Bbb    -0.0006    -0.083    -0.030    -0.028  0.6606  0.5449  0.5165
              Bcc     0.0012     0.166     0.059     0.055 -0.6666  0.7421  0.0697
 
              Baa    -0.0005    -0.275    -0.098    -0.092 -0.2180 -0.2019  0.9548
    57 H(1)   Bbb    -0.0005    -0.274    -0.098    -0.091  0.6812  0.6691  0.2970
              Bcc     0.0010     0.549     0.196     0.183 -0.6989  0.7152 -0.0083
 
              Baa    -0.0006    -0.306    -0.109    -0.102  0.0209 -0.2021  0.9791
    58 H(1)   Bbb    -0.0006    -0.306    -0.109    -0.102  0.7116  0.6910  0.1275
              Bcc     0.0011     0.612     0.218     0.204  0.7023 -0.6941 -0.1583
 
              Baa    -0.0005    -0.292    -0.104    -0.097 -0.1653 -0.2244  0.9604
    59 H(1)   Bbb    -0.0005    -0.291    -0.104    -0.097  0.7904  0.5522  0.2651
              Bcc     0.0011     0.583     0.208     0.195 -0.5898  0.8029  0.0860
 
              Baa    -0.0006    -0.084    -0.030    -0.028 -0.1709  0.4015  0.8998
    60 C(13)  Bbb    -0.0006    -0.082    -0.029    -0.027  0.6935 -0.5997  0.3994
              Bcc     0.0012     0.166     0.059     0.056  0.6999  0.6922 -0.1760
 
              Baa    -0.0005    -0.276    -0.099    -0.092 -0.0173  0.1558  0.9876
    61 H(1)   Bbb    -0.0005    -0.275    -0.098    -0.092  0.7443 -0.6575  0.1167
              Bcc     0.0010     0.552     0.197     0.184  0.6676  0.7371 -0.1046
 
              Baa    -0.0006    -0.296    -0.106    -0.099  0.2040  0.0218  0.9787
    62 H(1)   Bbb    -0.0005    -0.293    -0.105    -0.098 -0.6065  0.7876  0.1089
              Bcc     0.0011     0.589     0.210     0.196  0.7684  0.6158 -0.1739
 
              Baa    -0.0006    -0.306    -0.109    -0.102 -0.6554  0.7096  0.2585
    63 H(1)   Bbb    -0.0006    -0.304    -0.109    -0.102  0.3759  0.0097  0.9266
              Bcc     0.0011     0.610     0.218     0.204  0.6550  0.7045 -0.2731
 

 ---------------------------------------------------------------------------------

 No NMR shielding tensors so no spin-rotation constants.
 Leave Link  601 at Sat Oct 20 10:37:21 2018, MaxMem=   838860800 cpu:        44.6
 (Enter /soft/sl6.3/x86_64/gaussian/g09_d01/g09/l701.exe)
 Compute integral first derivatives.
 ... and contract with generalized density number  0.
 Leave Link  701 at Sat Oct 20 10:37:22 2018, MaxMem=   838860800 cpu:        17.0
 (Enter /soft/sl6.3/x86_64/gaussian/g09_d01/g09/l702.exe)
 L702 exits ... SP integral derivatives will be done elsewhere.
 Leave Link  702 at Sat Oct 20 10:37:22 2018, MaxMem=   838860800 cpu:         0.4
 (Enter /soft/sl6.3/x86_64/gaussian/g09_d01/g09/l703.exe)
 Compute integral first derivatives, UseDBF=F ICtDFT=           0.
 Integral derivatives from FoFJK, PRISM(SPDF).
 Calling FoFJK, ICntrl=      2127 FMM=T ISym2X=0 I1Cent= 0 IOpClX= 1 NMat=1 NMatS=1 NMatT=0.
 FoFJK:  IHMeth= 1 ICntrl=    2127 DoSepK=F KAlg= 0 I1Cent=   0 FoldK=F
 IRaf=         0 NMat=   1 IRICut=       1 DoRegI=T DoRafI=F ISym2E= 0.
 FoFCou: FMM=T IPFlag=           0 FMFlag=      100000 FMFlg1=        2001
         NFxFlg=           0 DoJE=F BraDBF=F KetDBF=F FulRan=T
         wScrn=  0.000000 ICntrl=    2127 IOpCl=  1 I1Cent=           0 NGrid=           0
         NMat0=    1 NMatS0=      1 NMatT0=    0 NMatD0=    1 NMtDS0=    0 NMtDT0=    0
 Symmetry not used in FoFCou.
 FMM levels:  10  Number of levels for PrismC:   9
 Leave Link  703 at Sat Oct 20 10:39:21 2018, MaxMem=   838860800 cpu:      1907.3
 (Enter /soft/sl6.3/x86_64/gaussian/g09_d01/g09/l716.exe)
 Dipole        = 3.39701159D-02 6.25555772D+00-5.12119906D-01
 ***** Axes restored to original set *****
 -------------------------------------------------------------------
 Center     Atomic                   Forces (Hartrees/Bohr)
 Number     Number              X              Y              Z
 -------------------------------------------------------------------
      1       26           0.000006065    0.000001204    0.000008570
      2       17           0.000002593    0.000001461    0.000004693
      3        7           0.000004463    0.000004390    0.000005439
      4        7          -0.000012935    0.000008701    0.000016508
      5        7          -0.000000482    0.000008609   -0.000009045
      6        7           0.000002272   -0.000013198    0.000001092
      7        6           0.000000757   -0.000004798    0.000001632
      8        1           0.000000897   -0.000001699    0.000004698
      9        6           0.000000503   -0.000004813    0.000005893
     10        1           0.000000734   -0.000004880    0.000004927
     11        6          -0.000000911   -0.000003436    0.000003935
     12        1           0.000000513   -0.000006109    0.000002834
     13        6           0.000000226   -0.000005705    0.000000823
     14        1           0.000000001   -0.000004518    0.000001611
     15        6          -0.000000164   -0.000001595    0.000003690
     16        6           0.000005812   -0.000006305   -0.000004811
     17        6           0.000000566    0.000003415    0.000001295
     18        1           0.000000804   -0.000003907   -0.000001262
     19       17           0.000004021   -0.000001925    0.000005485
     20        7          -0.000007363   -0.000013674   -0.000000578
     21        7          -0.000011436   -0.000002335   -0.000007759
     22        7           0.000000459    0.000004700    0.000003840
     23        7          -0.000005597   -0.000004095    0.000009599
     24        6           0.000001577    0.000008326    0.000006990
     25        1           0.000000882    0.000001761    0.000003941
     26        6          -0.000000198    0.000004154    0.000003842
     27        1          -0.000000331    0.000006030    0.000003422
     28        6           0.000000329    0.000005253    0.000001989
     29        1          -0.000000038    0.000006388    0.000002506
     30        6          -0.000001597    0.000005713    0.000001839
     31        1           0.000000078    0.000004465    0.000000846
     32        6           0.000004745    0.000007068   -0.000003575
     33        6           0.000000141   -0.000008656    0.000004438
     34        6           0.000001571    0.000006122   -0.000008179
     35        1          -0.000000909    0.000003872    0.000000044
     36        6           0.000002841    0.000008311    0.000008627
     37        6          -0.000009986    0.000001662   -0.000003600
     38        6           0.000004236   -0.000009261   -0.000010932
     39        6           0.000002369   -0.000011341   -0.000010283
     40        6          -0.000009718    0.000004754   -0.000005605
     41        6           0.000006608    0.000007476    0.000007070
     42        1           0.000001633   -0.000002777   -0.000000404
     43        1          -0.000000455    0.000001782   -0.000001376
     44        1          -0.000000873   -0.000000307   -0.000001673
     45        1           0.000000020    0.000001803   -0.000003352
     46        6           0.000012966    0.000010021   -0.000004496
     47        6          -0.000007659   -0.000003906   -0.000002362
     48        6           0.000000088   -0.000002567   -0.000004432
     49        6           0.000002588    0.000001656   -0.000007022
     50        6          -0.000002216   -0.000004327   -0.000003056
     51        6          -0.000002386    0.000006939    0.000013682
     52        1          -0.000000578    0.000000345   -0.000002232
     53        1           0.000000423   -0.000000713    0.000001083
     54        1           0.000000971   -0.000000742   -0.000005631
     55        1           0.000002706   -0.000002060   -0.000001968
     56        6           0.000001971   -0.000003300   -0.000007228
     57        1          -0.000001082   -0.000000422   -0.000004881
     58        1          -0.000001338    0.000002265   -0.000004116
     59        1          -0.000000962    0.000001312   -0.000004798
     60        6           0.000001015   -0.000001322   -0.000002895
     61        1          -0.000003406   -0.000003138   -0.000006363
     62        1           0.000001425   -0.000000611   -0.000006291
     63        1           0.000000754   -0.000001517   -0.000006676
 -------------------------------------------------------------------
 Cartesian Forces:  Max     0.000016508 RMS     0.000005129
 Leave Link  716 at Sat Oct 20 10:39:21 2018, MaxMem=   838860800 cpu:         0.6
 (Enter /soft/sl6.3/x86_64/gaussian/g09_d01/g09/l103.exe)

 GradGradGradGradGradGradGradGradGradGradGradGradGradGradGradGradGradGrad
 Berny optimization.
 FormGI is forming the generalized inverse of G from B-inverse, IUseBI=4.
 Internal  Forces:  Max     0.000013145 RMS     0.000002270
 Search for a local minimum.
 Step number   1 out of a maximum of  378
 All quantities printed in internal units (Hartrees-Bohrs-Radians)
 RMS Force = .22701D-05 SwitMx=.10000D-02 MixMth= 2
 Mixed Optimization -- En-DIIS/RFO-DIIS
 Second derivative matrix not updated -- first step.
 ITU=  0
     Eigenvalues ---    0.00632   0.00650   0.00652   0.00760   0.00813
     Eigenvalues ---    0.00878   0.01123   0.01138   0.01349   0.01350
     Eigenvalues ---    0.01509   0.01511   0.01553   0.01603   0.01796
     Eigenvalues ---    0.01798   0.01881   0.01883   0.01927   0.01928
     Eigenvalues ---    0.02084   0.02085   0.02114   0.02118   0.02156
     Eigenvalues ---    0.02157   0.02163   0.02165   0.02182   0.02183
     Eigenvalues ---    0.02185   0.02186   0.02188   0.02189   0.02194
     Eigenvalues ---    0.02195   0.02206   0.02206   0.02206   0.02207
     Eigenvalues ---    0.02210   0.02210   0.02219   0.02219   0.02220
     Eigenvalues ---    0.02226   0.02231   0.02307   0.02313   0.02322
     Eigenvalues ---    0.02327   0.02349   0.02375   0.02377   0.05155
     Eigenvalues ---    0.06257   0.07073   0.07087   0.07164   0.07176
     Eigenvalues ---    0.07998   0.08717   0.08782   0.08861   0.09749
     Eigenvalues ---    0.09803   0.10932   0.11812   0.13037   0.15965
     Eigenvalues ---    0.15990   0.15993   0.15996   0.15998   0.15999
     Eigenvalues ---    0.15999   0.15999   0.15999   0.16000   0.16000
     Eigenvalues ---    0.16000   0.16000   0.16000   0.16000   0.16000
     Eigenvalues ---    0.16000   0.16000   0.16000   0.16000   0.16000
     Eigenvalues ---    0.16000   0.16000   0.16000   0.20905   0.22000
     Eigenvalues ---    0.22000   0.22000   0.22000   0.22016   0.22599
     Eigenvalues ---    0.22617   0.22969   0.22970   0.23807   0.23836
     Eigenvalues ---    0.23998   0.24000   0.24343   0.24389   0.24474
     Eigenvalues ---    0.24625   0.24855   0.24871   0.24991   0.24993
     Eigenvalues ---    0.25000   0.25000   0.25000   0.25000   0.31476
     Eigenvalues ---    0.31488   0.34237   0.34314   0.34372   0.34462
     Eigenvalues ---    0.34632   0.34659   0.34697   0.34774   0.35406
     Eigenvalues ---    0.35408   0.35416   0.35433   0.35455   0.35459
     Eigenvalues ---    0.35512   0.35515   0.35584   0.35609   0.35610
     Eigenvalues ---    0.35618   0.35679   0.35681   0.35788   0.35821
     Eigenvalues ---    0.36597   0.36617   0.41580   0.41594   0.42175
     Eigenvalues ---    0.42186   0.42254   0.42293   0.42424   0.42427
     Eigenvalues ---    0.42790   0.42817   0.44210   0.44213   0.46019
     Eigenvalues ---    0.46065   0.46319   0.46329   0.46547   0.46574
     Eigenvalues ---    0.46710   0.46724   0.46853   0.46855   0.47235
     Eigenvalues ---    0.47236   0.47392   0.47409   0.50902   0.50940
     Eigenvalues ---    0.51974   0.52001   0.53528   0.53537   0.56356
     Eigenvalues ---    0.56363   0.65928   0.65948
 RFO step:  Lambda=-1.60447948D-08 EMin= 6.31870708D-03
 Linear search not attempted -- first point.
 Iteration  1 RMS(Cart)=  0.00015092 RMS(Int)=  0.00000000
 Iteration  2 RMS(Cart)=  0.00000001 RMS(Int)=  0.00000000
 ITry= 1 IFail=0 DXMaxC= 6.74D-04 DCOld= 1.00D+10 DXMaxT= 3.00D-01 DXLimC= 3.00D+00 Rises=F
 Variable       Old X    -DE/DX   Delta X   Delta X   Delta X     New X
                                 (Linear)    (Quad)   (Total)
    R1        4.53337   0.00000   0.00000  -0.00003  -0.00003   4.53334
    R2        4.24775   0.00000   0.00000  -0.00003  -0.00003   4.24772
    R3        4.31851   0.00001   0.00000   0.00014   0.00014   4.31865
    R4        4.51861   0.00000   0.00000   0.00005   0.00005   4.51866
    R5        4.25018   0.00000   0.00000  -0.00005  -0.00005   4.25013
    R6        4.33143  -0.00001   0.00000  -0.00012  -0.00012   4.33131
    R7        2.52662   0.00000   0.00000   0.00000   0.00000   2.52662
    R8        2.54529   0.00000   0.00000   0.00000   0.00000   2.54529
    R9        2.44344   0.00000   0.00000   0.00000   0.00000   2.44343
   R10        2.58122   0.00001   0.00000   0.00001   0.00001   2.58123
   R11        2.55204   0.00000   0.00000  -0.00001  -0.00001   2.55203
   R12        2.57082   0.00000   0.00000   0.00000   0.00000   2.57081
   R13        2.69461   0.00000   0.00000   0.00001   0.00001   2.69462
   R14        2.04977   0.00000   0.00000   0.00000   0.00000   2.04977
   R15        2.62897   0.00000   0.00000   0.00000   0.00000   2.62896
   R16        2.04586   0.00000   0.00000   0.00000   0.00000   2.04586
   R17        2.62879   0.00000   0.00000   0.00000   0.00000   2.62879
   R18        2.04847   0.00000   0.00000   0.00000   0.00000   2.04847
   R19        2.62551   0.00000   0.00000   0.00000   0.00000   2.62551
   R20        2.04695   0.00000   0.00000   0.00000   0.00000   2.04695
   R21        2.63686   0.00000   0.00000   0.00000   0.00000   2.63687
   R22        2.76588   0.00000   0.00000   0.00000   0.00000   2.76588
   R23        2.60154   0.00000   0.00000   0.00000   0.00000   2.60154
   R24        2.03128   0.00000   0.00000   0.00000   0.00000   2.03128
   R25        2.52671   0.00000   0.00000   0.00000   0.00000   2.52671
   R26        2.54527   0.00000   0.00000   0.00001   0.00001   2.54527
   R27        2.44355   0.00000   0.00000   0.00000   0.00000   2.44356
   R28        2.58161   0.00000   0.00000   0.00000   0.00000   2.58161
   R29        2.55207   0.00000   0.00000   0.00000   0.00000   2.55207
   R30        2.57025  -0.00001   0.00000  -0.00001  -0.00001   2.57024
   R31        2.69443   0.00001   0.00000   0.00002   0.00002   2.69446
   R32        2.05005   0.00000   0.00000   0.00000   0.00000   2.05005
   R33        2.62919   0.00000   0.00000   0.00000   0.00000   2.62919
   R34        2.04583   0.00000   0.00000   0.00000   0.00000   2.04583
   R35        2.62870   0.00000   0.00000   0.00000   0.00000   2.62870
   R36        2.04851   0.00000   0.00000   0.00000   0.00000   2.04851
   R37        2.62547   0.00000   0.00000   0.00000   0.00000   2.62547
   R38        2.04698   0.00000   0.00000   0.00000   0.00000   2.04698
   R39        2.63702   0.00000   0.00000   0.00000   0.00000   2.63702
   R40        2.76627   0.00000   0.00000  -0.00001  -0.00001   2.76626
   R41        2.60192   0.00000   0.00000   0.00001   0.00001   2.60193
   R42        2.03159   0.00000   0.00000   0.00000   0.00000   2.03159
   R43        2.63083   0.00000   0.00000   0.00001   0.00001   2.63084
   R44        2.63560  -0.00001   0.00000  -0.00002  -0.00002   2.63558
   R45        2.63038  -0.00001   0.00000  -0.00001  -0.00001   2.63037
   R46        2.04684   0.00000   0.00000   0.00000   0.00000   2.04684
   R47        2.62333   0.00001   0.00000   0.00001   0.00001   2.62334
   R48        2.04362   0.00000   0.00000   0.00000   0.00000   2.04362
   R49        2.63978   0.00001   0.00000   0.00002   0.00002   2.63979
   R50        2.04936   0.00000   0.00000   0.00000   0.00000   2.04936
   R51        2.64656  -0.00001   0.00000  -0.00001  -0.00001   2.64655
   R52        2.05021   0.00000   0.00000   0.00000   0.00000   2.05022
   R53        2.85091   0.00000   0.00000  -0.00001  -0.00001   2.85090
   R54        2.63010  -0.00001   0.00000  -0.00001  -0.00001   2.63009
   R55        2.63628   0.00000   0.00000   0.00000   0.00000   2.63629
   R56        2.63122   0.00000   0.00000   0.00001   0.00001   2.63123
   R57        2.04738   0.00000   0.00000   0.00000   0.00000   2.04738
   R58        2.62284   0.00000   0.00000   0.00000   0.00000   2.62283
   R59        2.04414   0.00000   0.00000   0.00000   0.00000   2.04414
   R60        2.63924  -0.00001   0.00000  -0.00001  -0.00001   2.63923
   R61        2.04942   0.00000   0.00000  -0.00001  -0.00001   2.04942
   R62        2.64779   0.00000   0.00000   0.00001   0.00001   2.64779
   R63        2.05018   0.00000   0.00000   0.00001   0.00001   2.05019
   R64        2.85113   0.00000   0.00000   0.00001   0.00001   2.85114
   R65        2.06277   0.00000   0.00000   0.00000   0.00000   2.06277
   R66        2.06931   0.00000   0.00000   0.00000   0.00000   2.06932
   R67        2.06557   0.00000   0.00000   0.00000   0.00000   2.06557
   R68        2.06233   0.00000   0.00000  -0.00001  -0.00001   2.06232
   R69        2.06803   0.00000   0.00000   0.00000   0.00000   2.06803
   R70        2.06707   0.00000   0.00000   0.00001   0.00001   2.06707
    A1        1.56710   0.00000   0.00000   0.00002   0.00002   1.56712
    A2        1.49486   0.00000   0.00000   0.00000   0.00000   1.49485
    A3        1.95506   0.00000   0.00000   0.00000   0.00000   1.95506
    A4        1.62537   0.00000   0.00000   0.00000   0.00000   1.62537
    A5        2.77731   0.00000   0.00000   0.00001   0.00001   2.77733
    A6        1.28234   0.00000   0.00000   0.00000   0.00000   1.28234
    A7        1.63322   0.00000   0.00000  -0.00001  -0.00001   1.63321
    A8        1.77709   0.00000   0.00000  -0.00005  -0.00005   1.77705
    A9        2.76498   0.00000   0.00000   0.00000   0.00000   2.76499
   A10        1.75050   0.00000   0.00000   0.00002   0.00002   1.75052
   A11        1.41742   0.00000   0.00000  -0.00001  -0.00001   1.41741
   A12        1.59376   0.00000   0.00000  -0.00002  -0.00002   1.59374
   A13        1.47999   0.00000   0.00000   0.00000   0.00000   1.47999
   A14        1.28305   0.00001   0.00000   0.00004   0.00004   1.28308
   A15        2.14412   0.00000   0.00000  -0.00001  -0.00001   2.14410
   A16        2.05499   0.00000   0.00000   0.00001   0.00001   2.05500
   A17        2.07636   0.00000   0.00000   0.00000   0.00000   2.07636
   A18        2.36915   0.00001   0.00000   0.00006   0.00006   2.36921
   A19        1.97428  -0.00001   0.00000  -0.00005  -0.00005   1.97423
   A20        1.93005   0.00000   0.00000   0.00000   0.00000   1.93005
   A21        1.86657   0.00000   0.00000   0.00000   0.00000   1.86657
   A22        1.93078   0.00000   0.00000   0.00001   0.00001   1.93079
   A23        2.10262   0.00000   0.00000   0.00000   0.00000   2.10261
   A24        2.24977   0.00000   0.00000   0.00000   0.00000   2.24977
   A25        2.00959   0.00000   0.00000   0.00000   0.00000   2.00959
   A26        2.13706   0.00000   0.00000   0.00000   0.00000   2.13706
   A27        2.13653   0.00000   0.00000   0.00000   0.00000   2.13653
   A28        2.09208   0.00000   0.00000   0.00000   0.00000   2.09208
   A29        2.07267   0.00000   0.00000   0.00000   0.00000   2.07267
   A30        2.11840   0.00000   0.00000   0.00000   0.00000   2.11840
   A31        2.10691   0.00000   0.00000   0.00000   0.00000   2.10691
   A32        2.07770   0.00000   0.00000   0.00000   0.00000   2.07770
   A33        2.09856   0.00000   0.00000   0.00000   0.00000   2.09857
   A34        2.10741   0.00000   0.00000   0.00000   0.00000   2.10741
   A35        2.07244   0.00000   0.00000   0.00000   0.00000   2.07244
   A36        2.10332   0.00000   0.00000   0.00000   0.00000   2.10332
   A37        2.13011   0.00000   0.00000   0.00000   0.00000   2.13011
   A38        2.00603   0.00000   0.00000   0.00001   0.00001   2.00605
   A39        2.14704   0.00000   0.00000  -0.00001  -0.00001   2.14703
   A40        2.09167   0.00000   0.00000   0.00002   0.00002   2.09169
   A41        1.87024   0.00000   0.00000   0.00000   0.00000   1.87024
   A42        2.32126   0.00000   0.00000  -0.00001  -0.00001   2.32125
   A43        1.82711   0.00000   0.00000   0.00000   0.00000   1.82711
   A44        2.13805   0.00000   0.00000   0.00001   0.00001   2.13806
   A45        2.31770   0.00000   0.00000  -0.00001  -0.00001   2.31769
   A46        2.14527   0.00001   0.00000   0.00005   0.00005   2.14531
   A47        2.05541  -0.00001   0.00000  -0.00004  -0.00004   2.05538
   A48        2.07706   0.00000   0.00000   0.00000   0.00000   2.07705
   A49        2.36942   0.00000   0.00000   0.00001   0.00001   2.36943
   A50        1.97027   0.00000   0.00000  -0.00002  -0.00002   1.97025
   A51        1.92945   0.00000   0.00000  -0.00001  -0.00001   1.92945
   A52        1.86659   0.00000   0.00000   0.00001   0.00001   1.86660
   A53        1.93141   0.00000   0.00000  -0.00001  -0.00001   1.93140
   A54        2.10369   0.00000   0.00000   0.00001   0.00001   2.10369
   A55        2.24779   0.00000   0.00000   0.00000   0.00000   2.24779
   A56        2.00844   0.00000   0.00000   0.00000   0.00000   2.00843
   A57        2.13654   0.00000   0.00000   0.00000   0.00000   2.13655
   A58        2.13819   0.00000   0.00000   0.00000   0.00000   2.13819
   A59        2.09202   0.00000   0.00000   0.00000   0.00000   2.09201
   A60        2.07273   0.00000   0.00000   0.00000   0.00000   2.07273
   A61        2.11842   0.00000   0.00000   0.00000   0.00000   2.11842
   A62        2.10669   0.00000   0.00000   0.00000   0.00000   2.10669
   A63        2.07789   0.00000   0.00000   0.00000   0.00000   2.07789
   A64        2.09860   0.00000   0.00000   0.00000   0.00000   2.09860
   A65        2.10743   0.00000   0.00000   0.00000   0.00000   2.10743
   A66        2.07252   0.00000   0.00000   0.00000   0.00000   2.07252
   A67        2.10323   0.00000   0.00000   0.00000   0.00000   2.10323
   A68        2.12962   0.00000   0.00000   0.00000   0.00000   2.12962
   A69        2.00829   0.00000   0.00000   0.00001   0.00001   2.00830
   A70        2.14526   0.00000   0.00000  -0.00001  -0.00001   2.14526
   A71        2.09415   0.00000   0.00000   0.00000   0.00000   2.09416
   A72        1.87074   0.00000   0.00000   0.00000   0.00000   1.87074
   A73        2.31784   0.00000   0.00000   0.00000   0.00000   2.31784
   A74        1.82651   0.00000   0.00000   0.00001   0.00001   1.82652
   A75        2.13658   0.00000   0.00000   0.00000   0.00000   2.13657
   A76        2.31892   0.00000   0.00000  -0.00001  -0.00001   2.31891
   A77        2.09843   0.00000   0.00000  -0.00001  -0.00001   2.09843
   A78        2.08422   0.00000   0.00000   0.00000   0.00000   2.08422
   A79        2.10053   0.00000   0.00000   0.00001   0.00001   2.10054
   A80        2.08494   0.00000   0.00000  -0.00001  -0.00001   2.08493
   A81        2.10281   0.00000   0.00000  -0.00001  -0.00001   2.10280
   A82        2.09507   0.00000   0.00000   0.00001   0.00001   2.09509
   A83        2.08273   0.00000   0.00000   0.00000   0.00000   2.08272
   A84        2.08414   0.00000   0.00000   0.00001   0.00001   2.08414
   A85        2.11630   0.00000   0.00000   0.00000   0.00000   2.11629
   A86        2.11845   0.00000   0.00000   0.00000   0.00000   2.11845
   A87        2.07719   0.00000   0.00000   0.00001   0.00001   2.07721
   A88        2.08742   0.00000   0.00000  -0.00001  -0.00001   2.08740
   A89        2.12124   0.00000   0.00000   0.00000   0.00000   2.12124
   A90        2.07650   0.00000   0.00000   0.00000   0.00000   2.07650
   A91        2.08542   0.00000   0.00000   0.00000   0.00000   2.08542
   A92        2.05836   0.00000   0.00000   0.00000   0.00000   2.05836
   A93        2.11679   0.00000   0.00000  -0.00001  -0.00001   2.11678
   A94        2.10782   0.00000   0.00000   0.00001   0.00001   2.10783
   A95        2.09800  -0.00001   0.00000  -0.00002  -0.00002   2.09798
   A96        2.08264   0.00000   0.00000   0.00001   0.00001   2.08265
   A97        2.10254   0.00000   0.00000   0.00001   0.00001   2.10255
   A98        2.08458   0.00000   0.00000   0.00000   0.00000   2.08458
   A99        2.10216   0.00000   0.00000  -0.00001  -0.00001   2.10215
   A100       2.09622   0.00000   0.00000   0.00001   0.00001   2.09623
   A101       2.08087   0.00000   0.00000  -0.00001  -0.00001   2.08086
   A102       2.08383   0.00000   0.00000   0.00000   0.00000   2.08384
   A103       2.11848   0.00000   0.00000   0.00001   0.00001   2.11849
   A104       2.11732   0.00000   0.00000   0.00000   0.00000   2.11731
   A105       2.07833   0.00000   0.00000   0.00001   0.00001   2.07834
   A106       2.08746   0.00000   0.00000  -0.00001  -0.00001   2.08745
   A107       2.12148   0.00000   0.00000   0.00000   0.00000   2.12149
   A108       2.07561   0.00000   0.00000   0.00001   0.00001   2.07561
   A109       2.08602   0.00000   0.00000  -0.00001  -0.00001   2.08601
   A110       2.05944   0.00000   0.00000   0.00001   0.00001   2.05944
   A111       2.11792   0.00001   0.00000   0.00003   0.00003   2.11795
   A112       2.10583  -0.00001   0.00000  -0.00003  -0.00003   2.10579
   A113       1.94569   0.00000   0.00000   0.00000   0.00000   1.94569
   A114       1.93546   0.00000   0.00000   0.00001   0.00001   1.93547
   A115       1.94285   0.00000   0.00000   0.00001   0.00001   1.94286
   A116       1.87820   0.00000   0.00000  -0.00001  -0.00001   1.87819
   A117       1.88613   0.00000   0.00000   0.00000   0.00000   1.88613
   A118       1.87245   0.00000   0.00000  -0.00001  -0.00001   1.87244
   A119       1.94474   0.00000   0.00000  -0.00002  -0.00002   1.94472
   A120       1.93824   0.00000   0.00000   0.00003   0.00003   1.93827
   A121       1.94065   0.00000   0.00000   0.00000   0.00000   1.94065
   A122       1.88178   0.00000   0.00000   0.00002   0.00002   1.88180
   A123       1.88401   0.00000   0.00000  -0.00001  -0.00001   1.88400
   A124       1.87141   0.00000   0.00000  -0.00002  -0.00002   1.87139
   A125       3.19247   0.00000   0.00000   0.00002   0.00002   3.19249
   A126       3.25434   0.00000   0.00000  -0.00002  -0.00002   3.25432
    D1       -1.65404   0.00000   0.00000   0.00002   0.00002  -1.65402
    D2        1.35287   0.00000   0.00000  -0.00004  -0.00004   1.35283
    D3        3.13647   0.00000   0.00000   0.00003   0.00003   3.13650
    D4       -0.13981   0.00000   0.00000  -0.00003  -0.00003  -0.13984
    D5        0.30156   0.00000   0.00000   0.00002   0.00002   0.30158
    D6       -2.97472   0.00000   0.00000  -0.00003  -0.00003  -2.97475
    D7        1.79252   0.00000   0.00000   0.00002   0.00002   1.79255
    D8       -1.48375   0.00000   0.00000  -0.00004  -0.00004  -1.48379
    D9       -1.43727   0.00000   0.00000  -0.00003  -0.00003  -1.43729
   D10        1.64943   0.00000   0.00000   0.00001   0.00001   1.64943
   D11        1.60877   0.00000   0.00000  -0.00008  -0.00008   1.60869
   D12       -1.58772   0.00000   0.00000  -0.00005  -0.00005  -1.58777
   D13        1.51914   0.00000   0.00000   0.00007   0.00007   1.51921
   D14       -1.45414   0.00000   0.00000  -0.00002  -0.00002  -1.45415
   D15        3.10865   0.00000   0.00000   0.00009   0.00009   3.10874
   D16        0.13538   0.00000   0.00000   0.00000   0.00000   0.13538
   D17       -2.21436   0.00000   0.00000   0.00007   0.00007  -2.21429
   D18        1.09555   0.00000   0.00000  -0.00002  -0.00002   1.09554
   D19       -0.09345   0.00000   0.00000   0.00007   0.00007  -0.09337
   D20       -3.06672   0.00000   0.00000  -0.00001  -0.00001  -3.06674
   D21       -1.33857   0.00000   0.00000   0.00004   0.00004  -1.33852
   D22        1.97134   0.00000   0.00000  -0.00005  -0.00005   1.97130
   D23        0.27354   0.00000   0.00000  -0.00005  -0.00005   0.27349
   D24       -2.98126   0.00000   0.00000  -0.00001  -0.00001  -2.98127
   D25        1.77699   0.00000   0.00000  -0.00006  -0.00006   1.77694
   D26       -1.47781   0.00000   0.00000  -0.00001  -0.00001  -1.47782
   D27       -1.68358   0.00000   0.00000  -0.00005  -0.00005  -1.68363
   D28        1.34481   0.00000   0.00000  -0.00001  -0.00001   1.34480
   D29        3.13038   0.00000   0.00000  -0.00006  -0.00006   3.13031
   D30       -0.12442   0.00000   0.00000  -0.00002  -0.00002  -0.12444
   D31       -2.30680   0.00000   0.00000   0.00002   0.00002  -2.30678
   D32        1.03714   0.00000   0.00000   0.00014   0.00014   1.03729
   D33       -0.16764   0.00000   0.00000  -0.00004  -0.00004  -0.16768
   D34       -3.10688   0.00000   0.00000   0.00009   0.00009  -3.10680
   D35       -1.40590   0.00000   0.00000  -0.00005  -0.00005  -1.40595
   D36        1.93804   0.00000   0.00000   0.00007   0.00007   1.93812
   D37        1.44811   0.00000   0.00000  -0.00004  -0.00004   1.44807
   D38       -1.49113   0.00000   0.00000   0.00008   0.00008  -1.49105
   D39        3.06992   0.00000   0.00000  -0.00007  -0.00007   3.06985
   D40        0.13068   0.00000   0.00000   0.00006   0.00006   0.13073
   D41       -0.13239   0.00000   0.00000  -0.00006  -0.00006  -0.13245
   D42        3.01285   0.00000   0.00000  -0.00006  -0.00006   3.01279
   D43       -3.13773   0.00000   0.00000   0.00000   0.00000  -3.13773
   D44        0.00752   0.00000   0.00000   0.00000   0.00000   0.00751
   D45       -3.01893   0.00000   0.00000   0.00006   0.00006  -3.01887
   D46        0.12063   0.00000   0.00000   0.00005   0.00005   0.12068
   D47       -0.00663   0.00000   0.00000   0.00000   0.00000  -0.00663
   D48        3.13293   0.00000   0.00000  -0.00001  -0.00001   3.13292
   D49       -2.97054   0.00000   0.00000   0.00003   0.00003  -2.97051
   D50        0.00572   0.00000   0.00000   0.00012   0.00012   0.00584
   D51       -0.12798   0.00000   0.00000   0.00002   0.00002  -0.12796
   D52        3.01153   0.00000   0.00000   0.00000   0.00000   3.01154
   D53        3.13882   0.00000   0.00000  -0.00005  -0.00005   3.13877
   D54       -0.00484   0.00000   0.00000  -0.00007  -0.00007  -0.00492
   D55       -0.00453   0.00000   0.00000  -0.00012  -0.00012  -0.00464
   D56        3.13201   0.00000   0.00000  -0.00005  -0.00005   3.13196
   D57        0.00154   0.00000   0.00000   0.00007   0.00007   0.00161
   D58       -3.11572   0.00000   0.00000   0.00005   0.00005  -3.11567
   D59       -3.13446   0.00000   0.00000   0.00000   0.00000  -3.13446
   D60        0.03147   0.00000   0.00000  -0.00002  -0.00002   0.03145
   D61       -2.59818   0.00000   0.00000   0.00007   0.00007  -2.59812
   D62        0.53985   0.00000   0.00000   0.00007   0.00007   0.53991
   D63        0.53733   0.00000   0.00000   0.00015   0.00015   0.53748
   D64       -2.60783   0.00000   0.00000   0.00015   0.00015  -2.60768
   D65       -3.13828   0.00000   0.00000   0.00000   0.00000  -3.13828
   D66       -0.00456   0.00000   0.00000   0.00000   0.00000  -0.00456
   D67        0.00723   0.00000   0.00000   0.00000   0.00000   0.00723
   D68        3.14095   0.00000   0.00000  -0.00001  -0.00001   3.14094
   D69       -3.13668   0.00000   0.00000   0.00000   0.00000  -3.13667
   D70        0.00061   0.00000   0.00000   0.00000   0.00000   0.00061
   D71       -0.00308   0.00000   0.00000   0.00000   0.00000  -0.00308
   D72        3.13420   0.00000   0.00000   0.00000   0.00000   3.13420
   D73       -3.13585   0.00000   0.00000   0.00001   0.00001  -3.13584
   D74        0.00018   0.00000   0.00000   0.00000   0.00000   0.00018
   D75        0.00146   0.00000   0.00000   0.00000   0.00000   0.00147
   D76        3.13749   0.00000   0.00000   0.00000   0.00000   3.13749
   D77        0.00284   0.00000   0.00000   0.00000   0.00000   0.00284
   D78       -3.13655   0.00000   0.00000   0.00001   0.00001  -3.13654
   D79        3.13889   0.00000   0.00000  -0.00001  -0.00001   3.13888
   D80       -0.00051   0.00000   0.00000   0.00001   0.00001  -0.00050
   D81        0.00961   0.00000   0.00000  -0.00004  -0.00004   0.00957
   D82       -3.12927   0.00000   0.00000  -0.00001  -0.00001  -3.12929
   D83       -3.13404   0.00000   0.00000  -0.00005  -0.00005  -3.13409
   D84        0.01027   0.00000   0.00000  -0.00003  -0.00003   0.01024
   D85        0.00187   0.00000   0.00000   0.00000   0.00000   0.00187
   D86        3.11549   0.00000   0.00000   0.00002   0.00002   3.11552
   D87        3.14100   0.00000   0.00000  -0.00003  -0.00003   3.14097
   D88       -0.02856   0.00000   0.00000   0.00000   0.00000  -0.02856
   D89       -0.11638   0.00000   0.00000   0.00005   0.00005  -0.11633
   D90        3.03060   0.00000   0.00000   0.00004   0.00004   3.03065
   D91        3.13976   0.00000   0.00000   0.00001   0.00001   3.13976
   D92        0.00356   0.00000   0.00000   0.00000   0.00000   0.00356
   D93       -3.03879   0.00000   0.00000  -0.00005  -0.00005  -3.03883
   D94        0.09768   0.00000   0.00000  -0.00002  -0.00002   0.09765
   D95       -0.00584   0.00000   0.00000   0.00000   0.00000  -0.00584
   D96        3.13062   0.00000   0.00000   0.00003   0.00003   3.13064
   D97       -2.93206   0.00000   0.00000   0.00011   0.00011  -2.93194
   D98        0.01049   0.00000   0.00000  -0.00001  -0.00001   0.01049
   D99       -0.13373   0.00000   0.00000  -0.00009  -0.00009  -0.13382
   D100       2.97958   0.00000   0.00000  -0.00002  -0.00002   2.97956
   D101      -3.12501   0.00000   0.00000   0.00000   0.00000  -3.12501
   D102      -0.01170   0.00000   0.00000   0.00007   0.00007  -0.01163
   D103      -0.00540   0.00000   0.00000  -0.00006  -0.00006  -0.00546
   D104       3.11215   0.00000   0.00000  -0.00005  -0.00005   3.11210
   D105      -0.00169   0.00000   0.00000   0.00009   0.00009  -0.00159
   D106       3.09392   0.00000   0.00000   0.00005   0.00005   3.09397
   D107      -3.11671   0.00000   0.00000   0.00008   0.00008  -3.11663
   D108      -0.02110   0.00000   0.00000   0.00004   0.00004  -0.02107
   D109       2.56136   0.00000   0.00000  -0.00011  -0.00011   2.56125
   D110      -0.58371   0.00000   0.00000  -0.00010  -0.00010  -0.58381
   D111      -0.60910   0.00000   0.00000  -0.00010  -0.00010  -0.60919
   D112       2.52903   0.00000   0.00000  -0.00009  -0.00009   2.52894
   D113      -3.13682   0.00000   0.00000  -0.00001  -0.00001  -3.13684
   D114      -0.00103   0.00000   0.00000   0.00000   0.00000  -0.00103
   D115       0.01056   0.00000   0.00000  -0.00002  -0.00002   0.01054
   D116      -3.13683   0.00000   0.00000  -0.00001  -0.00001  -3.13684
   D117      -3.13849   0.00000   0.00000   0.00000   0.00000  -3.13849
   D118       0.00070   0.00000   0.00000   0.00001   0.00001   0.00070
   D119      -0.00279   0.00000   0.00000   0.00001   0.00001  -0.00278
   D120       3.13640   0.00000   0.00000   0.00002   0.00002   3.13641
   D121      -3.14011   0.00000   0.00000   0.00000   0.00000  -3.14011
   D122      -0.00284   0.00000   0.00000  -0.00001  -0.00001  -0.00285
   D123      -0.00091   0.00000   0.00000   0.00001   0.00001  -0.00090
   D124       3.13636   0.00000   0.00000   0.00000   0.00000   3.13636
   D125       0.00553   0.00000   0.00000   0.00000   0.00000   0.00553
   D126      -3.13052   0.00000   0.00000  -0.00002  -0.00002  -3.13055
   D127      -3.14038   0.00000   0.00000   0.00000   0.00000  -3.14038
   D128       0.00675   0.00000   0.00000  -0.00003  -0.00003   0.00672
   D129       0.02911   0.00000   0.00000   0.00008   0.00008   0.02918
   D130      -3.07565   0.00000   0.00000  -0.00001  -0.00001  -3.07566
   D131      -3.11767   0.00000   0.00000   0.00010   0.00010  -3.11757
   D132       0.06076   0.00000   0.00000   0.00001   0.00001   0.06077
   D133       0.00777   0.00000   0.00000  -0.00010  -0.00010   0.00768
   D134      -3.08085   0.00000   0.00000  -0.00004  -0.00004  -3.08090
   D135       3.11597   0.00000   0.00000  -0.00002  -0.00002   3.11596
   D136       0.02735   0.00000   0.00000   0.00004   0.00004   0.02738
   D137      -3.13168   0.00000   0.00000   0.00000   0.00000  -3.13167
   D138       0.03874   0.00000   0.00000   0.00000   0.00000   0.03874
   D139       0.01351   0.00000   0.00000   0.00000   0.00000   0.01352
   D140      -3.09926   0.00000   0.00000   0.00000   0.00000  -3.09925
   D141      -3.13928   0.00000   0.00000   0.00000   0.00000  -3.13928
   D142      -0.00492   0.00000   0.00000   0.00000   0.00000  -0.00493
   D143      -0.00125   0.00000   0.00000  -0.00001  -0.00001  -0.00126
   D144       3.13310   0.00000   0.00000  -0.00001  -0.00001   3.13310
   D145      -0.01588   0.00000   0.00000   0.00001   0.00001  -0.01588
   D146      -3.14048   0.00000   0.00000   0.00000   0.00000  -3.14048
   D147       3.09702   0.00000   0.00000   0.00001   0.00001   3.09702
   D148      -0.02758   0.00000   0.00000   0.00000   0.00000  -0.02758
   D149      -0.00911   0.00000   0.00000   0.00000   0.00000  -0.00911
   D150       3.14013   0.00000   0.00000   0.00000   0.00000   3.14013
   D151       3.13986   0.00000   0.00000   0.00000   0.00000   3.13986
   D152       0.00591   0.00000   0.00000   0.00000   0.00000   0.00591
   D153       0.00576   0.00000   0.00000  -0.00001  -0.00001   0.00575
   D154      -3.11382   0.00000   0.00000   0.00000   0.00000  -3.11383
   D155       3.13027   0.00000   0.00000  -0.00001  -0.00001   3.13026
   D156       0.01068   0.00000   0.00000   0.00000   0.00000   0.01068
   D157       0.00686   0.00000   0.00000   0.00001   0.00001   0.00687
   D158       3.12656   0.00000   0.00000   0.00000   0.00000   3.12656
   D159       3.14077   0.00000   0.00000   0.00001   0.00001   3.14078
   D160      -0.02271   0.00000   0.00000   0.00000   0.00000  -0.02271
   D161      -0.28388   0.00000   0.00000  -0.00001  -0.00001  -0.28390
   D162       1.80852   0.00000   0.00000  -0.00002  -0.00002   1.80850
   D163      -2.39140   0.00000   0.00000  -0.00002  -0.00002  -2.39141
   D164       2.88033   0.00000   0.00000   0.00000   0.00000   2.88033
   D165      -1.31045   0.00000   0.00000  -0.00001  -0.00001  -1.31045
   D166       0.77282   0.00000   0.00000   0.00000   0.00000   0.77281
   D167       3.12403   0.00000   0.00000   0.00002   0.00002   3.12404
   D168      -0.04042   0.00000   0.00000   0.00003   0.00003  -0.04040
   D169      -0.01405   0.00000   0.00000   0.00001   0.00001  -0.01405
   D170       3.10468   0.00000   0.00000   0.00001   0.00001   3.10470
   D171      -3.13676   0.00000   0.00000  -0.00001  -0.00001  -3.13677
   D172       0.00194   0.00000   0.00000  -0.00002  -0.00002   0.00192
   D173       0.00135   0.00000   0.00000   0.00000   0.00000   0.00135
   D174       3.14005   0.00000   0.00000  -0.00001  -0.00001   3.14004
   D175       0.01412   0.00000   0.00000   0.00000   0.00000   0.01412
   D176      -3.14119   0.00000   0.00000   0.00000   0.00000  -3.14119
   D177      -3.10470   0.00000   0.00000  -0.00001  -0.00001  -3.10470
   D178       0.02318   0.00000   0.00000  -0.00001  -0.00001   0.02317
   D179       0.01176   0.00000   0.00000  -0.00002  -0.00002   0.01174
   D180       3.14012   0.00000   0.00000  -0.00001  -0.00001   3.14011
   D181      -3.12689   0.00000   0.00000   0.00000   0.00000  -3.12689
   D182       0.00148   0.00000   0.00000   0.00000   0.00000   0.00148
   D183      -0.00142   0.00000   0.00000  -0.00002  -0.00002  -0.00144
   D184      -3.14052   0.00000   0.00000  -0.00009  -0.00009  -3.14061
   D185      -3.12923   0.00000   0.00000  -0.00001  -0.00001  -3.12924
   D186       0.01485   0.00000   0.00000  -0.00009  -0.00009   0.01477
   D187      -0.01167   0.00000   0.00000   0.00003   0.00003  -0.01165
   D188       3.12745   0.00000   0.00000   0.00010   0.00010   3.12755
   D189      -3.13996   0.00000   0.00000   0.00002   0.00002  -3.13994
   D190      -0.00084   0.00000   0.00000   0.00009   0.00009  -0.00074
   D191      -0.06098   0.00000   0.00000   0.00000   0.00000  -0.06098
   D192       2.03720   0.00000   0.00000   0.00003   0.00003   2.03723
   D193      -2.16362   0.00000   0.00000   0.00002   0.00002  -2.16361
   D194       3.08317   0.00000   0.00000  -0.00007  -0.00007   3.08310
   D195      -1.10184   0.00000   0.00000  -0.00004  -0.00004  -1.10188
   D196       0.98052   0.00000   0.00000  -0.00005  -0.00005   0.98047
         Item               Value     Threshold  Converged?
 Maximum Force            0.000013     0.000450     YES
 RMS     Force            0.000002     0.000300     YES
 Maximum Displacement     0.000674     0.001800     YES
 RMS     Displacement     0.000151     0.001200     YES
 Predicted change in Energy=-8.022370D-09
 Optimization completed.
    -- Stationary point found.
                           ----------------------------
                           !   Optimized Parameters   !
                           ! (Angstroms and Degrees)  !
 --------------------------                            --------------------------
 ! Name  Definition              Value          Derivative Info.                !
 --------------------------------------------------------------------------------
 ! R1    R(1,2)                  2.399          -DE/DX =    0.0                 !
 ! R2    R(1,3)                  2.2478         -DE/DX =    0.0                 !
 ! R3    R(1,4)                  2.2853         -DE/DX =    0.0                 !
 ! R4    R(1,19)                 2.3911         -DE/DX =    0.0                 !
 ! R5    R(1,20)                 2.2491         -DE/DX =    0.0                 !
 ! R6    R(1,21)                 2.2921         -DE/DX =    0.0                 !
 ! R7    R(3,7)                  1.337          -DE/DX =    0.0                 !
 ! R8    R(3,15)                 1.3469         -DE/DX =    0.0                 !
 ! R9    R(4,5)                  1.293          -DE/DX =    0.0                 !
 ! R10   R(4,16)                 1.3659         -DE/DX =    0.0                 !
 ! R11   R(5,6)                  1.3505         -DE/DX =    0.0                 !
 ! R12   R(6,17)                 1.3604         -DE/DX =    0.0                 !
 ! R13   R(6,36)                 1.4259         -DE/DX =    0.0                 !
 ! R14   R(7,8)                  1.0847         -DE/DX =    0.0                 !
 ! R15   R(7,9)                  1.3912         -DE/DX =    0.0                 !
 ! R16   R(9,10)                 1.0826         -DE/DX =    0.0                 !
 ! R17   R(9,11)                 1.3911         -DE/DX =    0.0                 !
 ! R18   R(11,12)                1.084          -DE/DX =    0.0                 !
 ! R19   R(11,13)                1.3894         -DE/DX =    0.0                 !
 ! R20   R(13,14)                1.0832         -DE/DX =    0.0                 !
 ! R21   R(13,15)                1.3954         -DE/DX =    0.0                 !
 ! R22   R(15,16)                1.4636         -DE/DX =    0.0                 !
 ! R23   R(16,17)                1.3767         -DE/DX =    0.0                 !
 ! R24   R(17,18)                1.0749         -DE/DX =    0.0                 !
 ! R25   R(20,24)                1.3371         -DE/DX =    0.0                 !
 ! R26   R(20,32)                1.3469         -DE/DX =    0.0                 !
 ! R27   R(21,22)                1.2931         -DE/DX =    0.0                 !
 ! R28   R(21,33)                1.3661         -DE/DX =    0.0                 !
 ! R29   R(22,23)                1.3505         -DE/DX =    0.0                 !
 ! R30   R(23,34)                1.3601         -DE/DX =    0.0                 !
 ! R31   R(23,46)                1.4258         -DE/DX =    0.0                 !
 ! R32   R(24,25)                1.0848         -DE/DX =    0.0                 !
 ! R33   R(24,26)                1.3913         -DE/DX =    0.0                 !
 ! R34   R(26,27)                1.0826         -DE/DX =    0.0                 !
 ! R35   R(26,28)                1.391          -DE/DX =    0.0                 !
 ! R36   R(28,29)                1.084          -DE/DX =    0.0                 !
 ! R37   R(28,30)                1.3893         -DE/DX =    0.0                 !
 ! R38   R(30,31)                1.0832         -DE/DX =    0.0                 !
 ! R39   R(30,32)                1.3955         -DE/DX =    0.0                 !
 ! R40   R(32,33)                1.4638         -DE/DX =    0.0                 !
 ! R41   R(33,34)                1.3769         -DE/DX =    0.0                 !
 ! R42   R(34,35)                1.0751         -DE/DX =    0.0                 !
 ! R43   R(36,37)                1.3922         -DE/DX =    0.0                 !
 ! R44   R(36,38)                1.3947         -DE/DX =    0.0                 !
 ! R45   R(37,39)                1.3919         -DE/DX =    0.0                 !
 ! R46   R(37,42)                1.0831         -DE/DX =    0.0                 !
 ! R47   R(38,40)                1.3882         -DE/DX =    0.0                 !
 ! R48   R(38,43)                1.0814         -DE/DX =    0.0                 !
 ! R49   R(39,41)                1.3969         -DE/DX =    0.0                 !
 ! R50   R(39,44)                1.0845         -DE/DX =    0.0                 !
 ! R51   R(40,41)                1.4005         -DE/DX =    0.0                 !
 ! R52   R(40,45)                1.0849         -DE/DX =    0.0                 !
 ! R53   R(41,56)                1.5086         -DE/DX =    0.0                 !
 ! R54   R(46,47)                1.3918         -DE/DX =    0.0                 !
 ! R55   R(46,48)                1.3951         -DE/DX =    0.0                 !
 ! R56   R(47,49)                1.3924         -DE/DX =    0.0                 !
 ! R57   R(47,52)                1.0834         -DE/DX =    0.0                 !
 ! R58   R(48,50)                1.3879         -DE/DX =    0.0                 !
 ! R59   R(48,53)                1.0817         -DE/DX =    0.0                 !
 ! R60   R(49,51)                1.3966         -DE/DX =    0.0                 !
 ! R61   R(49,54)                1.0845         -DE/DX =    0.0                 !
 ! R62   R(50,51)                1.4011         -DE/DX =    0.0                 !
 ! R63   R(50,55)                1.0849         -DE/DX =    0.0                 !
 ! R64   R(51,60)                1.5088         -DE/DX =    0.0                 !
 ! R65   R(56,57)                1.0916         -DE/DX =    0.0                 !
 ! R66   R(56,58)                1.095          -DE/DX =    0.0                 !
 ! R67   R(56,59)                1.0931         -DE/DX =    0.0                 !
 ! R68   R(60,61)                1.0913         -DE/DX =    0.0                 !
 ! R69   R(60,62)                1.0944         -DE/DX =    0.0                 !
 ! R70   R(60,63)                1.0938         -DE/DX =    0.0                 !
 ! A1    A(2,1,3)               89.7884         -DE/DX =    0.0                 !
 ! A2    A(2,1,4)               85.649          -DE/DX =    0.0                 !
 ! A3    A(2,1,19)             112.0165         -DE/DX =    0.0                 !
 ! A4    A(2,1,20)              93.1269         -DE/DX =    0.0                 !
 ! A5    A(2,1,21)             159.1282         -DE/DX =    0.0                 !
 ! A6    A(3,1,4)               73.4726         -DE/DX =    0.0                 !
 ! A7    A(3,1,19)              93.5764         -DE/DX =    0.0                 !
 ! A8    A(3,1,21)             101.8199         -DE/DX =    0.0                 !
 ! A9    A(4,1,19)             158.4219         -DE/DX =    0.0                 !
 ! A10   A(4,1,20)             100.2961         -DE/DX =    0.0                 !
 ! A11   A(4,1,21)              81.2121         -DE/DX =    0.0                 !
 ! A12   A(19,1,20)             91.3156         -DE/DX =    0.0                 !
 ! A13   A(19,1,21)             84.7972         -DE/DX =    0.0                 !
 ! A14   A(20,1,21)             73.5131         -DE/DX =    0.0                 !
 ! A15   A(1,3,7)              122.8488         -DE/DX =    0.0                 !
 ! A16   A(1,3,15)             117.7424         -DE/DX =    0.0                 !
 ! A17   A(7,3,15)             118.9668         -DE/DX =    0.0                 !
 ! A18   A(1,4,5)              135.7422         -DE/DX =    0.0                 !
 ! A19   A(1,4,16)             113.1179         -DE/DX =    0.0                 !
 ! A20   A(5,4,16)             110.5838         -DE/DX =    0.0                 !
 ! A21   A(4,5,6)              106.9466         -DE/DX =    0.0                 !
 ! A22   A(5,6,17)             110.6258         -DE/DX =    0.0                 !
 ! A23   A(5,6,36)             120.4711         -DE/DX =    0.0                 !
 ! A24   A(17,6,36)            128.9023         -DE/DX =    0.0                 !
 ! A25   A(3,7,8)              115.1412         -DE/DX =    0.0                 !
 ! A26   A(3,7,9)              122.4443         -DE/DX =    0.0                 !
 ! A27   A(8,7,9)              122.4141         -DE/DX =    0.0                 !
 ! A28   A(7,9,10)             119.8676         -DE/DX =    0.0                 !
 ! A29   A(7,9,11)             118.7555         -DE/DX =    0.0                 !
 ! A30   A(10,9,11)            121.3753         -DE/DX =    0.0                 !
 ! A31   A(9,11,12)            120.7171         -DE/DX =    0.0                 !
 ! A32   A(9,11,13)            119.0436         -DE/DX =    0.0                 !
 ! A33   A(12,11,13)           120.2388         -DE/DX =    0.0                 !
 ! A34   A(11,13,14)           120.7455         -DE/DX =    0.0                 !
 ! A35   A(11,13,15)           118.7421         -DE/DX =    0.0                 !
 ! A36   A(14,13,15)           120.5116         -DE/DX =    0.0                 !
 ! A37   A(3,15,13)            122.0463         -DE/DX =    0.0                 !
 ! A38   A(3,15,16)            114.9373         -DE/DX =    0.0                 !
 ! A39   A(13,15,16)           123.0162         -DE/DX =    0.0                 !
 ! A40   A(4,16,15)            119.8441         -DE/DX =    0.0                 !
 ! A41   A(4,16,17)            107.1571         -DE/DX =    0.0                 !
 ! A42   A(15,16,17)           132.9987         -DE/DX =    0.0                 !
 ! A43   A(6,17,16)            104.6857         -DE/DX =    0.0                 !
 ! A44   A(6,17,18)            122.501          -DE/DX =    0.0                 !
 ! A45   A(16,17,18)           132.7944         -DE/DX =    0.0                 !
 ! A46   A(1,20,24)            122.9148         -DE/DX =    0.0                 !
 ! A47   A(1,20,32)            117.7666         -DE/DX =    0.0                 !
 ! A48   A(24,20,32)           119.0066         -DE/DX =    0.0                 !
 ! A49   A(1,21,22)            135.7577         -DE/DX =    0.0                 !
 ! A50   A(1,21,33)            112.8882         -DE/DX =    0.0                 !
 ! A51   A(22,21,33)           110.5495         -DE/DX =    0.0                 !
 ! A52   A(21,22,23)           106.9476         -DE/DX =    0.0                 !
 ! A53   A(22,23,34)           110.6614         -DE/DX =    0.0                 !
 ! A54   A(22,23,46)           120.5324         -DE/DX =    0.0                 !
 ! A55   A(34,23,46)           128.789          -DE/DX =    0.0                 !
 ! A56   A(20,24,25)           115.0748         -DE/DX =    0.0                 !
 ! A57   A(20,24,26)           122.415          -DE/DX =    0.0                 !
 ! A58   A(25,24,26)           122.5094         -DE/DX =    0.0                 !
 ! A59   A(24,26,27)           119.8637         -DE/DX =    0.0                 !
 ! A60   A(24,26,28)           118.7588         -DE/DX =    0.0                 !
 ! A61   A(27,26,28)           121.3767         -DE/DX =    0.0                 !
 ! A62   A(26,28,29)           120.7046         -DE/DX =    0.0                 !
 ! A63   A(26,28,30)           119.0541         -DE/DX =    0.0                 !
 ! A64   A(29,28,30)           120.2411         -DE/DX =    0.0                 !
 ! A65   A(28,30,31)           120.7468         -DE/DX =    0.0                 !
 ! A66   A(28,30,32)           118.7464         -DE/DX =    0.0                 !
 ! A67   A(31,30,32)           120.5063         -DE/DX =    0.0                 !
 ! A68   A(20,32,30)           122.0182         -DE/DX =    0.0                 !
 ! A69   A(20,32,33)           115.0667         -DE/DX =    0.0                 !
 ! A70   A(30,32,33)           122.9144         -DE/DX =    0.0                 !
 ! A71   A(21,33,32)           119.9862         -DE/DX =    0.0                 !
 ! A72   A(21,33,34)           107.1858         -DE/DX =    0.0                 !
 ! A73   A(32,33,34)           132.8022         -DE/DX =    0.0                 !
 ! A74   A(23,34,33)           104.6516         -DE/DX =    0.0                 !
 ! A75   A(23,34,35)           122.4168         -DE/DX =    0.0                 !
 ! A76   A(33,34,35)           132.8642         -DE/DX =    0.0                 !
 ! A77   A(6,36,37)            120.2314         -DE/DX =    0.0                 !
 ! A78   A(6,36,38)            119.4168         -DE/DX =    0.0                 !
 ! A79   A(37,36,38)           120.3515         -DE/DX =    0.0                 !
 ! A80   A(36,37,39)           119.4581         -DE/DX =    0.0                 !
 ! A81   A(36,37,42)           120.4823         -DE/DX =    0.0                 !
 ! A82   A(39,37,42)           120.0389         -DE/DX =    0.0                 !
 ! A83   A(36,38,40)           119.3315         -DE/DX =    0.0                 !
 ! A84   A(36,38,43)           119.4122         -DE/DX =    0.0                 !
 ! A85   A(40,38,43)           121.255          -DE/DX =    0.0                 !
 ! A86   A(37,39,41)           121.3783         -DE/DX =    0.0                 !
 ! A87   A(37,39,44)           119.0145         -DE/DX =    0.0                 !
 ! A88   A(41,39,44)           119.6002         -DE/DX =    0.0                 !
 ! A89   A(38,40,41)           121.5382         -DE/DX =    0.0                 !
 ! A90   A(38,40,45)           118.9747         -DE/DX =    0.0                 !
 ! A91   A(41,40,45)           119.4857         -DE/DX =    0.0                 !
 ! A92   A(39,41,40)           117.9354         -DE/DX =    0.0                 !
 ! A93   A(39,41,56)           121.2833         -DE/DX =    0.0                 !
 ! A94   A(40,41,56)           120.7691         -DE/DX =    0.0                 !
 ! A95   A(23,46,47)           120.2065         -DE/DX =    0.0                 !
 ! A96   A(23,46,48)           119.3266         -DE/DX =    0.0                 !
 ! A97   A(47,46,48)           120.4665         -DE/DX =    0.0                 !
 ! A98   A(46,47,49)           119.4377         -DE/DX =    0.0                 !
 ! A99   A(46,47,52)           120.4447         -DE/DX =    0.0                 !
 ! A100  A(49,47,52)           120.1047         -DE/DX =    0.0                 !
 ! A101  A(46,48,50)           119.2249         -DE/DX =    0.0                 !
 ! A102  A(46,48,53)           119.3948         -DE/DX =    0.0                 !
 ! A103  A(50,48,53)           121.3801         -DE/DX =    0.0                 !
 ! A104  A(47,49,51)           121.3134         -DE/DX =    0.0                 !
 ! A105  A(47,49,54)           119.0793         -DE/DX =    0.0                 !
 ! A106  A(51,49,54)           119.6027         -DE/DX =    0.0                 !
 ! A107  A(48,50,51)           121.5521         -DE/DX =    0.0                 !
 ! A108  A(48,50,55)           118.9235         -DE/DX =    0.0                 !
 ! A109  A(51,50,55)           119.5201         -DE/DX =    0.0                 !
 ! A110  A(49,51,50)           117.9971         -DE/DX =    0.0                 !
 ! A111  A(49,51,60)           121.3477         -DE/DX =    0.0                 !
 ! A112  A(50,51,60)           120.655          -DE/DX =    0.0                 !
 ! A113  A(41,56,57)           111.4799         -DE/DX =    0.0                 !
 ! A114  A(41,56,58)           110.8939         -DE/DX =    0.0                 !
 ! A115  A(41,56,59)           111.3173         -DE/DX =    0.0                 !
 ! A116  A(57,56,58)           107.613          -DE/DX =    0.0                 !
 ! A117  A(57,56,59)           108.0673         -DE/DX =    0.0                 !
 ! A118  A(58,56,59)           107.2833         -DE/DX =    0.0                 !
 ! A119  A(51,60,61)           111.4252         -DE/DX =    0.0                 !
 ! A120  A(51,60,62)           111.0532         -DE/DX =    0.0                 !
 ! A121  A(51,60,63)           111.1913         -DE/DX =    0.0                 !
 ! A122  A(61,60,62)           107.8182         -DE/DX =    0.0                 !
 ! A123  A(61,60,63)           107.9459         -DE/DX =    0.0                 !
 ! A124  A(62,60,63)           107.2241         -DE/DX =    0.0                 !
 ! A125  L(3,1,20,2,-1)        182.9153         -DE/DX =    0.0                 !
 ! A126  L(3,1,20,2,-2)        186.4601         -DE/DX =    0.0                 !
 ! D1    D(2,1,3,7)            -94.7696         -DE/DX =    0.0                 !
 ! D2    D(2,1,3,15)            77.5136         -DE/DX =    0.0                 !
 ! D3    D(4,1,3,7)            179.7063         -DE/DX =    0.0                 !
 ! D4    D(4,1,3,15)            -8.0105         -DE/DX =    0.0                 !
 ! D5    D(19,1,3,7)            17.278          -DE/DX =    0.0                 !
 ! D6    D(19,1,3,15)         -170.4388         -DE/DX =    0.0                 !
 ! D7    D(21,1,3,7)           102.704          -DE/DX =    0.0                 !
 ! D8    D(21,1,3,15)          -85.0128         -DE/DX =    0.0                 !
 ! D9    D(7,3,20,24)          -82.3492         -DE/DX =    0.0                 !
 ! D10   D(7,3,20,32)           94.5051         -DE/DX =    0.0                 !
 ! D11   D(15,3,20,24)          92.1758         -DE/DX =    0.0                 !
 ! D12   D(15,3,20,32)         -90.9698         -DE/DX =    0.0                 !
 ! D13   D(2,1,4,5)             87.0403         -DE/DX =    0.0                 !
 ! D14   D(2,1,4,16)           -83.3158         -DE/DX =    0.0                 !
 ! D15   D(3,1,4,5)            178.1125         -DE/DX =    0.0                 !
 ! D16   D(3,1,4,16)             7.7564         -DE/DX =    0.0                 !
 ! D17   D(19,1,4,5)          -126.8734         -DE/DX =    0.0                 !
 ! D18   D(19,1,4,16)           62.7705         -DE/DX =    0.0                 !
 ! D19   D(20,1,4,5)            -5.3542         -DE/DX =    0.0                 !
 ! D20   D(20,1,4,16)         -175.7103         -DE/DX =    0.0                 !
 ! D21   D(21,1,4,5)           -76.6942         -DE/DX =    0.0                 !
 ! D22   D(21,1,4,16)          112.9496         -DE/DX =    0.0                 !
 ! D23   D(2,1,20,24)           15.673          -DE/DX =    0.0                 !
 ! D24   D(2,1,20,32)         -170.8135         -DE/DX =    0.0                 !
 ! D25   D(4,1,20,24)          101.8141         -DE/DX =    0.0                 !
 ! D26   D(4,1,20,32)          -84.6723         -DE/DX =    0.0                 !
 ! D27   D(19,1,20,24)         -96.4618         -DE/DX =    0.0                 !
 ! D28   D(19,1,20,32)          77.0518         -DE/DX =    0.0                 !
 ! D29   D(21,1,20,24)         179.3575         -DE/DX =    0.0                 !
 ! D30   D(21,1,20,32)          -7.129          -DE/DX =    0.0                 !
 ! D31   D(2,1,21,22)         -132.1699         -DE/DX =    0.0                 !
 ! D32   D(2,1,21,33)           59.4239         -DE/DX =    0.0                 !
 ! D33   D(3,1,21,22)           -9.6051         -DE/DX =    0.0                 !
 ! D34   D(3,1,21,33)         -178.0112         -DE/DX =    0.0                 !
 ! D35   D(4,1,21,22)          -80.5522         -DE/DX =    0.0                 !
 ! D36   D(4,1,21,33)          111.0417         -DE/DX =    0.0                 !
 ! D37   D(19,1,21,22)          82.9706         -DE/DX =    0.0                 !
 ! D38   D(19,1,21,33)         -85.4355         -DE/DX =    0.0                 !
 ! D39   D(20,1,21,22)         175.8935         -DE/DX =    0.0                 !
 ! D40   D(20,1,21,33)           7.4873         -DE/DX =    0.0                 !
 ! D41   D(1,3,7,8)             -7.5856         -DE/DX =    0.0                 !
 ! D42   D(1,3,7,9)            172.6239         -DE/DX =    0.0                 !
 ! D43   D(15,3,7,8)          -179.7788         -DE/DX =    0.0                 !
 ! D44   D(15,3,7,9)             0.4307         -DE/DX =    0.0                 !
 ! D45   D(1,3,15,13)         -172.9719         -DE/DX =    0.0                 !
 ! D46   D(1,3,15,16)            6.9118         -DE/DX =    0.0                 !
 ! D47   D(7,3,15,13)           -0.38           -DE/DX =    0.0                 !
 ! D48   D(7,3,15,16)          179.5037         -DE/DX =    0.0                 !
 ! D49   D(1,4,5,6)           -170.1995         -DE/DX =    0.0                 !
 ! D50   D(16,4,5,6)             0.3277         -DE/DX =    0.0                 !
 ! D51   D(1,4,16,15)           -7.3328         -DE/DX =    0.0                 !
 ! D52   D(1,4,16,17)          172.5482         -DE/DX =    0.0                 !
 ! D53   D(5,4,16,15)          179.8413         -DE/DX =    0.0                 !
 ! D54   D(5,4,16,17)           -0.2776         -DE/DX =    0.0                 !
 ! D55   D(4,5,6,17)            -0.2593         -DE/DX =    0.0                 !
 ! D56   D(4,5,6,36)           179.4511         -DE/DX =    0.0                 !
 ! D57   D(5,6,17,16)            0.0881         -DE/DX =    0.0                 !
 ! D58   D(5,6,17,18)         -178.5177         -DE/DX =    0.0                 !
 ! D59   D(36,6,17,16)        -179.5911         -DE/DX =    0.0                 !
 ! D60   D(36,6,17,18)           1.8031         -DE/DX =    0.0                 !
 ! D61   D(5,6,36,37)         -148.8649         -DE/DX =    0.0                 !
 ! D62   D(5,6,36,38)           30.9309         -DE/DX =    0.0                 !
 ! D63   D(17,6,36,37)          30.7867         -DE/DX =    0.0                 !
 ! D64   D(17,6,36,38)        -149.4174         -DE/DX =    0.0                 !
 ! D65   D(3,7,9,10)          -179.8103         -DE/DX =    0.0                 !
 ! D66   D(3,7,9,11)            -0.2615         -DE/DX =    0.0                 !
 ! D67   D(8,7,9,10)             0.4144         -DE/DX =    0.0                 !
 ! D68   D(8,7,9,11)           179.9631         -DE/DX =    0.0                 !
 ! D69   D(7,9,11,12)         -179.7184         -DE/DX =    0.0                 !
 ! D70   D(7,9,11,13)            0.035          -DE/DX =    0.0                 !
 ! D71   D(10,9,11,12)          -0.1767         -DE/DX =    0.0                 !
 ! D72   D(10,9,11,13)         179.5767         -DE/DX =    0.0                 !
 ! D73   D(9,11,13,14)        -179.6708         -DE/DX =    0.0                 !
 ! D74   D(9,11,13,15)           0.0105         -DE/DX =    0.0                 !
 ! D75   D(12,11,13,14)          0.0839         -DE/DX =    0.0                 !
 ! D76   D(12,11,13,15)        179.7652         -DE/DX =    0.0                 !
 ! D77   D(11,13,15,3)           0.1629         -DE/DX =    0.0                 !
 ! D78   D(11,13,15,16)       -179.7113         -DE/DX =    0.0                 !
 ! D79   D(14,13,15,3)         179.845          -DE/DX =    0.0                 !
 ! D80   D(14,13,15,16)         -0.0292         -DE/DX =    0.0                 !
 ! D81   D(3,15,16,4)            0.5506         -DE/DX =    0.0                 !
 ! D82   D(3,15,16,17)        -179.2941         -DE/DX =    0.0                 !
 ! D83   D(13,15,16,4)        -179.567          -DE/DX =    0.0                 !
 ! D84   D(13,15,16,17)          0.5883         -DE/DX =    0.0                 !
 ! D85   D(4,16,17,6)            0.1071         -DE/DX =    0.0                 !
 ! D86   D(4,16,17,18)         178.5047         -DE/DX =    0.0                 !
 ! D87   D(15,16,17,6)         179.9661         -DE/DX =    0.0                 !
 ! D88   D(15,16,17,18)         -1.6363         -DE/DX =    0.0                 !
 ! D89   D(1,20,24,25)          -6.6683         -DE/DX =    0.0                 !
 ! D90   D(1,20,24,26)         173.6408         -DE/DX =    0.0                 !
 ! D91   D(32,20,24,25)        179.8948         -DE/DX =    0.0                 !
 ! D92   D(32,20,24,26)          0.2039         -DE/DX =    0.0                 !
 ! D93   D(1,20,32,30)        -174.1097         -DE/DX =    0.0                 !
 ! D94   D(1,20,32,33)           5.5964         -DE/DX =    0.0                 !
 ! D95   D(24,20,32,30)         -0.3349         -DE/DX =    0.0                 !
 ! D96   D(24,20,32,33)        179.3712         -DE/DX =    0.0                 !
 ! D97   D(1,21,22,23)        -167.9944         -DE/DX =    0.0                 !
 ! D98   D(33,21,22,23)          0.6013         -DE/DX =    0.0                 !
 ! D99   D(1,21,33,32)          -7.662          -DE/DX =    0.0                 !
 ! D100  D(1,21,33,34)         170.7174         -DE/DX =    0.0                 !
 ! D101  D(22,21,33,32)       -179.0498         -DE/DX =    0.0                 !
 ! D102  D(22,21,33,34)         -0.6704         -DE/DX =    0.0                 !
 ! D103  D(21,22,23,34)         -0.3097         -DE/DX =    0.0                 !
 ! D104  D(21,22,23,46)        178.313          -DE/DX =    0.0                 !
 ! D105  D(22,23,34,33)         -0.0966         -DE/DX =    0.0                 !
 ! D106  D(22,23,34,35)        177.2688         -DE/DX =    0.0                 !
 ! D107  D(46,23,34,33)       -178.5745         -DE/DX =    0.0                 !
 ! D108  D(46,23,34,35)         -1.2091         -DE/DX =    0.0                 !
 ! D109  D(22,23,46,47)        146.7549         -DE/DX =    0.0                 !
 ! D110  D(22,23,46,48)        -33.444          -DE/DX =    0.0                 !
 ! D111  D(34,23,46,47)        -34.8986         -DE/DX =    0.0                 !
 ! D112  D(34,23,46,48)        144.9025         -DE/DX =    0.0                 !
 ! D113  D(20,24,26,27)       -179.7267         -DE/DX =    0.0                 !
 ! D114  D(20,24,26,28)         -0.059          -DE/DX =    0.0                 !
 ! D115  D(25,24,26,27)          0.6053         -DE/DX =    0.0                 !
 ! D116  D(25,24,26,28)       -179.727          -DE/DX =    0.0                 !
 ! D117  D(24,26,28,29)       -179.8225         -DE/DX =    0.0                 !
 ! D118  D(24,26,28,30)          0.0399         -DE/DX =    0.0                 !
 ! D119  D(27,26,28,29)         -0.16           -DE/DX =    0.0                 !
 ! D120  D(27,26,28,30)        179.7024         -DE/DX =    0.0                 !
 ! D121  D(26,28,30,31)       -179.9149         -DE/DX =    0.0                 !
 ! D122  D(26,28,30,32)         -0.1629         -DE/DX =    0.0                 !
 ! D123  D(29,28,30,31)         -0.0519         -DE/DX =    0.0                 !
 ! D124  D(29,28,30,32)        179.7001         -DE/DX =    0.0                 !
 ! D125  D(28,30,32,20)          0.317          -DE/DX =    0.0                 !
 ! D126  D(28,30,32,33)       -179.3658         -DE/DX =    0.0                 !
 ! D127  D(31,30,32,20)       -179.9304         -DE/DX =    0.0                 !
 ! D128  D(31,30,32,33)          0.3868         -DE/DX =    0.0                 !
 ! D129  D(20,32,33,21)          1.6676         -DE/DX =    0.0                 !
 ! D130  D(20,32,33,34)       -176.222          -DE/DX =    0.0                 !
 ! D131  D(30,32,33,21)       -178.6292         -DE/DX =    0.0                 !
 ! D132  D(30,32,33,34)          3.4812         -DE/DX =    0.0                 !
 ! D133  D(21,33,34,23)          0.4454         -DE/DX =    0.0                 !
 ! D134  D(21,33,34,35)       -176.5199         -DE/DX =    0.0                 !
 ! D135  D(32,33,34,23)        178.5321         -DE/DX =    0.0                 !
 ! D136  D(32,33,34,35)          1.5668         -DE/DX =    0.0                 !
 ! D137  D(6,36,37,39)        -179.4319         -DE/DX =    0.0                 !
 ! D138  D(6,36,37,42)           2.2195         -DE/DX =    0.0                 !
 ! D139  D(38,36,37,39)          0.7742         -DE/DX =    0.0                 !
 ! D140  D(38,36,37,42)       -177.5744         -DE/DX =    0.0                 !
 ! D141  D(6,36,38,40)        -179.8674         -DE/DX =    0.0                 !
 ! D142  D(6,36,38,43)          -0.2821         -DE/DX =    0.0                 !
 ! D143  D(37,36,38,40)         -0.0718         -DE/DX =    0.0                 !
 ! D144  D(37,36,38,43)        179.5135         -DE/DX =    0.0                 !
 ! D145  D(36,37,39,41)         -0.91           -DE/DX =    0.0                 !
 ! D146  D(36,37,39,44)       -179.9365         -DE/DX =    0.0                 !
 ! D147  D(42,37,39,41)        177.446          -DE/DX =    0.0                 !
 ! D148  D(42,37,39,44)         -1.5804         -DE/DX =    0.0                 !
 ! D149  D(36,38,40,41)         -0.5217         -DE/DX =    0.0                 !
 ! D150  D(36,38,40,45)        179.9163         -DE/DX =    0.0                 !
 ! D151  D(43,38,40,41)        179.9009         -DE/DX =    0.0                 !
 ! D152  D(43,38,40,45)          0.3389         -DE/DX =    0.0                 !
 ! D153  D(37,39,41,40)          0.3303         -DE/DX =    0.0                 !
 ! D154  D(37,39,41,56)       -178.409          -DE/DX =    0.0                 !
 ! D155  D(44,39,41,40)        179.3512         -DE/DX =    0.0                 !
 ! D156  D(44,39,41,56)          0.6119         -DE/DX =    0.0                 !
 ! D157  D(38,40,41,39)          0.3928         -DE/DX =    0.0                 !
 ! D158  D(38,40,41,56)        179.1389         -DE/DX =    0.0                 !
 ! D159  D(45,40,41,39)        179.9526         -DE/DX =    0.0                 !
 ! D160  D(45,40,41,56)         -1.3013         -DE/DX =    0.0                 !
 ! D161  D(39,41,56,57)        -16.2654         -DE/DX =    0.0                 !
 ! D162  D(39,41,56,58)        103.6206         -DE/DX =    0.0                 !
 ! D163  D(39,41,56,59)       -137.0171         -DE/DX =    0.0                 !
 ! D164  D(40,41,56,57)        165.0309         -DE/DX =    0.0                 !
 ! D165  D(40,41,56,58)        -75.0831         -DE/DX =    0.0                 !
 ! D166  D(40,41,56,59)         44.2793         -DE/DX =    0.0                 !
 ! D167  D(23,46,47,49)        178.9935         -DE/DX =    0.0                 !
 ! D168  D(23,46,47,52)         -2.316          -DE/DX =    0.0                 !
 ! D169  D(48,46,47,49)         -0.8053         -DE/DX =    0.0                 !
 ! D170  D(48,46,47,52)        177.8852         -DE/DX =    0.0                 !
 ! D171  D(23,46,48,50)       -179.7233         -DE/DX =    0.0                 !
 ! D172  D(23,46,48,53)          0.1111         -DE/DX =    0.0                 !
 ! D173  D(47,46,48,50)          0.0773         -DE/DX =    0.0                 !
 ! D174  D(47,46,48,53)        179.9117         -DE/DX =    0.0                 !
 ! D175  D(46,47,49,51)          0.809          -DE/DX =    0.0                 !
 ! D176  D(46,47,49,54)       -179.9768         -DE/DX =    0.0                 !
 ! D177  D(52,47,49,51)       -177.8859         -DE/DX =    0.0                 !
 ! D178  D(52,47,49,54)          1.3283         -DE/DX =    0.0                 !
 ! D179  D(46,48,50,51)          0.6736         -DE/DX =    0.0                 !
 ! D180  D(46,48,50,55)        179.9156         -DE/DX =    0.0                 !
 ! D181  D(53,48,50,51)       -179.1574         -DE/DX =    0.0                 !
 ! D182  D(53,48,50,55)          0.0847         -DE/DX =    0.0                 !
 ! D183  D(47,49,51,50)         -0.0813         -DE/DX =    0.0                 !
 ! D184  D(47,49,51,60)       -179.9388         -DE/DX =    0.0                 !
 ! D185  D(54,49,51,50)       -179.2915         -DE/DX =    0.0                 !
 ! D186  D(54,49,51,60)          0.8511         -DE/DX =    0.0                 !
 ! D187  D(48,50,51,49)         -0.6688         -DE/DX =    0.0                 !
 ! D188  D(48,50,51,60)        179.1897         -DE/DX =    0.0                 !
 ! D189  D(55,50,51,49)       -179.9064         -DE/DX =    0.0                 !
 ! D190  D(55,50,51,60)         -0.0479         -DE/DX =    0.0                 !
 ! D191  D(49,51,60,61)         -3.4936         -DE/DX =    0.0                 !
 ! D192  D(49,51,60,62)        116.7232         -DE/DX =    0.0                 !
 ! D193  D(49,51,60,63)       -123.9666         -DE/DX =    0.0                 !
 ! D194  D(50,51,60,61)        176.6527         -DE/DX =    0.0                 !
 ! D195  D(50,51,60,62)        -63.1305         -DE/DX =    0.0                 !
 ! D196  D(50,51,60,63)         56.1797         -DE/DX =    0.0                 !
 --------------------------------------------------------------------------------
 Lowest energy point so far.  Saving SCF results.
 GradGradGradGradGradGradGradGradGradGradGradGradGradGradGradGradGradGrad

 Largest change from initial coordinates is atom   60       0.000 Angstoms.
 Leave Link  103 at Sat Oct 20 10:39:22 2018, MaxMem=   838860800 cpu:         6.4
 (Enter /soft/sl6.3/x86_64/gaussian/g09_d01/g09/l202.exe)
 Stoichiometry    C28H24Cl2FeN8(5)
 Framework group  C1[X(C28H24Cl2FeN8)]
 Deg. of freedom   183
 Full point group                 C1      NOp   1
 RotChk:  IX=0 Diff= 5.50D-16
 Largest Abelian subgroup         C1      NOp   1
 Largest concise Abelian subgroup C1      NOp   1
                         Standard orientation:                         
 ---------------------------------------------------------------------
 Center     Atomic      Atomic             Coordinates (Angstroms)
 Number     Number       Type             X           Y           Z
 ---------------------------------------------------------------------
      1         26           0       -0.019409   -2.166816    0.162471
      2         17           0       -1.994441   -3.520992    0.305483
      3          7           0       -0.152099   -2.224893   -2.080672
      4          7           0       -1.432241   -0.477959   -0.449130
      5          7           0       -2.137766    0.409870    0.172054
      6          7           0       -2.937191    0.991557   -0.747923
      7          6           0        0.514237   -3.114500   -2.823803
      8          1           0        1.225727   -3.727533   -2.281096
      9          6           0        0.313174   -3.241819   -4.194485
     10          1           0        0.873699   -3.978834   -4.755457
     11          6           0       -0.619773   -2.416274   -4.813547
     12          1           0       -0.805060   -2.491553   -5.878941
     13          6           0       -1.318372   -1.493135   -4.045366
     14          1           0       -2.054837   -0.840390   -4.497988
     15          6           0       -1.058674   -1.426235   -2.676011
     16          6           0       -1.743741   -0.494450   -1.778957
     17          6           0       -2.720209    0.455114   -1.979136
     18          1           0       -3.239200    0.795101   -2.856906
     19         17           0        1.976176   -3.482459    0.227958
     20          7           0        0.063813   -1.836080    2.385563
     21          7           0        1.389149   -0.391073    0.503657
     22          7           0        2.137476    0.354368   -0.242237
     23          7           0        2.932569    1.066734    0.584929
     24          6           0       -0.626083   -2.579306    3.257017
     25          1           0       -1.319983   -3.284379    2.811764
     26          6           0       -0.469589   -2.452164    4.633635
     27          1           0       -1.046602   -3.078660    5.301915
     28          6           0        0.439041   -1.518149    5.120485
     29          1           0        0.588139   -1.394797    6.187098
     30          6           0        1.158708   -0.743584    4.219161
     31          1           0        1.874300   -0.009067    4.568114
     32          6           0        0.946720   -0.932654    2.852927
     33          6           0        1.664093   -0.177135    1.824619
     34          6           0        2.668776    0.762474    1.884066
     35          1           0        3.223307    1.189582    2.700063
     36          6           0       -3.852864    2.015776   -0.366105
     37          6           0       -5.057427    2.168628   -1.047149
     38          6           0       -3.532677    2.859215    0.697507
     39          6           0       -5.934100    3.181365   -0.668598
     40          6           0       -4.426657    3.853966    1.069505
     41          6           0       -5.639829    4.038408    0.394528
     42          1           0       -5.325812    1.490369   -1.847852
     43          1           0       -2.596384    2.721873    1.220959
     44          1           0       -6.870895    3.293278   -1.203366
     45          1           0       -4.172341    4.505924    1.898565
     46          6           0        3.906326    1.965089    0.057903
     47          6           0        4.222234    3.135319    0.741893
     48          6           0        4.540124    1.656348   -1.145914
     49          6           0        5.190751    3.990811    0.223393
     50          6           0        5.491855    2.529488   -1.654073
     51          6           0        5.841126    3.706846   -0.979497
     52          1           0        3.705553    3.391655    1.659031
     53          1           0        4.282314    0.741474   -1.662290
     54          1           0        5.432629    4.900902    0.761339
     55          1           0        5.982705    2.283888   -2.589902
     56          6           0       -6.607367    5.112624    0.825703
     57          1           0       -7.362023    5.301606    0.059994
     58          1           0       -7.131017    4.821531    1.742303
     59          1           0       -6.090537    6.053460    1.031796
     60          6           0        6.891673    4.632598   -1.541349
     61          1           0        7.002638    5.528533   -0.928159
     62          1           0        7.866388    4.137480   -1.590309
     63          1           0        6.637607    4.948792   -2.557207
 ---------------------------------------------------------------------
 Rotational constants (GHZ):      0.0761144      0.0583921      0.0499615
 Leave Link  202 at Sat Oct 20 10:39:22 2018, MaxMem=   838860800 cpu:         0.1
 (Enter /soft/sl6.3/x86_64/gaussian/g09_d01/g09/l9999.exe)
 1\1\GINC-NODE0405\FOpt\UB3LYP\6-311G(d,p)\C28H24Cl2Fe1N8(5)\CONRADJ\20
 -Oct-2018\0\\#p b3lyp/6-311G(d,p) opt scf=(conver=8)\\Comment:\\0,5\Fe
 ,-0.019409,-2.166816,0.162471\Cl,-1.994441,-3.520992,0.305483\N,-0.152
 099,-2.224893,-2.080672\N,-1.432241,-0.477959,-0.44913\N,-2.137766,0.4
 0987,0.172054\N,-2.937191,0.991557,-0.747923\C,0.514237,-3.1145,-2.823
 803\H,1.225727,-3.727533,-2.281096\C,0.313174,-3.241819,-4.194485\H,0.
 873699,-3.978834,-4.755457\C,-0.619773,-2.416274,-4.813547\H,-0.80506,
 -2.491553,-5.878941\C,-1.318372,-1.493135,-4.045366\H,-2.054837,-0.840
 39,-4.497988\C,-1.058674,-1.426235,-2.676011\C,-1.743741,-0.49445,-1.7
 78957\C,-2.720209,0.455114,-1.979136\H,-3.2392,0.795101,-2.856906\Cl,1
 .976176,-3.482459,0.227958\N,0.063813,-1.83608,2.385563\N,1.389149,-0.
 391073,0.503657\N,2.137476,0.354368,-0.242237\N,2.932569,1.066734,0.58
 4929\C,-0.626083,-2.579306,3.257017\H,-1.319983,-3.284379,2.811764\C,-
 0.469589,-2.452164,4.633635\H,-1.046602,-3.07866,5.301915\C,0.439041,-
 1.518149,5.120485\H,0.588139,-1.394797,6.187098\C,1.158708,-0.743584,4
 .219161\H,1.8743,-0.009067,4.568114\C,0.94672,-0.932654,2.852927\C,1.6
 64093,-0.177135,1.824619\C,2.668776,0.762474,1.884066\H,3.223307,1.189
 582,2.700063\C,-3.852864,2.015776,-0.366105\C,-5.057427,2.168628,-1.04
 7149\C,-3.532677,2.859215,0.697507\C,-5.9341,3.181365,-0.668598\C,-4.4
 26657,3.853966,1.069505\C,-5.639829,4.038408,0.394528\H,-5.325812,1.49
 0369,-1.847852\H,-2.596384,2.721873,1.220959\H,-6.870895,3.293278,-1.2
 03366\H,-4.172341,4.505924,1.898565\C,3.906326,1.965089,0.057903\C,4.2
 22234,3.135319,0.741893\C,4.540124,1.656348,-1.145914\C,5.190751,3.990
 811,0.223393\C,5.491855,2.529488,-1.654073\C,5.841126,3.706846,-0.9794
 97\H,3.705553,3.391655,1.659031\H,4.282314,0.741474,-1.66229\H,5.43262
 9,4.900902,0.761339\H,5.982705,2.283888,-2.589902\C,-6.607367,5.112624
 ,0.825703\H,-7.362023,5.301606,0.059994\H,-7.131017,4.821531,1.742303\
 H,-6.090537,6.05346,1.031796\C,6.891673,4.632598,-1.541349\H,7.002638,
 5.528533,-0.928159\H,7.866388,4.13748,-1.590309\H,6.637607,4.948792,-2
 .557207\\Version=AS64L-G09RevD.01\State=5-A\HF=-3704.0746182\S2=6.0167
 43\S2-1=0.\S2A=6.000045\RMSD=1.743e-09\RMSF=5.129e-06\Dipole=0.0339704
 ,6.2555577,-0.5121199\Quadrupole=9.1059138,-34.3345567,25.2286429,0.33
 83596,6.2804125,8.9607943\PG=C01 [X(C28H24Cl2Fe1N8)]\\@


 THE MORE PROGRESS PHYSICAL SCIENCES MAKE, THE MORE THEY TEND TO ENTER
 THE DOMAIN OF MATHEMATICS, WHICH IS A KIND OF CENTRE TO WHICH THEY ALL
 CONVERGE.  WE MAY EVEN JUDGE THE DEGREE OF PERFECTION TO WHICH A 
 SCIENCE HAS ARRIVED BY THE FACILITY WITH WHICH IT MAY BE SUBMITTED
 TO CALCULATION.

                               -- ADOLPHE QUETELET, 1796-1874
 Job cpu time:       0 days  8 hours 50 minutes  2.7 seconds.
 File lengths (MBytes):  RWF=    733 Int=      0 D2E=      0 Chk=     65 Scr=      1
 Normal termination of Gaussian 09 at Sat Oct 20 10:39:22 2018.
